# Supplementary material for: Wide-range IR spectra of diarylethene derivatives and their simulation using the density functional theory
Source: Sci Rep. 2022 Oct 7;12:16834. doi: 10.1038/s41598-022-20264-x (PMC9546887; doi:10.1038/s41598-022-20264-x)
Supplement: Supplementary file 1 — Supplementary Information 1. [file 41598_2022_20264_MOESM1_ESM.zip › IR_files/4_0097/closed/closed_b3lyp.log]

 Entering Gaussian System, Link 0=g09
 Input=closed_b3lyp.gjf
 Output=closed_b3lyp.log
 AtFile(1): /pbs_home/daria/inz/Def2SVP.gbs
            O     0
            S   5   1.00
               2266.1767785             -0.53431809926D-02
                340.87010191            -0.39890039230D-01
                 77.363135167           -0.17853911985
                 21.479644940           -0.46427684959
                  6.6589433124          -0.44309745172
            S   1   1.00
                  0.80975975668          1.0000000
            S   1   1.00
                  0.25530772234          1.0000000
            P   3   1.00
                 17.721504317            0.43394573193D-01
                  3.8635505440           0.23094120765
                  1.0480920883           0.51375311064
            P   1   1.00
                  0.27641544411          1.0000000
            D   1   1.00
                  1.2000000              1.0000000
            ****
            H     0
            S   3   1.00
                 13.0107010              0.19682158E-01
                  1.9622572              0.13796524
                  0.44453796             0.47831935
            S   1   1.00
                  0.12194962             1.0000000
            P   1   1.00
                  0.8000000              1.0000000
            ****
            C     0
            S   5   1.00
               1238.4016938              0.54568832082E-02
                186.29004992             0.40638409211E-01
                 42.251176346            0.18025593888
                 11.676557932            0.46315121755
                  3.5930506482           0.44087173314
            S   1   1.00
                  0.40245147363          1.0000000
            S   1   1.00
                  0.13090182668          1.0000000
            P   3   1.00
                  9.4680970621           0.38387871728E-01
                  2.0103545142           0.21117025112
                  0.54771004707          0.51328172114
            P   1   1.00
                  0.15268613795          1.0000000
            D   1   1.00
                  0.8000000              1.0000000
            ****
            F     0
            S   5   1.00
               2894.8325990             -0.53408255515E-02
                435.41939120            -0.39904258866E-01
                 98.843328866           -0.17912768038
                 27.485198001           -0.46758090825
                  8.5405498171          -0.44653131020
            S   1   1.00
                  1.0654578038           1.0000000
            S   1   1.00
                  0.33247346748          1.0000000
            P   3   1.00
                 22.696633924           -0.45212874436E-01
                  4.9872339257          -0.23754317067
                  1.3491613954          -0.51287353587
            P   1   1.00
                  0.34829881977          1.0000000
            D   1   1.00
                  1.4000000              1.0000000
            ****
 Initial command:
 /pbs_home/pkowalski/g09d01/g09/l1.exe "/pbs_home/daria/inz/0097/closed/B3LYP/Gau-7447.inp" -scrdir="/pbs_home/daria/inz/0097/closed/B3LYP/"
 Entering Link 1 = /pbs_home/pkowalski/g09d01/g09/l1.exe PID=      7448.
  
 Copyright (c) 1988,1990,1992,1993,1995,1998,2003,2009,2013,
            Gaussian, Inc.  All Rights Reserved.
  
 This is part of the Gaussian(R) 09 program.  It is based on
 the Gaussian(R) 03 system (copyright 2003, Gaussian, Inc.),
 the Gaussian(R) 98 system (copyright 1998, Gaussian, Inc.),
 the Gaussian(R) 94 system (copyright 1995, Gaussian, Inc.),
 the Gaussian 92(TM) system (copyright 1992, Gaussian, Inc.),
 the Gaussian 90(TM) system (copyright 1990, Gaussian, Inc.),
 the Gaussian 88(TM) system (copyright 1988, Gaussian, Inc.),
 the Gaussian 86(TM) system (copyright 1986, Carnegie Mellon
 University), and the Gaussian 82(TM) system (copyright 1983,
 Carnegie Mellon University). Gaussian is a federally registered
 trademark of Gaussian, Inc.
  
 This software contains proprietary and confidential information,
 including trade secrets, belonging to Gaussian, Inc.
  
 This software is provided under written license and may be
 used, copied, transmitted, or stored only in accord with that
 written license.
  
 The following legend is applicable only to US Government
 contracts under FAR:
  
                    RESTRICTED RIGHTS LEGEND
  
 Use, reproduction and disclosure by the US Government is
 subject to restrictions as set forth in subparagraphs (a)
 and (c) of the Commercial Computer Software - Restricted
 Rights clause in FAR 52.227-19.
  
 Gaussian, Inc.
 340 Quinnipiac St., Bldg. 40, Wallingford CT 06492
  
  
 ---------------------------------------------------------------
 Warning -- This program may not be used in any manner that
 competes with the business of Gaussian, Inc. or will provide
 assistance to any competitor of Gaussian, Inc.  The licensee
 of this program is prohibited from giving any competitor of
 Gaussian, Inc. access to this program.  By using this program,
 the user acknowledges that Gaussian, Inc. is engaged in the
 business of creating and licensing software in the field of
 computational chemistry and represents and warrants to the
 licensee that it is not a competitor of Gaussian, Inc. and that
 it will not use this program in any manner prohibited above.
 ---------------------------------------------------------------
  

 Cite this work as:
 Gaussian 09, Revision D.01,
 M. J. Frisch, G. W. Trucks, H. B. Schlegel, G. E. Scuseria, 
 M. A. Robb, J. R. Cheeseman, G. Scalmani, V. Barone, B. Mennucci, 
 G. A. Petersson, H. Nakatsuji, M. Caricato, X. Li, H. P. Hratchian, 
 A. F. Izmaylov, J. Bloino, G. Zheng, J. L. Sonnenberg, M. Hada, 
 M. Ehara, K. Toyota, R. Fukuda, J. Hasegawa, M. Ishida, T. Nakajima, 
 Y. Honda, O. Kitao, H. Nakai, T. Vreven, J. A. Montgomery, Jr., 
 J. E. Peralta, F. Ogliaro, M. Bearpark, J. J. Heyd, E. Brothers, 
 K. N. Kudin, V. N. Staroverov, T. Keith, R. Kobayashi, J. Normand, 
 K. Raghavachari, A. Rendell, J. C. Burant, S. S. Iyengar, J. Tomasi, 
 M. Cossi, N. Rega, J. M. Millam, M. Klene, J. E. Knox, J. B. Cross, 
 V. Bakken, C. Adamo, J. Jaramillo, R. Gomperts, R. E. Stratmann, 
 O. Yazyev, A. J. Austin, R. Cammi, C. Pomelli, J. W. Ochterski, 
 R. L. Martin, K. Morokuma, V. G. Zakrzewski, G. A. Voth, 
 P. Salvador, J. J. Dannenberg, S. Dapprich, A. D. Daniels, 
 O. Farkas, J. B. Foresman, J. V. Ortiz, J. Cioslowski, 
 and D. J. Fox, Gaussian, Inc., Wallingford CT, 2013.
 
 ******************************************
 Gaussian 09:  ES64L-G09RevD.01 24-Apr-2013
                28-Aug-2019 
 ******************************************
 %chk=dae0097freq_closed_b3lyp.chk
 %NProcShared=8
 Will use up to    8 processors via shared memory.
 %Mem=4GB
 ---------------------------
 #P opt freq=Raman B3LYP/Gen
 ---------------------------
 1/14=-1,18=20,19=15,26=3,38=1/1,3;
 2/9=110,12=2,17=6,18=5,40=1/2;
 3/5=7,11=2,16=1,25=1,30=1,71=1,74=-5/1,2,3;
 4//1;
 5/5=2,38=5/2;
 6/7=2,8=2,9=2,10=2,28=1/1;
 7//1,2,3,16;
 1/14=-1,18=20,19=15,26=3/3(2);
 2/9=110/2;
 99//99;
 2/9=110/2;
 3/5=7,6=1,11=2,16=1,25=1,30=1,71=1,74=-5,82=7/1,2,3;
 4/5=5,16=3,69=1/1;
 5/5=2,38=5/2;
 7//1,2,3,16;
 1/14=-1,18=20,19=15,26=3/3(-5);
 2/9=110/2;
 6/7=2,8=2,9=2,10=2,19=2,28=1/1;
 99/9=1/99;
 Leave Link    1 at Wed Aug 28 15:20:09 2019, MaxMem=   536870912 cpu:         0.4
 (Enter /pbs_home/pkowalski/g09d01/g09/l101.exe)
 -------------------
 Title Card Required
 -------------------
 Symbolic Z-matrix:
 Charge =  0 Multiplicity = 1
 C                    -1.66312  -0.13968  -0.56629 
 C                    -3.01363   0.20184  -0.93949 
 C                    -3.76531  -0.91862  -0.68143 
 O                    -3.03182  -1.94043  -0.18542 
 C                    -1.6889   -1.58575  -0.11004 
 C                    -5.1394   -0.93336  -0.91616 
 C                    -0.44624   0.68023  -0.40065 
 C                    -0.1705    2.10992  -0.69801 
 C                     0.57478   0.19411   0.52559 
 C                     1.35552   2.14203  -0.52348 
 C                     1.66234   1.20438   0.65807 
 F                    -0.81058   2.90468   0.23773 
 F                    -0.52771   2.48068  -1.98224 
 F                     1.91643   1.58194  -1.66524 
 F                     1.867     3.41721  -0.36019 
 F                     2.93454   0.67816   0.53721 
 F                     1.51965   1.84923   1.87423 
 C                    -1.11372  -1.61694   1.34025 
 C                     0.28772  -1.03442   1.30433 
 C                    -1.99473  -0.81018   2.31927 
 H                    -1.54819  -0.82713   3.33687 
 H                    -3.00861  -1.25884   2.38191 
 H                    -2.09505   0.25219   2.01294 
 C                    -0.88059  -2.47689  -1.07353 
 H                    -0.93802  -3.5378   -0.75055 
 H                     0.18759  -2.17769  -1.11709 
 H                    -1.29847  -2.40413  -2.10063 
 C                    -5.7424    0.23142  -1.42197 
 C                     1.14791  -1.99787   1.95328 
 C                     0.34486  -3.07752   2.23833 
 O                    -0.93953  -2.89368   1.86022 
 C                     0.85966  -4.21818   2.85248 
 C                    -4.96786   1.38228  -1.67591 
 C                    -3.58441   1.37613  -1.42954 
 H                    -2.99132   2.25867  -1.61697 
 H                    -6.8076    0.24645  -1.61255 
 H                    -5.44193   2.27628  -2.05963 
 H                    -5.72739  -1.81837  -0.71126 
 C                     2.51055  -1.99911   2.25418 
 C                     3.04879  -3.13781   2.87716 
 C                     2.22675  -4.24317   3.17551 
 H                     4.10145  -3.16737   3.1268 
 H                     2.65096  -5.11657   3.65347 
 H                     0.22188  -5.06368   3.0747 
 H                     3.14477  -1.1587    2.02607 
 
 NAtoms=     45 NQM=       45 NQMF=       0 NMMI=      0 NMMIF=      0
                NMic=       0 NMicF=      0.
                    Isotopes and Nuclear Properties:
 (Nuclear quadrupole moments (NQMom) in fm**2, nuclear magnetic moments (NMagM)
  in nuclear magnetons)

  Atom         1           2           3           4           5           6           7           8           9          10
 IAtWgt=          12          12          12          16          12          12          12          12          12          12
 AtmWgt=  12.0000000  12.0000000  12.0000000  15.9949146  12.0000000  12.0000000  12.0000000  12.0000000  12.0000000  12.0000000
 NucSpn=           0           0           0           0           0           0           0           0           0           0
 AtZEff=   0.0000000   0.0000000   0.0000000   0.0000000   0.0000000   0.0000000   0.0000000   0.0000000   0.0000000   0.0000000
 NQMom=    0.0000000   0.0000000   0.0000000   0.0000000   0.0000000   0.0000000   0.0000000   0.0000000   0.0000000   0.0000000
 NMagM=    0.0000000   0.0000000   0.0000000   0.0000000   0.0000000   0.0000000   0.0000000   0.0000000   0.0000000   0.0000000
 AtZNuc=   6.0000000   6.0000000   6.0000000   8.0000000   6.0000000   6.0000000   6.0000000   6.0000000   6.0000000   6.0000000

  Atom        11          12          13          14          15          16          17          18          19          20
 IAtWgt=          12          19          19          19          19          19          19          12          12          12
 AtmWgt=  12.0000000  18.9984033  18.9984033  18.9984033  18.9984033  18.9984033  18.9984033  12.0000000  12.0000000  12.0000000
 NucSpn=           0           1           1           1           1           1           1           0           0           0
 AtZEff=   0.0000000   0.0000000   0.0000000   0.0000000   0.0000000   0.0000000   0.0000000   0.0000000   0.0000000   0.0000000
 NQMom=    0.0000000   0.0000000   0.0000000   0.0000000   0.0000000   0.0000000   0.0000000   0.0000000   0.0000000   0.0000000
 NMagM=    0.0000000   2.6288670   2.6288670   2.6288670   2.6288670   2.6288670   2.6288670   0.0000000   0.0000000   0.0000000
 AtZNuc=   6.0000000   9.0000000   9.0000000   9.0000000   9.0000000   9.0000000   9.0000000   6.0000000   6.0000000   6.0000000

  Atom        21          22          23          24          25          26          27          28          29          30
 IAtWgt=           1           1           1          12           1           1           1          12          12          12
 AtmWgt=   1.0078250   1.0078250   1.0078250  12.0000000   1.0078250   1.0078250   1.0078250  12.0000000  12.0000000  12.0000000
 NucSpn=           1           1           1           0           1           1           1           0           0           0
 AtZEff=   0.0000000   0.0000000   0.0000000   0.0000000   0.0000000   0.0000000   0.0000000   0.0000000   0.0000000   0.0000000
 NQMom=    0.0000000   0.0000000   0.0000000   0.0000000   0.0000000   0.0000000   0.0000000   0.0000000   0.0000000   0.0000000
 NMagM=    2.7928460   2.7928460   2.7928460   0.0000000   2.7928460   2.7928460   2.7928460   0.0000000   0.0000000   0.0000000
 AtZNuc=   1.0000000   1.0000000   1.0000000   6.0000000   1.0000000   1.0000000   1.0000000   6.0000000   6.0000000   6.0000000

  Atom        31          32          33          34          35          36          37          38          39          40
 IAtWgt=          16          12          12          12           1           1           1           1          12          12
 AtmWgt=  15.9949146  12.0000000  12.0000000  12.0000000   1.0078250   1.0078250   1.0078250   1.0078250  12.0000000  12.0000000
 NucSpn=           0           0           0           0           1           1           1           1           0           0
 AtZEff=   0.0000000   0.0000000   0.0000000   0.0000000   0.0000000   0.0000000   0.0000000   0.0000000   0.0000000   0.0000000
 NQMom=    0.0000000   0.0000000   0.0000000   0.0000000   0.0000000   0.0000000   0.0000000   0.0000000   0.0000000   0.0000000
 NMagM=    0.0000000   0.0000000   0.0000000   0.0000000   2.7928460   2.7928460   2.7928460   2.7928460   0.0000000   0.0000000
 AtZNuc=   8.0000000   6.0000000   6.0000000   6.0000000   1.0000000   1.0000000   1.0000000   1.0000000   6.0000000   6.0000000

  Atom        41          42          43          44          45
 IAtWgt=          12           1           1           1           1
 AtmWgt=  12.0000000   1.0078250   1.0078250   1.0078250   1.0078250
 NucSpn=           0           1           1           1           1
 AtZEff=   0.0000000   0.0000000   0.0000000   0.0000000   0.0000000
 NQMom=    0.0000000   0.0000000   0.0000000   0.0000000   0.0000000
 NMagM=    0.0000000   2.7928460   2.7928460   2.7928460   2.7928460
 AtZNuc=   6.0000000   1.0000000   1.0000000   1.0000000   1.0000000
 Leave Link  101 at Wed Aug 28 15:20:09 2019, MaxMem=   536870912 cpu:         2.2
 (Enter /pbs_home/pkowalski/g09d01/g09/l103.exe)

 GradGradGradGradGradGradGradGradGradGradGradGradGradGradGradGradGradGrad
 Berny optimization.
 Initialization pass.
                           ----------------------------
                           !    Initial Parameters    !
                           ! (Angstroms and Degrees)  !
 --------------------------                            --------------------------
 ! Name  Definition              Value          Derivative Info.                !
 --------------------------------------------------------------------------------
 ! R1    R(1,2)                  1.4421         estimate D2E/DX2                !
 ! R2    R(1,5)                  1.5166         estimate D2E/DX2                !
 ! R3    R(1,7)                  1.4766         estimate D2E/DX2                !
 ! R4    R(2,3)                  1.3737         estimate D2E/DX2                !
 ! R5    R(2,34)                 1.3946         estimate D2E/DX2                !
 ! R6    R(3,4)                  1.3521         estimate D2E/DX2                !
 ! R7    R(3,6)                  1.3941         estimate D2E/DX2                !
 ! R8    R(4,5)                  1.391          estimate D2E/DX2                !
 ! R9    R(5,18)                 1.5605         estimate D2E/DX2                !
 ! R10   R(5,24)                 1.5414         estimate D2E/DX2                !
 ! R11   R(6,28)                 1.4058         estimate D2E/DX2                !
 ! R12   R(6,38)                 1.0821         estimate D2E/DX2                !
 ! R13   R(7,8)                  1.4861         estimate D2E/DX2                !
 ! R14   R(7,9)                  1.4617         estimate D2E/DX2                !
 ! R15   R(8,10)                 1.5363         estimate D2E/DX2                !
 ! R16   R(8,12)                 1.3845         estimate D2E/DX2                !
 ! R17   R(8,13)                 1.3836         estimate D2E/DX2                !
 ! R18   R(9,11)                 1.4903         estimate D2E/DX2                !
 ! R19   R(9,19)                 1.4826         estimate D2E/DX2                !
 ! R20   R(10,11)                1.5393         estimate D2E/DX2                !
 ! R21   R(10,14)                1.3899         estimate D2E/DX2                !
 ! R22   R(10,15)                1.3836         estimate D2E/DX2                !
 ! R23   R(11,16)                1.382          estimate D2E/DX2                !
 ! R24   R(11,17)                1.3839         estimate D2E/DX2                !
 ! R25   R(18,19)                1.5181         estimate D2E/DX2                !
 ! R26   R(18,20)                1.5445         estimate D2E/DX2                !
 ! R27   R(18,31)                1.3895         estimate D2E/DX2                !
 ! R28   R(19,29)                1.4454         estimate D2E/DX2                !
 ! R29   R(20,21)                1.1114         estimate D2E/DX2                !
 ! R30   R(20,22)                1.1105         estimate D2E/DX2                !
 ! R31   R(20,23)                1.1102         estimate D2E/DX2                !
 ! R32   R(24,25)                1.1105         estimate D2E/DX2                !
 ! R33   R(24,26)                1.1101         estimate D2E/DX2                !
 ! R34   R(24,27)                1.1112         estimate D2E/DX2                !
 ! R35   R(28,33)                1.4103         estimate D2E/DX2                !
 ! R36   R(28,36)                1.0822         estimate D2E/DX2                !
 ! R37   R(29,30)                1.3754         estimate D2E/DX2                !
 ! R38   R(29,39)                1.3955         estimate D2E/DX2                !
 ! R39   R(30,31)                1.3515         estimate D2E/DX2                !
 ! R40   R(30,32)                1.394          estimate D2E/DX2                !
 ! R41   R(32,41)                1.405          estimate D2E/DX2                !
 ! R42   R(32,44)                1.0821         estimate D2E/DX2                !
 ! R43   R(33,34)                1.4052         estimate D2E/DX2                !
 ! R44   R(33,37)                1.0822         estimate D2E/DX2                !
 ! R45   R(34,35)                1.0797         estimate D2E/DX2                !
 ! R46   R(39,40)                1.4051         estimate D2E/DX2                !
 ! R47   R(39,45)                1.0773         estimate D2E/DX2                !
 ! R48   R(40,41)                1.4095         estimate D2E/DX2                !
 ! R49   R(40,42)                1.0823         estimate D2E/DX2                !
 ! R50   R(41,43)                1.0822         estimate D2E/DX2                !
 ! A1    A(2,1,5)              106.7228         estimate D2E/DX2                !
 ! A2    A(2,1,7)              132.0099         estimate D2E/DX2                !
 ! A3    A(5,1,7)              120.6439         estimate D2E/DX2                !
 ! A4    A(1,2,3)              105.7031         estimate D2E/DX2                !
 ! A5    A(1,2,34)             132.3465         estimate D2E/DX2                !
 ! A6    A(3,2,34)             121.9283         estimate D2E/DX2                !
 ! A7    A(2,3,4)              112.8602         estimate D2E/DX2                !
 ! A8    A(2,3,6)              121.0871         estimate D2E/DX2                !
 ! A9    A(4,3,6)              126.0501         estimate D2E/DX2                !
 ! A10   A(3,4,5)              110.5431         estimate D2E/DX2                !
 ! A11   A(1,5,4)              104.0778         estimate D2E/DX2                !
 ! A12   A(1,5,18)             107.0014         estimate D2E/DX2                !
 ! A13   A(1,5,24)             110.7509         estimate D2E/DX2                !
 ! A14   A(4,5,18)             113.6477         estimate D2E/DX2                !
 ! A15   A(4,5,24)             108.9647         estimate D2E/DX2                !
 ! A16   A(18,5,24)            112.0921         estimate D2E/DX2                !
 ! A17   A(3,6,28)             118.3351         estimate D2E/DX2                !
 ! A18   A(3,6,38)             120.8202         estimate D2E/DX2                !
 ! A19   A(28,6,38)            120.8445         estimate D2E/DX2                !
 ! A20   A(1,7,8)              131.6546         estimate D2E/DX2                !
 ! A21   A(1,7,9)              117.5193         estimate D2E/DX2                !
 ! A22   A(8,7,9)              108.4888         estimate D2E/DX2                !
 ! A23   A(7,8,10)             100.4678         estimate D2E/DX2                !
 ! A24   A(7,8,12)             109.3428         estimate D2E/DX2                !
 ! A25   A(7,8,13)             113.3047         estimate D2E/DX2                !
 ! A26   A(10,8,12)            111.7424         estimate D2E/DX2                !
 ! A27   A(10,8,13)            110.8729         estimate D2E/DX2                !
 ! A28   A(12,8,13)            110.7407         estimate D2E/DX2                !
 ! A29   A(7,9,11)             109.9149         estimate D2E/DX2                !
 ! A30   A(7,9,19)             118.2387         estimate D2E/DX2                !
 ! A31   A(11,9,19)            131.0205         estimate D2E/DX2                !
 ! A32   A(8,10,11)            105.811          estimate D2E/DX2                !
 ! A33   A(8,10,14)            107.4037         estimate D2E/DX2                !
 ! A34   A(8,10,15)            113.5697         estimate D2E/DX2                !
 ! A35   A(11,10,14)           107.7368         estimate D2E/DX2                !
 ! A36   A(11,10,15)           113.3993         estimate D2E/DX2                !
 ! A37   A(14,10,15)           108.6114         estimate D2E/DX2                !
 ! A38   A(9,11,10)            101.4925         estimate D2E/DX2                !
 ! A39   A(9,11,16)            113.9461         estimate D2E/DX2                !
 ! A40   A(9,11,17)            108.5871         estimate D2E/DX2                !
 ! A41   A(10,11,16)           110.3832         estimate D2E/DX2                !
 ! A42   A(10,11,17)           111.7257         estimate D2E/DX2                !
 ! A43   A(16,11,17)           110.4374         estimate D2E/DX2                !
 ! A44   A(5,18,19)            108.0956         estimate D2E/DX2                !
 ! A45   A(5,18,20)            111.6182         estimate D2E/DX2                !
 ! A46   A(5,18,31)            114.3528         estimate D2E/DX2                !
 ! A47   A(19,18,20)           109.9465         estimate D2E/DX2                !
 ! A48   A(19,18,31)           104.2233         estimate D2E/DX2                !
 ! A49   A(20,18,31)           108.3151         estimate D2E/DX2                !
 ! A50   A(9,19,18)            120.6055         estimate D2E/DX2                !
 ! A51   A(9,19,29)            132.2924         estimate D2E/DX2                !
 ! A52   A(18,19,29)           106.4382         estimate D2E/DX2                !
 ! A53   A(18,20,21)           110.0738         estimate D2E/DX2                !
 ! A54   A(18,20,22)           110.2127         estimate D2E/DX2                !
 ! A55   A(18,20,23)           112.1158         estimate D2E/DX2                !
 ! A56   A(21,20,22)           108.0005         estimate D2E/DX2                !
 ! A57   A(21,20,23)           107.6706         estimate D2E/DX2                !
 ! A58   A(22,20,23)           108.6434         estimate D2E/DX2                !
 ! A59   A(5,24,25)            110.0853         estimate D2E/DX2                !
 ! A60   A(5,24,26)            111.9191         estimate D2E/DX2                !
 ! A61   A(5,24,27)            110.0415         estimate D2E/DX2                !
 ! A62   A(25,24,26)           108.5822         estimate D2E/DX2                !
 ! A63   A(25,24,27)           108.1757         estimate D2E/DX2                !
 ! A64   A(26,24,27)           107.9334         estimate D2E/DX2                !
 ! A65   A(6,28,33)            120.3558         estimate D2E/DX2                !
 ! A66   A(6,28,36)            119.8068         estimate D2E/DX2                !
 ! A67   A(33,28,36)           119.8367         estimate D2E/DX2                !
 ! A68   A(19,29,30)           105.5931         estimate D2E/DX2                !
 ! A69   A(19,29,39)           132.727          estimate D2E/DX2                !
 ! A70   A(30,29,39)           121.6503         estimate D2E/DX2                !
 ! A71   A(29,30,31)           112.9618         estimate D2E/DX2                !
 ! A72   A(29,30,32)           121.197          estimate D2E/DX2                !
 ! A73   A(31,30,32)           125.8411         estimate D2E/DX2                !
 ! A74   A(18,31,30)           110.4156         estimate D2E/DX2                !
 ! A75   A(30,32,41)           118.3717         estimate D2E/DX2                !
 ! A76   A(30,32,44)           120.8061         estimate D2E/DX2                !
 ! A77   A(41,32,44)           120.8222         estimate D2E/DX2                !
 ! A78   A(28,33,34)           120.3686         estimate D2E/DX2                !
 ! A79   A(28,33,37)           119.8272         estimate D2E/DX2                !
 ! A80   A(34,33,37)           119.8039         estimate D2E/DX2                !
 ! A81   A(2,34,33)            117.9194         estimate D2E/DX2                !
 ! A82   A(2,34,35)            121.6303         estimate D2E/DX2                !
 ! A83   A(33,34,35)           120.4503         estimate D2E/DX2                !
 ! A84   A(29,39,40)           118.0577         estimate D2E/DX2                !
 ! A85   A(29,39,45)           121.9051         estimate D2E/DX2                !
 ! A86   A(40,39,45)           120.0367         estimate D2E/DX2                !
 ! A87   A(39,40,41)           120.3959         estimate D2E/DX2                !
 ! A88   A(39,40,42)           119.7996         estimate D2E/DX2                !
 ! A89   A(41,40,42)           119.8042         estimate D2E/DX2                !
 ! A90   A(32,41,40)           120.324          estimate D2E/DX2                !
 ! A91   A(32,41,43)           119.8227         estimate D2E/DX2                !
 ! A92   A(40,41,43)           119.8531         estimate D2E/DX2                !
 ! D1    D(5,1,2,3)              1.9363         estimate D2E/DX2                !
 ! D2    D(5,1,2,34)          -179.8037         estimate D2E/DX2                !
 ! D3    D(7,1,2,3)           -168.7748         estimate D2E/DX2                !
 ! D4    D(7,1,2,34)             9.4852         estimate D2E/DX2                !
 ! D5    D(2,1,5,4)             -2.9538         estimate D2E/DX2                !
 ! D6    D(2,1,5,18)          -123.5581         estimate D2E/DX2                !
 ! D7    D(2,1,5,24)           114.002          estimate D2E/DX2                !
 ! D8    D(7,1,5,4)            169.033          estimate D2E/DX2                !
 ! D9    D(7,1,5,18)            48.4287         estimate D2E/DX2                !
 ! D10   D(7,1,5,24)           -74.0112         estimate D2E/DX2                !
 ! D11   D(2,1,7,8)             -7.3046         estimate D2E/DX2                !
 ! D12   D(2,1,7,9)            153.0905         estimate D2E/DX2                !
 ! D13   D(5,1,7,8)           -176.9535         estimate D2E/DX2                !
 ! D14   D(5,1,7,9)            -16.5585         estimate D2E/DX2                !
 ! D15   D(1,2,3,4)             -0.1672         estimate D2E/DX2                !
 ! D16   D(1,2,3,6)            179.2765         estimate D2E/DX2                !
 ! D17   D(34,2,3,4)          -178.652          estimate D2E/DX2                !
 ! D18   D(34,2,3,6)             0.7917         estimate D2E/DX2                !
 ! D19   D(1,2,34,33)         -178.9196         estimate D2E/DX2                !
 ! D20   D(1,2,34,35)            1.0597         estimate D2E/DX2                !
 ! D21   D(3,2,34,33)           -0.8932         estimate D2E/DX2                !
 ! D22   D(3,2,34,35)          179.086          estimate D2E/DX2                !
 ! D23   D(2,3,4,5)             -1.8765         estimate D2E/DX2                !
 ! D24   D(6,3,4,5)            178.7128         estimate D2E/DX2                !
 ! D25   D(2,3,6,28)            -0.1772         estimate D2E/DX2                !
 ! D26   D(2,3,6,38)          -179.9964         estimate D2E/DX2                !
 ! D27   D(4,3,6,28)           179.1888         estimate D2E/DX2                !
 ! D28   D(4,3,6,38)            -0.6304         estimate D2E/DX2                !
 ! D29   D(3,4,5,1)              2.9199         estimate D2E/DX2                !
 ! D30   D(3,4,5,18)           118.9531         estimate D2E/DX2                !
 ! D31   D(3,4,5,24)          -115.2714         estimate D2E/DX2                !
 ! D32   D(1,5,18,19)          -58.1624         estimate D2E/DX2                !
 ! D33   D(1,5,18,20)           62.8714         estimate D2E/DX2                !
 ! D34   D(1,5,18,31)         -173.7337         estimate D2E/DX2                !
 ! D35   D(4,5,18,19)         -172.4651         estimate D2E/DX2                !
 ! D36   D(4,5,18,20)          -51.4313         estimate D2E/DX2                !
 ! D37   D(4,5,18,31)           71.9636         estimate D2E/DX2                !
 ! D38   D(24,5,18,19)          63.436          estimate D2E/DX2                !
 ! D39   D(24,5,18,20)        -175.5302         estimate D2E/DX2                !
 ! D40   D(24,5,18,31)         -52.1353         estimate D2E/DX2                !
 ! D41   D(1,5,24,25)         -177.9049         estimate D2E/DX2                !
 ! D42   D(1,5,24,26)           61.2397         estimate D2E/DX2                !
 ! D43   D(1,5,24,27)          -58.7659         estimate D2E/DX2                !
 ! D44   D(4,5,24,25)          -63.9986         estimate D2E/DX2                !
 ! D45   D(4,5,24,26)          175.146          estimate D2E/DX2                !
 ! D46   D(4,5,24,27)           55.1404         estimate D2E/DX2                !
 ! D47   D(18,5,24,25)          62.6727         estimate D2E/DX2                !
 ! D48   D(18,5,24,26)         -58.1826         estimate D2E/DX2                !
 ! D49   D(18,5,24,27)        -178.1883         estimate D2E/DX2                !
 ! D50   D(3,6,28,33)           -0.2936         estimate D2E/DX2                !
 ! D51   D(3,6,28,36)         -179.9726         estimate D2E/DX2                !
 ! D52   D(38,6,28,33)         179.5256         estimate D2E/DX2                !
 ! D53   D(38,6,28,36)          -0.1535         estimate D2E/DX2                !
 ! D54   D(1,7,8,10)          -169.3873         estimate D2E/DX2                !
 ! D55   D(1,7,8,12)            72.9609         estimate D2E/DX2                !
 ! D56   D(1,7,8,13)           -51.0866         estimate D2E/DX2                !
 ! D57   D(9,7,8,10)            28.8988         estimate D2E/DX2                !
 ! D58   D(9,7,8,12)           -88.7529         estimate D2E/DX2                !
 ! D59   D(9,7,8,13)           147.1996         estimate D2E/DX2                !
 ! D60   D(1,7,9,11)          -174.7892         estimate D2E/DX2                !
 ! D61   D(1,7,9,19)            -4.0541         estimate D2E/DX2                !
 ! D62   D(8,7,9,11)           -10.117          estimate D2E/DX2                !
 ! D63   D(8,7,9,19)           160.618          estimate D2E/DX2                !
 ! D64   D(7,8,10,11)          -37.3501         estimate D2E/DX2                !
 ! D65   D(7,8,10,14)           77.5209         estimate D2E/DX2                !
 ! D66   D(7,8,10,15)         -162.37           estimate D2E/DX2                !
 ! D67   D(12,8,10,11)          78.5182         estimate D2E/DX2                !
 ! D68   D(12,8,10,14)        -166.6107         estimate D2E/DX2                !
 ! D69   D(12,8,10,15)         -46.5017         estimate D2E/DX2                !
 ! D70   D(13,8,10,11)        -157.418          estimate D2E/DX2                !
 ! D71   D(13,8,10,14)         -42.547          estimate D2E/DX2                !
 ! D72   D(13,8,10,15)          77.562          estimate D2E/DX2                !
 ! D73   D(7,9,11,10)          -13.4551         estimate D2E/DX2                !
 ! D74   D(7,9,11,16)         -132.0876         estimate D2E/DX2                !
 ! D75   D(7,9,11,17)          104.3779         estimate D2E/DX2                !
 ! D76   D(19,9,11,10)         177.3808         estimate D2E/DX2                !
 ! D77   D(19,9,11,16)          58.7483         estimate D2E/DX2                !
 ! D78   D(19,9,11,17)         -64.7862         estimate D2E/DX2                !
 ! D79   D(7,9,19,18)          -11.4728         estimate D2E/DX2                !
 ! D80   D(7,9,19,29)          157.8154         estimate D2E/DX2                !
 ! D81   D(11,9,19,18)         156.9533         estimate D2E/DX2                !
 ! D82   D(11,9,19,29)         -33.7586         estimate D2E/DX2                !
 ! D83   D(8,10,11,9)           31.5584         estimate D2E/DX2                !
 ! D84   D(8,10,11,16)         152.7159         estimate D2E/DX2                !
 ! D85   D(8,10,11,17)         -83.9824         estimate D2E/DX2                !
 ! D86   D(14,10,11,9)         -83.0839         estimate D2E/DX2                !
 ! D87   D(14,10,11,16)         38.0736         estimate D2E/DX2                !
 ! D88   D(14,10,11,17)        161.3753         estimate D2E/DX2                !
 ! D89   D(15,10,11,9)         156.6838         estimate D2E/DX2                !
 ! D90   D(15,10,11,16)        -82.1587         estimate D2E/DX2                !
 ! D91   D(15,10,11,17)         41.143          estimate D2E/DX2                !
 ! D92   D(5,18,19,9)           43.6988         estimate D2E/DX2                !
 ! D93   D(5,18,19,29)        -128.0593         estimate D2E/DX2                !
 ! D94   D(20,18,19,9)         -78.3682         estimate D2E/DX2                !
 ! D95   D(20,18,19,29)        109.8736         estimate D2E/DX2                !
 ! D96   D(31,18,19,9)         165.7283         estimate D2E/DX2                !
 ! D97   D(31,18,19,29)         -6.0299         estimate D2E/DX2                !
 ! D98   D(5,18,20,21)        -178.5141         estimate D2E/DX2                !
 ! D99   D(5,18,20,22)          62.4638         estimate D2E/DX2                !
 ! D100  D(5,18,20,23)         -58.6895         estimate D2E/DX2                !
 ! D101  D(19,18,20,21)        -58.5639         estimate D2E/DX2                !
 ! D102  D(19,18,20,22)       -177.586          estimate D2E/DX2                !
 ! D103  D(19,18,20,23)         61.2606         estimate D2E/DX2                !
 ! D104  D(31,18,20,21)         54.7305         estimate D2E/DX2                !
 ! D105  D(31,18,20,22)        -64.2916         estimate D2E/DX2                !
 ! D106  D(31,18,20,23)        174.5551         estimate D2E/DX2                !
 ! D107  D(5,18,31,30)         123.3356         estimate D2E/DX2                !
 ! D108  D(19,18,31,30)          5.5316         estimate D2E/DX2                !
 ! D109  D(20,18,31,30)       -111.5084         estimate D2E/DX2                !
 ! D110  D(9,19,29,30)        -166.0426         estimate D2E/DX2                !
 ! D111  D(9,19,29,39)          11.9373         estimate D2E/DX2                !
 ! D112  D(18,19,29,30)          4.3559         estimate D2E/DX2                !
 ! D113  D(18,19,29,39)       -177.6642         estimate D2E/DX2                !
 ! D114  D(6,28,33,34)           0.1721         estimate D2E/DX2                !
 ! D115  D(6,28,33,37)        -179.6282         estimate D2E/DX2                !
 ! D116  D(36,28,33,34)        179.8511         estimate D2E/DX2                !
 ! D117  D(36,28,33,37)          0.0508         estimate D2E/DX2                !
 ! D118  D(19,29,30,31)         -1.0667         estimate D2E/DX2                !
 ! D119  D(19,29,30,32)        178.7975         estimate D2E/DX2                !
 ! D120  D(39,29,30,31)       -179.3235         estimate D2E/DX2                !
 ! D121  D(39,29,30,32)          0.5407         estimate D2E/DX2                !
 ! D122  D(19,29,39,40)       -178.4217         estimate D2E/DX2                !
 ! D123  D(19,29,39,45)          1.8204         estimate D2E/DX2                !
 ! D124  D(30,29,39,40)         -0.7076         estimate D2E/DX2                !
 ! D125  D(30,29,39,45)        179.5346         estimate D2E/DX2                !
 ! D126  D(29,30,31,18)         -3.0674         estimate D2E/DX2                !
 ! D127  D(32,30,31,18)        177.0759         estimate D2E/DX2                !
 ! D128  D(29,30,32,41)         -0.0709         estimate D2E/DX2                !
 ! D129  D(29,30,32,44)        179.9425         estimate D2E/DX2                !
 ! D130  D(31,30,32,41)        179.7748         estimate D2E/DX2                !
 ! D131  D(31,30,32,44)         -0.2117         estimate D2E/DX2                !
 ! D132  D(30,32,41,40)         -0.2037         estimate D2E/DX2                !
 ! D133  D(30,32,41,43)        179.9529         estimate D2E/DX2                !
 ! D134  D(44,32,41,40)        179.7829         estimate D2E/DX2                !
 ! D135  D(44,32,41,43)         -0.0605         estimate D2E/DX2                !
 ! D136  D(28,33,34,2)           0.4082         estimate D2E/DX2                !
 ! D137  D(28,33,34,35)       -179.5713         estimate D2E/DX2                !
 ! D138  D(37,33,34,2)        -179.7915         estimate D2E/DX2                !
 ! D139  D(37,33,34,35)          0.229          estimate D2E/DX2                !
 ! D140  D(29,39,40,41)          0.4239         estimate D2E/DX2                !
 ! D141  D(29,39,40,42)       -179.753          estimate D2E/DX2                !
 ! D142  D(45,39,40,41)       -179.8136         estimate D2E/DX2                !
 ! D143  D(45,39,40,42)          0.0096         estimate D2E/DX2                !
 ! D144  D(39,40,41,32)          0.022          estimate D2E/DX2                !
 ! D145  D(39,40,41,43)        179.8653         estimate D2E/DX2                !
 ! D146  D(42,40,41,32)       -179.8011         estimate D2E/DX2                !
 ! D147  D(42,40,41,43)          0.0422         estimate D2E/DX2                !
 --------------------------------------------------------------------------------
 Trust Radius=3.00D-01 FncErr=1.00D-07 GrdErr=1.00D-06
 Number of steps in this run=    270 maximum allowed number of steps=    270.
 GradGradGradGradGradGradGradGradGradGradGradGradGradGradGradGradGradGrad

 Leave Link  103 at Wed Aug 28 15:20:09 2019, MaxMem=   536870912 cpu:         0.2
 (Enter /pbs_home/pkowalski/g09d01/g09/l202.exe)
                          Input orientation:                          
 ---------------------------------------------------------------------
 Center     Atomic      Atomic             Coordinates (Angstroms)
 Number     Number       Type             X           Y           Z
 ---------------------------------------------------------------------
      1          6           0       -1.663117   -0.139676   -0.566292
      2          6           0       -3.013629    0.201844   -0.939486
      3          6           0       -3.765308   -0.918619   -0.681426
      4          8           0       -3.031816   -1.940434   -0.185418
      5          6           0       -1.688895   -1.585747   -0.110037
      6          6           0       -5.139399   -0.933356   -0.916158
      7          6           0       -0.446242    0.680227   -0.400647
      8          6           0       -0.170496    2.109919   -0.698009
      9          6           0        0.574782    0.194114    0.525589
     10          6           0        1.355522    2.142027   -0.523480
     11          6           0        1.662344    1.204382    0.658069
     12          9           0       -0.810576    2.904675    0.237734
     13          9           0       -0.527708    2.480678   -1.982238
     14          9           0        1.916426    1.581940   -1.665244
     15          9           0        1.867000    3.417214   -0.360191
     16          9           0        2.934536    0.678163    0.537206
     17          9           0        1.519652    1.849227    1.874228
     18          6           0       -1.113717   -1.616938    1.340246
     19          6           0        0.287720   -1.034417    1.304328
     20          6           0       -1.994727   -0.810179    2.319272
     21          1           0       -1.548193   -0.827133    3.336866
     22          1           0       -3.008612   -1.258841    2.381905
     23          1           0       -2.095050    0.252192    2.012941
     24          6           0       -0.880587   -2.476888   -1.073530
     25          1           0       -0.938022   -3.537799   -0.750553
     26          1           0        0.187586   -2.177691   -1.117095
     27          1           0       -1.298465   -2.404125   -2.100631
     28          6           0       -5.742397    0.231417   -1.421970
     29          6           0        1.147905   -1.997870    1.953281
     30          6           0        0.344858   -3.077521    2.238330
     31          8           0       -0.939531   -2.893675    1.860221
     32          6           0        0.859664   -4.218183    2.852477
     33          6           0       -4.967859    1.382277   -1.675913
     34          6           0       -3.584414    1.376134   -1.429540
     35          1           0       -2.991318    2.258668   -1.616970
     36          1           0       -6.807596    0.246448   -1.612552
     37          1           0       -5.441926    2.276279   -2.059628
     38          1           0       -5.727388   -1.818373   -0.711260
     39          6           0        2.510547   -1.999112    2.254184
     40          6           0        3.048790   -3.137811    2.877164
     41          6           0        2.226749   -4.243174    3.175512
     42          1           0        4.101450   -3.167365    3.126798
     43          1           0        2.650964   -5.116565    3.653474
     44          1           0        0.221881   -5.063676    3.074699
     45          1           0        3.144771   -1.158701    2.026065
 ---------------------------------------------------------------------
                    Distance matrix (angstroms):
                    1          2          3          4          5
     1  C    0.000000
     2  C    1.442149   0.000000
     3  C    2.244820   1.373701   0.000000
     4  O    2.293716   2.271190   1.352087   0.000000
     5  C    1.516560   2.374529   2.254559   1.391015   0.000000
     6  C    3.582858   2.410004   1.394074   2.447467   3.602974
     7  C    1.476639   2.666585   3.694773   3.687734   2.600630
     8  C    2.702951   3.432560   4.700531   4.985505   4.038464
     9  C    2.512332   3.875977   4.640198   4.250809   2.948925
    10  C    3.784202   4.798630   5.967864   6.002459   4.830705
    11  C    3.790019   5.042022   5.980032   5.712834   4.427822
    12  F    3.262109   3.680297   4.918625   5.346779   4.588712
    13  F    3.187524   3.529904   4.871282   5.389374   4.624857
    14  F    4.121260   5.170767   6.285125   6.251568   5.044923
    15  F    5.015543   5.873221   7.115162   7.261772   6.143011
    16  F    4.798435   6.147208   6.994475   6.555653   5.188480
    17  F    4.476817   5.584039   6.490234   6.270529   5.102071
    18  C    2.473667   3.480634   3.406720   2.472125   1.560488
    19  C    2.847024   4.178750   4.514827   3.749604   2.492268
    20  C    2.980943   3.561159   3.485815   2.937091   2.568381
    21  H    3.964902   4.636106   4.590277   3.980837   3.532199
    22  H    3.428520   3.628397   3.173694   2.656361   2.838714
    23  H    2.644347   3.092434   3.379375   3.243135   2.837255
    24  C    2.516387   3.426870   3.302054   2.388370   1.541367
    25  H    3.479505   4.281211   3.854663   2.693497   2.187368
    26  H    2.807488   3.992682   4.171384   3.359890   2.210372
    27  H    2.759510   3.328832   3.210325   2.624415   2.187383
    28  C    4.184545   2.771252   2.404136   3.686902   4.631860
    29  C    4.207491   5.524962   5.678567   4.695466   3.531934
    30  C    4.530872   5.668526   5.484460   4.309228   3.446211
    31  O    3.741130   4.660738   4.283203   3.077493   2.480754
    32  C    5.889535   6.994142   6.690737   5.436963   4.711832
    33  C    3.803803   2.398908   2.780154   4.124348   4.691774
    34  C    2.595045   1.394599   2.420390   3.585084   3.755905
    35  H    2.936000   2.165642   3.401390   4.436602   4.329744
    36  H    5.263973   3.853465   3.388199   4.590826   5.640531
    37  H    4.727186   3.384468   3.862365   5.205954   5.727250
    38  H    4.399698   3.390848   2.158751   2.749094   4.089622
    39  C    5.369549   6.749834   7.012248   6.055814   4.836913
    40  C    6.561118   7.903989   8.001269   6.912806   5.811878
    41  C    6.780181   8.009554   7.863421   6.652140   5.760991
    42  H    7.485723   8.860620   9.024706   7.959876   6.819583
    43  H    7.822221   9.025983   8.808102   7.557704   6.742779
    44  H    6.407481   7.369390   6.869327   5.565029   5.088182
    45  H    5.556484   6.969323   7.425452   6.606965   5.301851
                    6          7          8          9         10
     6  C    0.000000
     7  C    4.989501   0.000000
     8  C    5.830875   1.486095   0.000000
     9  C    6.000141   1.461749   2.392267   0.000000
    10  C    7.196956   2.323424   1.536301   2.346160   0.000000
    11  C    7.301495   2.416972   2.453212   1.490296   1.539278
    12  F    5.899208   2.342742   1.384541   3.057649   2.419310
    13  F    5.836082   2.397851   1.383585   3.568341   2.406079
    14  F    7.528115   2.827453   2.359989   2.919900   1.389941
    15  F    8.265965   3.583828   2.444285   3.583686   1.383609
    16  F    8.360484   3.508452   3.635506   2.408916   2.400258
    17  F    7.737699   3.225888   3.088845   2.334739   2.421089
    18  C    4.665272   2.958580   4.351277   2.606646   4.868309
    19  C    5.864673   2.526983   3.755817   1.482608   3.817182
    20  C    4.513551   3.466565   4.578076   3.290635   5.293480
    21  H    5.567428   4.177970   5.177310   3.667867   5.670074
    22  H    3.939976   4.250685   5.374878   4.289254   6.249226
    23  H    4.387848   2.954182   3.808452   3.056729   4.680957
    24  C    4.532630   3.257116   4.656613   3.436500   5.161116
    25  H    4.945919   4.260989   5.699875   4.224250   6.129627
    26  H    5.474077   3.013757   4.322899   2.910978   4.514024
    27  H    4.280060   3.623459   4.859656   4.142093   5.495321
    28  C    1.405755   5.412374   5.924438   6.610683   7.405280
    29  C    6.992643   3.905699   5.063739   2.677978   4.828685
    30  C    6.680218   4.659475   5.983077   3.699992   5.991053
    31  O    5.402779   4.257656   5.672029   3.689014   6.025578
    32  C    7.809062   6.023506   7.328851   4.996392   7.217703
    33  C    2.443115   4.750179   4.949793   6.081053   6.472285
    34  C    2.831128   3.375060   3.567690   4.745378   5.080404
    35  H    3.910806   3.232388   2.970463   4.644353   4.483787
    36  H    2.158653   6.490278   6.954136   7.685954   8.450787
    37  H    3.420644   5.500587   5.446986   6.871647   6.970156
    38  H    1.082113   5.850640   6.805197   6.730323   8.117120
    39  C    8.349166   4.792660   5.726043   3.397862   5.118450
    40  C    9.289529   6.126721   7.119293   4.769942   6.504477
    41  C    9.052999   6.646328   7.817464   5.425920   7.430503
    42  H   10.331001   6.923029   7.792843   5.522972   7.003877
    43  H    9.953418   7.722136   8.894836   6.503653   8.474212
    44  H    7.856832   6.746617   8.114663   5.853790   8.133523
    45  H    8.794028   4.708074   5.394020   3.269003   4.538325
                   11         12         13         14         15
    11  C    0.000000
    12  F    3.030348   0.000000
    13  F    3.660120   2.277732   0.000000
    14  F    2.367465   3.578756   2.623358   0.000000
    15  F    2.444456   2.790990   3.040191   2.252518   0.000000
    16  F    1.382023   4.367253   4.645836   2.589237   3.073655
    17  F    1.383918   3.036782   4.411660   3.571657   2.751702
    18  C    4.016432   4.663948   5.307802   5.333625   6.092524
    19  C    2.705451   4.226147   4.880813   4.279762   5.008170
    20  C    4.493575   4.419859   5.611138   6.074185   6.321654
    21  H    4.648715   4.906637   6.346327   6.544335   6.583787
    22  H    5.554899   5.173364   6.259763   6.978929   7.290828
    23  H    4.106136   3.440480   4.835718   5.602608   5.598836
    24  C    4.797570   5.539453   5.052498   4.964624   6.542058
    25  H    5.588774   6.519082   6.156904   5.932644   7.509510
    26  H    4.094452   5.353721   4.791714   4.174228   5.890356
    27  H    5.422005   5.821455   4.946654   5.139436   6.851079
    28  C    7.752639   5.850110   5.706668   7.780788   8.317427
    29  C    3.492369   5.551009   6.193011   5.147756   5.932317
    30  C    4.750546   6.412806   7.033359   6.278399   7.158967
    31  O    5.000899   6.022454   6.619498   6.373109   7.254941
    32  C    5.904569   7.769279   8.376993   7.427515   8.344774
    33  C    7.031267   4.823147   4.584240   6.887188   7.251716
    34  C    5.649432   3.579164   3.296808   5.509733   5.918398
    35  H    5.286198   2.934772   2.500417   4.954416   5.150240
    36  H    8.821181   6.815716   6.675736   8.825807   9.320450
    37  H    7.681503   5.207894   4.919076   7.401553   7.590140
    38  H    8.100633   6.883517   6.865413   8.420220   9.230891
    39  C    3.678234   6.256441   6.873630   5.342175   6.048611
    40  C    5.069641   7.640218   8.244546   6.647689   7.405771
    41  C    6.027598   8.303471   8.910646   7.580315   8.444653
    42  H    5.581759   8.327326   8.912449   7.091819   7.778724
    43  H    7.064290   9.380289   9.979144   8.584770   9.463059
    44  H    6.870487   8.521089   9.113275   8.336831   9.296794
    45  H    3.106954   5.945916   6.542070   4.758751   5.316570
                   16         17         18         19         20
    16  F    0.000000
    17  F    2.271765   0.000000
    18  C    4.722363   4.385666   0.000000
    19  C    3.244540   3.187137   1.518106   0.000000
    20  C    5.448720   4.429601   1.544516   2.507979   0.000000
    21  H    5.495350   4.325955   2.190674   2.746772   1.111385
    22  H    6.517354   5.515705   2.191783   3.475247   1.110488
    23  H    5.258895   3.954217   2.215667   2.799123   1.110196
    24  C    5.206148   5.758967   2.572971   3.016599   3.940854
    25  H    5.867654   6.476858   2.844647   3.462932   4.240326
    26  H    4.293990   5.190229   2.836610   2.679625   4.294322
    27  H    5.863189   6.467789   3.534605   3.998228   4.749841
    28  C    8.906577   8.137542   5.698327   6.737755   5.396929
    29  C    3.515462   3.865825   2.373996   1.445441   3.379452
    30  C    4.868821   5.077948   2.251066   2.247198   3.258995
    31  O    5.432936   5.342555   1.389522   2.296084   2.380152
    32  C    5.799981   6.181102   3.598271   3.586119   4.477315
    33  C    8.236596   7.410084   5.739940   6.507177   5.441312
    34  C    6.844849   6.098376   4.768075   5.317726   4.621759
    35  H    6.500324   5.718825   5.224063   5.489124   5.089697
    36  H    9.985839   9.168947   6.679183   7.777680   6.303920
    37  H    8.914182   8.007569   6.741637   7.423325   6.370571
    38  H    9.100565   8.523827   5.053238   6.392082   4.912569
    39  C    3.208673   3.991986   3.757210   2.602657   4.659967
    40  C    4.477735   5.311750   4.690590   3.810720   5.582668
    41  C    5.628604   6.269823   4.628610   4.190141   5.508127
    42  H    4.780770   5.779343   5.726566   4.734491   6.585727
    43  H    6.585622   7.277901   5.636598   5.269473   6.473600
    44  H    6.838573   7.135374   4.083155   4.401531   4.855539
    45  H    2.373809   3.422236   4.337632   2.949422   5.159639
                   21         22         23         24         25
    21  H    0.000000
    22  H    1.797539   0.000000
    23  H    1.793536   1.803871   0.000000
    24  C    4.755942   4.236999   4.295242   0.000000
    25  H    4.942369   4.392412   4.831112   1.110471   0.000000
    26  H    4.967364   4.827315   4.572951   1.110140   1.803120
    27  H    5.667066   4.932485   4.961053   1.111239   1.799402
    28  C    6.431049   4.915680   5.010208   5.576157   6.143273
    29  C    3.248673   4.243409   3.947543   3.675027   3.746090
    30  C    3.139215   3.817587   4.134119   3.582023   3.284975
    31  O    2.611809   2.688109   3.354851   2.963795   2.689059
    32  C    4.187079   4.893128   5.423966   4.634017   4.083678
    33  C    6.457829   5.223030   4.810173   5.653478   6.426743
    34  C    5.631981   4.669235   3.915626   4.720509   5.622380
    35  H    6.012094   5.325802   4.243288   5.213061   6.210131
    36  H    7.301413   5.714356   5.945782   6.544963   7.036723
    37  H    7.342647   6.176189   5.646621   6.661141   7.470096
    38  H    5.902165   4.156018   4.990229   4.904728   5.088811
    39  C    4.361090   5.570048   5.132065   4.775117   4.825829
    40  C    5.165541   6.361441   6.220779   5.611132   5.405089
    41  C    5.093678   6.078245   6.343330   5.552446   5.091887
    42  H    6.118765   7.399345   7.164542   6.552878   6.369250
    43  H    6.011022   6.966328   7.351160   6.464079   5.896505
    44  H    4.598934   5.039129   5.895248   5.011458   4.278578
    45  H    4.883856   6.164477   5.426464   5.248677   5.480777
                   26         27         28         29         30
    26  H    0.000000
    27  H    1.796375   0.000000
    28  C    6.407921   5.211065   0.000000
    29  C    3.222073   4.752260   7.989887   0.000000
    30  C    3.477543   4.688342   7.835913   1.375421   0.000000
    31  O    3.263041   4.007099   6.603522   2.273437   1.351451
    32  C    4.513624   5.699264   9.036429   2.412763   1.394027
    33  C    6.290013   5.289771   1.410275   7.873945   7.964676
    34  C    5.191847   4.468365   2.442811   6.724747   6.980508
    35  H    5.480564   4.984107   3.422895   6.928057   7.380266
    36  H    7.419872   6.133048   1.082218   9.002340   8.776996
    37  H    7.240002   6.251090   2.162950   8.820298   8.979003
    38  H    5.939758   4.678549   2.169556   7.375748   6.867147
    39  C    4.097995   5.799743   9.305936   1.395470   2.419385
    40  C    5.006238   6.649463  10.349842   2.401331   2.779027
    41  C    5.181784   6.606582  10.230645   2.774733   2.403866
    42  H    5.857338   7.554312  11.364169   3.386486   3.861273
    43  H    6.120747   7.487659  11.171820   3.856955   3.387987
    44  H    5.089324   6.014042   9.155908   3.393268   2.158575
    45  H    4.434269   6.190561   9.633438   2.167251   3.400947
                   31         32         33         34         35
    31  O    0.000000
    32  C    2.444585   0.000000
    33  C    6.856780   9.264529   0.000000
    34  C    6.004099   8.329579   1.405225   0.000000
    35  H    6.545787   8.761028   2.162926   1.079703   0.000000
    36  H    7.506978   9.932587   2.163043   3.420320   4.314282
    37  H    7.897164  10.296448   1.082227   2.158153   2.490328
    38  H    5.540069   7.864386   3.428061   3.913201   4.992860
    39  C    3.585873   2.829778   9.099781   7.881032   7.961472
    40  C    4.123164   2.441329  10.267832   9.106195   9.262944
    41  C    3.684626   1.404955  10.341393   9.303373   9.616135
    42  H    5.204864   3.418866  11.225758  10.023777  10.111999
    43  H    4.587881   2.158111  11.343887  10.337897  10.677405
    44  H    2.744584   1.082131   9.542119   8.731964   9.271091
    45  H    4.440626   3.907058   9.272323   7.978003   7.912124
                   36         37         38         39         40
    36  H    0.000000
    37  H    2.486995   0.000000
    38  H    2.498532   4.320389   0.000000
    39  C   10.335472  10.006486   8.757288   0.000000
    40  C   11.347207  11.215014   9.572826   1.405149   0.000000
    41  C   11.166989  11.345419   9.179050   2.442376   1.409465
    42  H   12.374281  12.149416  10.637506   2.158065   1.082259
    43  H   12.081279  12.360766  10.006286   3.419977   2.162496
    44  H    9.979042  10.597875   7.762685   3.911878   3.426279
    45  H   10.689415  10.110556   9.308239   1.077297   2.156492
                   41         42         43         44         45
    41  C    0.000000
    42  H    2.162000   0.000000
    43  H    1.082228   2.486097   0.000000
    44  H    2.168613   4.318537   2.497643   0.000000
    45  H    3.417304   2.482253   4.307783   4.989163   0.000000
 Stoichiometry    C23H14F6O2
 Framework group  C1[X(C23H14F6O2)]
 Deg. of freedom   129
 Full point group                 C1      NOp   1
 Largest Abelian subgroup         C1      NOp   1
 Largest concise Abelian subgroup C1      NOp   1
                         Standard orientation:                         
 ---------------------------------------------------------------------
 Center     Atomic      Atomic             Coordinates (Angstroms)
 Number     Number       Type             X           Y           Z
 ---------------------------------------------------------------------
      1          6           0        1.380742   -0.394926    0.384028
      2          6           0        2.738929   -0.821771    0.153979
      3          6           0        2.708799   -2.194599    0.192570
      4          8           0        1.471389   -2.686443    0.427190
      5          6           0        0.560899   -1.650719    0.609408
      6          6           0        3.865600   -2.945937   -0.009287
      7          6           0        0.722283    0.920139    0.251747
      8          6           0        1.267467    2.274070   -0.027765
      9          6           0       -0.712908    0.932038   -0.025368
     10          6           0        0.031073    3.138337    0.263086
     11          6           0       -1.175023    2.331008   -0.249681
     12          9           0        1.645505    2.350683   -1.357491
     13          9           0        2.318776    2.622724    0.801389
     14          9           0       -0.086558    3.244352    1.643976
     15          9           0        0.107726    4.411727   -0.272616
     16          9           0       -2.314131    2.665705    0.457707
     17          9           0       -1.376511    2.516863   -1.606180
     18          6           0       -0.591605   -1.638140   -0.442590
     19          6           0       -1.395517   -0.365440   -0.246102
     20          6           0       -0.045225   -1.698675   -1.885967
     21          1           0       -0.884592   -1.661329   -2.613460
     22          1           0        0.507029   -2.648442   -2.047647
     23          1           0        0.634278   -0.850201   -2.111585
     24          6           0        0.026428   -1.702002    2.054235
     25          1           0       -0.539946   -2.643009    2.218159
     26          1           0       -0.640527   -0.843762    2.280079
     27          1           0        0.872393   -1.676673    2.774342
     28          6           0        5.069272   -2.263784   -0.258264
     29          6           0       -2.778514   -0.769148   -0.129320
     30          6           0       -2.764936   -2.144394   -0.146554
     31          8           0       -1.522438   -2.657684   -0.284946
     32          6           0       -3.943163   -2.879704   -0.026505
     33          6           0        5.092971   -0.854539   -0.306647
     34          6           0        3.914464   -0.116781   -0.102953
     35          1           0        3.929767    0.961933   -0.146537
     36          1           0        5.981516   -2.823465   -0.418777
     37          1           0        6.023245   -0.338313   -0.504933
     38          1           0        3.836903   -4.027218    0.021991
     39          6           0       -3.965335   -0.050389    0.019599
     40          6           0       -5.164890   -0.772496    0.138238
     41          6           0       -5.154229   -2.181730    0.115082
     42          1           0       -6.102264   -0.243427    0.250932
     43          1           0       -6.083054   -2.729102    0.209348
     44          1           0       -3.925242   -3.961579   -0.041790
     45          1           0       -3.979868    1.026597    0.041040
 ---------------------------------------------------------------------
 Rotational constants (GHZ):      0.2000085      0.1514239      0.0959975
 Leave Link  202 at Wed Aug 28 15:20:09 2019, MaxMem=   536870912 cpu:         0.1
 (Enter /pbs_home/pkowalski/g09d01/g09/l301.exe)
 General basis read from cards:  (5D, 7F)
 Centers:       4     31
 S 5 1.00
     Exponent=  2.2661767785D+03 Coefficients= -5.3431809926D-03
     Exponent=  3.4087010191D+02 Coefficients= -3.9890039230D-02
     Exponent=  7.7363135167D+01 Coefficients= -1.7853911985D-01
     Exponent=  2.1479644940D+01 Coefficients= -4.6427684959D-01
     Exponent=  6.6589433124D+00 Coefficients= -4.4309745172D-01
 S 1 1.00
     Exponent=  8.0975975668D-01 Coefficients=  1.0000000000D+00
 S 1 1.00
     Exponent=  2.5530772234D-01 Coefficients=  1.0000000000D+00
 P 3 1.00
     Exponent=  1.7721504317D+01 Coefficients=  4.3394573193D-02
     Exponent=  3.8635505440D+00 Coefficients=  2.3094120765D-01
     Exponent=  1.0480920883D+00 Coefficients=  5.1375311064D-01
 P 1 1.00
     Exponent=  2.7641544411D-01 Coefficients=  1.0000000000D+00
 D 1 1.00
     Exponent=  1.2000000000D+00 Coefficients=  1.0000000000D+00
 ****
 Centers:      21     22     23     25     26     27     35     36     37     38
 Centers:      42     43     44     45
 S 3 1.00
     Exponent=  1.3010701000D+01 Coefficients=  1.9682158000D-02
     Exponent=  1.9622572000D+00 Coefficients=  1.3796524000D-01
     Exponent=  4.4453796000D-01 Coefficients=  4.7831935000D-01
 S 1 1.00
     Exponent=  1.2194962000D-01 Coefficients=  1.0000000000D+00
 P 1 1.00
     Exponent=  8.0000000000D-01 Coefficients=  1.0000000000D+00
 ****
 Centers:       1      2      3      5      6      7      8      9     10     11
 Centers:      18     19     20     24     28     29     30     32     33     34
 Centers:      39     40     41
 S 5 1.00
     Exponent=  1.2384016938D+03 Coefficients=  5.4568832082D-03
     Exponent=  1.8629004992D+02 Coefficients=  4.0638409211D-02
     Exponent=  4.2251176346D+01 Coefficients=  1.8025593888D-01
     Exponent=  1.1676557932D+01 Coefficients=  4.6315121755D-01
     Exponent=  3.5930506482D+00 Coefficients=  4.4087173314D-01
 S 1 1.00
     Exponent=  4.0245147363D-01 Coefficients=  1.0000000000D+00
 S 1 1.00
     Exponent=  1.3090182668D-01 Coefficients=  1.0000000000D+00
 P 3 1.00
     Exponent=  9.4680970621D+00 Coefficients=  3.8387871728D-02
     Exponent=  2.0103545142D+00 Coefficients=  2.1117025112D-01
     Exponent=  5.4771004707D-01 Coefficients=  5.1328172114D-01
 P 1 1.00
     Exponent=  1.5268613795D-01 Coefficients=  1.0000000000D+00
 D 1 1.00
     Exponent=  8.0000000000D-01 Coefficients=  1.0000000000D+00
 ****
 Centers:      12     13     14     15     16     17
 S 5 1.00
     Exponent=  2.8948325990D+03 Coefficients= -5.3408255515D-03
     Exponent=  4.3541939120D+02 Coefficients= -3.9904258866D-02
     Exponent=  9.8843328866D+01 Coefficients= -1.7912768038D-01
     Exponent=  2.7485198001D+01 Coefficients= -4.6758090825D-01
     Exponent=  8.5405498171D+00 Coefficients= -4.4653131020D-01
 S 1 1.00
     Exponent=  1.0654578038D+00 Coefficients=  1.0000000000D+00
 S 1 1.00
     Exponent=  3.3247346748D-01 Coefficients=  1.0000000000D+00
 P 3 1.00
     Exponent=  2.2696633924D+01 Coefficients= -4.5212874436D-02
     Exponent=  4.9872339257D+00 Coefficients= -2.3754317067D-01
     Exponent=  1.3491613954D+00 Coefficients= -5.1287353587D-01
 P 1 1.00
     Exponent=  3.4829881977D-01 Coefficients=  1.0000000000D+00
 D 1 1.00
     Exponent=  1.4000000000D+00 Coefficients=  1.0000000000D+00
 ****
 Ernie: Thresh=  0.10000D-02 Tol=  0.10000D-05 Strict=F.
 There are   535 symmetry adapted cartesian basis functions of A   symmetry.
 There are   504 symmetry adapted basis functions of A   symmetry.
   504 basis functions,   873 primitive gaussians,   535 cartesian basis functions
   111 alpha electrons      111 beta electrons
       nuclear repulsion energy      3344.8777105032 Hartrees.
 IExCor=  402 DFT=T Ex+Corr=B3LYP ExCW=0 ScaHFX=  0.200000
 ScaDFX=  0.800000  0.720000  1.000000  0.810000 ScalE2=  1.000000  1.000000
 IRadAn=      0 IRanWt=     -1 IRanGd=            0 ICorTp=0 IEmpDi=  4
 NAtoms=   45 NActive=   45 NUniq=   45 SFac= 1.00D+00 NAtFMM=   60 NAOKFM=F Big=F
 Integral buffers will be    131072 words long.
 Raffenetti 2 integral format.
 Two-electron integral symmetry is turned on.
 Leave Link  301 at Wed Aug 28 15:20:10 2019, MaxMem=   536870912 cpu:         0.9
 (Enter /pbs_home/pkowalski/g09d01/g09/l302.exe)
 NPDir=0 NMtPBC=     1 NCelOv=     1 NCel=       1 NClECP=     1 NCelD=      1
         NCelK=      1 NCelE2=     1 NClLst=     1 CellRange=     0.0.
 One-electron integrals computed using PRISM.
 NBasis=   504 RedAO= T EigKep=  2.44D-04  NBF=   504
 NBsUse=   504 1.00D-06 EigRej= -1.00D+00 NBFU=   504
 Precomputing XC quadrature grid using
 IXCGrd= 4 IRadAn=           0 IRanWt=          -1 IRanGd=           0 AccXCQ= 0.00D+00.
 Generated NRdTot=       0 NPtTot=           0 NUsed=           0 NTot=          32
 NSgBfM=   524   524   524   524   524 MxSgAt=    45 MxSgA2=    45.
 Leave Link  302 at Wed Aug 28 15:20:11 2019, MaxMem=   536870912 cpu:        10.4
 (Enter /pbs_home/pkowalski/g09d01/g09/l303.exe)
 DipDrv:  MaxL=1.
 Leave Link  303 at Wed Aug 28 15:20:11 2019, MaxMem=   536870912 cpu:         1.2
 (Enter /pbs_home/pkowalski/g09d01/g09/l401.exe)
 ExpMin= 1.22D-01 ExpMax= 2.89D+03 ExpMxC= 4.35D+02 IAcc=1 IRadAn=         1 AccDes= 0.00D+00
 Harris functional with IExCor=  402 and IRadAn=       1 diagonalized for initial guess.
 HarFok:  IExCor=  402 AccDes= 0.00D+00 IRadAn=         1 IDoV= 1 UseB2=F ITyADJ=14
 ICtDFT=  3500011 ScaDFX=  1.000000  1.000000  1.000000  1.000000
 FoFCou: FMM=F IPFlag=           0 FMFlag=      100000 FMFlg1=           0
         NFxFlg=           0 DoJE=T BraDBF=F KetDBF=T FulRan=T
         wScrn=  0.000000 ICntrl=     500 IOpCl=  0 I1Cent=   200000004 NGrid=           0
         NMat0=    1 NMatS0=      1 NMatT0=    0 NMatD0=    1 NMtDS0=    0 NMtDT0=    0
 Petite list used in FoFCou.
 Harris En= -1632.97296987405    
 JPrj=0 DoOrth=F DoCkMO=F.
 Leave Link  401 at Wed Aug 28 15:20:14 2019, MaxMem=   536870912 cpu:        19.9
 (Enter /pbs_home/pkowalski/g09d01/g09/l502.exe)
 Closed shell SCF:
 Using DIIS extrapolation, IDIIS=  1040.
 Integral symmetry usage will be decided dynamically.
 IVT=      885537 IEndB=      885537 NGot=   536870912 MDV=   536288776
 LenX=   536288776 LenY=   536002016
 Requested convergence on RMS density matrix=1.00D-08 within 128 cycles.
 Requested convergence on MAX density matrix=1.00D-06.
 Requested convergence on             energy=1.00D-06.
 No special actions if energy rises.
 Fock matrices will be formed incrementally for  20 cycles.
 Integral accuracy reduced to 1.0D-05 until final iterations.

 Cycle   1  Pass 0  IDiag  1:
 FoFJK:  IHMeth= 1 ICntrl=       0 DoSepK=F KAlg= 0 I1Cent=   0 FoldK=F
 IRaf= 760000000 NMat=   1 IRICut=       1 DoRegI=T DoRafI=F ISym2E= 0.
 FoFCou: FMM=F IPFlag=           0 FMFlag=      100000 FMFlg1=           0
         NFxFlg=           0 DoJE=F BraDBF=F KetDBF=F FulRan=T
         wScrn=  0.000000 ICntrl=       0 IOpCl=  0 I1Cent=           0 NGrid=           0
         NMat0=    1 NMatS0=      1 NMatT0=    0 NMatD0=    1 NMtDS0=    0 NMtDT0=    0
 Symmetry not used in FoFCou.
 E= -1632.62254149888    
 DIIS: error= 1.94D-02 at cycle   1 NSaved=   1.
 NSaved= 1 IEnMin= 1 EnMin= -1632.62254149888     IErMin= 1 ErrMin= 1.94D-02
 ErrMax= 1.94D-02  0.00D+00 EMaxC= 1.00D-01 BMatC= 4.85D-01 BMatP= 4.85D-01
 IDIUse=3 WtCom= 8.06D-01 WtEn= 1.94D-01
 Coeff-Com:  0.100D+01
 Coeff-En:   0.100D+01
 Coeff:      0.100D+01
 Gap=     0.083 Goal=   None    Shift=    0.000
 GapD=    0.083 DampG=0.500 DampE=0.500 DampFc=0.2500 IDamp=-1.
 Damping current iteration by 2.50D-01
 RMSDP=4.49D-03 MaxDP=2.57D-01              OVMax= 3.10D-01

 Cycle   2  Pass 0  IDiag  1:
 RMSU=  1.10D-03    CP:  9.88D-01
 E= -1632.79200477098     Delta-E=       -0.169463272106 Rises=F Damp=T
 DIIS: error= 1.04D-02 at cycle   2 NSaved=   2.
 NSaved= 2 IEnMin= 2 EnMin= -1632.79200477098     IErMin= 2 ErrMin= 1.04D-02
 ErrMax= 1.04D-02  0.00D+00 EMaxC= 1.00D-01 BMatC= 1.16D-01 BMatP= 4.85D-01
 IDIUse=3 WtCom= 8.96D-01 WtEn= 1.04D-01
 Coeff-Com: -0.725D+00 0.173D+01
 Coeff-En:   0.000D+00 0.100D+01
 Coeff:     -0.649D+00 0.165D+01
 Gap=     0.090 Goal=   None    Shift=    0.000
 RMSDP=1.93D-03 MaxDP=6.10D-02 DE=-1.69D-01 OVMax= 3.01D-01

 Cycle   3  Pass 0  IDiag  1:
 RMSU=  1.61D-03    CP:  9.52D-01  1.78D+00
 E= -1633.04294420617     Delta-E=       -0.250939435189 Rises=F Damp=F
 DIIS: error= 5.82D-03 at cycle   3 NSaved=   3.
 NSaved= 3 IEnMin= 3 EnMin= -1633.04294420617     IErMin= 3 ErrMin= 5.82D-03
 ErrMax= 5.82D-03  0.00D+00 EMaxC= 1.00D-01 BMatC= 5.45D-02 BMatP= 1.16D-01
 IDIUse=3 WtCom= 9.42D-01 WtEn= 5.82D-02
 Coeff-Com: -0.478D+00 0.102D+01 0.456D+00
 Coeff-En:   0.000D+00 0.000D+00 0.100D+01
 Coeff:     -0.450D+00 0.962D+00 0.488D+00
 Gap=     0.075 Goal=   None    Shift=    0.000
 RMSDP=1.03D-03 MaxDP=5.82D-02 DE=-2.51D-01 OVMax= 1.51D-01

 Cycle   4  Pass 0  IDiag  1:
 RMSU=  6.79D-04    CP:  9.57D-01  2.13D+00  5.87D-01
 E= -1633.08987653662     Delta-E=       -0.046932330446 Rises=F Damp=F
 DIIS: error= 2.51D-03 at cycle   4 NSaved=   4.
 NSaved= 4 IEnMin= 4 EnMin= -1633.08987653662     IErMin= 4 ErrMin= 2.51D-03
 ErrMax= 2.51D-03  0.00D+00 EMaxC= 1.00D-01 BMatC= 1.07D-02 BMatP= 5.45D-02
 IDIUse=3 WtCom= 9.75D-01 WtEn= 2.51D-02
 Coeff-Com: -0.165D+00 0.327D+00 0.317D+00 0.520D+00
 Coeff-En:   0.000D+00 0.000D+00 0.202D+00 0.798D+00
 Coeff:     -0.161D+00 0.319D+00 0.314D+00 0.527D+00
 Gap=     0.074 Goal=   None    Shift=    0.000
 RMSDP=3.74D-04 MaxDP=2.56D-02 DE=-4.69D-02 OVMax= 6.56D-02

 Cycle   5  Pass 0  IDiag  1:
 RMSU=  1.93D-04    CP:  9.56D-01  2.03D+00  6.98D-01  6.46D-01
 E= -1633.10019563059     Delta-E=       -0.010319093975 Rises=F Damp=F
 DIIS: error= 1.15D-03 at cycle   5 NSaved=   5.
 NSaved= 5 IEnMin= 5 EnMin= -1633.10019563059     IErMin= 5 ErrMin= 1.15D-03
 ErrMax= 1.15D-03  0.00D+00 EMaxC= 1.00D-01 BMatC= 1.33D-03 BMatP= 1.07D-02
 IDIUse=3 WtCom= 9.88D-01 WtEn= 1.15D-02
 Coeff-Com: -0.543D-01 0.988D-01 0.147D+00 0.337D+00 0.471D+00
 Coeff-En:   0.000D+00 0.000D+00 0.000D+00 0.944D-01 0.906D+00
 Coeff:     -0.537D-01 0.976D-01 0.145D+00 0.335D+00 0.476D+00
 Gap=     0.075 Goal=   None    Shift=    0.000
 RMSDP=1.30D-04 MaxDP=6.39D-03 DE=-1.03D-02 OVMax= 1.89D-02

 Cycle   6  Pass 0  IDiag  1:
 RMSU=  9.46D-05    CP:  9.55D-01  2.05D+00  6.93D-01  6.78D-01  5.80D-01
 E= -1633.10150938331     Delta-E=       -0.001313752713 Rises=F Damp=F
 DIIS: error= 4.65D-04 at cycle   6 NSaved=   6.
 NSaved= 6 IEnMin= 6 EnMin= -1633.10150938331     IErMin= 6 ErrMin= 4.65D-04
 ErrMax= 4.65D-04  0.00D+00 EMaxC= 1.00D-01 BMatC= 1.37D-04 BMatP= 1.33D-03
 IDIUse=3 WtCom= 9.95D-01 WtEn= 4.65D-03
 Coeff-Com: -0.117D-01 0.178D-01 0.416D-01 0.117D+00 0.285D+00 0.550D+00
 Coeff-En:   0.000D+00 0.000D+00 0.000D+00 0.000D+00 0.864D-01 0.914D+00
 Coeff:     -0.116D-01 0.177D-01 0.414D-01 0.116D+00 0.284D+00 0.552D+00
 Gap=     0.075 Goal=   None    Shift=    0.000
 RMSDP=4.52D-05 MaxDP=1.72D-03 DE=-1.31D-03 OVMax= 5.85D-03

 Cycle   7  Pass 0  IDiag  1:
 RMSU=  2.81D-05    CP:  9.55D-01  2.05D+00  6.96D-01  6.85D-01  6.56D-01
                    CP:  6.69D-01
 E= -1633.10164676818     Delta-E=       -0.000137384875 Rises=F Damp=F
 DIIS: error= 1.29D-04 at cycle   7 NSaved=   7.
 NSaved= 7 IEnMin= 7 EnMin= -1633.10164676818     IErMin= 7 ErrMin= 1.29D-04
 ErrMax= 1.29D-04  0.00D+00 EMaxC= 1.00D-01 BMatC= 2.21D-05 BMatP= 1.37D-04
 IDIUse=3 WtCom= 9.99D-01 WtEn= 1.29D-03
 Coeff-Com: -0.176D-02 0.595D-03 0.115D-01 0.398D-01 0.139D+00 0.358D+00
 Coeff-Com:  0.452D+00
 Coeff-En:   0.000D+00 0.000D+00 0.000D+00 0.000D+00 0.000D+00 0.866D-01
 Coeff-En:   0.913D+00
 Coeff:     -0.176D-02 0.594D-03 0.115D-01 0.397D-01 0.139D+00 0.358D+00
 Coeff:      0.453D+00
 Gap=     0.075 Goal=   None    Shift=    0.000
 RMSDP=1.42D-05 MaxDP=7.69D-04 DE=-1.37D-04 OVMax= 2.09D-03

 Cycle   8  Pass 0  IDiag  1:
 RMSU=  8.44D-06    CP:  9.55D-01  2.05D+00  6.97D-01  6.82D-01  6.51D-01
                    CP:  6.99D-01  6.21D-01
 E= -1633.10167329519     Delta-E=       -0.000026527010 Rises=F Damp=F
 DIIS: error= 2.70D-05 at cycle   8 NSaved=   8.
 NSaved= 8 IEnMin= 8 EnMin= -1633.10167329519     IErMin= 8 ErrMin= 2.70D-05
 ErrMax= 2.70D-05  0.00D+00 EMaxC= 1.00D-01 BMatC= 1.22D-06 BMatP= 2.21D-05
 IDIUse=1 WtCom= 1.00D+00 WtEn= 0.00D+00
 Coeff-Com:  0.708D-06-0.120D-02 0.229D-02 0.105D-01 0.522D-01 0.150D+00
 Coeff-Com:  0.247D+00 0.539D+00
 Coeff:      0.708D-06-0.120D-02 0.229D-02 0.105D-01 0.522D-01 0.150D+00
 Coeff:      0.247D+00 0.539D+00
 Gap=     0.075 Goal=   None    Shift=    0.000
 RMSDP=5.14D-06 MaxDP=3.70D-04 DE=-2.65D-05 OVMax= 1.18D-03

 Initial convergence to 1.0D-05 achieved.  Increase integral accuracy.
 Cycle   9  Pass 1  IDiag  1:
 E= -1633.10188764502     Delta-E=       -0.000214349828 Rises=F Damp=F
 DIIS: error= 1.70D-04 at cycle   1 NSaved=   1.
 NSaved= 1 IEnMin= 1 EnMin= -1633.10188764502     IErMin= 1 ErrMin= 1.70D-04
 ErrMax= 1.70D-04  0.00D+00 EMaxC= 1.00D-01 BMatC= 9.57D-06 BMatP= 9.57D-06
 IDIUse=3 WtCom= 9.98D-01 WtEn= 1.70D-03
 Coeff-Com:  0.100D+01
 Coeff-En:   0.100D+01
 Coeff:      0.100D+01
 Gap=     0.075 Goal=   None    Shift=    0.000
 RMSDP=5.14D-06 MaxDP=3.70D-04 DE=-2.14D-04 OVMax= 1.95D-03

 Cycle  10  Pass 1  IDiag  1:
 RMSU=  1.43D-04    CP:  1.00D+00
 E= -1633.10189340222     Delta-E=       -0.000005757205 Rises=F Damp=F
 DIIS: error= 5.95D-05 at cycle   2 NSaved=   2.
 NSaved= 2 IEnMin= 2 EnMin= -1633.10189340222     IErMin= 2 ErrMin= 5.95D-05
 ErrMax= 5.95D-05  0.00D+00 EMaxC= 1.00D-01 BMatC= 3.37D-06 BMatP= 9.57D-06
 IDIUse=1 WtCom= 1.00D+00 WtEn= 0.00D+00
 Coeff-Com:  0.297D+00 0.703D+00
 Coeff:      0.297D+00 0.703D+00
 Gap=     0.075 Goal=   None    Shift=    0.000
 RMSDP=1.51D-05 MaxDP=1.10D-03 DE=-5.76D-06 OVMax= 3.96D-03

 Cycle  11  Pass 1  IDiag  1:
 RMSU=  1.51D-05    CP:  1.00D+00  1.00D+00
 E= -1633.10188650609     Delta-E=        0.000006896136 Rises=F Damp=F
 DIIS: error= 1.01D-04 at cycle   3 NSaved=   3.
 NSaved= 3 IEnMin= 2 EnMin= -1633.10189340222     IErMin= 2 ErrMin= 5.95D-05
 ErrMax= 1.01D-04  0.00D+00 EMaxC= 1.00D-01 BMatC= 9.22D-06 BMatP= 3.37D-06
 IDIUse=3 WtCom= 4.99D-01 WtEn= 5.01D-01
 Coeff-Com: -0.376D-02 0.625D+00 0.378D+00
 Coeff-En:   0.000D+00 0.669D+00 0.331D+00
 Coeff:     -0.187D-02 0.647D+00 0.355D+00
 Gap=     0.075 Goal=   None    Shift=    0.000
 RMSDP=8.66D-06 MaxDP=6.33D-04 DE= 6.90D-06 OVMax= 2.31D-03

 Cycle  12  Pass 1  IDiag  1:
 RMSU=  1.32D-06    CP:  1.00D+00  1.01D+00  4.35D-01
 E= -1633.10189720242     Delta-E=       -0.000010696334 Rises=F Damp=F
 DIIS: error= 1.17D-05 at cycle   4 NSaved=   4.
 NSaved= 4 IEnMin= 4 EnMin= -1633.10189720242     IErMin= 4 ErrMin= 1.17D-05
 ErrMax= 1.17D-05  0.00D+00 EMaxC= 1.00D-01 BMatC= 1.36D-07 BMatP= 3.37D-06
 IDIUse=1 WtCom= 1.00D+00 WtEn= 0.00D+00
 Coeff-Com: -0.544D-02 0.412D+00 0.215D+00 0.379D+00
 Coeff:     -0.544D-02 0.412D+00 0.215D+00 0.379D+00
 Gap=     0.075 Goal=   None    Shift=    0.000
 RMSDP=1.06D-06 MaxDP=5.21D-05 DE=-1.07D-05 OVMax= 1.82D-04

 Cycle  13  Pass 1  IDiag  1:
 RMSU=  4.52D-07    CP:  1.00D+00  1.01D+00  3.83D-01  5.88D-01
 E= -1633.10189734693     Delta-E=       -0.000000144511 Rises=F Damp=F
 DIIS: error= 1.04D-06 at cycle   5 NSaved=   5.
 NSaved= 5 IEnMin= 5 EnMin= -1633.10189734693     IErMin= 5 ErrMin= 1.04D-06
 ErrMax= 1.04D-06  0.00D+00 EMaxC= 1.00D-01 BMatC= 1.14D-09 BMatP= 1.36D-07
 IDIUse=1 WtCom= 1.00D+00 WtEn= 0.00D+00
 Coeff-Com: -0.240D-02 0.164D+00 0.823D-01 0.182D+00 0.574D+00
 Coeff:     -0.240D-02 0.164D+00 0.823D-01 0.182D+00 0.574D+00
 Gap=     0.075 Goal=   None    Shift=    0.000
 RMSDP=1.38D-07 MaxDP=6.47D-06 DE=-1.45D-07 OVMax= 1.85D-05

 Cycle  14  Pass 1  IDiag  1:
 RMSU=  1.27D-07    CP:  1.00D+00  1.01D+00  3.83D-01  6.14D-01  9.16D-01
 E= -1633.10189734778     Delta-E=       -0.000000000850 Rises=F Damp=F
 DIIS: error= 4.22D-07 at cycle   6 NSaved=   6.
 NSaved= 6 IEnMin= 6 EnMin= -1633.10189734778     IErMin= 6 ErrMin= 4.22D-07
 ErrMax= 4.22D-07  0.00D+00 EMaxC= 1.00D-01 BMatC= 2.50D-10 BMatP= 1.14D-09
 IDIUse=1 WtCom= 1.00D+00 WtEn= 0.00D+00
 Coeff-Com: -0.641D-03 0.387D-01 0.181D-01 0.528D-01 0.343D+00 0.548D+00
 Coeff:     -0.641D-03 0.387D-01 0.181D-01 0.528D-01 0.343D+00 0.548D+00
 Gap=     0.075 Goal=   None    Shift=    0.000
 RMSDP=6.45D-08 MaxDP=3.94D-06 DE=-8.50D-10 OVMax= 1.05D-05

 Cycle  15  Pass 1  IDiag  1:
 RMSU=  4.76D-08    CP:  1.00D+00  1.01D+00  3.82D-01  6.06D-01  9.57D-01
                    CP:  7.06D-01
 E= -1633.10189734801     Delta-E=       -0.000000000225 Rises=F Damp=F
 DIIS: error= 2.13D-07 at cycle   7 NSaved=   7.
 NSaved= 7 IEnMin= 7 EnMin= -1633.10189734801     IErMin= 7 ErrMin= 2.13D-07
 ErrMax= 2.13D-07  0.00D+00 EMaxC= 1.00D-01 BMatC= 6.69D-11 BMatP= 2.50D-10
 IDIUse=1 WtCom= 1.00D+00 WtEn= 0.00D+00
 Coeff-Com: -0.782D-04 0.135D-02-0.284D-03 0.843D-02 0.148D+00 0.382D+00
 Coeff-Com:  0.461D+00
 Coeff:     -0.782D-04 0.135D-02-0.284D-03 0.843D-02 0.148D+00 0.382D+00
 Coeff:      0.461D+00
 Gap=     0.075 Goal=   None    Shift=    0.000
 RMSDP=2.94D-08 MaxDP=2.03D-06 DE=-2.25D-10 OVMax= 5.10D-06

 Cycle  16  Pass 1  IDiag  1:
 RMSU=  1.74D-08    CP:  1.00D+00  1.01D+00  3.82D-01  6.10D-01  9.63D-01
                    CP:  7.85D-01  5.74D-01
 E= -1633.10189734791     Delta-E=        0.000000000101 Rises=F Damp=F
 DIIS: error= 6.73D-08 at cycle   8 NSaved=   8.
 NSaved= 8 IEnMin= 7 EnMin= -1633.10189734801     IErMin= 8 ErrMin= 6.73D-08
 ErrMax= 6.73D-08  0.00D+00 EMaxC= 1.00D-01 BMatC= 7.06D-12 BMatP= 6.69D-11
 IDIUse=1 WtCom= 1.00D+00 WtEn= 0.00D+00
 Coeff-Com:  0.411D-04-0.460D-02-0.276D-02-0.220D-02 0.434D-01 0.166D+00
 Coeff-Com:  0.294D+00 0.507D+00
 Coeff:      0.411D-04-0.460D-02-0.276D-02-0.220D-02 0.434D-01 0.166D+00
 Coeff:      0.294D+00 0.507D+00
 Gap=     0.075 Goal=   None    Shift=    0.000
 RMSDP=9.06D-09 MaxDP=5.33D-07 DE= 1.01D-10 OVMax= 6.86D-07

 SCF Done:  E(RB3LYP) =  -1633.10189735     A.U. after   16 cycles
            NFock= 16  Conv=0.91D-08     -V/T= 2.0089
 KE= 1.618641844824D+03 PE=-1.051508590619D+04 EE= 3.918464453515D+03
 Leave Link  502 at Wed Aug 28 15:26:24 2019, MaxMem=   536870912 cpu:      2952.5
 (Enter /pbs_home/pkowalski/g09d01/g09/l601.exe)
 Copying SCF densities to generalized density rwf, IOpCl= 0 IROHF=0.

 **********************************************************************

            Population analysis using the SCF density.

 **********************************************************************

 Orbital symmetries:
       Occupied  (A) (A) (A) (A) (A) (A) (A) (A) (A) (A) (A) (A)
                 (A) (A) (A) (A) (A) (A) (A) (A) (A) (A) (A) (A)
                 (A) (A) (A) (A) (A) (A) (A) (A) (A) (A) (A) (A)
                 (A) (A) (A) (A) (A) (A) (A) (A) (A) (A) (A) (A)
                 (A) (A) (A) (A) (A) (A) (A) (A) (A) (A) (A) (A)
                 (A) (A) (A) (A) (A) (A) (A) (A) (A) (A) (A) (A)
                 (A) (A) (A) (A) (A) (A) (A) (A) (A) (A) (A) (A)
                 (A) (A) (A) (A) (A) (A) (A) (A) (A) (A) (A) (A)
                 (A) (A) (A) (A) (A) (A) (A) (A) (A) (A) (A) (A)
                 (A) (A) (A)
       Virtual   (A) (A) (A) (A) (A) (A) (A) (A) (A) (A) (A) (A)
                 (A) (A) (A) (A) (A) (A) (A) (A) (A) (A) (A) (A)
                 (A) (A) (A) (A) (A) (A) (A) (A) (A) (A) (A) (A)
                 (A) (A) (A) (A) (A) (A) (A) (A) (A) (A) (A) (A)
                 (A) (A) (A) (A) (A) (A) (A) (A) (A) (A) (A) (A)
                 (A) (A) (A) (A) (A) (A) (A) (A) (A) (A) (A) (A)
                 (A) (A) (A) (A) (A) (A) (A) (A) (A) (A) (A) (A)
                 (A) (A) (A) (A) (A) (A) (A) (A) (A) (A) (A) (A)
                 (A) (A) (A) (A) (A) (A) (A) (A) (A) (A) (A) (A)
                 (A) (A) (A) (A) (A) (A) (A) (A) (A) (A) (A) (A)
                 (A) (A) (A) (A) (A) (A) (A) (A) (A) (A) (A) (A)
                 (A) (A) (A) (A) (A) (A) (A) (A) (A) (A) (A) (A)
                 (A) (A) (A) (A) (A) (A) (A) (A) (A) (A) (A) (A)
                 (A) (A) (A) (A) (A) (A) (A) (A) (A) (A) (A) (A)
                 (A) (A) (A) (A) (A) (A) (A) (A) (A) (A) (A) (A)
                 (A) (A) (A) (A) (A) (A) (A) (A) (A) (A) (A) (A)
                 (A) (A) (A) (A) (A) (A) (A) (A) (A) (A) (A) (A)
                 (A) (A) (A) (A) (A) (A) (A) (A) (A) (A) (A) (A)
                 (A) (A) (A) (A) (A) (A) (A) (A) (A) (A) (A) (A)
                 (A) (A) (A) (A) (A) (A) (A) (A) (A) (A) (A) (A)
                 (A) (A) (A) (A) (A) (A) (A) (A) (A) (A) (A) (A)
                 (A) (A) (A) (A) (A) (A) (A) (A) (A) (A) (A) (A)
                 (A) (A) (A) (A) (A) (A) (A) (A) (A) (A) (A) (A)
                 (A) (A) (A) (A) (A) (A) (A) (A) (A) (A) (A) (A)
                 (A) (A) (A) (A) (A) (A) (A) (A) (A) (A) (A) (A)
                 (A) (A) (A) (A) (A) (A) (A) (A) (A) (A) (A) (A)
                 (A) (A) (A) (A) (A) (A) (A) (A) (A) (A) (A) (A)
                 (A) (A) (A) (A) (A) (A) (A) (A) (A) (A) (A) (A)
                 (A) (A) (A) (A) (A) (A) (A) (A) (A) (A) (A) (A)
                 (A) (A) (A) (A) (A) (A) (A) (A) (A) (A) (A) (A)
                 (A) (A) (A) (A) (A) (A) (A) (A) (A) (A) (A) (A)
                 (A) (A) (A) (A) (A) (A) (A) (A) (A) (A) (A) (A)
                 (A) (A) (A) (A) (A) (A) (A) (A) (A)
 The electronic state is 1-A.
 Alpha  occ. eigenvalues --  -24.71984 -24.71878 -24.71837 -24.71798 -24.71777
 Alpha  occ. eigenvalues --  -24.71429 -19.18723 -19.18656 -10.38088 -10.37907
 Alpha  occ. eigenvalues --  -10.37865 -10.27887 -10.27846 -10.26757 -10.26647
 Alpha  occ. eigenvalues --  -10.24183 -10.24083 -10.23135 -10.23090 -10.21584
 Alpha  occ. eigenvalues --  -10.21446 -10.21275 -10.21219 -10.21199 -10.21005
 Alpha  occ. eigenvalues --  -10.20856 -10.20733 -10.20544 -10.20402 -10.20191
 Alpha  occ. eigenvalues --  -10.20180  -1.26108  -1.24392  -1.23314  -1.19927
 Alpha  occ. eigenvalues --   -1.19185  -1.18669  -1.11418  -1.10390  -0.89468
 Alpha  occ. eigenvalues --   -0.87350  -0.87132  -0.84688  -0.80845  -0.78753
 Alpha  occ. eigenvalues --   -0.76701  -0.75826  -0.74843  -0.74056  -0.73966
 Alpha  occ. eigenvalues --   -0.70244  -0.68370  -0.65076  -0.64791  -0.64500
 Alpha  occ. eigenvalues --   -0.63026  -0.62115  -0.61477  -0.59237  -0.58961
 Alpha  occ. eigenvalues --   -0.58234  -0.57595  -0.57226  -0.55517  -0.55231
 Alpha  occ. eigenvalues --   -0.54072  -0.53414  -0.52744  -0.52155  -0.50149
 Alpha  occ. eigenvalues --   -0.50031  -0.49392  -0.48326  -0.47251  -0.46537
 Alpha  occ. eigenvalues --   -0.46259  -0.45675  -0.45344  -0.45106  -0.45041
 Alpha  occ. eigenvalues --   -0.44719  -0.44260  -0.43468  -0.43211  -0.42880
 Alpha  occ. eigenvalues --   -0.42634  -0.41884  -0.41828  -0.41718  -0.41351
 Alpha  occ. eigenvalues --   -0.41275  -0.40721  -0.40567  -0.39802  -0.39076
 Alpha  occ. eigenvalues --   -0.38907  -0.38831  -0.38089  -0.37561  -0.36724
 Alpha  occ. eigenvalues --   -0.35752  -0.35110  -0.34528  -0.34397  -0.33577
 Alpha  occ. eigenvalues --   -0.33298  -0.30389  -0.27979  -0.25757  -0.25179
 Alpha  occ. eigenvalues --   -0.19418
 Alpha virt. eigenvalues --   -0.11889  -0.04758  -0.01804  -0.01374   0.00008
 Alpha virt. eigenvalues --    0.02518   0.04839   0.05393   0.06044   0.06110
 Alpha virt. eigenvalues --    0.06916   0.08482   0.09533   0.09585   0.10246
 Alpha virt. eigenvalues --    0.11132   0.11486   0.11684   0.12415   0.12751
 Alpha virt. eigenvalues --    0.13110   0.13277   0.14532   0.15159   0.15377
 Alpha virt. eigenvalues --    0.15696   0.16554   0.16732   0.17826   0.18278
 Alpha virt. eigenvalues --    0.19864   0.20274   0.20666   0.21637   0.22133
 Alpha virt. eigenvalues --    0.22355   0.23170   0.24328   0.24664   0.25704
 Alpha virt. eigenvalues --    0.25950   0.26335   0.26929   0.28269   0.28555
 Alpha virt. eigenvalues --    0.29675   0.29955   0.29996   0.31043   0.31788
 Alpha virt. eigenvalues --    0.32282   0.32594   0.33440   0.35802   0.36233
 Alpha virt. eigenvalues --    0.36682   0.37138   0.39054   0.39282   0.39516
 Alpha virt. eigenvalues --    0.41246   0.41442   0.42284   0.42556   0.43812
 Alpha virt. eigenvalues --    0.44664   0.45476   0.45720   0.46019   0.46457
 Alpha virt. eigenvalues --    0.46762   0.47140   0.47756   0.48568   0.48598
 Alpha virt. eigenvalues --    0.49178   0.50130   0.50575   0.50672   0.51117
 Alpha virt. eigenvalues --    0.52107   0.52677   0.53318   0.53615   0.54246
 Alpha virt. eigenvalues --    0.54536   0.55115   0.55664   0.55843   0.57256
 Alpha virt. eigenvalues --    0.57684   0.58399   0.58905   0.59500   0.60431
 Alpha virt. eigenvalues --    0.61450   0.62326   0.62502   0.62911   0.63225
 Alpha virt. eigenvalues --    0.63420   0.63831   0.64417   0.64713   0.64934
 Alpha virt. eigenvalues --    0.65484   0.65755   0.66006   0.66390   0.67216
 Alpha virt. eigenvalues --    0.67596   0.68193   0.68893   0.69359   0.70535
 Alpha virt. eigenvalues --    0.71207   0.71378   0.71819   0.71885   0.72430
 Alpha virt. eigenvalues --    0.72628   0.72914   0.73953   0.74926   0.75086
 Alpha virt. eigenvalues --    0.75391   0.76152   0.76436   0.78482   0.78987
 Alpha virt. eigenvalues --    0.79214   0.81164   0.81334   0.85051   0.85993
 Alpha virt. eigenvalues --    0.86671   0.87837   0.88764   0.88823   0.89447
 Alpha virt. eigenvalues --    0.90163   0.91221   0.92404   0.93830   0.95700
 Alpha virt. eigenvalues --    0.97393   0.99150   0.99883   1.04438   1.05849
 Alpha virt. eigenvalues --    1.06327   1.07242   1.08053   1.08719   1.09488
 Alpha virt. eigenvalues --    1.10476   1.11679   1.12821   1.14014   1.14532
 Alpha virt. eigenvalues --    1.15130   1.16477   1.18459   1.19116   1.19506
 Alpha virt. eigenvalues --    1.20288   1.21056   1.22107   1.22238   1.23392
 Alpha virt. eigenvalues --    1.23898   1.24612   1.25179   1.25772   1.26471
 Alpha virt. eigenvalues --    1.27637   1.28137   1.28786   1.29401   1.30017
 Alpha virt. eigenvalues --    1.31289   1.32321   1.32740   1.33851   1.34689
 Alpha virt. eigenvalues --    1.35079   1.37322   1.38063   1.39849   1.41436
 Alpha virt. eigenvalues --    1.41667   1.42299   1.43122   1.44256   1.44643
 Alpha virt. eigenvalues --    1.47732   1.48124   1.49009   1.49095   1.50296
 Alpha virt. eigenvalues --    1.51017   1.52190   1.52916   1.54415   1.54503
 Alpha virt. eigenvalues --    1.54695   1.56987   1.59879   1.60917   1.61883
 Alpha virt. eigenvalues --    1.63062   1.65365   1.66236   1.67772   1.68192
 Alpha virt. eigenvalues --    1.68363   1.68439   1.70169   1.71048   1.71547
 Alpha virt. eigenvalues --    1.71694   1.72200   1.72540   1.72610   1.73219
 Alpha virt. eigenvalues --    1.73581   1.74555   1.74851   1.75586   1.75797
 Alpha virt. eigenvalues --    1.76748   1.77014   1.77387   1.77619   1.77832
 Alpha virt. eigenvalues --    1.78517   1.78941   1.79510   1.80282   1.81019
 Alpha virt. eigenvalues --    1.81342   1.82448   1.83148   1.84344   1.84497
 Alpha virt. eigenvalues --    1.85143   1.86070   1.87078   1.88154   1.88688
 Alpha virt. eigenvalues --    1.89332   1.90548   1.91017   1.93989   1.94293
 Alpha virt. eigenvalues --    1.94525   1.94859   1.95656   1.96453   1.97217
 Alpha virt. eigenvalues --    1.97987   1.98288   1.98635   1.99713   2.01406
 Alpha virt. eigenvalues --    2.02142   2.02954   2.03652   2.04773   2.05364
 Alpha virt. eigenvalues --    2.05399   2.07584   2.09100   2.10333   2.10990
 Alpha virt. eigenvalues --    2.11554   2.12286   2.12690   2.12784   2.13689
 Alpha virt. eigenvalues --    2.13868   2.15966   2.16356   2.17477   2.17948
 Alpha virt. eigenvalues --    2.18448   2.19593   2.20677   2.22038   2.22331
 Alpha virt. eigenvalues --    2.23080   2.23566   2.26634   2.26955   2.27652
 Alpha virt. eigenvalues --    2.27887   2.28453   2.28565   2.29747   2.32089
 Alpha virt. eigenvalues --    2.33580   2.35121   2.36640   2.37454   2.38173
 Alpha virt. eigenvalues --    2.39683   2.40979   2.42959   2.44033   2.44421
 Alpha virt. eigenvalues --    2.46098   2.47467   2.49063   2.51118   2.52280
 Alpha virt. eigenvalues --    2.53318   2.54166   2.55969   2.57078   2.57857
 Alpha virt. eigenvalues --    2.59316   2.60339   2.61471   2.62305   2.64267
 Alpha virt. eigenvalues --    2.65502   2.68351   2.70430   2.72797   2.73118
 Alpha virt. eigenvalues --    2.73792   2.75078   2.76019   2.77170   2.79965
 Alpha virt. eigenvalues --    2.80257   2.82829   2.83458   2.88998   2.90562
 Alpha virt. eigenvalues --    2.91401   2.92638   2.95031   2.95311   2.96841
 Alpha virt. eigenvalues --    2.97884   3.01643   3.01968   3.03088   3.03358
 Alpha virt. eigenvalues --    3.04307   3.04783   3.05079   3.05305   3.05609
 Alpha virt. eigenvalues --    3.05755   3.06749   3.07221   3.08989   3.09906
 Alpha virt. eigenvalues --    3.10812   3.12163   3.12418   3.14041   3.15353
 Alpha virt. eigenvalues --    3.16688   3.17718   3.18343   3.19443   3.19982
 Alpha virt. eigenvalues --    3.23630   3.24865   3.26204   3.30597   3.33494
 Alpha virt. eigenvalues --    3.34430   3.34937   3.36540   3.38705   3.39763
 Alpha virt. eigenvalues --    3.43976   3.50941   3.52110   3.53071   3.55388
 Alpha virt. eigenvalues --    3.64849   3.69700   3.71146   3.72818   3.75341
 Alpha virt. eigenvalues --    3.82604   3.83947   3.85388
          Condensed to atoms (all electrons):
               1          2          3          4          5          6
     1  C    5.658146   0.240649  -0.028503  -0.050335   0.219752   0.019669
     2  C    0.240649   5.581462   0.067304  -0.097281   0.022952   0.069038
     3  C   -0.028503   0.067304   5.224302   0.387155  -0.118396   0.229383
     4  O   -0.050335  -0.097281   0.387155   7.863726   0.296624  -0.055128
     5  C    0.219752   0.022952  -0.118396   0.296624   5.234645   0.002908
     6  C    0.019669   0.069038   0.229383  -0.055128   0.002908   5.223774
     7  C    0.284341  -0.070434   0.029900   0.007273  -0.085470  -0.000638
     8  C   -0.041304  -0.025944  -0.000400  -0.000069   0.007080   0.000003
     9  C   -0.050359   0.006160   0.000151   0.000463  -0.039836   0.000013
    10  C    0.007133   0.000890   0.000009   0.000001  -0.000393   0.000000
    11  C    0.016822  -0.000458   0.000006   0.000001  -0.000327   0.000000
    12  F   -0.010584  -0.001789  -0.000016   0.000000   0.000028   0.000000
    13  F   -0.002892  -0.005061  -0.000044   0.000000  -0.000097   0.000001
    14  F   -0.001552  -0.000010   0.000000   0.000000  -0.000017   0.000000
    15  F   -0.000103   0.000001   0.000000   0.000000   0.000000   0.000000
    16  F   -0.000084   0.000000   0.000000   0.000000  -0.000012   0.000000
    17  F   -0.000331  -0.000003   0.000000   0.000000  -0.000003   0.000000
    18  C   -0.025512   0.000145   0.001064  -0.059726   0.214783  -0.000032
    19  C   -0.032860   0.001444   0.000412   0.004321  -0.029611   0.000010
    20  C    0.007485  -0.001794   0.002184   0.004063  -0.067184  -0.000264
    21  H   -0.000923  -0.000038  -0.000042   0.000087   0.009410  -0.000001
    22  H   -0.003527   0.000971   0.001592   0.006720  -0.007776   0.000187
    23  H    0.007171  -0.003296   0.001742  -0.000879  -0.011734  -0.000076
    24  C   -0.048119  -0.002193  -0.000054  -0.050612   0.382168  -0.000432
    25  H    0.007648   0.000139  -0.000766  -0.000198  -0.008535   0.000048
    26  H   -0.007444  -0.001269   0.000196   0.004292  -0.002983   0.000015
    27  H   -0.004773   0.002556   0.001719  -0.001439  -0.001597  -0.000340
    28  C    0.001229  -0.170704   0.155526   0.003734  -0.000270   0.220402
    29  C    0.001249   0.000165  -0.000040  -0.000197   0.004537   0.000000
    30  C    0.000299  -0.000052  -0.000009   0.000031   0.000596   0.000000
    31  O    0.004020  -0.000190   0.000028   0.000131  -0.058658   0.000008
    32  C    0.000015   0.000000   0.000000   0.000008  -0.000142   0.000000
    33  C    0.019262   0.132843  -0.181114  -0.000198  -0.000403   0.120551
    34  C   -0.112952   0.236494   0.051795   0.006246   0.019872  -0.137766
    35  H   -0.020316  -0.074087   0.016932  -0.000086  -0.000151  -0.002637
    36  H   -0.000002  -0.002689   0.017344  -0.000056   0.000001  -0.076193
    37  H   -0.000529   0.016919  -0.001577   0.000005   0.000012   0.014724
    38  H   -0.000640   0.023728  -0.085142  -0.001285  -0.000184   0.451668
    39  C   -0.000007   0.000002   0.000000   0.000000  -0.000316   0.000000
    40  C    0.000002   0.000000   0.000000   0.000000  -0.000010   0.000000
    41  C    0.000000   0.000000   0.000000   0.000000   0.000017   0.000000
    42  H    0.000000   0.000000   0.000000   0.000000   0.000000   0.000000
    43  H    0.000000   0.000000   0.000000   0.000000   0.000000   0.000000
    44  H    0.000001   0.000000   0.000000   0.000000  -0.000028   0.000000
    45  H    0.000027   0.000000   0.000000   0.000000  -0.000010   0.000000
               7          8          9         10         11         12
     1  C    0.284341  -0.041304  -0.050359   0.007133   0.016822  -0.010584
     2  C   -0.070434  -0.025944   0.006160   0.000890  -0.000458  -0.001789
     3  C    0.029900  -0.000400   0.000151   0.000009   0.000006  -0.000016
     4  O    0.007273  -0.000069   0.000463   0.000001   0.000001   0.000000
     5  C   -0.085470   0.007080  -0.039836  -0.000393  -0.000327   0.000028
     6  C   -0.000638   0.000003   0.000013   0.000000   0.000000   0.000000
     7  C    5.988172  -0.122364   0.232098   0.004998   0.016374  -0.048047
     8  C   -0.122364   5.129595   0.056536   0.111366  -0.132826   0.325068
     9  C    0.232098   0.056536   5.906847  -0.006622  -0.043911  -0.004771
    10  C    0.004998   0.111366  -0.006622   4.893161   0.045751  -0.032332
    11  C    0.016374  -0.132826  -0.043911   0.045751   5.135105   0.010296
    12  F   -0.048047   0.325068  -0.004771  -0.032332   0.010296   8.991370
    13  F   -0.045621   0.320289   0.002987  -0.025222   0.004734  -0.030827
    14  F    0.012580  -0.047751  -0.000639   0.332385  -0.038208   0.000252
    15  F    0.005073  -0.041539   0.004442   0.349351  -0.039925  -0.000181
    16  F    0.002161   0.004053  -0.037218  -0.022893   0.308098  -0.000001
    17  F   -0.007763   0.010885  -0.047353  -0.034498   0.331693  -0.000424
    18  C   -0.041051   0.000049  -0.073667  -0.000554   0.007987  -0.000034
    19  C   -0.048452   0.010954   0.291026   0.013562  -0.046958  -0.000572
    20  C   -0.001683  -0.001138  -0.009050   0.000145  -0.001140  -0.000288
    21  H    0.000555   0.000037  -0.002814   0.000000  -0.000056  -0.000001
    22  H   -0.000605   0.000029   0.000277  -0.000005   0.000044   0.000000
    23  H   -0.002117   0.000918   0.007722  -0.000025  -0.000024   0.002273
    24  C   -0.006667  -0.000349  -0.004616  -0.000002  -0.000452  -0.000003
    25  H    0.000208   0.000022  -0.000453   0.000001  -0.000004   0.000000
    26  H    0.007802  -0.000159  -0.001874   0.000207  -0.000377   0.000002
    27  H   -0.002878  -0.000121   0.000561   0.000000   0.000034   0.000000
    28  C    0.000002   0.000012  -0.000003   0.000000   0.000000   0.000001
    29  C    0.008988  -0.000187  -0.071128  -0.000309  -0.016070  -0.000006
    30  C    0.000222   0.000005   0.028195   0.000012  -0.000513   0.000000
    31  O    0.000583   0.000003   0.006612   0.000001  -0.000054   0.000000
    32  C    0.000004   0.000000  -0.000638   0.000000   0.000010   0.000000
    33  C   -0.000417  -0.000027   0.000024  -0.000001   0.000000   0.000008
    34  C   -0.030823   0.003272   0.000172   0.000125  -0.000037   0.001364
    35  H   -0.003419   0.004285   0.000047   0.000756  -0.000141   0.002921
    36  H    0.000000   0.000000   0.000000   0.000000   0.000000   0.000000
    37  H    0.000010  -0.000008   0.000000   0.000000   0.000000  -0.000002
    38  H    0.000003   0.000000  -0.000001   0.000000   0.000000   0.000000
    39  C    0.000077   0.000004  -0.027169   0.000021   0.002212   0.000000
    40  C    0.000011   0.000000  -0.000359   0.000001   0.000027   0.000000
    41  C   -0.000001   0.000000   0.000020   0.000000  -0.000001   0.000000
    42  H    0.000000   0.000000   0.000005   0.000000  -0.000001   0.000000
    43  H    0.000000   0.000000   0.000000   0.000000   0.000000   0.000000
    44  H   -0.000001   0.000000   0.000004   0.000000   0.000000   0.000000
    45  H    0.000046  -0.000069  -0.001922   0.000414   0.001623   0.000000
              13         14         15         16         17         18
     1  C   -0.002892  -0.001552  -0.000103  -0.000084  -0.000331  -0.025512
     2  C   -0.005061  -0.000010   0.000001   0.000000  -0.000003   0.000145
     3  C   -0.000044   0.000000   0.000000   0.000000   0.000000   0.001064
     4  O    0.000000   0.000000   0.000000   0.000000   0.000000  -0.059726
     5  C   -0.000097  -0.000017   0.000000  -0.000012  -0.000003   0.214783
     6  C    0.000001   0.000000   0.000000   0.000000   0.000000  -0.000032
     7  C   -0.045621   0.012580   0.005073   0.002161  -0.007763  -0.041051
     8  C    0.320289  -0.047751  -0.041539   0.004053   0.010885   0.000049
     9  C    0.002987  -0.000639   0.004442  -0.037218  -0.047353  -0.073667
    10  C   -0.025222   0.332385   0.349351  -0.022893  -0.034498  -0.000554
    11  C    0.004734  -0.038208  -0.039925   0.308098   0.331693   0.007987
    12  F   -0.030827   0.000252  -0.000181  -0.000001  -0.000424  -0.000034
    13  F    8.975252  -0.001536   0.000063  -0.000001  -0.000001   0.000007
    14  F   -0.001536   8.981185  -0.034188  -0.001510   0.000252  -0.000007
    15  F    0.000063  -0.034188   8.950765   0.000035  -0.000058   0.000000
    16  F   -0.000001  -0.001510   0.000035   8.976251  -0.031786  -0.000026
    17  F   -0.000001   0.000252  -0.000058  -0.031786   8.984896  -0.000271
    18  C    0.000007  -0.000007   0.000000  -0.000026  -0.000271   5.241187
    19  C   -0.000123  -0.001022  -0.000087  -0.009913  -0.002652   0.201449
    20  C   -0.000002   0.000000   0.000000  -0.000001   0.000059   0.374551
    21  H    0.000000   0.000000   0.000000   0.000000   0.000010  -0.000141
    22  H    0.000000   0.000000   0.000000   0.000000  -0.000001  -0.006658
    23  H    0.000018   0.000000   0.000000   0.000003   0.000156  -0.005075
    24  C    0.000008  -0.000009   0.000000   0.000000  -0.000001  -0.070158
    25  H    0.000000   0.000000   0.000000   0.000000   0.000000  -0.007564
    26  H   -0.000004   0.000061   0.000000   0.000029   0.000004  -0.010906
    27  H    0.000000   0.000000   0.000000   0.000000   0.000000   0.009375
    28  C   -0.000001   0.000000   0.000000   0.000000   0.000000   0.000012
    29  C    0.000000   0.000012   0.000001  -0.001594  -0.002525   0.027194
    30  C    0.000000   0.000000   0.000000  -0.000010  -0.000008  -0.118711
    31  O    0.000000   0.000000   0.000000   0.000000   0.000000   0.297107
    32  C    0.000000   0.000000   0.000000  -0.000001   0.000000   0.002892
    33  C    0.000265   0.000000   0.000000   0.000000   0.000000  -0.000004
    34  C    0.000084  -0.000004   0.000000   0.000000   0.000000  -0.000321
    35  H    0.013605  -0.000010  -0.000005   0.000000   0.000000  -0.000004
    36  H    0.000000   0.000000   0.000000   0.000000   0.000000   0.000000
    37  H   -0.000009   0.000000   0.000000   0.000000   0.000000   0.000000
    38  H    0.000000   0.000000   0.000000   0.000000   0.000000  -0.000026
    39  C    0.000000  -0.000005   0.000000  -0.002393   0.000455   0.019797
    40  C    0.000000   0.000000   0.000000   0.000386   0.000001  -0.000454
    41  C    0.000000   0.000000   0.000000  -0.000001   0.000000  -0.000278
    42  H    0.000000   0.000000   0.000000  -0.000012   0.000000   0.000013
    43  H    0.000000   0.000000   0.000000   0.000000   0.000000   0.000002
    44  H    0.000000   0.000000   0.000000   0.000000   0.000000  -0.000181
    45  H    0.000000  -0.000014  -0.000002   0.019491   0.000359  -0.000203
              19         20         21         22         23         24
     1  C   -0.032860   0.007485  -0.000923  -0.003527   0.007171  -0.048119
     2  C    0.001444  -0.001794  -0.000038   0.000971  -0.003296  -0.002193
     3  C    0.000412   0.002184  -0.000042   0.001592   0.001742  -0.000054
     4  O    0.004321   0.004063   0.000087   0.006720  -0.000879  -0.050612
     5  C   -0.029611  -0.067184   0.009410  -0.007776  -0.011734   0.382168
     6  C    0.000010  -0.000264  -0.000001   0.000187  -0.000076  -0.000432
     7  C   -0.048452  -0.001683   0.000555  -0.000605  -0.002117  -0.006667
     8  C    0.010954  -0.001138   0.000037   0.000029   0.000918  -0.000349
     9  C    0.291026  -0.009050  -0.002814   0.000277   0.007722  -0.004616
    10  C    0.013562   0.000145   0.000000  -0.000005  -0.000025  -0.000002
    11  C   -0.046958  -0.001140  -0.000056   0.000044  -0.000024  -0.000452
    12  F   -0.000572  -0.000288  -0.000001   0.000000   0.002273  -0.000003
    13  F   -0.000123  -0.000002   0.000000   0.000000   0.000018   0.000008
    14  F   -0.001022   0.000000   0.000000   0.000000   0.000000  -0.000009
    15  F   -0.000087   0.000000   0.000000   0.000000   0.000000   0.000000
    16  F   -0.009913  -0.000001   0.000000   0.000000   0.000003   0.000000
    17  F   -0.002652   0.000059   0.000010  -0.000001   0.000156  -0.000001
    18  C    0.201449   0.374551  -0.000141  -0.006658  -0.005075  -0.070158
    19  C    5.676446  -0.043168  -0.005283   0.007041  -0.004168   0.003785
    20  C   -0.043168   4.573504   0.362168   0.368582   0.366613   0.012184
    21  H   -0.005283   0.362168   0.654780  -0.020905  -0.018627  -0.000324
    22  H    0.007041   0.368582  -0.020905   0.634799  -0.019259  -0.000055
    23  H   -0.004168   0.366613  -0.018627  -0.019259   0.637610  -0.000221
    24  C    0.003785   0.012184  -0.000324  -0.000055  -0.000221   4.563739
    25  H   -0.002565  -0.000030  -0.000021   0.000103  -0.000022   0.368717
    26  H    0.012079  -0.000113   0.000007  -0.000025  -0.000008   0.372492
    27  H   -0.001004  -0.000330   0.000010  -0.000021   0.000009   0.363317
    28  C    0.000000  -0.000022   0.000001  -0.000069   0.000007   0.000009
    29  C    0.233254  -0.005202   0.003133   0.000228  -0.001745  -0.001674
    30  C   -0.029294  -0.000139   0.002036  -0.000801   0.000303   0.001821
    31  O   -0.048646  -0.051853  -0.002085  -0.000151   0.004501   0.003503
    32  C    0.021237  -0.000365  -0.000392   0.000046   0.000012  -0.000185
    33  C    0.000000   0.000003   0.000000   0.000020  -0.000004   0.000010
    34  C   -0.000006  -0.000280   0.000006  -0.000041   0.000441  -0.000597
    35  H    0.000036  -0.000016   0.000000   0.000002   0.000078  -0.000001
    36  H    0.000000   0.000000   0.000000   0.000000   0.000000   0.000000
    37  H    0.000000   0.000000   0.000000   0.000000  -0.000001   0.000000
    38  H    0.000001  -0.000040  -0.000001   0.000136  -0.000007  -0.000006
    39  C   -0.114061  -0.000568  -0.000237   0.000022  -0.000025  -0.000043
    40  C    0.018202   0.000012   0.000008  -0.000001   0.000003   0.000012
    41  C    0.000831   0.000006  -0.000017   0.000001  -0.000001  -0.000021
    42  H   -0.000501   0.000000   0.000000   0.000000   0.000000   0.000000
    43  H    0.000003   0.000000  -0.000001   0.000000   0.000000   0.000000
    44  H   -0.000641  -0.000006   0.000000   0.000014   0.000000  -0.000034
    45  H   -0.020479   0.000016   0.000002   0.000000  -0.000003  -0.000004
              25         26         27         28         29         30
     1  C    0.007648  -0.007444  -0.004773   0.001229   0.001249   0.000299
     2  C    0.000139  -0.001269   0.002556  -0.170704   0.000165  -0.000052
     3  C   -0.000766   0.000196   0.001719   0.155526  -0.000040  -0.000009
     4  O   -0.000198   0.004292  -0.001439   0.003734  -0.000197   0.000031
     5  C   -0.008535  -0.002983  -0.001597  -0.000270   0.004537   0.000596
     6  C    0.000048   0.000015  -0.000340   0.220402   0.000000   0.000000
     7  C    0.000208   0.007802  -0.002878   0.000002   0.008988   0.000222
     8  C    0.000022  -0.000159  -0.000121   0.000012  -0.000187   0.000005
     9  C   -0.000453  -0.001874   0.000561  -0.000003  -0.071128   0.028195
    10  C    0.000001   0.000207   0.000000   0.000000  -0.000309   0.000012
    11  C   -0.000004  -0.000377   0.000034   0.000000  -0.016070  -0.000513
    12  F    0.000000   0.000002   0.000000   0.000001  -0.000006   0.000000
    13  F    0.000000  -0.000004   0.000000  -0.000001   0.000000   0.000000
    14  F    0.000000   0.000061   0.000000   0.000000   0.000012   0.000000
    15  F    0.000000   0.000000   0.000000   0.000000   0.000001   0.000000
    16  F    0.000000   0.000029   0.000000   0.000000  -0.001594  -0.000010
    17  F    0.000000   0.000004   0.000000   0.000000  -0.002525  -0.000008
    18  C   -0.007564  -0.010906   0.009375   0.000012   0.027194  -0.118711
    19  C   -0.002565   0.012079  -0.001004   0.000000   0.233254  -0.029294
    20  C   -0.000030  -0.000113  -0.000330  -0.000022  -0.005202  -0.000139
    21  H   -0.000021   0.000007   0.000010   0.000001   0.003133   0.002036
    22  H    0.000103  -0.000025  -0.000021  -0.000069   0.000228  -0.000801
    23  H   -0.000022  -0.000008   0.000009   0.000007  -0.001745   0.000303
    24  C    0.368717   0.372492   0.363317   0.000009  -0.001674   0.001821
    25  H    0.637681  -0.018996  -0.021220   0.000001   0.000569   0.001154
    26  H   -0.018996   0.630362  -0.018816  -0.000001  -0.003045   0.001323
    27  H   -0.021220  -0.018816   0.654952  -0.000011  -0.000017  -0.000028
    28  C    0.000001  -0.000001  -0.000011   5.122405   0.000000   0.000000
    29  C    0.000569  -0.003045  -0.000017   0.000000   5.537440   0.077970
    30  C    0.001154   0.001323  -0.000028   0.000000   0.077970   5.220055
    31  O    0.007189  -0.000863   0.000082   0.000000  -0.096485   0.386702
    32  C    0.000034  -0.000012  -0.000001   0.000000   0.065512   0.229642
    33  C   -0.000001   0.000001   0.000005   0.213865   0.000000   0.000000
    34  C    0.000020  -0.000016  -0.000175   0.108340   0.000002  -0.000001
    35  H    0.000000  -0.000001   0.000003   0.015101   0.000000   0.000000
    36  H    0.000000   0.000000   0.000000   0.447754   0.000000   0.000000
    37  H    0.000000   0.000000   0.000000  -0.075403   0.000000   0.000000
    38  H    0.000013   0.000000   0.000001  -0.082879   0.000000   0.000000
    39  C   -0.000052   0.000075   0.000003   0.000000   0.243230   0.053589
    40  C    0.000012  -0.000016   0.000000   0.000000   0.131123  -0.177885
    41  C   -0.000044   0.000010   0.000000   0.000000  -0.169465   0.154618
    42  H    0.000000   0.000000   0.000000   0.000000   0.016926  -0.001618
    43  H    0.000000   0.000000   0.000000   0.000000  -0.002625   0.017332
    44  H    0.000114  -0.000004   0.000000   0.000000   0.023529  -0.085077
    45  H    0.000002   0.000036   0.000000   0.000000  -0.073872   0.017009
              31         32         33         34         35         36
     1  C    0.004020   0.000015   0.019262  -0.112952  -0.020316  -0.000002
     2  C   -0.000190   0.000000   0.132843   0.236494  -0.074087  -0.002689
     3  C    0.000028   0.000000  -0.181114   0.051795   0.016932   0.017344
     4  O    0.000131   0.000008  -0.000198   0.006246  -0.000086  -0.000056
     5  C   -0.058658  -0.000142  -0.000403   0.019872  -0.000151   0.000001
     6  C    0.000008   0.000000   0.120551  -0.137766  -0.002637  -0.076193
     7  C    0.000583   0.000004  -0.000417  -0.030823  -0.003419   0.000000
     8  C    0.000003   0.000000  -0.000027   0.003272   0.004285   0.000000
     9  C    0.006612  -0.000638   0.000024   0.000172   0.000047   0.000000
    10  C    0.000001   0.000000  -0.000001   0.000125   0.000756   0.000000
    11  C   -0.000054   0.000010   0.000000  -0.000037  -0.000141   0.000000
    12  F    0.000000   0.000000   0.000008   0.001364   0.002921   0.000000
    13  F    0.000000   0.000000   0.000265   0.000084   0.013605   0.000000
    14  F    0.000000   0.000000   0.000000  -0.000004  -0.000010   0.000000
    15  F    0.000000   0.000000   0.000000   0.000000  -0.000005   0.000000
    16  F    0.000000  -0.000001   0.000000   0.000000   0.000000   0.000000
    17  F    0.000000   0.000000   0.000000   0.000000   0.000000   0.000000
    18  C    0.297107   0.002892  -0.000004  -0.000321  -0.000004   0.000000
    19  C   -0.048646   0.021237   0.000000  -0.000006   0.000036   0.000000
    20  C   -0.051853  -0.000365   0.000003  -0.000280  -0.000016   0.000000
    21  H   -0.002085  -0.000392   0.000000   0.000006   0.000000   0.000000
    22  H   -0.000151   0.000046   0.000020  -0.000041   0.000002   0.000000
    23  H    0.004501   0.000012  -0.000004   0.000441   0.000078   0.000000
    24  C    0.003503  -0.000185   0.000010  -0.000597  -0.000001   0.000000
    25  H    0.007189   0.000034  -0.000001   0.000020   0.000000   0.000000
    26  H   -0.000863  -0.000012   0.000001  -0.000016  -0.000001   0.000000
    27  H    0.000082  -0.000001   0.000005  -0.000175   0.000003   0.000000
    28  C    0.000000   0.000000   0.213865   0.108340   0.015101   0.447754
    29  C   -0.096485   0.065512   0.000000   0.000002   0.000000   0.000000
    30  C    0.386702   0.229642   0.000000  -0.000001   0.000000   0.000000
    31  O    7.862718  -0.055931   0.000000   0.000001   0.000000   0.000000
    32  C   -0.055931   5.223915   0.000000   0.000000   0.000000   0.000000
    33  C    0.000000   0.000000   5.143852   0.222504  -0.072099  -0.074260
    34  C    0.000001   0.000000   0.222504   5.270957   0.449267   0.015733
    35  H    0.000000   0.000000  -0.072099   0.449267   0.701652  -0.000245
    36  H    0.000000   0.000000  -0.074260   0.015733  -0.000245   0.704521
    37  H    0.000000   0.000000   0.439986  -0.068985  -0.012829  -0.012890
    38  H    0.000000   0.000000   0.015269  -0.002735   0.000028  -0.013603
    39  C    0.006038  -0.137236   0.000000   0.000000   0.000000   0.000000
    40  C   -0.000165   0.118799   0.000000   0.000000   0.000000   0.000000
    41  C    0.003727   0.221438   0.000000   0.000000   0.000000   0.000000
    42  H    0.000005   0.014822   0.000000   0.000000   0.000000   0.000000
    43  H   -0.000057  -0.076184   0.000000   0.000000   0.000000   0.000000
    44  H   -0.001252   0.451462   0.000000   0.000000   0.000000   0.000000
    45  H   -0.000092  -0.002605   0.000000   0.000000   0.000000   0.000000
              37         38         39         40         41         42
     1  C   -0.000529  -0.000640  -0.000007   0.000002   0.000000   0.000000
     2  C    0.016919   0.023728   0.000002   0.000000   0.000000   0.000000
     3  C   -0.001577  -0.085142   0.000000   0.000000   0.000000   0.000000
     4  O    0.000005  -0.001285   0.000000   0.000000   0.000000   0.000000
     5  C    0.000012  -0.000184  -0.000316  -0.000010   0.000017   0.000000
     6  C    0.014724   0.451668   0.000000   0.000000   0.000000   0.000000
     7  C    0.000010   0.000003   0.000077   0.000011  -0.000001   0.000000
     8  C   -0.000008   0.000000   0.000004   0.000000   0.000000   0.000000
     9  C    0.000000  -0.000001  -0.027169  -0.000359   0.000020   0.000005
    10  C    0.000000   0.000000   0.000021   0.000001   0.000000   0.000000
    11  C    0.000000   0.000000   0.002212   0.000027  -0.000001  -0.000001
    12  F   -0.000002   0.000000   0.000000   0.000000   0.000000   0.000000
    13  F   -0.000009   0.000000   0.000000   0.000000   0.000000   0.000000
    14  F    0.000000   0.000000  -0.000005   0.000000   0.000000   0.000000
    15  F    0.000000   0.000000   0.000000   0.000000   0.000000   0.000000
    16  F    0.000000   0.000000  -0.002393   0.000386  -0.000001  -0.000012
    17  F    0.000000   0.000000   0.000455   0.000001   0.000000   0.000000
    18  C    0.000000  -0.000026   0.019797  -0.000454  -0.000278   0.000013
    19  C    0.000000   0.000001  -0.114061   0.018202   0.000831  -0.000501
    20  C    0.000000  -0.000040  -0.000568   0.000012   0.000006   0.000000
    21  H    0.000000  -0.000001  -0.000237   0.000008  -0.000017   0.000000
    22  H    0.000000   0.000136   0.000022  -0.000001   0.000001   0.000000
    23  H   -0.000001  -0.000007  -0.000025   0.000003  -0.000001   0.000000
    24  C    0.000000  -0.000006  -0.000043   0.000012  -0.000021   0.000000
    25  H    0.000000   0.000013  -0.000052   0.000012  -0.000044   0.000000
    26  H    0.000000   0.000000   0.000075  -0.000016   0.000010   0.000000
    27  H    0.000000   0.000001   0.000003   0.000000   0.000000   0.000000
    28  C   -0.075403  -0.082879   0.000000   0.000000   0.000000   0.000000
    29  C    0.000000   0.000000   0.243230   0.131123  -0.169465   0.016926
    30  C    0.000000   0.000000   0.053589  -0.177885   0.154618  -0.001618
    31  O    0.000000   0.000000   0.006038  -0.000165   0.003727   0.000005
    32  C    0.000000   0.000000  -0.137236   0.118799   0.221438   0.014822
    33  C    0.439986   0.015269   0.000000   0.000000   0.000000   0.000000
    34  C   -0.068985  -0.002735   0.000000   0.000000   0.000000   0.000000
    35  H   -0.012829   0.000028   0.000000   0.000000   0.000000   0.000000
    36  H   -0.012890  -0.013603   0.000000   0.000000   0.000000   0.000000
    37  H    0.713572  -0.000228   0.000000   0.000000   0.000000   0.000000
    38  H   -0.000228   0.714701   0.000000   0.000000   0.000000   0.000000
    39  C    0.000000   0.000000   5.267799   0.223874   0.108928  -0.069230
    40  C    0.000000   0.000000   0.223874   5.145136   0.211934   0.440376
    41  C    0.000000   0.000000   0.108928   0.211934   5.124629  -0.075926
    42  H    0.000000   0.000000  -0.069230   0.440376  -0.075926   0.714892
    43  H    0.000000   0.000000   0.015589  -0.074240   0.447511  -0.012959
    44  H    0.000000   0.000000  -0.002727   0.015347  -0.082845  -0.000233
    45  H    0.000000   0.000000   0.448046  -0.070570   0.015140  -0.013086
              43         44         45
     1  C    0.000000   0.000001   0.000027
     2  C    0.000000   0.000000   0.000000
     3  C    0.000000   0.000000   0.000000
     4  O    0.000000   0.000000   0.000000
     5  C    0.000000  -0.000028  -0.000010
     6  C    0.000000   0.000000   0.000000
     7  C    0.000000  -0.000001   0.000046
     8  C    0.000000   0.000000  -0.000069
     9  C    0.000000   0.000004  -0.001922
    10  C    0.000000   0.000000   0.000414
    11  C    0.000000   0.000000   0.001623
    12  F    0.000000   0.000000   0.000000
    13  F    0.000000   0.000000   0.000000
    14  F    0.000000   0.000000  -0.000014
    15  F    0.000000   0.000000  -0.000002
    16  F    0.000000   0.000000   0.019491
    17  F    0.000000   0.000000   0.000359
    18  C    0.000002  -0.000181  -0.000203
    19  C    0.000003  -0.000641  -0.020479
    20  C    0.000000  -0.000006   0.000016
    21  H   -0.000001   0.000000   0.000002
    22  H    0.000000   0.000014   0.000000
    23  H    0.000000   0.000000  -0.000003
    24  C    0.000000  -0.000034  -0.000004
    25  H    0.000000   0.000114   0.000002
    26  H    0.000000  -0.000004   0.000036
    27  H    0.000000   0.000000   0.000000
    28  C    0.000000   0.000000   0.000000
    29  C   -0.002625   0.023529  -0.073872
    30  C    0.017332  -0.085077   0.017009
    31  O   -0.000057  -0.001252  -0.000092
    32  C   -0.076184   0.451462  -0.002605
    33  C    0.000000   0.000000   0.000000
    34  C    0.000000   0.000000   0.000000
    35  H    0.000000   0.000000   0.000000
    36  H    0.000000   0.000000   0.000000
    37  H    0.000000   0.000000   0.000000
    38  H    0.000000   0.000000   0.000000
    39  C    0.015589  -0.002727   0.448046
    40  C   -0.074240   0.015347  -0.070570
    41  C    0.447511  -0.082845   0.015140
    42  H   -0.012959  -0.000233  -0.013086
    43  H    0.705711  -0.013701  -0.000251
    44  H   -0.013701   0.715622   0.000028
    45  H   -0.000251   0.000028   0.701498
 Mulliken charges:
               1
     1  C   -0.051269
     2  C    0.053430
     3  C    0.227359
     4  O   -0.267392
     5  C    0.018755
     6  C   -0.078895
     7  C   -0.083029
     8  C    0.429789
     9  C   -0.119961
    10  C    0.362565
    11  C    0.440667
    12  F   -0.203704
    13  F   -0.205870
    14  F   -0.200244
    15  F   -0.193640
    16  F   -0.203052
    17  F   -0.201091
    18  C    0.023949
    19  C   -0.054031
    20  C    0.113098
    21  H    0.019657
    22  H    0.039088
    23  H    0.037735
    24  C    0.115066
    25  H    0.036794
    26  H    0.037941
    27  H    0.020146
    28  C    0.040962
    29  C    0.071125
    30  C    0.221230
    31  O   -0.266476
    32  C   -0.076156
    33  C    0.020058
    34  C   -0.031957
    35  H   -0.018664
    36  H   -0.005415
    37  H   -0.012769
    38  H   -0.018775
    39  C   -0.035693
    40  C    0.018436
    41  C    0.039789
    42  H   -0.013473
    43  H   -0.006133
    44  H   -0.019394
    45  H   -0.020556
 Sum of Mulliken charges =   0.00000
 Mulliken charges with hydrogens summed into heavy atoms:
               1
     1  C   -0.051269
     2  C    0.053430
     3  C    0.227359
     4  O   -0.267392
     5  C    0.018755
     6  C   -0.097669
     7  C   -0.083029
     8  C    0.429789
     9  C   -0.119961
    10  C    0.362565
    11  C    0.440667
    12  F   -0.203704
    13  F   -0.205870
    14  F   -0.200244
    15  F   -0.193640
    16  F   -0.203052
    17  F   -0.201091
    18  C    0.023949
    19  C   -0.054031
    20  C    0.209578
    24  C    0.209946
    28  C    0.035547
    29  C    0.071125
    30  C    0.221230
    31  O   -0.266476
    32  C   -0.095550
    33  C    0.007289
    34  C   -0.050621
    39  C   -0.056248
    40  C    0.004962
    41  C    0.033656
 Electronic spatial extent (au):  <R**2>=          10735.7417
 Charge=              0.0000 electrons
 Dipole moment (field-independent basis, Debye):
    X=              0.0395    Y=             -3.9638    Z=             -0.0136  Tot=              3.9641
 Quadrupole moment (field-independent basis, Debye-Ang):
   XX=           -149.8898   YY=           -179.7651   ZZ=           -177.2109
   XY=             -0.4168   XZ=             -2.7804   YZ=              0.1402
 Traceless Quadrupole moment (field-independent basis, Debye-Ang):
   XX=             19.0654   YY=            -10.8098   ZZ=             -8.2556
   XY=             -0.4168   XZ=             -2.7804   YZ=              0.1402
 Octapole moment (field-independent basis, Debye-Ang**2):
  XXX=             -0.7777  YYY=             52.6675  ZZZ=             -0.0589  XYY=              1.5362
  XXY=            -21.2417  XXZ=             -6.9684  XZZ=              1.3499  YZZ=             25.3423
  YYZ=             -2.6731  XYZ=              3.0261
 Hexadecapole moment (field-independent basis, Debye-Ang**3):
 XXXX=          -6969.9707 YYYY=          -4936.2321 ZZZZ=           -834.8849 XXXY=             -0.4088
 XXXZ=           -112.8668 YYYX=             -2.5876 YYYZ=              1.8532 ZZZX=             16.1031
 ZZZY=             -2.0922 XXYY=          -1951.7939 XXZZ=          -1583.7044 YYZZ=           -985.0223
 XXYZ=              4.2095 YYXZ=            -15.7314 ZZXY=              0.8397
 N-N= 3.344877710503D+03 E-N=-1.051508591428D+04  KE= 1.618641844824D+03
 No NMR shielding tensors so no spin-rotation constants.
 Leave Link  601 at Wed Aug 28 15:26:25 2019, MaxMem=   536870912 cpu:         4.5
 (Enter /pbs_home/pkowalski/g09d01/g09/l701.exe)
 Compute integral first derivatives.
 ... and contract with generalized density number  0.
 Leave Link  701 at Wed Aug 28 15:26:26 2019, MaxMem=   536870912 cpu:         4.4
 (Enter /pbs_home/pkowalski/g09d01/g09/l702.exe)
 L702 exits ... SP integral derivatives will be done elsewhere.
 Leave Link  702 at Wed Aug 28 15:26:26 2019, MaxMem=   536870912 cpu:         0.2
 (Enter /pbs_home/pkowalski/g09d01/g09/l703.exe)
 Compute integral first derivatives, UseDBF=F ICtDFT=           0.
 Integral derivatives from FoFJK, PRISM(SPDF).
 Calling FoFJK, ICntrl=      2127 FMM=F ISym2X=0 I1Cent= 0 IOpClX= 0 NMat=1 NMatS=1 NMatT=0.
 FoFJK:  IHMeth= 1 ICntrl=    2127 DoSepK=F KAlg= 0 I1Cent=   0 FoldK=F
 IRaf=         0 NMat=   1 IRICut=       1 DoRegI=T DoRafI=F ISym2E= 0.
 FoFCou: FMM=F IPFlag=           0 FMFlag=      100000 FMFlg1=         800
         NFxFlg=           0 DoJE=F BraDBF=F KetDBF=F FulRan=T
         wScrn=  0.000000 ICntrl=    2127 IOpCl=  0 I1Cent=           0 NGrid=           0
         NMat0=    1 NMatS0=      1 NMatT0=    0 NMatD0=    1 NMtDS0=    0 NMtDT0=    0
 Symmetry not used in FoFCou.
 Leave Link  703 at Wed Aug 28 15:27:56 2019, MaxMem=   536870912 cpu:       716.1
 (Enter /pbs_home/pkowalski/g09d01/g09/l716.exe)
 Dipole        = 1.55411367D-02-1.55949411D+00-5.35474196D-03
 ***** Axes restored to original set *****
 -------------------------------------------------------------------
 Center     Atomic                   Forces (Hartrees/Bohr)
 Number     Number              X              Y              Z
 -------------------------------------------------------------------
      1        6           0.063524365    0.066942986    0.002737851
      2        6           0.036311871    0.018729858   -0.008508383
      3        6          -0.023824211   -0.017692819    0.000923104
      4        8          -0.032559315   -0.018504140    0.007753825
      5        6           0.034773879    0.002138451    0.006579914
      6        6          -0.003149088    0.001648554   -0.001515559
      7        6          -0.063811394   -0.058635693    0.019563323
      8        6          -0.017161666   -0.007116293   -0.013071113
      9        6          -0.035203261   -0.070202656    0.028622811
     10        6           0.029625430    0.032809610   -0.016519860
     11        6           0.003365102   -0.017448728    0.007590526
     12        9           0.010818008    0.001394402   -0.020366950
     13        9           0.001834734    0.004206366    0.026118353
     14        9          -0.009929491    0.015005070    0.023213181
     15        9          -0.011219549   -0.029079305   -0.004040468
     16        9          -0.014041217    0.014356891    0.010751071
     17        9           0.015382191   -0.003961212   -0.019451767
     18        6          -0.011331479    0.028911059   -0.016014501
     19        6           0.039252072    0.069805815   -0.045682291
     20        6          -0.005170582    0.005642374    0.007775208
     21        1          -0.001813227   -0.001110868   -0.007465982
     22        1           0.006470361    0.001529927   -0.001478074
     23        1           0.001245670   -0.007538167    0.001168216
     24        6           0.003857637   -0.007212620   -0.006429421
     25        1          -0.000461612    0.006523842   -0.001071836
     26        1          -0.007808737   -0.001447990    0.001099602
     27        1           0.001613690    0.000246958    0.007497450
     28        6           0.016961385   -0.000562768    0.003160774
     29        6           0.004699907    0.040064681   -0.008507049
     30        6          -0.006941000   -0.025456115    0.011732623
     31        8          -0.007028122   -0.038171369    0.004321735
     32        6           0.002541344   -0.001640209    0.001931637
     33        6           0.008953347   -0.006563321    0.004485212
     34        6          -0.022279542    0.001804139   -0.004866350
     35        1           0.005180378    0.004971100   -0.001769007
     36        1          -0.006953452   -0.000552201   -0.000934351
     37        1          -0.003004808    0.005795212   -0.002393196
     38        1          -0.002924402   -0.005964803    0.001494480
     39        6           0.009588961   -0.018406232    0.011221483
     40        6          -0.010220979    0.004474193   -0.004710035
     41        6          -0.006745182    0.013218752   -0.007361446
     42        1           0.006783866   -0.000049352    0.001489066
     43        1           0.002124237   -0.006069587    0.002938669
     44        1          -0.004752013   -0.004789248    0.000999061
     45        1           0.003425896    0.007955459   -0.003011535
 -------------------------------------------------------------------
 Cartesian Forces:  Max     0.070202656 RMS     0.019783792
 Leave Link  716 at Wed Aug 28 15:27:56 2019, MaxMem=   536870912 cpu:         0.2
 (Enter /pbs_home/pkowalski/g09d01/g09/l103.exe)

 GradGradGradGradGradGradGradGradGradGradGradGradGradGradGradGradGradGrad
 Berny optimization.
 FormGI is forming the generalized inverse of G from B-inverse, IUseBI=4.
 Internal  Forces:  Max     0.080422211 RMS     0.009394400
 Search for a local minimum.
 Step number   1 out of a maximum of  270
 All quantities printed in internal units (Hartrees-Bohrs-Radians)
 RMS Force = .93944D-02 SwitMx=.10000D-02 MixMth= 1
 Mixed Optimization -- RFO/linear search
 Second derivative matrix not updated -- first step.
 ITU=  0
     Eigenvalues ---    0.00230   0.00230   0.00531   0.00962   0.00972
     Eigenvalues ---    0.01092   0.01144   0.01171   0.01275   0.01354
     Eigenvalues ---    0.01956   0.01976   0.01978   0.01986   0.01995
     Eigenvalues ---    0.02002   0.02004   0.02008   0.02087   0.02090
     Eigenvalues ---    0.02091   0.02094   0.02102   0.02104   0.02127
     Eigenvalues ---    0.02131   0.02279   0.02288   0.04711   0.04760
     Eigenvalues ---    0.05035   0.05346   0.05380   0.05587   0.05598
     Eigenvalues ---    0.05883   0.06383   0.07627   0.07906   0.07962
     Eigenvalues ---    0.08191   0.08586   0.09039   0.09489   0.09648
     Eigenvalues ---    0.10324   0.11222   0.12046   0.12146   0.13554
     Eigenvalues ---    0.14178   0.16000   0.16000   0.16000   0.16000
     Eigenvalues ---    0.16000   0.16000   0.16000   0.16000   0.16000
     Eigenvalues ---    0.16000   0.16000   0.16000   0.16000   0.16000
     Eigenvalues ---    0.16664   0.17177   0.20045   0.22000   0.22000
     Eigenvalues ---    0.22531   0.22623   0.22631   0.23860   0.24223
     Eigenvalues ---    0.24492   0.24511   0.24864   0.24917   0.25636
     Eigenvalues ---    0.27650   0.27685   0.28123   0.28323   0.28398
     Eigenvalues ---    0.28566   0.31726   0.32454   0.32469   0.32548
     Eigenvalues ---    0.32550   0.32579   0.32585   0.32938   0.33410
     Eigenvalues ---    0.33799   0.35011   0.35723   0.35726   0.35727
     Eigenvalues ---    0.35728   0.35738   0.35740   0.36030   0.36323
     Eigenvalues ---    0.37094   0.37450   0.40180   0.40235   0.41468
     Eigenvalues ---    0.41487   0.43929   0.44016   0.44544   0.44626
     Eigenvalues ---    0.45781   0.45823   0.46121   0.46128   0.47329
     Eigenvalues ---    0.47361   0.47460   0.48281   0.48393   0.48448
     Eigenvalues ---    0.48453   0.48734   0.52311   0.52444
 RFO step:  Lambda=-6.44922930D-02 EMin= 2.30000000D-03
 Linear search not attempted -- first point.
 Maximum step size (   0.300) exceeded in Quadratic search.
    -- Step size scaled by   0.792
 Iteration  1 RMS(Cart)=  0.02849044 RMS(Int)=  0.00042622
 Iteration  2 RMS(Cart)=  0.00068694 RMS(Int)=  0.00018907
 Iteration  3 RMS(Cart)=  0.00000045 RMS(Int)=  0.00018907
 ITry= 1 IFail=0 DXMaxC= 1.33D-01 DCOld= 1.00D+10 DXMaxT= 3.00D-01 DXLimC= 3.00D+00 Rises=F
 Variable       Old X    -DE/DX   Delta X   Delta X   Delta X     New X
                                 (Linear)    (Quad)   (Total)
    R1        2.72527  -0.00188   0.00000  -0.00415  -0.00420   2.72107
    R2        2.86588   0.01184   0.00000   0.02398   0.02343   2.88931
    R3        2.79044  -0.08042   0.00000  -0.15631  -0.15596   2.63448
    R4        2.59592   0.03493   0.00000   0.05315   0.05330   2.64922
    R5        2.63541   0.00913   0.00000   0.01491   0.01491   2.65032
    R6        2.55507   0.00326   0.00000   0.00625   0.00641   2.56148
    R7        2.63442  -0.00272   0.00000  -0.00295  -0.00297   2.63144
    R8        2.62864   0.03283   0.00000   0.04775   0.04770   2.67633
    R9        2.94890  -0.01433   0.00000  -0.02820  -0.02879   2.92011
   R10        2.91276  -0.00106   0.00000  -0.00242  -0.00242   2.91034
   R11        2.65649  -0.00392   0.00000  -0.00734  -0.00733   2.64916
   R12        2.04490   0.00675   0.00000   0.01267   0.01267   2.05757
   R13        2.80831   0.00932   0.00000   0.01766   0.01768   2.82599
   R14        2.76230  -0.00329   0.00000  -0.01244  -0.01173   2.75057
   R15        2.90319   0.00416   0.00000   0.01018   0.01013   2.91332
   R16        2.61640  -0.01796   0.00000  -0.02598  -0.02598   2.59042
   R17        2.61460  -0.02359   0.00000  -0.03401  -0.03401   2.58058
   R18        2.81625   0.00821   0.00000   0.01610   0.01611   2.83236
   R19        2.80172  -0.08032   0.00000  -0.15867  -0.15833   2.64339
   R20        2.90881   0.00225   0.00000   0.00664   0.00667   2.91548
   R21        2.62661  -0.02912   0.00000  -0.04287  -0.04287   2.58374
   R22        2.61464  -0.03143   0.00000  -0.04532  -0.04532   2.56933
   R23        2.61164  -0.01933   0.00000  -0.02773  -0.02773   2.58391
   R24        2.61523  -0.02053   0.00000  -0.02963  -0.02963   2.58559
   R25        2.86880   0.01118   0.00000   0.02287   0.02232   2.89113
   R26        2.91871  -0.00119   0.00000  -0.00273  -0.00273   2.91598
   R27        2.62582   0.03286   0.00000   0.04772   0.04767   2.67349
   R28        2.73149  -0.00321   0.00000  -0.00665  -0.00669   2.72480
   R29        2.10021  -0.00755   0.00000  -0.01535  -0.01535   2.08486
   R30        2.09852  -0.00661   0.00000  -0.01342  -0.01342   2.08510
   R31        2.09797  -0.00765   0.00000  -0.01552  -0.01552   2.08245
   R32        2.09849  -0.00652   0.00000  -0.01324  -0.01324   2.08525
   R33        2.09786  -0.00795   0.00000  -0.01612  -0.01612   2.08174
   R34        2.09994  -0.00752   0.00000  -0.01530  -0.01530   2.08464
   R35        2.66503   0.00060   0.00000  -0.00145  -0.00142   2.66361
   R36        2.04510   0.00700   0.00000   0.01314   0.01314   2.05824
   R37        2.59917   0.03409   0.00000   0.05206   0.05220   2.65137
   R38        2.63706   0.00826   0.00000   0.01354   0.01354   2.65060
   R39        2.55387   0.00387   0.00000   0.00705   0.00720   2.56107
   R40        2.63433  -0.00268   0.00000  -0.00292  -0.00294   2.63139
   R41        2.65498  -0.00345   0.00000  -0.00649  -0.00649   2.64849
   R42        2.04493   0.00675   0.00000   0.01266   0.01266   2.05759
   R43        2.65549  -0.00772   0.00000  -0.01304  -0.01302   2.64247
   R44        2.04511   0.00695   0.00000   0.01305   0.01305   2.05816
   R45        2.04034   0.00721   0.00000   0.01344   0.01344   2.05379
   R46        2.65535  -0.00745   0.00000  -0.01261  -0.01258   2.64276
   R47        2.03580   0.00886   0.00000   0.01640   0.01640   2.05220
   R48        2.66350   0.00105   0.00000  -0.00061  -0.00059   2.66292
   R49        2.04517   0.00694   0.00000   0.01304   0.01304   2.05821
   R50        2.04511   0.00703   0.00000   0.01319   0.01319   2.05831
    A1        1.86266   0.00097   0.00000  -0.00356  -0.00388   1.85878
    A2        2.30401   0.00640   0.00000   0.01947   0.02003   2.32404
    A3        2.10563  -0.00715   0.00000  -0.01397  -0.01429   2.09135
    A4        1.84487   0.00215   0.00000   0.00414   0.00399   1.84886
    A5        2.30988   0.00714   0.00000   0.01365   0.01373   2.32361
    A6        2.12805  -0.00931   0.00000  -0.01801  -0.01797   2.11008
    A7        1.96978   0.00047   0.00000   0.00444   0.00448   1.97426
    A8        2.11337   0.00201   0.00000   0.00810   0.00804   2.12140
    A9        2.19999  -0.00248   0.00000  -0.01254  -0.01251   2.18748
   A10        1.92934  -0.00808   0.00000  -0.01818  -0.01846   1.91088
   A11        1.81650   0.00428   0.00000   0.01133   0.01149   1.82799
   A12        1.86753  -0.00507   0.00000  -0.00857  -0.00892   1.85860
   A13        1.93297   0.00211   0.00000   0.00985   0.00981   1.94278
   A14        1.98353   0.00001   0.00000  -0.00268  -0.00266   1.98086
   A15        1.90179  -0.00267   0.00000  -0.00637  -0.00642   1.89538
   A16        1.95638   0.00161   0.00000  -0.00203  -0.00184   1.95454
   A17        2.06534  -0.00477   0.00000  -0.01290  -0.01294   2.05240
   A18        2.10871   0.00147   0.00000   0.00324   0.00325   2.11196
   A19        2.10913   0.00329   0.00000   0.00966   0.00968   2.11882
   A20        2.29781  -0.01033   0.00000  -0.01738  -0.01806   2.27975
   A21        2.05110   0.01191   0.00000   0.02688   0.02742   2.07852
   A22        1.89349  -0.00112   0.00000  -0.00135  -0.00156   1.89193
   A23        1.75349   0.00280   0.00000   0.01557   0.01567   1.76916
   A24        1.90839   0.00601   0.00000   0.02933   0.02953   1.93792
   A25        1.97754   0.00462   0.00000   0.02483   0.02460   2.00214
   A26        1.95027  -0.00355   0.00000  -0.02034  -0.02100   1.92928
   A27        1.93510  -0.00103   0.00000  -0.00183  -0.00236   1.93274
   A28        1.93279  -0.00771   0.00000  -0.04156  -0.04213   1.89066
   A29        1.91838   0.00003   0.00000  -0.00194  -0.00204   1.91634
   A30        2.06366   0.01008   0.00000   0.01925   0.01984   2.08350
   A31        2.28674  -0.01031   0.00000  -0.01797  -0.01845   2.26829
   A32        1.84675  -0.00314   0.00000  -0.01404  -0.01402   1.83273
   A33        1.87455   0.00030   0.00000   0.00166   0.00169   1.87623
   A34        1.98216   0.00218   0.00000   0.00879   0.00878   1.99095
   A35        1.88036   0.00039   0.00000   0.00188   0.00194   1.88231
   A36        1.97919   0.00218   0.00000   0.00899   0.00895   1.98814
   A37        1.89563  -0.00202   0.00000  -0.00771  -0.00773   1.88790
   A38        1.77138   0.00284   0.00000   0.01533   0.01540   1.78678
   A39        1.98873   0.00412   0.00000   0.02345   0.02320   2.01193
   A40        1.89520   0.00640   0.00000   0.02999   0.03021   1.92541
   A41        1.92655   0.00018   0.00000   0.00180   0.00118   1.92772
   A42        1.94998  -0.00500   0.00000  -0.02411  -0.02461   1.92537
   A43        1.92750  -0.00769   0.00000  -0.04175  -0.04229   1.88521
   A44        1.88662  -0.00413   0.00000  -0.00599  -0.00632   1.88030
   A45        1.94810   0.00267   0.00000   0.00294   0.00310   1.95121
   A46        1.99583  -0.00172   0.00000  -0.00983  -0.00977   1.98606
   A47        1.91893  -0.00004   0.00000   0.00162   0.00156   1.92049
   A48        1.81904   0.00477   0.00000   0.01254   0.01269   1.83173
   A49        1.89046  -0.00142   0.00000  -0.00043  -0.00045   1.89001
   A50        2.10496  -0.00691   0.00000  -0.01327  -0.01356   2.09141
   A51        2.30894   0.00646   0.00000   0.02001   0.02052   2.32946
   A52        1.85770   0.00064   0.00000  -0.00502  -0.00528   1.85241
   A53        1.92115  -0.00203   0.00000  -0.00722  -0.00724   1.91391
   A54        1.92357  -0.00181   0.00000  -0.00659  -0.00661   1.91697
   A55        1.95679  -0.00072   0.00000  -0.00228  -0.00229   1.95450
   A56        1.88496   0.00172   0.00000   0.00552   0.00549   1.89045
   A57        1.87921   0.00164   0.00000   0.00618   0.00617   1.88538
   A58        1.89618   0.00142   0.00000   0.00513   0.00512   1.90131
   A59        1.92135  -0.00119   0.00000  -0.00435  -0.00436   1.91699
   A60        1.95336  -0.00083   0.00000  -0.00266  -0.00267   1.95069
   A61        1.92059  -0.00173   0.00000  -0.00621  -0.00623   1.91436
   A62        1.89512   0.00118   0.00000   0.00440   0.00440   1.89952
   A63        1.88802   0.00126   0.00000   0.00391   0.00389   1.89191
   A64        1.88379   0.00147   0.00000   0.00545   0.00544   1.88923
   A65        2.10060   0.00802   0.00000   0.01633   0.01635   2.11695
   A66        2.09102  -0.00474   0.00000  -0.01075  -0.01075   2.08027
   A67        2.09154  -0.00328   0.00000  -0.00559  -0.00559   2.08595
   A68        1.84295   0.00285   0.00000   0.00567   0.00556   1.84850
   A69        2.31652   0.00591   0.00000   0.01101   0.01107   2.32759
   A70        2.12320  -0.00879   0.00000  -0.01690  -0.01686   2.10634
   A71        1.97156   0.00031   0.00000   0.00392   0.00397   1.97553
   A72        2.11529   0.00203   0.00000   0.00797   0.00790   2.12319
   A73        2.19634  -0.00234   0.00000  -0.01189  -0.01188   2.18446
   A74        1.92712  -0.00896   0.00000  -0.02022  -0.02042   1.90669
   A75        2.06598  -0.00482   0.00000  -0.01295  -0.01298   2.05299
   A76        2.10846   0.00140   0.00000   0.00291   0.00292   2.11139
   A77        2.10875   0.00342   0.00000   0.01004   0.01006   2.11880
   A78        2.10083   0.00387   0.00000   0.00507   0.00510   2.10593
   A79        2.09138  -0.00187   0.00000  -0.00232  -0.00234   2.08904
   A80        2.09097  -0.00199   0.00000  -0.00274  -0.00276   2.08821
   A81        2.05808   0.00018   0.00000   0.00144   0.00146   2.05954
   A82        2.12285  -0.00140   0.00000  -0.00535  -0.00536   2.11749
   A83        2.10225   0.00122   0.00000   0.00391   0.00390   2.10616
   A84        2.06050   0.00010   0.00000   0.00099   0.00101   2.06150
   A85        2.12765  -0.00244   0.00000  -0.00893  -0.00894   2.11871
   A86        2.09504   0.00235   0.00000   0.00795   0.00794   2.10298
   A87        2.10131   0.00385   0.00000   0.00525   0.00529   2.10659
   A88        2.09090  -0.00211   0.00000  -0.00327  -0.00328   2.08761
   A89        2.09098  -0.00174   0.00000  -0.00199  -0.00201   2.08897
   A90        2.10005   0.00763   0.00000   0.01564   0.01565   2.11570
   A91        2.09130  -0.00457   0.00000  -0.01049  -0.01050   2.08080
   A92        2.09183  -0.00306   0.00000  -0.00515  -0.00516   2.08667
    D1        0.03379   0.00257   0.00000   0.02503   0.02495   0.05875
    D2       -3.13817   0.00159   0.00000   0.01597   0.01588  -3.12228
    D3       -2.94568   0.00177   0.00000   0.01264   0.01236  -2.93332
    D4        0.16555   0.00078   0.00000   0.00358   0.00329   0.16884
    D5       -0.05155  -0.00367   0.00000  -0.03142  -0.03158  -0.08314
    D6       -2.15650  -0.00344   0.00000  -0.03001  -0.03003  -2.18653
    D7        1.98971  -0.00343   0.00000  -0.02794  -0.02790   1.96181
    D8        2.95018  -0.00157   0.00000  -0.01712  -0.01732   2.93287
    D9        0.84524  -0.00134   0.00000  -0.01571  -0.01577   0.82947
   D10       -1.29174  -0.00133   0.00000  -0.01364  -0.01364  -1.30537
   D11       -0.12749   0.00123   0.00000   0.00474   0.00462  -0.12287
   D12        2.67193   0.00364   0.00000   0.03917   0.03925   2.71118
   D13       -3.08842  -0.00050   0.00000  -0.01042  -0.01065  -3.09907
   D14       -0.28900   0.00191   0.00000   0.02402   0.02399  -0.26502
   D15       -0.00292  -0.00042   0.00000  -0.00964  -0.00958  -0.01249
   D16        3.12897  -0.00073   0.00000  -0.00869  -0.00860   3.12037
   D17       -3.11807   0.00011   0.00000  -0.00238  -0.00248  -3.12055
   D18        0.01382  -0.00020   0.00000  -0.00143  -0.00150   0.01232
   D19       -3.12274   0.00120   0.00000   0.01255   0.01251  -3.11023
   D20        0.01849   0.00120   0.00000   0.01187   0.01181   0.03031
   D21       -0.01559   0.00031   0.00000   0.00269   0.00276  -0.01283
   D22        3.12564   0.00031   0.00000   0.00202   0.00206   3.12770
   D23       -0.03275  -0.00178   0.00000  -0.01114  -0.01110  -0.04385
   D24        3.11913  -0.00148   0.00000  -0.01229  -0.01227   3.10686
   D25       -0.00309  -0.00003   0.00000  -0.00077  -0.00072  -0.00382
   D26       -3.14153   0.00009   0.00000  -0.00029  -0.00027   3.14138
   D27        3.12743  -0.00036   0.00000   0.00043   0.00050   3.12794
   D28       -0.01100  -0.00024   0.00000   0.00091   0.00095  -0.01005
   D29        0.05096   0.00328   0.00000   0.02593   0.02592   0.07688
   D30        2.07612  -0.00018   0.00000   0.02125   0.02090   2.09702
   D31       -2.01187  -0.00015   0.00000   0.01158   0.01155  -2.00031
   D32       -1.01513   0.00258   0.00000   0.00942   0.00977  -1.00535
   D33        1.09731   0.00146   0.00000   0.00931   0.00945   1.10677
   D34       -3.03222   0.00037   0.00000   0.00350   0.00381  -3.02841
   D35       -3.01008   0.00051   0.00000   0.00239   0.00275  -3.00733
   D36       -0.89765  -0.00060   0.00000   0.00227   0.00243  -0.89521
   D37        1.25600  -0.00170   0.00000  -0.00354  -0.00321   1.25279
   D38        1.10717   0.00280   0.00000   0.01469   0.01488   1.12205
   D39       -3.06358   0.00169   0.00000   0.01458   0.01457  -3.04901
   D40       -0.90993   0.00059   0.00000   0.00877   0.00892  -0.90101
   D41       -3.10503  -0.00277   0.00000  -0.00614  -0.00631  -3.11134
   D42        1.06883  -0.00289   0.00000  -0.00696  -0.00713   1.06171
   D43       -1.02566  -0.00303   0.00000  -0.00789  -0.00806  -1.03371
   D44       -1.11699   0.00200   0.00000   0.00921   0.00918  -1.10780
   D45        3.05687   0.00187   0.00000   0.00839   0.00837   3.06524
   D46        0.96238   0.00173   0.00000   0.00746   0.00744   0.96982
   D47        1.09385   0.00115   0.00000  -0.00062  -0.00043   1.09341
   D48       -1.01548   0.00103   0.00000  -0.00144  -0.00125  -1.01673
   D49       -3.10997   0.00089   0.00000  -0.00237  -0.00217  -3.11215
   D50       -0.00512   0.00008   0.00000   0.00147   0.00149  -0.00364
   D51       -3.14111   0.00011   0.00000   0.00102   0.00101  -3.14011
   D52        3.13331  -0.00005   0.00000   0.00098   0.00102   3.13434
   D53       -0.00268  -0.00001   0.00000   0.00053   0.00054  -0.00214
   D54       -2.95637   0.00382   0.00000   0.02653   0.02626  -2.93011
   D55        1.27341   0.00410   0.00000   0.03033   0.03007   1.30348
   D56       -0.89163   0.00630   0.00000   0.04451   0.04453  -0.84710
   D57        0.50438  -0.00058   0.00000  -0.01020  -0.01037   0.49401
   D58       -1.54903  -0.00030   0.00000  -0.00639  -0.00656  -1.55559
   D59        2.56912   0.00189   0.00000   0.00779   0.00790   2.57702
   D60       -3.05065   0.00094   0.00000  -0.01681  -0.01738  -3.06803
   D61       -0.07076  -0.00134   0.00000  -0.02249  -0.02313  -0.09389
   D62       -0.17658   0.00038   0.00000   0.00557   0.00556  -0.17102
   D63        2.80331  -0.00191   0.00000  -0.00011  -0.00019   2.80312
   D64       -0.65188   0.00234   0.00000   0.02028   0.02020  -0.63168
   D65        1.35300   0.00142   0.00000   0.01650   0.01654   1.36953
   D66       -2.83389   0.00044   0.00000   0.01339   0.01343  -2.82046
   D67        1.37040   0.00931   0.00000   0.05413   0.05379   1.42419
   D68       -2.90791   0.00839   0.00000   0.05035   0.05012  -2.85778
   D69       -0.81161   0.00741   0.00000   0.04724   0.04702  -0.76459
   D70       -2.74746  -0.00408   0.00000  -0.01612  -0.01610  -2.76356
   D71       -0.74258  -0.00500   0.00000  -0.01990  -0.01976  -0.76235
   D72        1.35371  -0.00598   0.00000  -0.02302  -0.02287   1.33084
   D73       -0.23484   0.00061   0.00000   0.00428   0.00442  -0.23041
   D74       -2.30536  -0.00331   0.00000  -0.01845  -0.01849  -2.32386
   D75        1.82174  -0.00105   0.00000  -0.00330  -0.00306   1.81868
   D76        3.09588   0.00054   0.00000   0.00597   0.00595   3.10183
   D77        1.02535  -0.00339   0.00000  -0.01676  -0.01697   1.00839
   D78       -1.13073  -0.00112   0.00000  -0.00161  -0.00153  -1.13227
   D79       -0.20024   0.00177   0.00000   0.01716   0.01697  -0.18327
   D80        2.75440   0.00318   0.00000   0.03001   0.02996   2.78436
   D81        2.73935   0.00074   0.00000   0.01309   0.01292   2.75227
   D82       -0.58920   0.00215   0.00000   0.02594   0.02590  -0.56330
   D83        0.55080  -0.00215   0.00000  -0.01715  -0.01714   0.53366
   D84        2.66540   0.00431   0.00000   0.01949   0.01944   2.68484
   D85       -1.46577  -0.00899   0.00000  -0.05000  -0.04969  -1.51546
   D86       -1.45009  -0.00115   0.00000  -0.01315  -0.01323  -1.46331
   D87        0.66451   0.00531   0.00000   0.02349   0.02335   0.68786
   D88        2.81653  -0.00799   0.00000  -0.04600  -0.04578   2.77075
   D89        2.73465  -0.00025   0.00000  -0.01037  -0.01045   2.72420
   D90       -1.43394   0.00621   0.00000   0.02628   0.02613  -1.40781
   D91        0.71808  -0.00709   0.00000  -0.04321  -0.04300   0.67508
   D92        0.76269   0.00004   0.00000  -0.00547  -0.00553   0.75715
   D93       -2.23506  -0.00187   0.00000  -0.01816  -0.01823  -2.25329
   D94       -1.36778  -0.00061   0.00000  -0.00629  -0.00629  -1.37408
   D95        1.91766  -0.00251   0.00000  -0.01898  -0.01899   1.89867
   D96        2.89250  -0.00146   0.00000  -0.01313  -0.01326   2.87924
   D97       -0.10524  -0.00336   0.00000  -0.02582  -0.02596  -0.13120
   D98       -3.11566   0.00049   0.00000  -0.00368  -0.00350  -3.11915
   D99        1.09020   0.00077   0.00000  -0.00188  -0.00171   1.08849
   D100      -1.02433   0.00071   0.00000  -0.00228  -0.00210  -1.02642
   D101      -1.02213  -0.00298   0.00000  -0.00822  -0.00839  -1.03052
   D102      -3.09946  -0.00271   0.00000  -0.00642  -0.00660  -3.10606
   D103       1.06920  -0.00277   0.00000  -0.00681  -0.00699   1.06221
   D104       0.95523   0.00188   0.00000   0.00722   0.00722   0.96245
   D105      -1.12210   0.00215   0.00000   0.00902   0.00901  -1.11309
   D106       3.04656   0.00209   0.00000   0.00862   0.00862   3.05518
   D107       2.15261   0.00015   0.00000   0.01897   0.01863   2.17124
   D108       0.09654   0.00300   0.00000   0.02333   0.02334   0.11989
   D109      -1.94619   0.00130   0.00000   0.01538   0.01533  -1.93086
   D110      -2.89799   0.00153   0.00000   0.00747   0.00721  -2.89078
   D111       0.20834   0.00052   0.00000  -0.00030  -0.00054   0.20781
   D112       0.07602   0.00207   0.00000   0.01788   0.01782   0.09385
   D113      -3.10083   0.00106   0.00000   0.01011   0.01007  -3.09075
   D114       0.00300   0.00003   0.00000  -0.00019  -0.00022   0.00278
   D115      -3.13510   0.00001   0.00000  -0.00051  -0.00055  -3.13566
   D116       3.13899  -0.00001   0.00000   0.00024   0.00025   3.13924
   D117       0.00089  -0.00003   0.00000  -0.00008  -0.00009   0.00080
   D118      -0.01862   0.00005   0.00000  -0.00382  -0.00373  -0.02234
   D119       3.12061  -0.00045   0.00000  -0.00551  -0.00541   3.11519
   D120      -3.12979   0.00059   0.00000   0.00226   0.00220  -3.12758
   D121       0.00944   0.00010   0.00000   0.00057   0.00052   0.00995
   D122      -3.11405   0.00090   0.00000   0.00883   0.00877  -3.10528
   D123       0.03177   0.00052   0.00000   0.00472   0.00468   0.03645
   D124      -0.01235   0.00000   0.00000   0.00051   0.00057  -0.01178
   D125       3.13347  -0.00038   0.00000  -0.00359  -0.00352   3.12995
   D126      -0.05354  -0.00179   0.00000  -0.01292  -0.01285  -0.06639
   D127       3.09056  -0.00128   0.00000  -0.01117  -0.01113   3.07943
   D128      -0.00124  -0.00012   0.00000  -0.00122  -0.00120  -0.00244
   D129       3.14059   0.00013   0.00000   0.00054   0.00054   3.14113
   D130       3.13766  -0.00068   0.00000  -0.00311  -0.00307   3.13460
   D131      -0.00370  -0.00042   0.00000  -0.00135  -0.00132  -0.00502
   D132      -0.00355   0.00000   0.00000   0.00070   0.00072  -0.00284
   D133       3.14077   0.00021   0.00000   0.00194   0.00194  -3.14047
   D134       3.13780  -0.00026   0.00000  -0.00106  -0.00104   3.13677
   D135      -0.00106  -0.00004   0.00000   0.00018   0.00019  -0.00087
   D136       0.00712  -0.00010   0.00000  -0.00164  -0.00168   0.00544
   D137      -3.13411  -0.00010   0.00000  -0.00097  -0.00099  -3.13510
   D138      -3.13795  -0.00008   0.00000  -0.00131  -0.00135  -3.13930
   D139       0.00400  -0.00008   0.00000  -0.00065  -0.00066   0.00334
   D140       0.00740  -0.00001   0.00000  -0.00080  -0.00083   0.00657
   D141      -3.13728  -0.00013   0.00000  -0.00178  -0.00180  -3.13908
   D142      -3.13834   0.00036   0.00000   0.00318   0.00319  -3.13515
   D143       0.00017   0.00023   0.00000   0.00220   0.00221   0.00238
   D144       0.00038   0.00008   0.00000   0.00033   0.00032   0.00071
   D145       3.13924  -0.00013   0.00000  -0.00092  -0.00091   3.13833
   D146      -3.13812   0.00021   0.00000   0.00132   0.00131  -3.13682
   D147       0.00074  -0.00001   0.00000   0.00007   0.00007   0.00080
         Item               Value     Threshold  Converged?
 Maximum Force            0.080422     0.000450     NO 
 RMS     Force            0.009394     0.000300     NO 
 Maximum Displacement     0.133459     0.001800     NO 
 RMS     Displacement     0.028493     0.001200     NO 
 Predicted change in Energy=-3.500278D-02
 Lowest energy point so far.  Saving SCF results.
 GradGradGradGradGradGradGradGradGradGradGradGradGradGradGradGradGradGrad

 Leave Link  103 at Wed Aug 28 15:27:56 2019, MaxMem=   536870912 cpu:         1.4
 (Enter /pbs_home/pkowalski/g09d01/g09/l202.exe)
                          Input orientation:                          
 ---------------------------------------------------------------------
 Center     Atomic      Atomic             Coordinates (Angstroms)
 Number     Number       Type             X           Y           Z
 ---------------------------------------------------------------------
      1          6           0       -1.649404   -0.114111   -0.546659
      2          6           0       -2.990400    0.225810   -0.946123
      3          6           0       -3.770776   -0.907515   -0.677929
      4          8           0       -3.054918   -1.936811   -0.162740
      5          6           0       -1.687080   -1.575364   -0.098294
      6          6           0       -5.141551   -0.922730   -0.922469
      7          6           0       -0.489033    0.637057   -0.365489
      8          6           0       -0.203315    2.074431   -0.663294
      9          6           0        0.542495    0.140224    0.533234
     10          6           0        1.330076    2.117528   -0.509750
     11          6           0        1.642598    1.151266    0.651679
     12          9           0       -0.802031    2.895888    0.256388
     13          9           0       -0.575974    2.483878   -1.911615
     14          9           0        1.872346    1.591994   -1.649551
     15          9           0        1.835258    3.368000   -0.337410
     16          9           0        2.909784    0.652171    0.530099
     17          9           0        1.558946    1.806186    1.850077
     18          6           0       -1.107588   -1.609840    1.333770
     19          6           0        0.302048   -1.017612    1.280436
     20          6           0       -1.979821   -0.810265    2.324203
     21          1           0       -1.522904   -0.838934    3.327990
     22          1           0       -2.984453   -1.262116    2.387513
     23          1           0       -2.080788    0.245665    2.025556
     24          6           0       -0.894728   -2.477444   -1.062815
     25          1           0       -0.963749   -3.528602   -0.734274
     26          1           0        0.167374   -2.189256   -1.112099
     27          1           0       -1.320746   -2.401109   -2.077513
     28          6           0       -5.720907    0.242002   -1.444962
     29          6           0        1.161776   -1.969437    1.939208
     30          6           0        0.354602   -3.079376    2.230820
     31          8           0       -0.935346   -2.916332    1.848485
     32          6           0        0.870554   -4.216130    2.847718
     33          6           0       -4.946520    1.389597   -1.709724
     34          6           0       -3.570769    1.394833   -1.459476
     35          1           0       -2.974507    2.281554   -1.657897
     36          1           0       -6.791446    0.259204   -1.644829
     37          1           0       -5.424590    2.282374   -2.110483
     38          1           0       -5.739225   -1.807945   -0.711036
     39          6           0        2.528868   -1.976420    2.252887
     40          6           0        3.056468   -3.112318    2.875100
     41          6           0        2.234784   -4.218779    3.168856
     42          1           0        4.114533   -3.142912    3.131666
     43          1           0        2.665839   -5.095157    3.651069
     44          1           0        0.233949   -5.071212    3.069349
     45          1           0        3.166429   -1.127977    2.022652
 ---------------------------------------------------------------------
                    Distance matrix (angstroms):
                    1          2          3          4          5
     1  C    0.000000
     2  C    1.439927   0.000000
     3  C    2.268687   1.401905   0.000000
     4  O    2.333473   2.301039   1.355479   0.000000
     5  C    1.528957   2.379429   2.263578   1.416255   0.000000
     6  C    3.604191   2.438678   1.392500   2.441227   3.610895
     7  C    1.394108   2.600595   3.640488   3.640009   2.530122
     8  C    2.625737   3.356372   4.649623   4.946944   3.980174
     9  C    2.456680   3.831080   4.600976   4.211868   2.883240
    10  C    3.722751   4.736616   5.932778   5.982161   4.786437
    11  C    3.724844   4.987395   5.942310   5.680330   4.368492
    12  F    3.228470   3.655723   4.914495   5.348471   4.571783
    13  F    3.124884   3.443907   4.819780   5.361549   4.582590
    14  F    4.065696   5.099762   6.247913   6.240272   5.010795
    15  F    4.930695   5.790585   7.058583   7.217018   6.074610
    16  F    4.746871   6.096982   6.965761   6.539153   5.146644
    17  F    4.441328   5.568920   6.493144   6.272894   5.076191
    18  C    2.463085   3.480302   3.410684   2.477609   1.545253
    19  C    2.821835   4.164598   4.520532   3.767878   2.483670
    20  C    2.972483   3.576276   3.497108   2.934250   2.557257
    21  H    3.943891   4.642764   4.594019   3.967063   3.508376
    22  H    3.421935   3.650628   3.184490   2.638933   2.821442
    23  H    2.632836   3.107839   3.390385   3.240489   2.825224
    24  C    2.534027   3.422432   3.299161   2.401841   1.540088
    25  H    3.487703   4.271745   3.840921   2.689505   2.177802
    26  H    2.815427   3.978898   4.164179   3.368706   2.200833
    27  H    2.771622   3.311872   3.192539   2.624744   2.175630
    28  C    4.184603   2.775747   2.390134   3.674073   4.624726
    29  C    4.186227   5.512241   5.683937   4.711661   3.524583
    30  C    4.530256   5.675055   5.495137   4.319653   3.443151
    31  O    3.754868   4.680399   4.296251   3.081732   2.480574
    32  C    5.890547   7.002216   6.702168   5.446786   4.711064
    33  C    3.805895   2.400811   2.779155   4.127507   4.691658
    34  C    2.608024   1.402489   2.439595   3.612129   3.771361
    35  H    2.954650   2.175537   3.429948   4.476222   4.354956
    36  H    5.271238   3.864875   3.379435   4.580471   5.640210
    37  H    4.737164   3.392709   3.868166   5.216376   5.735854
    38  H    4.429755   3.427457   2.164870   2.742761   4.104805
    39  C    5.363171   6.748763   7.029776   6.084035   4.843874
    40  C    6.545450   7.893634   8.006025   6.925267   5.805562
    41  C    6.763155   7.999373   7.863140   6.654912   5.748298
    42  H    7.478414   8.857580   9.038148   7.981781   6.822651
    43  H    7.813646   9.024406   8.815134   7.566198   6.737550
    44  H    6.418362   7.387751   6.885948   5.575617   5.093650
    45  H    5.551714   6.967991   7.447587   6.643441   5.315554
                    6          7          8          9         10
     6  C    0.000000
     7  C    4.938531   0.000000
     8  C    5.782414   1.495449   0.000000
     9  C    5.962996   1.455540   2.393548   0.000000
    10  C    7.162085   2.349843   1.541662   2.370196   0.000000
    11  C    7.266641   2.417207   2.447199   1.498820   1.542805
    12  F    5.899405   2.363687   1.370791   3.078649   2.395557
    13  F    5.781684   2.410147   1.365586   3.566647   2.394257
    14  F    7.486470   2.852513   2.348152   2.939505   1.367256
    15  F    8.211487   3.586247   2.436248   3.584382   1.359629
    16  F    8.331522   3.514863   3.624693   2.422014   2.392495
    17  F    7.747945   3.235709   3.081324   2.354289   2.391254
    18  C    4.672857   2.884205   4.287171   2.535026   4.820171
    19  C    5.873208   2.464306   3.687033   1.398824   3.753759
    20  C    4.533218   3.398769   4.516922   3.236214   5.249636
    21  H    5.582833   4.109650   5.114622   3.610441   5.622135
    22  H    3.965380   4.172888   5.307984   4.224248   6.199297
    23  H    4.407297   2.898960   3.754891   3.019895   4.643882
    24  C    4.524637   3.217292   4.621389   3.386025   5.135114
    25  H    4.927476   4.208809   5.654846   4.163608   6.098428
    26  H    5.461203   2.996054   4.303239   2.876510   4.501453
    27  H    4.256558   3.585140   4.824845   4.092193   5.468347
    28  C    1.401874   5.356662   5.866227   6.569157   7.355853
    29  C    7.001194   3.851053   4.998936   2.609778   4.767494
    30  C    6.693433   4.611335   5.937078   3.644575   5.955676
    31  O    5.417084   4.210397   5.634946   3.640938   6.002762
    32  C    7.823439   5.977173   7.283651   4.943914   7.183242
    33  C    2.450442   4.716193   4.905304   6.059793   6.431601
    34  C    2.850760   3.356803   3.526400   4.739607   5.044061
    35  H    3.937559   3.248425   2.951548   4.664295   4.458092
    36  H    2.154281   6.442042   6.903762   7.651459   8.408383
    37  H    3.429895   5.487421   5.422112   6.869072   6.943705
    38  H    1.088818   5.801892   6.761762   6.693548   8.088564
    39  C    8.368302   4.774294   5.690196   3.373880   5.082290
    40  C    9.296416   6.093423   7.074517   4.731113   6.464435
    41  C    9.056114   6.594688   7.761070   5.367611   7.382372
    42  H   10.346029   6.907321   7.763132   5.503661   6.977488
    43  H    9.964023   7.677515   8.845834   6.452806   8.433238
    44  H    7.876580   6.701130   8.073663   5.803976   8.104901
    45  H    8.816938   4.709667   5.368883   3.272878   4.507610
                   11         12         13         14         15
    11  C    0.000000
    12  F    3.029219   0.000000
    13  F    3.642580   2.218353   0.000000
    14  F    2.354291   3.533417   2.618856   0.000000
    15  F    2.435021   2.744227   3.012281   2.208458   0.000000
    16  F    1.367347   4.345889   4.633317   2.590448   3.046786
    17  F    1.368238   3.049837   4.378067   3.520155   2.701983
    18  C    3.956321   4.642812   5.251063   5.294521   6.019309
    19  C    2.626107   4.193226   4.818769   4.226192   4.919527
    20  C    4.445993   4.404386   5.546558   6.033304   6.252752
    21  H    4.598253   4.889099   6.276241   6.497157   6.512350
    22  H    5.499739   5.156904   6.189970   6.930536   7.217534
    23  H    4.070780   3.433490   4.772355   5.562939   5.537870
    24  C    4.748163   5.533677   5.043488   4.955934   6.492169
    25  H    5.533089   6.502433   6.138926   5.924667   7.453527
    26  H    4.055402   5.354548   4.798955   4.182539   5.853637
    27  H    5.371151   5.811569   4.944219   5.130678   6.802275
    28  C    7.709985   5.842349   5.631528   7.715039   8.251919
    29  C    3.409943   5.509973   6.138454   5.105672   5.841644
    30  C    4.695844   6.398434   6.998252   6.259595   7.096253
    31  O    4.962206   6.027806   6.590126   6.359590   7.207441
    32  C    5.850434   7.751989   8.344687   7.413725   8.282194
    33  C    7.003535   4.828178   4.509976   6.822135   7.196516
    34  C    5.629875   3.586539   3.218577   5.450000   5.863237
    35  H    5.284822   2.959991   2.420385   4.895666   5.104693
    36  H    8.786514   6.814678   6.607000   8.765709   9.262505
    37  H    7.671642   5.229391   4.856874   7.344001   7.551673
    38  H    8.068781   6.887513   6.820578   8.389065   9.181656
    39  C    3.623777   6.230592   6.846705   5.328566   5.979428
    40  C    5.012063   7.605538   8.211253   6.633639   7.335264
    41  C    5.960222   8.265785   8.867759   7.557347   8.367362
    42  H    5.540827   8.301020   8.893610   7.092727   7.721500
    43  H    7.004368   9.349160   9.944575   8.569959   9.392703
    44  H    6.822657   8.512384   9.085447   8.327705   9.240698
    45  H    3.065384   5.921136   6.521467   4.749523   5.249354
                   16         17         18         19         20
    16  F    0.000000
    17  F    2.213335   0.000000
    18  C    4.679942   4.364197   0.000000
    19  C    3.186136   3.142947   1.529920   0.000000
    20  C    5.409784   4.426453   1.543071   2.517811   0.000000
    21  H    5.449798   4.321884   2.178002   2.748609   1.103260
    22  H    6.469660   5.508701   2.180345   3.476563   1.103386
    23  H    5.225653   3.964049   2.206488   2.798032   1.101985
    24  C    5.177468   5.731923   2.557668   3.009021   3.927952
    25  H    5.837959   6.442269   2.824738   3.459244   4.216164
    26  H    4.276836   5.164737   2.818426   2.667416   4.280214
    27  H    5.832628   6.435831   3.508333   3.977857   4.726549
    28  C    8.863291   8.142494   5.695031   6.729815   5.413833
    29  C    3.451659   3.797502   2.376105   1.441903   3.370688
    30  C    4.831754   5.046199   2.258812   2.270873   3.256857
    31  O    5.409008   5.340755   1.414750   2.336442   2.398490
    32  C    5.764562   6.143083   3.605250   3.606951   4.471983
    33  C    8.202568   7.427437   5.744292   6.502552   5.469302
    34  C    6.819642   6.118523   4.785138   5.322191   4.659377
    35  H    6.485915   5.751873   5.251515   5.500373   5.138663
    36  H    9.949804   9.183495   6.683684   7.778503   6.328405
    37  H    8.893369   8.042547   6.756384   7.428501   6.410716
    38  H    9.077331   8.537244   5.066808   6.409959   4.933676
    39  C    3.165846   3.925699   3.768682   2.612221   4.657605
    40  C    4.437558   5.242607   4.687483   3.810194   5.564814
    41  C    5.580754   6.204526   4.620124   4.189161   5.485828
    42  H    4.756283   5.715511   5.731779   4.741202   6.575287
    43  H    6.544597   7.217848   5.635252   5.275774   6.457790
    44  H    6.809184   7.109208   4.097932   4.431311   4.859186
    45  H    2.337201   3.350089   4.355912   2.961037   5.164859
                   21         22         23         24         25
    21  H    0.000000
    22  H    1.788772   0.000000
    23  H    1.784355   1.794722   0.000000
    24  C    4.728476   4.212924   4.284869   0.000000
    25  H    4.903973   4.354969   4.807238   1.103466   0.000000
    26  H    4.939109   4.800092   4.563766   1.101609   1.793332
    27  H    5.630339   4.899151   4.941484   1.103146   1.789687
    28  C    6.447691   4.943523   5.029411   5.552785   6.111717
    29  C    3.227113   4.229952   3.927895   3.674156   3.754511
    30  C    3.122241   3.804769   4.126640   3.573679   3.275917
    31  O    2.617201   2.688088   3.367732   2.944476   2.654492
    32  C    4.167104   4.878428   5.412392   4.629419   4.082650
    33  C    6.485835   5.260099   4.844927   5.638220   6.403332
    34  C    5.665977   4.711950   3.960566   4.723670   5.618068
    35  H    6.058355   5.378014   4.302488   5.227587   6.217245
    36  H    7.327508   5.750426   5.971785   6.526811   7.009896
    37  H    7.385303   6.224922   5.695263   6.653805   7.453892
    38  H    5.918621   4.181830   5.009033   4.903175   5.076059
    39  C    4.343567   5.561030   5.122331   4.792277   4.850853
    40  C    5.132644   6.336696   6.195900   5.614463   5.418766
    41  C    5.056569   6.049197   6.313680   5.543747   5.093268
    42  H    6.093239   7.381515   7.147583   6.567284   6.393998
    43  H    5.980417   6.943672   7.327834   6.461484   5.904172
    44  H    4.589728   5.033112   5.892087   5.007626   4.275707
    45  H    4.876197   6.163153   5.424038   5.275809   5.515615
                   26         27         28         29         30
    26  H    0.000000
    27  H    1.786452   0.000000
    28  C    6.379159   5.171805   0.000000
    29  C    3.216772   4.741656   7.982129   0.000000
    30  C    3.464459   4.672105   7.839306   1.403044   0.000000
    31  O    3.241865   3.978372   6.612371   2.302772   1.355259
    32  C    4.503646   5.688057   9.041537   2.440867   1.392473
    33  C    6.270348   5.258419   1.409521   7.868233   7.975055
    34  C    5.190383   4.455755   2.439739   6.728027   7.003239
    35  H    5.491580   4.983807   3.427510   6.936780   7.412466
    36  H    7.396211   6.098610   1.089173   9.003661   8.788218
    37  H    7.229268   6.227170   2.166528   8.823724   8.999685
    38  H    5.932467   4.662838   2.177445   7.394166   6.885185
    39  C    4.116440   5.809669   9.308827   1.402635   2.438121
    40  C    5.009657   6.647872  10.341988   2.402484   2.777817
    41  C    5.169112   6.593186  10.221492   2.779014   2.390238
    42  H    5.873590   7.564924  11.363936   3.393785   3.866865
    43  H    6.113458   7.481137  11.171048   3.868178   3.379690
    44  H    5.078839   6.003058   9.168944   3.429152   2.164508
    45  H    4.466240   6.210230   9.637734   2.175696   3.428945
                   31         32         33         34         35
    31  O    0.000000
    32  C    2.439102   0.000000
    33  C    6.876874   9.275388   0.000000
    34  C    6.039387   8.352256   1.398336   0.000000
    35  H    6.593247   8.792324   2.164973   1.086818   0.000000
    36  H    7.522047   9.945745   2.164660   3.420055   4.319618
    37  H    7.928006  10.317129   1.089132   2.155967   2.491534
    38  H    5.554901   7.883734   3.442388   3.939563   5.026352
    39  C    3.612167   2.849585   9.105701   7.896363   7.981961
    40  C    4.126370   2.448954  10.263317   9.111708   9.274404
    41  C    3.672801   1.401520  10.335645   9.307982   9.627491
    42  H    5.215283   3.428677  11.228775  10.036612  10.130115
    43  H    4.578769   2.154324  11.346284  10.350504  10.696471
    44  H    2.738844   1.088830   9.561321   8.763325   9.311509
    45  H    4.478069   3.935539   9.278403   7.992472   7.929845
                   36         37         38         39         40
    36  H    0.000000
    37  H    2.485629   0.000000
    38  H    2.500449   4.334531   0.000000
    39  C   10.346906  10.021667   8.784907   0.000000
    40  C   11.348055  11.219942   9.587804   1.398490   0.000000
    41  C   11.166769  11.349115   9.189695   2.440012   1.409154
    42  H   12.382637  12.161773  10.660443   2.155758   1.089157
    43  H   12.089499  12.372490  10.023913   3.420555   2.164803
    44  H    9.999649  10.626615   7.785822   3.938401   3.441165
    45  H   10.702055  10.125162   9.340561   1.085978   2.162491
                   41         42         43         44         45
    41  C    0.000000
    42  H    2.166179   0.000000
    43  H    1.089210   2.485912   0.000000
    44  H    2.177127   4.333724   2.500613   0.000000
    45  H    3.425610   2.487725   4.317505   5.024352   0.000000
 Stoichiometry    C23H14F6O2
 Framework group  C1[X(C23H14F6O2)]
 Deg. of freedom   129
 Full point group                 C1      NOp   1
 RotChk:  IX=0 Diff= 5.35D-03
 Largest Abelian subgroup         C1      NOp   1
 Largest concise Abelian subgroup C1      NOp   1
                         Standard orientation:                         
 ---------------------------------------------------------------------
 Center     Atomic      Atomic             Coordinates (Angstroms)
 Number     Number       Type             X           Y           Z
 ---------------------------------------------------------------------
      1          6           0        1.372886   -0.363400    0.360981
      2          6           0        2.736542   -0.777527    0.155232
      3          6           0        2.720596   -2.179163    0.177610
      4          8           0        1.485213   -2.693957    0.392406
      5          6           0        0.561893   -1.638782    0.592064
      6          6           0        3.880769   -2.924178   -0.017348
      7          6           0        0.718325    0.860749    0.232362
      8          6           0        1.256756    2.228513   -0.042743
      9          6           0       -0.716282    0.873772   -0.013257
     10          6           0        0.027949    3.106629    0.266561
     11          6           0       -1.183583    2.283158   -0.217520
     12          9           0        1.621893    2.358257   -1.357623
     13          9           0        2.318570    2.591303    0.735562
     14          9           0       -0.061568    3.224424    1.625789
     15          9           0        0.091997    4.356816   -0.264023
     16          9           0       -2.307439    2.632287    0.478680
     17          9           0       -1.417980    2.518303   -1.544862
     18          6           0       -0.586747   -1.621470   -0.441443
     19          6           0       -1.386761   -0.335059   -0.227491
     20          6           0       -0.055803   -1.679247   -1.889141
     21          1           0       -0.901661   -1.641773   -2.596463
     22          1           0        0.489450   -2.624833   -2.050470
     23          1           0        0.616089   -0.835788   -2.116101
     24          6           0        0.035824   -1.713411    2.037593
     25          1           0       -0.518394   -2.655964    2.186160
     26          1           0       -0.630008   -0.868272    2.274132
     27          1           0        0.883645   -1.693104    2.743085
     28          6           0        5.073039   -2.222161   -0.242991
     29          6           0       -2.768392   -0.734718   -0.125264
     30          6           0       -2.765147   -2.137671   -0.140879
     31          8           0       -1.524292   -2.667056   -0.270336
     32          6           0       -3.942494   -2.872381   -0.026697
     33          6           0        5.098002   -0.813253   -0.276190
     34          6           0        3.927011   -0.074490   -0.080346
     35          1           0        3.944930    1.011723   -0.111873
     36          1           0        5.995801   -2.779049   -0.400102
     37          1           0        6.038018   -0.294479   -0.459090
     38          1           0        3.858298   -4.012592    0.002014
     39          6           0       -3.968560   -0.023283    0.019105
     40          6           0       -5.157016   -0.751728    0.131871
     41          6           0       -5.142219   -2.160612    0.108600
     42          1           0       -6.103290   -0.223936    0.242612
     43          1           0       -6.078547   -2.709375    0.200940
     44          1           0       -3.927236   -3.961015   -0.040566
     45          1           0       -3.983232    1.062322    0.043439
 ---------------------------------------------------------------------
 Rotational constants (GHZ):      0.2037960      0.1517612      0.0966475
 Leave Link  202 at Wed Aug 28 15:27:56 2019, MaxMem=   536870912 cpu:         0.0
 (Enter /pbs_home/pkowalski/g09d01/g09/l301.exe)
 Basis read from rwf:  (5D, 7F)
 No pseudopotential information found on rwf file.
 There are   535 symmetry adapted cartesian basis functions of A   symmetry.
 There are   504 symmetry adapted basis functions of A   symmetry.
   504 basis functions,   873 primitive gaussians,   535 cartesian basis functions
   111 alpha electrons      111 beta electrons
       nuclear repulsion energy      3358.7742521437 Hartrees.
 IExCor=  402 DFT=T Ex+Corr=B3LYP ExCW=0 ScaHFX=  0.200000
 ScaDFX=  0.800000  0.720000  1.000000  0.810000 ScalE2=  1.000000  1.000000
 IRadAn=      0 IRanWt=     -1 IRanGd=            0 ICorTp=0 IEmpDi=  4
 NAtoms=   45 NActive=   45 NUniq=   45 SFac= 1.00D+00 NAtFMM=   60 NAOKFM=F Big=F
 Integral buffers will be    131072 words long.
 Raffenetti 2 integral format.
 Two-electron integral symmetry is turned on.
 No density basis found on file   724.
 Leave Link  301 at Wed Aug 28 15:27:56 2019, MaxMem=   536870912 cpu:         0.6
 (Enter /pbs_home/pkowalski/g09d01/g09/l302.exe)
 NPDir=0 NMtPBC=     1 NCelOv=     1 NCel=       1 NClECP=     1 NCelD=      1
         NCelK=      1 NCelE2=     1 NClLst=     1 CellRange=     0.0.
 One-electron integrals computed using PRISM.
 NBasis=   504 RedAO= T EigKep=  2.56D-04  NBF=   504
 NBsUse=   504 1.00D-06 EigRej= -1.00D+00 NBFU=   504
 Precomputing XC quadrature grid using
 IXCGrd= 4 IRadAn=           0 IRanWt=          -1 IRanGd=           0 AccXCQ= 0.00D+00.
 Generated NRdTot=       0 NPtTot=           0 NUsed=           0 NTot=          32
 NSgBfM=   524   524   524   524   524 MxSgAt=    45 MxSgA2=    45.
 Leave Link  302 at Wed Aug 28 15:27:58 2019, MaxMem=   536870912 cpu:         9.8
 (Enter /pbs_home/pkowalski/g09d01/g09/l303.exe)
 DipDrv:  MaxL=1.
 Leave Link  303 at Wed Aug 28 15:27:58 2019, MaxMem=   536870912 cpu:         1.1
 (Enter /pbs_home/pkowalski/g09d01/g09/l401.exe)
 Initial guess from the checkpoint file:  "dae0097freq_closed_b3lyp.chk"
 B after Tr=     0.000000    0.000000    0.000000
         Rot=    0.999998   -0.001114   -0.000991   -0.000990 Ang=  -0.21 deg.
 Guess basis will be translated and rotated to current coordinates.
 JPrj=2 DoOrth=T DoCkMO=T.
 Generating alternative initial guess.
 ExpMin= 1.22D-01 ExpMax= 2.89D+03 ExpMxC= 4.35D+02 IAcc=1 IRadAn=         1 AccDes= 0.00D+00
 Harris functional with IExCor=  402 and IRadAn=       1 diagonalized for initial guess.
 HarFok:  IExCor=  402 AccDes= 0.00D+00 IRadAn=         1 IDoV= 1 UseB2=F ITyADJ=14
 ICtDFT=  3500011 ScaDFX=  1.000000  1.000000  1.000000  1.000000
 FoFCou: FMM=F IPFlag=           0 FMFlag=      100000 FMFlg1=           0
         NFxFlg=           0 DoJE=T BraDBF=F KetDBF=T FulRan=T
         wScrn=  0.000000 ICntrl=     500 IOpCl=  0 I1Cent=   200000004 NGrid=           0
         NMat0=    1 NMatS0=      1 NMatT0=    0 NMatD0=    1 NMtDS0=    0 NMtDT0=    0
 Petite list used in FoFCou.
 Harris En= -1633.00866046521    
 Leave Link  401 at Wed Aug 28 15:28:01 2019, MaxMem=   536870912 cpu:        26.3
 (Enter /pbs_home/pkowalski/g09d01/g09/l502.exe)
 Closed shell SCF:
 Using DIIS extrapolation, IDIIS=  1040.
 Integral symmetry usage will be decided dynamically.
 IVT=      885537 IEndB=      885537 NGot=   536870912 MDV=   536288776
 LenX=   536288776 LenY=   536002016
 Requested convergence on RMS density matrix=1.00D-08 within 128 cycles.
 Requested convergence on MAX density matrix=1.00D-06.
 Requested convergence on             energy=1.00D-06.
 No special actions if energy rises.
 Fock matrices will be formed incrementally for  20 cycles.
 Integral accuracy reduced to 1.0D-05 until final iterations.

 Cycle   1  Pass 0  IDiag  1:
 FoFJK:  IHMeth= 1 ICntrl=       0 DoSepK=F KAlg= 0 I1Cent=   0 FoldK=F
 IRaf= 770000000 NMat=   1 IRICut=       1 DoRegI=T DoRafI=F ISym2E= 0.
 FoFCou: FMM=F IPFlag=           0 FMFlag=      100000 FMFlg1=           0
         NFxFlg=           0 DoJE=F BraDBF=F KetDBF=F FulRan=T
         wScrn=  0.000000 ICntrl=       0 IOpCl=  0 I1Cent=           0 NGrid=           0
         NMat0=    1 NMatS0=      1 NMatT0=    0 NMatD0=    1 NMtDS0=    0 NMtDT0=    0
 Symmetry not used in FoFCou.
 E= -1633.12641126771    
 DIIS: error= 2.42D-03 at cycle   1 NSaved=   1.
 NSaved= 1 IEnMin= 1 EnMin= -1633.12641126771     IErMin= 1 ErrMin= 2.42D-03
 ErrMax= 2.42D-03  0.00D+00 EMaxC= 1.00D-01 BMatC= 1.19D-02 BMatP= 1.19D-02
 IDIUse=3 WtCom= 9.76D-01 WtEn= 2.42D-02
 Coeff-Com:  0.100D+01
 Coeff-En:   0.100D+01
 Coeff:      0.100D+01
 Gap=     0.591 Goal=   None    Shift=    0.000
 GapD=    0.591 DampG=2.000 DampE=1.000 DampFc=2.0000 IDamp=-1.
 RMSDP=8.89D-04 MaxDP=5.42D-02              OVMax= 3.14D-02

 Cycle   2  Pass 0  IDiag  1:
 RMSU=  8.88D-04    CP:  1.00D+00
 E= -1633.13618146613     Delta-E=       -0.009770198424 Rises=F Damp=F
 DIIS: error= 1.27D-03 at cycle   2 NSaved=   2.
 NSaved= 2 IEnMin= 2 EnMin= -1633.13618146613     IErMin= 2 ErrMin= 1.27D-03
 ErrMax= 1.27D-03  0.00D+00 EMaxC= 1.00D-01 BMatC= 1.91D-03 BMatP= 1.19D-02
 IDIUse=3 WtCom= 9.87D-01 WtEn= 1.27D-02
 Coeff-Com:  0.182D+00 0.818D+00
 Coeff-En:   0.000D+00 0.100D+01
 Coeff:      0.179D+00 0.821D+00
 Gap=     0.091 Goal=   None    Shift=    0.000
 RMSDP=3.05D-04 MaxDP=1.38D-02 DE=-9.77D-03 OVMax= 3.32D-02

 Cycle   3  Pass 0  IDiag  1:
 RMSU=  3.02D-04    CP:  1.00D+00  9.48D-01
 E= -1633.13451509157     Delta-E=        0.001666374567 Rises=F Damp=F
 DIIS: error= 1.85D-03 at cycle   3 NSaved=   3.
 NSaved= 3 IEnMin= 2 EnMin= -1633.13618146613     IErMin= 2 ErrMin= 1.27D-03
 ErrMax= 1.85D-03  0.00D+00 EMaxC= 1.00D-01 BMatC= 3.35D-03 BMatP= 1.91D-03
 IDIUse=3 WtCom= 1.89D-01 WtEn= 8.11D-01
 Coeff-Com:  0.421D-02 0.571D+00 0.425D+00
 Coeff-En:   0.000D+00 0.622D+00 0.378D+00
 Coeff:      0.794D-03 0.612D+00 0.387D+00
 Gap=     0.090 Goal=   None    Shift=    0.000
 RMSDP=1.96D-04 MaxDP=9.02D-03 DE= 1.67D-03 OVMax= 2.54D-02

 Cycle   4  Pass 0  IDiag  1:
 RMSU=  7.03D-05    CP:  1.00D+00  1.01D+00  4.27D-01
 E= -1633.13802690470     Delta-E=       -0.003511813129 Rises=F Damp=F
 DIIS: error= 3.12D-04 at cycle   4 NSaved=   4.
 NSaved= 4 IEnMin= 4 EnMin= -1633.13802690470     IErMin= 4 ErrMin= 3.12D-04
 ErrMax= 3.12D-04  0.00D+00 EMaxC= 1.00D-01 BMatC= 1.21D-04 BMatP= 1.91D-03
 IDIUse=3 WtCom= 9.97D-01 WtEn= 3.12D-03
 Coeff-Com: -0.773D-02 0.308D+00 0.210D+00 0.489D+00
 Coeff-En:   0.000D+00 0.000D+00 0.000D+00 0.100D+01
 Coeff:     -0.770D-02 0.307D+00 0.210D+00 0.490D+00
 Gap=     0.089 Goal=   None    Shift=    0.000
 RMSDP=4.15D-05 MaxDP=2.47D-03 DE=-3.51D-03 OVMax= 2.86D-03

 Cycle   5  Pass 0  IDiag  1:
 RMSU=  2.20D-05    CP:  1.00D+00  1.01D+00  3.93D-01  5.23D-01
 E= -1633.13812639072     Delta-E=       -0.000099486022 Rises=F Damp=F
 DIIS: error= 1.15D-04 at cycle   5 NSaved=   5.
 NSaved= 5 IEnMin= 5 EnMin= -1633.13812639072     IErMin= 5 ErrMin= 1.15D-04
 ErrMax= 1.15D-04  0.00D+00 EMaxC= 1.00D-01 BMatC= 1.36D-05 BMatP= 1.21D-04
 IDIUse=3 WtCom= 9.99D-01 WtEn= 1.15D-03
 Coeff-Com: -0.478D-02 0.953D-01 0.651D-01 0.277D+00 0.567D+00
 Coeff-En:   0.000D+00 0.000D+00 0.000D+00 0.663D-01 0.934D+00
 Coeff:     -0.477D-02 0.952D-01 0.650D-01 0.277D+00 0.567D+00
 Gap=     0.090 Goal=   None    Shift=    0.000
 RMSDP=1.20D-05 MaxDP=5.65D-04 DE=-9.95D-05 OVMax= 1.20D-03

 Cycle   6  Pass 0  IDiag  1:
 RMSU=  8.16D-06    CP:  1.00D+00  1.01D+00  4.02D-01  5.79D-01  6.67D-01
 E= -1633.13813735176     Delta-E=       -0.000010961045 Rises=F Damp=F
 DIIS: error= 3.03D-05 at cycle   6 NSaved=   6.
 NSaved= 6 IEnMin= 6 EnMin= -1633.13813735176     IErMin= 6 ErrMin= 3.03D-05
 ErrMax= 3.03D-05  0.00D+00 EMaxC= 1.00D-01 BMatC= 1.27D-06 BMatP= 1.36D-05
 IDIUse=1 WtCom= 1.00D+00 WtEn= 0.00D+00
 Coeff-Com: -0.177D-02 0.227D-01 0.165D-01 0.106D+00 0.310D+00 0.546D+00
 Coeff:     -0.177D-02 0.227D-01 0.165D-01 0.106D+00 0.310D+00 0.546D+00
 Gap=     0.090 Goal=   None    Shift=    0.000
 RMSDP=3.66D-06 MaxDP=1.65D-04 DE=-1.10D-05 OVMax= 2.88D-04

 Initial convergence to 1.0D-05 achieved.  Increase integral accuracy.
 Cycle   7  Pass 1  IDiag  1:
 E= -1633.13839818581     Delta-E=       -0.000260834043 Rises=F Damp=F
 DIIS: error= 1.33D-04 at cycle   1 NSaved=   1.
 NSaved= 1 IEnMin= 1 EnMin= -1633.13839818581     IErMin= 1 ErrMin= 1.33D-04
 ErrMax= 1.33D-04  0.00D+00 EMaxC= 1.00D-01 BMatC= 6.61D-06 BMatP= 6.61D-06
 IDIUse=3 WtCom= 9.99D-01 WtEn= 1.33D-03
 Coeff-Com:  0.100D+01
 Coeff-En:   0.100D+01
 Coeff:      0.100D+01
 Gap=     0.090 Goal=   None    Shift=    0.000
 RMSDP=3.66D-06 MaxDP=1.65D-04 DE=-2.61D-04 OVMax= 3.65D-04

 Cycle   8  Pass 1  IDiag  1:
 RMSU=  1.38D-04    CP:  1.00D+00
 E= -1633.13840455665     Delta-E=       -0.000006370848 Rises=F Damp=F
 DIIS: error= 1.88D-05 at cycle   2 NSaved=   2.
 NSaved= 2 IEnMin= 2 EnMin= -1633.13840455665     IErMin= 2 ErrMin= 1.88D-05
 ErrMax= 1.88D-05  0.00D+00 EMaxC= 1.00D-01 BMatC= 4.83D-07 BMatP= 6.61D-06
 IDIUse=1 WtCom= 1.00D+00 WtEn= 0.00D+00
 Coeff-Com:  0.893D-01 0.911D+00
 Coeff:      0.893D-01 0.911D+00
 Gap=     0.090 Goal=   None    Shift=    0.000
 RMSDP=5.44D-06 MaxDP=2.38D-04 DE=-6.37D-06 OVMax= 5.02D-04

 Cycle   9  Pass 1  IDiag  1:
 RMSU=  5.19D-06    CP:  1.00D+00  1.01D+00
 E= -1633.13840354655     Delta-E=        0.000001010105 Rises=F Damp=F
 DIIS: error= 3.55D-05 at cycle   3 NSaved=   3.
 NSaved= 3 IEnMin= 2 EnMin= -1633.13840455665     IErMin= 2 ErrMin= 1.88D-05
 ErrMax= 3.55D-05  0.00D+00 EMaxC= 1.00D-01 BMatC= 1.47D-06 BMatP= 4.83D-07
 IDIUse=1 WtCom= 1.00D+00 WtEn= 0.00D+00
 Coeff-Com: -0.537D-02 0.640D+00 0.366D+00
 Coeff:     -0.537D-02 0.640D+00 0.366D+00
 Gap=     0.090 Goal=   None    Shift=    0.000
 RMSDP=3.50D-06 MaxDP=1.81D-04 DE= 1.01D-06 OVMax= 3.65D-04

 Cycle  10  Pass 1  IDiag  1:
 RMSU=  8.60D-07    CP:  1.00D+00  1.01D+00  3.49D-01
 E= -1633.13840501470     Delta-E=       -0.000001468155 Rises=F Damp=F
 DIIS: error= 3.71D-06 at cycle   4 NSaved=   4.
 NSaved= 4 IEnMin= 4 EnMin= -1633.13840501470     IErMin= 4 ErrMin= 3.71D-06
 ErrMax= 3.71D-06  0.00D+00 EMaxC= 1.00D-01 BMatC= 1.77D-08 BMatP= 4.83D-07
 IDIUse=1 WtCom= 1.00D+00 WtEn= 0.00D+00
 Coeff-Com: -0.489D-02 0.373D+00 0.223D+00 0.409D+00
 Coeff:     -0.489D-02 0.373D+00 0.223D+00 0.409D+00
 Gap=     0.090 Goal=   None    Shift=    0.000
 RMSDP=3.74D-07 MaxDP=2.40D-05 DE=-1.47D-06 OVMax= 4.88D-05

 Cycle  11  Pass 1  IDiag  1:
 RMSU=  3.03D-07    CP:  1.00D+00  1.01D+00  3.73D-01  7.92D-01
 E= -1633.13840503056     Delta-E=       -0.000000015858 Rises=F Damp=F
 DIIS: error= 9.58D-07 at cycle   5 NSaved=   5.
 NSaved= 5 IEnMin= 5 EnMin= -1633.13840503056     IErMin= 5 ErrMin= 9.58D-07
 ErrMax= 9.58D-07  0.00D+00 EMaxC= 1.00D-01 BMatC= 8.79D-10 BMatP= 1.77D-08
 IDIUse=1 WtCom= 1.00D+00 WtEn= 0.00D+00
 Coeff-Com: -0.208D-02 0.137D+00 0.837D-01 0.219D+00 0.563D+00
 Coeff:     -0.208D-02 0.137D+00 0.837D-01 0.219D+00 0.563D+00
 Gap=     0.090 Goal=   None    Shift=    0.000
 RMSDP=1.40D-07 MaxDP=7.24D-06 DE=-1.59D-08 OVMax= 1.69D-05

 Cycle  12  Pass 1  IDiag  1:
 RMSU=  1.08D-07    CP:  1.00D+00  1.01D+00  3.72D-01  8.20D-01  7.26D-01
 E= -1633.13840503098     Delta-E=       -0.000000000417 Rises=F Damp=F
 DIIS: error= 3.75D-07 at cycle   6 NSaved=   6.
 NSaved= 6 IEnMin= 6 EnMin= -1633.13840503098     IErMin= 6 ErrMin= 3.75D-07
 ErrMax= 3.75D-07  0.00D+00 EMaxC= 1.00D-01 BMatC= 1.97D-10 BMatP= 8.79D-10
 IDIUse=1 WtCom= 1.00D+00 WtEn= 0.00D+00
 Coeff-Com: -0.623D-03 0.346D-01 0.220D-01 0.763D-01 0.356D+00 0.512D+00
 Coeff:     -0.623D-03 0.346D-01 0.220D-01 0.763D-01 0.356D+00 0.512D+00
 Gap=     0.090 Goal=   None    Shift=    0.000
 RMSDP=5.56D-08 MaxDP=2.36D-06 DE=-4.17D-10 OVMax= 7.75D-06

 Cycle  13  Pass 1  IDiag  1:
 RMSU=  3.94D-08    CP:  1.00D+00  1.01D+00  3.72D-01  8.15D-01  8.09D-01
                    CP:  7.25D-01
 E= -1633.13840503135     Delta-E=       -0.000000000374 Rises=F Damp=F
 DIIS: error= 1.46D-07 at cycle   7 NSaved=   7.
 NSaved= 7 IEnMin= 7 EnMin= -1633.13840503135     IErMin= 7 ErrMin= 1.46D-07
 ErrMax= 1.46D-07  0.00D+00 EMaxC= 1.00D-01 BMatC= 2.01D-11 BMatP= 1.97D-10
 IDIUse=1 WtCom= 1.00D+00 WtEn= 0.00D+00
 Coeff-Com: -0.384D-04-0.141D-02-0.264D-03 0.805D-02 0.109D+00 0.292D+00
 Coeff-Com:  0.592D+00
 Coeff:     -0.384D-04-0.141D-02-0.264D-03 0.805D-02 0.109D+00 0.292D+00
 Coeff:      0.592D+00
 Gap=     0.090 Goal=   None    Shift=    0.000
 RMSDP=1.88D-08 MaxDP=6.84D-07 DE=-3.74D-10 OVMax= 2.95D-06

 Cycle  14  Pass 1  IDiag  1:
 RMSU=  1.15D-08    CP:  1.00D+00  1.01D+00  3.73D-01  8.21D-01  8.07D-01
                    CP:  7.73D-01  6.99D-01
 E= -1633.13840503131     Delta-E=        0.000000000045 Rises=F Damp=F
 DIIS: error= 4.85D-08 at cycle   8 NSaved=   8.
 NSaved= 8 IEnMin= 7 EnMin= -1633.13840503135     IErMin= 8 ErrMin= 4.85D-08
 ErrMax= 4.85D-08  0.00D+00 EMaxC= 1.00D-01 BMatC= 4.20D-12 BMatP= 2.01D-11
 IDIUse=1 WtCom= 1.00D+00 WtEn= 0.00D+00
 Coeff-Com:  0.357D-04-0.425D-02-0.231D-02-0.272D-02 0.332D-01 0.137D+00
 Coeff-Com:  0.388D+00 0.451D+00
 Coeff:      0.357D-04-0.425D-02-0.231D-02-0.272D-02 0.332D-01 0.137D+00
 Coeff:      0.388D+00 0.451D+00
 Gap=     0.090 Goal=   None    Shift=    0.000
 RMSDP=6.01D-09 MaxDP=3.20D-07 DE= 4.55D-11 OVMax= 8.35D-07

 SCF Done:  E(RB3LYP) =  -1633.13840503     A.U. after   14 cycles
            NFock= 14  Conv=0.60D-08     -V/T= 2.0088
 KE= 1.618928035686D+03 PE=-1.054315440013D+04 EE= 3.932313707268D+03
 Leave Link  502 at Wed Aug 28 15:33:35 2019, MaxMem=   536870912 cpu:      2659.3
 (Enter /pbs_home/pkowalski/g09d01/g09/l701.exe)
 Compute integral first derivatives.
 ... and contract with generalized density number  0.
 Leave Link  701 at Wed Aug 28 15:33:36 2019, MaxMem=   536870912 cpu:         4.3
 (Enter /pbs_home/pkowalski/g09d01/g09/l702.exe)
 L702 exits ... SP integral derivatives will be done elsewhere.
 Leave Link  702 at Wed Aug 28 15:33:36 2019, MaxMem=   536870912 cpu:         0.2
 (Enter /pbs_home/pkowalski/g09d01/g09/l703.exe)
 Compute integral first derivatives, UseDBF=F ICtDFT=           0.
 Integral derivatives from FoFJK, PRISM(SPDF).
 Calling FoFJK, ICntrl=      2127 FMM=F ISym2X=0 I1Cent= 0 IOpClX= 0 NMat=1 NMatS=1 NMatT=0.
 FoFJK:  IHMeth= 1 ICntrl=    2127 DoSepK=F KAlg= 0 I1Cent=   0 FoldK=F
 IRaf=         0 NMat=   1 IRICut=       1 DoRegI=T DoRafI=F ISym2E= 0.
 FoFCou: FMM=F IPFlag=           0 FMFlag=      100000 FMFlg1=         800
         NFxFlg=           0 DoJE=F BraDBF=F KetDBF=F FulRan=T
         wScrn=  0.000000 ICntrl=    2127 IOpCl=  0 I1Cent=           0 NGrid=           0
         NMat0=    1 NMatS0=      1 NMatT0=    0 NMatD0=    1 NMtDS0=    0 NMtDT0=    0
 Symmetry not used in FoFCou.
 Leave Link  703 at Wed Aug 28 15:35:07 2019, MaxMem=   536870912 cpu:       724.7
 (Enter /pbs_home/pkowalski/g09d01/g09/l716.exe)
 Dipole        = 5.41470940D-03-1.47094938D+00 2.18899828D-02
 ***** Axes restored to original set *****
 -------------------------------------------------------------------
 Center     Atomic                   Forces (Hartrees/Bohr)
 Number     Number              X              Y              Z
 -------------------------------------------------------------------
      1        6           0.025241924    0.028245693   -0.000565046
      2        6           0.011520055    0.003994489   -0.006902701
      3        6          -0.006734889   -0.004003632   -0.001232527
      4        8          -0.016691711   -0.005952655    0.005234282
      5        6           0.020584203   -0.000779709    0.002851840
      6        6          -0.002037788    0.000262312   -0.000762870
      7        6          -0.031769920   -0.017184438    0.013447095
      8        6          -0.007624070   -0.002285000   -0.008224461
      9        6          -0.010500868   -0.028788594    0.015258118
     10        6           0.016295018    0.017992270   -0.009561896
     11        6           0.004251582   -0.008290277    0.001531731
     12        9           0.004570764    0.000645338   -0.007970114
     13        9           0.000358365    0.000656513    0.010899137
     14        9          -0.003686528    0.005724418    0.008864519
     15        9          -0.007100400   -0.014343287    0.000036036
     16        9          -0.006049958    0.005109144    0.004388979
     17        9           0.005810783   -0.001781354   -0.007723183
     18        6          -0.008682186    0.016137005   -0.008297668
     19        6           0.018802900    0.026152799   -0.022031180
     20        6          -0.001216469    0.000030807    0.004675870
     21        1          -0.000473658   -0.000532661   -0.002504704
     22        1           0.002520992    0.000342059   -0.000849449
     23        1           0.000658429   -0.002712622   -0.000009027
     24        6          -0.001396829   -0.003476994   -0.003267539
     25        1          -0.000401407    0.002629581   -0.000116597
     26        1          -0.002636524   -0.000256435    0.000617027
     27        1           0.000414056    0.000199363    0.002470492
     28        6           0.006562871    0.000905686    0.000927778
     29        6           0.000062045    0.014161484    0.002227387
     30        6          -0.000808852   -0.006366204    0.004979402
     31        8          -0.000512950   -0.018704595    0.000101211
     32        6           0.001025086   -0.001396936    0.001245876
     33        6           0.001836906   -0.002602760    0.001826218
     34        6          -0.009212872   -0.001467272   -0.001259559
     35        1           0.002002238    0.000948881   -0.000864787
     36        1          -0.002407582   -0.000025737   -0.000373399
     37        1          -0.001152783    0.001593709   -0.000735327
     38        1          -0.000361139   -0.001740647    0.000494983
     39        6           0.002356570   -0.008367998    0.004922039
     40        6          -0.003491214    0.000378768   -0.001368870
     41        6          -0.001587398    0.005599834   -0.002941789
     42        1           0.002001566   -0.000274377    0.000570046
     43        1           0.000899887   -0.002025132    0.000979136
     44        1          -0.001588836   -0.000970920    0.000099434
     45        1           0.000350594    0.002620084   -0.001085944
 -------------------------------------------------------------------
 Cartesian Forces:  Max     0.031769920 RMS     0.008513272
 Leave Link  716 at Wed Aug 28 15:35:07 2019, MaxMem=   536870912 cpu:         0.2
 (Enter /pbs_home/pkowalski/g09d01/g09/l103.exe)

 GradGradGradGradGradGradGradGradGradGradGradGradGradGradGradGradGradGrad
 Berny optimization.
 Using GEDIIS/GDIIS optimizer.
 FormGI is forming the generalized inverse of G from B-inverse, IUseBI=4.
 Internal  Forces:  Max     0.029353908 RMS     0.003746484
 Search for a local minimum.
 Step number   2 out of a maximum of  270
 All quantities printed in internal units (Hartrees-Bohrs-Radians)
 RMS Force = .37465D-02 SwitMx=.10000D-02 MixMth= 1
 Mixed Optimization -- RFO/linear search
 Update second derivatives using D2CorX and points    1    2
 DE= -3.65D-02 DEPred=-3.50D-02 R= 1.04D+00
 TightC=F SS=  1.41D+00  RLast= 3.60D-01 DXNew= 5.0454D-01 1.0786D+00
 Trust test= 1.04D+00 RLast= 3.60D-01 DXMaxT set to 5.05D-01
 ITU=  1  0
 Use linear search instead of GDIIS.
     Eigenvalues ---    0.00230   0.00230   0.00528   0.00958   0.00971
     Eigenvalues ---    0.01085   0.01133   0.01152   0.01266   0.01337
     Eigenvalues ---    0.01950   0.01972   0.01977   0.01986   0.01995
     Eigenvalues ---    0.02002   0.02002   0.02007   0.02086   0.02090
     Eigenvalues ---    0.02091   0.02094   0.02102   0.02103   0.02130
     Eigenvalues ---    0.02134   0.02280   0.02288   0.04601   0.04740
     Eigenvalues ---    0.05052   0.05388   0.05416   0.05655   0.05658
     Eigenvalues ---    0.05874   0.06374   0.07635   0.07726   0.08022
     Eigenvalues ---    0.08303   0.08556   0.09237   0.09491   0.10103
     Eigenvalues ---    0.10317   0.11137   0.11959   0.12127   0.13897
     Eigenvalues ---    0.14265   0.15960   0.16000   0.16000   0.16000
     Eigenvalues ---    0.16000   0.16000   0.16000   0.16000   0.16000
     Eigenvalues ---    0.16000   0.16000   0.16000   0.16000   0.16008
     Eigenvalues ---    0.16741   0.17187   0.20231   0.21990   0.22000
     Eigenvalues ---    0.22612   0.22643   0.22813   0.23921   0.24036
     Eigenvalues ---    0.24304   0.24479   0.24851   0.24915   0.25572
     Eigenvalues ---    0.27100   0.27666   0.28054   0.28162   0.28355
     Eigenvalues ---    0.28409   0.31721   0.32149   0.32458   0.32477
     Eigenvalues ---    0.32549   0.32567   0.32583   0.32631   0.33474
     Eigenvalues ---    0.33916   0.34850   0.35724   0.35726   0.35727
     Eigenvalues ---    0.35730   0.35739   0.35843   0.36062   0.36362
     Eigenvalues ---    0.37224   0.37654   0.40181   0.40387   0.41535
     Eigenvalues ---    0.41554   0.43647   0.43979   0.44560   0.44646
     Eigenvalues ---    0.45791   0.45830   0.46010   0.46139   0.46578
     Eigenvalues ---    0.47346   0.47498   0.48116   0.48323   0.48428
     Eigenvalues ---    0.48551   0.48727   0.52324   0.52469
 RFO step:  Lambda=-6.73025421D-03 EMin= 2.29999747D-03
 Quartic linear search produced a step of  0.54596.
 Iteration  1 RMS(Cart)=  0.07913340 RMS(Int)=  0.00194524
 Iteration  2 RMS(Cart)=  0.00371948 RMS(Int)=  0.00060230
 Iteration  3 RMS(Cart)=  0.00000549 RMS(Int)=  0.00060229
 Iteration  4 RMS(Cart)=  0.00000000 RMS(Int)=  0.00060229
 ITry= 1 IFail=0 DXMaxC= 3.43D-01 DCOld= 1.00D+10 DXMaxT= 5.05D-01 DXLimC= 3.00D+00 Rises=F
 Variable       Old X    -DE/DX   Delta X   Delta X   Delta X     New X
                                 (Linear)    (Quad)   (Total)
    R1        2.72107   0.00296  -0.00229   0.01318   0.01083   2.73190
    R2        2.88931   0.00667   0.01279   0.01294   0.02424   2.91356
    R3        2.63448  -0.02909  -0.08515   0.00029  -0.08401   2.55047
    R4        2.64922   0.01047   0.02910  -0.00732   0.02241   2.67162
    R5        2.65032   0.00244   0.00814  -0.00287   0.00522   2.65554
    R6        2.56148   0.00045   0.00350  -0.00240   0.00168   2.56316
    R7        2.63144  -0.00039  -0.00162   0.00170   0.00000   2.63145
    R8        2.67633   0.01539   0.02604   0.01384   0.03960   2.71593
    R9        2.92011  -0.00551  -0.01572  -0.00201  -0.01892   2.90118
   R10        2.91034  -0.00136  -0.00132  -0.00509  -0.00641   2.90394
   R11        2.64916  -0.00183  -0.00400  -0.00110  -0.00505   2.64411
   R12        2.05757   0.00171   0.00692  -0.00300   0.00392   2.06149
   R13        2.82599   0.00431   0.00965   0.00312   0.01317   2.83915
   R14        2.75057   0.00537  -0.00641   0.02591   0.02126   2.77183
   R15        2.91332   0.00410   0.00553   0.01549   0.02088   2.93420
   R16        2.59042  -0.00696  -0.01419  -0.00210  -0.01629   2.57413
   R17        2.58058  -0.00986  -0.01857  -0.00503  -0.02360   2.55699
   R18        2.83236   0.00409   0.00879   0.00445   0.01308   2.84544
   R19        2.64339  -0.02935  -0.08644  -0.00128  -0.08712   2.55628
   R20        2.91548   0.00335   0.00364   0.01554   0.01882   2.93430
   R21        2.58374  -0.01105  -0.02340  -0.00270  -0.02611   2.55763
   R22        2.56933  -0.01583  -0.02474  -0.01506  -0.03980   2.52952
   R23        2.58391  -0.00786  -0.01514  -0.00342  -0.01856   2.56535
   R24        2.58559  -0.00798  -0.01618  -0.00248  -0.01866   2.56693
   R25        2.89113   0.00667   0.01219   0.01318   0.02367   2.91480
   R26        2.91598  -0.00149  -0.00149  -0.00558  -0.00707   2.90891
   R27        2.67349   0.01533   0.02603   0.01356   0.03931   2.71280
   R28        2.72480   0.00235  -0.00365   0.01263   0.00898   2.73379
   R29        2.08486  -0.00246  -0.00838   0.00128  -0.00710   2.07776
   R30        2.08510  -0.00249  -0.00733  -0.00042  -0.00774   2.07736
   R31        2.08245  -0.00266  -0.00847   0.00053  -0.00794   2.07451
   R32        2.08525  -0.00251  -0.00723  -0.00069  -0.00792   2.07733
   R33        2.08174  -0.00264  -0.00880   0.00111  -0.00769   2.07405
   R34        2.08464  -0.00242  -0.00835   0.00143  -0.00692   2.07772
   R35        2.66361  -0.00195  -0.00078  -0.00684  -0.00750   2.65611
   R36        2.05824   0.00244   0.00718  -0.00033   0.00684   2.06508
   R37        2.65137   0.01020   0.02850  -0.00714   0.02193   2.67330
   R38        2.65060   0.00241   0.00739  -0.00200   0.00534   2.65593
   R39        2.56107   0.00081   0.00393  -0.00171   0.00271   2.56378
   R40        2.63139  -0.00041  -0.00160   0.00157  -0.00012   2.63128
   R41        2.64849  -0.00163  -0.00354  -0.00097  -0.00446   2.64403
   R42        2.05759   0.00171   0.00691  -0.00300   0.00392   2.06151
   R43        2.64247  -0.00223  -0.00711   0.00177  -0.00526   2.63721
   R44        2.05816   0.00208   0.00712  -0.00174   0.00538   2.06355
   R45        2.05379   0.00203   0.00734  -0.00233   0.00501   2.05879
   R46        2.64276  -0.00231  -0.00687   0.00122  -0.00558   2.63719
   R47        2.05220   0.00248   0.00896  -0.00287   0.00609   2.05829
   R48        2.66292  -0.00176  -0.00032  -0.00670  -0.00689   2.65602
   R49        2.05821   0.00209   0.00712  -0.00171   0.00541   2.06362
   R50        2.05831   0.00242   0.00720  -0.00044   0.00676   2.06507
    A1        1.85878  -0.00128  -0.00212  -0.00517  -0.00948   1.84930
    A2        2.32404   0.00558   0.01094   0.02202   0.03474   2.35878
    A3        2.09135  -0.00414  -0.00780  -0.01212  -0.02044   2.07091
    A4        1.84886   0.00191   0.00218   0.00283   0.00410   1.85296
    A5        2.32361   0.00335   0.00750   0.00783   0.01573   2.33934
    A6        2.11008  -0.00529  -0.00981  -0.01145  -0.02112   2.08896
    A7        1.97426   0.00088   0.00245   0.00044   0.00256   1.97682
    A8        2.12140   0.00160   0.00439   0.00515   0.00946   2.13087
    A9        2.18748  -0.00248  -0.00683  -0.00557  -0.01200   2.17548
   A10        1.91088  -0.00256  -0.01008   0.00386  -0.00837   1.90250
   A11        1.82799   0.00078   0.00627  -0.00955  -0.00342   1.82457
   A12        1.85860  -0.00121  -0.00487   0.01401   0.00899   1.86760
   A13        1.94278   0.00135   0.00536   0.00791   0.01268   1.95546
   A14        1.98086  -0.00018  -0.00145  -0.00746  -0.00890   1.97196
   A15        1.89538  -0.00163  -0.00350  -0.01800  -0.02100   1.87438
   A16        1.95454   0.00096  -0.00100   0.01272   0.01156   1.96610
   A17        2.05240  -0.00129  -0.00706   0.00306  -0.00414   2.04826
   A18        2.11196  -0.00007   0.00178  -0.00476  -0.00292   2.10905
   A19        2.11882   0.00136   0.00529   0.00170   0.00706   2.12587
   A20        2.27975  -0.00381  -0.00986   0.00804  -0.00538   2.27436
   A21        2.07852   0.00516   0.01497   0.01261   0.02597   2.10450
   A22        1.89193  -0.00077  -0.00085   0.00467   0.00227   1.89420
   A23        1.76916   0.00177   0.00855   0.00666   0.01580   1.78496
   A24        1.93792   0.00203   0.01612  -0.00618   0.01024   1.94816
   A25        2.00214   0.00152   0.01343  -0.00644   0.00636   2.00850
   A26        1.92928  -0.00183  -0.01146  -0.00174  -0.01401   1.91526
   A27        1.93274  -0.00034  -0.00129   0.00227   0.00053   1.93327
   A28        1.89066  -0.00296  -0.02300   0.00528  -0.01803   1.87263
   A29        1.91634  -0.00082  -0.00111  -0.00360  -0.00439   1.91195
   A30        2.08350   0.00395   0.01083   0.00243   0.01391   2.09741
   A31        2.26829  -0.00315  -0.01007   0.00512  -0.00615   2.26214
   A32        1.83273  -0.00115  -0.00765   0.00422  -0.00395   1.82878
   A33        1.87623   0.00000   0.00092   0.00175   0.00282   1.87906
   A34        1.99095   0.00047   0.00480  -0.01086  -0.00594   1.98501
   A35        1.88231   0.00015   0.00106   0.00310   0.00459   1.88689
   A36        1.98814   0.00048   0.00489  -0.01055  -0.00582   1.98232
   A37        1.88790   0.00000  -0.00422   0.01315   0.00886   1.89676
   A38        1.78678   0.00198   0.00841   0.00977   0.01808   1.80486
   A39        2.01193   0.00137   0.01266  -0.00539   0.00699   2.01892
   A40        1.92541   0.00184   0.01649  -0.01065   0.00609   1.93149
   A41        1.92772   0.00007   0.00064   0.00322   0.00354   1.93127
   A42        1.92537  -0.00222  -0.01344  -0.00169  -0.01571   1.90966
   A43        1.88521  -0.00293  -0.02309   0.00471  -0.01872   1.86648
   A44        1.88030  -0.00070  -0.00345   0.01505   0.01139   1.89169
   A45        1.95121   0.00138   0.00169   0.01226   0.01396   1.96517
   A46        1.98606  -0.00083  -0.00534  -0.00517  -0.01049   1.97557
   A47        1.92049   0.00026   0.00085   0.00484   0.00508   1.92557
   A48        1.83173   0.00097   0.00693  -0.01078  -0.00400   1.82773
   A49        1.89001  -0.00107  -0.00024  -0.01695  -0.01668   1.87333
   A50        2.09141  -0.00388  -0.00740  -0.01039  -0.01895   2.07245
   A51        2.32946   0.00556   0.01120   0.02402   0.03694   2.36640
   A52        1.85241  -0.00151  -0.00288  -0.00661  -0.01165   1.84076
   A53        1.91391  -0.00079  -0.00395   0.00075  -0.00322   1.91069
   A54        1.91697  -0.00113  -0.00361  -0.00406  -0.00771   1.90926
   A55        1.95450  -0.00078  -0.00125  -0.00492  -0.00619   1.94831
   A56        1.89045   0.00091   0.00300   0.00290   0.00586   1.89632
   A57        1.88538   0.00095   0.00337   0.00325   0.00661   1.89198
   A58        1.90131   0.00096   0.00280   0.00246   0.00522   1.90653
   A59        1.91699  -0.00101  -0.00238  -0.00529  -0.00769   1.90930
   A60        1.95069  -0.00057  -0.00146  -0.00234  -0.00381   1.94688
   A61        1.91436  -0.00065  -0.00340   0.00084  -0.00257   1.91179
   A62        1.89952   0.00082   0.00240   0.00228   0.00466   1.90418
   A63        1.89191   0.00074   0.00212   0.00258   0.00468   1.89659
   A64        1.88923   0.00075   0.00297   0.00220   0.00517   1.89440
   A65        2.11695   0.00209   0.00893  -0.00503   0.00395   2.12090
   A66        2.08027  -0.00114  -0.00587   0.00435  -0.00155   2.07872
   A67        2.08595  -0.00096  -0.00305   0.00069  -0.00239   2.08356
   A68        1.84850   0.00228   0.00303   0.00242   0.00465   1.85315
   A69        2.32759   0.00274   0.00604   0.00755   0.01400   2.34159
   A70        2.10634  -0.00504  -0.00921  -0.01076  -0.01984   2.08650
   A71        1.97553   0.00076   0.00217  -0.00019   0.00159   1.97712
   A72        2.12319   0.00151   0.00432   0.00454   0.00881   2.13200
   A73        2.18446  -0.00226  -0.00649  -0.00434  -0.01040   2.17406
   A74        1.90669  -0.00290  -0.01115   0.00261  -0.01069   1.89601
   A75        2.05299  -0.00131  -0.00709   0.00295  -0.00429   2.04871
   A76        2.11139  -0.00010   0.00160  -0.00476  -0.00309   2.10830
   A77        2.11880   0.00141   0.00549   0.00181   0.00737   2.12618
   A78        2.10593   0.00107   0.00279  -0.00193   0.00094   2.10687
   A79        2.08904  -0.00081  -0.00128  -0.00176  -0.00309   2.08595
   A80        2.08821  -0.00026  -0.00151   0.00369   0.00214   2.09036
   A81        2.05954   0.00183   0.00079   0.01023   0.01094   2.07047
   A82        2.11749  -0.00185  -0.00293  -0.00891  -0.01179   2.10570
   A83        2.10616   0.00002   0.00213  -0.00132   0.00085   2.10701
   A84        2.06150   0.00177   0.00055   0.00993   0.01038   2.07188
   A85        2.11871  -0.00234  -0.00488  -0.00961  -0.01446   2.10425
   A86        2.10298   0.00057   0.00433  -0.00031   0.00405   2.10703
   A87        2.10659   0.00101   0.00289  -0.00231   0.00066   2.10726
   A88        2.08761  -0.00027  -0.00179   0.00397   0.00213   2.08975
   A89        2.08897  -0.00074  -0.00109  -0.00167  -0.00281   2.08617
   A90        2.11570   0.00206   0.00855  -0.00431   0.00430   2.12000
   A91        2.08080  -0.00112  -0.00573   0.00410  -0.00166   2.07914
   A92        2.08667  -0.00094  -0.00282   0.00022  -0.00263   2.08404
    D1        0.05875   0.00216   0.01362   0.06448   0.07798   0.13672
    D2       -3.12228   0.00125   0.00867   0.03945   0.04784  -3.07444
    D3       -2.93332   0.00139   0.00675   0.02726   0.03268  -2.90064
    D4        0.16884   0.00048   0.00180   0.00224   0.00255   0.17138
    D5       -0.08314  -0.00280  -0.01724  -0.08066  -0.09765  -0.18079
    D6       -2.18653  -0.00241  -0.01640  -0.07406  -0.09001  -2.27654
    D7        1.96181  -0.00361  -0.01523  -0.10350  -0.11824   1.84357
    D8        2.93287  -0.00120  -0.00945  -0.04599  -0.05578   2.87708
    D9        0.82947  -0.00080  -0.00861  -0.03939  -0.04814   0.78133
   D10       -1.30537  -0.00200  -0.00744  -0.06883  -0.07637  -1.38174
   D11       -0.12287   0.00037   0.00252  -0.00670  -0.00505  -0.12792
   D12        2.71118   0.00308   0.02143   0.10969   0.13143   2.84261
   D13       -3.09907  -0.00082  -0.00581  -0.04884  -0.05620   3.12792
   D14       -0.26502   0.00189   0.01309   0.06756   0.08028  -0.18474
   D15       -0.01249  -0.00060  -0.00523  -0.02467  -0.02989  -0.04238
   D16        3.12037  -0.00071  -0.00469  -0.02287  -0.02726   3.09311
   D17       -3.12055  -0.00004  -0.00136  -0.00387  -0.00587  -3.12641
   D18        0.01232  -0.00014  -0.00082  -0.00207  -0.00323   0.00908
   D19       -3.11023   0.00107   0.00683   0.02983   0.03667  -3.07356
   D20        0.03031   0.00108   0.00645   0.02970   0.03602   0.06632
   D21       -0.01283   0.00021   0.00150   0.00212   0.00394  -0.00890
   D22        3.12770   0.00022   0.00112   0.00199   0.00328   3.13098
   D23       -0.04385  -0.00123  -0.00606  -0.03014  -0.03605  -0.07990
   D24        3.10686  -0.00114  -0.00670  -0.03208  -0.03889   3.06797
   D25       -0.00382  -0.00004  -0.00039  -0.00008  -0.00030  -0.00412
   D26        3.14138   0.00002  -0.00015  -0.00066  -0.00078   3.14060
   D27        3.12794  -0.00014   0.00027   0.00198   0.00273   3.13067
   D28       -0.01005  -0.00008   0.00052   0.00141   0.00225  -0.00780
   D29        0.07688   0.00249   0.01415   0.06761   0.08162   0.15850
   D30        2.09702   0.00143   0.01141   0.07487   0.08588   2.18290
   D31       -2.00031   0.00130   0.00631   0.07226   0.07881  -1.92150
   D32       -1.00535  -0.00026   0.00534   0.00634   0.01241  -0.99295
   D33        1.10677   0.00045   0.00516   0.02977   0.03538   1.14215
   D34       -3.02841  -0.00053   0.00208   0.01285   0.01605  -3.01237
   D35       -3.00733  -0.00037   0.00150   0.01321   0.01576  -2.99157
   D36       -0.89521   0.00034   0.00133   0.03665   0.03874  -0.85648
   D37        1.25279  -0.00065  -0.00175   0.01972   0.01940   1.27219
   D38        1.12205   0.00119   0.00813   0.03298   0.04153   1.16358
   D39       -3.04901   0.00189   0.00795   0.05641   0.06450  -2.98451
   D40       -0.90101   0.00091   0.00487   0.03949   0.04517  -0.85584
   D41       -3.11134  -0.00020  -0.00345   0.01830   0.01496  -3.09638
   D42        1.06171  -0.00016  -0.00389   0.02056   0.01678   1.07848
   D43       -1.03371  -0.00030  -0.00440   0.01874   0.01446  -1.01925
   D44       -1.10780   0.00054   0.00501   0.00060   0.00538  -1.10242
   D45        3.06524   0.00057   0.00457   0.00287   0.00720   3.07244
   D46        0.96982   0.00043   0.00406   0.00105   0.00488   0.97470
   D47        1.09341  -0.00023  -0.00024  -0.01341  -0.01352   1.07989
   D48       -1.01673  -0.00019  -0.00068  -0.01114  -0.01171  -1.02843
   D49       -3.11215  -0.00033  -0.00119  -0.01296  -0.01402  -3.12617
   D50       -0.00364   0.00010   0.00081   0.00197   0.00288  -0.00076
   D51       -3.14011   0.00007   0.00055   0.00038   0.00087  -3.13924
   D52        3.13434   0.00003   0.00056   0.00253   0.00334   3.13768
   D53       -0.00214   0.00001   0.00030   0.00094   0.00133  -0.00081
   D54       -2.93011   0.00273   0.01434   0.09273   0.10640  -2.82371
   D55        1.30348   0.00302   0.01642   0.09379   0.10950   1.41298
   D56       -0.84710   0.00420   0.02431   0.09658   0.12059  -0.72651
   D57        0.49401  -0.00066  -0.00566  -0.01524  -0.02094   0.47307
   D58       -1.55559  -0.00037  -0.00358  -0.01418  -0.01783  -1.57342
   D59        2.57702   0.00081   0.00431  -0.01139  -0.00674   2.57027
   D60       -3.06803  -0.00118  -0.00949  -0.09617  -0.10776   3.10740
   D61       -0.09389  -0.00171  -0.01263  -0.07389  -0.08872  -0.18261
   D62       -0.17102   0.00020   0.00303  -0.00338  -0.00051  -0.17153
   D63        2.80312  -0.00033  -0.00011   0.01891   0.01853   2.82165
   D64       -0.63168   0.00135   0.01103   0.02892   0.03942  -0.59227
   D65        1.36953   0.00098   0.00903   0.03520   0.04401   1.41354
   D66       -2.82046   0.00128   0.00733   0.04624   0.05342  -2.76704
   D67        1.42419   0.00384   0.02937   0.02460   0.05346   1.47765
   D68       -2.85778   0.00347   0.02737   0.03088   0.05805  -2.79973
   D69       -0.76459   0.00377   0.02567   0.04192   0.06747  -0.69712
   D70       -2.76356  -0.00129  -0.00879   0.03156   0.02245  -2.74111
   D71       -0.76235  -0.00165  -0.01079   0.03784   0.02704  -0.73530
   D72        1.33084  -0.00135  -0.01249   0.04888   0.03646   1.36730
   D73       -0.23041   0.00054   0.00241   0.02000   0.02282  -0.20760
   D74       -2.32386  -0.00158  -0.01010   0.01233   0.00217  -2.32168
   D75        1.81868  -0.00017  -0.00167   0.01856   0.01709   1.83576
   D76        3.10183   0.00021   0.00325  -0.00488  -0.00113   3.10070
   D77        1.00839  -0.00192  -0.00926  -0.01255  -0.02177   0.98661
   D78       -1.13227  -0.00050  -0.00084  -0.00632  -0.00686  -1.13913
   D79       -0.18327   0.00168   0.00927   0.06035   0.06861  -0.11465
   D80        2.78436   0.00290   0.01636   0.12043   0.13669   2.92105
   D81        2.75227   0.00151   0.00705   0.08674   0.09279   2.84506
   D82       -0.56330   0.00273   0.01414   0.14682   0.16088  -0.40242
   D83        0.53366  -0.00135  -0.00936  -0.02986  -0.03928   0.49439
   D84        2.68484   0.00147   0.01061  -0.02884  -0.01814   2.66670
   D85       -1.51546  -0.00355  -0.02713  -0.02202  -0.04881  -1.56427
   D86       -1.46331  -0.00088  -0.00722  -0.03523  -0.04262  -1.50594
   D87        0.68786   0.00194   0.01275  -0.03421  -0.02149   0.66637
   D88        2.77075  -0.00307  -0.02499  -0.02739  -0.05216   2.71859
   D89        2.72420  -0.00129  -0.00570  -0.04736  -0.05333   2.67087
   D90       -1.40781   0.00153   0.01427  -0.04634  -0.03220  -1.44001
   D91        0.67508  -0.00348  -0.02348  -0.03952  -0.06287   0.61221
   D92        0.75715  -0.00006  -0.00302  -0.03109  -0.03447   0.72268
   D93       -2.25329  -0.00173  -0.00995  -0.07944  -0.08880  -2.34209
   D94       -1.37408  -0.00146  -0.00344  -0.05853  -0.06230  -1.43637
   D95        1.89867  -0.00313  -0.01037  -0.10688  -0.11663   1.78204
   D96        2.87924  -0.00086  -0.00724  -0.03526  -0.04311   2.83613
   D97       -0.13120  -0.00253  -0.01417  -0.08361  -0.09744  -0.22864
   D98       -3.11915  -0.00046  -0.00191  -0.01380  -0.01554  -3.13469
   D99        1.08849  -0.00040  -0.00093  -0.01534  -0.01611   1.07238
   D100      -1.02642  -0.00031  -0.00115  -0.01238  -0.01337  -1.03979
   D101      -1.03052  -0.00027  -0.00458   0.01628   0.01171  -1.01881
   D102      -3.10606  -0.00021  -0.00360   0.01474   0.01115  -3.09492
   D103       1.06221  -0.00012  -0.00382   0.01770   0.01388   1.07609
   D104       0.96245   0.00044   0.00394  -0.00326   0.00052   0.96297
   D105      -1.11309   0.00050   0.00492  -0.00480  -0.00005  -1.11314
   D106       3.05518   0.00059   0.00471  -0.00185   0.00268   3.05787
   D107       2.17124   0.00172   0.01017   0.08066   0.09023   2.26147
   D108       0.11989   0.00239   0.01274   0.07198   0.08450   0.20438
   D109      -1.93086   0.00210   0.00837   0.07993   0.08841  -1.84245
   D110      -2.89078   0.00103   0.00394   0.01184   0.01417  -2.87661
   D111       0.20781   0.00017  -0.00029  -0.01102  -0.01290   0.19491
   D112       0.09385   0.00185   0.00973   0.06530   0.07484   0.16868
   D113      -3.09075   0.00099   0.00550   0.04245   0.04777  -3.04299
   D114       0.00278  -0.00002  -0.00012  -0.00188  -0.00213   0.00065
   D115      -3.13566  -0.00005  -0.00030  -0.00148  -0.00191  -3.13757
   D116       3.13924   0.00000   0.00013  -0.00027  -0.00012   3.13912
   D117       0.00080  -0.00002  -0.00005   0.00013   0.00010   0.00090
   D118      -0.02234  -0.00031  -0.00203  -0.02297  -0.02495  -0.04729
   D119       3.11519  -0.00053  -0.00296  -0.02200  -0.02463   3.09056
   D120      -3.12758   0.00022   0.00120  -0.00414  -0.00353  -3.13112
   D121       0.00995  -0.00001   0.00028  -0.00318  -0.00322   0.00674
   D122      -3.10528   0.00085   0.00479   0.02777   0.03246  -3.07282
   D123       0.03645   0.00058   0.00255   0.02254   0.02492   0.06137
   D124      -0.01178   0.00007   0.00031   0.00255   0.00318  -0.00860
   D125       3.12995  -0.00021  -0.00192  -0.00268  -0.00436   3.12559
   D126      -0.06639  -0.00130  -0.00702  -0.03415  -0.04088  -0.10726
   D127       3.07943  -0.00108  -0.00607  -0.03518  -0.04126   3.03818
   D128      -0.00244  -0.00007  -0.00065   0.00088   0.00037  -0.00207
   D129       3.14113   0.00005   0.00030  -0.00045  -0.00014   3.14099
   D130       3.13460  -0.00031  -0.00167   0.00199   0.00076   3.13535
   D131      -0.00502  -0.00019  -0.00072   0.00065   0.00025  -0.00477
   D132      -0.00284   0.00005   0.00039   0.00181   0.00230  -0.00054
   D133      -3.14047   0.00013   0.00106   0.00020   0.00123  -3.13925
   D134       3.13677  -0.00007  -0.00057   0.00314   0.00280   3.13957
   D135      -0.00087   0.00000   0.00010   0.00153   0.00173   0.00086
   D136       0.00544  -0.00009  -0.00092  -0.00015  -0.00121   0.00423
   D137      -3.13510  -0.00010  -0.00054  -0.00002  -0.00055  -3.13564
   D138      -3.13930  -0.00007  -0.00074  -0.00057  -0.00144  -3.14074
   D139       0.00334  -0.00007  -0.00036  -0.00044  -0.00078   0.00257
   D140       0.00657  -0.00003  -0.00045   0.00019  -0.00042   0.00616
   D141      -3.13908  -0.00011  -0.00098  -0.00165  -0.00277   3.14133
   D142      -3.13515   0.00024   0.00174   0.00536   0.00713  -3.12802
   D143       0.00238   0.00016   0.00121   0.00353   0.00478   0.00715
   D144       0.00071   0.00001   0.00018  -0.00235  -0.00228  -0.00157
   D145       3.13833  -0.00007  -0.00050  -0.00074  -0.00120   3.13713
   D146      -3.13682   0.00008   0.00071  -0.00053   0.00006  -3.13675
   D147       0.00080   0.00001   0.00004   0.00108   0.00114   0.00194
         Item               Value     Threshold  Converged?
 Maximum Force            0.029354     0.000450     NO 
 RMS     Force            0.003746     0.000300     NO 
 Maximum Displacement     0.343394     0.001800     NO 
 RMS     Displacement     0.078592     0.001200     NO 
 Predicted change in Energy=-1.311449D-02
 Lowest energy point so far.  Saving SCF results.
 GradGradGradGradGradGradGradGradGradGradGradGradGradGradGradGradGradGrad

 Leave Link  103 at Wed Aug 28 15:35:07 2019, MaxMem=   536870912 cpu:         0.8
 (Enter /pbs_home/pkowalski/g09d01/g09/l202.exe)
                          Input orientation:                          
 ---------------------------------------------------------------------
 Center     Atomic      Atomic             Coordinates (Angstroms)
 Number     Number       Type             X           Y           Z
 ---------------------------------------------------------------------
      1          6           0       -1.665330   -0.048120   -0.506653
      2          6           0       -2.999194    0.260976   -0.970547
      3          6           0       -3.792846   -0.869295   -0.668340
      4          8           0       -3.088611   -1.884020   -0.107878
      5          6           0       -1.695439   -1.531563   -0.087611
      6          6           0       -5.160916   -0.902828   -0.925867
      7          6           0       -0.539338    0.663298   -0.288504
      8          6           0       -0.219858    2.097592   -0.601530
      9          6           0        0.542503    0.113913    0.535673
     10          6           0        1.331386    2.112116   -0.535643
     11          6           0        1.690359    1.087650    0.574620
     12          9           0       -0.728142    2.941815    0.338920
     13          9           0       -0.652930    2.531564   -1.807761
     14          9           0        1.796913    1.635961   -1.713933
     15          9           0        1.850498    3.328631   -0.329803
     16          9           0        2.920249    0.556118    0.356165
     17          9           0        1.740662    1.721671    1.774885
     18          6           0       -1.076381   -1.614628    1.314827
     19          6           0        0.342759   -1.013134    1.256597
     20          6           0       -1.921147   -0.889828    2.378107
     21          1           0       -1.429209   -0.975064    3.357718
     22          1           0       -2.912346   -1.361099    2.440281
     23          1           0       -2.041363    0.175545    2.142196
     24          6           0       -0.978720   -2.432862   -1.105162
     25          1           0       -1.066137   -3.481980   -0.788757
     26          1           0        0.083599   -2.172527   -1.196271
     27          1           0       -1.451640   -2.322219   -2.091551
     28          6           0       -5.735665    0.237501   -1.497776
     29          6           0        1.186630   -1.945509    1.971702
     30          6           0        0.394017   -3.093177    2.208033
     31          8           0       -0.882840   -2.962819    1.768411
     32          6           0        0.903613   -4.230787    2.828488
     33          6           0       -4.966912    1.374403   -1.801185
     34          6           0       -3.596367    1.398788   -1.539323
     35          1           0       -3.001381    2.281972   -1.769355
     36          1           0       -6.807667    0.242973   -1.709860
     37          1           0       -5.449974    2.248069   -2.243659
     38          1           0       -5.753780   -1.786361   -0.685190
     39          6           0        2.536319   -1.942592    2.363683
     40          6           0        3.055368   -3.077313    2.988605
     41          6           0        2.247853   -4.205033    3.215795
     42          1           0        4.101965   -3.093247    3.299874
     43          1           0        2.677875   -5.083494    3.703206
     44          1           0        0.272135   -5.103589    3.000294
     45          1           0        3.165590   -1.073513    2.176399
 ---------------------------------------------------------------------
                    Distance matrix (angstroms):
                    1          2          3          4          5
     1  C    0.000000
     2  C    1.445659   0.000000
     3  C    2.286218   1.413762   0.000000
     4  O    2.356964   2.313699   1.356367   0.000000
     5  C    1.541787   2.385907   2.274854   1.437208   0.000000
     6  C    3.622897   2.455499   1.392502   2.434398   3.620430
     7  C    1.349653   2.584171   3.616411   3.608358   2.488844
     8  C    2.588913   3.351723   4.644688   4.932208   3.951231
     9  C    2.446881   3.851487   4.605605   4.194149   2.846833
    10  C    3.694289   4.729671   5.929938   5.973982   4.758025
    11  C    3.704021   5.006280   5.953160   5.668790   4.331565
    12  F    3.245463   3.749571   4.993150   5.390745   4.596598
    13  F    3.061471   3.370676   4.766885   5.321610   4.533734
    14  F    4.034945   5.044388   6.214095   6.232016   4.987450
    15  F    4.877988   5.774130   7.041627   7.184413   6.021114
    16  F    4.705007   6.073474   6.938808   6.502001   5.085266
    17  F    4.465239   5.668974   6.580438   6.314086   5.085195
    18  C    2.473580   3.526760   3.444946   2.479058   1.535241
    19  C    2.841254   4.213333   4.563913   3.794013   2.495980
    20  C    3.015917   3.701354   3.575544   2.920875   2.557838
    21  H    3.980997   4.767235   4.669808   3.948439   3.500123
    22  H    3.458812   3.777885   3.268130   2.607226   2.810722
    23  H    2.684739   3.257899   3.472534   3.225115   2.829473
    24  C    2.552772   3.370045   3.248825   2.397383   1.536696
    25  H    3.497143   4.216572   3.778302   2.665985   2.166045
    26  H    2.836800   3.934019   4.123585   3.366119   2.192017
    27  H    2.780125   3.213171   3.101252   2.608956   2.168029
    28  C    4.198991   2.786896   2.384849   3.666001   4.630505
    29  C    4.228003   5.571941   5.737878   4.754590   3.566293
    30  C    4.569770   5.733027   5.545177   4.353642   3.474830
    31  O    3.779375   4.730085   4.334597   3.090258   2.480651
    32  C    5.934420   7.059781   6.751604   5.483376   4.748106
    33  C    3.820972   2.408650   2.774158   4.124637   4.699310
    34  C    2.624662   1.405253   2.437502   3.617137   3.782585
    35  H    2.967959   2.173138   3.430618   4.485935   4.367700
    36  H    5.289241   3.879610   3.378025   4.574038   5.649385
    37  H    4.755334   3.402304   3.865962   5.216489   5.747234
    38  H    4.446209   3.443945   2.164846   2.728727   4.110007
    39  C    5.429706   6.827496   7.099539   6.144256   4.907704
    40  C    6.608921   7.967232   8.071346   6.982881   5.867079
    41  C    6.815390   8.062394   7.918566   6.701623   5.797368
    42  H    7.551433   8.939450   9.111571   8.048564   6.893751
    43  H    7.870282   9.090459   8.873563   7.616650   6.790609
    44  H    6.450599   7.432882   6.921863   5.596514   5.115259
    45  H    5.620319   7.049021   7.520244   6.707449   5.381928
                    6          7          8          9         10
     6  C    0.000000
     7  C    4.921175   0.000000
     8  C    5.789799   1.502416   0.000000
     9  C    5.974852   1.466790   2.410272   0.000000
    10  C    7.168832   2.379025   1.552711   2.400598   0.000000
    11  C    7.290640   2.428293   2.460130   1.505740   1.552764
    12  F    6.002537   2.370854   1.362171   3.106491   2.386402
    13  F    5.735392   2.410698   1.353098   3.572923   2.394103
    14  F    7.448347   2.904477   2.349022   2.991806   1.353442
    15  F    8.210996   3.580087   2.423977   3.576914   1.338565
    16  F    8.311279   3.520771   3.626788   2.425169   2.396025
    17  F    7.862177   3.252096   3.103596   2.357141   2.378759
    18  C    4.712833   2.836905   4.264579   2.493134   4.807307
    19  C    5.921634   2.444556   3.666851   1.352724   3.735866
    20  C    4.627366   3.381185   4.549429   3.235990   5.299111
    21  H    5.681545   4.095245   5.155520   3.610741   5.684173
    22  H    4.073945   4.144348   5.335228   4.211790   6.239280
    23  H    4.506385   2.898670   3.813159   3.043202   4.721924
    24  C    4.456895   3.232057   4.621096   3.390062   5.130084
    25  H    4.841285   4.208456   5.646492   4.155994   6.091477
    26  H    5.402795   3.042038   4.322005   2.904829   4.511271
    27  H    4.139108   3.605078   4.824125   4.100446   5.461631
    28  C    1.399202   5.352144   5.889594   6.600423   7.374489
    29  C    7.055100   3.859193   4.994637   2.591967   4.772007
    30  C    6.743607   4.605969   5.934187   3.619981   5.958313
    31  O    5.459362   4.183015   5.627071   3.607980   5.997202
    32  C    7.870769   5.979115   7.285300   4.925831   7.192551
    33  C    2.447367   4.732577   4.949414   6.115832   6.466404
    34  C    2.849838   3.383920   3.573317   4.804868   5.079267
    35  H    3.939292   3.297678   3.022363   4.751079   4.508189
    36  H    2.153903   6.441186   6.933054   7.686617   8.433070
    37  H    3.427577   5.518014   5.483917   6.941837   6.994473
    38  H    1.090891   5.774824   6.761389   6.689150   8.088267
    39  C    8.435026   4.825393   5.719448   3.397960   5.128217
    40  C    9.357286   6.136247   7.099002   4.745028   6.505584
    41  C    9.107567   6.614317   7.770756   5.361395   7.404024
    42  H   10.414211   6.966332   7.800252   5.531406   7.034423
    43  H   10.017631   7.701287   8.859775   6.450280   8.459177
    44  H    7.910700   6.688174   8.066735   5.776659   8.105015
    45  H    8.887288   4.776897   5.406853   3.313992   4.568119
                   11         12         13         14         15
    11  C    0.000000
    12  F    3.056571   0.000000
    13  F    3.640278   2.186824   0.000000
    14  F    2.355731   3.506473   2.610103   0.000000
    15  F    2.421904   2.691876   3.014436   2.187194   0.000000
    16  F    1.357526   4.359197   4.620884   2.590994   3.049876
    17  F    1.358363   3.105760   4.384126   3.490324   2.650301
    18  C    3.937647   4.672777   5.207761   5.291080   5.975554
    19  C    2.587356   4.198879   4.790258   4.237489   4.862187
    20  C    4.495104   4.501448   5.552998   6.078517   6.273235
    21  H    4.661773   4.994655   6.291360   6.553392   6.547982
    22  H    5.537324   5.263226   6.188994   6.958231   7.235442
    23  H    4.149094   3.553676   4.804241   5.633374   5.585635
    24  C    4.726484   5.570935   5.024471   4.962868   6.465327
    25  H    5.508047   6.530777   6.113250   5.936862   7.423060
    26  H    4.043079   5.401132   4.800507   4.208088   5.842554
    27  H    5.348629   5.843004   4.927239   5.134480   6.777904
    28  C    7.756507   5.980138   5.585070   7.664342   8.274606
    29  C    3.377223   5.497114   6.141051   5.175256   5.792599
    30  C    4.672029   6.416694   6.990022   6.301958   7.057023
    31  O    4.944976   6.077177   6.559734   6.360548   7.173282
    32  C    5.829637   7.765745   8.345479   7.473306   8.247193
    33  C    7.074315   5.000401   4.466487   6.769443   7.243000
    34  C    5.702195   3.759713   3.165290   5.401315   5.903860
    35  H    5.378944   3.169831   2.361989   4.841902   5.168030
    36  H    8.840179   6.960020   6.567193   8.716606   9.294604
    37  H    7.763609   5.426481   4.825144   7.291958   7.624130
    38  H    8.078506   6.975779   6.776674   8.353656   9.171395
    39  C    3.619221   6.214001   6.898574   5.475373   5.959112
    40  C    5.003748   7.587206   8.259304   6.775878   7.314347
    41  C    5.941305   8.258958   8.890016   7.656551   8.335781
    42  H    5.542811   8.277630   8.963005   7.267526   7.712599
    43  H    6.989010   9.344782   9.972669   8.675976   9.365552
    44  H    6.799023   8.532995   9.070210   8.364833   9.202343
    45  H    3.068001   5.887303   6.591753   4.934491   5.233487
                   16         17         18         19         20
    16  F    0.000000
    17  F    2.182362   0.000000
    18  C    4.648034   4.390703   0.000000
    19  C    3.149093   3.114789   1.542448   0.000000
    20  C    5.442254   4.537912   1.539328   2.529478   0.000000
    21  H    5.501965   4.452619   2.169547   2.748823   1.099502
    22  H    6.483705   5.621095   2.168339   3.481077   1.099290
    23  H    5.286997   4.102333   2.195552   2.807362   1.097782
    24  C    5.125567   5.740196   2.556441   3.056115   3.924575
    25  H    5.788640   6.444250   2.812858   3.501951   4.180828
    26  H    4.231093   5.170919   2.821775   2.725420   4.294241
    27  H    5.778370   6.441519   3.499273   4.017918   4.716993
    28  C    8.857960   8.295091   5.748916   6.789543   5.553727
    29  C    3.445799   3.714013   2.379535   1.446657   3.307251
    30  C    4.809223   5.018349   2.268478   2.287889   3.200571
    31  O    5.370367   5.369101   1.435554   2.359093   2.397312
    32  C    5.752709   6.102662   3.613286   3.624733   4.398195
    33  C    8.217728   7.609233   5.812063   6.575939   5.645344
    34  C    6.838804   6.290636   4.855633   5.399189   4.836360
    35  H    6.523964   5.946642   5.329287   5.585462   5.331854
    36  H    9.949817   9.349007   6.741443   7.842593   6.470919
    37  H    8.926501   8.254153   6.834586   7.512855   6.607551
    38  H    9.044911   8.632782   5.089953   6.444859   4.987648
    39  C    3.228171   3.795599   3.776143   2.627020   4.580123
    40  C    4.488856   5.121700   4.691730   3.823472   5.470238
    41  C    5.594476   6.120398   4.623246   4.201911   5.391926
    42  H    4.835261   5.575372   5.739512   4.757466   6.479398
    43  H    6.562519   7.134918   5.641969   5.292116   6.363468
    44  H    6.785000   7.088186   4.102700   4.447167   4.790970
    45  H    2.455431   3.163018   4.362273   2.969521   5.094048
                   21         22         23         24         25
    21  H    0.000000
    22  H    1.786172   0.000000
    23  H    1.782169   1.791296   0.000000
    24  C    4.716504   4.178247   4.298643   0.000000
    25  H    4.858982   4.281741   4.787383   1.099274   0.000000
    26  H    4.945838   4.781068   4.601550   1.097541   1.789589
    27  H    5.613365   4.857459   4.950880   1.099482   1.786318
    28  C    6.602400   5.102444   5.186626   5.469324   6.011800
    29  C    3.115352   4.166858   3.866248   3.793856   3.880185
    30  C    3.021975   3.739795   4.076757   3.646599   3.356183
    31  O    2.602996   2.671294   3.366187   2.923605   2.615766
    32  C    4.040035   4.790340   5.344122   4.716917   4.186297
    33  C    6.682037   5.449243   5.054340   5.557463   6.310746
    34  C    5.857709   4.891023   4.179467   4.660698   5.548631
    35  H    6.274304   5.567848   4.545207   5.173198   6.158725
    36  H    7.489444   5.913565   6.128665   6.442234   6.905714
    37  H    7.611213   6.434667   5.928719   6.572626   7.359907
    38  H    5.975385   4.245369   5.062136   4.836894   4.985965
    39  C    4.201146   5.480141   5.048835   4.962735   5.028447
    40  C    4.966601   6.233752   6.105257   5.783434   5.605267
    41  C    4.896287   5.942814   6.224102   5.676445   5.248025
    42  H    5.923169   7.275974   7.054481   6.756760   6.601310
    43  H    5.819510   6.833870   7.236397   6.596737   6.063019
    44  H    4.479626   4.945783   5.827337   5.054918   4.333301
    45  H    4.745249   6.090455   5.354781   5.458184   5.700910
                   26         27         28         29         30
    26  H    0.000000
    27  H    1.783506   0.000000
    28  C    6.305789   5.025694   0.000000
    29  C    3.362182   4.859260   8.044935   0.000000
    30  C    3.540232   4.742072   7.899331   1.414649   0.000000
    31  O    3.216816   3.953885   6.667828   2.314941   1.356696
    32  C    4.594294   5.778982   9.097371   2.456965   1.392411
    33  C    6.201153   5.109449   1.405555   7.944972   8.048147
    34  C    5.139467   4.330207   2.434524   6.810923   7.081213
    35  H    5.448678   4.868684   3.424898   7.028979   7.499371
    36  H    7.320380   5.950876   1.092794   9.069297   8.851217
    37  H    7.159548   6.074318   2.163410   8.910661   9.082879
    38  H    5.872421   4.557785   2.180973   7.433283   6.919098
    39  C    4.329200   5.991414   9.385594   1.405459   2.436705
    40  C    5.211836   6.833102  10.411429   2.409824   2.773506
    41  C    5.318026   6.737890  10.280584   2.789159   2.385061
    42  H    6.100025   7.778463  11.440729   3.403017   3.865359
    43  H    6.261698   7.632611  11.231689   3.881864   3.378300
    44  H    5.122288   6.052629   9.211598   3.444964   2.164323
    45  H    4.699085   6.410419   9.718572   2.172224   3.429528
                   31         32         33         34         35
    31  O    0.000000
    32  C    2.433705   0.000000
    33  C    6.945010   9.344255   0.000000
    34  C    6.109660   8.427319   1.395551   0.000000
    35  H    6.671720   8.877228   2.165181   1.089467   0.000000
    36  H    7.581494  10.003748   2.162603   3.417227   4.318434
    37  H    8.006796  10.395688   1.091981   2.157135   2.494339
    38  H    5.579451   7.914672   3.443115   3.940704   5.030154
    39  C    3.617438   2.849141   9.200384   8.000506   8.099078
    40  C    4.124495   2.446668  10.349727   9.207778   9.383194
    41  C    3.665959   1.399161  10.409277   9.389827   9.720464
    42  H    5.216385   3.427194  11.323659  10.142017  10.249273
    43  H    4.573771   2.154123  11.421275  10.434088  10.791337
    44  H    2.726610   1.090902   9.615935   8.823510   9.381470
    45  H    4.486169   3.938291   9.378223   8.102031   8.053557
                   36         37         38         39         40
    36  H    0.000000
    37  H    2.479653   0.000000
    38  H    2.505759   4.335637   0.000000
    39  C   10.424995  10.127690   8.834352   0.000000
    40  C   11.418377  11.317117   9.631428   1.395540   0.000000
    41  C   11.227167  11.432616   9.224629   2.434737   1.405506
    42  H   12.459851  12.267842  10.710948   2.156782   1.092020
    43  H   12.151051  12.457084  10.060910   3.417546   2.162849
    44  H   10.044645  10.690578   7.803746   3.940014   3.442720
    45  H   10.784341  10.237078   9.394254   1.089200   2.164958
                   41         42         43         44         45
    41  C    0.000000
    42  H    2.163531   0.000000
    43  H    1.092786   2.480281   0.000000
    44  H    2.181125   4.335761   2.506407   0.000000
    45  H    3.424763   2.493656   4.318443   5.029155   0.000000
 Stoichiometry    C23H14F6O2
 Framework group  C1[X(C23H14F6O2)]
 Deg. of freedom   129
 Full point group                 C1      NOp   1
 RotChk:  IX=0 Diff= 1.16D-02
 Largest Abelian subgroup         C1      NOp   1
 Largest concise Abelian subgroup C1      NOp   1
                         Standard orientation:                         
 ---------------------------------------------------------------------
 Center     Atomic      Atomic             Coordinates (Angstroms)
 Number     Number       Type             X           Y           Z
 ---------------------------------------------------------------------
      1          6           0        1.399121   -0.324720    0.283557
      2          6           0        2.776589   -0.740063    0.142120
      3          6           0        2.762757   -2.153742    0.135329
      4          8           0        1.524199   -2.678210    0.310368
      5          6           0        0.594938   -1.610714    0.560351
      6          6           0        3.922130   -2.904031   -0.043499
      7          6           0        0.729385    0.836876    0.129575
      8          6           0        1.239654    2.226154   -0.128853
      9          6           0       -0.731010    0.843742   -0.007066
     10          6           0        0.025022    3.104502    0.276221
     11          6           0       -1.220155    2.263668   -0.115706
     12          9           0        1.527205    2.418249   -1.446398
     13          9           0        2.339976    2.573695    0.577815
     14          9           0        0.040527    3.230418    1.623704
     15          9           0        0.038679    4.327051   -0.268705
     16          9           0       -2.279970    2.582459    0.670451
     17          9           0       -1.575250    2.551857   -1.394769
     18          6           0       -0.595697   -1.613081   -0.408848
     19          6           0       -1.402020   -0.316158   -0.192108
     20          6           0       -0.160177   -1.732338   -1.880456
     21          1           0       -1.048897   -1.721918   -2.527739
     22          1           0        0.371045   -2.683379   -2.027972
     23          1           0        0.494465   -0.902585   -2.177235
     24          6           0        0.161121   -1.714246    2.030902
     25          1           0       -0.366681   -2.665357    2.189698
     26          1           0       -0.499227   -0.885137    2.315708
     27          1           0        1.049243   -1.692224    2.678679
     28          6           0        5.119830   -2.203571   -0.224154
     29          6           0       -2.788088   -0.727407   -0.142035
     30          6           0       -2.778026   -2.140870   -0.085010
     31          8           0       -1.531182   -2.671379   -0.152552
     32          6           0       -3.948241   -2.886082    0.033591
     33          6           0        5.156115   -0.798487   -0.226712
     34          6           0        3.988892   -0.054977   -0.046863
     35          1           0        4.016017    1.034127   -0.054331
     36          1           0        6.046648   -2.764060   -0.369276
     37          1           0        6.108561   -0.285186   -0.374333
     38          1           0        3.888061   -3.994390   -0.044287
     39          6           0       -4.011567   -0.039520   -0.069742
     40          6           0       -5.189981   -0.777979    0.046661
     41          6           0       -5.155672   -2.182116    0.098331
     42          1           0       -6.149913   -0.260576    0.104379
     43          1           0       -6.091320   -2.738549    0.193865
     44          1           0       -3.914750   -3.975682    0.075045
     45          1           0       -4.037412    1.049030   -0.097099
 ---------------------------------------------------------------------
 Rotational constants (GHZ):      0.2051204      0.1498274      0.0958081
 Leave Link  202 at Wed Aug 28 15:35:07 2019, MaxMem=   536870912 cpu:         0.0
 (Enter /pbs_home/pkowalski/g09d01/g09/l301.exe)
 Basis read from rwf:  (5D, 7F)
 No pseudopotential information found on rwf file.
 There are   535 symmetry adapted cartesian basis functions of A   symmetry.
 There are   504 symmetry adapted basis functions of A   symmetry.
   504 basis functions,   873 primitive gaussians,   535 cartesian basis functions
   111 alpha electrons      111 beta electrons
       nuclear repulsion energy      3355.4905433161 Hartrees.
 IExCor=  402 DFT=T Ex+Corr=B3LYP ExCW=0 ScaHFX=  0.200000
 ScaDFX=  0.800000  0.720000  1.000000  0.810000 ScalE2=  1.000000  1.000000
 IRadAn=      0 IRanWt=     -1 IRanGd=            0 ICorTp=0 IEmpDi=  4
 NAtoms=   45 NActive=   45 NUniq=   45 SFac= 1.00D+00 NAtFMM=   60 NAOKFM=F Big=F
 Integral buffers will be    131072 words long.
 Raffenetti 2 integral format.
 Two-electron integral symmetry is turned on.
 No density basis found on file   724.
 Leave Link  301 at Wed Aug 28 15:35:07 2019, MaxMem=   536870912 cpu:         0.5
 (Enter /pbs_home/pkowalski/g09d01/g09/l302.exe)
 NPDir=0 NMtPBC=     1 NCelOv=     1 NCel=       1 NClECP=     1 NCelD=      1
         NCelK=      1 NCelE2=     1 NClLst=     1 CellRange=     0.0.
 One-electron integrals computed using PRISM.
 NBasis=   504 RedAO= T EigKep=  2.59D-04  NBF=   504
 NBsUse=   504 1.00D-06 EigRej= -1.00D+00 NBFU=   504
 Precomputing XC quadrature grid using
 IXCGrd= 4 IRadAn=           0 IRanWt=          -1 IRanGd=           0 AccXCQ= 0.00D+00.
 Generated NRdTot=       0 NPtTot=           0 NUsed=           0 NTot=          32
 NSgBfM=   517   521   524   524   524 MxSgAt=    45 MxSgA2=    45.
 Leave Link  302 at Wed Aug 28 15:35:08 2019, MaxMem=   536870912 cpu:         9.8
 (Enter /pbs_home/pkowalski/g09d01/g09/l303.exe)
 DipDrv:  MaxL=1.
 Leave Link  303 at Wed Aug 28 15:35:09 2019, MaxMem=   536870912 cpu:         1.1
 (Enter /pbs_home/pkowalski/g09d01/g09/l401.exe)
 Initial guess from the checkpoint file:  "dae0097freq_closed_b3lyp.chk"
 B after Tr=     0.000000    0.000000    0.000000
         Rot=    0.999980   -0.000227   -0.005628   -0.002805 Ang=  -0.72 deg.
 Guess basis will be translated and rotated to current coordinates.
 JPrj=2 DoOrth=T DoCkMO=T.
 Generating alternative initial guess.
 ExpMin= 1.22D-01 ExpMax= 2.89D+03 ExpMxC= 4.35D+02 IAcc=1 IRadAn=         1 AccDes= 0.00D+00
 Harris functional with IExCor=  402 and IRadAn=       1 diagonalized for initial guess.
 HarFok:  IExCor=  402 AccDes= 0.00D+00 IRadAn=         1 IDoV= 1 UseB2=F ITyADJ=14
 ICtDFT=  3500011 ScaDFX=  1.000000  1.000000  1.000000  1.000000
 FoFCou: FMM=F IPFlag=           0 FMFlag=      100000 FMFlg1=           0
         NFxFlg=           0 DoJE=T BraDBF=F KetDBF=T FulRan=T
         wScrn=  0.000000 ICntrl=     500 IOpCl=  0 I1Cent=   200000004 NGrid=           0
         NMat0=    1 NMatS0=      1 NMatT0=    0 NMatD0=    1 NMtDS0=    0 NMtDT0=    0
 Petite list used in FoFCou.
 Harris En= -1633.02330576986    
 Leave Link  401 at Wed Aug 28 15:35:12 2019, MaxMem=   536870912 cpu:        26.2
 (Enter /pbs_home/pkowalski/g09d01/g09/l502.exe)
 Closed shell SCF:
 Using DIIS extrapolation, IDIIS=  1040.
 Integral symmetry usage will be decided dynamically.
 IVT=      885537 IEndB=      885537 NGot=   536870912 MDV=   536288776
 LenX=   536288776 LenY=   536002016
 Requested convergence on RMS density matrix=1.00D-08 within 128 cycles.
 Requested convergence on MAX density matrix=1.00D-06.
 Requested convergence on             energy=1.00D-06.
 No special actions if energy rises.
 Fock matrices will be formed incrementally for  20 cycles.
 Integral accuracy reduced to 1.0D-05 until final iterations.

 Cycle   1  Pass 0  IDiag  1:
 FoFJK:  IHMeth= 1 ICntrl=       0 DoSepK=F KAlg= 0 I1Cent=   0 FoldK=F
 IRaf= 760000000 NMat=   1 IRICut=       1 DoRegI=T DoRafI=F ISym2E= 0.
 FoFCou: FMM=F IPFlag=           0 FMFlag=      100000 FMFlg1=           0
         NFxFlg=           0 DoJE=F BraDBF=F KetDBF=F FulRan=T
         wScrn=  0.000000 ICntrl=       0 IOpCl=  0 I1Cent=           0 NGrid=           0
         NMat0=    1 NMatS0=      1 NMatT0=    0 NMatD0=    1 NMtDS0=    0 NMtDT0=    0
 Symmetry not used in FoFCou.
 E= -1633.10977476196    
 DIIS: error= 4.76D-03 at cycle   1 NSaved=   1.
 NSaved= 1 IEnMin= 1 EnMin= -1633.10977476196     IErMin= 1 ErrMin= 4.76D-03
 ErrMax= 4.76D-03  0.00D+00 EMaxC= 1.00D-01 BMatC= 3.20D-02 BMatP= 3.20D-02
 IDIUse=3 WtCom= 9.52D-01 WtEn= 4.76D-02
 Coeff-Com:  0.100D+01
 Coeff-En:   0.100D+01
 Coeff:      0.100D+01
 Gap=     0.599 Goal=   None    Shift=    0.000
 GapD=    0.599 DampG=2.000 DampE=1.000 DampFc=2.0000 IDamp=-1.
 RMSDP=9.74D-04 MaxDP=3.20D-02              OVMax= 3.03D-02

 Cycle   2  Pass 0  IDiag  1:
 RMSU=  9.74D-04    CP:  1.00D+00
 E= -1633.14901724225     Delta-E=       -0.039242480288 Rises=F Damp=F
 DIIS: error= 7.09D-04 at cycle   2 NSaved=   2.
 NSaved= 2 IEnMin= 2 EnMin= -1633.14901724225     IErMin= 2 ErrMin= 7.09D-04
 ErrMax= 7.09D-04  0.00D+00 EMaxC= 1.00D-01 BMatC= 9.98D-04 BMatP= 3.20D-02
 IDIUse=3 WtCom= 9.93D-01 WtEn= 7.09D-03
 Coeff-Com: -0.861D-03 0.100D+01
 Coeff-En:   0.000D+00 0.100D+01
 Coeff:     -0.855D-03 0.100D+01
 Gap=     0.105 Goal=   None    Shift=    0.000
 RMSDP=2.25D-04 MaxDP=8.58D-03 DE=-3.92D-02 OVMax= 2.24D-02

 Cycle   3  Pass 0  IDiag  1:
 RMSU=  2.24D-04    CP:  1.00D+00  1.02D+00
 E= -1633.14775569900     Delta-E=        0.001261543252 Rises=F Damp=F
 DIIS: error= 1.39D-03 at cycle   3 NSaved=   3.
 NSaved= 3 IEnMin= 2 EnMin= -1633.14901724225     IErMin= 2 ErrMin= 7.09D-04
 ErrMax= 1.39D-03  0.00D+00 EMaxC= 1.00D-01 BMatC= 2.46D-03 BMatP= 9.98D-04
 IDIUse=3 WtCom= 2.11D-01 WtEn= 7.89D-01
 Coeff-Com: -0.289D-01 0.638D+00 0.390D+00
 Coeff-En:   0.000D+00 0.676D+00 0.324D+00
 Coeff:     -0.610D-02 0.668D+00 0.338D+00
 Gap=     0.104 Goal=   None    Shift=    0.000
 RMSDP=1.56D-04 MaxDP=6.25D-03 DE= 1.26D-03 OVMax= 1.65D-02

 Cycle   4  Pass 0  IDiag  1:
 RMSU=  5.89D-05    CP:  1.00D+00  1.04D+00  3.66D-01
 E= -1633.15009831151     Delta-E=       -0.002342612512 Rises=F Damp=F
 DIIS: error= 1.52D-04 at cycle   4 NSaved=   4.
 NSaved= 4 IEnMin= 4 EnMin= -1633.15009831151     IErMin= 4 ErrMin= 1.52D-04
 ErrMax= 1.52D-04  0.00D+00 EMaxC= 1.00D-01 BMatC= 4.50D-05 BMatP= 9.98D-04
 IDIUse=3 WtCom= 9.98D-01 WtEn= 1.52D-03
 Coeff-Com: -0.144D-01 0.249D+00 0.145D+00 0.621D+00
 Coeff-En:   0.000D+00 0.000D+00 0.000D+00 0.100D+01
 Coeff:     -0.144D-01 0.248D+00 0.145D+00 0.621D+00
 Gap=     0.104 Goal=   None    Shift=    0.000
 RMSDP=3.25D-05 MaxDP=1.80D-03 DE=-2.34D-03 OVMax= 2.79D-03

 Cycle   5  Pass 0  IDiag  1:
 RMSU=  2.55D-05    CP:  1.00D+00  1.04D+00  3.71D-01  6.62D-01
 E= -1633.15012313707     Delta-E=       -0.000024825556 Rises=F Damp=F
 DIIS: error= 1.06D-04 at cycle   5 NSaved=   5.
 NSaved= 5 IEnMin= 5 EnMin= -1633.15012313707     IErMin= 5 ErrMin= 1.06D-04
 ErrMax= 1.06D-04  0.00D+00 EMaxC= 1.00D-01 BMatC= 1.91D-05 BMatP= 4.50D-05
 IDIUse=3 WtCom= 9.99D-01 WtEn= 1.06D-03
 Coeff-Com: -0.387D-02 0.433D-01 0.238D-01 0.393D+00 0.544D+00
 Coeff-En:   0.000D+00 0.000D+00 0.000D+00 0.319D+00 0.681D+00
 Coeff:     -0.387D-02 0.432D-01 0.237D-01 0.393D+00 0.544D+00
 Gap=     0.104 Goal=   None    Shift=    0.000
 RMSDP=1.31D-05 MaxDP=6.23D-04 DE=-2.48D-05 OVMax= 1.58D-03

 Cycle   6  Pass 0  IDiag  1:
 RMSU=  7.92D-06    CP:  1.00D+00  1.04D+00  3.74D-01  7.63D-01  6.69D-01
 E= -1633.15013987122     Delta-E=       -0.000016734155 Rises=F Damp=F
 DIIS: error= 2.73D-05 at cycle   6 NSaved=   6.
 NSaved= 6 IEnMin= 6 EnMin= -1633.15013987122     IErMin= 6 ErrMin= 2.73D-05
 ErrMax= 2.73D-05  0.00D+00 EMaxC= 1.00D-01 BMatC= 1.18D-06 BMatP= 1.91D-05
 IDIUse=1 WtCom= 1.00D+00 WtEn= 0.00D+00
 Coeff-Com: -0.664D-03-0.132D-02-0.158D-02 0.150D+00 0.281D+00 0.572D+00
 Coeff:     -0.664D-03-0.132D-02-0.158D-02 0.150D+00 0.281D+00 0.572D+00
 Gap=     0.104 Goal=   None    Shift=    0.000
 RMSDP=3.69D-06 MaxDP=1.41D-04 DE=-1.67D-05 OVMax= 2.39D-04

 Initial convergence to 1.0D-05 achieved.  Increase integral accuracy.
 Cycle   7  Pass 1  IDiag  1:
 E= -1633.15030373664     Delta-E=       -0.000163865415 Rises=F Damp=F
 DIIS: error= 1.17D-04 at cycle   1 NSaved=   1.
 NSaved= 1 IEnMin= 1 EnMin= -1633.15030373664     IErMin= 1 ErrMin= 1.17D-04
 ErrMax= 1.17D-04  0.00D+00 EMaxC= 1.00D-01 BMatC= 6.40D-06 BMatP= 6.40D-06
 IDIUse=3 WtCom= 9.99D-01 WtEn= 1.17D-03
 Coeff-Com:  0.100D+01
 Coeff-En:   0.100D+01
 Coeff:      0.100D+01
 Gap=     0.104 Goal=   None    Shift=    0.000
 RMSDP=3.69D-06 MaxDP=1.41D-04 DE=-1.64D-04 OVMax= 3.44D-04

 Cycle   8  Pass 1  IDiag  1:
 RMSU=  1.30D-04    CP:  1.00D+00
 E= -1633.15030973981     Delta-E=       -0.000006003179 Rises=F Damp=F
 DIIS: error= 1.80D-05 at cycle   2 NSaved=   2.
 NSaved= 2 IEnMin= 2 EnMin= -1633.15030973981     IErMin= 2 ErrMin= 1.80D-05
 ErrMax= 1.80D-05  0.00D+00 EMaxC= 1.00D-01 BMatC= 5.59D-07 BMatP= 6.40D-06
 IDIUse=1 WtCom= 1.00D+00 WtEn= 0.00D+00
 Coeff-Com:  0.107D+00 0.893D+00
 Coeff:      0.107D+00 0.893D+00
 Gap=     0.104 Goal=   None    Shift=    0.000
 RMSDP=5.35D-06 MaxDP=2.39D-04 DE=-6.00D-06 OVMax= 4.68D-04

 Cycle   9  Pass 1  IDiag  1:
 RMSU=  5.15D-06    CP:  1.00D+00  1.01D+00
 E= -1633.15030887231     Delta-E=        0.000000867506 Rises=F Damp=F
 DIIS: error= 2.99D-05 at cycle   3 NSaved=   3.
 NSaved= 3 IEnMin= 2 EnMin= -1633.15030973981     IErMin= 2 ErrMin= 1.80D-05
 ErrMax= 2.99D-05  0.00D+00 EMaxC= 1.00D-01 BMatC= 1.47D-06 BMatP= 5.59D-07
 IDIUse=1 WtCom= 1.00D+00 WtEn= 0.00D+00
 Coeff-Com: -0.457D-02 0.622D+00 0.383D+00
 Coeff:     -0.457D-02 0.622D+00 0.383D+00
 Gap=     0.104 Goal=   None    Shift=    0.000
 RMSDP=3.39D-06 MaxDP=1.81D-04 DE= 8.68D-07 OVMax= 3.62D-04

 Cycle  10  Pass 1  IDiag  1:
 RMSU=  8.37D-07    CP:  1.00D+00  1.01D+00  3.63D-01
 E= -1633.15031022849     Delta-E=       -0.000001356178 Rises=F Damp=F
 DIIS: error= 3.90D-06 at cycle   4 NSaved=   4.
 NSaved= 4 IEnMin= 4 EnMin= -1633.15031022849     IErMin= 4 ErrMin= 3.90D-06
 ErrMax= 3.90D-06  0.00D+00 EMaxC= 1.00D-01 BMatC= 2.38D-08 BMatP= 5.59D-07
 IDIUse=1 WtCom= 1.00D+00 WtEn= 0.00D+00
 Coeff-Com: -0.495D-02 0.375D+00 0.241D+00 0.389D+00
 Coeff:     -0.495D-02 0.375D+00 0.241D+00 0.389D+00
 Gap=     0.104 Goal=   None    Shift=    0.000
 RMSDP=4.48D-07 MaxDP=2.37D-05 DE=-1.36D-06 OVMax= 5.48D-05

 Cycle  11  Pass 1  IDiag  1:
 RMSU=  2.98D-07    CP:  1.00D+00  1.01D+00  4.04D-01  6.94D-01
 E= -1633.15031025035     Delta-E=       -0.000000021861 Rises=F Damp=F
 DIIS: error= 8.76D-07 at cycle   5 NSaved=   5.
 NSaved= 5 IEnMin= 5 EnMin= -1633.15031025035     IErMin= 5 ErrMin= 8.76D-07
 ErrMax= 8.76D-07  0.00D+00 EMaxC= 1.00D-01 BMatC= 7.28D-10 BMatP= 2.38D-08
 IDIUse=1 WtCom= 1.00D+00 WtEn= 0.00D+00
 Coeff-Com: -0.219D-02 0.148D+00 0.967D-01 0.200D+00 0.557D+00
 Coeff:     -0.219D-02 0.148D+00 0.967D-01 0.200D+00 0.557D+00
 Gap=     0.104 Goal=   None    Shift=    0.000
 RMSDP=1.25D-07 MaxDP=6.54D-06 DE=-2.19D-08 OVMax= 9.44D-06

 Cycle  12  Pass 1  IDiag  1:
 RMSU=  1.02D-07    CP:  1.00D+00  1.01D+00  4.00D-01  7.38D-01  8.18D-01
 E= -1633.15031025083     Delta-E=       -0.000000000478 Rises=F Damp=F
 DIIS: error= 4.52D-07 at cycle   6 NSaved=   6.
 NSaved= 6 IEnMin= 6 EnMin= -1633.15031025083     IErMin= 6 ErrMin= 4.52D-07
 ErrMax= 4.52D-07  0.00D+00 EMaxC= 1.00D-01 BMatC= 1.36D-10 BMatP= 7.28D-10
 IDIUse=1 WtCom= 1.00D+00 WtEn= 0.00D+00
 Coeff-Com: -0.441D-03 0.236D-01 0.159D-01 0.490D-01 0.329D+00 0.583D+00
 Coeff:     -0.441D-03 0.236D-01 0.159D-01 0.490D-01 0.329D+00 0.583D+00
 Gap=     0.104 Goal=   None    Shift=    0.000
 RMSDP=4.13D-08 MaxDP=1.41D-06 DE=-4.78D-10 OVMax= 4.12D-06

 Cycle  13  Pass 1  IDiag  1:
 RMSU=  3.15D-08    CP:  1.00D+00  1.01D+00  4.01D-01  7.39D-01  8.78D-01
                    CP:  8.15D-01
 E= -1633.15031025075     Delta-E=        0.000000000074 Rises=F Damp=F
 DIIS: error= 8.63D-08 at cycle   7 NSaved=   7.
 NSaved= 7 IEnMin= 6 EnMin= -1633.15031025083     IErMin= 7 ErrMin= 8.63D-08
 ErrMax= 8.63D-08  0.00D+00 EMaxC= 1.00D-01 BMatC= 7.87D-12 BMatP= 1.36D-10
 IDIUse=1 WtCom= 1.00D+00 WtEn= 0.00D+00
 Coeff-Com: -0.663D-05-0.275D-02-0.152D-02 0.373D-02 0.980D-01 0.270D+00
 Coeff-Com:  0.632D+00
 Coeff:     -0.663D-05-0.275D-02-0.152D-02 0.373D-02 0.980D-01 0.270D+00
 Coeff:      0.632D+00
 Gap=     0.104 Goal=   None    Shift=    0.000
 RMSDP=1.30D-08 MaxDP=4.36D-07 DE= 7.37D-11 OVMax= 1.37D-06

 Cycle  14  Pass 1  IDiag  1:
 RMSU=  8.34D-09    CP:  1.00D+00  1.01D+00  4.01D-01  7.43D-01  8.81D-01
                    CP:  8.24D-01  7.03D-01
 E= -1633.15031025086     Delta-E=       -0.000000000112 Rises=F Damp=F
 DIIS: error= 6.29D-08 at cycle   8 NSaved=   8.
 NSaved= 8 IEnMin= 8 EnMin= -1633.15031025086     IErMin= 8 ErrMin= 6.29D-08
 ErrMax= 6.29D-08  0.00D+00 EMaxC= 1.00D-01 BMatC= 2.54D-12 BMatP= 7.87D-12
 IDIUse=1 WtCom= 1.00D+00 WtEn= 0.00D+00
 Coeff-Com:  0.342D-04-0.392D-02-0.243D-02-0.228D-02 0.326D-01 0.122D+00
 Coeff-Com:  0.418D+00 0.436D+00
 Coeff:      0.342D-04-0.392D-02-0.243D-02-0.228D-02 0.326D-01 0.122D+00
 Coeff:      0.418D+00 0.436D+00
 Gap=     0.104 Goal=   None    Shift=    0.000
 RMSDP=4.53D-09 MaxDP=2.10D-07 DE=-1.12D-10 OVMax= 7.25D-07

 SCF Done:  E(RB3LYP) =  -1633.15031025     A.U. after   14 cycles
            NFock= 14  Conv=0.45D-08     -V/T= 2.0087
 KE= 1.619105426491D+03 PE=-1.053676000577D+04 EE= 3.929013725711D+03
 Leave Link  502 at Wed Aug 28 15:40:43 2019, MaxMem=   536870912 cpu:      2637.5
 (Enter /pbs_home/pkowalski/g09d01/g09/l701.exe)
 Compute integral first derivatives.
 ... and contract with generalized density number  0.
 Leave Link  701 at Wed Aug 28 15:40:44 2019, MaxMem=   536870912 cpu:         4.3
 (Enter /pbs_home/pkowalski/g09d01/g09/l702.exe)
 L702 exits ... SP integral derivatives will be done elsewhere.
 Leave Link  702 at Wed Aug 28 15:40:44 2019, MaxMem=   536870912 cpu:         0.2
 (Enter /pbs_home/pkowalski/g09d01/g09/l703.exe)
 Compute integral first derivatives, UseDBF=F ICtDFT=           0.
 Integral derivatives from FoFJK, PRISM(SPDF).
 Calling FoFJK, ICntrl=      2127 FMM=F ISym2X=0 I1Cent= 0 IOpClX= 0 NMat=1 NMatS=1 NMatT=0.
 FoFJK:  IHMeth= 1 ICntrl=    2127 DoSepK=F KAlg= 0 I1Cent=   0 FoldK=F
 IRaf=         0 NMat=   1 IRICut=       1 DoRegI=T DoRafI=F ISym2E= 0.
 FoFCou: FMM=F IPFlag=           0 FMFlag=      100000 FMFlg1=         800
         NFxFlg=           0 DoJE=F BraDBF=F KetDBF=F FulRan=T
         wScrn=  0.000000 ICntrl=    2127 IOpCl=  0 I1Cent=           0 NGrid=           0
         NMat0=    1 NMatS0=      1 NMatT0=    0 NMatD0=    1 NMtDS0=    0 NMtDT0=    0
 Symmetry not used in FoFCou.
 Leave Link  703 at Wed Aug 28 15:42:14 2019, MaxMem=   536870912 cpu:       723.5
 (Enter /pbs_home/pkowalski/g09d01/g09/l716.exe)
 Dipole        =-1.17950125D-02-1.36813545D+00 2.92303600D-02
 ***** Axes restored to original set *****
 -------------------------------------------------------------------
 Center     Atomic                   Forces (Hartrees/Bohr)
 Number     Number              X              Y              Z
 -------------------------------------------------------------------
      1        6          -0.004696914   -0.002148996   -0.004357191
      2        6          -0.000188539    0.000122981   -0.002317017
      3        6           0.001872073   -0.000822402   -0.001606310
      4        8          -0.006674490   -0.000674302    0.005025594
      5        6           0.005911998   -0.000054738    0.000084978
      6        6          -0.000694046   -0.000316078   -0.000402675
      7        6           0.003416033    0.006024873    0.009232393
      8        6           0.000011562   -0.003552878   -0.001621180
      9        6          -0.000716706    0.005795528   -0.002624064
     10        6           0.002241144    0.002023444   -0.002467783
     11        6          -0.000387715   -0.002759630   -0.001668687
     12        9           0.001316849    0.001353483   -0.000643052
     13        9          -0.000753665    0.000362736    0.000217554
     14        9           0.000519274    0.000915399   -0.000198589
     15        9          -0.000844801   -0.000075969    0.001624654
     16        9          -0.001384473   -0.000620200    0.000718269
     17        9           0.001999998    0.001793731    0.000897364
     18        6          -0.002209870    0.004983646   -0.000893128
     19        6           0.001982364   -0.006300781    0.000347538
     20        6           0.000197073   -0.000988596    0.001232408
     21        1           0.000226429   -0.000001203   -0.000320139
     22        1           0.000237982    0.000012411   -0.000333772
     23        1          -0.000219384    0.000288156   -0.000255483
     24        6          -0.001610421   -0.000227669   -0.000924676
     25        1          -0.000094546    0.000358100    0.000258557
     26        1           0.000492981   -0.000000791    0.000118983
     27        1           0.000032456    0.000347470    0.000162006
     28        6           0.000486029    0.000055637    0.000208481
     29        6           0.000590434    0.000502680    0.001930119
     30        6          -0.001330288    0.002109224    0.001413477
     31        8           0.001357932   -0.007921619   -0.002838953
     32        6           0.000104251   -0.000586910    0.000844744
     33        6          -0.000097967    0.000107791    0.000113832
     34        6          -0.000976507   -0.000720498    0.000274585
     35        1           0.000498743    0.000002376   -0.000373905
     36        1          -0.000149066   -0.000058866    0.000012881
     37        1           0.000132246    0.000134581   -0.000118440
     38        1           0.000304621   -0.000344969    0.000161626
     39        6          -0.000871341   -0.000821806   -0.000067378
     40        6           0.000320667    0.000241530   -0.000048347
     41        6          -0.000327192    0.000432777   -0.000477024
     42        1           0.000053038    0.000194731    0.000092480
     43        1           0.000022647   -0.000143058    0.000020023
     44        1          -0.000435352    0.000101220   -0.000140291
     45        1           0.000334461    0.000877454   -0.000294461
 -------------------------------------------------------------------
 Cartesian Forces:  Max     0.009232393 RMS     0.002059726
 Leave Link  716 at Wed Aug 28 15:42:14 2019, MaxMem=   536870912 cpu:         0.2
 (Enter /pbs_home/pkowalski/g09d01/g09/l103.exe)

 GradGradGradGradGradGradGradGradGradGradGradGradGradGradGradGradGradGrad
 Berny optimization.
 Using GEDIIS/GDIIS optimizer.
 FormGI is forming the generalized inverse of G from B-inverse, IUseBI=4.
 Internal  Forces:  Max     0.008245306 RMS     0.000975733
 Search for a local minimum.
 Step number   3 out of a maximum of  270
 All quantities printed in internal units (Hartrees-Bohrs-Radians)
 RMS Force = .97573D-03 SwitMx=.10000D-02 MixMth= 2
 Mixed Optimization -- En-DIIS/RFO-DIIS
 Update second derivatives using D2CorX and points    2    3
 DE= -1.19D-02 DEPred=-1.31D-02 R= 9.08D-01
 TightC=F SS=  1.41D+00  RLast= 6.24D-01 DXNew= 8.4853D-01 1.8717D+00
 Trust test= 9.08D-01 RLast= 6.24D-01 DXMaxT set to 8.49D-01
 ITU=  1  1  0
 Use linear search instead of GDIIS.
     Eigenvalues ---    0.00230   0.00230   0.00512   0.00921   0.00957
     Eigenvalues ---    0.01057   0.01113   0.01131   0.01283   0.01305
     Eigenvalues ---    0.01948   0.01970   0.01977   0.01986   0.01995
     Eigenvalues ---    0.02002   0.02002   0.02007   0.02086   0.02088
     Eigenvalues ---    0.02090   0.02093   0.02102   0.02105   0.02130
     Eigenvalues ---    0.02142   0.02281   0.02289   0.04501   0.04706
     Eigenvalues ---    0.04946   0.05454   0.05463   0.05707   0.05713
     Eigenvalues ---    0.05865   0.06332   0.07539   0.07557   0.07995
     Eigenvalues ---    0.08596   0.08846   0.09253   0.09508   0.10110
     Eigenvalues ---    0.10416   0.11112   0.12075   0.12331   0.14159
     Eigenvalues ---    0.14408   0.15914   0.16000   0.16000   0.16000
     Eigenvalues ---    0.16000   0.16000   0.16000   0.16000   0.16000
     Eigenvalues ---    0.16000   0.16000   0.16000   0.16005   0.16011
     Eigenvalues ---    0.16868   0.17315   0.20561   0.21972   0.22001
     Eigenvalues ---    0.22594   0.22655   0.23798   0.23959   0.24208
     Eigenvalues ---    0.24427   0.24517   0.24780   0.24847   0.25550
     Eigenvalues ---    0.26803   0.27759   0.28091   0.28184   0.28406
     Eigenvalues ---    0.28435   0.31856   0.32388   0.32462   0.32506
     Eigenvalues ---    0.32549   0.32578   0.32585   0.32860   0.33530
     Eigenvalues ---    0.34505   0.35723   0.35724   0.35727   0.35729
     Eigenvalues ---    0.35739   0.35774   0.36041   0.36340   0.37156
     Eigenvalues ---    0.37399   0.38908   0.40157   0.40885   0.41536
     Eigenvalues ---    0.41599   0.43091   0.43924   0.44564   0.44681
     Eigenvalues ---    0.45733   0.45794   0.46128   0.46186   0.46985
     Eigenvalues ---    0.47493   0.47569   0.48253   0.48379   0.48461
     Eigenvalues ---    0.48717   0.49090   0.52323   0.52458
 RFO step:  Lambda=-3.76850319D-03 EMin= 2.29924838D-03
 Quartic linear search produced a step of  0.20871.
 Iteration  1 RMS(Cart)=  0.06433759 RMS(Int)=  0.00127679
 Iteration  2 RMS(Cart)=  0.00300071 RMS(Int)=  0.00043894
 Iteration  3 RMS(Cart)=  0.00000252 RMS(Int)=  0.00043893
 Iteration  4 RMS(Cart)=  0.00000000 RMS(Int)=  0.00043893
 ITry= 1 IFail=0 DXMaxC= 2.94D-01 DCOld= 1.00D+10 DXMaxT= 8.49D-01 DXLimC= 3.00D+00 Rises=F
 Variable       Old X    -DE/DX   Delta X   Delta X   Delta X     New X
                                 (Linear)    (Quad)   (Total)
    R1        2.73190   0.00126   0.00226   0.00159   0.00391   2.73581
    R2        2.91356   0.00244   0.00506   0.00568   0.00945   2.92300
    R3        2.55047   0.00825  -0.01753   0.03826   0.02126   2.57174
    R4        2.67162   0.00091   0.00468  -0.00043   0.00478   2.67641
    R5        2.65554  -0.00028   0.00109  -0.00141  -0.00038   2.65516
    R6        2.56316  -0.00074   0.00035  -0.00131  -0.00055   2.56261
    R7        2.63145   0.00015   0.00000   0.00029   0.00023   2.63168
    R8        2.71593   0.00467   0.00826   0.00605   0.01398   2.72991
    R9        2.90118  -0.00136  -0.00395  -0.00234  -0.00715   2.89403
   R10        2.90394  -0.00058  -0.00134  -0.00134  -0.00268   2.90126
   R11        2.64411  -0.00010  -0.00105   0.00057  -0.00042   2.64369
   R12        2.06149   0.00015   0.00082   0.00005   0.00087   2.06235
   R13        2.83915   0.00087   0.00275  -0.00006   0.00300   2.84216
   R14        2.77183  -0.00066   0.00444  -0.00887  -0.00281   2.76902
   R15        2.93420   0.00106   0.00436   0.00432   0.00844   2.94264
   R16        2.57413  -0.00010  -0.00340   0.00189  -0.00151   2.57262
   R17        2.55699   0.00016  -0.00493   0.00352  -0.00141   2.55558
   R18        2.84544   0.00038   0.00273  -0.00162   0.00112   2.84656
   R19        2.55628   0.00571  -0.01818   0.02982   0.01220   2.56848
   R20        2.93430   0.00117   0.00393   0.00439   0.00776   2.94206
   R21        2.55763   0.00003  -0.00545   0.00345  -0.00200   2.55564
   R22        2.52952  -0.00015  -0.00831   0.00514  -0.00316   2.52636
   R23        2.56535  -0.00113  -0.00387  -0.00021  -0.00409   2.56126
   R24        2.56693   0.00170  -0.00389   0.00648   0.00258   2.56951
   R25        2.91480   0.00124   0.00494   0.00085   0.00477   2.91958
   R26        2.90891  -0.00035  -0.00148  -0.00032  -0.00179   2.90712
   R27        2.71280   0.00519   0.00821   0.00787   0.01578   2.72858
   R28        2.73379  -0.00023   0.00188  -0.00293  -0.00092   2.73286
   R29        2.07776  -0.00018  -0.00148   0.00026  -0.00122   2.07654
   R30        2.07736  -0.00024  -0.00162   0.00019  -0.00142   2.07593
   R31        2.07451   0.00036  -0.00166   0.00230   0.00064   2.07515
   R32        2.07733  -0.00026  -0.00165   0.00015  -0.00150   2.07582
   R33        2.07405   0.00047  -0.00160   0.00263   0.00102   2.07507
   R34        2.07772  -0.00012  -0.00145   0.00045  -0.00100   2.07672
   R35        2.65611   0.00005  -0.00156   0.00147   0.00003   2.65614
   R36        2.06508   0.00014   0.00143  -0.00042   0.00100   2.06609
   R37        2.67330   0.00049   0.00458  -0.00201   0.00296   2.67626
   R38        2.65593  -0.00075   0.00111  -0.00272  -0.00165   2.65428
   R39        2.56378  -0.00032   0.00057  -0.00067   0.00010   2.56389
   R40        2.63128   0.00018  -0.00002   0.00035   0.00028   2.63156
   R41        2.64403   0.00010  -0.00093   0.00110   0.00021   2.64424
   R42        2.06151   0.00015   0.00082   0.00005   0.00087   2.06238
   R43        2.63721  -0.00012  -0.00110   0.00034  -0.00070   2.63651
   R44        2.06355   0.00010   0.00112  -0.00034   0.00078   2.06433
   R45        2.05879   0.00035   0.00104   0.00054   0.00158   2.06038
   R46        2.63719  -0.00033  -0.00116  -0.00014  -0.00126   2.63593
   R47        2.05829   0.00094   0.00127   0.00227   0.00354   2.06183
   R48        2.65602   0.00036  -0.00144   0.00233   0.00097   2.65699
   R49        2.06362   0.00007   0.00113  -0.00042   0.00071   2.06433
   R50        2.06507   0.00013   0.00141  -0.00044   0.00097   2.06604
    A1        1.84930  -0.00083  -0.00198  -0.00637  -0.01030   1.83900
    A2        2.35878   0.00161   0.00725   0.00423   0.01287   2.37165
    A3        2.07091  -0.00076  -0.00427   0.00375  -0.00048   2.07043
    A4        1.85296   0.00036   0.00086  -0.00192  -0.00176   1.85120
    A5        2.33934   0.00013   0.00328   0.00007   0.00382   2.34317
    A6        2.08896  -0.00051  -0.00441   0.00134  -0.00299   2.08596
    A7        1.97682   0.00151   0.00053   0.00471   0.00481   1.98164
    A8        2.13087   0.00010   0.00197  -0.00065   0.00130   2.13217
    A9        2.17548  -0.00161  -0.00250  -0.00409  -0.00615   2.16932
   A10        1.90250  -0.00137  -0.00175  -0.00860  -0.01254   1.88997
   A11        1.82457   0.00004  -0.00071  -0.00173  -0.00280   1.82177
   A12        1.86760   0.00124   0.00188   0.02053   0.02234   1.88994
   A13        1.95546  -0.00060   0.00265  -0.00488  -0.00245   1.95301
   A14        1.97196  -0.00100  -0.00186  -0.01086  -0.01256   1.95940
   A15        1.87438   0.00041  -0.00438  -0.00020  -0.00430   1.87007
   A16        1.96610  -0.00012   0.00241  -0.00314  -0.00086   1.96524
   A17        2.04826  -0.00006  -0.00086   0.00000  -0.00097   2.04729
   A18        2.10905  -0.00045  -0.00061  -0.00257  -0.00313   2.10592
   A19        2.12587   0.00050   0.00147   0.00257   0.00410   2.12997
   A20        2.27436   0.00138  -0.00112   0.01115   0.00666   2.28102
   A21        2.10450  -0.00080   0.00542  -0.00208   0.00146   2.10595
   A22        1.89420  -0.00042   0.00047   0.00198   0.00117   1.89538
   A23        1.78496   0.00081   0.00330   0.01221   0.01581   1.80077
   A24        1.94816   0.00071   0.00214   0.00383   0.00614   1.95430
   A25        2.00850   0.00002   0.00133  -0.00041   0.00060   2.00909
   A26        1.91526  -0.00129  -0.00292  -0.01198  -0.01507   1.90019
   A27        1.93327   0.00000   0.00011   0.00074   0.00061   1.93388
   A28        1.87263  -0.00030  -0.00376  -0.00459  -0.00838   1.86425
   A29        1.91195   0.00050  -0.00092   0.00556   0.00454   1.91649
   A30        2.09741  -0.00012   0.00290   0.00081   0.00367   2.10108
   A31        2.26214  -0.00030  -0.00128   0.00239  -0.00070   2.26145
   A32        1.82878  -0.00108  -0.00082   0.00112  -0.00040   1.82838
   A33        1.87906   0.00003   0.00059   0.00460   0.00537   1.88442
   A34        1.98501   0.00056  -0.00124  -0.00484  -0.00592   1.97909
   A35        1.88689   0.00046   0.00096   0.00530   0.00657   1.89346
   A36        1.98232   0.00000  -0.00122  -0.00685  -0.00804   1.97428
   A37        1.89676   0.00003   0.00185   0.00167   0.00343   1.90019
   A38        1.80486   0.00036   0.00377   0.00717   0.01093   1.81579
   A39        2.01892  -0.00083   0.00146  -0.01256  -0.01116   2.00776
   A40        1.93149   0.00116   0.00127   0.01221   0.01354   1.94503
   A41        1.93127   0.00037   0.00074   0.00151   0.00250   1.93377
   A42        1.90966  -0.00053  -0.00328  -0.00345  -0.00714   1.90252
   A43        1.86648  -0.00050  -0.00391  -0.00433  -0.00823   1.85826
   A44        1.89169   0.00048   0.00238   0.00816   0.01031   1.90199
   A45        1.96517   0.00001   0.00291   0.00051   0.00350   1.96867
   A46        1.97557  -0.00075  -0.00219  -0.01078  -0.01287   1.96270
   A47        1.92557   0.00008   0.00106   0.00278   0.00354   1.92911
   A48        1.82773  -0.00025  -0.00084  -0.00441  -0.00532   1.82241
   A49        1.87333   0.00042  -0.00348   0.00349   0.00022   1.87355
   A50        2.07245   0.00040  -0.00396   0.00576   0.00151   2.07396
   A51        2.36640  -0.00021   0.00771  -0.00342   0.00520   2.37160
   A52        1.84076  -0.00017  -0.00243  -0.00111  -0.00483   1.83593
   A53        1.91069  -0.00032  -0.00067  -0.00124  -0.00192   1.90877
   A54        1.90926  -0.00037  -0.00161  -0.00168  -0.00329   1.90596
   A55        1.94831   0.00003  -0.00129   0.00091  -0.00039   1.94793
   A56        1.89632   0.00040   0.00122   0.00251   0.00372   1.90004
   A57        1.89198   0.00021   0.00138   0.00096   0.00234   1.89432
   A58        1.90653   0.00007   0.00109  -0.00137  -0.00029   1.90624
   A59        1.90930  -0.00047  -0.00161  -0.00227  -0.00388   1.90542
   A60        1.94688   0.00009  -0.00079   0.00103   0.00023   1.94712
   A61        1.91179  -0.00029  -0.00054  -0.00125  -0.00179   1.90999
   A62        1.90418   0.00013   0.00097  -0.00058   0.00039   1.90456
   A63        1.89659   0.00042   0.00098   0.00270   0.00367   1.90026
   A64        1.89440   0.00014   0.00108   0.00046   0.00154   1.89594
   A65        2.12090   0.00007   0.00082   0.00000   0.00091   2.12181
   A66        2.07872  -0.00010  -0.00032  -0.00059  -0.00095   2.07776
   A67        2.08356   0.00004  -0.00050   0.00059   0.00005   2.08361
   A68        1.85315   0.00056   0.00097  -0.00162  -0.00103   1.85212
   A69        2.34159  -0.00102   0.00292  -0.00405  -0.00083   2.34076
   A70        2.08650   0.00045  -0.00414   0.00571   0.00160   2.08810
   A71        1.97712   0.00119   0.00033   0.00315   0.00311   1.98022
   A72        2.13200  -0.00037   0.00184  -0.00286  -0.00102   2.13098
   A73        2.17406  -0.00082  -0.00217  -0.00034  -0.00220   2.17187
   A74        1.89601  -0.00167  -0.00223  -0.00749  -0.01138   1.88463
   A75        2.04871  -0.00024  -0.00089  -0.00087  -0.00184   2.04686
   A76        2.10830  -0.00034  -0.00064  -0.00197  -0.00257   2.10572
   A77        2.12618   0.00058   0.00154   0.00283   0.00441   2.13059
   A78        2.10687  -0.00007   0.00020  -0.00060  -0.00032   2.10655
   A79        2.08595   0.00023  -0.00064   0.00207   0.00138   2.08733
   A80        2.09036  -0.00015   0.00045  -0.00146  -0.00106   2.08930
   A81        2.07047   0.00047   0.00228  -0.00008   0.00208   2.07256
   A82        2.10570  -0.00052  -0.00246  -0.00097  -0.00337   2.10232
   A83        2.10701   0.00005   0.00018   0.00105   0.00129   2.10830
   A84        2.07188   0.00008   0.00217  -0.00229  -0.00020   2.07169
   A85        2.10425  -0.00033  -0.00302   0.00061  -0.00237   2.10188
   A86        2.10703   0.00024   0.00085   0.00171   0.00258   2.10961
   A87        2.10726  -0.00026   0.00014  -0.00137  -0.00118   2.10608
   A88        2.08975  -0.00003   0.00044  -0.00084  -0.00042   2.08932
   A89        2.08617   0.00029  -0.00059   0.00222   0.00160   2.08777
   A90        2.12000   0.00033   0.00090   0.00166   0.00261   2.12261
   A91        2.07914  -0.00022  -0.00035  -0.00126  -0.00164   2.07750
   A92        2.08404  -0.00012  -0.00055  -0.00040  -0.00097   2.08307
    D1        0.13672   0.00091   0.01627   0.04311   0.05912   0.19584
    D2       -3.07444   0.00062   0.00998   0.03394   0.04376  -3.03068
    D3       -2.90064   0.00077   0.00682   0.02311   0.02924  -2.87140
    D4        0.17138   0.00048   0.00053   0.01394   0.01388   0.18527
    D5       -0.18079  -0.00133  -0.02038  -0.06605  -0.08630  -0.26709
    D6       -2.27654  -0.00078  -0.01879  -0.06249  -0.08110  -2.35764
    D7        1.84357  -0.00111  -0.02468  -0.06966  -0.09416   1.74941
    D8        2.87708  -0.00104  -0.01164  -0.04982  -0.06153   2.81556
    D9        0.78133  -0.00050  -0.01005  -0.04626  -0.05632   0.72501
   D10       -1.38174  -0.00083  -0.01594  -0.05343  -0.06938  -1.45113
   D11       -0.12792  -0.00010  -0.00105  -0.03232  -0.03372  -0.16164
   D12        2.84261   0.00118   0.02743   0.06046   0.08813   2.93074
   D13        3.12792  -0.00028  -0.01173  -0.05382  -0.06627   3.06165
   D14       -0.18474   0.00100   0.01675   0.03896   0.05558  -0.12915
   D15       -0.04238  -0.00008  -0.00624  -0.00369  -0.00983  -0.05221
   D16        3.09311  -0.00021  -0.00569  -0.00895  -0.01445   3.07866
   D17       -3.12641   0.00013  -0.00122   0.00393   0.00248  -3.12393
   D18        0.00908   0.00000  -0.00068  -0.00133  -0.00214   0.00694
   D19       -3.07356   0.00029   0.00765   0.01018   0.01777  -3.05579
   D20        0.06632   0.00043   0.00752   0.01515   0.02256   0.08888
   D21       -0.00890   0.00000   0.00082  -0.00006   0.00089  -0.00800
   D22        3.13098   0.00014   0.00068   0.00491   0.00568   3.13666
   D23       -0.07990  -0.00083  -0.00752  -0.04113  -0.04843  -0.12833
   D24        3.06797  -0.00070  -0.00812  -0.03573  -0.04373   3.02424
   D25       -0.00412  -0.00003  -0.00006   0.00073   0.00071  -0.00340
   D26        3.14060   0.00002  -0.00016   0.00165   0.00148  -3.14110
   D27        3.13067  -0.00017   0.00057  -0.00511  -0.00437   3.12630
   D28       -0.00780  -0.00011   0.00047  -0.00420  -0.00360  -0.01140
   D29        0.15850   0.00131   0.01703   0.06470   0.08153   0.24003
   D30        2.18290   0.00232   0.01792   0.08280   0.10025   2.28315
   D31       -1.92150   0.00179   0.01645   0.07127   0.08774  -1.83376
   D32       -0.99295  -0.00007   0.00259   0.03274   0.03559  -0.95736
   D33        1.14215   0.00038   0.00739   0.04234   0.04981   1.19196
   D34       -3.01237   0.00037   0.00335   0.03918   0.04305  -2.96931
   D35       -2.99157  -0.00034   0.00329   0.02815   0.03227  -2.95930
   D36       -0.85648   0.00011   0.00808   0.03774   0.04649  -0.80998
   D37        1.27219   0.00010   0.00405   0.03458   0.03974   1.31193
   D38        1.16358  -0.00003   0.00867   0.03902   0.04791   1.21149
   D39       -2.98451   0.00042   0.01346   0.04861   0.06213  -2.92238
   D40       -0.85584   0.00041   0.00943   0.04545   0.05538  -0.80047
   D41       -3.09638   0.00040   0.00312   0.02130   0.02451  -3.07187
   D42        1.07848   0.00050   0.00350   0.02288   0.02647   1.10495
   D43       -1.01925   0.00045   0.00302   0.02248   0.02559  -0.99367
   D44       -1.10242   0.00037   0.00112   0.01654   0.01739  -1.08503
   D45        3.07244   0.00047   0.00150   0.01812   0.01935   3.09179
   D46        0.97470   0.00043   0.00102   0.01772   0.01847   0.99317
   D47        1.07989  -0.00069  -0.00282   0.00040  -0.00223   1.07766
   D48       -1.02843  -0.00060  -0.00244   0.00199  -0.00027  -1.02870
   D49       -3.12617  -0.00064  -0.00293   0.00158  -0.00115  -3.12732
   D50       -0.00076   0.00005   0.00060   0.00126   0.00191   0.00115
   D51       -3.13924   0.00002   0.00018  -0.00034  -0.00017  -3.13940
   D52        3.13768   0.00000   0.00070   0.00033   0.00111   3.13879
   D53       -0.00081  -0.00004   0.00028  -0.00127  -0.00096  -0.00177
   D54       -2.82371   0.00086   0.02221   0.05599   0.07839  -2.74533
   D55        1.41298   0.00159   0.02285   0.06143   0.08429   1.49727
   D56       -0.72651   0.00141   0.02517   0.06482   0.09015  -0.63636
   D57        0.47307  -0.00024  -0.00437  -0.02774  -0.03215   0.44092
   D58       -1.57342   0.00049  -0.00372  -0.02230  -0.02625  -1.59967
   D59        2.57027   0.00031  -0.00141  -0.01890  -0.02038   2.54989
   D60        3.10740  -0.00072  -0.02249  -0.06870  -0.09152   3.01588
   D61       -0.18261  -0.00026  -0.01852  -0.01322  -0.03207  -0.21467
   D62       -0.17153   0.00048  -0.00011   0.00674   0.00646  -0.16508
   D63        2.82165   0.00095   0.00387   0.06222   0.06591   2.88756
   D64       -0.59227   0.00035   0.00823   0.04064   0.04856  -0.54370
   D65        1.41354   0.00037   0.00919   0.04921   0.05823   1.47177
   D66       -2.76704   0.00077   0.01115   0.05148   0.06256  -2.70448
   D67        1.47765   0.00102   0.01116   0.04617   0.05712   1.53477
   D68       -2.79973   0.00104   0.01212   0.05475   0.06679  -2.73293
   D69       -0.69712   0.00144   0.01408   0.05701   0.07112  -0.62600
   D70       -2.74111  -0.00015   0.00469   0.03350   0.03799  -2.70312
   D71       -0.73530  -0.00013   0.00564   0.04207   0.04766  -0.68765
   D72        1.36730   0.00027   0.00761   0.04434   0.05199   1.41929
   D73       -0.20760  -0.00036   0.00476   0.01809   0.02323  -0.18436
   D74       -2.32168  -0.00061   0.00045   0.01828   0.01884  -2.30284
   D75        1.83576  -0.00024   0.00357   0.02361   0.02737   1.86313
   D76        3.10070  -0.00091  -0.00024  -0.04411  -0.04388   3.05681
   D77        0.98661  -0.00116  -0.00454  -0.04391  -0.04827   0.93834
   D78       -1.13913  -0.00079  -0.00143  -0.03858  -0.03975  -1.17888
   D79       -0.11465   0.00054   0.01432   0.00373   0.01765  -0.09701
   D80        2.92105   0.00088   0.02853   0.02190   0.05051   2.97156
   D81        2.84506   0.00118   0.01937   0.07198   0.09088   2.93594
   D82       -0.40242   0.00152   0.03358   0.09016   0.12374  -0.27868
   D83        0.49439  -0.00020  -0.00820  -0.03756  -0.04578   0.44860
   D84        2.66670  -0.00077  -0.00379  -0.04736  -0.05101   2.61568
   D85       -1.56427  -0.00148  -0.01019  -0.05385  -0.06390  -1.62816
   D86       -1.50594   0.00009  -0.00890  -0.04567  -0.05464  -1.56058
   D87        0.66637  -0.00048  -0.00449  -0.05547  -0.05987   0.60650
   D88        2.71859  -0.00119  -0.01089  -0.06196  -0.07275   2.64584
   D89        2.67087  -0.00027  -0.01113  -0.04711  -0.05841   2.61246
   D90       -1.44001  -0.00084  -0.00672  -0.05691  -0.06364  -1.50365
   D91        0.61221  -0.00155  -0.01312  -0.06340  -0.07652   0.53569
   D92        0.72268  -0.00019  -0.00720  -0.01666  -0.02374   0.69894
   D93       -2.34209  -0.00042  -0.01853  -0.02958  -0.04791  -2.39000
   D94       -1.43637  -0.00058  -0.01300  -0.02453  -0.03746  -1.47384
   D95        1.78204  -0.00081  -0.02434  -0.03745  -0.06163   1.72041
   D96        2.83613  -0.00096  -0.00900  -0.02753  -0.03651   2.79961
   D97       -0.22864  -0.00119  -0.02034  -0.04045  -0.06068  -0.28933
   D98       -3.13469  -0.00039  -0.00324   0.00347   0.00040  -3.13429
   D99        1.07238  -0.00046  -0.00336   0.00216  -0.00102   1.07136
   D100      -1.03979  -0.00032  -0.00279   0.00443   0.00181  -1.03798
   D101      -1.01881   0.00030   0.00245   0.01626   0.01868  -1.00013
   D102      -3.09492   0.00023   0.00233   0.01495   0.01726  -3.07766
   D103       1.07609   0.00036   0.00290   0.01722   0.02009   1.09618
   D104       0.96297   0.00026   0.00011   0.01434   0.01430   0.97727
   D105      -1.11314   0.00019  -0.00001   0.01304   0.01288  -1.10027
   D106       3.05787   0.00033   0.00056   0.01530   0.01571   3.07357
   D107       2.26147   0.00136   0.01883   0.05091   0.06929   2.33076
   D108       0.20438   0.00133   0.01763   0.04945   0.06682   0.27121
   D109      -1.84245   0.00117   0.01845   0.04683   0.06527  -1.77718
   D110      -2.87661   0.00033   0.00296  -0.00004   0.00234  -2.87427
   D111       0.19491   0.00024  -0.00269   0.00097  -0.00218   0.19272
   D112       0.16868   0.00067   0.01562   0.01682   0.03236   0.20104
   D113      -3.04299   0.00058   0.00997   0.01783   0.02783  -3.01515
   D114       0.00065  -0.00004  -0.00045  -0.00267  -0.00316  -0.00251
   D115      -3.13757  -0.00009  -0.00040  -0.00372  -0.00417   3.14144
   D116       3.13912  -0.00001  -0.00002  -0.00107  -0.00108   3.13804
   D117       0.00090  -0.00005   0.00002  -0.00212  -0.00209  -0.00119
   D118      -0.04729   0.00036  -0.00521   0.01523   0.01016  -0.03713
   D119       3.09056  -0.00001  -0.00514   0.00316  -0.00181   3.08875
   D120      -3.13112   0.00051  -0.00074   0.01482   0.01400  -3.11712
   D121       0.00674   0.00014  -0.00067   0.00275   0.00202   0.00876
   D122      -3.07282  -0.00004   0.00677  -0.00506   0.00160  -3.07121
   D123       0.06137   0.00004   0.00520  -0.00145   0.00363   0.06500
   D124      -0.00860  -0.00015   0.00066  -0.00423  -0.00349  -0.01209
   D125       3.12559  -0.00006  -0.00091  -0.00063  -0.00147   3.12412
   D126      -0.10726  -0.00111  -0.00853  -0.04271  -0.05101  -0.15827
   D127       3.03818  -0.00074  -0.00861  -0.03030  -0.03871   2.99946
   D128      -0.00207  -0.00006   0.00008  -0.00064  -0.00055  -0.00262
   D129       3.14099   0.00007  -0.00003   0.00308   0.00304  -3.13916
   D130       3.13535  -0.00047   0.00016  -0.01409  -0.01386   3.12149
   D131      -0.00477  -0.00034   0.00005  -0.01038  -0.01027  -0.01505
   D132      -0.00054   0.00000   0.00048   0.00013   0.00064   0.00010
   D133      -3.13925   0.00004   0.00026   0.00074   0.00100  -3.13825
   D134       3.13957  -0.00013   0.00058  -0.00363  -0.00301   3.13656
   D135       0.00086  -0.00009   0.00036  -0.00302  -0.00265  -0.00179
   D136       0.00423   0.00002  -0.00025   0.00200   0.00169   0.00592
   D137      -3.13564  -0.00012  -0.00011  -0.00297  -0.00311  -3.13875
   D138      -3.14074   0.00006  -0.00030   0.00306   0.00271  -3.13804
   D139       0.00257  -0.00007  -0.00016  -0.00192  -0.00209   0.00048
   D140       0.00616   0.00008  -0.00009   0.00375   0.00361   0.00977
   D141       3.14133   0.00011  -0.00058   0.00466   0.00405  -3.13781
   D142      -3.12802   0.00000   0.00149   0.00014   0.00160  -3.12642
   D143       0.00715   0.00002   0.00100   0.00105   0.00204   0.00919
   D144      -0.00157  -0.00001  -0.00048  -0.00173  -0.00222  -0.00379
   D145       3.13713  -0.00006  -0.00025  -0.00235  -0.00258   3.13454
   D146      -3.13675  -0.00003   0.00001  -0.00263  -0.00266  -3.13941
   D147       0.00194  -0.00008   0.00024  -0.00325  -0.00302  -0.00107
         Item               Value     Threshold  Converged?
 Maximum Force            0.008245     0.000450     NO 
 RMS     Force            0.000976     0.000300     NO 
 Maximum Displacement     0.293501     0.001800     NO 
 RMS     Displacement     0.063702     0.001200     NO 
 Predicted change in Energy=-2.759801D-03
 Lowest energy point so far.  Saving SCF results.
 GradGradGradGradGradGradGradGradGradGradGradGradGradGradGradGradGradGrad

 Leave Link  103 at Wed Aug 28 15:42:15 2019, MaxMem=   536870912 cpu:         0.8
 (Enter /pbs_home/pkowalski/g09d01/g09/l202.exe)
                          Input orientation:                          
 ---------------------------------------------------------------------
 Center     Atomic      Atomic             Coordinates (Angstroms)
 Number     Number       Type             X           Y           Z
 ---------------------------------------------------------------------
      1          6           0       -1.691715   -0.006866   -0.462032
      2          6           0       -3.012271    0.276473   -0.983347
      3          6           0       -3.815542   -0.839394   -0.643520
      4          8           0       -3.131015   -1.829238   -0.018563
      5          6           0       -1.725481   -1.496830   -0.048007
      6          6           0       -5.178929   -0.884265   -0.923809
      7          6           0       -0.563771    0.713230   -0.214519
      8          6           0       -0.204114    2.127824   -0.577285
      9          6           0        0.531361    0.139697    0.572155
     10          6           0        1.352622    2.118649   -0.541304
     11          6           0        1.717983    1.067245    0.547230
     12          9           0       -0.660605    3.021403    0.342751
     13          9           0       -0.654229    2.543288   -1.782956
     14          9           0        1.794962    1.668878   -1.737542
     15          9           0        1.885280    3.322457   -0.308067
     16          9           0        2.903623    0.474340    0.264864
     17          9           0        1.878309    1.701400    1.739289
     18          6           0       -1.069274   -1.627735    1.329532
     19          6           0        0.345763   -1.010176    1.272667
     20          6           0       -1.898201   -0.974977    2.449085
     21          1           0       -1.374282   -1.094826    3.407539
     22          1           0       -2.874834   -1.473818    2.513345
     23          1           0       -2.051151    0.096999    2.266490
     24          6           0       -1.068936   -2.399169   -1.102434
     25          1           0       -1.180738   -3.448954   -0.798945
     26          1           0       -0.001441   -2.170672   -1.220865
     27          1           0       -1.568562   -2.253743   -2.070383
     28          6           0       -5.740414    0.228635   -1.558897
     29          6           0        1.192879   -1.937108    1.990019
     30          6           0        0.419178   -3.107287    2.184266
     31          8           0       -0.846095   -3.003832    1.705568
     32          6           0        0.940131   -4.246144    2.793227
     33          6           0       -4.964220    1.348616   -1.903564
     34          6           0       -3.599244    1.384632   -1.617076
     35          1           0       -2.996129    2.253646   -1.881333
     36          1           0       -6.808912    0.224659   -1.790541
     37          1           0       -5.436064    2.200239   -2.398973
     38          1           0       -5.774868   -1.756733   -0.650492
     39          6           0        2.532879   -1.912650    2.410334
     40          6           0        3.062763   -3.046925    3.025409
     41          6           0        2.274820   -4.196612    3.210493
     42          1           0        4.102013   -3.044697    3.361982
     43          1           0        2.714049   -5.075945    3.689193
     44          1           0        0.323153   -5.136078    2.928973
     45          1           0        3.145429   -1.023681    2.252363
 ---------------------------------------------------------------------
                    Distance matrix (angstroms):
                    1          2          3          4          5
     1  C    0.000000
     2  C    1.447728   0.000000
     3  C    2.288379   1.416293   0.000000
     4  O    2.364167   2.319251   1.356075   0.000000
     5  C    1.546787   2.382286   2.270508   1.444606   0.000000
     6  C    3.625428   2.458712   1.392624   2.430308   3.615047
     7  C    1.360904   2.603268   3.628870   3.618464   2.502331
     8  C    2.604447   3.387939   4.674525   4.953509   3.966460
     9  C    2.456236   3.872418   4.618663   4.199839   2.855899
    10  C    3.713770   4.758288   5.955702   5.996838   4.773861
    11  C    3.714616   5.034212   5.972692   5.676488   4.334309
    12  F    3.298679   3.850131   5.082530   5.455474   4.658442
    13  F    3.053605   3.367223   4.768098   5.326024   4.525504
    14  F    4.073323   5.061333   6.242281   6.281477   5.026903
    15  F    4.889068   5.806894   7.066321   7.196317   6.027499
    16  F    4.677293   6.049378   6.906391   6.465574   5.041032
    17  F    4.528693   5.775892   6.674829   6.375638   5.139105
    18  C    2.494865   3.570805   3.472232   2.471586   1.531456
    19  C    2.857819   4.245168   4.584473   3.798173   2.504209
    20  C    3.074814   3.819537   3.641261   2.887712   2.556879
    21  H    4.032122   4.882965   4.736673   3.919649   3.496534
    22  H    3.522015   3.912705   3.354582   2.569535   2.807502
    23  H    2.754055   3.393730   3.529598   3.177729   2.829001
    24  C    2.553640   3.309046   3.191761   2.398283   1.535279
    25  H    3.496081   4.155397   3.711624   2.652557   2.161352
    26  H    2.848668   3.887162   4.080808   3.369916   2.191341
    27  H    2.765938   3.109330   3.014173   2.613700   2.165074
    28  C    4.201254   2.788604   2.384059   3.662845   4.623819
    29  C    4.249620   5.605723   5.764094   4.768867   3.586673
    30  C    4.590357   5.767013   5.574276   4.369180   3.489438
    31  O    3.794124   4.762665   4.361263   3.094052   2.473743
    32  C    5.957752   7.094931   6.784806   5.506526   4.768315
    33  C    3.824216   2.409647   2.773907   4.124636   4.693515
    34  C    2.628508   1.405050   2.437394   3.619867   3.778330
    35  H    2.970829   2.171602   3.430819   4.489771   4.363679
    36  H    5.291903   3.881846   3.377593   4.570047   5.642802
    37  H    4.758487   3.402888   3.866145   5.216923   5.741409
    38  H    4.446312   3.446254   2.163451   2.719293   4.102203
    39  C    5.452495   6.859884   7.126033   6.163294   4.934570
    40  C    6.633948   8.001320   8.102179   7.007953   5.897115
    41  C    6.839212   8.096302   7.950901   6.727133   5.823149
    42  H    7.577519   8.973577   9.143034   8.076021   6.927020
    43  H    7.895505   9.125335   8.908216   7.645478   6.818076
    44  H    6.470505   7.465052   6.953631   5.617334   5.128688
    45  H    5.639133   7.076544   7.541565   6.723077   5.407526
                    6          7          8          9         10
     6  C    0.000000
     7  C    4.935055   0.000000
     8  C    5.825937   1.504004   0.000000
     9  C    5.991146   1.465303   2.411386   0.000000
    10  C    7.198956   2.398865   1.557178   2.414645   0.000000
    11  C    7.317086   2.431459   2.466540   1.506332   1.556871
    12  F    6.105217   2.376466   1.361372   3.126922   2.376889
    13  F    5.741007   2.411906   1.352353   3.567832   2.397805
    14  F    7.471001   2.965887   2.356508   3.044632   1.352384
    15  F    8.244919   3.579758   2.421815   3.569012   1.336891
    16  F    8.281691   3.508518   3.619565   2.415376   2.399847
    17  F    7.973855   3.279878   3.144015   2.369680   2.377298
    18  C    4.745477   2.849517   4.299846   2.501894   4.837459
    19  C    5.946644   2.451348   3.683983   1.359181   3.754172
    20  C    4.706147   3.424257   4.653624   3.266212   5.392662
    21  H    5.768904   4.128596   5.256766   3.632482   5.775448
    22  H    4.179768   4.191114   5.445784   4.239554   6.333095
    23  H    4.574263   2.957608   3.952575   3.089007   4.853499
    24  C    4.383934   3.275761   4.638681   3.436720   5.156500
    25  H    4.751711   4.248056   5.665984   4.205903   6.122295
    26  H    5.343170   3.105775   4.351131   2.972643   4.549018
    27  H    4.028008   3.640984   4.825887   4.137782   5.476240
    28  C    1.398981   5.370272   5.934737   6.624535   7.410723
    29  C    7.085112   3.869121   5.006626   2.600204   4.783543
    30  C    6.777961   4.617002   5.951557   3.626898   5.967450
    31  O    5.493600   4.193208   5.653092   3.614387   6.010209
    32  C    7.909582   5.991966   7.300487   4.933138   7.197210
    33  C    2.447811   4.756105   5.002479   6.147527   6.507779
    34  C    2.850249   3.410577   3.627728   4.837819   5.120258
    35  H    3.940553   3.326787   3.084108   4.788692   4.552530
    36  H    2.153551   6.459437   6.979784   7.711625   8.471035
    37  H    3.428760   5.542767   5.540496   6.977363   7.038738
    38  H    1.091351   5.783280   6.791793   6.697749   8.113669
    39  C    8.464400   4.834702   5.722100   3.405452   5.133863
    40  C    9.391427   6.147166   7.101402   4.751948   6.506088
    41  C    9.144533   6.625320   7.777587   5.366941   7.403308
    42  H   10.448510   6.977315   7.798431   5.538326   7.032421
    43  H   10.057290   7.713471   8.866386   6.456236   8.456523
    44  H    7.949513   6.699447   8.083076   5.782019   8.107632
    45  H    8.910804   4.781269   5.399845   3.318116   4.570883
                   11         12         13         14         15
    11  C    0.000000
    12  F    3.085163   0.000000
    13  F    3.638112   2.178821   0.000000
    14  F    2.363910   3.490953   2.600998   0.000000
    15  F    2.417748   2.644943   3.038339   2.187665   0.000000
    16  F    1.355363   4.381475   4.597002   2.581798   3.078481
    17  F    1.359728   3.184150   4.419132   3.477981   2.611425
    18  C    3.955214   4.770245   5.220850   5.336521   5.992956
    19  C    2.593246   4.258070   4.792069   4.282391   4.862155
    20  C    4.567769   4.683945   5.642325   6.177157   6.354884
    21  H    4.734768   5.181275   6.379310   6.644850   6.628942
    22  H    5.605049   5.460889   6.287005   7.053622   7.322793
    23  H    4.254833   3.766501   4.932924   5.770239   5.703281
    24  C    4.743873   5.624757   5.006293   5.015405   6.488098
    25  H    5.532705   6.590867   6.095282   5.993994   7.449391
    26  H    4.070219   5.462329   4.792025   4.270383   5.879403
    27  H    5.355580   5.871522   4.891843   5.177937   6.791817
    28  C    7.795302   6.100843   5.592594   7.673859   8.323912
    29  C    3.373945   5.543981   6.141750   5.221144   5.781318
    30  C    4.668350   6.489835   6.987135   6.331280   7.050020
    31  O    4.948728   6.180222   6.555697   6.376866   7.178933
    32  C    5.820795   7.834822   8.341452   7.499739   8.233775
    33  C    7.123019   5.134710   4.474127   6.768802   7.304608
    34  C    5.749596   3.893011   3.169087   5.403033   5.962270
    35  H    5.433996   3.315218   2.361793   4.828787   5.238861
    36  H    8.881614   7.083388   6.576946   8.724404   9.347890
    37  H    7.819474   5.567438   4.833539   7.280630   7.696319
    38  H    8.096432   7.069145   6.781859   8.379667   9.197461
    39  C    3.607629   6.230419   6.899038   5.529624   5.934260
    40  C    4.987604   7.608201   8.257535   6.821423   7.284748
    41  C    5.925473   8.303037   8.884826   7.688777   8.310741
    42  H    5.523993   8.282262   8.962020   7.317474   7.676186
    43  H    6.971575   9.389037   9.967067   8.705562   9.337993
    44  H    6.789659   8.613991   9.062573   8.381528   9.190511
    45  H    3.052384   5.873263   6.591242   4.999297   5.199297
                   16         17         18         19         20
    16  F    0.000000
    17  F    2.175057   0.000000
    18  C    4.619107   4.465343   0.000000
    19  C    3.124437   3.149457   1.544973   0.000000
    20  C    5.470728   4.682823   1.538380   2.533885   0.000000
    21  H    5.535266   4.602313   2.166827   2.742881   1.098858
    22  H    6.499350   5.768322   2.164520   3.482310   1.098537
    23  H    5.357115   4.276996   2.194694   2.821120   1.098120
    24  C    5.089969   5.794506   2.551385   3.093829   3.915264
    25  H    5.762458   6.505885   2.803511   3.545337   4.145481
    26  H    4.200342   5.223879   2.817724   2.772184   4.300688
    27  H    5.735525   6.483646   3.492935   4.048096   4.708449
    28  C    8.837752   8.431608   5.797299   6.825977   5.681127
    29  C    3.423140   3.710986   2.376824   1.446168   3.269743
    30  C    4.762838   5.044852   2.266083   2.287854   3.160241
    31  O    5.313539   5.437161   1.443903   2.362751   2.403331
    32  C    5.703586   6.112629   3.610565   3.624481   4.344548
    33  C    8.207886   7.759834   5.872152   6.621802   5.809054
    34  C    6.830637   6.431882   4.915037   5.445071   4.999496
    35  H    6.525271   6.097050   5.393286   5.636355   5.511984
    36  H    9.930779   9.492537   6.790409   7.880192   6.597623
    37  H    8.923291   8.418675   6.901013   7.564207   6.789855
    38  H    9.007318   8.731601   5.106833   6.458948   5.024646
    39  C    3.230823   3.733647   3.771580   2.625304   4.529372
    40  C    4.477191   5.060002   4.686559   3.821327   5.407059
    41  C    5.557870   6.091651   4.617371   4.198786   5.326611
    42  H    4.838585   5.486659   5.734182   4.755410   6.412464
    43  H    6.524388   7.101619   5.636638   5.289504   6.295130
    44  H    6.725555   7.112311   4.099456   4.446001   4.741252
    45  H    2.500538   3.048754   4.356630   2.966162   5.047700
                   21         22         23         24         25
    21  H    0.000000
    22  H    1.787421   0.000000
    23  H    1.783421   1.790770   0.000000
    24  C    4.704721   4.146251   4.306419   0.000000
    25  H    4.824302   4.212171   4.767420   1.098478   0.000000
    26  H    4.946136   4.763015   4.637379   1.098082   1.789626
    27  H    5.602541   4.829616   4.956546   1.098954   1.787595
    28  C    6.743897   5.262420   5.316162   5.379258   5.907016
    29  C    3.051085   4.127323   3.838979   3.859089   3.962077
    30  C    2.960219   3.691480   4.046818   3.676726   3.402354
    31  O    2.611511   2.666313   3.373714   2.880999   2.565678
    32  C    3.957865   4.724201   5.299822   4.756453   4.247033
    33  C    6.860457   5.642761   5.238498   5.464516   6.208994
    34  C    6.028675   5.075025   4.374548   4.580879   5.466449
    35  H    6.466438   5.763844   4.769543   5.096022   6.081682
    36  H    7.635200   6.073321   6.253966   6.348644   6.793750
    37  H    7.814800   6.647516   6.135780   6.473590   7.251295
    38  H    6.022532   4.301175   5.080470   4.771035   4.898131
    39  C    4.114507   5.426467   5.007266   5.054632   5.143019
    40  C    4.862518   6.163759   6.050812   5.876190   5.726657
    41  C    4.793313   5.866733   6.167679   5.745681   5.345602
    42  H    5.813251   7.201682   6.995126   6.861955   6.736779
    43  H    5.713413   6.752299   7.175693   6.666018   6.161156
    44  H    4.409312   4.879755   5.784575   5.067625   4.359523
    45  H    4.665542   6.042706   5.316067   5.559451   5.823070
                   26         27         28         29         30
    26  H    0.000000
    27  H    1.784503   0.000000
    28  C    6.229507   4.881410   0.000000
    29  C    3.433762   4.920638   8.084293   0.000000
    30  C    3.556555   4.773017   7.942306   1.416215   0.000000
    31  O    3.157785   3.916938   6.712670   2.318670   1.356750
    32  C    4.615958   5.823908   9.142993   2.457778   1.392559
    33  C    6.122144   4.953313   1.405571   7.991610   8.096073
    34  C    5.073594   4.191291   2.433994   6.856349   7.125675
    35  H    5.383212   4.731833   3.425746   7.077964   7.545397
    36  H    7.239047   5.803624   1.093326   9.110133   8.896417
    37  H    7.073042   5.907918   2.164620   8.962353   9.135631
    38  H    5.816282   4.467228   2.183592   7.453478   6.944498
    39  C    4.435646   6.083994   9.422700   1.404586   2.438441
    40  C    5.309237   6.931479  10.451846   2.408359   2.774834
    41  C    5.377986   6.814249  10.323462   2.786667   2.383942
    42  H    6.213271   7.892504  11.480554   3.401779   3.867067
    43  H    6.318478   7.712218  11.276479   3.879878   3.377404
    44  H    5.110787   6.072891   9.256780   3.445500   2.163286
    45  H    4.825110   6.513132   9.749472   2.171549   3.431981
                   31         32         33         34         35
    31  O    0.000000
    32  C    2.432477   0.000000
    33  C    6.994897   9.392686   0.000000
    34  C    6.154543   8.471265   1.395182   0.000000
    35  H    6.717856   8.921487   2.166323   1.090305   0.000000
    36  H    7.628966  10.052198   2.163086   3.417250   4.319994
    37  H    8.062098  10.448476   1.092396   2.156499   2.494812
    38  H    5.603488   7.946546   3.445364   3.941548   5.031849
    39  C    3.620061   2.851078   9.244028   8.043322   8.145327
    40  C    4.125895   2.449000  10.394614   9.250605   9.427743
    41  C    3.664374   1.399271  10.454991   9.431878   9.762962
    42  H    5.218156   3.429934  11.367662  10.184268  10.293124
    43  H    4.571985   2.153627  11.467769  10.476316  10.833273
    44  H    2.722193   1.091363   9.662349   8.864052   9.421502
    45  H    4.489125   3.942098   9.416258   8.140217   8.096113
                   36         37         38         39         40
    36  H    0.000000
    37  H    2.481496   0.000000
    38  H    2.508958   4.339309   0.000000
    39  C   10.463484  10.175919   8.855034   0.000000
    40  C   11.460654  11.366033   9.658186   1.394874   0.000000
    41  C   11.272629  11.482315   9.255145   2.433790   1.406020
    42  H   12.501418  12.315554  10.738323   2.156234   1.092395
    43  H   12.198798  12.507316  10.095135   3.416832   2.163131
    44  H   10.093447  10.741375   7.836990   3.942380   3.446639
    45  H   10.816299  10.279620   9.409337   1.091072   2.167475
                   41         42         43         44         45
    41  C    0.000000
    42  H    2.165292   0.000000
    43  H    1.093299   2.481829   0.000000
    44  H    2.184228   4.340639   2.509568   0.000000
    45  H    3.426874   2.496160   4.321043   5.033374   0.000000
 Stoichiometry    C23H14F6O2
 Framework group  C1[X(C23H14F6O2)]
 Deg. of freedom   129
 Full point group                 C1      NOp   1
 RotChk:  IX=0 Diff= 1.23D-02
 Largest Abelian subgroup         C1      NOp   1
 Largest concise Abelian subgroup C1      NOp   1
                         Standard orientation:                         
 ---------------------------------------------------------------------
 Center     Atomic      Atomic             Coordinates (Angstroms)
 Number     Number       Type             X           Y           Z
 ---------------------------------------------------------------------
      1          6           0        1.421123   -0.312646    0.214670
      2          6           0        2.808221   -0.719042    0.132720
      3          6           0        2.799926   -2.134605    0.088006
      4          8           0        1.559994   -2.672668    0.197526
      5          6           0        0.630210   -1.610201    0.503385
      6          6           0        3.966986   -2.878262   -0.068023
      7          6           0        0.729904    0.845435    0.032669
      8          6           0        1.213988    2.255214   -0.167868
      9          6           0       -0.732928    0.837161   -0.051984
     10          6           0       -0.005022    3.115805    0.277331
     11          6           0       -1.250831    2.251462   -0.075824
     12          9           0        1.485484    2.519414   -1.475470
     13          9           0        2.319606    2.588019    0.536195
     14          9           0        0.052228    3.256658    1.621141
     15          9           0       -0.031626    4.328900   -0.283890
     16          9           0       -2.270082    2.503569    0.781252
     17          9           0       -1.693596    2.597865   -1.313897
     18          6           0       -0.600299   -1.635724   -0.407962
     19          6           0       -1.406321   -0.334122   -0.200343
     20          6           0       -0.238950   -1.815536   -1.892451
     21          1           0       -1.158794   -1.818423   -2.493590
     22          1           0        0.275182   -2.777206   -2.025274
     23          1           0        0.410241   -1.005932   -2.251560
     24          6           0        0.266708   -1.740615    1.989299
     25          1           0       -0.228578   -2.706811    2.156072
     26          1           0       -0.402514   -0.932623    2.313453
     27          1           0        1.183049   -1.701616    2.594690
     28          6           0        5.167991   -2.170468   -0.185342
     29          6           0       -2.790419   -0.749883   -0.147286
     30          6           0       -2.772906   -2.161610   -0.035997
     31          8           0       -1.523370   -2.689727   -0.058861
     32          6           0       -3.940704   -2.907457    0.102499
     33          6           0        5.201175   -0.765825   -0.146526
     34          6           0        4.026215   -0.029659    0.008594
     35          1           0        4.049760    1.060040    0.036279
     36          1           0        6.101340   -2.725817   -0.311075
     37          1           0        6.157262   -0.245939   -0.241099
     38          1           0        3.932078   -3.968594   -0.099706
     39          6           0       -4.016182   -0.065169   -0.108091
     40          6           0       -5.191940   -0.803617    0.025932
     41          6           0       -5.150543   -2.205039    0.131733
     42          1           0       -6.154667   -0.288196    0.054653
     43          1           0       -6.084830   -2.761908    0.242666
     44          1           0       -3.899563   -3.994637    0.188632
     45          1           0       -4.043478    1.023426   -0.176312
 ---------------------------------------------------------------------
 Rotational constants (GHZ):      0.2038944      0.1486731      0.0948811
 Leave Link  202 at Wed Aug 28 15:42:15 2019, MaxMem=   536870912 cpu:         0.0
 (Enter /pbs_home/pkowalski/g09d01/g09/l301.exe)
 Basis read from rwf:  (5D, 7F)
 No pseudopotential information found on rwf file.
 There are   535 symmetry adapted cartesian basis functions of A   symmetry.
 There are   504 symmetry adapted basis functions of A   symmetry.
   504 basis functions,   873 primitive gaussians,   535 cartesian basis functions
   111 alpha electrons      111 beta electrons
       nuclear repulsion energy      3346.4173883262 Hartrees.
 IExCor=  402 DFT=T Ex+Corr=B3LYP ExCW=0 ScaHFX=  0.200000
 ScaDFX=  0.800000  0.720000  1.000000  0.810000 ScalE2=  1.000000  1.000000
 IRadAn=      0 IRanWt=     -1 IRanGd=            0 ICorTp=0 IEmpDi=  4
 NAtoms=   45 NActive=   45 NUniq=   45 SFac= 1.00D+00 NAtFMM=   60 NAOKFM=F Big=F
 Integral buffers will be    131072 words long.
 Raffenetti 2 integral format.
 Two-electron integral symmetry is turned on.
 No density basis found on file   724.
 Leave Link  301 at Wed Aug 28 15:42:15 2019, MaxMem=   536870912 cpu:         0.6
 (Enter /pbs_home/pkowalski/g09d01/g09/l302.exe)
 NPDir=0 NMtPBC=     1 NCelOv=     1 NCel=       1 NClECP=     1 NCelD=      1
         NCelK=      1 NCelE2=     1 NClLst=     1 CellRange=     0.0.
 One-electron integrals computed using PRISM.
 NBasis=   504 RedAO= T EigKep=  2.60D-04  NBF=   504
 NBsUse=   504 1.00D-06 EigRej= -1.00D+00 NBFU=   504
 Precomputing XC quadrature grid using
 IXCGrd= 4 IRadAn=           0 IRanWt=          -1 IRanGd=           0 AccXCQ= 0.00D+00.
 Generated NRdTot=       0 NPtTot=           0 NUsed=           0 NTot=          32
 NSgBfM=   517   520   524   524   524 MxSgAt=    45 MxSgA2=    45.
 Leave Link  302 at Wed Aug 28 15:42:16 2019, MaxMem=   536870912 cpu:         9.8
 (Enter /pbs_home/pkowalski/g09d01/g09/l303.exe)
 DipDrv:  MaxL=1.
 Leave Link  303 at Wed Aug 28 15:42:16 2019, MaxMem=   536870912 cpu:         1.1
 (Enter /pbs_home/pkowalski/g09d01/g09/l401.exe)
 Initial guess from the checkpoint file:  "dae0097freq_closed_b3lyp.chk"
 B after Tr=     0.000000    0.000000    0.000000
         Rot=    0.999984   -0.000675   -0.003389   -0.004417 Ang=  -0.64 deg.
 Guess basis will be translated and rotated to current coordinates.
 JPrj=2 DoOrth=T DoCkMO=T.
 Generating alternative initial guess.
 ExpMin= 1.22D-01 ExpMax= 2.89D+03 ExpMxC= 4.35D+02 IAcc=1 IRadAn=         1 AccDes= 0.00D+00
 Harris functional with IExCor=  402 and IRadAn=       1 diagonalized for initial guess.
 HarFok:  IExCor=  402 AccDes= 0.00D+00 IRadAn=         1 IDoV= 1 UseB2=F ITyADJ=14
 ICtDFT=  3500011 ScaDFX=  1.000000  1.000000  1.000000  1.000000
 FoFCou: FMM=F IPFlag=           0 FMFlag=      100000 FMFlg1=           0
         NFxFlg=           0 DoJE=T BraDBF=F KetDBF=T FulRan=T
         wScrn=  0.000000 ICntrl=     500 IOpCl=  0 I1Cent=   200000004 NGrid=           0
         NMat0=    1 NMatS0=      1 NMatT0=    0 NMatD0=    1 NMtDS0=    0 NMtDT0=    0
 Petite list used in FoFCou.
 Harris En= -1633.02446207842    
 Leave Link  401 at Wed Aug 28 15:42:20 2019, MaxMem=   536870912 cpu:        26.1
 (Enter /pbs_home/pkowalski/g09d01/g09/l502.exe)
 Closed shell SCF:
 Using DIIS extrapolation, IDIIS=  1040.
 Integral symmetry usage will be decided dynamically.
 IVT=      885537 IEndB=      885537 NGot=   536870912 MDV=   536288776
 LenX=   536288776 LenY=   536002016
 Requested convergence on RMS density matrix=1.00D-08 within 128 cycles.
 Requested convergence on MAX density matrix=1.00D-06.
 Requested convergence on             energy=1.00D-06.
 No special actions if energy rises.
 Fock matrices will be formed incrementally for  20 cycles.
 Integral accuracy reduced to 1.0D-05 until final iterations.

 Cycle   1  Pass 0  IDiag  1:
 FoFJK:  IHMeth= 1 ICntrl=       0 DoSepK=F KAlg= 0 I1Cent=   0 FoldK=F
 IRaf= 760000000 NMat=   1 IRICut=       1 DoRegI=T DoRafI=F ISym2E= 0.
 FoFCou: FMM=F IPFlag=           0 FMFlag=      100000 FMFlg1=           0
         NFxFlg=           0 DoJE=F BraDBF=F KetDBF=F FulRan=T
         wScrn=  0.000000 ICntrl=       0 IOpCl=  0 I1Cent=           0 NGrid=           0
         NMat0=    1 NMatS0=      1 NMatT0=    0 NMatD0=    1 NMtDS0=    0 NMtDT0=    0
 Symmetry not used in FoFCou.
 E= -1633.12833384141    
 DIIS: error= 3.35D-03 at cycle   1 NSaved=   1.
 NSaved= 1 IEnMin= 1 EnMin= -1633.12833384141     IErMin= 1 ErrMin= 3.35D-03
 ErrMax= 3.35D-03  0.00D+00 EMaxC= 1.00D-01 BMatC= 1.89D-02 BMatP= 1.89D-02
 IDIUse=3 WtCom= 9.66D-01 WtEn= 3.35D-02
 Coeff-Com:  0.100D+01
 Coeff-En:   0.100D+01
 Coeff:      0.100D+01
 Gap=     0.595 Goal=   None    Shift=    0.000
 GapD=    0.595 DampG=2.000 DampE=1.000 DampFc=2.0000 IDamp=-1.
 RMSDP=7.29D-04 MaxDP=4.16D-02              OVMax= 1.98D-02

 Cycle   2  Pass 0  IDiag  1:
 RMSU=  7.27D-04    CP:  9.97D-01
 E= -1633.15271680557     Delta-E=       -0.024382964155 Rises=F Damp=F
 DIIS: error= 4.35D-04 at cycle   2 NSaved=   2.
 NSaved= 2 IEnMin= 2 EnMin= -1633.15271680557     IErMin= 2 ErrMin= 4.35D-04
 ErrMax= 4.35D-04  0.00D+00 EMaxC= 1.00D-01 BMatC= 2.40D-04 BMatP= 1.89D-02
 IDIUse=3 WtCom= 9.96D-01 WtEn= 4.35D-03
 Coeff-Com: -0.427D-01 0.104D+01
 Coeff-En:   0.000D+00 0.100D+01
 Coeff:     -0.425D-01 0.104D+01
 Gap=     0.105 Goal=   None    Shift=    0.000
 RMSDP=9.37D-05 MaxDP=4.11D-03 DE=-2.44D-02 OVMax= 4.57D-03

 Cycle   3  Pass 0  IDiag  1:
 RMSU=  9.09D-05    CP:  9.97D-01  1.03D+00
 E= -1633.15280773495     Delta-E=       -0.000090929385 Rises=F Damp=F
 DIIS: error= 4.74D-04 at cycle   3 NSaved=   3.
 NSaved= 3 IEnMin= 3 EnMin= -1633.15280773495     IErMin= 2 ErrMin= 4.35D-04
 ErrMax= 4.74D-04  0.00D+00 EMaxC= 1.00D-01 BMatC= 3.38D-04 BMatP= 2.40D-04
 IDIUse=3 WtCom= 3.15D-01 WtEn= 6.85D-01
 Coeff-Com: -0.329D-01 0.597D+00 0.436D+00
 Coeff-En:   0.000D+00 0.367D+00 0.633D+00
 Coeff:     -0.103D-01 0.440D+00 0.571D+00
 Gap=     0.105 Goal=   None    Shift=    0.000
 RMSDP=7.88D-05 MaxDP=3.20D-03 DE=-9.09D-05 OVMax= 4.66D-03

 Cycle   4  Pass 0  IDiag  1:
 RMSU=  4.34D-05    CP:  9.97D-01  1.05D+00  2.97D-01
 E= -1633.15296079812     Delta-E=       -0.000153063165 Rises=F Damp=F
 DIIS: error= 2.65D-04 at cycle   4 NSaved=   4.
 NSaved= 4 IEnMin= 4 EnMin= -1633.15296079812     IErMin= 4 ErrMin= 2.65D-04
 ErrMax= 2.65D-04  0.00D+00 EMaxC= 1.00D-01 BMatC= 1.18D-04 BMatP= 2.40D-04
 IDIUse=3 WtCom= 9.97D-01 WtEn= 2.65D-03
 Coeff-Com: -0.788D-02 0.114D+00 0.372D+00 0.522D+00
 Coeff-En:   0.000D+00 0.000D+00 0.310D+00 0.690D+00
 Coeff:     -0.785D-02 0.114D+00 0.371D+00 0.522D+00
 Gap=     0.105 Goal=   None    Shift=    0.000
 RMSDP=3.53D-05 MaxDP=1.51D-03 DE=-1.53D-04 OVMax= 3.44D-03

 Cycle   5  Pass 0  IDiag  1:
 RMSU=  1.49D-05    CP:  9.97D-01  1.04D+00  5.59D-01  5.18D-01
 E= -1633.15304631113     Delta-E=       -0.000085513015 Rises=F Damp=F
 DIIS: error= 7.89D-05 at cycle   5 NSaved=   5.
 NSaved= 5 IEnMin= 5 EnMin= -1633.15304631113     IErMin= 5 ErrMin= 7.89D-05
 ErrMax= 7.89D-05  0.00D+00 EMaxC= 1.00D-01 BMatC= 8.32D-06 BMatP= 1.18D-04
 IDIUse=1 WtCom= 1.00D+00 WtEn= 0.00D+00
 Coeff-Com: -0.137D-02 0.463D-02 0.205D+00 0.369D+00 0.423D+00
 Coeff:     -0.137D-02 0.463D-02 0.205D+00 0.369D+00 0.423D+00
 Gap=     0.105 Goal=   None    Shift=    0.000
 RMSDP=9.28D-06 MaxDP=5.67D-04 DE=-8.55D-05 OVMax= 1.20D-03

 Initial convergence to 1.0D-05 achieved.  Increase integral accuracy.
 Cycle   6  Pass 1  IDiag  1:
 E= -1633.15305063419     Delta-E=       -0.000004323059 Rises=F Damp=F
 DIIS: error= 1.13D-04 at cycle   1 NSaved=   1.
 NSaved= 1 IEnMin= 1 EnMin= -1633.15305063419     IErMin= 1 ErrMin= 1.13D-04
 ErrMax= 1.13D-04  0.00D+00 EMaxC= 1.00D-01 BMatC= 6.22D-06 BMatP= 6.22D-06
 IDIUse=3 WtCom= 9.99D-01 WtEn= 1.13D-03
 Coeff-Com:  0.100D+01
 Coeff-En:   0.100D+01
 Coeff:      0.100D+01
 Gap=     0.105 Goal=   None    Shift=    0.000
 RMSDP=9.28D-06 MaxDP=5.67D-04 DE=-4.32D-06 OVMax= 4.66D-04

 Cycle   7  Pass 1  IDiag  1:
 RMSU=  1.22D-04    CP:  1.00D+00
 E= -1633.15305627463     Delta-E=       -0.000005640436 Rises=F Damp=F
 DIIS: error= 2.36D-05 at cycle   2 NSaved=   2.
 NSaved= 2 IEnMin= 2 EnMin= -1633.15305627463     IErMin= 2 ErrMin= 2.36D-05
 ErrMax= 2.36D-05  0.00D+00 EMaxC= 1.00D-01 BMatC= 6.38D-07 BMatP= 6.22D-06
 IDIUse=1 WtCom= 1.00D+00 WtEn= 0.00D+00
 Coeff-Com:  0.122D+00 0.878D+00
 Coeff:      0.122D+00 0.878D+00
 Gap=     0.105 Goal=   None    Shift=    0.000
 RMSDP=6.56D-06 MaxDP=3.49D-04 DE=-5.64D-06 OVMax= 8.67D-04

 Cycle   8  Pass 1  IDiag  1:
 RMSU=  6.45D-06    CP:  1.00D+00  1.01D+00
 E= -1633.15305488447     Delta-E=        0.000001390161 Rises=F Damp=F
 DIIS: error= 4.46D-05 at cycle   3 NSaved=   3.
 NSaved= 3 IEnMin= 2 EnMin= -1633.15305627463     IErMin= 2 ErrMin= 2.36D-05
 ErrMax= 4.46D-05  0.00D+00 EMaxC= 1.00D-01 BMatC= 1.93D-06 BMatP= 6.38D-07
 IDIUse=1 WtCom= 1.00D+00 WtEn= 0.00D+00
 Coeff-Com: -0.248D-02 0.638D+00 0.365D+00
 Coeff:     -0.248D-02 0.638D+00 0.365D+00
 Gap=     0.105 Goal=   None    Shift=    0.000
 RMSDP=4.26D-06 MaxDP=2.47D-04 DE= 1.39D-06 OVMax= 6.00D-04

 Cycle   9  Pass 1  IDiag  1:
 RMSU=  1.12D-06    CP:  1.00D+00  1.01D+00  3.65D-01
 E= -1633.15305690752     Delta-E=       -0.000002023055 Rises=F Damp=F
 DIIS: error= 3.43D-06 at cycle   4 NSaved=   4.
 NSaved= 4 IEnMin= 4 EnMin= -1633.15305690752     IErMin= 4 ErrMin= 3.43D-06
 ErrMax= 3.43D-06  0.00D+00 EMaxC= 1.00D-01 BMatC= 2.63D-08 BMatP= 6.38D-07
 IDIUse=1 WtCom= 1.00D+00 WtEn= 0.00D+00
 Coeff-Com: -0.441D-02 0.368D+00 0.221D+00 0.415D+00
 Coeff:     -0.441D-02 0.368D+00 0.221D+00 0.415D+00
 Gap=     0.105 Goal=   None    Shift=    0.000
 RMSDP=5.83D-07 MaxDP=2.37D-05 DE=-2.02D-06 OVMax= 4.21D-05

 Cycle  10  Pass 1  IDiag  1:
 RMSU=  3.46D-07    CP:  1.00D+00  1.01D+00  3.84D-01  6.03D-01
 E= -1633.15305692937     Delta-E=       -0.000000021847 Rises=F Damp=F
 DIIS: error= 6.77D-07 at cycle   5 NSaved=   5.
 NSaved= 5 IEnMin= 5 EnMin= -1633.15305692937     IErMin= 5 ErrMin= 6.77D-07
 ErrMax= 6.77D-07  0.00D+00 EMaxC= 1.00D-01 BMatC= 8.02D-10 BMatP= 2.63D-08
 IDIUse=1 WtCom= 1.00D+00 WtEn= 0.00D+00
 Coeff-Com: -0.195D-02 0.137D+00 0.840D-01 0.207D+00 0.574D+00
 Coeff:     -0.195D-02 0.137D+00 0.840D-01 0.207D+00 0.574D+00
 Gap=     0.105 Goal=   None    Shift=    0.000
 RMSDP=1.17D-07 MaxDP=5.70D-06 DE=-2.18D-08 OVMax= 5.10D-06

 Cycle  11  Pass 1  IDiag  1:
 RMSU=  1.06D-07    CP:  1.00D+00  1.01D+00  3.80D-01  5.84D-01  9.08D-01
 E= -1633.15305693004     Delta-E=       -0.000000000676 Rises=F Damp=F
 DIIS: error= 1.65D-07 at cycle   6 NSaved=   6.
 NSaved= 6 IEnMin= 6 EnMin= -1633.15305693004     IErMin= 6 ErrMin= 1.65D-07
 ErrMax= 1.65D-07  0.00D+00 EMaxC= 1.00D-01 BMatC= 4.61D-11 BMatP= 8.02D-10
 IDIUse=1 WtCom= 1.00D+00 WtEn= 0.00D+00
 Coeff-Com: -0.421D-03 0.236D-01 0.150D-01 0.492D-01 0.237D+00 0.675D+00
 Coeff:     -0.421D-03 0.236D-01 0.150D-01 0.492D-01 0.237D+00 0.675D+00
 Gap=     0.105 Goal=   None    Shift=    0.000
 RMSDP=2.82D-08 MaxDP=9.82D-07 DE=-6.76D-10 OVMax= 2.23D-06

 Cycle  12  Pass 1  IDiag  1:
 RMSU=  2.17D-08    CP:  1.00D+00  1.01D+00  3.81D-01  5.95D-01  9.26D-01
                    CP:  9.07D-01
 E= -1633.15305693018     Delta-E=       -0.000000000134 Rises=F Damp=F
 DIIS: error= 1.12D-07 at cycle   7 NSaved=   7.
 NSaved= 7 IEnMin= 7 EnMin= -1633.15305693018     IErMin= 7 ErrMin= 1.12D-07
 ErrMax= 1.12D-07  0.00D+00 EMaxC= 1.00D-01 BMatC= 1.26D-11 BMatP= 4.61D-11
 IDIUse=1 WtCom= 1.00D+00 WtEn= 0.00D+00
 Coeff-Com: -0.602D-04 0.624D-03 0.709D-03 0.904D-02 0.844D-01 0.399D+00
 Coeff-Com:  0.506D+00
 Coeff:     -0.602D-04 0.624D-03 0.709D-03 0.904D-02 0.844D-01 0.399D+00
 Coeff:      0.506D+00
 Gap=     0.105 Goal=   None    Shift=    0.000
 RMSDP=1.25D-08 MaxDP=5.92D-07 DE=-1.34D-10 OVMax= 1.45D-06

 Cycle  13  Pass 1  IDiag  1:
 RMSU=  8.84D-09    CP:  1.00D+00  1.01D+00  3.81D-01  5.97D-01  9.31D-01
                    CP:  8.96D-01  6.30D-01
 E= -1633.15305693015     Delta-E=        0.000000000025 Rises=F Damp=F
 DIIS: error= 3.49D-08 at cycle   8 NSaved=   8.
 NSaved= 8 IEnMin= 7 EnMin= -1633.15305693018     IErMin= 8 ErrMin= 3.49D-08
 ErrMax= 3.49D-08  0.00D+00 EMaxC= 1.00D-01 BMatC= 1.54D-12 BMatP= 1.26D-11
 IDIUse=1 WtCom= 1.00D+00 WtEn= 0.00D+00
 Coeff-Com:  0.201D-04-0.282D-02-0.161D-02-0.118D-02 0.183D-01 0.146D+00
 Coeff-Com:  0.304D+00 0.538D+00
 Coeff:      0.201D-04-0.282D-02-0.161D-02-0.118D-02 0.183D-01 0.146D+00
 Coeff:      0.304D+00 0.538D+00
 Gap=     0.105 Goal=   None    Shift=    0.000
 RMSDP=4.86D-09 MaxDP=2.86D-07 DE= 2.46D-11 OVMax= 6.88D-07

 SCF Done:  E(RB3LYP) =  -1633.15305693     A.U. after   13 cycles
            NFock= 13  Conv=0.49D-08     -V/T= 2.0087
 KE= 1.619024378601D+03 PE=-1.051858534305D+04 EE= 3.919990519193D+03
 Leave Link  502 at Wed Aug 28 15:47:33 2019, MaxMem=   536870912 cpu:      2500.4
 (Enter /pbs_home/pkowalski/g09d01/g09/l701.exe)
 Compute integral first derivatives.
 ... and contract with generalized density number  0.
 Leave Link  701 at Wed Aug 28 15:47:34 2019, MaxMem=   536870912 cpu:         4.3
 (Enter /pbs_home/pkowalski/g09d01/g09/l702.exe)
 L702 exits ... SP integral derivatives will be done elsewhere.
 Leave Link  702 at Wed Aug 28 15:47:34 2019, MaxMem=   536870912 cpu:         0.2
 (Enter /pbs_home/pkowalski/g09d01/g09/l703.exe)
 Compute integral first derivatives, UseDBF=F ICtDFT=           0.
 Integral derivatives from FoFJK, PRISM(SPDF).
 Calling FoFJK, ICntrl=      2127 FMM=F ISym2X=0 I1Cent= 0 IOpClX= 0 NMat=1 NMatS=1 NMatT=0.
 FoFJK:  IHMeth= 1 ICntrl=    2127 DoSepK=F KAlg= 0 I1Cent=   0 FoldK=F
 IRaf=         0 NMat=   1 IRICut=       1 DoRegI=T DoRafI=F ISym2E= 0.
 FoFCou: FMM=F IPFlag=           0 FMFlag=      100000 FMFlg1=         800
         NFxFlg=           0 DoJE=F BraDBF=F KetDBF=F FulRan=T
         wScrn=  0.000000 ICntrl=    2127 IOpCl=  0 I1Cent=           0 NGrid=           0
         NMat0=    1 NMatS0=      1 NMatT0=    0 NMatD0=    1 NMtDS0=    0 NMtDT0=    0
 Symmetry not used in FoFCou.
 Leave Link  703 at Wed Aug 28 15:49:04 2019, MaxMem=   536870912 cpu:       715.3
 (Enter /pbs_home/pkowalski/g09d01/g09/l716.exe)
 Dipole        = 4.20857599D-03-1.39946239D+00 3.83509092D-02
 ***** Axes restored to original set *****
 -------------------------------------------------------------------
 Center     Atomic                   Forces (Hartrees/Bohr)
 Number     Number              X              Y              Z
 -------------------------------------------------------------------
      1        6           0.002756091    0.000271631   -0.001871709
      2        6          -0.000495593   -0.000087789    0.001398183
      3        6           0.001335087   -0.000598532   -0.001459850
      4        8          -0.002508278    0.001388116    0.002341863
      5        6           0.002811971    0.001048830    0.001077576
      6        6          -0.000218025    0.000132526   -0.000513326
      7        6          -0.001775871   -0.001325966    0.001274398
      8        6          -0.000463110   -0.000402773    0.000278852
      9        6          -0.001715649    0.000146707    0.000865811
     10        6          -0.000132958   -0.002342880   -0.002413933
     11        6          -0.000470911   -0.000393158    0.001216634
     12        9           0.000193833    0.000490159    0.001163221
     13        9          -0.000605717   -0.000795114   -0.001244924
     14        9           0.000410701    0.000664877    0.000036524
     15        9          -0.000345275    0.000659540    0.000769470
     16        9          -0.000447230   -0.001428154   -0.000586752
     17        9           0.000280784    0.000936254    0.001155009
     18        6          -0.000274525    0.003386495   -0.000464154
     19        6           0.000023260   -0.000287205   -0.001118270
     20        6           0.000234240   -0.001099844    0.000417694
     21        1           0.000230720    0.000259270    0.000161116
     22        1          -0.000025281    0.000172555   -0.000068875
     23        1          -0.000083771    0.000347887   -0.000406066
     24        6          -0.000731751    0.000418027   -0.001194186
     25        1           0.000093556    0.000136792    0.000057799
     26        1           0.000457566    0.000088426    0.000049185
     27        1           0.000176237    0.000250754   -0.000320817
     28        6          -0.000507828   -0.000078275    0.000037199
     29        6          -0.000033470   -0.000899784   -0.000594016
     30        6          -0.000462923    0.001086205    0.000451379
     31        8           0.001539933   -0.002257883   -0.000860599
     32        6           0.000277565    0.000004021    0.000496121
     33        6          -0.000161693    0.000146689   -0.000156351
     34        6           0.000145664   -0.000022680   -0.000042003
     35        1           0.000055802   -0.000172484    0.000049252
     36        1           0.000164649    0.000038241    0.000029929
     37        1           0.000131688   -0.000176446    0.000019252
     38        1           0.000226524    0.000068219   -0.000037907
     39        6          -0.000188786    0.000665853   -0.000266077
     40        6           0.000359647   -0.000116779    0.000145994
     41        6           0.000068157   -0.000371193    0.000039060
     42        1          -0.000231876   -0.000027819    0.000019007
     43        1          -0.000037315    0.000162298   -0.000025292
     44        1           0.000060600    0.000194433    0.000021681
     45        1          -0.000116440   -0.000280049    0.000072896
 -------------------------------------------------------------------
 Cartesian Forces:  Max     0.003386495 RMS     0.000890513
 Leave Link  716 at Wed Aug 28 15:49:04 2019, MaxMem=   536870912 cpu:         0.2
 (Enter /pbs_home/pkowalski/g09d01/g09/l103.exe)

 GradGradGradGradGradGradGradGradGradGradGradGradGradGradGradGradGradGrad
 Berny optimization.
 Using GEDIIS/GDIIS optimizer.
 FormGI is forming the generalized inverse of G from B-inverse, IUseBI=4.
 Internal  Forces:  Max     0.003854366 RMS     0.000514943
 Search for a local minimum.
 Step number   4 out of a maximum of  270
 All quantities printed in internal units (Hartrees-Bohrs-Radians)
 RMS Force = .51494D-03 SwitMx=.10000D-02 MixMth= 2
 Mixed Optimization -- En-DIIS/RFO-DIIS
 Swapping is turned off.
 Update second derivatives using D2CorX and points    3    4
 DE= -2.75D-03 DEPred=-2.76D-03 R= 9.95D-01
 TightC=F SS=  1.41D+00  RLast= 5.33D-01 DXNew= 1.4270D+00 1.5982D+00
 Trust test= 9.95D-01 RLast= 5.33D-01 DXMaxT set to 1.43D+00
 ITU=  1  1  1  0
     Eigenvalues ---    0.00229   0.00230   0.00507   0.00831   0.00948
     Eigenvalues ---    0.00976   0.01086   0.01136   0.01278   0.01293
     Eigenvalues ---    0.01951   0.01971   0.01977   0.01986   0.01995
     Eigenvalues ---    0.02001   0.02002   0.02007   0.02073   0.02086
     Eigenvalues ---    0.02089   0.02093   0.02101   0.02105   0.02120
     Eigenvalues ---    0.02168   0.02281   0.02297   0.04401   0.04620
     Eigenvalues ---    0.04935   0.05471   0.05476   0.05732   0.05737
     Eigenvalues ---    0.05888   0.06229   0.07464   0.07488   0.08076
     Eigenvalues ---    0.08914   0.09075   0.09229   0.09543   0.10221
     Eigenvalues ---    0.10524   0.11124   0.12253   0.12504   0.14209
     Eigenvalues ---    0.14508   0.15910   0.16000   0.16000   0.16000
     Eigenvalues ---    0.16000   0.16000   0.16000   0.16000   0.16000
     Eigenvalues ---    0.16000   0.16000   0.16001   0.16005   0.16033
     Eigenvalues ---    0.16966   0.17421   0.20714   0.21988   0.22003
     Eigenvalues ---    0.22584   0.22670   0.24040   0.24280   0.24359
     Eigenvalues ---    0.24432   0.24691   0.24725   0.24835   0.25605
     Eigenvalues ---    0.26818   0.27858   0.28108   0.28328   0.28406
     Eigenvalues ---    0.28443   0.31952   0.32450   0.32468   0.32509
     Eigenvalues ---    0.32549   0.32581   0.32607   0.32961   0.33559
     Eigenvalues ---    0.34555   0.35722   0.35725   0.35727   0.35730
     Eigenvalues ---    0.35739   0.35824   0.36053   0.36354   0.37040
     Eigenvalues ---    0.37327   0.39997   0.40131   0.40870   0.41537
     Eigenvalues ---    0.41598   0.43854   0.44417   0.44588   0.45046
     Eigenvalues ---    0.45725   0.45795   0.46135   0.46339   0.46987
     Eigenvalues ---    0.47485   0.47862   0.48138   0.48343   0.48466
     Eigenvalues ---    0.48731   0.48933   0.52285   0.52415
 En-DIIS/RFO-DIIS IScMMF=        0 using points:     4    3
 RFO step:  Lambda=-2.19686969D-04.
 NNeg= 0 NP= 2 Switch=  2.50D-03 Rises=F DC=  2.75D-03 SmlDif=  1.00D-05
 RMS Error=  0.2079495331D-02 NUsed= 2 EDIIS=F
 DidBck=F Rises=F RFO-DIIS coefs:    1.28293   -0.28293
 Iteration  1 RMS(Cart)=  0.04034961 RMS(Int)=  0.00062202
 Iteration  2 RMS(Cart)=  0.00127596 RMS(Int)=  0.00023620
 Iteration  3 RMS(Cart)=  0.00000047 RMS(Int)=  0.00023620
 ITry= 1 IFail=0 DXMaxC= 1.81D-01 DCOld= 1.00D+10 DXMaxT= 1.43D+00 DXLimC= 3.00D+00 Rises=F
 Variable       Old X    -DE/DX   Delta X   Delta X   Delta X     New X
                                 (Linear)    (Quad)   (Total)
    R1        2.73581  -0.00038   0.00111  -0.00098   0.00024   2.73605
    R2        2.92300  -0.00168   0.00267  -0.00552  -0.00353   2.91948
    R3        2.57174  -0.00385   0.00602  -0.01779  -0.01154   2.56020
    R4        2.67641  -0.00074   0.00135  -0.00213  -0.00053   2.67588
    R5        2.65516  -0.00011  -0.00011  -0.00029  -0.00043   2.65473
    R6        2.56261  -0.00026  -0.00016  -0.00083  -0.00089   2.56172
    R7        2.63168   0.00034   0.00007   0.00082   0.00085   2.63252
    R8        2.72991   0.00181   0.00396   0.00643   0.01014   2.74005
    R9        2.89403  -0.00046  -0.00202  -0.00086  -0.00339   2.89064
   R10        2.90126   0.00044  -0.00076   0.00185   0.00109   2.90235
   R11        2.64369   0.00000  -0.00012   0.00002  -0.00007   2.64362
   R12        2.06235  -0.00019   0.00025  -0.00060  -0.00035   2.06200
   R13        2.84216  -0.00140   0.00085  -0.00570  -0.00477   2.83738
   R14        2.76902  -0.00102  -0.00080  -0.00419  -0.00402   2.76501
   R15        2.94264   0.00016   0.00239   0.00236   0.00453   2.94717
   R16        2.57262   0.00104  -0.00043   0.00223   0.00180   2.57443
   R17        2.55558   0.00107  -0.00040   0.00201   0.00161   2.55719
   R18        2.84656  -0.00148   0.00032  -0.00544  -0.00500   2.84155
   R19        2.56848  -0.00236   0.00345  -0.01259  -0.00873   2.55975
   R20        2.94206   0.00071   0.00220   0.00482   0.00672   2.94878
   R21        2.55564  -0.00012  -0.00057  -0.00120  -0.00177   2.55387
   R22        2.52636   0.00059  -0.00090   0.00020  -0.00070   2.52566
   R23        2.56126   0.00036  -0.00116   0.00040  -0.00076   2.56050
   R24        2.56951   0.00148   0.00073   0.00317   0.00390   2.57341
   R25        2.91958  -0.00206   0.00135  -0.00704  -0.00603   2.91355
   R26        2.90712  -0.00025  -0.00051  -0.00135  -0.00186   2.90526
   R27        2.72858   0.00205   0.00446   0.00717   0.01148   2.74006
   R28        2.73286  -0.00027  -0.00026  -0.00074  -0.00089   2.73197
   R29        2.07654   0.00022  -0.00034   0.00071   0.00036   2.07690
   R30        2.07593  -0.00006  -0.00040  -0.00043  -0.00083   2.07510
   R31        2.07515   0.00042   0.00018   0.00138   0.00156   2.07671
   R32        2.07582  -0.00012  -0.00043  -0.00069  -0.00112   2.07471
   R33        2.07507   0.00046   0.00029   0.00154   0.00183   2.07690
   R34        2.07672   0.00024  -0.00028   0.00076   0.00048   2.07720
   R35        2.65614   0.00000   0.00001   0.00001   0.00009   2.65623
   R36        2.06609  -0.00017   0.00028  -0.00042  -0.00013   2.06596
   R37        2.67626  -0.00075   0.00084  -0.00229  -0.00133   2.67493
   R38        2.65428  -0.00011  -0.00047  -0.00020  -0.00068   2.65360
   R39        2.56389  -0.00010   0.00003  -0.00045  -0.00043   2.56346
   R40        2.63156   0.00037   0.00008   0.00090   0.00095   2.63251
   R41        2.64424  -0.00004   0.00006  -0.00014  -0.00007   2.64417
   R42        2.06238  -0.00019   0.00025  -0.00060  -0.00035   2.06202
   R43        2.63651   0.00013  -0.00020   0.00035   0.00020   2.63671
   R44        2.06433  -0.00020   0.00022  -0.00059  -0.00037   2.06396
   R45        2.06038  -0.00012   0.00045  -0.00032   0.00012   2.06050
   R46        2.63593   0.00025  -0.00036   0.00068   0.00035   2.63628
   R47        2.06183  -0.00030   0.00100  -0.00101  -0.00001   2.06182
   R48        2.65699  -0.00005   0.00027  -0.00019   0.00011   2.65710
   R49        2.06433  -0.00022   0.00020  -0.00063  -0.00043   2.06390
   R50        2.06604  -0.00016   0.00027  -0.00038  -0.00010   2.06593
    A1        1.83900   0.00040  -0.00291   0.00148  -0.00229   1.83670
    A2        2.37165   0.00011   0.00364   0.00053   0.00485   2.37650
    A3        2.07043  -0.00052  -0.00014  -0.00182  -0.00193   2.06850
    A4        1.85120   0.00017  -0.00050   0.00021  -0.00065   1.85055
    A5        2.34317  -0.00022   0.00108   0.00112   0.00245   2.34562
    A6        2.08596   0.00007  -0.00085  -0.00006  -0.00090   2.08506
    A7        1.98164   0.00009   0.00136  -0.00153  -0.00058   1.98106
    A8        2.13217  -0.00014   0.00037  -0.00043  -0.00003   2.13214
    A9        2.16932   0.00005  -0.00174   0.00184   0.00037   2.16969
   A10        1.88997  -0.00054  -0.00355  -0.00265  -0.00758   1.88239
   A11        1.82177  -0.00023  -0.00079  -0.00483  -0.00585   1.81591
   A12        1.88994   0.00047   0.00632   0.00857   0.01478   1.90471
   A13        1.95301  -0.00100  -0.00069  -0.01458  -0.01530   1.93771
   A14        1.95940  -0.00019  -0.00355  -0.00062  -0.00401   1.95539
   A15        1.87007   0.00041  -0.00122   0.00396   0.00276   1.87283
   A16        1.96524   0.00046  -0.00024   0.00620   0.00605   1.97129
   A17        2.04729   0.00027  -0.00028   0.00120   0.00085   2.04814
   A18        2.10592  -0.00028  -0.00089  -0.00177  -0.00262   2.10330
   A19        2.12997   0.00001   0.00116   0.00057   0.00176   2.13173
   A20        2.28102  -0.00085   0.00188  -0.00530  -0.00507   2.27595
   A21        2.10595   0.00040   0.00041   0.00408   0.00385   2.10980
   A22        1.89538   0.00046   0.00033   0.00203   0.00203   1.89741
   A23        1.80077  -0.00049   0.00447  -0.00262   0.00201   1.80278
   A24        1.95430   0.00022   0.00174   0.00022   0.00199   1.95629
   A25        2.00909  -0.00057   0.00017  -0.00805  -0.00799   2.00110
   A26        1.90019  -0.00004  -0.00426  -0.00137  -0.00566   1.89454
   A27        1.93388   0.00037   0.00017   0.00253   0.00259   1.93646
   A28        1.86425   0.00051  -0.00237   0.00903   0.00667   1.87092
   A29        1.91649   0.00044   0.00129   0.00323   0.00407   1.92056
   A30        2.10108   0.00072   0.00104   0.00611   0.00671   2.10779
   A31        2.26145  -0.00114  -0.00020  -0.00497  -0.00696   2.25449
   A32        1.82838  -0.00014  -0.00011   0.00145   0.00100   1.82938
   A33        1.88442   0.00021   0.00152   0.00699   0.00858   1.89300
   A34        1.97909  -0.00021  -0.00168  -0.00870  -0.01038   1.96871
   A35        1.89346   0.00029   0.00186   0.00641   0.00835   1.90181
   A36        1.97428  -0.00008  -0.00227  -0.00576  -0.00805   1.96623
   A37        1.90019  -0.00002   0.00097   0.00077   0.00175   1.90194
   A38        1.81579  -0.00056   0.00309  -0.00281   0.00052   1.81631
   A39        2.00776  -0.00082  -0.00316  -0.01412  -0.01740   1.99036
   A40        1.94503   0.00045   0.00383   0.00619   0.00999   1.95503
   A41        1.93377   0.00037   0.00071   0.00038   0.00109   1.93486
   A42        1.90252   0.00030  -0.00202   0.00356   0.00126   1.90378
   A43        1.85826   0.00032  -0.00233   0.00729   0.00504   1.86330
   A44        1.90199  -0.00029   0.00292  -0.00025   0.00250   1.90449
   A45        1.96867  -0.00008   0.00099   0.00260   0.00368   1.97235
   A46        1.96270   0.00042  -0.00364   0.00061  -0.00298   1.95972
   A47        1.92911   0.00031   0.00100  -0.00089   0.00001   1.92912
   A48        1.82241  -0.00045  -0.00150  -0.00489  -0.00636   1.81605
   A49        1.87355   0.00008   0.00006   0.00223   0.00233   1.87588
   A50        2.07396  -0.00065   0.00043  -0.00396  -0.00344   2.07053
   A51        2.37160  -0.00003   0.00147   0.00024   0.00186   2.37346
   A52        1.83593   0.00069  -0.00137   0.00423   0.00239   1.83832
   A53        1.90877   0.00016  -0.00054   0.00221   0.00167   1.91044
   A54        1.90596   0.00017  -0.00093   0.00172   0.00078   1.90674
   A55        1.94793  -0.00051  -0.00011  -0.00571  -0.00582   1.94210
   A56        1.90004   0.00008   0.00105   0.00355   0.00459   1.90463
   A57        1.89432   0.00010   0.00066  -0.00002   0.00065   1.89497
   A58        1.90624   0.00001  -0.00008  -0.00155  -0.00164   1.90459
   A59        1.90542  -0.00002  -0.00110   0.00023  -0.00087   1.90455
   A60        1.94712  -0.00017   0.00007  -0.00258  -0.00252   1.94460
   A61        1.90999   0.00016  -0.00051   0.00190   0.00140   1.91139
   A62        1.90456   0.00001   0.00011  -0.00093  -0.00083   1.90373
   A63        1.90026   0.00012   0.00104   0.00318   0.00421   1.90448
   A64        1.89594  -0.00009   0.00044  -0.00167  -0.00123   1.89471
   A65        2.12181  -0.00029   0.00026  -0.00126  -0.00096   2.12085
   A66        2.07776   0.00018  -0.00027   0.00101   0.00072   2.07848
   A67        2.08361   0.00011   0.00001   0.00025   0.00025   2.08386
   A68        1.85212   0.00009  -0.00029  -0.00012  -0.00056   1.85156
   A69        2.34076  -0.00029  -0.00024   0.00055   0.00038   2.34113
   A70        2.08810   0.00022   0.00045   0.00065   0.00107   2.08917
   A71        1.98022  -0.00008   0.00088  -0.00186  -0.00122   1.97900
   A72        2.13098  -0.00019  -0.00029  -0.00072  -0.00097   2.13001
   A73        2.17187   0.00027  -0.00062   0.00251   0.00204   2.17391
   A74        1.88463  -0.00037  -0.00322  -0.00040  -0.00438   1.88025
   A75        2.04686   0.00021  -0.00052   0.00091   0.00035   2.04722
   A76        2.10572  -0.00014  -0.00073  -0.00077  -0.00148   2.10424
   A77        2.13059  -0.00007   0.00125  -0.00014   0.00112   2.13171
   A78        2.10655  -0.00008  -0.00009  -0.00015  -0.00019   2.10636
   A79        2.08733   0.00007   0.00039   0.00020   0.00057   2.08790
   A80        2.08930   0.00001  -0.00030  -0.00005  -0.00037   2.08893
   A81        2.07256   0.00017   0.00059   0.00071   0.00123   2.07379
   A82        2.10232  -0.00023  -0.00095  -0.00162  -0.00256   2.09977
   A83        2.10830   0.00006   0.00036   0.00090   0.00127   2.10957
   A84        2.07169   0.00003  -0.00006   0.00012   0.00005   2.07173
   A85        2.10188   0.00006  -0.00067   0.00037  -0.00030   2.10158
   A86        2.10961  -0.00009   0.00073  -0.00046   0.00027   2.10988
   A87        2.10608  -0.00010  -0.00033  -0.00027  -0.00058   2.10550
   A88        2.08932   0.00011  -0.00012   0.00076   0.00062   2.08994
   A89        2.08777  -0.00001   0.00045  -0.00046  -0.00003   2.08774
   A90        2.12261  -0.00017   0.00074  -0.00068   0.00007   2.12268
   A91        2.07750   0.00013  -0.00046   0.00076   0.00029   2.07780
   A92        2.08307   0.00004  -0.00028  -0.00007  -0.00036   2.08271
    D1        0.19584   0.00005   0.01673  -0.00243   0.01426   0.21010
    D2       -3.03068   0.00031   0.01238   0.01633   0.02876  -3.00192
    D3       -2.87140   0.00010   0.00827  -0.00564   0.00245  -2.86894
    D4        0.18527   0.00036   0.00393   0.01312   0.01696   0.20222
    D5       -0.26709  -0.00026  -0.02442  -0.01907  -0.04348  -0.31057
    D6       -2.35764  -0.00015  -0.02294  -0.01995  -0.04285  -2.40049
    D7        1.74941  -0.00039  -0.02664  -0.02409  -0.05063   1.69879
    D8        2.81556  -0.00028  -0.01741  -0.01643  -0.03382   2.78174
    D9        0.72501  -0.00017  -0.01593  -0.01732  -0.03320   0.69181
   D10       -1.45113  -0.00040  -0.01963  -0.02145  -0.04097  -1.49210
   D11       -0.16164  -0.00022  -0.00954  -0.01695  -0.02651  -0.18815
   D12        2.93074  -0.00003   0.02494   0.00678   0.03183   2.96257
   D13        3.06165  -0.00020  -0.01875  -0.02059  -0.03952   3.02213
   D14       -0.12915   0.00000   0.01573   0.00313   0.01883  -0.11033
   D15       -0.05221   0.00046  -0.00278   0.02699   0.02431  -0.02790
   D16        3.07866   0.00026  -0.00409   0.01441   0.01042   3.08907
   D17       -3.12393   0.00026   0.00070   0.01149   0.01222  -3.11171
   D18        0.00694   0.00006  -0.00060  -0.00109  -0.00168   0.00527
   D19       -3.05579  -0.00034   0.00503  -0.02048  -0.01554  -3.07133
   D20        0.08888  -0.00020   0.00638  -0.01390  -0.00760   0.08128
   D21       -0.00800  -0.00005   0.00025   0.00025   0.00051  -0.00749
   D22        3.13666   0.00009   0.00161   0.00683   0.00845  -3.13808
   D23       -0.12833  -0.00054  -0.01370  -0.04016  -0.05368  -0.18201
   D24        3.02424  -0.00034  -0.01237  -0.02726  -0.03944   2.98481
   D25       -0.00340  -0.00005   0.00020   0.00063   0.00082  -0.00259
   D26       -3.14110   0.00002   0.00042   0.00266   0.00307  -3.13802
   D27        3.12630  -0.00026  -0.00124  -0.01335  -0.01462   3.11168
   D28       -0.01140  -0.00020  -0.00102  -0.01132  -0.01236  -0.02376
   D29        0.24003   0.00047   0.02307   0.03500   0.05795   0.29798
   D30        2.28315   0.00080   0.02836   0.04203   0.07006   2.35321
   D31       -1.83376   0.00154   0.02482   0.05223   0.07702  -1.75674
   D32       -0.95736  -0.00004   0.01007   0.01112   0.02126  -0.93610
   D33        1.19196   0.00010   0.01409   0.01158   0.02564   1.21760
   D34       -2.96931   0.00046   0.01218   0.01691   0.02921  -2.94010
   D35       -2.95930   0.00006   0.00913   0.01215   0.02170  -2.93760
   D36       -0.80998   0.00020   0.01315   0.01262   0.02609  -0.78389
   D37        1.31193   0.00056   0.01124   0.01795   0.02966   1.34159
   D38        1.21149  -0.00066   0.01356   0.00293   0.01664   1.22812
   D39       -2.92238  -0.00053   0.01758   0.00339   0.02102  -2.90136
   D40       -0.80047  -0.00017   0.01567   0.00872   0.02459  -0.77588
   D41       -3.07187   0.00021   0.00693   0.03668   0.04362  -3.02825
   D42        1.10495   0.00033   0.00749   0.03934   0.04683   1.15178
   D43       -0.99367   0.00044   0.00724   0.04181   0.04906  -0.94461
   D44       -1.08503  -0.00034   0.00492   0.02568   0.03043  -1.05461
   D45        3.09179  -0.00022   0.00547   0.02834   0.03364   3.12543
   D46        0.99317  -0.00011   0.00522   0.03081   0.03587   1.02903
   D47        1.07766   0.00000  -0.00063   0.03175   0.03129   1.10895
   D48       -1.02870   0.00012  -0.00008   0.03441   0.03450  -0.99420
   D49       -3.12732   0.00023  -0.00033   0.03688   0.03672  -3.09060
   D50        0.00115   0.00002   0.00054   0.00063   0.00118   0.00233
   D51       -3.13940   0.00001  -0.00005  -0.00035  -0.00038  -3.13979
   D52        3.13879  -0.00005   0.00032  -0.00143  -0.00113   3.13766
   D53       -0.00177  -0.00005  -0.00027  -0.00241  -0.00269  -0.00446
   D54       -2.74533   0.00044   0.02218   0.02523   0.04753  -2.69779
   D55        1.49727   0.00066   0.02385   0.02824   0.05210   1.54937
   D56       -0.63636   0.00024   0.02551   0.02211   0.04769  -0.58867
   D57        0.44092   0.00026  -0.00910   0.00363  -0.00540   0.43552
   D58       -1.59967   0.00048  -0.00743   0.00664  -0.00083  -1.60050
   D59        2.54989   0.00006  -0.00577   0.00051  -0.00525   2.54464
   D60        3.01588  -0.00011  -0.02589  -0.02731  -0.05354   2.96234
   D61       -0.21467   0.00010  -0.00907   0.01877   0.00978  -0.20489
   D62       -0.16508   0.00001   0.00183  -0.00855  -0.00684  -0.17191
   D63        2.88756   0.00023   0.01865   0.03753   0.05648   2.94404
   D64       -0.54370  -0.00034   0.01374   0.00222   0.01584  -0.52787
   D65        1.47177   0.00001   0.01647   0.01336   0.02978   1.50156
   D66       -2.70448  -0.00001   0.01770   0.01367   0.03132  -2.67315
   D67        1.53477  -0.00036   0.01616   0.00048   0.01658   1.55136
   D68       -2.73293  -0.00001   0.01890   0.01162   0.03053  -2.70241
   D69       -0.62600  -0.00003   0.02012   0.01193   0.03207  -0.59393
   D70       -2.70312   0.00044   0.01075   0.01210   0.02278  -2.68034
   D71       -0.68765   0.00079   0.01348   0.02324   0.03673  -0.65092
   D72        1.41929   0.00078   0.01471   0.02356   0.03827   1.45755
   D73       -0.18436  -0.00037   0.00657   0.00906   0.01576  -0.16860
   D74       -2.30284   0.00004   0.00533   0.01871   0.02395  -2.27890
   D75        1.86313  -0.00012   0.00774   0.01465   0.02245   1.88558
   D76        3.05681  -0.00075  -0.01242  -0.04333  -0.05541   3.00141
   D77        0.93834  -0.00034  -0.01366  -0.03368  -0.04722   0.89111
   D78       -1.17888  -0.00050  -0.01125  -0.03774  -0.04872  -1.22760
   D79       -0.09701  -0.00029   0.00499  -0.02435  -0.01947  -0.11648
   D80        2.97156  -0.00013   0.01429  -0.01322   0.00110   2.97266
   D81        2.93594   0.00009   0.02571   0.03258   0.05810   2.99405
   D82       -0.27868   0.00025   0.03501   0.04371   0.07868  -0.20000
   D83        0.44860   0.00042  -0.01295  -0.00682  -0.01971   0.42889
   D84        2.61568  -0.00072  -0.01443  -0.02542  -0.03975   2.57593
   D85       -1.62816   0.00006  -0.01808  -0.01420  -0.03221  -1.66038
   D86       -1.56058   0.00013  -0.01546  -0.01841  -0.03387  -1.59445
   D87        0.60650  -0.00101  -0.01694  -0.03701  -0.05391   0.55259
   D88        2.64584  -0.00024  -0.02058  -0.02579  -0.04637   2.59947
   D89        2.61246   0.00001  -0.01653  -0.02013  -0.03668   2.57578
   D90       -1.50365  -0.00113  -0.01801  -0.03874  -0.05671  -1.56036
   D91        0.53569  -0.00035  -0.02165  -0.02752  -0.04918   0.48651
   D92        0.69894  -0.00025  -0.00672   0.00575  -0.00088   0.69806
   D93       -2.39000  -0.00036  -0.01355  -0.00222  -0.01576  -2.40575
   D94       -1.47384  -0.00016  -0.01060   0.00323  -0.00728  -1.48112
   D95        1.72041  -0.00027  -0.01744  -0.00473  -0.02216   1.69825
   D96        2.79961  -0.00015  -0.01033   0.00365  -0.00660   2.79301
   D97       -0.28933  -0.00026  -0.01717  -0.00431  -0.02148  -0.31080
   D98       -3.13429   0.00045   0.00011   0.04161   0.04183  -3.09246
   D99        1.07136   0.00016  -0.00029   0.03496   0.03478   1.10615
   D100      -1.03798   0.00036   0.00051   0.03942   0.04004  -0.99794
   D101      -1.00013   0.00025   0.00528   0.04248   0.04771  -0.95242
   D102      -3.07766  -0.00004   0.00488   0.03583   0.04066  -3.03700
   D103       1.09618   0.00015   0.00568   0.04029   0.04592   1.14210
   D104       0.97727  -0.00009   0.00405   0.03748   0.04147   1.01874
   D105      -1.10027  -0.00038   0.00364   0.03083   0.03442  -1.06584
   D106       3.07357  -0.00019   0.00444   0.03530   0.03968   3.11326
   D107       2.33076   0.00005   0.01960   0.01364   0.03305   2.36381
   D108       0.27121   0.00046   0.01891   0.01658   0.03539   0.30659
   D109      -1.77718   0.00029   0.01847   0.01895   0.03741  -1.73977
   D110      -2.87427  -0.00002   0.00066  -0.01806  -0.01756  -2.89183
   D111       0.19272   0.00023  -0.00062   0.00001  -0.00072   0.19201
   D112       0.20104   0.00010   0.00916  -0.00819   0.00099   0.20203
   D113      -3.01515   0.00034   0.00788   0.00988   0.01783  -2.99732
   D114      -0.00251   0.00000  -0.00089  -0.00145  -0.00234  -0.00485
   D115       3.14144  -0.00006  -0.00118  -0.00438  -0.00557   3.13587
   D116       3.13804   0.00000  -0.00031  -0.00047  -0.00077   3.13727
   D117      -0.00119  -0.00006  -0.00059  -0.00340  -0.00401  -0.00519
   D118      -0.03713   0.00047   0.00288   0.02125   0.02419  -0.01294
   D119       3.08875   0.00029  -0.00051   0.01669   0.01624   3.10499
   D120      -3.11712   0.00029   0.00396   0.00632   0.01029  -3.10682
   D121       0.00876   0.00012   0.00057   0.00177   0.00235   0.01111
   D122      -3.07121  -0.00034   0.00045  -0.01978  -0.01939  -3.09060
   D123       0.06500  -0.00022   0.00103  -0.01401  -0.01304   0.05196
   D124      -0.01209  -0.00008  -0.00099   0.00018  -0.00081  -0.01290
   D125       3.12412   0.00005  -0.00042   0.00594   0.00554   3.12966
   D126      -0.15827  -0.00052  -0.01443  -0.02422  -0.03854  -0.19682
   D127       2.99946  -0.00034  -0.01095  -0.01951  -0.03033   2.96913
   D128      -0.00262  -0.00008  -0.00016  -0.00241  -0.00257  -0.00519
   D129      -3.13916  -0.00002   0.00086  -0.00173  -0.00087  -3.14003
   D130       3.12149  -0.00027  -0.00392  -0.00752  -0.01146   3.11003
   D131      -0.01505  -0.00022  -0.00291  -0.00684  -0.00976  -0.02481
   D132       0.00010   0.00000   0.00018   0.00118   0.00137   0.00147
   D133      -3.13825  -0.00001   0.00028  -0.00152  -0.00123  -3.13947
   D134       3.13656  -0.00006  -0.00085   0.00049  -0.00037   3.13619
   D135      -0.00179  -0.00006  -0.00075  -0.00220  -0.00296  -0.00475
   D136       0.00592   0.00002   0.00048   0.00097   0.00144   0.00736
   D137      -3.13875  -0.00012  -0.00088  -0.00563  -0.00656   3.13787
   D138      -3.13804   0.00008   0.00077   0.00390   0.00467  -3.13336
   D139       0.00048  -0.00006  -0.00059  -0.00270  -0.00332  -0.00284
   D140       0.00977   0.00000   0.00102  -0.00138  -0.00037   0.00940
   D141      -3.13781   0.00009   0.00115   0.00374   0.00489  -3.13292
   D142      -3.12642  -0.00012   0.00045  -0.00717  -0.00675  -3.13317
   D143       0.00919  -0.00004   0.00058  -0.00205  -0.00149   0.00770
   D144      -0.00379   0.00004  -0.00063   0.00070   0.00008  -0.00372
   D145       3.13454   0.00004  -0.00073   0.00341   0.00268   3.13722
   D146      -3.13941  -0.00005  -0.00075  -0.00442  -0.00517   3.13860
   D147      -0.00107  -0.00004  -0.00085  -0.00171  -0.00257  -0.00365
         Item               Value     Threshold  Converged?
 Maximum Force            0.003854     0.000450     NO 
 RMS     Force            0.000515     0.000300     NO 
 Maximum Displacement     0.180582     0.001800     NO 
 RMS     Displacement     0.040105     0.001200     NO 
 Predicted change in Energy=-6.269805D-04
 Lowest energy point so far.  Saving SCF results.
 GradGradGradGradGradGradGradGradGradGradGradGradGradGradGradGradGradGrad

 Leave Link  103 at Wed Aug 28 15:49:04 2019, MaxMem=   536870912 cpu:         0.9
 (Enter /pbs_home/pkowalski/g09d01/g09/l202.exe)
                          Input orientation:                          
 ---------------------------------------------------------------------
 Center     Atomic      Atomic             Coordinates (Angstroms)
 Number     Number       Type             X           Y           Z
 ---------------------------------------------------------------------
      1          6           0       -1.707648    0.016781   -0.424996
      2          6           0       -3.019054    0.292734   -0.973041
      3          6           0       -3.827009   -0.819177   -0.632514
      4          8           0       -3.159094   -1.786142    0.043162
      5          6           0       -1.744732   -1.471800   -0.013253
      6          6           0       -5.183106   -0.874343   -0.946527
      7          6           0       -0.587269    0.732360   -0.163895
      8          6           0       -0.210914    2.130567   -0.561150
      9          6           0        0.509125    0.153998    0.613477
     10          6           0        1.348294    2.100178   -0.546165
     11          6           0        1.716408    1.047828    0.545616
     12          9           0       -0.635148    3.052939    0.347250
     13          9           0       -0.675711    2.517964   -1.771542
     14          9           0        1.779233    1.655827   -1.747523
     15          9           0        1.887398    3.299657   -0.307609
     16          9           0        2.863935    0.402158    0.225914
     17          9           0        1.942783    1.690333    1.724774
     18          6           0       -1.066382   -1.632397    1.348333
     19          6           0        0.342534   -1.009246    1.287232
     20          6           0       -1.878194   -1.017980    2.500309
     21          1           0       -1.316790   -1.120981    3.439526
     22          1           0       -2.834722   -1.549320    2.592746
     23          1           0       -2.074486    0.048994    2.325041
     24          6           0       -1.122354   -2.359933   -1.100782
     25          1           0       -1.268744   -3.414176   -0.831529
     26          1           0       -0.046727   -2.163697   -1.212238
     27          1           0       -1.615590   -2.162278   -2.063024
     28          6           0       -5.732569    0.223229   -1.617697
     29          6           0        1.201671   -1.937514    1.987401
     30          6           0        0.437482   -3.114160    2.174986
     31          8           0       -0.822380   -3.022563    1.680498
     32          6           0        0.966358   -4.249503    2.784832
     33          6           0       -4.950707    1.338214   -1.965925
     34          6           0       -3.593816    1.384843   -1.644216
     35          1           0       -2.983728    2.246744   -1.915931
     36          1           0       -6.794665    0.210663   -1.876549
     37          1           0       -5.410401    2.176163   -2.494533
     38          1           0       -5.781287   -1.743439   -0.668151
     39          6           0        2.539736   -1.901886    2.411861
     40          6           0        3.078083   -3.032825    3.026149
     41          6           0        2.299268   -4.189569    3.206275
     42          1           0        4.114559   -3.020956    3.370250
     43          1           0        2.744011   -5.065162    3.686613
     44          1           0        0.355812   -5.144334    2.915889
     45          1           0        3.142694   -1.004836    2.262977
 ---------------------------------------------------------------------
                    Distance matrix (angstroms):
                    1          2          3          4          5
     1  C    0.000000
     2  C    1.447857   0.000000
     3  C    2.287702   1.416014   0.000000
     4  O    2.361440   2.318190   1.355606   0.000000
     5  C    1.544921   2.378796   2.268320   1.449971   0.000000
     6  C    3.625590   2.458839   1.393071   2.430532   3.612530
     7  C    1.354797   2.600301   3.622538   3.605553   2.494140
     8  C    2.593615   3.381263   4.667143   4.939389   3.953459
     9  C    2.451803   3.870960   4.615367   4.188703   2.848838
    10  C    3.700542   4.745820   5.942546   5.980580   4.754980
    11  C    3.705307   5.030018   5.966839   5.661657   4.317447
    12  F    3.311325   3.878777   5.112846   5.466213   4.672730
    13  F    3.022250   3.328740   4.729120   5.290148   4.489165
    14  F    4.073560   5.047911   6.228871   6.280189   5.020764
    15  F    4.869847   5.792897   7.051582   7.173247   6.003817
    16  F    4.633742   6.004917   6.855456   6.410845   4.980836
    17  F    4.554990   5.818189   6.718999   6.398660   5.159224
    18  C    2.505136   3.592747   3.493729   2.471144   1.529662
    19  C    2.861416   4.254910   4.594196   3.796403   2.502378
    20  C    3.107607   3.883773   3.694859   2.875474   2.557686
    21  H    4.047444   4.936298   4.793099   3.920691   3.496841
    22  H    3.581862   4.017708   3.452541   2.581023   2.825831
    23  H    2.774583   3.439326   3.545728   3.122671   2.808767
    24  C    2.539296   3.263499   3.147754   2.405443   1.535856
    25  H    3.482725   4.101803   3.649430   2.643672   2.160778
    26  H    2.851823   3.863418   4.053930   3.377190   2.190778
    27  H    2.727620   3.030653   2.956459   2.638163   2.166795
    28  C    4.202992   2.789906   2.385028   3.663167   4.620629
    29  C    4.254770   5.617183   5.779468   4.776950   3.591768
    30  C    4.600465   5.784863   5.597757   4.386760   3.499685
    31  O    3.801897   4.780987   4.385513   3.109637   2.474751
    32  C    5.971138   7.115970   6.813351   5.532111   4.784864
    33  C    3.825974   2.410421   2.773990   4.124064   4.689071
    34  C    2.629776   1.404824   2.436315   3.618201   3.773535
    35  H    2.970522   2.169895   3.429017   4.486978   4.356933
    36  H    5.293613   3.883079   3.378636   4.570546   5.639537
    37  H    4.759863   3.403055   3.866046   5.216142   5.735985
    38  H    4.444326   3.445125   2.162113   2.717293   4.098348
    39  C    5.456126   6.868338   7.139742   6.172584   4.941944
    40  C    6.641816   8.014233   8.121966   7.025298   5.910525
    41  C    6.850904   8.114325   7.976660   6.750961   5.839997
    42  H    7.584842   8.985163   9.161792   8.093226   6.941128
    43  H    7.908776   9.145072   8.936528   7.672897   6.837402
    44  H    6.485097   7.488338   6.985279   5.646643   5.145839
    45  H    5.638681   7.079735   7.549510   6.726853   5.411674
                    6          7          8          9         10
     6  C    0.000000
     7  C    4.931097   0.000000
     8  C    5.822430   1.501478   0.000000
     9  C    5.991042   1.463178   2.409363   0.000000
    10  C    7.187993   2.400721   1.559576   2.415905   0.000000
    11  C    7.316045   2.431019   2.472210   1.503686   1.560428
    12  F    6.146652   2.376689   1.362327   3.127954   2.374865
    13  F    5.701316   2.404315   1.353204   3.560967   2.402642
    14  F    7.451008   2.993493   2.365068   3.072945   1.351450
    15  F    8.235443   3.568704   2.415361   3.555729   1.336522
    16  F    8.231582   3.488810   3.614078   2.399358   2.403445
    17  F    8.030673   3.299386   3.171382   2.377117   2.382972
    18  C    4.773724   2.847536   4.305560   2.492678   4.832381
    19  C    5.961592   2.450203   3.685274   1.354561   3.747188
    20  C    4.777421   3.439209   4.697414   3.260821   5.423480
    21  H    5.852067   4.117246   5.272659   3.598067   5.776182
    22  H    4.300808   4.225657   5.511170   4.242653   6.377243
    23  H    4.606433   2.978860   4.016957   3.100890   4.915954
    24  C    4.326716   3.275111   4.613731   3.452573   5.128771
    25  H    4.667569   4.254868   5.651219   4.240369   6.110517
    26  H    5.302398   3.127037   4.346444   3.002319   4.535457
    27  H    3.953797   3.611518   4.759964   4.128342   5.408697
    28  C    1.398944   5.370928   5.936574   6.628851   7.403360
    29  C    7.106591   3.867378   5.003977   2.596480   4.769006
    30  C    6.808203   4.616947   5.950968   3.622747   5.951770
    31  O    5.525580   4.190049   5.652753   3.605825   5.992690
    32  C    7.945480   5.993973   7.299785   4.930990   7.180521
    33  C    2.447160   4.759618   5.006681   6.153490   6.501824
    34  C    2.848953   3.414149   3.629486   4.842137   5.112912
    35  H    3.939313   3.332567   3.088273   4.793487   4.545784
    36  H    2.153904   6.460427   6.982985   7.716786   8.464512
    37  H    3.428349   5.547886   5.547496   6.984960   7.034335
    38  H    1.091166   5.775957   6.785899   6.694185   8.100568
    39  C    8.483920   4.832384   5.715378   3.403561   5.117223
    40  C    9.417454   6.147178   7.095549   4.751460   6.488553
    41  C    9.177277   6.626880   7.774228   5.365984   7.385532
    42  H   10.473255   6.977446   7.791265   5.538888   7.015451
    43  H   10.092974   7.715899   8.863045   6.455889   8.438397
    44  H    7.989411   6.701493   8.083017   5.779007   8.090352
    45  H    8.923950   4.777048   5.390096   3.316540   4.555466
                   11         12         13         14         15
    11  C    0.000000
    12  F    3.096714   0.000000
    13  F    3.640433   2.185663   0.000000
    14  F    2.373204   3.488443   2.602039   0.000000
    15  F    2.414118   2.617814   3.053469   2.187974   0.000000
    16  F    1.354960   4.391463   4.582091   2.577347   3.103832
    17  F    1.361790   3.224902   4.445864   3.476318   2.592985
    18  C    3.946122   4.810458   5.206893   5.338002   5.982652
    19  C    2.582456   4.282614   4.778507   4.286777   4.847347
    20  C    4.583617   4.770032   5.674290   6.210482   6.380131
    21  H    4.720036   5.239124   6.388124   6.648421   6.621924
    22  H    5.625718   5.573255   6.344378   7.099259   7.363631
    23  H    4.305218   3.873892   4.983410   5.832567   5.761439
    24  C    4.730965   5.624353   4.944015   4.996379   6.459001
    25  H    5.542304   6.604131   6.035362   5.986162   7.437155
    26  H    4.063568   5.476453   4.756721   4.267250   5.865785
    27  H    5.311496   5.828308   4.782572   5.118817   6.721989
    28  C    7.800458   6.152396   5.555294   7.648291   8.321336
    29  C    3.354991   5.564946   6.124173   5.214915   5.758929
    30  C    4.648940   6.521064   6.966714   6.319743   7.028698
    31  O    4.929653   6.222888   6.529589   6.356654   7.160023
    32  C    5.799861   7.863351   8.321992   7.488387   8.209832
    33  C    7.130398   5.187977   4.439052   6.740969   7.304584
    34  C    5.753905   3.937283   3.132972   5.380870   5.957914
    35  H    5.439475   3.359727   2.328380   4.802431   5.236716
    36  H    8.888537   7.138870   6.540356   8.695796   9.347817
    37  H    7.829882   5.625612   4.801753   7.247042   7.700828
    38  H    8.091961   7.107674   6.741211   8.359516   9.185398
    39  C    3.586301   6.236409   6.882952   5.525953   5.905685
    40  C    4.965776   7.615846   8.241363   6.816041   7.254792
    41  C    5.903318   8.320983   8.866801   7.679792   8.282846
    42  H    5.503153   8.281935   8.947868   7.315576   7.644413
    43  H    6.949135   9.406042   9.949359   8.696684   9.309017
    44  H    6.768477   8.647265   9.041397   8.367540   9.167207
    45  H    3.032664   5.865803   6.577817   5.002226   5.168399
                   16         17         18         19         20
    16  F    0.000000
    17  F    2.180481   0.000000
    18  C    4.565811   4.498591   0.000000
    19  C    3.078298   3.168591   1.541783   0.000000
    20  C    5.447701   4.747239   1.537398   2.530467   0.000000
    21  H    5.488689   4.633431   2.167334   2.719966   1.099051
    22  H    6.471850   5.837233   2.163906   3.477212   1.098096
    23  H    5.377644   4.380955   2.190275   2.835297   1.098946
    24  C    5.027899   5.812357   2.555506   3.110123   3.916630
    25  H    5.723777   6.550161   2.822674   3.587346   4.149016
    26  H    4.138097   5.238105   2.806868   2.780581   4.295340
    27  H    5.646389   6.469316   3.495678   4.048203   4.711941
    28  C    8.793793   8.499149   5.832151   6.845764   5.775360
    29  C    3.367495   3.712075   2.376041   1.445695   3.254870
    30  C    4.695854   5.054877   2.267286   2.286435   3.140408
    31  O    5.237694   5.464383   1.449977   2.359052   2.409395
    32  C    5.637979   6.112184   3.611759   3.623704   4.314530
    33  C    8.170005   7.827225   5.907353   6.641687   5.910942
    34  C    6.794528   6.488247   4.944392   5.460761   5.088616
    35  H    6.495011   6.151003   5.420274   5.650287   5.602125
    36  H    9.886636   9.565665   6.827148   7.901728   6.696129
    37  H    8.888901   8.491637   6.938534   7.585832   6.901267
    38  H    8.952251   8.785109   5.129217   6.470220   5.079327
    39  C    3.192504   3.705737   3.769324   2.624746   4.506353
    40  C    4.436922   5.028987   4.685387   3.821247   5.375945
    41  C    5.503213   6.074141   4.617216   4.198332   5.292311
    42  H    4.813379   5.442467   5.732224   4.755429   6.378228
    43  H    6.471661   7.080077   5.636534   5.289099   6.257138
    44  H    6.655089   7.116875   4.100435   4.444283   4.710657
    45  H    2.491378   2.998898   4.352784   2.965298   5.026511
                   21         22         23         24         25
    21  H    0.000000
    22  H    1.790148   0.000000
    23  H    1.784663   1.790038   0.000000
    24  C    4.710330   4.151077   4.294852   0.000000
    25  H    4.847986   4.201860   4.754651   1.097887   0.000000
    26  H    4.933481   4.756919   4.638982   1.099048   1.789403
    27  H    5.608177   4.851618   4.935122   1.099208   1.790009
    28  C    6.847007   5.409924   5.381181   5.309803   5.811584
    29  C    3.019609   4.099952   3.846221   3.887982   4.028629
    30  C    2.940969   3.651105   4.042035   3.705753   3.469921
    31  O    2.637164   2.655590   3.379004   2.874819   2.581256
    32  C    3.927982   4.666486   5.285378   4.799082   4.332611
    33  C    6.962176   5.796268   5.324202   5.392685   6.117918
    34  C    6.108064   5.209356   4.455094   4.519601   5.394164
    35  H    6.542261   5.895801   4.862373   5.034943   6.013577
    36  H    7.748616   6.225213   6.321359   6.275738   6.690839
    37  H    7.927286   6.811296   6.235501   6.395784   7.153377
    38  H    6.098541   4.399247   5.090421   4.719416   4.814675
    39  C    4.066780   5.389047   5.010441   5.095034   5.226004
    40  C    4.810502   6.111455   6.044677   5.926889   5.824261
    41  C    4.748317   5.805617   6.154000   5.797052   5.443878
    42  H    5.754498   7.145819   6.987226   6.917539   6.840287
    43  H    5.666367   6.684306   7.157260   6.722068   6.264309
    44  H    4.388526   4.817473   5.764209   5.106027   4.435738
    45  H    4.613541   6.011216   5.322911   5.598375   5.902684
                   26         27         28         29         30
    26  H    0.000000
    27  H    1.784705   0.000000
    28  C    6.179856   4.778962   0.000000
    29  C    3.441998   4.938970   8.108589   0.000000
    30  C    3.551214   4.804364   7.974468   1.415510   0.000000
    31  O    3.115640   3.922147   6.747089   2.316960   1.356525
    32  C    4.620984   5.875770   9.179499   2.456942   1.393063
    33  C    6.072928   4.835895   1.405618   8.013172   8.124245
    34  C    5.035930   4.082995   2.433991   6.871929   7.146937
    35  H    5.345386   4.618757   3.426322   7.089541   7.561718
    36  H    7.184258   5.699863   1.093257   9.137076   8.931592
    37  H    7.017669   5.780040   2.164852   8.984963   9.164587
    38  H    5.775624   4.412950   2.184444   7.473374   6.973908
    39  C    4.460093   6.112212   9.443753   1.404227   2.438276
    40  C    5.337016   6.977686  10.478300   2.408241   2.775584
    41  C    5.397324   6.870338  10.356346   2.786059   2.384599
    42  H    6.249031   7.943073  11.505228   3.401622   3.867588
    43  H    6.340777   7.777608  11.311728   3.879215   3.378091
    44  H    5.107609   6.129328   9.296909   3.444018   2.162686
    45  H    4.857210   6.534158   9.764122   2.171037   3.431496
                   31         32         33         34         35
    31  O    0.000000
    32  C    2.434033   0.000000
    33  C    7.025373   9.423584   0.000000
    34  C    6.177363   8.494558   1.395286   0.000000
    35  H    6.735824   8.938768   2.167240   1.090371   0.000000
    36  H    7.666454  10.092325   2.163225   3.417325   4.320928
    37  H    8.093675  10.479691   1.092201   2.156202   2.495697
    38  H    5.634099   7.983367   3.445384   3.940036   5.030393
    39  C    3.618650   2.850602   9.261209   8.054491   8.151661
    40  C    4.126074   2.449066  10.415769   9.265114   9.436289
    41  C    3.665322   1.399235  10.481898   9.451444   9.776153
    42  H    5.218106   3.429754  11.386666  10.196813  10.299420
    43  H    4.573385   2.153731  11.496220  10.497064  10.847094
    44  H    2.723277   1.091176   9.696116   8.889560   9.440712
    45  H    4.486905   3.941655   9.427441   8.145999   8.097475
                   36         37         38         39         40
    36  H    0.000000
    37  H    2.482193   0.000000
    38  H    2.511110   4.340105   0.000000
    39  C   10.487343  10.193521   8.874176   0.000000
    40  C   11.490335  11.387091   9.684978   1.395059   0.000000
    41  C   11.309145  11.509160   9.289246   2.433601   1.406078
    42  H   12.529303  12.334123  10.764223   2.156593   1.092167
    43  H   12.238032  12.535461  10.133040   3.416582   2.162917
    44  H   10.137690  10.775507   7.878794   3.941705   3.446939
    45  H   10.833477  10.291166   9.422021   1.091066   2.167797
                   41         42         43         44         45
    41  C    0.000000
    42  H    2.165139   0.000000
    43  H    1.093244   2.481384   0.000000
    44  H    2.184702   4.340894   2.510733   0.000000
    45  H    3.426909   2.497061   4.321103   5.032738   0.000000
 Stoichiometry    C23H14F6O2
 Framework group  C1[X(C23H14F6O2)]
 Deg. of freedom   129
 Full point group                 C1      NOp   1
 RotChk:  IX=0 Diff= 4.24D-03
 Largest Abelian subgroup         C1      NOp   1
 Largest concise Abelian subgroup C1      NOp   1
                         Standard orientation:                         
 ---------------------------------------------------------------------
 Center     Atomic      Atomic             Coordinates (Angstroms)
 Number     Number       Type             X           Y           Z
 ---------------------------------------------------------------------
      1          6           0        1.426953   -0.307252    0.165986
      2          6           0        2.817328   -0.707272    0.110033
      3          6           0        2.815439   -2.122527    0.063697
      4          8           0        1.573748   -2.663655    0.118932
      5          6           0        0.642443   -1.605554    0.458795
      6          6           0        3.989648   -2.862055   -0.058695
      7          6           0        0.731299    0.839017   -0.027939
      8          6           0        1.210592    2.252652   -0.190273
      9          6           0       -0.730119    0.827766   -0.098795
     10          6           0       -0.008707    3.101397    0.284298
     11          6           0       -1.258439    2.235204   -0.066155
     12          9           0        1.471441    2.558828   -1.491868
     13          9           0        2.319541    2.558084    0.522542
     14          9           0        0.065018    3.243332    1.626251
     15          9           0       -0.047353    4.312655   -0.279308
     16          9           0       -2.250067    2.431746    0.836043
     17          9           0       -1.745557    2.625785   -1.276376
     18          6           0       -0.611586   -1.641752   -0.416402
     19          6           0       -1.409535   -0.338836   -0.209566
     20          6           0       -0.298277   -1.851281   -1.906881
     21          1           0       -1.232020   -1.817499   -2.485583
     22          1           0        0.174043   -2.833224   -2.042953
     23          1           0        0.376848   -1.071383   -2.285889
     24          6           0        0.330876   -1.734985    1.957137
     25          1           0       -0.121381   -2.717231    2.146904
     26          1           0       -0.361437   -0.949979    2.292359
     27          1           0        1.262332   -1.649899    2.534553
     28          6           0        5.191671   -2.150902   -0.138978
     29          6           0       -2.794417   -0.746766   -0.133885
     30          6           0       -2.781739   -2.156715   -0.009174
     31          8           0       -1.532963   -2.686523   -0.013971
     32          6           0       -3.953437   -2.896618    0.133278
     33          6           0        5.218663   -0.746218   -0.095406
     34          6           0        4.036572   -0.014702    0.024459
     35          1           0        4.054292    1.074878    0.062011
     36          1           0        6.130219   -2.702864   -0.237337
     37          1           0        6.175209   -0.222437   -0.155216
     38          1           0        3.956552   -3.952110   -0.095110
     39          6           0       -4.016820   -0.056435   -0.101838
     40          6           0       -5.196169   -0.788437    0.037805
     41          6           0       -5.160413   -2.189111    0.155658
     42          1           0       -6.157006   -0.269525    0.056570
     43          1           0       -6.097304   -2.741142    0.268251
     44          1           0       -3.915513   -3.982925    0.229000
     45          1           0       -4.039273    1.031167   -0.185760
 ---------------------------------------------------------------------
 Rotational constants (GHZ):      0.2052722      0.1479230      0.0948134
 Leave Link  202 at Wed Aug 28 15:49:04 2019, MaxMem=   536870912 cpu:         0.0
 (Enter /pbs_home/pkowalski/g09d01/g09/l301.exe)
 Basis read from rwf:  (5D, 7F)
 No pseudopotential information found on rwf file.
 There are   535 symmetry adapted cartesian basis functions of A   symmetry.
 There are   504 symmetry adapted basis functions of A   symmetry.
   504 basis functions,   873 primitive gaussians,   535 cartesian basis functions
   111 alpha electrons      111 beta electrons
       nuclear repulsion energy      3346.7526371089 Hartrees.
 IExCor=  402 DFT=T Ex+Corr=B3LYP ExCW=0 ScaHFX=  0.200000
 ScaDFX=  0.800000  0.720000  1.000000  0.810000 ScalE2=  1.000000  1.000000
 IRadAn=      0 IRanWt=     -1 IRanGd=            0 ICorTp=0 IEmpDi=  4
 NAtoms=   45 NActive=   45 NUniq=   45 SFac= 1.00D+00 NAtFMM=   60 NAOKFM=F Big=F
 Integral buffers will be    131072 words long.
 Raffenetti 2 integral format.
 Two-electron integral symmetry is turned on.
 No density basis found on file   724.
 Leave Link  301 at Wed Aug 28 15:49:05 2019, MaxMem=   536870912 cpu:         0.6
 (Enter /pbs_home/pkowalski/g09d01/g09/l302.exe)
 NPDir=0 NMtPBC=     1 NCelOv=     1 NCel=       1 NClECP=     1 NCelD=      1
         NCelK=      1 NCelE2=     1 NClLst=     1 CellRange=     0.0.
 One-electron integrals computed using PRISM.
 NBasis=   504 RedAO= T EigKep=  2.60D-04  NBF=   504
 NBsUse=   504 1.00D-06 EigRej= -1.00D+00 NBFU=   504
 Precomputing XC quadrature grid using
 IXCGrd= 4 IRadAn=           0 IRanWt=          -1 IRanGd=           0 AccXCQ= 0.00D+00.
 Generated NRdTot=       0 NPtTot=           0 NUsed=           0 NTot=          32
 NSgBfM=   518   518   519   521   524 MxSgAt=    45 MxSgA2=    45.
 Leave Link  302 at Wed Aug 28 15:49:06 2019, MaxMem=   536870912 cpu:         9.8
 (Enter /pbs_home/pkowalski/g09d01/g09/l303.exe)
 DipDrv:  MaxL=1.
 Leave Link  303 at Wed Aug 28 15:49:06 2019, MaxMem=   536870912 cpu:         1.1
 (Enter /pbs_home/pkowalski/g09d01/g09/l401.exe)
 Initial guess from the checkpoint file:  "dae0097freq_closed_b3lyp.chk"
 B after Tr=     0.000000    0.000000    0.000000
         Rot=    0.999997   -0.000667   -0.001995   -0.000808 Ang=  -0.26 deg.
 Guess basis will be translated and rotated to current coordinates.
 JPrj=2 DoOrth=T DoCkMO=T.
 Generating alternative initial guess.
 ExpMin= 1.22D-01 ExpMax= 2.89D+03 ExpMxC= 4.35D+02 IAcc=1 IRadAn=         1 AccDes= 0.00D+00
 Harris functional with IExCor=  402 and IRadAn=       1 diagonalized for initial guess.
 HarFok:  IExCor=  402 AccDes= 0.00D+00 IRadAn=         1 IDoV= 1 UseB2=F ITyADJ=14
 ICtDFT=  3500011 ScaDFX=  1.000000  1.000000  1.000000  1.000000
 FoFCou: FMM=F IPFlag=           0 FMFlag=      100000 FMFlg1=           0
         NFxFlg=           0 DoJE=T BraDBF=F KetDBF=T FulRan=T
         wScrn=  0.000000 ICntrl=     500 IOpCl=  0 I1Cent=   200000004 NGrid=           0
         NMat0=    1 NMatS0=      1 NMatT0=    0 NMatD0=    1 NMtDS0=    0 NMtDT0=    0
 Petite list used in FoFCou.
 Harris En= -1633.02615591563    
 Leave Link  401 at Wed Aug 28 15:49:09 2019, MaxMem=   536870912 cpu:        26.1
 (Enter /pbs_home/pkowalski/g09d01/g09/l502.exe)
 Closed shell SCF:
 Using DIIS extrapolation, IDIIS=  1040.
 Integral symmetry usage will be decided dynamically.
 IVT=      885537 IEndB=      885537 NGot=   536870912 MDV=   536288776
 LenX=   536288776 LenY=   536002016
 Requested convergence on RMS density matrix=1.00D-08 within 128 cycles.
 Requested convergence on MAX density matrix=1.00D-06.
 Requested convergence on             energy=1.00D-06.
 No special actions if energy rises.
 Fock matrices will be formed incrementally for  20 cycles.
 Integral accuracy reduced to 1.0D-05 until final iterations.

 Cycle   1  Pass 0  IDiag  1:
 FoFJK:  IHMeth= 1 ICntrl=       0 DoSepK=F KAlg= 0 I1Cent=   0 FoldK=F
 IRaf= 760000000 NMat=   1 IRICut=       1 DoRegI=T DoRafI=F ISym2E= 0.
 FoFCou: FMM=F IPFlag=           0 FMFlag=      100000 FMFlg1=           0
         NFxFlg=           0 DoJE=F BraDBF=F KetDBF=F FulRan=T
         wScrn=  0.000000 ICntrl=       0 IOpCl=  0 I1Cent=           0 NGrid=           0
         NMat0=    1 NMatS0=      1 NMatT0=    0 NMatD0=    1 NMtDS0=    0 NMtDT0=    0
 Symmetry not used in FoFCou.
 E= -1633.14377809917    
 DIIS: error= 1.98D-03 at cycle   1 NSaved=   1.
 NSaved= 1 IEnMin= 1 EnMin= -1633.14377809917     IErMin= 1 ErrMin= 1.98D-03
 ErrMax= 1.98D-03  0.00D+00 EMaxC= 1.00D-01 BMatC= 7.49D-03 BMatP= 7.49D-03
 IDIUse=3 WtCom= 9.80D-01 WtEn= 1.98D-02
 Coeff-Com:  0.100D+01
 Coeff-En:   0.100D+01
 Coeff:      0.100D+01
 Gap=     0.594 Goal=   None    Shift=    0.000
 GapD=    0.594 DampG=2.000 DampE=1.000 DampFc=2.0000 IDamp=-1.
 RMSDP=4.60D-04 MaxDP=1.32D-02              OVMax= 1.27D-02

 Cycle   2  Pass 0  IDiag  1:
 RMSU=  4.60D-04    CP:  1.00D+00
 E= -1633.15347954137     Delta-E=       -0.009701442200 Rises=F Damp=F
 DIIS: error= 2.27D-04 at cycle   2 NSaved=   2.
 NSaved= 2 IEnMin= 2 EnMin= -1633.15347954137     IErMin= 2 ErrMin= 2.27D-04
 ErrMax= 2.27D-04  0.00D+00 EMaxC= 1.00D-01 BMatC= 9.07D-05 BMatP= 7.49D-03
 IDIUse=3 WtCom= 9.98D-01 WtEn= 2.27D-03
 Coeff-Com: -0.458D-01 0.105D+01
 Coeff-En:   0.000D+00 0.100D+01
 Coeff:     -0.457D-01 0.105D+01
 Gap=     0.107 Goal=   None    Shift=    0.000
 RMSDP=5.61D-05 MaxDP=1.79D-03 DE=-9.70D-03 OVMax= 3.99D-03

 Cycle   3  Pass 0  IDiag  1:
 RMSU=  5.37D-05    CP:  1.00D+00  1.03D+00
 E= -1633.15349142209     Delta-E=       -0.000011880715 Rises=F Damp=F
 DIIS: error= 2.97D-04 at cycle   3 NSaved=   3.
 NSaved= 3 IEnMin= 3 EnMin= -1633.15349142209     IErMin= 2 ErrMin= 2.27D-04
 ErrMax= 2.97D-04  0.00D+00 EMaxC= 1.00D-01 BMatC= 1.42D-04 BMatP= 9.07D-05
 IDIUse=3 WtCom= 3.67D-01 WtEn= 6.33D-01
 Coeff-Com: -0.347D-01 0.619D+00 0.416D+00
 Coeff-En:   0.000D+00 0.463D+00 0.537D+00
 Coeff:     -0.127D-01 0.520D+00 0.493D+00
 Gap=     0.107 Goal=   None    Shift=    0.000
 RMSDP=4.95D-05 MaxDP=1.87D-03 DE=-1.19D-05 OVMax= 4.26D-03

 Cycle   4  Pass 0  IDiag  1:
 RMSU=  2.91D-05    CP:  1.00D+00  1.05D+00  2.76D-01
 E= -1633.15358045886     Delta-E=       -0.000089036775 Rises=F Damp=F
 DIIS: error= 1.56D-04 at cycle   4 NSaved=   4.
 NSaved= 4 IEnMin= 4 EnMin= -1633.15358045886     IErMin= 4 ErrMin= 1.56D-04
 ErrMax= 1.56D-04  0.00D+00 EMaxC= 1.00D-01 BMatC= 3.18D-05 BMatP= 9.07D-05
 IDIUse=3 WtCom= 9.98D-01 WtEn= 1.56D-03
 Coeff-Com: -0.821D-02 0.118D+00 0.324D+00 0.566D+00
 Coeff-En:   0.000D+00 0.000D+00 0.232D+00 0.768D+00
 Coeff:     -0.819D-02 0.118D+00 0.324D+00 0.566D+00
 Gap=     0.107 Goal=   None    Shift=    0.000
 RMSDP=2.09D-05 MaxDP=8.77D-04 DE=-8.90D-05 OVMax= 2.29D-03

 Cycle   5  Pass 0  IDiag  1:
 RMSU=  8.69D-06    CP:  1.00D+00  1.05D+00  5.21D-01  5.38D-01
 E= -1633.15360457717     Delta-E=       -0.000024118304 Rises=F Damp=F
 DIIS: error= 5.36D-05 at cycle   5 NSaved=   5.
 NSaved= 5 IEnMin= 5 EnMin= -1633.15360457717     IErMin= 5 ErrMin= 5.36D-05
 ErrMax= 5.36D-05  0.00D+00 EMaxC= 1.00D-01 BMatC= 2.76D-06 BMatP= 3.18D-05
 IDIUse=1 WtCom= 1.00D+00 WtEn= 0.00D+00
 Coeff-Com: -0.164D-02 0.942D-02 0.171D+00 0.382D+00 0.439D+00
 Coeff:     -0.164D-02 0.942D-02 0.171D+00 0.382D+00 0.439D+00
 Gap=     0.107 Goal=   None    Shift=    0.000
 RMSDP=5.28D-06 MaxDP=2.74D-04 DE=-2.41D-05 OVMax= 6.54D-04

 Initial convergence to 1.0D-05 achieved.  Increase integral accuracy.
 Cycle   6  Pass 1  IDiag  1:
 E= -1633.15358939125     Delta-E=        0.000015185916 Rises=F Damp=F
 DIIS: error= 1.11D-04 at cycle   1 NSaved=   1.
 NSaved= 1 IEnMin= 1 EnMin= -1633.15358939125     IErMin= 1 ErrMin= 1.11D-04
 ErrMax= 1.11D-04  0.00D+00 EMaxC= 1.00D-01 BMatC= 6.23D-06 BMatP= 6.23D-06
 IDIUse=3 WtCom= 9.99D-01 WtEn= 1.11D-03
 Coeff-Com:  0.100D+01
 Coeff-En:   0.100D+01
 Coeff:      0.100D+01
 Gap=     0.107 Goal=   None    Shift=    0.000
 RMSDP=5.28D-06 MaxDP=2.74D-04 DE= 1.52D-05 OVMax= 2.76D-04

 Cycle   7  Pass 1  IDiag  1:
 RMSU=  1.32D-04    CP:  1.00D+00
 E= -1633.15359536092     Delta-E=       -0.000005969666 Rises=F Damp=F
 DIIS: error= 2.37D-05 at cycle   2 NSaved=   2.
 NSaved= 2 IEnMin= 2 EnMin= -1633.15359536092     IErMin= 2 ErrMin= 2.37D-05
 ErrMax= 2.37D-05  0.00D+00 EMaxC= 1.00D-01 BMatC= 3.13D-07 BMatP= 6.23D-06
 IDIUse=1 WtCom= 1.00D+00 WtEn= 0.00D+00
 Coeff-Com:  0.616D-01 0.938D+00
 Coeff:      0.616D-01 0.938D+00
 Gap=     0.107 Goal=   None    Shift=    0.000
 RMSDP=4.53D-06 MaxDP=2.02D-04 DE=-5.97D-06 OVMax= 4.74D-04

 Cycle   8  Pass 1  IDiag  1:
 RMSU=  4.28D-06    CP:  1.00D+00  1.01D+00
 E= -1633.15359460413     Delta-E=        0.000000756791 Rises=F Damp=F
 DIIS: error= 4.61D-05 at cycle   3 NSaved=   3.
 NSaved= 3 IEnMin= 2 EnMin= -1633.15359536092     IErMin= 2 ErrMin= 2.37D-05
 ErrMax= 4.61D-05  0.00D+00 EMaxC= 1.00D-01 BMatC= 1.04D-06 BMatP= 3.13D-07
 IDIUse=1 WtCom= 1.00D+00 WtEn= 0.00D+00
 Coeff-Com: -0.560D-02 0.650D+00 0.356D+00
 Coeff:     -0.560D-02 0.650D+00 0.356D+00
 Gap=     0.107 Goal=   None    Shift=    0.000
 RMSDP=2.94D-06 MaxDP=1.48D-04 DE= 7.57D-07 OVMax= 3.53D-04

 Cycle   9  Pass 1  IDiag  1:
 RMSU=  8.61D-07    CP:  1.00D+00  1.01D+00  3.44D-01
 E= -1633.15359565962     Delta-E=       -0.000001055498 Rises=F Damp=F
 DIIS: error= 3.40D-06 at cycle   4 NSaved=   4.
 NSaved= 4 IEnMin= 4 EnMin= -1633.15359565962     IErMin= 4 ErrMin= 3.40D-06
 ErrMax= 3.40D-06  0.00D+00 EMaxC= 1.00D-01 BMatC= 1.30D-08 BMatP= 3.13D-07
 IDIUse=1 WtCom= 1.00D+00 WtEn= 0.00D+00
 Coeff-Com: -0.459D-02 0.385D+00 0.221D+00 0.399D+00
 Coeff:     -0.459D-02 0.385D+00 0.221D+00 0.399D+00
 Gap=     0.107 Goal=   None    Shift=    0.000
 RMSDP=4.14D-07 MaxDP=1.83D-05 DE=-1.06D-06 OVMax= 3.87D-05

 Cycle  10  Pass 1  IDiag  1:
 RMSU=  2.91D-07    CP:  1.00D+00  1.01D+00  3.74D-01  6.98D-01
 E= -1633.15359567116     Delta-E=       -0.000000011537 Rises=F Damp=F
 DIIS: error= 5.97D-07 at cycle   5 NSaved=   5.
 NSaved= 5 IEnMin= 5 EnMin= -1633.15359567116     IErMin= 5 ErrMin= 5.97D-07
 ErrMax= 5.97D-07  0.00D+00 EMaxC= 1.00D-01 BMatC= 5.09D-10 BMatP= 1.30D-08
 IDIUse=1 WtCom= 1.00D+00 WtEn= 0.00D+00
 Coeff-Com: -0.166D-02 0.123D+00 0.731D-01 0.202D+00 0.604D+00
 Coeff:     -0.166D-02 0.123D+00 0.731D-01 0.202D+00 0.604D+00
 Gap=     0.107 Goal=   None    Shift=    0.000
 RMSDP=8.62D-08 MaxDP=3.63D-06 DE=-1.15D-08 OVMax= 5.30D-06

 Cycle  11  Pass 1  IDiag  1:
 RMSU=  8.07D-08    CP:  1.00D+00  1.01D+00  3.69D-01  6.99D-01  9.22D-01
 E= -1633.15359567140     Delta-E=       -0.000000000236 Rises=F Damp=F
 DIIS: error= 1.48D-07 at cycle   6 NSaved=   6.
 NSaved= 6 IEnMin= 6 EnMin= -1633.15359567140     IErMin= 6 ErrMin= 1.48D-07
 ErrMax= 1.48D-07  0.00D+00 EMaxC= 1.00D-01 BMatC= 4.56D-11 BMatP= 5.09D-10
 IDIUse=1 WtCom= 1.00D+00 WtEn= 0.00D+00
 Coeff-Com: -0.303D-03 0.173D-01 0.113D-01 0.521D-01 0.283D+00 0.637D+00
 Coeff:     -0.303D-03 0.173D-01 0.113D-01 0.521D-01 0.283D+00 0.637D+00
 Gap=     0.107 Goal=   None    Shift=    0.000
 RMSDP=2.76D-08 MaxDP=1.16D-06 DE=-2.36D-10 OVMax= 1.14D-06

 Cycle  12  Pass 1  IDiag  1:
 RMSU=  1.97D-08    CP:  1.00D+00  1.01D+00  3.71D-01  7.07D-01  9.53D-01
                    CP:  8.35D-01
 E= -1633.15359567160     Delta-E=       -0.000000000197 Rises=F Damp=F
 DIIS: error= 6.00D-08 at cycle   7 NSaved=   7.
 NSaved= 7 IEnMin= 7 EnMin= -1633.15359567160     IErMin= 7 ErrMin= 6.00D-08
 ErrMax= 6.00D-08  0.00D+00 EMaxC= 1.00D-01 BMatC= 7.36D-12 BMatP= 4.56D-11
 IDIUse=1 WtCom= 1.00D+00 WtEn= 0.00D+00
 Coeff-Com: -0.664D-05-0.255D-02-0.937D-03 0.874D-02 0.968D-01 0.351D+00
 Coeff-Com:  0.547D+00
 Coeff:     -0.664D-05-0.255D-02-0.937D-03 0.874D-02 0.968D-01 0.351D+00
 Coeff:      0.547D+00
 Gap=     0.107 Goal=   None    Shift=    0.000
 RMSDP=9.96D-09 MaxDP=3.98D-07 DE=-1.97D-10 OVMax= 4.74D-07

 SCF Done:  E(RB3LYP) =  -1633.15359567     A.U. after   12 cycles
            NFock= 12  Conv=0.10D-07     -V/T= 2.0087
 KE= 1.619052876359D+03 PE=-1.051929471858D+04 EE= 3.920335609438D+03
 Leave Link  502 at Wed Aug 28 15:53:55 2019, MaxMem=   536870912 cpu:      2279.7
 (Enter /pbs_home/pkowalski/g09d01/g09/l701.exe)
 Compute integral first derivatives.
 ... and contract with generalized density number  0.
 Leave Link  701 at Wed Aug 28 15:53:56 2019, MaxMem=   536870912 cpu:         4.4
 (Enter /pbs_home/pkowalski/g09d01/g09/l702.exe)
 L702 exits ... SP integral derivatives will be done elsewhere.
 Leave Link  702 at Wed Aug 28 15:53:56 2019, MaxMem=   536870912 cpu:         0.2
 (Enter /pbs_home/pkowalski/g09d01/g09/l703.exe)
 Compute integral first derivatives, UseDBF=F ICtDFT=           0.
 Integral derivatives from FoFJK, PRISM(SPDF).
 Calling FoFJK, ICntrl=      2127 FMM=F ISym2X=0 I1Cent= 0 IOpClX= 0 NMat=1 NMatS=1 NMatT=0.
 FoFJK:  IHMeth= 1 ICntrl=    2127 DoSepK=F KAlg= 0 I1Cent=   0 FoldK=F
 IRaf=         0 NMat=   1 IRICut=       1 DoRegI=T DoRafI=F ISym2E= 0.
 FoFCou: FMM=F IPFlag=           0 FMFlag=      100000 FMFlg1=         800
         NFxFlg=           0 DoJE=F BraDBF=F KetDBF=F FulRan=T
         wScrn=  0.000000 ICntrl=    2127 IOpCl=  0 I1Cent=           0 NGrid=           0
         NMat0=    1 NMatS0=      1 NMatT0=    0 NMatD0=    1 NMtDS0=    0 NMtDT0=    0
 Symmetry not used in FoFCou.
 Leave Link  703 at Wed Aug 28 15:55:26 2019, MaxMem=   536870912 cpu:       715.9
 (Enter /pbs_home/pkowalski/g09d01/g09/l716.exe)
 Dipole        = 8.23388810D-03-1.37920204D+00 4.91074059D-02
 ***** Axes restored to original set *****
 -------------------------------------------------------------------
 Center     Atomic                   Forces (Hartrees/Bohr)
 Number     Number              X              Y              Z
 -------------------------------------------------------------------
      1        6          -0.001481889   -0.002359017   -0.000610857
      2        6          -0.001009034   -0.000205219    0.000492300
      3        6           0.000090820    0.000497962    0.000308912
      4        8           0.000329802   -0.000002418    0.000191255
      5        6          -0.000688515    0.000637083    0.000643494
      6        6           0.000209678    0.000101391   -0.000237904
      7        6           0.002226518    0.001193033    0.000255204
      8        6           0.000324261   -0.000186790    0.000794238
      9        6           0.000403203    0.001597000   -0.001569052
     10        6          -0.000481520   -0.001324407   -0.000933313
     11        6          -0.001098222    0.000507686    0.001005488
     12        9          -0.000024224   -0.000005322   -0.000386196
     13        9           0.000157431    0.000242150   -0.000062700
     14        9          -0.000196864    0.000312468    0.000828450
     15        9           0.000787782    0.001557834   -0.000008616
     16        9           0.000791265    0.000010847   -0.000109491
     17        9           0.000163409   -0.000501134   -0.000901185
     18        6           0.000579264    0.000118198   -0.000169043
     19        6          -0.001233577   -0.001673690    0.001203539
     20        6          -0.000004765   -0.000508353   -0.000240986
     21        1          -0.000048818    0.000093964    0.000097861
     22        1          -0.000171021    0.000138602   -0.000041551
     23        1           0.000027011    0.000042611   -0.000014934
     24        6          -0.000016074    0.000252144   -0.000289795
     25        1           0.000215653   -0.000250080    0.000004415
     26        1          -0.000032044    0.000091835    0.000012415
     27        1           0.000076122   -0.000072766   -0.000048554
     28        6          -0.000272173   -0.000104271   -0.000074049
     29        6           0.000146997   -0.000686420    0.000020177
     30        6           0.000226765    0.000061166   -0.000853063
     31        8          -0.000158793    0.000196110    0.000531162
     32        6          -0.000001450    0.000228877   -0.000042787
     33        6          -0.000054491   -0.000045648    0.000006854
     34        6           0.000555400    0.000107093   -0.000496553
     35        1          -0.000405450   -0.000092676    0.000233612
     36        1           0.000121204    0.000003818    0.000015443
     37        1           0.000015931   -0.000037762    0.000077728
     38        1          -0.000022578    0.000027156   -0.000093688
     39        6           0.000004061    0.000750303    0.000167700
     40        6          -0.000020136   -0.000053822    0.000082762
     41        6           0.000041256   -0.000251475    0.000178637
     42        1          -0.000045701   -0.000046529   -0.000091806
     43        1          -0.000049691    0.000093636   -0.000038300
     44        1           0.000099554    0.000000966    0.000086010
     45        1          -0.000076358   -0.000456137    0.000076768
 -------------------------------------------------------------------
 Cartesian Forces:  Max     0.002359017 RMS     0.000579120
 Leave Link  716 at Wed Aug 28 15:55:26 2019, MaxMem=   536870912 cpu:         0.2
 (Enter /pbs_home/pkowalski/g09d01/g09/l103.exe)

 GradGradGradGradGradGradGradGradGradGradGradGradGradGradGradGradGradGrad
 Berny optimization.
 Using GEDIIS/GDIIS optimizer.
 FormGI is forming the generalized inverse of G from B-inverse, IUseBI=4.
 Internal  Forces:  Max     0.002803775 RMS     0.000289604
 Search for a local minimum.
 Step number   5 out of a maximum of  270
 All quantities printed in internal units (Hartrees-Bohrs-Radians)
 RMS Force = .28960D-03 SwitMx=.10000D-02 MixMth= 2
 Mixed Optimization -- En-DIIS/RFO-DIIS
 Swapping is turned off.
 Update second derivatives using D2CorX and points    4    5
 DE= -5.39D-04 DEPred=-6.27D-04 R= 8.59D-01
 TightC=F SS=  1.41D+00  RLast= 3.72D-01 DXNew= 2.4000D+00 1.1154D+00
 Trust test= 8.59D-01 RLast= 3.72D-01 DXMaxT set to 1.43D+00
 ITU=  1  1  1  1  0
     Eigenvalues ---    0.00230   0.00238   0.00494   0.00870   0.00943
     Eigenvalues ---    0.00962   0.01090   0.01126   0.01269   0.01297
     Eigenvalues ---    0.01940   0.01963   0.01978   0.01987   0.01995
     Eigenvalues ---    0.01999   0.02002   0.02007   0.02085   0.02087
     Eigenvalues ---    0.02093   0.02096   0.02103   0.02104   0.02118
     Eigenvalues ---    0.02169   0.02277   0.02297   0.04405   0.04569
     Eigenvalues ---    0.05015   0.05500   0.05513   0.05707   0.05722
     Eigenvalues ---    0.05888   0.06117   0.07451   0.07480   0.08024
     Eigenvalues ---    0.09049   0.09210   0.09251   0.09646   0.10341
     Eigenvalues ---    0.10632   0.11088   0.12271   0.12558   0.14145
     Eigenvalues ---    0.14503   0.15939   0.15994   0.15999   0.16000
     Eigenvalues ---    0.16000   0.16000   0.16000   0.16000   0.16000
     Eigenvalues ---    0.16000   0.16000   0.16003   0.16011   0.16020
     Eigenvalues ---    0.16966   0.17425   0.20732   0.21985   0.22000
     Eigenvalues ---    0.22592   0.22675   0.23994   0.24314   0.24353
     Eigenvalues ---    0.24468   0.24647   0.24719   0.24976   0.25642
     Eigenvalues ---    0.26899   0.27896   0.28110   0.28193   0.28410
     Eigenvalues ---    0.28445   0.31986   0.32441   0.32466   0.32509
     Eigenvalues ---    0.32549   0.32580   0.32606   0.32899   0.33578
     Eigenvalues ---    0.34577   0.35723   0.35725   0.35727   0.35730
     Eigenvalues ---    0.35739   0.35833   0.36050   0.36354   0.37033
     Eigenvalues ---    0.37287   0.40085   0.40161   0.41014   0.41536
     Eigenvalues ---    0.41582   0.43812   0.44510   0.44603   0.45513
     Eigenvalues ---    0.45763   0.45811   0.46130   0.46429   0.47396
     Eigenvalues ---    0.47462   0.47953   0.48284   0.48437   0.48717
     Eigenvalues ---    0.48917   0.50183   0.52247   0.52390
 En-DIIS/RFO-DIIS IScMMF=        0 using points:     5    4    3
 RFO step:  Lambda=-4.25831518D-05.
 NNeg= 0 NP= 3 Switch=  2.50D-03 Rises=F DC=  2.75D-03 SmlDif=  1.00D-05
 RMS Error=  0.6101549930D-03 NUsed= 3 EDIIS=F
 DidBck=F Rises=F RFO-DIIS coefs:    0.83958    0.20397   -0.04355
 Iteration  1 RMS(Cart)=  0.00736765 RMS(Int)=  0.00004634
 Iteration  2 RMS(Cart)=  0.00004771 RMS(Int)=  0.00001477
 Iteration  3 RMS(Cart)=  0.00000000 RMS(Int)=  0.00001477
 ITry= 1 IFail=0 DXMaxC= 4.98D-02 DCOld= 1.00D+10 DXMaxT= 1.43D+00 DXLimC= 3.00D+00 Rises=F
 Variable       Old X    -DE/DX   Delta X   Delta X   Delta X     New X
                                 (Linear)    (Quad)   (Total)
    R1        2.73605   0.00057   0.00013   0.00087   0.00100   2.73705
    R2        2.91948  -0.00035   0.00098  -0.00318  -0.00224   2.91723
    R3        2.56020   0.00280   0.00278   0.00276   0.00555   2.56574
    R4        2.67588  -0.00046   0.00029  -0.00125  -0.00094   2.67494
    R5        2.65473   0.00013   0.00005   0.00019   0.00024   2.65498
    R6        2.56172   0.00005   0.00012  -0.00006   0.00008   2.56181
    R7        2.63252   0.00001  -0.00013   0.00013   0.00001   2.63253
    R8        2.74005  -0.00024  -0.00102  -0.00002  -0.00104   2.73901
    R9        2.89064  -0.00022   0.00023  -0.00111  -0.00090   2.88975
   R10        2.90235   0.00031  -0.00029   0.00146   0.00117   2.90352
   R11        2.64362  -0.00013  -0.00001  -0.00021  -0.00021   2.64341
   R12        2.06200  -0.00003   0.00009  -0.00021  -0.00012   2.06189
   R13        2.83738   0.00034   0.00090  -0.00042   0.00049   2.83787
   R14        2.76501  -0.00038   0.00052  -0.00143  -0.00087   2.76414
   R15        2.94717  -0.00016  -0.00036  -0.00045  -0.00082   2.94635
   R16        2.57443  -0.00025  -0.00036   0.00017  -0.00019   2.57424
   R17        2.55719   0.00007  -0.00032   0.00074   0.00042   2.55761
   R18        2.84155   0.00026   0.00085  -0.00064   0.00021   2.84176
   R19        2.55975   0.00221   0.00193   0.00288   0.00482   2.56457
   R20        2.94878   0.00008  -0.00074   0.00065  -0.00011   2.94867
   R21        2.55387  -0.00090   0.00020  -0.00164  -0.00144   2.55243
   R22        2.52566   0.00171  -0.00003   0.00343   0.00341   2.52907
   R23        2.56050   0.00069  -0.00006   0.00153   0.00147   2.56197
   R24        2.57341  -0.00099  -0.00051  -0.00103  -0.00155   2.57186
   R25        2.91355  -0.00016   0.00117  -0.00285  -0.00171   2.91184
   R26        2.90526  -0.00014   0.00022  -0.00056  -0.00034   2.90493
   R27        2.74006  -0.00009  -0.00115   0.00042  -0.00074   2.73932
   R28        2.73197   0.00038   0.00010   0.00052   0.00062   2.73259
   R29        2.07690   0.00005  -0.00011   0.00032   0.00020   2.07711
   R30        2.07510   0.00008   0.00007   0.00018   0.00025   2.07535
   R31        2.07671   0.00004  -0.00022   0.00038   0.00015   2.07686
   R32        2.07471   0.00021   0.00011   0.00048   0.00059   2.07530
   R33        2.07690  -0.00002  -0.00025   0.00024  -0.00001   2.07689
   R34        2.07720   0.00000  -0.00012   0.00017   0.00005   2.07726
   R35        2.65623  -0.00010  -0.00001  -0.00007  -0.00008   2.65616
   R36        2.06596  -0.00012   0.00006  -0.00042  -0.00035   2.06560
   R37        2.67493  -0.00036   0.00034  -0.00107  -0.00070   2.67422
   R38        2.65360   0.00008   0.00004   0.00015   0.00018   2.65379
   R39        2.56346  -0.00019   0.00007  -0.00026  -0.00017   2.56329
   R40        2.63251   0.00000  -0.00014   0.00013  -0.00001   2.63250
   R41        2.64417  -0.00011   0.00002  -0.00021  -0.00019   2.64398
   R42        2.06202  -0.00005   0.00009  -0.00024  -0.00014   2.06188
   R43        2.63671   0.00007  -0.00006   0.00025   0.00019   2.63690
   R44        2.06396  -0.00007   0.00009  -0.00032  -0.00022   2.06374
   R45        2.06050  -0.00036   0.00005  -0.00094  -0.00089   2.05961
   R46        2.63628   0.00011  -0.00011   0.00043   0.00032   2.63660
   R47        2.06182  -0.00043   0.00016  -0.00130  -0.00115   2.06067
   R48        2.65710  -0.00007   0.00002  -0.00010  -0.00007   2.65703
   R49        2.06390  -0.00007   0.00010  -0.00032  -0.00022   2.06367
   R50        2.06593  -0.00011   0.00006  -0.00039  -0.00033   2.06560
    A1        1.83670  -0.00008  -0.00008   0.00035   0.00020   1.83690
    A2        2.37650   0.00002  -0.00022   0.00038   0.00020   2.37670
    A3        2.06850   0.00006   0.00029  -0.00076  -0.00047   2.06803
    A4        1.85055  -0.00004   0.00003   0.00022   0.00023   1.85078
    A5        2.34562   0.00005  -0.00023   0.00016  -0.00006   2.34556
    A6        2.08506   0.00000   0.00001   0.00017   0.00019   2.08525
    A7        1.98106   0.00000   0.00030  -0.00047  -0.00016   1.98090
    A8        2.13214   0.00000   0.00006  -0.00023  -0.00018   2.13197
    A9        2.16969   0.00000  -0.00033   0.00075   0.00043   2.17013
   A10        1.88239   0.00009   0.00067  -0.00064  -0.00001   1.88238
   A11        1.81591   0.00006   0.00082   0.00039   0.00120   1.81711
   A12        1.90471   0.00031  -0.00140   0.00141   0.00002   1.90473
   A13        1.93771  -0.00032   0.00235  -0.00543  -0.00309   1.93462
   A14        1.95539  -0.00020   0.00010  -0.00033  -0.00024   1.95515
   A15        1.87283   0.00018  -0.00063   0.00287   0.00226   1.87510
   A16        1.97129  -0.00004  -0.00101   0.00092  -0.00010   1.97119
   A17        2.04814   0.00015  -0.00018   0.00072   0.00054   2.04868
   A18        2.10330  -0.00001   0.00028  -0.00009   0.00020   2.10349
   A19        2.13173  -0.00015  -0.00010  -0.00064  -0.00074   2.13099
   A20        2.27595   0.00051   0.00110   0.00031   0.00130   2.27725
   A21        2.10980  -0.00038  -0.00055  -0.00057  -0.00120   2.10860
   A22        1.89741  -0.00013  -0.00027   0.00025  -0.00008   1.89733
   A23        1.80278   0.00024   0.00037   0.00075   0.00112   1.80390
   A24        1.95629   0.00007  -0.00005   0.00110   0.00105   1.95734
   A25        2.00110   0.00008   0.00131  -0.00080   0.00049   2.00160
   A26        1.89454  -0.00003   0.00025   0.00021   0.00045   1.89499
   A27        1.93646  -0.00026  -0.00039  -0.00120  -0.00159   1.93488
   A28        1.87092  -0.00010  -0.00144  -0.00003  -0.00147   1.86945
   A29        1.92056   0.00001  -0.00046   0.00047   0.00004   1.92060
   A30        2.10779  -0.00032  -0.00092   0.00000  -0.00088   2.10691
   A31        2.25449   0.00030   0.00109  -0.00045   0.00065   2.25514
   A32        1.82938  -0.00024  -0.00018  -0.00004  -0.00025   1.82913
   A33        1.89300   0.00012  -0.00114   0.00122   0.00009   1.89309
   A34        1.96871   0.00008   0.00141  -0.00066   0.00075   1.96946
   A35        1.90181  -0.00002  -0.00105   0.00027  -0.00076   1.90104
   A36        1.96623   0.00022   0.00094   0.00073   0.00168   1.96791
   A37        1.90194  -0.00016  -0.00013  -0.00139  -0.00153   1.90041
   A38        1.81631   0.00012   0.00039   0.00024   0.00062   1.81692
   A39        1.99036   0.00021   0.00231  -0.00071   0.00160   1.99196
   A40        1.95503   0.00010  -0.00101   0.00221   0.00120   1.95623
   A41        1.93486  -0.00022  -0.00007  -0.00126  -0.00130   1.93355
   A42        1.90378  -0.00004  -0.00051   0.00049  -0.00003   1.90375
   A43        1.86330  -0.00018  -0.00117  -0.00091  -0.00208   1.86122
   A44        1.90449   0.00017   0.00005   0.00003   0.00008   1.90457
   A45        1.97235  -0.00035  -0.00044  -0.00183  -0.00227   1.97008
   A46        1.95972   0.00004  -0.00008   0.00076   0.00069   1.96041
   A47        1.92912   0.00023   0.00015   0.00123   0.00137   1.93049
   A48        1.81605  -0.00009   0.00079  -0.00020   0.00058   1.81664
   A49        1.87588   0.00002  -0.00036   0.00018  -0.00017   1.87570
   A50        2.07053   0.00026   0.00062  -0.00026   0.00035   2.07087
   A51        2.37346  -0.00024  -0.00007  -0.00037  -0.00040   2.37306
   A52        1.83832  -0.00002  -0.00059   0.00064   0.00001   1.83833
   A53        1.91044   0.00020  -0.00035   0.00184   0.00149   1.91193
   A54        1.90674   0.00013  -0.00027   0.00129   0.00102   1.90776
   A55        1.94210  -0.00013   0.00092  -0.00222  -0.00130   1.94080
   A56        1.90463  -0.00005  -0.00057   0.00119   0.00061   1.90524
   A57        1.89497  -0.00007   0.00000  -0.00073  -0.00073   1.89424
   A58        1.90459  -0.00008   0.00025  -0.00133  -0.00108   1.90351
   A59        1.90455   0.00026  -0.00003   0.00179   0.00176   1.90630
   A60        1.94460  -0.00022   0.00041  -0.00210  -0.00168   1.94291
   A61        1.91139   0.00017  -0.00030   0.00154   0.00124   1.91263
   A62        1.90373  -0.00008   0.00015  -0.00110  -0.00095   1.90279
   A63        1.90448  -0.00009  -0.00052   0.00093   0.00041   1.90489
   A64        1.89471  -0.00004   0.00026  -0.00103  -0.00077   1.89394
   A65        2.12085  -0.00015   0.00019  -0.00077  -0.00058   2.12027
   A66        2.07848   0.00009  -0.00016   0.00049   0.00034   2.07881
   A67        2.08386   0.00007  -0.00004   0.00028   0.00024   2.08410
   A68        1.85156  -0.00008   0.00004  -0.00042  -0.00038   1.85118
   A69        2.34113   0.00006  -0.00010   0.00038   0.00030   2.34143
   A70        2.08917   0.00002  -0.00010   0.00031   0.00021   2.08938
   A71        1.97900   0.00006   0.00033  -0.00010   0.00021   1.97922
   A72        2.13001   0.00000   0.00011  -0.00027  -0.00017   2.12984
   A73        2.17391  -0.00005  -0.00042   0.00053   0.00010   2.17401
   A74        1.88025   0.00014   0.00021   0.00009   0.00025   1.88049
   A75        2.04722   0.00014  -0.00014   0.00065   0.00051   2.04772
   A76        2.10424   0.00005   0.00013   0.00037   0.00050   2.10474
   A77        2.13171  -0.00018   0.00001  -0.00101  -0.00100   2.13071
   A78        2.10636   0.00004   0.00002   0.00027   0.00029   2.10664
   A79        2.08790  -0.00003  -0.00003  -0.00014  -0.00017   2.08773
   A80        2.08893  -0.00002   0.00001  -0.00013  -0.00012   2.08881
   A81        2.07379  -0.00005  -0.00011  -0.00016  -0.00027   2.07352
   A82        2.09977   0.00022   0.00026   0.00095   0.00122   2.10098
   A83        2.10957  -0.00017  -0.00015  -0.00077  -0.00092   2.10865
   A84        2.07173  -0.00006  -0.00002  -0.00031  -0.00033   2.07140
   A85        2.10158   0.00022  -0.00006   0.00132   0.00127   2.10285
   A86        2.10988  -0.00015   0.00007  -0.00102  -0.00094   2.10893
   A87        2.10550   0.00005   0.00004   0.00029   0.00033   2.10583
   A88        2.08994   0.00000  -0.00012   0.00008  -0.00004   2.08991
   A89        2.08774  -0.00004   0.00007  -0.00037  -0.00029   2.08745
   A90        2.12268  -0.00014   0.00010  -0.00065  -0.00055   2.12213
   A91        2.07780   0.00007  -0.00012   0.00038   0.00026   2.07806
   A92        2.08271   0.00007   0.00001   0.00027   0.00028   2.08299
    D1        0.21010  -0.00007   0.00029  -0.00600  -0.00573   0.20437
    D2       -3.00192   0.00002  -0.00271   0.00387   0.00115  -3.00077
    D3       -2.86894   0.00003   0.00088  -0.00525  -0.00440  -2.87334
    D4        0.20222   0.00012  -0.00212   0.00462   0.00248   0.20470
    D5       -0.31057   0.00009   0.00322   0.00166   0.00488  -0.30568
    D6       -2.40049   0.00014   0.00334   0.00115   0.00450  -2.39599
    D7        1.69879   0.00019   0.00402   0.00274   0.00675   1.70554
    D8        2.78174   0.00001   0.00275   0.00111   0.00386   2.78559
    D9        0.69181   0.00006   0.00287   0.00060   0.00347   0.69528
   D10       -1.49210   0.00011   0.00355   0.00219   0.00572  -1.48637
   D11       -0.18815  -0.00004   0.00278  -0.00278   0.00000  -0.18816
   D12        2.96257  -0.00012  -0.00127  -0.00091  -0.00217   2.96040
   D13        3.02213   0.00007   0.00345  -0.00199   0.00144   3.02357
   D14       -0.11033   0.00000  -0.00060  -0.00012  -0.00072  -0.11105
   D15       -0.02790   0.00003  -0.00433   0.00907   0.00474  -0.02316
   D16        3.08907   0.00020  -0.00230   0.01150   0.00920   3.09828
   D17       -3.11171  -0.00004  -0.00185   0.00097  -0.00089  -3.11260
   D18        0.00527   0.00012   0.00018   0.00340   0.00357   0.00884
   D19       -3.07133  -0.00013   0.00327  -0.01092  -0.00765  -3.07898
   D20        0.08128  -0.00023   0.00220  -0.01370  -0.01151   0.06977
[truncated: 838,360 more chars]
