# Supplementary material for: Wide-range IR spectra of diarylethene derivatives and their simulation using the density functional theory
Source: Sci Rep. 2022 Oct 7;12:16834. doi: 10.1038/s41598-022-20264-x (PMC9546887; doi:10.1038/s41598-022-20264-x)
Supplement: Supplementary file 1 — Supplementary Information 1. [file 41598_2022_20264_MOESM1_ESM.zip › IR_files/4_0097/closed/closed_lc-wpbe_air_D3.log]

 Entering Gaussian System, Link 0=g09
 Input=closed_lc-wpbe_air_D3.gjf
 Output=closed_lc-wpbe_air_D3.log
 AtFile(1): /pbs_home/daria/inz/Def2SVP.gbs
            O     0
            S   5   1.00
               2266.1767785             -0.53431809926D-02
                340.87010191            -0.39890039230D-01
                 77.363135167           -0.17853911985
                 21.479644940           -0.46427684959
                  6.6589433124          -0.44309745172
            S   1   1.00
                  0.80975975668          1.0000000
            S   1   1.00
                  0.25530772234          1.0000000
            P   3   1.00
                 17.721504317            0.43394573193D-01
                  3.8635505440           0.23094120765
                  1.0480920883           0.51375311064
            P   1   1.00
                  0.27641544411          1.0000000
            D   1   1.00
                  1.2000000              1.0000000
            ****
            H     0
            S   3   1.00
                 13.0107010              0.19682158E-01
                  1.9622572              0.13796524
                  0.44453796             0.47831935
            S   1   1.00
                  0.12194962             1.0000000
            P   1   1.00
                  0.8000000              1.0000000
            ****
            C     0
            S   5   1.00
               1238.4016938              0.54568832082E-02
                186.29004992             0.40638409211E-01
                 42.251176346            0.18025593888
                 11.676557932            0.46315121755
                  3.5930506482           0.44087173314
            S   1   1.00
                  0.40245147363          1.0000000
            S   1   1.00
                  0.13090182668          1.0000000
            P   3   1.00
                  9.4680970621           0.38387871728E-01
                  2.0103545142           0.21117025112
                  0.54771004707          0.51328172114
            P   1   1.00
                  0.15268613795          1.0000000
            D   1   1.00
                  0.8000000              1.0000000
            ****
            F     0
            S   5   1.00
               2894.8325990             -0.53408255515E-02
                435.41939120            -0.39904258866E-01
                 98.843328866           -0.17912768038
                 27.485198001           -0.46758090825
                  8.5405498171          -0.44653131020
            S   1   1.00
                  1.0654578038           1.0000000
            S   1   1.00
                  0.33247346748          1.0000000
            P   3   1.00
                 22.696633924           -0.45212874436E-01
                  4.9872339257          -0.23754317067
                  1.3491613954          -0.51287353587
            P   1   1.00
                  0.34829881977          1.0000000
            D   1   1.00
                  1.4000000              1.0000000
            ****
 Initial command:
 /pbs_home/pkowalski/g09d01/g09/l1.exe "/pbs_home/daria/inz/0097/closed/LC-wPBE_poprawka/Gau-29407.inp" -scrdir="/pbs_home/daria/inz/0097/closed/LC-wPBE_poprawka/"
 Entering Link 1 = /pbs_home/pkowalski/g09d01/g09/l1.exe PID=     29408.
  
 Copyright (c) 1988,1990,1992,1993,1995,1998,2003,2009,2013,
            Gaussian, Inc.  All Rights Reserved.
  
 This is part of the Gaussian(R) 09 program.  It is based on
 the Gaussian(R) 03 system (copyright 2003, Gaussian, Inc.),
 the Gaussian(R) 98 system (copyright 1998, Gaussian, Inc.),
 the Gaussian(R) 94 system (copyright 1995, Gaussian, Inc.),
 the Gaussian 92(TM) system (copyright 1992, Gaussian, Inc.),
 the Gaussian 90(TM) system (copyright 1990, Gaussian, Inc.),
 the Gaussian 88(TM) system (copyright 1988, Gaussian, Inc.),
 the Gaussian 86(TM) system (copyright 1986, Carnegie Mellon
 University), and the Gaussian 82(TM) system (copyright 1983,
 Carnegie Mellon University). Gaussian is a federally registered
 trademark of Gaussian, Inc.
  
 This software contains proprietary and confidential information,
 including trade secrets, belonging to Gaussian, Inc.
  
 This software is provided under written license and may be
 used, copied, transmitted, or stored only in accord with that
 written license.
  
 The following legend is applicable only to US Government
 contracts under FAR:
  
                    RESTRICTED RIGHTS LEGEND
  
 Use, reproduction and disclosure by the US Government is
 subject to restrictions as set forth in subparagraphs (a)
 and (c) of the Commercial Computer Software - Restricted
 Rights clause in FAR 52.227-19.
  
 Gaussian, Inc.
 340 Quinnipiac St., Bldg. 40, Wallingford CT 06492
  
  
 ---------------------------------------------------------------
 Warning -- This program may not be used in any manner that
 competes with the business of Gaussian, Inc. or will provide
 assistance to any competitor of Gaussian, Inc.  The licensee
 of this program is prohibited from giving any competitor of
 Gaussian, Inc. access to this program.  By using this program,
 the user acknowledges that Gaussian, Inc. is engaged in the
 business of creating and licensing software in the field of
 computational chemistry and represents and warrants to the
 licensee that it is not a competitor of Gaussian, Inc. and that
 it will not use this program in any manner prohibited above.
 ---------------------------------------------------------------
  

 Cite this work as:
 Gaussian 09, Revision D.01,
 M. J. Frisch, G. W. Trucks, H. B. Schlegel, G. E. Scuseria, 
 M. A. Robb, J. R. Cheeseman, G. Scalmani, V. Barone, B. Mennucci, 
 G. A. Petersson, H. Nakatsuji, M. Caricato, X. Li, H. P. Hratchian, 
 A. F. Izmaylov, J. Bloino, G. Zheng, J. L. Sonnenberg, M. Hada, 
 M. Ehara, K. Toyota, R. Fukuda, J. Hasegawa, M. Ishida, T. Nakajima, 
 Y. Honda, O. Kitao, H. Nakai, T. Vreven, J. A. Montgomery, Jr., 
 J. E. Peralta, F. Ogliaro, M. Bearpark, J. J. Heyd, E. Brothers, 
 K. N. Kudin, V. N. Staroverov, T. Keith, R. Kobayashi, J. Normand, 
 K. Raghavachari, A. Rendell, J. C. Burant, S. S. Iyengar, J. Tomasi, 
 M. Cossi, N. Rega, J. M. Millam, M. Klene, J. E. Knox, J. B. Cross, 
 V. Bakken, C. Adamo, J. Jaramillo, R. Gomperts, R. E. Stratmann, 
 O. Yazyev, A. J. Austin, R. Cammi, C. Pomelli, J. W. Ochterski, 
 R. L. Martin, K. Morokuma, V. G. Zakrzewski, G. A. Voth, 
 P. Salvador, J. J. Dannenberg, S. Dapprich, A. D. Daniels, 
 O. Farkas, J. B. Foresman, J. V. Ortiz, J. Cioslowski, 
 and D. J. Fox, Gaussian, Inc., Wallingford CT, 2013.
 
 ******************************************
 Gaussian 09:  ES64L-G09RevD.01 24-Apr-2013
                15-May-2020 
 ******************************************
 %chk=dae0097freq_closed_lc-wpbe_air_D3.chk
 %NProcShared=8
 Will use up to    8 processors via shared memory.
 %Mem=4GB
 -----------------------------------------------
 #P opt freq LC-wPBE/Gen EmpiricalDispersion=GD3
 -----------------------------------------------
 1/14=-1,18=20,19=15,26=3,38=1/1,3;
 2/9=110,12=2,17=6,18=5,40=1/2;
 3/5=7,11=2,16=1,25=1,30=1,71=1,74=-41,124=31/1,2,3;
 4//1;
 5/5=2,38=5/2;
 6/7=2,8=2,9=2,10=2,28=1/1;
 7//1,2,3,16;
 1/14=-1,18=20,19=15,26=3/3(2);
 2/9=110/2;
 99//99;
 2/9=110/2;
 3/5=7,6=1,11=2,16=1,25=1,30=1,71=1,74=-41,82=7,124=31/1,2,3;
 4/5=5,16=3,69=1/1;
 5/5=2,38=5/2;
 7//1,2,3,16;
 1/14=-1,18=20,19=15,26=3/3(-5);
 2/9=110/2;
 6/7=2,8=2,9=2,10=2,19=2,28=1/1;
 99/9=1/99;
 Leave Link    1 at Fri May 15 16:41:36 2020, MaxMem=   536870912 cpu:         0.6
 (Enter /pbs_home/pkowalski/g09d01/g09/l101.exe)
 -------------------
 Title Card Required
 -------------------
 Symbolic Z-matrix:
 Charge =  0 Multiplicity = 1
 C                    -1.66312  -0.13968  -0.56629 
 C                    -3.01363   0.20184  -0.93949 
 C                    -3.76531  -0.91862  -0.68143 
 O                    -3.03182  -1.94043  -0.18542 
 C                    -1.6889   -1.58575  -0.11004 
 C                    -5.1394   -0.93336  -0.91616 
 C                    -0.44624   0.68023  -0.40065 
 C                    -0.1705    2.10992  -0.69801 
 C                     0.57478   0.19411   0.52559 
 C                     1.35552   2.14203  -0.52348 
 C                     1.66234   1.20438   0.65807 
 F                    -0.81058   2.90468   0.23773 
 F                    -0.52771   2.48068  -1.98224 
 F                     1.91643   1.58194  -1.66524 
 F                     1.867     3.41721  -0.36019 
 F                     2.93454   0.67816   0.53721 
 F                     1.51965   1.84923   1.87423 
 C                    -1.11372  -1.61694   1.34025 
 C                     0.28772  -1.03442   1.30433 
 C                    -1.99473  -0.81018   2.31927 
 H                    -1.54819  -0.82713   3.33687 
 H                    -3.00861  -1.25884   2.38191 
 H                    -2.09505   0.25219   2.01294 
 C                    -0.88059  -2.47689  -1.07353 
 H                    -0.93802  -3.5378   -0.75055 
 H                     0.18759  -2.17769  -1.11709 
 H                    -1.29847  -2.40413  -2.10063 
 C                    -5.7424    0.23142  -1.42197 
 C                     1.14791  -1.99787   1.95328 
 C                     0.34486  -3.07752   2.23833 
 O                    -0.93953  -2.89368   1.86022 
 C                     0.85966  -4.21818   2.85248 
 C                    -4.96786   1.38228  -1.67591 
 C                    -3.58441   1.37613  -1.42954 
 H                    -2.99132   2.25867  -1.61697 
 H                    -6.8076    0.24645  -1.61255 
 H                    -5.44193   2.27628  -2.05963 
 H                    -5.72739  -1.81837  -0.71126 
 C                     2.51055  -1.99911   2.25418 
 C                     3.04879  -3.13781   2.87716 
 C                     2.22675  -4.24317   3.17551 
 H                     4.10145  -3.16737   3.1268 
 H                     2.65096  -5.11657   3.65347 
 H                     0.22188  -5.06368   3.0747 
 H                     3.14477  -1.1587    2.02607 
 
 NAtoms=     45 NQM=       45 NQMF=       0 NMMI=      0 NMMIF=      0
                NMic=       0 NMicF=      0.
                    Isotopes and Nuclear Properties:
 (Nuclear quadrupole moments (NQMom) in fm**2, nuclear magnetic moments (NMagM)
  in nuclear magnetons)

  Atom         1           2           3           4           5           6           7           8           9          10
 IAtWgt=          12          12          12          16          12          12          12          12          12          12
 AtmWgt=  12.0000000  12.0000000  12.0000000  15.9949146  12.0000000  12.0000000  12.0000000  12.0000000  12.0000000  12.0000000
 NucSpn=           0           0           0           0           0           0           0           0           0           0
 AtZEff=   0.0000000   0.0000000   0.0000000   0.0000000   0.0000000   0.0000000   0.0000000   0.0000000   0.0000000   0.0000000
 NQMom=    0.0000000   0.0000000   0.0000000   0.0000000   0.0000000   0.0000000   0.0000000   0.0000000   0.0000000   0.0000000
 NMagM=    0.0000000   0.0000000   0.0000000   0.0000000   0.0000000   0.0000000   0.0000000   0.0000000   0.0000000   0.0000000
 AtZNuc=   6.0000000   6.0000000   6.0000000   8.0000000   6.0000000   6.0000000   6.0000000   6.0000000   6.0000000   6.0000000

  Atom        11          12          13          14          15          16          17          18          19          20
 IAtWgt=          12          19          19          19          19          19          19          12          12          12
 AtmWgt=  12.0000000  18.9984033  18.9984033  18.9984033  18.9984033  18.9984033  18.9984033  12.0000000  12.0000000  12.0000000
 NucSpn=           0           1           1           1           1           1           1           0           0           0
 AtZEff=   0.0000000   0.0000000   0.0000000   0.0000000   0.0000000   0.0000000   0.0000000   0.0000000   0.0000000   0.0000000
 NQMom=    0.0000000   0.0000000   0.0000000   0.0000000   0.0000000   0.0000000   0.0000000   0.0000000   0.0000000   0.0000000
 NMagM=    0.0000000   2.6288670   2.6288670   2.6288670   2.6288670   2.6288670   2.6288670   0.0000000   0.0000000   0.0000000
 AtZNuc=   6.0000000   9.0000000   9.0000000   9.0000000   9.0000000   9.0000000   9.0000000   6.0000000   6.0000000   6.0000000

  Atom        21          22          23          24          25          26          27          28          29          30
 IAtWgt=           1           1           1          12           1           1           1          12          12          12
 AtmWgt=   1.0078250   1.0078250   1.0078250  12.0000000   1.0078250   1.0078250   1.0078250  12.0000000  12.0000000  12.0000000
 NucSpn=           1           1           1           0           1           1           1           0           0           0
 AtZEff=   0.0000000   0.0000000   0.0000000   0.0000000   0.0000000   0.0000000   0.0000000   0.0000000   0.0000000   0.0000000
 NQMom=    0.0000000   0.0000000   0.0000000   0.0000000   0.0000000   0.0000000   0.0000000   0.0000000   0.0000000   0.0000000
 NMagM=    2.7928460   2.7928460   2.7928460   0.0000000   2.7928460   2.7928460   2.7928460   0.0000000   0.0000000   0.0000000
 AtZNuc=   1.0000000   1.0000000   1.0000000   6.0000000   1.0000000   1.0000000   1.0000000   6.0000000   6.0000000   6.0000000

  Atom        31          32          33          34          35          36          37          38          39          40
 IAtWgt=          16          12          12          12           1           1           1           1          12          12
 AtmWgt=  15.9949146  12.0000000  12.0000000  12.0000000   1.0078250   1.0078250   1.0078250   1.0078250  12.0000000  12.0000000
 NucSpn=           0           0           0           0           1           1           1           1           0           0
 AtZEff=   0.0000000   0.0000000   0.0000000   0.0000000   0.0000000   0.0000000   0.0000000   0.0000000   0.0000000   0.0000000
 NQMom=    0.0000000   0.0000000   0.0000000   0.0000000   0.0000000   0.0000000   0.0000000   0.0000000   0.0000000   0.0000000
 NMagM=    0.0000000   0.0000000   0.0000000   0.0000000   2.7928460   2.7928460   2.7928460   2.7928460   0.0000000   0.0000000
 AtZNuc=   8.0000000   6.0000000   6.0000000   6.0000000   1.0000000   1.0000000   1.0000000   1.0000000   6.0000000   6.0000000

  Atom        41          42          43          44          45
 IAtWgt=          12           1           1           1           1
 AtmWgt=  12.0000000   1.0078250   1.0078250   1.0078250   1.0078250
 NucSpn=           0           1           1           1           1
 AtZEff=   0.0000000   0.0000000   0.0000000   0.0000000   0.0000000
 NQMom=    0.0000000   0.0000000   0.0000000   0.0000000   0.0000000
 NMagM=    0.0000000   2.7928460   2.7928460   2.7928460   2.7928460
 AtZNuc=   6.0000000   1.0000000   1.0000000   1.0000000   1.0000000
 Leave Link  101 at Fri May 15 16:41:36 2020, MaxMem=   536870912 cpu:         2.2
 (Enter /pbs_home/pkowalski/g09d01/g09/l103.exe)

 GradGradGradGradGradGradGradGradGradGradGradGradGradGradGradGradGradGrad
 Berny optimization.
 Initialization pass.
                           ----------------------------
                           !    Initial Parameters    !
                           ! (Angstroms and Degrees)  !
 --------------------------                            --------------------------
 ! Name  Definition              Value          Derivative Info.                !
 --------------------------------------------------------------------------------
 ! R1    R(1,2)                  1.4421         estimate D2E/DX2                !
 ! R2    R(1,5)                  1.5166         estimate D2E/DX2                !
 ! R3    R(1,7)                  1.4766         estimate D2E/DX2                !
 ! R4    R(2,3)                  1.3737         estimate D2E/DX2                !
 ! R5    R(2,34)                 1.3946         estimate D2E/DX2                !
 ! R6    R(3,4)                  1.3521         estimate D2E/DX2                !
 ! R7    R(3,6)                  1.3941         estimate D2E/DX2                !
 ! R8    R(4,5)                  1.391          estimate D2E/DX2                !
 ! R9    R(5,18)                 1.5605         estimate D2E/DX2                !
 ! R10   R(5,24)                 1.5414         estimate D2E/DX2                !
 ! R11   R(6,28)                 1.4058         estimate D2E/DX2                !
 ! R12   R(6,38)                 1.0821         estimate D2E/DX2                !
 ! R13   R(7,8)                  1.4861         estimate D2E/DX2                !
 ! R14   R(7,9)                  1.4617         estimate D2E/DX2                !
 ! R15   R(8,10)                 1.5363         estimate D2E/DX2                !
 ! R16   R(8,12)                 1.3845         estimate D2E/DX2                !
 ! R17   R(8,13)                 1.3836         estimate D2E/DX2                !
 ! R18   R(9,11)                 1.4903         estimate D2E/DX2                !
 ! R19   R(9,19)                 1.4826         estimate D2E/DX2                !
 ! R20   R(10,11)                1.5393         estimate D2E/DX2                !
 ! R21   R(10,14)                1.3899         estimate D2E/DX2                !
 ! R22   R(10,15)                1.3836         estimate D2E/DX2                !
 ! R23   R(11,16)                1.382          estimate D2E/DX2                !
 ! R24   R(11,17)                1.3839         estimate D2E/DX2                !
 ! R25   R(18,19)                1.5181         estimate D2E/DX2                !
 ! R26   R(18,20)                1.5445         estimate D2E/DX2                !
 ! R27   R(18,31)                1.3895         estimate D2E/DX2                !
 ! R28   R(19,29)                1.4454         estimate D2E/DX2                !
 ! R29   R(20,21)                1.1114         estimate D2E/DX2                !
 ! R30   R(20,22)                1.1105         estimate D2E/DX2                !
 ! R31   R(20,23)                1.1102         estimate D2E/DX2                !
 ! R32   R(24,25)                1.1105         estimate D2E/DX2                !
 ! R33   R(24,26)                1.1101         estimate D2E/DX2                !
 ! R34   R(24,27)                1.1112         estimate D2E/DX2                !
 ! R35   R(28,33)                1.4103         estimate D2E/DX2                !
 ! R36   R(28,36)                1.0822         estimate D2E/DX2                !
 ! R37   R(29,30)                1.3754         estimate D2E/DX2                !
 ! R38   R(29,39)                1.3955         estimate D2E/DX2                !
 ! R39   R(30,31)                1.3515         estimate D2E/DX2                !
 ! R40   R(30,32)                1.394          estimate D2E/DX2                !
 ! R41   R(32,41)                1.405          estimate D2E/DX2                !
 ! R42   R(32,44)                1.0821         estimate D2E/DX2                !
 ! R43   R(33,34)                1.4052         estimate D2E/DX2                !
 ! R44   R(33,37)                1.0822         estimate D2E/DX2                !
 ! R45   R(34,35)                1.0797         estimate D2E/DX2                !
 ! R46   R(39,40)                1.4051         estimate D2E/DX2                !
 ! R47   R(39,45)                1.0773         estimate D2E/DX2                !
 ! R48   R(40,41)                1.4095         estimate D2E/DX2                !
 ! R49   R(40,42)                1.0823         estimate D2E/DX2                !
 ! R50   R(41,43)                1.0822         estimate D2E/DX2                !
 ! A1    A(2,1,5)              106.7228         estimate D2E/DX2                !
 ! A2    A(2,1,7)              132.0099         estimate D2E/DX2                !
 ! A3    A(5,1,7)              120.6439         estimate D2E/DX2                !
 ! A4    A(1,2,3)              105.7031         estimate D2E/DX2                !
 ! A5    A(1,2,34)             132.3465         estimate D2E/DX2                !
 ! A6    A(3,2,34)             121.9283         estimate D2E/DX2                !
 ! A7    A(2,3,4)              112.8602         estimate D2E/DX2                !
 ! A8    A(2,3,6)              121.0871         estimate D2E/DX2                !
 ! A9    A(4,3,6)              126.0501         estimate D2E/DX2                !
 ! A10   A(3,4,5)              110.5431         estimate D2E/DX2                !
 ! A11   A(1,5,4)              104.0778         estimate D2E/DX2                !
 ! A12   A(1,5,18)             107.0014         estimate D2E/DX2                !
 ! A13   A(1,5,24)             110.7509         estimate D2E/DX2                !
 ! A14   A(4,5,18)             113.6477         estimate D2E/DX2                !
 ! A15   A(4,5,24)             108.9647         estimate D2E/DX2                !
 ! A16   A(18,5,24)            112.0921         estimate D2E/DX2                !
 ! A17   A(3,6,28)             118.3351         estimate D2E/DX2                !
 ! A18   A(3,6,38)             120.8202         estimate D2E/DX2                !
 ! A19   A(28,6,38)            120.8445         estimate D2E/DX2                !
 ! A20   A(1,7,8)              131.6546         estimate D2E/DX2                !
 ! A21   A(1,7,9)              117.5193         estimate D2E/DX2                !
 ! A22   A(8,7,9)              108.4888         estimate D2E/DX2                !
 ! A23   A(7,8,10)             100.4678         estimate D2E/DX2                !
 ! A24   A(7,8,12)             109.3428         estimate D2E/DX2                !
 ! A25   A(7,8,13)             113.3047         estimate D2E/DX2                !
 ! A26   A(10,8,12)            111.7424         estimate D2E/DX2                !
 ! A27   A(10,8,13)            110.8729         estimate D2E/DX2                !
 ! A28   A(12,8,13)            110.7407         estimate D2E/DX2                !
 ! A29   A(7,9,11)             109.9149         estimate D2E/DX2                !
 ! A30   A(7,9,19)             118.2387         estimate D2E/DX2                !
 ! A31   A(11,9,19)            131.0205         estimate D2E/DX2                !
 ! A32   A(8,10,11)            105.811          estimate D2E/DX2                !
 ! A33   A(8,10,14)            107.4037         estimate D2E/DX2                !
 ! A34   A(8,10,15)            113.5697         estimate D2E/DX2                !
 ! A35   A(11,10,14)           107.7368         estimate D2E/DX2                !
 ! A36   A(11,10,15)           113.3993         estimate D2E/DX2                !
 ! A37   A(14,10,15)           108.6114         estimate D2E/DX2                !
 ! A38   A(9,11,10)            101.4925         estimate D2E/DX2                !
 ! A39   A(9,11,16)            113.9461         estimate D2E/DX2                !
 ! A40   A(9,11,17)            108.5871         estimate D2E/DX2                !
 ! A41   A(10,11,16)           110.3832         estimate D2E/DX2                !
 ! A42   A(10,11,17)           111.7257         estimate D2E/DX2                !
 ! A43   A(16,11,17)           110.4374         estimate D2E/DX2                !
 ! A44   A(5,18,19)            108.0956         estimate D2E/DX2                !
 ! A45   A(5,18,20)            111.6182         estimate D2E/DX2                !
 ! A46   A(5,18,31)            114.3528         estimate D2E/DX2                !
 ! A47   A(19,18,20)           109.9465         estimate D2E/DX2                !
 ! A48   A(19,18,31)           104.2233         estimate D2E/DX2                !
 ! A49   A(20,18,31)           108.3151         estimate D2E/DX2                !
 ! A50   A(9,19,18)            120.6055         estimate D2E/DX2                !
 ! A51   A(9,19,29)            132.2924         estimate D2E/DX2                !
 ! A52   A(18,19,29)           106.4382         estimate D2E/DX2                !
 ! A53   A(18,20,21)           110.0738         estimate D2E/DX2                !
 ! A54   A(18,20,22)           110.2127         estimate D2E/DX2                !
 ! A55   A(18,20,23)           112.1158         estimate D2E/DX2                !
 ! A56   A(21,20,22)           108.0005         estimate D2E/DX2                !
 ! A57   A(21,20,23)           107.6706         estimate D2E/DX2                !
 ! A58   A(22,20,23)           108.6434         estimate D2E/DX2                !
 ! A59   A(5,24,25)            110.0853         estimate D2E/DX2                !
 ! A60   A(5,24,26)            111.9191         estimate D2E/DX2                !
 ! A61   A(5,24,27)            110.0415         estimate D2E/DX2                !
 ! A62   A(25,24,26)           108.5822         estimate D2E/DX2                !
 ! A63   A(25,24,27)           108.1757         estimate D2E/DX2                !
 ! A64   A(26,24,27)           107.9334         estimate D2E/DX2                !
 ! A65   A(6,28,33)            120.3558         estimate D2E/DX2                !
 ! A66   A(6,28,36)            119.8068         estimate D2E/DX2                !
 ! A67   A(33,28,36)           119.8367         estimate D2E/DX2                !
 ! A68   A(19,29,30)           105.5931         estimate D2E/DX2                !
 ! A69   A(19,29,39)           132.727          estimate D2E/DX2                !
 ! A70   A(30,29,39)           121.6503         estimate D2E/DX2                !
 ! A71   A(29,30,31)           112.9618         estimate D2E/DX2                !
 ! A72   A(29,30,32)           121.197          estimate D2E/DX2                !
 ! A73   A(31,30,32)           125.8411         estimate D2E/DX2                !
 ! A74   A(18,31,30)           110.4156         estimate D2E/DX2                !
 ! A75   A(30,32,41)           118.3717         estimate D2E/DX2                !
 ! A76   A(30,32,44)           120.8061         estimate D2E/DX2                !
 ! A77   A(41,32,44)           120.8222         estimate D2E/DX2                !
 ! A78   A(28,33,34)           120.3686         estimate D2E/DX2                !
 ! A79   A(28,33,37)           119.8272         estimate D2E/DX2                !
 ! A80   A(34,33,37)           119.8039         estimate D2E/DX2                !
 ! A81   A(2,34,33)            117.9194         estimate D2E/DX2                !
 ! A82   A(2,34,35)            121.6303         estimate D2E/DX2                !
 ! A83   A(33,34,35)           120.4503         estimate D2E/DX2                !
 ! A84   A(29,39,40)           118.0577         estimate D2E/DX2                !
 ! A85   A(29,39,45)           121.9051         estimate D2E/DX2                !
 ! A86   A(40,39,45)           120.0367         estimate D2E/DX2                !
 ! A87   A(39,40,41)           120.3959         estimate D2E/DX2                !
 ! A88   A(39,40,42)           119.7996         estimate D2E/DX2                !
 ! A89   A(41,40,42)           119.8042         estimate D2E/DX2                !
 ! A90   A(32,41,40)           120.324          estimate D2E/DX2                !
 ! A91   A(32,41,43)           119.8227         estimate D2E/DX2                !
 ! A92   A(40,41,43)           119.8531         estimate D2E/DX2                !
 ! D1    D(5,1,2,3)              1.9363         estimate D2E/DX2                !
 ! D2    D(5,1,2,34)          -179.8037         estimate D2E/DX2                !
 ! D3    D(7,1,2,3)           -168.7748         estimate D2E/DX2                !
 ! D4    D(7,1,2,34)             9.4852         estimate D2E/DX2                !
 ! D5    D(2,1,5,4)             -2.9538         estimate D2E/DX2                !
 ! D6    D(2,1,5,18)          -123.5581         estimate D2E/DX2                !
 ! D7    D(2,1,5,24)           114.002          estimate D2E/DX2                !
 ! D8    D(7,1,5,4)            169.033          estimate D2E/DX2                !
 ! D9    D(7,1,5,18)            48.4287         estimate D2E/DX2                !
 ! D10   D(7,1,5,24)           -74.0112         estimate D2E/DX2                !
 ! D11   D(2,1,7,8)             -7.3046         estimate D2E/DX2                !
 ! D12   D(2,1,7,9)            153.0905         estimate D2E/DX2                !
 ! D13   D(5,1,7,8)           -176.9535         estimate D2E/DX2                !
 ! D14   D(5,1,7,9)            -16.5585         estimate D2E/DX2                !
 ! D15   D(1,2,3,4)             -0.1672         estimate D2E/DX2                !
 ! D16   D(1,2,3,6)            179.2765         estimate D2E/DX2                !
 ! D17   D(34,2,3,4)          -178.652          estimate D2E/DX2                !
 ! D18   D(34,2,3,6)             0.7917         estimate D2E/DX2                !
 ! D19   D(1,2,34,33)         -178.9196         estimate D2E/DX2                !
 ! D20   D(1,2,34,35)            1.0597         estimate D2E/DX2                !
 ! D21   D(3,2,34,33)           -0.8932         estimate D2E/DX2                !
 ! D22   D(3,2,34,35)          179.086          estimate D2E/DX2                !
 ! D23   D(2,3,4,5)             -1.8765         estimate D2E/DX2                !
 ! D24   D(6,3,4,5)            178.7128         estimate D2E/DX2                !
 ! D25   D(2,3,6,28)            -0.1772         estimate D2E/DX2                !
 ! D26   D(2,3,6,38)          -179.9964         estimate D2E/DX2                !
 ! D27   D(4,3,6,28)           179.1888         estimate D2E/DX2                !
 ! D28   D(4,3,6,38)            -0.6304         estimate D2E/DX2                !
 ! D29   D(3,4,5,1)              2.9199         estimate D2E/DX2                !
 ! D30   D(3,4,5,18)           118.9531         estimate D2E/DX2                !
 ! D31   D(3,4,5,24)          -115.2714         estimate D2E/DX2                !
 ! D32   D(1,5,18,19)          -58.1624         estimate D2E/DX2                !
 ! D33   D(1,5,18,20)           62.8714         estimate D2E/DX2                !
 ! D34   D(1,5,18,31)         -173.7337         estimate D2E/DX2                !
 ! D35   D(4,5,18,19)         -172.4651         estimate D2E/DX2                !
 ! D36   D(4,5,18,20)          -51.4313         estimate D2E/DX2                !
 ! D37   D(4,5,18,31)           71.9636         estimate D2E/DX2                !
 ! D38   D(24,5,18,19)          63.436          estimate D2E/DX2                !
 ! D39   D(24,5,18,20)        -175.5302         estimate D2E/DX2                !
 ! D40   D(24,5,18,31)         -52.1353         estimate D2E/DX2                !
 ! D41   D(1,5,24,25)         -177.9049         estimate D2E/DX2                !
 ! D42   D(1,5,24,26)           61.2397         estimate D2E/DX2                !
 ! D43   D(1,5,24,27)          -58.7659         estimate D2E/DX2                !
 ! D44   D(4,5,24,25)          -63.9986         estimate D2E/DX2                !
 ! D45   D(4,5,24,26)          175.146          estimate D2E/DX2                !
 ! D46   D(4,5,24,27)           55.1404         estimate D2E/DX2                !
 ! D47   D(18,5,24,25)          62.6727         estimate D2E/DX2                !
 ! D48   D(18,5,24,26)         -58.1826         estimate D2E/DX2                !
 ! D49   D(18,5,24,27)        -178.1883         estimate D2E/DX2                !
 ! D50   D(3,6,28,33)           -0.2936         estimate D2E/DX2                !
 ! D51   D(3,6,28,36)         -179.9726         estimate D2E/DX2                !
 ! D52   D(38,6,28,33)         179.5256         estimate D2E/DX2                !
 ! D53   D(38,6,28,36)          -0.1535         estimate D2E/DX2                !
 ! D54   D(1,7,8,10)          -169.3873         estimate D2E/DX2                !
 ! D55   D(1,7,8,12)            72.9609         estimate D2E/DX2                !
 ! D56   D(1,7,8,13)           -51.0866         estimate D2E/DX2                !
 ! D57   D(9,7,8,10)            28.8988         estimate D2E/DX2                !
 ! D58   D(9,7,8,12)           -88.7529         estimate D2E/DX2                !
 ! D59   D(9,7,8,13)           147.1996         estimate D2E/DX2                !
 ! D60   D(1,7,9,11)          -174.7892         estimate D2E/DX2                !
 ! D61   D(1,7,9,19)            -4.0541         estimate D2E/DX2                !
 ! D62   D(8,7,9,11)           -10.117          estimate D2E/DX2                !
 ! D63   D(8,7,9,19)           160.618          estimate D2E/DX2                !
 ! D64   D(7,8,10,11)          -37.3501         estimate D2E/DX2                !
 ! D65   D(7,8,10,14)           77.5209         estimate D2E/DX2                !
 ! D66   D(7,8,10,15)         -162.37           estimate D2E/DX2                !
 ! D67   D(12,8,10,11)          78.5182         estimate D2E/DX2                !
 ! D68   D(12,8,10,14)        -166.6107         estimate D2E/DX2                !
 ! D69   D(12,8,10,15)         -46.5017         estimate D2E/DX2                !
 ! D70   D(13,8,10,11)        -157.418          estimate D2E/DX2                !
 ! D71   D(13,8,10,14)         -42.547          estimate D2E/DX2                !
 ! D72   D(13,8,10,15)          77.562          estimate D2E/DX2                !
 ! D73   D(7,9,11,10)          -13.4551         estimate D2E/DX2                !
 ! D74   D(7,9,11,16)         -132.0876         estimate D2E/DX2                !
 ! D75   D(7,9,11,17)          104.3779         estimate D2E/DX2                !
 ! D76   D(19,9,11,10)         177.3808         estimate D2E/DX2                !
 ! D77   D(19,9,11,16)          58.7483         estimate D2E/DX2                !
 ! D78   D(19,9,11,17)         -64.7862         estimate D2E/DX2                !
 ! D79   D(7,9,19,18)          -11.4728         estimate D2E/DX2                !
 ! D80   D(7,9,19,29)          157.8154         estimate D2E/DX2                !
 ! D81   D(11,9,19,18)         156.9533         estimate D2E/DX2                !
 ! D82   D(11,9,19,29)         -33.7586         estimate D2E/DX2                !
 ! D83   D(8,10,11,9)           31.5584         estimate D2E/DX2                !
 ! D84   D(8,10,11,16)         152.7159         estimate D2E/DX2                !
 ! D85   D(8,10,11,17)         -83.9824         estimate D2E/DX2                !
 ! D86   D(14,10,11,9)         -83.0839         estimate D2E/DX2                !
 ! D87   D(14,10,11,16)         38.0736         estimate D2E/DX2                !
 ! D88   D(14,10,11,17)        161.3753         estimate D2E/DX2                !
 ! D89   D(15,10,11,9)         156.6838         estimate D2E/DX2                !
 ! D90   D(15,10,11,16)        -82.1587         estimate D2E/DX2                !
 ! D91   D(15,10,11,17)         41.143          estimate D2E/DX2                !
 ! D92   D(5,18,19,9)           43.6988         estimate D2E/DX2                !
 ! D93   D(5,18,19,29)        -128.0593         estimate D2E/DX2                !
 ! D94   D(20,18,19,9)         -78.3682         estimate D2E/DX2                !
 ! D95   D(20,18,19,29)        109.8736         estimate D2E/DX2                !
 ! D96   D(31,18,19,9)         165.7283         estimate D2E/DX2                !
 ! D97   D(31,18,19,29)         -6.0299         estimate D2E/DX2                !
 ! D98   D(5,18,20,21)        -178.5141         estimate D2E/DX2                !
 ! D99   D(5,18,20,22)          62.4638         estimate D2E/DX2                !
 ! D100  D(5,18,20,23)         -58.6895         estimate D2E/DX2                !
 ! D101  D(19,18,20,21)        -58.5639         estimate D2E/DX2                !
 ! D102  D(19,18,20,22)       -177.586          estimate D2E/DX2                !
 ! D103  D(19,18,20,23)         61.2606         estimate D2E/DX2                !
 ! D104  D(31,18,20,21)         54.7305         estimate D2E/DX2                !
 ! D105  D(31,18,20,22)        -64.2916         estimate D2E/DX2                !
 ! D106  D(31,18,20,23)        174.5551         estimate D2E/DX2                !
 ! D107  D(5,18,31,30)         123.3356         estimate D2E/DX2                !
 ! D108  D(19,18,31,30)          5.5316         estimate D2E/DX2                !
 ! D109  D(20,18,31,30)       -111.5084         estimate D2E/DX2                !
 ! D110  D(9,19,29,30)        -166.0426         estimate D2E/DX2                !
 ! D111  D(9,19,29,39)          11.9373         estimate D2E/DX2                !
 ! D112  D(18,19,29,30)          4.3559         estimate D2E/DX2                !
 ! D113  D(18,19,29,39)       -177.6642         estimate D2E/DX2                !
 ! D114  D(6,28,33,34)           0.1721         estimate D2E/DX2                !
 ! D115  D(6,28,33,37)        -179.6282         estimate D2E/DX2                !
 ! D116  D(36,28,33,34)        179.8511         estimate D2E/DX2                !
 ! D117  D(36,28,33,37)          0.0508         estimate D2E/DX2                !
 ! D118  D(19,29,30,31)         -1.0667         estimate D2E/DX2                !
 ! D119  D(19,29,30,32)        178.7975         estimate D2E/DX2                !
 ! D120  D(39,29,30,31)       -179.3235         estimate D2E/DX2                !
 ! D121  D(39,29,30,32)          0.5407         estimate D2E/DX2                !
 ! D122  D(19,29,39,40)       -178.4217         estimate D2E/DX2                !
 ! D123  D(19,29,39,45)          1.8204         estimate D2E/DX2                !
 ! D124  D(30,29,39,40)         -0.7076         estimate D2E/DX2                !
 ! D125  D(30,29,39,45)        179.5346         estimate D2E/DX2                !
 ! D126  D(29,30,31,18)         -3.0674         estimate D2E/DX2                !
 ! D127  D(32,30,31,18)        177.0759         estimate D2E/DX2                !
 ! D128  D(29,30,32,41)         -0.0709         estimate D2E/DX2                !
 ! D129  D(29,30,32,44)        179.9425         estimate D2E/DX2                !
 ! D130  D(31,30,32,41)        179.7748         estimate D2E/DX2                !
 ! D131  D(31,30,32,44)         -0.2117         estimate D2E/DX2                !
 ! D132  D(30,32,41,40)         -0.2037         estimate D2E/DX2                !
 ! D133  D(30,32,41,43)        179.9529         estimate D2E/DX2                !
 ! D134  D(44,32,41,40)        179.7829         estimate D2E/DX2                !
 ! D135  D(44,32,41,43)         -0.0605         estimate D2E/DX2                !
 ! D136  D(28,33,34,2)           0.4082         estimate D2E/DX2                !
 ! D137  D(28,33,34,35)       -179.5713         estimate D2E/DX2                !
 ! D138  D(37,33,34,2)        -179.7915         estimate D2E/DX2                !
 ! D139  D(37,33,34,35)          0.229          estimate D2E/DX2                !
 ! D140  D(29,39,40,41)          0.4239         estimate D2E/DX2                !
 ! D141  D(29,39,40,42)       -179.753          estimate D2E/DX2                !
 ! D142  D(45,39,40,41)       -179.8136         estimate D2E/DX2                !
 ! D143  D(45,39,40,42)          0.0096         estimate D2E/DX2                !
 ! D144  D(39,40,41,32)          0.022          estimate D2E/DX2                !
 ! D145  D(39,40,41,43)        179.8653         estimate D2E/DX2                !
 ! D146  D(42,40,41,32)       -179.8011         estimate D2E/DX2                !
 ! D147  D(42,40,41,43)          0.0422         estimate D2E/DX2                !
 --------------------------------------------------------------------------------
 Trust Radius=3.00D-01 FncErr=1.00D-07 GrdErr=1.00D-06
 Number of steps in this run=    270 maximum allowed number of steps=    270.
 GradGradGradGradGradGradGradGradGradGradGradGradGradGradGradGradGradGrad

 Leave Link  103 at Fri May 15 16:41:37 2020, MaxMem=   536870912 cpu:         0.2
 (Enter /pbs_home/pkowalski/g09d01/g09/l202.exe)
                          Input orientation:                          
 ---------------------------------------------------------------------
 Center     Atomic      Atomic             Coordinates (Angstroms)
 Number     Number       Type             X           Y           Z
 ---------------------------------------------------------------------
      1          6           0       -1.663117   -0.139676   -0.566292
      2          6           0       -3.013629    0.201844   -0.939486
      3          6           0       -3.765308   -0.918619   -0.681426
      4          8           0       -3.031816   -1.940434   -0.185418
      5          6           0       -1.688895   -1.585747   -0.110037
      6          6           0       -5.139399   -0.933356   -0.916158
      7          6           0       -0.446242    0.680227   -0.400647
      8          6           0       -0.170496    2.109919   -0.698009
      9          6           0        0.574782    0.194114    0.525589
     10          6           0        1.355522    2.142027   -0.523480
     11          6           0        1.662344    1.204382    0.658069
     12          9           0       -0.810576    2.904675    0.237734
     13          9           0       -0.527708    2.480678   -1.982238
     14          9           0        1.916426    1.581940   -1.665244
     15          9           0        1.867000    3.417214   -0.360191
     16          9           0        2.934536    0.678163    0.537206
     17          9           0        1.519652    1.849227    1.874228
     18          6           0       -1.113717   -1.616938    1.340246
     19          6           0        0.287720   -1.034417    1.304328
     20          6           0       -1.994727   -0.810179    2.319272
     21          1           0       -1.548193   -0.827133    3.336866
     22          1           0       -3.008612   -1.258841    2.381905
     23          1           0       -2.095050    0.252192    2.012941
     24          6           0       -0.880587   -2.476888   -1.073530
     25          1           0       -0.938022   -3.537799   -0.750553
     26          1           0        0.187586   -2.177691   -1.117095
     27          1           0       -1.298465   -2.404125   -2.100631
     28          6           0       -5.742397    0.231417   -1.421970
     29          6           0        1.147905   -1.997870    1.953281
     30          6           0        0.344858   -3.077521    2.238330
     31          8           0       -0.939531   -2.893675    1.860221
     32          6           0        0.859664   -4.218183    2.852477
     33          6           0       -4.967859    1.382277   -1.675913
     34          6           0       -3.584414    1.376134   -1.429540
     35          1           0       -2.991318    2.258668   -1.616970
     36          1           0       -6.807596    0.246448   -1.612552
     37          1           0       -5.441926    2.276279   -2.059628
     38          1           0       -5.727388   -1.818373   -0.711260
     39          6           0        2.510547   -1.999112    2.254184
     40          6           0        3.048790   -3.137811    2.877164
     41          6           0        2.226749   -4.243174    3.175512
     42          1           0        4.101450   -3.167365    3.126798
     43          1           0        2.650964   -5.116565    3.653474
     44          1           0        0.221881   -5.063676    3.074699
     45          1           0        3.144771   -1.158701    2.026065
 ---------------------------------------------------------------------
                    Distance matrix (angstroms):
                    1          2          3          4          5
     1  C    0.000000
     2  C    1.442149   0.000000
     3  C    2.244820   1.373701   0.000000
     4  O    2.293716   2.271190   1.352087   0.000000
     5  C    1.516560   2.374529   2.254559   1.391015   0.000000
     6  C    3.582858   2.410004   1.394074   2.447467   3.602974
     7  C    1.476639   2.666585   3.694773   3.687734   2.600630
     8  C    2.702951   3.432560   4.700531   4.985505   4.038464
     9  C    2.512332   3.875977   4.640198   4.250809   2.948925
    10  C    3.784202   4.798630   5.967864   6.002459   4.830705
    11  C    3.790019   5.042022   5.980032   5.712834   4.427822
    12  F    3.262109   3.680297   4.918625   5.346779   4.588712
    13  F    3.187524   3.529904   4.871282   5.389374   4.624857
    14  F    4.121260   5.170767   6.285125   6.251568   5.044923
    15  F    5.015543   5.873221   7.115162   7.261772   6.143011
    16  F    4.798435   6.147208   6.994475   6.555653   5.188480
    17  F    4.476817   5.584039   6.490234   6.270529   5.102071
    18  C    2.473667   3.480634   3.406720   2.472125   1.560488
    19  C    2.847024   4.178750   4.514827   3.749604   2.492268
    20  C    2.980943   3.561159   3.485815   2.937091   2.568381
    21  H    3.964902   4.636106   4.590277   3.980837   3.532199
    22  H    3.428520   3.628397   3.173694   2.656361   2.838714
    23  H    2.644347   3.092434   3.379375   3.243135   2.837255
    24  C    2.516387   3.426870   3.302054   2.388370   1.541367
    25  H    3.479505   4.281211   3.854663   2.693497   2.187368
    26  H    2.807488   3.992682   4.171384   3.359890   2.210372
    27  H    2.759510   3.328832   3.210325   2.624415   2.187383
    28  C    4.184545   2.771252   2.404136   3.686902   4.631860
    29  C    4.207491   5.524962   5.678567   4.695466   3.531934
    30  C    4.530872   5.668526   5.484460   4.309228   3.446211
    31  O    3.741130   4.660738   4.283203   3.077493   2.480754
    32  C    5.889535   6.994142   6.690737   5.436963   4.711832
    33  C    3.803803   2.398908   2.780154   4.124348   4.691774
    34  C    2.595045   1.394599   2.420390   3.585084   3.755905
    35  H    2.936000   2.165642   3.401390   4.436602   4.329744
    36  H    5.263973   3.853465   3.388199   4.590826   5.640531
    37  H    4.727186   3.384468   3.862365   5.205954   5.727250
    38  H    4.399698   3.390848   2.158751   2.749094   4.089622
    39  C    5.369549   6.749834   7.012248   6.055814   4.836913
    40  C    6.561118   7.903989   8.001269   6.912806   5.811878
    41  C    6.780181   8.009554   7.863421   6.652140   5.760991
    42  H    7.485723   8.860620   9.024706   7.959876   6.819583
    43  H    7.822221   9.025983   8.808102   7.557704   6.742779
    44  H    6.407481   7.369390   6.869327   5.565029   5.088182
    45  H    5.556484   6.969323   7.425452   6.606965   5.301851
                    6          7          8          9         10
     6  C    0.000000
     7  C    4.989501   0.000000
     8  C    5.830875   1.486095   0.000000
     9  C    6.000141   1.461749   2.392267   0.000000
    10  C    7.196956   2.323424   1.536301   2.346160   0.000000
    11  C    7.301495   2.416972   2.453212   1.490296   1.539278
    12  F    5.899208   2.342742   1.384541   3.057649   2.419310
    13  F    5.836082   2.397851   1.383585   3.568341   2.406079
    14  F    7.528115   2.827453   2.359989   2.919900   1.389941
    15  F    8.265965   3.583828   2.444285   3.583686   1.383609
    16  F    8.360484   3.508452   3.635506   2.408916   2.400258
    17  F    7.737699   3.225888   3.088845   2.334739   2.421089
    18  C    4.665272   2.958580   4.351277   2.606646   4.868309
    19  C    5.864673   2.526983   3.755817   1.482608   3.817182
    20  C    4.513551   3.466565   4.578076   3.290635   5.293480
    21  H    5.567428   4.177970   5.177310   3.667867   5.670074
    22  H    3.939976   4.250685   5.374878   4.289254   6.249226
    23  H    4.387848   2.954182   3.808452   3.056729   4.680957
    24  C    4.532630   3.257116   4.656613   3.436500   5.161116
    25  H    4.945919   4.260989   5.699875   4.224250   6.129627
    26  H    5.474077   3.013757   4.322899   2.910978   4.514024
    27  H    4.280060   3.623459   4.859656   4.142093   5.495321
    28  C    1.405755   5.412374   5.924438   6.610683   7.405280
    29  C    6.992643   3.905699   5.063739   2.677978   4.828685
    30  C    6.680218   4.659475   5.983077   3.699992   5.991053
    31  O    5.402779   4.257656   5.672029   3.689014   6.025578
    32  C    7.809062   6.023506   7.328851   4.996392   7.217703
    33  C    2.443115   4.750179   4.949793   6.081053   6.472285
    34  C    2.831128   3.375060   3.567690   4.745378   5.080404
    35  H    3.910806   3.232388   2.970463   4.644353   4.483787
    36  H    2.158653   6.490278   6.954136   7.685954   8.450787
    37  H    3.420644   5.500587   5.446986   6.871647   6.970156
    38  H    1.082113   5.850640   6.805197   6.730323   8.117120
    39  C    8.349166   4.792660   5.726043   3.397862   5.118450
    40  C    9.289529   6.126721   7.119293   4.769942   6.504477
    41  C    9.052999   6.646328   7.817464   5.425920   7.430503
    42  H   10.331001   6.923029   7.792843   5.522972   7.003877
    43  H    9.953418   7.722136   8.894836   6.503653   8.474212
    44  H    7.856832   6.746617   8.114663   5.853790   8.133523
    45  H    8.794028   4.708074   5.394020   3.269003   4.538325
                   11         12         13         14         15
    11  C    0.000000
    12  F    3.030348   0.000000
    13  F    3.660120   2.277732   0.000000
    14  F    2.367465   3.578756   2.623358   0.000000
    15  F    2.444456   2.790990   3.040191   2.252518   0.000000
    16  F    1.382023   4.367253   4.645836   2.589237   3.073655
    17  F    1.383918   3.036782   4.411660   3.571657   2.751702
    18  C    4.016432   4.663948   5.307802   5.333625   6.092524
    19  C    2.705451   4.226147   4.880813   4.279762   5.008170
    20  C    4.493575   4.419859   5.611138   6.074185   6.321654
    21  H    4.648715   4.906637   6.346327   6.544335   6.583787
    22  H    5.554899   5.173364   6.259763   6.978929   7.290828
    23  H    4.106136   3.440480   4.835718   5.602608   5.598836
    24  C    4.797570   5.539453   5.052498   4.964624   6.542058
    25  H    5.588774   6.519082   6.156904   5.932644   7.509510
    26  H    4.094452   5.353721   4.791714   4.174228   5.890356
    27  H    5.422005   5.821455   4.946654   5.139436   6.851079
    28  C    7.752639   5.850110   5.706668   7.780788   8.317427
    29  C    3.492369   5.551009   6.193011   5.147756   5.932317
    30  C    4.750546   6.412806   7.033359   6.278399   7.158967
    31  O    5.000899   6.022454   6.619498   6.373109   7.254941
    32  C    5.904569   7.769279   8.376993   7.427515   8.344774
    33  C    7.031267   4.823147   4.584240   6.887188   7.251716
    34  C    5.649432   3.579164   3.296808   5.509733   5.918398
    35  H    5.286198   2.934772   2.500417   4.954416   5.150240
    36  H    8.821181   6.815716   6.675736   8.825807   9.320450
    37  H    7.681503   5.207894   4.919076   7.401553   7.590140
    38  H    8.100633   6.883517   6.865413   8.420220   9.230891
    39  C    3.678234   6.256441   6.873630   5.342175   6.048611
    40  C    5.069641   7.640218   8.244546   6.647689   7.405771
    41  C    6.027598   8.303471   8.910646   7.580315   8.444653
    42  H    5.581759   8.327326   8.912449   7.091819   7.778724
    43  H    7.064290   9.380289   9.979144   8.584770   9.463059
    44  H    6.870487   8.521089   9.113275   8.336831   9.296794
    45  H    3.106954   5.945916   6.542070   4.758751   5.316570
                   16         17         18         19         20
    16  F    0.000000
    17  F    2.271765   0.000000
    18  C    4.722363   4.385666   0.000000
    19  C    3.244540   3.187137   1.518106   0.000000
    20  C    5.448720   4.429601   1.544516   2.507979   0.000000
    21  H    5.495350   4.325955   2.190674   2.746772   1.111385
    22  H    6.517354   5.515705   2.191783   3.475247   1.110488
    23  H    5.258895   3.954217   2.215667   2.799123   1.110196
    24  C    5.206148   5.758967   2.572971   3.016599   3.940854
    25  H    5.867654   6.476858   2.844647   3.462932   4.240326
    26  H    4.293990   5.190229   2.836610   2.679625   4.294322
    27  H    5.863189   6.467789   3.534605   3.998228   4.749841
    28  C    8.906577   8.137542   5.698327   6.737755   5.396929
    29  C    3.515462   3.865825   2.373996   1.445441   3.379452
    30  C    4.868821   5.077948   2.251066   2.247198   3.258995
    31  O    5.432936   5.342555   1.389522   2.296084   2.380152
    32  C    5.799981   6.181102   3.598271   3.586119   4.477315
    33  C    8.236596   7.410084   5.739940   6.507177   5.441312
    34  C    6.844849   6.098376   4.768075   5.317726   4.621759
    35  H    6.500324   5.718825   5.224063   5.489124   5.089697
    36  H    9.985839   9.168947   6.679183   7.777680   6.303920
    37  H    8.914182   8.007569   6.741637   7.423325   6.370571
    38  H    9.100565   8.523827   5.053238   6.392082   4.912569
    39  C    3.208673   3.991986   3.757210   2.602657   4.659967
    40  C    4.477735   5.311750   4.690590   3.810720   5.582668
    41  C    5.628604   6.269823   4.628610   4.190141   5.508127
    42  H    4.780770   5.779343   5.726566   4.734491   6.585727
    43  H    6.585622   7.277901   5.636598   5.269473   6.473600
    44  H    6.838573   7.135374   4.083155   4.401531   4.855539
    45  H    2.373809   3.422236   4.337632   2.949422   5.159639
                   21         22         23         24         25
    21  H    0.000000
    22  H    1.797539   0.000000
    23  H    1.793536   1.803871   0.000000
    24  C    4.755942   4.236999   4.295242   0.000000
    25  H    4.942369   4.392412   4.831112   1.110471   0.000000
    26  H    4.967364   4.827315   4.572951   1.110140   1.803120
    27  H    5.667066   4.932485   4.961053   1.111239   1.799402
    28  C    6.431049   4.915680   5.010208   5.576157   6.143273
    29  C    3.248673   4.243409   3.947543   3.675027   3.746090
    30  C    3.139215   3.817587   4.134119   3.582023   3.284975
    31  O    2.611809   2.688109   3.354851   2.963795   2.689059
    32  C    4.187079   4.893128   5.423966   4.634017   4.083678
    33  C    6.457829   5.223030   4.810173   5.653478   6.426743
    34  C    5.631981   4.669235   3.915626   4.720509   5.622380
    35  H    6.012094   5.325802   4.243288   5.213061   6.210131
    36  H    7.301413   5.714356   5.945782   6.544963   7.036723
    37  H    7.342647   6.176189   5.646621   6.661141   7.470096
    38  H    5.902165   4.156018   4.990229   4.904728   5.088811
    39  C    4.361090   5.570048   5.132065   4.775117   4.825829
    40  C    5.165541   6.361441   6.220779   5.611132   5.405089
    41  C    5.093678   6.078245   6.343330   5.552446   5.091887
    42  H    6.118765   7.399345   7.164542   6.552878   6.369250
    43  H    6.011022   6.966328   7.351160   6.464079   5.896505
    44  H    4.598934   5.039129   5.895248   5.011458   4.278578
    45  H    4.883856   6.164477   5.426464   5.248677   5.480777
                   26         27         28         29         30
    26  H    0.000000
    27  H    1.796375   0.000000
    28  C    6.407921   5.211065   0.000000
    29  C    3.222073   4.752260   7.989887   0.000000
    30  C    3.477543   4.688342   7.835913   1.375421   0.000000
    31  O    3.263041   4.007099   6.603522   2.273437   1.351451
    32  C    4.513624   5.699264   9.036429   2.412763   1.394027
    33  C    6.290013   5.289771   1.410275   7.873945   7.964676
    34  C    5.191847   4.468365   2.442811   6.724747   6.980508
    35  H    5.480564   4.984107   3.422895   6.928057   7.380266
    36  H    7.419872   6.133048   1.082218   9.002340   8.776996
    37  H    7.240002   6.251090   2.162950   8.820298   8.979003
    38  H    5.939758   4.678549   2.169556   7.375748   6.867147
    39  C    4.097995   5.799743   9.305936   1.395470   2.419385
    40  C    5.006238   6.649463  10.349842   2.401331   2.779027
    41  C    5.181784   6.606582  10.230645   2.774733   2.403866
    42  H    5.857338   7.554312  11.364169   3.386486   3.861273
    43  H    6.120747   7.487659  11.171820   3.856955   3.387987
    44  H    5.089324   6.014042   9.155908   3.393268   2.158575
    45  H    4.434269   6.190561   9.633438   2.167251   3.400947
                   31         32         33         34         35
    31  O    0.000000
    32  C    2.444585   0.000000
    33  C    6.856780   9.264529   0.000000
    34  C    6.004099   8.329579   1.405225   0.000000
    35  H    6.545787   8.761028   2.162926   1.079703   0.000000
    36  H    7.506978   9.932587   2.163043   3.420320   4.314282
    37  H    7.897164  10.296448   1.082227   2.158153   2.490328
    38  H    5.540069   7.864386   3.428061   3.913201   4.992860
    39  C    3.585873   2.829778   9.099781   7.881032   7.961472
    40  C    4.123164   2.441329  10.267832   9.106195   9.262944
    41  C    3.684626   1.404955  10.341393   9.303373   9.616135
    42  H    5.204864   3.418866  11.225758  10.023777  10.111999
    43  H    4.587881   2.158111  11.343887  10.337897  10.677405
    44  H    2.744584   1.082131   9.542119   8.731964   9.271091
    45  H    4.440626   3.907058   9.272323   7.978003   7.912124
                   36         37         38         39         40
    36  H    0.000000
    37  H    2.486995   0.000000
    38  H    2.498532   4.320389   0.000000
    39  C   10.335472  10.006486   8.757288   0.000000
    40  C   11.347207  11.215014   9.572826   1.405149   0.000000
    41  C   11.166989  11.345419   9.179050   2.442376   1.409465
    42  H   12.374281  12.149416  10.637506   2.158065   1.082259
    43  H   12.081279  12.360766  10.006286   3.419977   2.162496
    44  H    9.979042  10.597875   7.762685   3.911878   3.426279
    45  H   10.689415  10.110556   9.308239   1.077297   2.156492
                   41         42         43         44         45
    41  C    0.000000
    42  H    2.162000   0.000000
    43  H    1.082228   2.486097   0.000000
    44  H    2.168613   4.318537   2.497643   0.000000
    45  H    3.417304   2.482253   4.307783   4.989163   0.000000
 Stoichiometry    C23H14F6O2
 Framework group  C1[X(C23H14F6O2)]
 Deg. of freedom   129
 Full point group                 C1      NOp   1
 Largest Abelian subgroup         C1      NOp   1
 Largest concise Abelian subgroup C1      NOp   1
                         Standard orientation:                         
 ---------------------------------------------------------------------
 Center     Atomic      Atomic             Coordinates (Angstroms)
 Number     Number       Type             X           Y           Z
 ---------------------------------------------------------------------
      1          6           0        1.380742   -0.394926    0.384028
      2          6           0        2.738929   -0.821771    0.153979
      3          6           0        2.708799   -2.194599    0.192570
      4          8           0        1.471389   -2.686443    0.427190
      5          6           0        0.560899   -1.650719    0.609408
      6          6           0        3.865600   -2.945937   -0.009287
      7          6           0        0.722283    0.920139    0.251747
      8          6           0        1.267467    2.274070   -0.027765
      9          6           0       -0.712908    0.932038   -0.025368
     10          6           0        0.031073    3.138337    0.263086
     11          6           0       -1.175023    2.331008   -0.249681
     12          9           0        1.645505    2.350683   -1.357491
     13          9           0        2.318776    2.622724    0.801389
     14          9           0       -0.086558    3.244352    1.643976
     15          9           0        0.107726    4.411727   -0.272616
     16          9           0       -2.314131    2.665705    0.457707
     17          9           0       -1.376511    2.516863   -1.606180
     18          6           0       -0.591605   -1.638140   -0.442590
     19          6           0       -1.395517   -0.365440   -0.246102
     20          6           0       -0.045225   -1.698675   -1.885967
     21          1           0       -0.884592   -1.661329   -2.613460
     22          1           0        0.507029   -2.648442   -2.047647
     23          1           0        0.634278   -0.850201   -2.111585
     24          6           0        0.026428   -1.702002    2.054235
     25          1           0       -0.539946   -2.643009    2.218159
     26          1           0       -0.640527   -0.843762    2.280079
     27          1           0        0.872393   -1.676673    2.774342
     28          6           0        5.069272   -2.263784   -0.258264
     29          6           0       -2.778514   -0.769148   -0.129320
     30          6           0       -2.764936   -2.144394   -0.146554
     31          8           0       -1.522438   -2.657684   -0.284946
     32          6           0       -3.943163   -2.879704   -0.026505
     33          6           0        5.092971   -0.854539   -0.306647
     34          6           0        3.914464   -0.116781   -0.102953
     35          1           0        3.929767    0.961933   -0.146537
     36          1           0        5.981516   -2.823465   -0.418777
     37          1           0        6.023245   -0.338313   -0.504933
     38          1           0        3.836903   -4.027218    0.021991
     39          6           0       -3.965335   -0.050389    0.019599
     40          6           0       -5.164890   -0.772496    0.138238
     41          6           0       -5.154229   -2.181730    0.115082
     42          1           0       -6.102264   -0.243427    0.250932
     43          1           0       -6.083054   -2.729102    0.209348
     44          1           0       -3.925242   -3.961579   -0.041790
     45          1           0       -3.979868    1.026597    0.041040
 ---------------------------------------------------------------------
 Rotational constants (GHZ):      0.2000085      0.1514239      0.0959975
 Leave Link  202 at Fri May 15 16:41:37 2020, MaxMem=   536870912 cpu:         0.1
 (Enter /pbs_home/pkowalski/g09d01/g09/l301.exe)
 General basis read from cards:  (5D, 7F)
 Centers:       4     31
 S 5 1.00
     Exponent=  2.2661767785D+03 Coefficients= -5.3431809926D-03
     Exponent=  3.4087010191D+02 Coefficients= -3.9890039230D-02
     Exponent=  7.7363135167D+01 Coefficients= -1.7853911985D-01
     Exponent=  2.1479644940D+01 Coefficients= -4.6427684959D-01
     Exponent=  6.6589433124D+00 Coefficients= -4.4309745172D-01
 S 1 1.00
     Exponent=  8.0975975668D-01 Coefficients=  1.0000000000D+00
 S 1 1.00
     Exponent=  2.5530772234D-01 Coefficients=  1.0000000000D+00
 P 3 1.00
     Exponent=  1.7721504317D+01 Coefficients=  4.3394573193D-02
     Exponent=  3.8635505440D+00 Coefficients=  2.3094120765D-01
     Exponent=  1.0480920883D+00 Coefficients=  5.1375311064D-01
 P 1 1.00
     Exponent=  2.7641544411D-01 Coefficients=  1.0000000000D+00
 D 1 1.00
     Exponent=  1.2000000000D+00 Coefficients=  1.0000000000D+00
 ****
 Centers:      21     22     23     25     26     27     35     36     37     38
 Centers:      42     43     44     45
 S 3 1.00
     Exponent=  1.3010701000D+01 Coefficients=  1.9682158000D-02
     Exponent=  1.9622572000D+00 Coefficients=  1.3796524000D-01
     Exponent=  4.4453796000D-01 Coefficients=  4.7831935000D-01
 S 1 1.00
     Exponent=  1.2194962000D-01 Coefficients=  1.0000000000D+00
 P 1 1.00
     Exponent=  8.0000000000D-01 Coefficients=  1.0000000000D+00
 ****
 Centers:       1      2      3      5      6      7      8      9     10     11
 Centers:      18     19     20     24     28     29     30     32     33     34
 Centers:      39     40     41
 S 5 1.00
     Exponent=  1.2384016938D+03 Coefficients=  5.4568832082D-03
     Exponent=  1.8629004992D+02 Coefficients=  4.0638409211D-02
     Exponent=  4.2251176346D+01 Coefficients=  1.8025593888D-01
     Exponent=  1.1676557932D+01 Coefficients=  4.6315121755D-01
     Exponent=  3.5930506482D+00 Coefficients=  4.4087173314D-01
 S 1 1.00
     Exponent=  4.0245147363D-01 Coefficients=  1.0000000000D+00
 S 1 1.00
     Exponent=  1.3090182668D-01 Coefficients=  1.0000000000D+00
 P 3 1.00
     Exponent=  9.4680970621D+00 Coefficients=  3.8387871728D-02
     Exponent=  2.0103545142D+00 Coefficients=  2.1117025112D-01
     Exponent=  5.4771004707D-01 Coefficients=  5.1328172114D-01
 P 1 1.00
     Exponent=  1.5268613795D-01 Coefficients=  1.0000000000D+00
 D 1 1.00
     Exponent=  8.0000000000D-01 Coefficients=  1.0000000000D+00
 ****
 Centers:      12     13     14     15     16     17
 S 5 1.00
     Exponent=  2.8948325990D+03 Coefficients= -5.3408255515D-03
     Exponent=  4.3541939120D+02 Coefficients= -3.9904258866D-02
     Exponent=  9.8843328866D+01 Coefficients= -1.7912768038D-01
     Exponent=  2.7485198001D+01 Coefficients= -4.6758090825D-01
     Exponent=  8.5405498171D+00 Coefficients= -4.4653131020D-01
 S 1 1.00
     Exponent=  1.0654578038D+00 Coefficients=  1.0000000000D+00
 S 1 1.00
     Exponent=  3.3247346748D-01 Coefficients=  1.0000000000D+00
 P 3 1.00
     Exponent=  2.2696633924D+01 Coefficients= -4.5212874436D-02
     Exponent=  4.9872339257D+00 Coefficients= -2.3754317067D-01
     Exponent=  1.3491613954D+00 Coefficients= -5.1287353587D-01
 P 1 1.00
     Exponent=  3.4829881977D-01 Coefficients=  1.0000000000D+00
 D 1 1.00
     Exponent=  1.4000000000D+00 Coefficients=  1.0000000000D+00
 ****
 Ernie: Thresh=  0.10000D-02 Tol=  0.10000D-05 Strict=F.
 There are   535 symmetry adapted cartesian basis functions of A   symmetry.
 There are   504 symmetry adapted basis functions of A   symmetry.
   504 basis functions,   873 primitive gaussians,   535 cartesian basis functions
   111 alpha electrons      111 beta electrons
       nuclear repulsion energy      3344.8777105032 Hartrees.
 IExCor=32609 DFT=T Ex+Corr=LC-wPBE ExCW=0 ScaHFX=  1.000000
 ScaDFX=  1.000000  0.000000  1.000000  1.000000 ScalE2=  1.000000  1.000000
 IRadAn=      0 IRanWt=     -1 IRanGd=            0 ICorTp=0 IEmpDi=131
  HFx wShort=  0.000000 wLong=  0.400000 cFull=  0.000000 cShort=  0.000000 cLong=  1.000000
  DFx wShort=  0.000000 wLong=  0.400000 cFull=  0.000000 cShort=  0.000000 cLong=  1.000000
 NAtoms=   45 NActive=   45 NUniq=   45 SFac= 1.00D+00 NAtFMM=   60 NAOKFM=F Big=F
 Integral buffers will be    131072 words long.
 Raffenetti 2 integral format.
 Two-electron integral symmetry is turned on.
 R6Disp:  Grimme-D3 Dispersion energy=       -0.0417980718 Hartrees.
 Nuclear repulsion after empirical dispersion term =     3344.8359124314 Hartrees.
 Leave Link  301 at Fri May 15 16:41:37 2020, MaxMem=   536870912 cpu:         1.0
 (Enter /pbs_home/pkowalski/g09d01/g09/l302.exe)
 NPDir=0 NMtPBC=     1 NCelOv=     1 NCel=       1 NClECP=     1 NCelD=      1
         NCelK=      1 NCelE2=     1 NClLst=     1 CellRange=     0.0.
 One-electron integrals computed using PRISM.
 NBasis=   504 RedAO= T EigKep=  2.44D-04  NBF=   504
 NBsUse=   504 1.00D-06 EigRej= -1.00D+00 NBFU=   504
 Precomputing XC quadrature grid using
 IXCGrd= 4 IRadAn=           0 IRanWt=          -1 IRanGd=           0 AccXCQ= 0.00D+00.
 Generated NRdTot=       0 NPtTot=           0 NUsed=           0 NTot=          32
 NSgBfM=   524   524   524   524   524 MxSgAt=    45 MxSgA2=    45.
 Leave Link  302 at Fri May 15 16:41:38 2020, MaxMem=   536870912 cpu:        10.2
 (Enter /pbs_home/pkowalski/g09d01/g09/l303.exe)
 DipDrv:  MaxL=1.
 Leave Link  303 at Fri May 15 16:41:38 2020, MaxMem=   536870912 cpu:         1.2
 (Enter /pbs_home/pkowalski/g09d01/g09/l401.exe)
 ExpMin= 1.22D-01 ExpMax= 2.89D+03 ExpMxC= 4.35D+02 IAcc=1 IRadAn=         1 AccDes= 0.00D+00
 Harris functional with IExCor=32609 and IRadAn=       1 diagonalized for initial guess.
 HarFok:  IExCor=32609 AccDes= 0.00D+00 IRadAn=         1 IDoV= 1 UseB2=F ITyADJ=14
 ICtDFT=  3500011 ScaDFX=  1.000000  1.000000  1.000000  1.000000
 FoFCou: FMM=F IPFlag=           0 FMFlag=      100000 FMFlg1=           0
         NFxFlg=           0 DoJE=T BraDBF=F KetDBF=T FulRan=T
         wScrn=  0.000000 ICntrl=     500 IOpCl=  0 I1Cent=   200000004 NGrid=           0
         NMat0=    1 NMatS0=      1 NMatT0=    0 NMatD0=    1 NMtDS0=    0 NMtDT0=    0
 Petite list used in FoFCou.
 Harris En= -1631.81465230037    
 JPrj=0 DoOrth=F DoCkMO=F.
 Leave Link  401 at Fri May 15 16:41:41 2020, MaxMem=   536870912 cpu:        20.4
 (Enter /pbs_home/pkowalski/g09d01/g09/l502.exe)
 Closed shell SCF:
 Using DIIS extrapolation, IDIIS=  1040.
 Integral symmetry usage will be decided dynamically.
 IVT=      885537 IEndB=      885537 NGot=   536870912 MDV=   536288776
 LenX=   536288776 LenY=   536002016
 Requested convergence on RMS density matrix=1.00D-08 within 128 cycles.
 Requested convergence on MAX density matrix=1.00D-06.
 Requested convergence on             energy=1.00D-06.
 No special actions if energy rises.
 Fock matrices will be formed incrementally for  20 cycles.
 Integral accuracy reduced to 1.0D-05 until final iterations.

 Cycle   1  Pass 0  IDiag  1:
 FoFJK:  IHMeth= 1 ICntrl=       0 DoSepK=T KAlg= 0 I1Cent=   0 FoldK=F
 IRaf=         1 NMat=   1 IRICut=       1 DoRegI=T DoRafI=F ISym2E= 0.
 FoFCou: FMM=F IPFlag=           0 FMFlag=      100000 FMFlg1=           0
         NFxFlg=           0 DoJE=T BraDBF=F KetDBF=F FulRan=T
         wScrn=  0.000000 ICntrl=     500 IOpCl=  0 I1Cent=           0 NGrid=           0
         NMat0=    1 NMatS0=      1 NMatT0=    0 NMatD0=    1 NMtDS0=    0 NMtDT0=    0
 Symmetry not used in FoFCou.
 E= -1631.71229111054    
 DIIS: error= 1.78D-02 at cycle   1 NSaved=   1.
 NSaved= 1 IEnMin= 1 EnMin= -1631.71229111054     IErMin= 1 ErrMin= 1.78D-02
 ErrMax= 1.78D-02  0.00D+00 EMaxC= 1.00D-01 BMatC= 4.13D-01 BMatP= 4.13D-01
 IDIUse=3 WtCom= 8.22D-01 WtEn= 1.78D-01
 Coeff-Com:  0.100D+01
 Coeff-En:   0.100D+01
 Coeff:      0.100D+01
 Gap=     0.218 Goal=   None    Shift=    0.000
 GapD=    0.218 DampG=1.000 DampE=0.500 DampFc=0.5000 IDamp=-1.
 Damping current iteration by 5.00D-01
 RMSDP=3.36D-03 MaxDP=1.42D-01              OVMax= 1.88D-01

 Cycle   2  Pass 0  IDiag  1:
 RMSU=  1.64D-03    CP:  9.78D-01
 E= -1631.92786626804     Delta-E=       -0.215575157504 Rises=F Damp=T
 DIIS: error= 4.79D-03 at cycle   2 NSaved=   2.
 NSaved= 2 IEnMin= 2 EnMin= -1631.92786626804     IErMin= 2 ErrMin= 4.79D-03
 ErrMax= 4.79D-03  0.00D+00 EMaxC= 1.00D-01 BMatC= 3.04D-02 BMatP= 4.13D-01
 IDIUse=3 WtCom= 9.52D-01 WtEn= 4.79D-02
 Coeff-Com: -0.137D+00 0.114D+01
 Coeff-En:   0.000D+00 0.100D+01
 Coeff:     -0.130D+00 0.113D+01
 Gap=     0.227 Goal=   None    Shift=    0.000
 RMSDP=1.34D-03 MaxDP=4.68D-02 DE=-2.16D-01 OVMax= 7.88D-02

 Cycle   3  Pass 0  IDiag  1:
 RMSU=  1.01D-03    CP:  9.54D-01  1.47D+00
 E= -1632.12112904610     Delta-E=       -0.193262778058 Rises=F Damp=F
 DIIS: error= 3.73D-03 at cycle   3 NSaved=   3.
 NSaved= 3 IEnMin= 3 EnMin= -1632.12112904610     IErMin= 3 ErrMin= 3.73D-03
 ErrMax= 3.73D-03  0.00D+00 EMaxC= 1.00D-01 BMatC= 1.27D-02 BMatP= 3.04D-02
 IDIUse=3 WtCom= 9.63D-01 WtEn= 3.73D-02
 Coeff-Com: -0.108D+00 0.475D+00 0.633D+00
 Coeff-En:   0.000D+00 0.000D+00 0.100D+01
 Coeff:     -0.104D+00 0.457D+00 0.647D+00
 Gap=     0.219 Goal=   None    Shift=    0.000
 RMSDP=3.93D-04 MaxDP=2.92D-02 DE=-1.93D-01 OVMax= 3.38D-02

 Cycle   4  Pass 0  IDiag  1:
 RMSU=  3.03D-04    CP:  9.56D-01  1.57D+00  8.11D-01
 E= -1632.13048634983     Delta-E=       -0.009357303734 Rises=F Damp=F
 DIIS: error= 9.15D-04 at cycle   4 NSaved=   4.
 NSaved= 4 IEnMin= 4 EnMin= -1632.13048634983     IErMin= 4 ErrMin= 9.15D-04
 ErrMax= 9.15D-04  0.00D+00 EMaxC= 1.00D-01 BMatC= 1.09D-03 BMatP= 1.27D-02
 IDIUse=3 WtCom= 9.91D-01 WtEn= 9.15D-03
 Coeff-Com: -0.204D-01 0.436D-01 0.236D+00 0.741D+00
 Coeff-En:   0.000D+00 0.000D+00 0.000D+00 0.100D+01
 Coeff:     -0.202D-01 0.432D-01 0.233D+00 0.744D+00
 Gap=     0.222 Goal=   None    Shift=    0.000
 RMSDP=1.16D-04 MaxDP=5.74D-03 DE=-9.36D-03 OVMax= 1.01D-02

 Cycle   5  Pass 0  IDiag  1:
 RMSU=  9.03D-05    CP:  9.55D-01  1.57D+00  8.73D-01  9.11D-01
 E= -1632.13160757900     Delta-E=       -0.001121229167 Rises=F Damp=F
 DIIS: error= 2.94D-04 at cycle   5 NSaved=   5.
 NSaved= 5 IEnMin= 5 EnMin= -1632.13160757900     IErMin= 5 ErrMin= 2.94D-04
 ErrMax= 2.94D-04  0.00D+00 EMaxC= 1.00D-01 BMatC= 9.73D-05 BMatP= 1.09D-03
 IDIUse=3 WtCom= 9.97D-01 WtEn= 2.94D-03
 Coeff-Com:  0.262D-03-0.159D-01 0.338D-01 0.244D+00 0.738D+00
 Coeff-En:   0.000D+00 0.000D+00 0.000D+00 0.000D+00 0.100D+01
 Coeff:      0.262D-03-0.159D-01 0.337D-01 0.243D+00 0.739D+00
 Gap=     0.224 Goal=   None    Shift=    0.000
 RMSDP=4.76D-05 MaxDP=1.89D-03 DE=-1.12D-03 OVMax= 7.76D-03

 Cycle   6  Pass 0  IDiag  1:
 RMSU=  4.13D-05    CP:  9.55D-01  1.57D+00  8.83D-01  9.66D-01  1.08D+00
 E= -1632.13180139496     Delta-E=       -0.000193815960 Rises=F Damp=F
 DIIS: error= 1.65D-04 at cycle   6 NSaved=   6.
 NSaved= 6 IEnMin= 6 EnMin= -1632.13180139496     IErMin= 6 ErrMin= 1.65D-04
 ErrMax= 1.65D-04  0.00D+00 EMaxC= 1.00D-01 BMatC= 2.71D-05 BMatP= 9.73D-05
 IDIUse=3 WtCom= 9.98D-01 WtEn= 1.65D-03
 Coeff-Com:  0.410D-02-0.145D-01-0.344D-01-0.669D-01 0.309D+00 0.803D+00
 Coeff-En:   0.000D+00 0.000D+00 0.000D+00 0.000D+00 0.000D+00 0.100D+01
 Coeff:      0.410D-02-0.145D-01-0.343D-01-0.668D-01 0.308D+00 0.803D+00
 Gap=     0.226 Goal=   None    Shift=    0.000
 RMSDP=3.19D-05 MaxDP=1.51D-03 DE=-1.94D-04 OVMax= 4.84D-03

 Cycle   7  Pass 0  IDiag  1:
 RMSU=  1.89D-05    CP:  9.55D-01  1.57D+00  8.93D-01  9.93D-01  1.32D+00
                    CP:  1.09D+00
 E= -1632.13187847711     Delta-E=       -0.000077082148 Rises=F Damp=F
 DIIS: error= 5.52D-05 at cycle   7 NSaved=   7.
 NSaved= 7 IEnMin= 7 EnMin= -1632.13187847711     IErMin= 7 ErrMin= 5.52D-05
 ErrMax= 5.52D-05  0.00D+00 EMaxC= 1.00D-01 BMatC= 2.78D-06 BMatP= 2.71D-05
 IDIUse=1 WtCom= 1.00D+00 WtEn= 0.00D+00
 Coeff-Com:  0.165D-03 0.204D-02-0.938D-02-0.566D-01-0.114D+00 0.523D-01
 Coeff-Com:  0.113D+01
 Coeff:      0.165D-03 0.204D-02-0.938D-02-0.566D-01-0.114D+00 0.523D-01
 Coeff:      0.113D+01
 Gap=     0.227 Goal=   None    Shift=    0.000
 RMSDP=1.91D-05 MaxDP=8.72D-04 DE=-7.71D-05 OVMax= 3.54D-03

 Cycle   8  Pass 0  IDiag  1:
 RMSU=  6.41D-06    CP:  9.55D-01  1.57D+00  8.95D-01  1.01D+00  1.45D+00
                    CP:  1.33D+00  1.42D+00
 E= -1632.13189622745     Delta-E=       -0.000017750342 Rises=F Damp=F
 DIIS: error= 2.91D-05 at cycle   8 NSaved=   8.
 NSaved= 8 IEnMin= 8 EnMin= -1632.13189622745     IErMin= 8 ErrMin= 2.91D-05
 ErrMax= 2.91D-05  0.00D+00 EMaxC= 1.00D-01 BMatC= 5.04D-07 BMatP= 2.78D-06
 IDIUse=1 WtCom= 1.00D+00 WtEn= 0.00D+00
 Coeff-Com: -0.480D-03 0.251D-02 0.255D-02-0.711D-02-0.718D-01-0.106D+00
 Coeff-Com:  0.290D+00 0.890D+00
 Coeff:     -0.480D-03 0.251D-02 0.255D-02-0.711D-02-0.718D-01-0.106D+00
 Coeff:      0.290D+00 0.890D+00
 Gap=     0.227 Goal=   None    Shift=    0.000
 RMSDP=6.72D-06 MaxDP=3.51D-04 DE=-1.78D-05 OVMax= 1.02D-03

 Initial convergence to 1.0D-05 achieved.  Increase integral accuracy.
 Cycle   9  Pass 1  IDiag  1:
 E= -1632.13194336511     Delta-E=       -0.000047137665 Rises=F Damp=F
 DIIS: error= 1.38D-04 at cycle   1 NSaved=   1.
 NSaved= 1 IEnMin= 1 EnMin= -1632.13194336511     IErMin= 1 ErrMin= 1.38D-04
 ErrMax= 1.38D-04  0.00D+00 EMaxC= 1.00D-01 BMatC= 8.49D-06 BMatP= 8.49D-06
 IDIUse=3 WtCom= 9.99D-01 WtEn= 1.38D-03
 Coeff-Com:  0.100D+01
 Coeff-En:   0.100D+01
 Coeff:      0.100D+01
 Gap=     0.227 Goal=   None    Shift=    0.000
 RMSDP=6.72D-06 MaxDP=3.51D-04 DE=-4.71D-05 OVMax= 2.83D-04

 Cycle  10  Pass 1  IDiag  1:
 RMSU=  1.25D-04    CP:  1.00D+00
 E= -1632.13195086580     Delta-E=       -0.000007500686 Rises=F Damp=F
 DIIS: error= 7.08D-06 at cycle   2 NSaved=   2.
 NSaved= 2 IEnMin= 2 EnMin= -1632.13195086580     IErMin= 2 ErrMin= 7.08D-06
 ErrMax= 7.08D-06  0.00D+00 EMaxC= 1.00D-01 BMatC= 9.88D-08 BMatP= 8.49D-06
 IDIUse=1 WtCom= 1.00D+00 WtEn= 0.00D+00
 Coeff-Com: -0.230D-01 0.102D+01
 Coeff:     -0.230D-01 0.102D+01
 Gap=     0.227 Goal=   None    Shift=    0.000
 RMSDP=7.04D-06 MaxDP=2.06D-04 DE=-7.50D-06 OVMax= 1.35D-04

 Cycle  11  Pass 1  IDiag  1:
 RMSU=  2.37D-06    CP:  1.00D+00  1.05D+00
 E= -1632.13195097709     Delta-E=       -0.000000111291 Rises=F Damp=F
 DIIS: error= 7.05D-06 at cycle   3 NSaved=   3.
 NSaved= 3 IEnMin= 3 EnMin= -1632.13195097709     IErMin= 3 ErrMin= 7.05D-06
 ErrMax= 7.05D-06  0.00D+00 EMaxC= 1.00D-01 BMatC= 7.93D-08 BMatP= 9.88D-08
 IDIUse=1 WtCom= 1.00D+00 WtEn= 0.00D+00
 Coeff-Com: -0.211D-01 0.492D+00 0.529D+00
 Coeff:     -0.211D-01 0.492D+00 0.529D+00
 Gap=     0.227 Goal=   None    Shift=    0.000
 RMSDP=7.43D-07 MaxDP=2.83D-05 DE=-1.11D-07 OVMax= 6.39D-05

 Cycle  12  Pass 1  IDiag  1:
 RMSU=  6.95D-07    CP:  1.00D+00  1.06D+00  9.77D-01
 E= -1632.13195104649     Delta-E=       -0.000000069395 Rises=F Damp=F
 DIIS: error= 2.38D-06 at cycle   4 NSaved=   4.
 NSaved= 4 IEnMin= 4 EnMin= -1632.13195104649     IErMin= 4 ErrMin= 2.38D-06
 ErrMax= 2.38D-06  0.00D+00 EMaxC= 1.00D-01 BMatC= 2.29D-09 BMatP= 7.93D-08
 IDIUse=1 WtCom= 1.00D+00 WtEn= 0.00D+00
 Coeff-Com: -0.800D-03-0.139D-01 0.610D-01 0.954D+00
 Coeff:     -0.800D-03-0.139D-01 0.610D-01 0.954D+00
 Gap=     0.227 Goal=   None    Shift=    0.000
 RMSDP=3.81D-07 MaxDP=2.02D-05 DE=-6.94D-08 OVMax= 4.52D-05

 Cycle  13  Pass 1  IDiag  1:
 RMSU=  2.84D-07    CP:  1.00D+00  1.06D+00  1.06D+00  1.17D+00
 E= -1632.13195105558     Delta-E=       -0.000000009090 Rises=F Damp=F
 DIIS: error= 8.29D-07 at cycle   5 NSaved=   5.
 NSaved= 5 IEnMin= 5 EnMin= -1632.13195105558     IErMin= 5 ErrMin= 8.29D-07
 ErrMax= 8.29D-07  0.00D+00 EMaxC= 1.00D-01 BMatC= 9.68D-10 BMatP= 2.29D-09
 IDIUse=1 WtCom= 1.00D+00 WtEn= 0.00D+00
 Coeff-Com:  0.493D-02-0.128D+00-0.105D+00 0.403D+00 0.825D+00
 Coeff:      0.493D-02-0.128D+00-0.105D+00 0.403D+00 0.825D+00
 Gap=     0.227 Goal=   None    Shift=    0.000
 RMSDP=2.43D-07 MaxDP=1.20D-05 DE=-9.09D-09 OVMax= 4.45D-05

 Cycle  14  Pass 1  IDiag  1:
 RMSU=  1.53D-07    CP:  1.00D+00  1.06D+00  1.11D+00  1.33D+00  1.37D+00
 E= -1632.13195105931     Delta-E=       -0.000000003738 Rises=F Damp=F
 DIIS: error= 5.80D-07 at cycle   6 NSaved=   6.
 NSaved= 6 IEnMin= 6 EnMin= -1632.13195105931     IErMin= 6 ErrMin= 5.80D-07
 ErrMax= 5.80D-07  0.00D+00 EMaxC= 1.00D-01 BMatC= 1.86D-10 BMatP= 9.68D-10
 IDIUse=1 WtCom= 1.00D+00 WtEn= 0.00D+00
 Coeff-Com:  0.177D-02-0.383D-01-0.463D-01-0.894D-01 0.260D+00 0.913D+00
 Coeff:      0.177D-02-0.383D-01-0.463D-01-0.894D-01 0.260D+00 0.913D+00
 Gap=     0.227 Goal=   None    Shift=    0.000
 RMSDP=1.34D-07 MaxDP=8.17D-06 DE=-3.74D-09 OVMax= 2.13D-05

 Cycle  15  Pass 1  IDiag  1:
 RMSU=  5.01D-08    CP:  1.00D+00  1.06D+00  1.12D+00  1.36D+00  1.75D+00
                    CP:  1.29D+00
 E= -1632.13195106005     Delta-E=       -0.000000000737 Rises=F Damp=F
 DIIS: error= 1.51D-07 at cycle   7 NSaved=   7.
 NSaved= 7 IEnMin= 7 EnMin= -1632.13195106005     IErMin= 7 ErrMin= 1.51D-07
 ErrMax= 1.51D-07  0.00D+00 EMaxC= 1.00D-01 BMatC= 3.85D-11 BMatP= 1.86D-10
 IDIUse=1 WtCom= 1.00D+00 WtEn= 0.00D+00
 Coeff-Com: -0.545D-03 0.172D-01 0.830D-02-0.136D+00-0.101D+00 0.354D+00
 Coeff-Com:  0.859D+00
 Coeff:     -0.545D-03 0.172D-01 0.830D-02-0.136D+00-0.101D+00 0.354D+00
 Coeff:      0.859D+00
 Gap=     0.227 Goal=   None    Shift=    0.000
 RMSDP=6.29D-08 MaxDP=3.16D-06 DE=-7.37D-10 OVMax= 1.27D-05

 Cycle  16  Pass 1  IDiag  1:
 RMSU=  2.45D-08    CP:  1.00D+00  1.06D+00  1.12D+00  1.37D+00  1.91D+00
                    CP:  1.50D+00  1.25D+00
 E= -1632.13195106036     Delta-E=       -0.000000000309 Rises=F Damp=F
 DIIS: error= 7.01D-08 at cycle   8 NSaved=   8.
 NSaved= 8 IEnMin= 8 EnMin= -1632.13195106036     IErMin= 8 ErrMin= 7.01D-08
 ErrMax= 7.01D-08  0.00D+00 EMaxC= 1.00D-01 BMatC= 4.92D-12 BMatP= 3.85D-11
 IDIUse=1 WtCom= 1.00D+00 WtEn= 0.00D+00
 Coeff-Com: -0.312D-03 0.817D-02 0.655D-02-0.279D-01-0.502D-01-0.121D-02
 Coeff-Com:  0.232D+00 0.833D+00
 Coeff:     -0.312D-03 0.817D-02 0.655D-02-0.279D-01-0.502D-01-0.121D-02
 Coeff:      0.232D+00 0.833D+00
 Gap=     0.227 Goal=   None    Shift=    0.000
 RMSDP=1.96D-08 MaxDP=8.97D-07 DE=-3.09D-10 OVMax= 4.29D-06

 Cycle  17  Pass 1  IDiag  1:
 RMSU=  9.71D-09    CP:  1.00D+00  1.06D+00  1.12D+00  1.37D+00  1.94D+00
                    CP:  1.54D+00  1.44D+00  1.31D+00
 E= -1632.13195106020     Delta-E=        0.000000000164 Rises=F Damp=F
 DIIS: error= 4.59D-08 at cycle   9 NSaved=   9.
 NSaved= 9 IEnMin= 8 EnMin= -1632.13195106036     IErMin= 9 ErrMin= 4.59D-08
 ErrMax= 4.59D-08  0.00D+00 EMaxC= 1.00D-01 BMatC= 1.66D-12 BMatP= 4.92D-12
 IDIUse=1 WtCom= 1.00D+00 WtEn= 0.00D+00
 Coeff-Com:  0.807D-04-0.302D-02-0.560D-03 0.331D-01 0.193D-01-0.111D+00
 Coeff-Com: -0.201D+00 0.232D+00 0.103D+01
 Coeff:      0.807D-04-0.302D-02-0.560D-03 0.331D-01 0.193D-01-0.111D+00
 Coeff:     -0.201D+00 0.232D+00 0.103D+01
 Gap=     0.227 Goal=   None    Shift=    0.000
 RMSDP=1.59D-08 MaxDP=6.59D-07 DE= 1.64D-10 OVMax= 3.88D-06

 Cycle  18  Pass 1  IDiag  1:
 RMSU=  7.13D-09    CP:  1.00D+00  1.06D+00  1.12D+00  1.37D+00  1.96D+00
                    CP:  1.57D+00  1.57D+00  1.68D+00  1.62D+00
 E= -1632.13195106032     Delta-E=       -0.000000000122 Rises=F Damp=F
 DIIS: error= 2.54D-08 at cycle  10 NSaved=  10.
 NSaved=10 IEnMin= 8 EnMin= -1632.13195106036     IErMin=10 ErrMin= 2.54D-08
 ErrMax= 2.54D-08  0.00D+00 EMaxC= 1.00D-01 BMatC= 4.10D-13 BMatP= 1.66D-12
 IDIUse=1 WtCom= 1.00D+00 WtEn= 0.00D+00
 Coeff-Com:  0.986D-04-0.275D-02-0.175D-02 0.132D-01 0.181D-01-0.209D-01
 Coeff-Com: -0.961D-01-0.163D+00 0.136D+00 0.112D+01
 Coeff:      0.986D-04-0.275D-02-0.175D-02 0.132D-01 0.181D-01-0.209D-01
 Coeff:     -0.961D-01-0.163D+00 0.136D+00 0.112D+01
 Gap=     0.227 Goal=   None    Shift=    0.000
 RMSDP=1.02D-08 MaxDP=4.24D-07 DE=-1.22D-10 OVMax= 2.59D-06

 Cycle  19  Pass 1  IDiag  1:
 RMSU=  2.64D-09    CP:  1.00D+00  1.06D+00  1.12D+00  1.37D+00  1.96D+00
                    CP:  1.58D+00  1.63D+00  1.88D+00  2.27D+00  1.61D+00
 E= -1632.13195106031     Delta-E=        0.000000000013 Rises=F Damp=F
 DIIS: error= 1.13D-08 at cycle  11 NSaved=  11.
 NSaved=11 IEnMin= 8 EnMin= -1632.13195106036     IErMin=11 ErrMin= 1.13D-08
 ErrMax= 1.13D-08  0.00D+00 EMaxC= 1.00D-01 BMatC= 1.42D-13 BMatP= 4.10D-13
 IDIUse=1 WtCom= 1.00D+00 WtEn= 0.00D+00
 Coeff-Com:  0.489D-05 0.143D-03-0.393D-03-0.775D-02-0.292D-03 0.325D-01
 Coeff-Com:  0.375D-01-0.129D+00-0.349D+00 0.375D+00 0.104D+01
 Coeff:      0.489D-05 0.143D-03-0.393D-03-0.775D-02-0.292D-03 0.325D-01
 Coeff:      0.375D-01-0.129D+00-0.349D+00 0.375D+00 0.104D+01
 Gap=     0.227 Goal=   None    Shift=    0.000
 RMSDP=6.69D-09 MaxDP=2.56D-07 DE= 1.27D-11 OVMax= 1.63D-06

 SCF Done:  E(RLC-wPBE) =  -1632.13195106     A.U. after   19 cycles
            NFock= 19  Conv=0.67D-08     -V/T= 2.0098
 KE= 1.616307611641D+03 PE=-1.051242768068D+04 EE= 3.919152205542D+03
 Leave Link  502 at Fri May 15 16:51:00 2020, MaxMem=   536870912 cpu:      4459.4
 (Enter /pbs_home/pkowalski/g09d01/g09/l601.exe)
 Copying SCF densities to generalized density rwf, IOpCl= 0 IROHF=0.

 **********************************************************************

            Population analysis using the SCF density.

 **********************************************************************

 Orbital symmetries:
       Occupied  (A) (A) (A) (A) (A) (A) (A) (A) (A) (A) (A) (A)
                 (A) (A) (A) (A) (A) (A) (A) (A) (A) (A) (A) (A)
                 (A) (A) (A) (A) (A) (A) (A) (A) (A) (A) (A) (A)
                 (A) (A) (A) (A) (A) (A) (A) (A) (A) (A) (A) (A)
                 (A) (A) (A) (A) (A) (A) (A) (A) (A) (A) (A) (A)
                 (A) (A) (A) (A) (A) (A) (A) (A) (A) (A) (A) (A)
                 (A) (A) (A) (A) (A) (A) (A) (A) (A) (A) (A) (A)
                 (A) (A) (A) (A) (A) (A) (A) (A) (A) (A) (A) (A)
                 (A) (A) (A) (A) (A) (A) (A) (A) (A) (A) (A) (A)
                 (A) (A) (A)
       Virtual   (A) (A) (A) (A) (A) (A) (A) (A) (A) (A) (A) (A)
                 (A) (A) (A) (A) (A) (A) (A) (A) (A) (A) (A) (A)
                 (A) (A) (A) (A) (A) (A) (A) (A) (A) (A) (A) (A)
                 (A) (A) (A) (A) (A) (A) (A) (A) (A) (A) (A) (A)
                 (A) (A) (A) (A) (A) (A) (A) (A) (A) (A) (A) (A)
                 (A) (A) (A) (A) (A) (A) (A) (A) (A) (A) (A) (A)
                 (A) (A) (A) (A) (A) (A) (A) (A) (A) (A) (A) (A)
                 (A) (A) (A) (A) (A) (A) (A) (A) (A) (A) (A) (A)
                 (A) (A) (A) (A) (A) (A) (A) (A) (A) (A) (A) (A)
                 (A) (A) (A) (A) (A) (A) (A) (A) (A) (A) (A) (A)
                 (A) (A) (A) (A) (A) (A) (A) (A) (A) (A) (A) (A)
                 (A) (A) (A) (A) (A) (A) (A) (A) (A) (A) (A) (A)
                 (A) (A) (A) (A) (A) (A) (A) (A) (A) (A) (A) (A)
                 (A) (A) (A) (A) (A) (A) (A) (A) (A) (A) (A) (A)
                 (A) (A) (A) (A) (A) (A) (A) (A) (A) (A) (A) (A)
                 (A) (A) (A) (A) (A) (A) (A) (A) (A) (A) (A) (A)
                 (A) (A) (A) (A) (A) (A) (A) (A) (A) (A) (A) (A)
                 (A) (A) (A) (A) (A) (A) (A) (A) (A) (A) (A) (A)
                 (A) (A) (A) (A) (A) (A) (A) (A) (A) (A) (A) (A)
                 (A) (A) (A) (A) (A) (A) (A) (A) (A) (A) (A) (A)
                 (A) (A) (A) (A) (A) (A) (A) (A) (A) (A) (A) (A)
                 (A) (A) (A) (A) (A) (A) (A) (A) (A) (A) (A) (A)
                 (A) (A) (A) (A) (A) (A) (A) (A) (A) (A) (A) (A)
                 (A) (A) (A) (A) (A) (A) (A) (A) (A) (A) (A) (A)
                 (A) (A) (A) (A) (A) (A) (A) (A) (A) (A) (A) (A)
                 (A) (A) (A) (A) (A) (A) (A) (A) (A) (A) (A) (A)
                 (A) (A) (A) (A) (A) (A) (A) (A) (A) (A) (A) (A)
                 (A) (A) (A) (A) (A) (A) (A) (A) (A) (A) (A) (A)
                 (A) (A) (A) (A) (A) (A) (A) (A) (A) (A) (A) (A)
                 (A) (A) (A) (A) (A) (A) (A) (A) (A) (A) (A) (A)
                 (A) (A) (A) (A) (A) (A) (A) (A) (A) (A) (A) (A)
                 (A) (A) (A) (A) (A) (A) (A) (A) (A) (A) (A) (A)
                 (A) (A) (A) (A) (A) (A) (A) (A) (A)
 The electronic state is 1-A.
 Alpha  occ. eigenvalues --  -24.51508 -24.51342 -24.51264 -24.51230 -24.51210
 Alpha  occ. eigenvalues --  -24.50877 -19.02882 -19.02809 -10.31985 -10.31825
 Alpha  occ. eigenvalues --  -10.31803 -10.21777 -10.21736 -10.20492 -10.20375
 Alpha  occ. eigenvalues --  -10.18810 -10.18695 -10.17139 -10.17064 -10.15251
 Alpha  occ. eigenvalues --  -10.15103 -10.15043 -10.14833 -10.14786 -10.14732
 Alpha  occ. eigenvalues --  -10.14304 -10.14174 -10.13953 -10.13805 -10.13512
 Alpha  occ. eigenvalues --  -10.13506  -1.38910  -1.36848  -1.35608  -1.31982
 Alpha  occ. eigenvalues --   -1.31080  -1.30532  -1.25204  -1.24005  -1.04808
 Alpha  occ. eigenvalues --   -1.02527  -1.02245  -0.99699  -0.95828  -0.93513
 Alpha  occ. eigenvalues --   -0.91314  -0.90411  -0.89335  -0.88302  -0.88222
 Alpha  occ. eigenvalues --   -0.84558  -0.82523  -0.78866  -0.78767  -0.78177
 Alpha  occ. eigenvalues --   -0.76451  -0.75468  -0.75073  -0.72685  -0.71968
 Alpha  occ. eigenvalues --   -0.71520  -0.70733  -0.70266  -0.68197  -0.67997
 Alpha  occ. eigenvalues --   -0.66986  -0.66117  -0.65754  -0.65130  -0.63017
 Alpha  occ. eigenvalues --   -0.62734  -0.62392  -0.61054  -0.59770  -0.58955
 Alpha  occ. eigenvalues --   -0.58762  -0.57916  -0.57636  -0.57342  -0.57284
 Alpha  occ. eigenvalues --   -0.56959  -0.56493  -0.55609  -0.55407  -0.55289
 Alpha  occ. eigenvalues --   -0.54912  -0.54161  -0.53791  -0.53696  -0.53200
 Alpha  occ. eigenvalues --   -0.53153  -0.52711  -0.52613  -0.51876  -0.50706
 Alpha  occ. eigenvalues --   -0.50662  -0.50478  -0.49946  -0.48898  -0.47968
 Alpha  occ. eigenvalues --   -0.47474  -0.46675  -0.46076  -0.45683  -0.45237
 Alpha  occ. eigenvalues --   -0.44644  -0.41525  -0.38204  -0.35904  -0.35015
 Alpha  occ. eigenvalues --   -0.28063
 Alpha virt. eigenvalues --   -0.05342   0.03035   0.06691   0.07087   0.08876
 Alpha virt. eigenvalues --    0.12020   0.14776   0.15255   0.15551   0.15689
 Alpha virt. eigenvalues --    0.16547   0.18162   0.19206   0.19404   0.19972
 Alpha virt. eigenvalues --    0.20904   0.21311   0.21509   0.22188   0.22526
 Alpha virt. eigenvalues --    0.22950   0.23064   0.25153   0.25282   0.25663
 Alpha virt. eigenvalues --    0.26037   0.26947   0.27111   0.28407   0.28571
 Alpha virt. eigenvalues --    0.30203   0.30866   0.31489   0.32176   0.32548
 Alpha virt. eigenvalues --    0.32761   0.33535   0.34799   0.35097   0.36119
 Alpha virt. eigenvalues --    0.36556   0.36822   0.37646   0.38754   0.39098
 Alpha virt. eigenvalues --    0.40346   0.40492   0.40635   0.41513   0.42143
 Alpha virt. eigenvalues --    0.42987   0.43375   0.44127   0.46338   0.46857
 Alpha virt. eigenvalues --    0.47632   0.48274   0.50040   0.50187   0.50551
 Alpha virt. eigenvalues --    0.52377   0.52578   0.53539   0.53804   0.54910
 Alpha virt. eigenvalues --    0.56008   0.56761   0.57099   0.57466   0.57806
 Alpha virt. eigenvalues --    0.58141   0.58451   0.59128   0.59918   0.59957
 Alpha virt. eigenvalues --    0.60614   0.61420   0.61948   0.62181   0.62650
 Alpha virt. eigenvalues --    0.63450   0.64224   0.64853   0.65186   0.65562
 Alpha virt. eigenvalues --    0.66141   0.66762   0.67281   0.67540   0.68997
 Alpha virt. eigenvalues --    0.69420   0.69851   0.70545   0.71070   0.72145
 Alpha virt. eigenvalues --    0.73299   0.73966   0.74117   0.74477   0.74857
 Alpha virt. eigenvalues --    0.75140   0.75492   0.75966   0.76158   0.76582
 Alpha virt. eigenvalues --    0.76962   0.77308   0.77623   0.78087   0.78985
 Alpha virt. eigenvalues --    0.79193   0.79939   0.80565   0.81163   0.82169
 Alpha virt. eigenvalues --    0.82736   0.83120   0.83507   0.83622   0.84177
 Alpha virt. eigenvalues --    0.84356   0.84642   0.85472   0.86665   0.86804
 Alpha virt. eigenvalues --    0.87199   0.87960   0.88346   0.90192   0.90977
 Alpha virt. eigenvalues --    0.91100   0.92794   0.93016   0.96589   0.97618
 Alpha virt. eigenvalues --    0.98333   0.99630   1.00407   1.00864   1.01292
 Alpha virt. eigenvalues --    1.02021   1.03007   1.03803   1.05330   1.07280
 Alpha virt. eigenvalues --    1.09065   1.10928   1.11428   1.15948   1.17770
 Alpha virt. eigenvalues --    1.18207   1.19139   1.19907   1.20516   1.21582
 Alpha virt. eigenvalues --    1.22114   1.23412   1.24826   1.25683   1.26241
 Alpha virt. eigenvalues --    1.26859   1.28058   1.30233   1.30899   1.31025
 Alpha virt. eigenvalues --    1.31954   1.32957   1.33734   1.33917   1.34900
 Alpha virt. eigenvalues --    1.35474   1.36180   1.36707   1.37353   1.38132
 Alpha virt. eigenvalues --    1.39251   1.39760   1.40493   1.41270   1.41877
 Alpha virt. eigenvalues --    1.43201   1.44395   1.44807   1.45696   1.46988
 Alpha virt. eigenvalues --    1.47351   1.49039   1.50000   1.51478   1.52988
 Alpha virt. eigenvalues --    1.53428   1.54155   1.55224   1.55941   1.56540
 Alpha virt. eigenvalues --    1.59412   1.60116   1.60655   1.61080   1.62047
 Alpha virt. eigenvalues --    1.62822   1.63802   1.64827   1.66136   1.66158
 Alpha virt. eigenvalues --    1.66371   1.68626   1.71319   1.72334   1.73207
 Alpha virt. eigenvalues --    1.74534   1.76951   1.77835   1.79329   1.79705
 Alpha virt. eigenvalues --    1.79967   1.80039   1.81783   1.82554   1.83090
 Alpha virt. eigenvalues --    1.83193   1.83667   1.84005   1.84256   1.84806
 Alpha virt. eigenvalues --    1.85153   1.86341   1.86422   1.87147   1.87314
 Alpha virt. eigenvalues --    1.88232   1.88545   1.88980   1.89223   1.89476
 Alpha virt. eigenvalues --    1.90007   1.90497   1.91252   1.91855   1.92320
 Alpha virt. eigenvalues --    1.93010   1.93969   1.94686   1.95824   1.95954
 Alpha virt. eigenvalues --    1.96556   1.97451   1.98427   1.99328   2.00301
 Alpha virt. eigenvalues --    2.00701   2.01974   2.02490   2.05332   2.05766
 Alpha virt. eigenvalues --    2.06163   2.06439   2.07279   2.08125   2.08792
 Alpha virt. eigenvalues --    2.09315   2.09893   2.10176   2.11313   2.12818
 Alpha virt. eigenvalues --    2.13549   2.14529   2.15208   2.16362   2.16885
 Alpha virt. eigenvalues --    2.17062   2.18759   2.20407   2.21741   2.22443
 Alpha virt. eigenvalues --    2.22970   2.23793   2.24225   2.24290   2.25192
 Alpha virt. eigenvalues --    2.25268   2.27160   2.27723   2.28883   2.29351
 Alpha virt. eigenvalues --    2.30058   2.31020   2.31942   2.33429   2.33749
 Alpha virt. eigenvalues --    2.34458   2.34963   2.37824   2.38382   2.38865
 Alpha virt. eigenvalues --    2.39335   2.39913   2.40122   2.41040   2.43614
 Alpha virt. eigenvalues --    2.45053   2.46574   2.48167   2.48988   2.49701
 Alpha virt. eigenvalues --    2.51063   2.52280   2.54278   2.55486   2.56040
 Alpha virt. eigenvalues --    2.57652   2.59014   2.60442   2.62584   2.63581
 Alpha virt. eigenvalues --    2.64701   2.65378   2.67251   2.68503   2.69427
 Alpha virt. eigenvalues --    2.70700   2.71716   2.73018   2.73632   2.75427
 Alpha virt. eigenvalues --    2.76771   2.79956   2.82120   2.84472   2.85017
 Alpha virt. eigenvalues --    2.85969   2.86843   2.87639   2.88948   2.91571
 Alpha virt. eigenvalues --    2.91772   2.94581   2.95142   3.00779   3.02267
 Alpha virt. eigenvalues --    3.02796   3.04123   3.06807   3.07121   3.08109
 Alpha virt. eigenvalues --    3.09434   3.13104   3.13432   3.14290   3.14718
 Alpha virt. eigenvalues --    3.14956   3.15430   3.15719   3.16099   3.16276
 Alpha virt. eigenvalues --    3.16532   3.17841   3.18106   3.20224   3.20714
 Alpha virt. eigenvalues --    3.21553   3.22801   3.23355   3.24648   3.25913
 Alpha virt. eigenvalues --    3.27253   3.28526   3.29253   3.30195   3.30919
 Alpha virt. eigenvalues --    3.34742   3.35848   3.36729   3.41031   3.43915
 Alpha virt. eigenvalues --    3.44833   3.45543   3.47509   3.49473   3.50275
 Alpha virt. eigenvalues --    3.54226   3.61236   3.62313   3.64021   3.66414
 Alpha virt. eigenvalues --    3.75145   3.79986   3.81422   3.83735   3.86191
 Alpha virt. eigenvalues --    3.92804   3.94109   3.95518
          Condensed to atoms (all electrons):
               1          2          3          4          5          6
     1  C    5.568865   0.245459  -0.025110  -0.053047   0.203379   0.014863
     2  C    0.245459   5.485672   0.192180  -0.096972   0.014352   0.028624
     3  C   -0.025110   0.192180   5.034954   0.393074  -0.114754   0.341747
     4  O   -0.053047  -0.096972   0.393074   7.818731   0.313881  -0.047608
     5  C    0.203379   0.014352  -0.114754   0.313881   5.369170   0.002732
     6  C    0.014863   0.028624   0.341747  -0.047608   0.002732   5.075553
     7  C    0.367731  -0.069714   0.026318   0.007781  -0.081565  -0.000374
     8  C   -0.036003  -0.024523  -0.000230  -0.000056   0.005368   0.000001
     9  C   -0.052876   0.005496   0.000099   0.000250  -0.036067   0.000006
    10  C    0.008714   0.000757   0.000003   0.000001  -0.000281   0.000000
    11  C    0.013380  -0.000371   0.000007   0.000000  -0.000520   0.000000
    12  F   -0.011133  -0.001667  -0.000014   0.000000   0.000036   0.000000
    13  F   -0.003965  -0.005095  -0.000038   0.000000  -0.000094   0.000001
    14  F   -0.001584  -0.000007   0.000000   0.000000  -0.000017   0.000000
    15  F   -0.000093   0.000001   0.000000   0.000000   0.000000   0.000000
    16  F   -0.000077   0.000000   0.000000   0.000000  -0.000010   0.000000
    17  F   -0.000310  -0.000004   0.000000   0.000000  -0.000003   0.000000
    18  C   -0.026187   0.001256   0.000599  -0.065827   0.183497  -0.000127
    19  C   -0.031204   0.001943   0.000259   0.004858  -0.026212   0.000011
    20  C    0.006013  -0.002958   0.002465   0.005459  -0.074232  -0.000104
    21  H   -0.000851  -0.000026  -0.000048   0.000084   0.008926  -0.000003
    22  H   -0.002845   0.000782   0.000822   0.006059  -0.006588  -0.000061
    23  H    0.007844  -0.003609   0.001315  -0.000783  -0.012582  -0.000040
    24  C   -0.054479  -0.002858  -0.001451  -0.049439   0.376029  -0.000266
    25  H    0.008337  -0.000035  -0.000484  -0.000371  -0.017007   0.000034
    26  H   -0.008539  -0.000904   0.000202   0.003659  -0.004948   0.000009
    27  H   -0.006895   0.002301   0.000839  -0.001742  -0.004649  -0.000295
    28  C    0.001567  -0.129738   0.091615   0.003107  -0.000242   0.324461
    29  C    0.001581   0.000135  -0.000028  -0.000207   0.005878   0.000000
    30  C    0.000195  -0.000041  -0.000006   0.000031   0.000058   0.000000
    31  O    0.004533  -0.000200   0.000029   0.000290  -0.064251   0.000006
    32  C    0.000015   0.000000   0.000000   0.000007  -0.000174   0.000000
    33  C    0.016180   0.071000  -0.134853  -0.000138  -0.000348   0.061816
    34  C   -0.090539   0.324334   0.023684   0.005369   0.015780  -0.100524
    35  H   -0.016046  -0.059320   0.012714  -0.000058   0.000000  -0.002027
    36  H   -0.000012  -0.002271   0.013787  -0.000040   0.000003  -0.062361
    37  H   -0.000385   0.013760  -0.001465   0.000003   0.000007   0.011470
    38  H   -0.000528   0.019354  -0.068811  -0.000903  -0.000138   0.453723
    39  C    0.000041   0.000002   0.000000   0.000000  -0.000351   0.000000
    40  C    0.000001   0.000000   0.000000   0.000000  -0.000012   0.000000
    41  C    0.000000   0.000000   0.000000   0.000000   0.000018   0.000000
    42  H    0.000000   0.000000   0.000000   0.000000   0.000000   0.000000
    43  H    0.000000   0.000000   0.000000   0.000000   0.000000   0.000000
    44  H    0.000001   0.000000   0.000000   0.000000  -0.000021   0.000000
    45  H    0.000024   0.000000   0.000000   0.000000  -0.000007   0.000000
               7          8          9         10         11         12
     1  C    0.367731  -0.036003  -0.052876   0.008714   0.013380  -0.011133
     2  C   -0.069714  -0.024523   0.005496   0.000757  -0.000371  -0.001667
     3  C    0.026318  -0.000230   0.000099   0.000003   0.000007  -0.000014
     4  O    0.007781  -0.000056   0.000250   0.000001   0.000000   0.000000
     5  C   -0.081565   0.005368  -0.036067  -0.000281  -0.000520   0.000036
     6  C   -0.000374   0.000001   0.000006   0.000000   0.000000   0.000000
     7  C    6.019378  -0.182382   0.180098  -0.016188   0.050446  -0.054737
     8  C   -0.182382   5.185029   0.081947   0.109391  -0.160490   0.354903
     9  C    0.180098   0.081947   5.951181  -0.013862  -0.108593  -0.004422
    10  C   -0.016188   0.109391  -0.013862   4.956462   0.030194  -0.037986
    11  C    0.050446  -0.160490  -0.108593   0.030194   5.195196   0.011777
    12  F   -0.054737   0.354903  -0.004422  -0.037986   0.011777   8.945880
    13  F   -0.051579   0.350405   0.002954  -0.030506   0.004983  -0.030855
    14  F    0.013678  -0.053795   0.000161   0.358340  -0.043440   0.000250
    15  F    0.005620  -0.046239   0.004696   0.374099  -0.043760  -0.000121
    16  F    0.002203   0.004379  -0.042819  -0.028002   0.336785  -0.000001
    17  F   -0.007314   0.011567  -0.054297  -0.039808   0.363045  -0.000497
    18  C   -0.035008   0.000124  -0.068027  -0.000498   0.006569  -0.000032
    19  C   -0.052171   0.009637   0.357801   0.013155  -0.038811  -0.000563
    20  C   -0.003064  -0.001115  -0.007349   0.000138  -0.000826  -0.000265
    21  H    0.000499   0.000028  -0.002498  -0.000002  -0.000019  -0.000001
    22  H   -0.000369   0.000021   0.000124  -0.000004   0.000027   0.000000
    23  H   -0.004063   0.000887   0.007110   0.000011  -0.000106   0.002173
    24  C   -0.004133  -0.000199  -0.005827  -0.000020  -0.000434  -0.000002
    25  H    0.000069   0.000015  -0.000277   0.000001  -0.000004   0.000000
    26  H    0.006791  -0.000060  -0.004035   0.000126  -0.000233   0.000001
    27  H   -0.002687  -0.000087   0.000556  -0.000001   0.000029   0.000000
    28  C   -0.000007   0.000011  -0.000003   0.000000   0.000000   0.000001
    29  C    0.008081  -0.000113  -0.065947  -0.000303  -0.016058  -0.000006
    30  C    0.000125   0.000002   0.025034   0.000009  -0.000339   0.000000
    31  O    0.000382   0.000001   0.007068   0.000001  -0.000044   0.000000
    32  C   -0.000001   0.000000  -0.000395   0.000000   0.000007   0.000000
    33  C   -0.000402   0.000062   0.000021   0.000000   0.000000   0.000005
    34  C   -0.026307   0.003010   0.000237   0.000165  -0.000062   0.001271
    35  H   -0.003952   0.004042   0.000082   0.000708  -0.000140   0.002550
    36  H    0.000000   0.000000   0.000000   0.000000   0.000000   0.000000
    37  H    0.000011  -0.000009   0.000000   0.000000   0.000000  -0.000002
    38  H    0.000000   0.000000   0.000000   0.000000   0.000000   0.000000
    39  C    0.000107  -0.000008  -0.023344   0.000045   0.001881   0.000000
    40  C    0.000009   0.000000  -0.000308   0.000001   0.000072   0.000000
    41  C   -0.000001   0.000000   0.000010   0.000000  -0.000001   0.000000
    42  H    0.000000   0.000000   0.000006   0.000000  -0.000002   0.000000
    43  H    0.000000   0.000000   0.000000   0.000000   0.000000   0.000000
    44  H    0.000000   0.000000   0.000001   0.000000   0.000000   0.000000
    45  H    0.000073  -0.000066  -0.002461   0.000349   0.001467   0.000000
              13         14         15         16         17         18
     1  C   -0.003965  -0.001584  -0.000093  -0.000077  -0.000310  -0.026187
     2  C   -0.005095  -0.000007   0.000001   0.000000  -0.000004   0.001256
     3  C   -0.000038   0.000000   0.000000   0.000000   0.000000   0.000599
     4  O    0.000000   0.000000   0.000000   0.000000   0.000000  -0.065827
     5  C   -0.000094  -0.000017   0.000000  -0.000010  -0.000003   0.183497
     6  C    0.000001   0.000000   0.000000   0.000000   0.000000  -0.000127
     7  C   -0.051579   0.013678   0.005620   0.002203  -0.007314  -0.035008
     8  C    0.350405  -0.053795  -0.046239   0.004379   0.011567   0.000124
     9  C    0.002954   0.000161   0.004696  -0.042819  -0.054297  -0.068027
    10  C   -0.030506   0.358340   0.374099  -0.028002  -0.039808  -0.000498
    11  C    0.004983  -0.043440  -0.043760   0.336785   0.363045   0.006569
    12  F   -0.030855   0.000250  -0.000121  -0.000001  -0.000497  -0.000032
    13  F    8.932444  -0.001586   0.000085  -0.000001  -0.000001   0.000008
    14  F   -0.001586   8.935412  -0.034057  -0.001581   0.000250  -0.000008
    15  F    0.000085  -0.034057   8.909564   0.000056   0.000006   0.000000
    16  F   -0.000001  -0.001581   0.000056   8.934381  -0.031724  -0.000023
    17  F   -0.000001   0.000250   0.000006  -0.031724   8.939153  -0.000232
    18  C    0.000008  -0.000008   0.000000  -0.000023  -0.000232   5.375260
    19  C   -0.000111  -0.001075  -0.000082  -0.010783  -0.004210   0.188991
    20  C   -0.000002   0.000000   0.000000   0.000000   0.000054   0.369908
    21  H    0.000000   0.000000   0.000000   0.000000   0.000009  -0.002666
    22  H    0.000000   0.000000   0.000000   0.000000  -0.000001  -0.015694
    23  H    0.000016   0.000000   0.000000   0.000002   0.000153  -0.007903
    24  C    0.000008  -0.000008   0.000000   0.000000  -0.000001  -0.076412
    25  H    0.000000   0.000000   0.000000   0.000000   0.000000  -0.006505
    26  H   -0.000003   0.000059   0.000000   0.000031   0.000002  -0.012008
    27  H    0.000000   0.000000   0.000000   0.000000   0.000000   0.008955
    28  C   -0.000001   0.000000   0.000000   0.000000   0.000000   0.000015
    29  C    0.000000   0.000014   0.000001  -0.001536  -0.002440   0.014224
    30  C    0.000000   0.000000   0.000000  -0.000006  -0.000007  -0.114698
    31  O    0.000000   0.000000   0.000000   0.000000   0.000000   0.313774
    32  C    0.000000   0.000000   0.000000  -0.000001   0.000000   0.002692
    33  C    0.000254   0.000000   0.000000   0.000000   0.000000  -0.000004
    34  C   -0.000067  -0.000004   0.000000   0.000000   0.000000  -0.000450
    35  H    0.013198  -0.000009  -0.000005   0.000000   0.000000  -0.000001
    36  H    0.000000   0.000000   0.000000   0.000000   0.000000   0.000000
    37  H   -0.000008   0.000000   0.000000   0.000000   0.000000   0.000000
    38  H    0.000000   0.000000   0.000000   0.000000   0.000000  -0.000018
    39  C    0.000000  -0.000006   0.000000  -0.002668   0.000424   0.015581
    40  C    0.000000   0.000000   0.000000   0.000377   0.000001  -0.000370
    41  C    0.000000   0.000000   0.000000  -0.000001   0.000000  -0.000262
    42  H    0.000000   0.000000   0.000000  -0.000012   0.000000   0.000008
    43  H    0.000000   0.000000   0.000000   0.000000   0.000000   0.000003
    44  H    0.000000   0.000000   0.000000   0.000000   0.000000  -0.000131
    45  H    0.000000  -0.000013  -0.000002   0.019536   0.000217  -0.000057
              19         20         21         22         23         24
     1  C   -0.031204   0.006013  -0.000851  -0.002845   0.007844  -0.054479
     2  C    0.001943  -0.002958  -0.000026   0.000782  -0.003609  -0.002858
     3  C    0.000259   0.002465  -0.000048   0.000822   0.001315  -0.001451
     4  O    0.004858   0.005459   0.000084   0.006059  -0.000783  -0.049439
     5  C   -0.026212  -0.074232   0.008926  -0.006588  -0.012582   0.376029
     6  C    0.000011  -0.000104  -0.000003  -0.000061  -0.000040  -0.000266
     7  C   -0.052171  -0.003064   0.000499  -0.000369  -0.004063  -0.004133
     8  C    0.009637  -0.001115   0.000028   0.000021   0.000887  -0.000199
     9  C    0.357801  -0.007349  -0.002498   0.000124   0.007110  -0.005827
    10  C    0.013155   0.000138  -0.000002  -0.000004   0.000011  -0.000020
    11  C   -0.038811  -0.000826  -0.000019   0.000027  -0.000106  -0.000434
    12  F   -0.000563  -0.000265  -0.000001   0.000000   0.002173  -0.000002
    13  F   -0.000111  -0.000002   0.000000   0.000000   0.000016   0.000008
    14  F   -0.001075   0.000000   0.000000   0.000000   0.000000  -0.000008
    15  F   -0.000082   0.000000   0.000000   0.000000   0.000000   0.000000
    16  F   -0.010783   0.000000   0.000000   0.000000   0.000002   0.000000
    17  F   -0.004210   0.000054   0.000009  -0.000001   0.000153  -0.000001
    18  C    0.188991   0.369908  -0.002666  -0.015694  -0.007903  -0.076412
    19  C    5.587179  -0.049283  -0.007512   0.007856  -0.005626   0.002419
    20  C   -0.049283   4.605160   0.381217   0.389238   0.383030   0.009967
    21  H   -0.007512   0.381217   0.601981  -0.018103  -0.016918  -0.000222
    22  H    0.007856   0.389238  -0.018103   0.581257  -0.016943  -0.000007
    23  H   -0.005626   0.383030  -0.016918  -0.016943   0.591007  -0.000251
    24  C    0.002419   0.009967  -0.000222  -0.000007  -0.000251   4.595695
    25  H   -0.002003   0.000015  -0.000017   0.000077  -0.000011   0.389264
    26  H    0.012451  -0.000182   0.000006  -0.000013  -0.000004   0.387427
    27  H   -0.000961  -0.000226   0.000005  -0.000017   0.000006   0.382308
    28  C    0.000000  -0.000025   0.000000  -0.000035   0.000005   0.000002
    29  C    0.237472  -0.006374   0.002809   0.000039  -0.001292  -0.002854
    30  C   -0.027434  -0.001518   0.000989  -0.000503   0.000319   0.002191
    31  O   -0.051782  -0.050481  -0.002361  -0.000356   0.003866   0.005005
    32  C    0.016563  -0.000236  -0.000339   0.000033   0.000006  -0.000080
    33  C    0.000000   0.000003   0.000000   0.000016   0.000009   0.000012
    34  C    0.000060  -0.000103   0.000002  -0.000027   0.000209  -0.000530
    35  H    0.000031  -0.000014   0.000000   0.000002   0.000060  -0.000006
    36  H    0.000000   0.000000   0.000000   0.000000   0.000000   0.000000
    37  H    0.000000   0.000000   0.000000   0.000000  -0.000001   0.000000
    38  H    0.000001  -0.000034   0.000000   0.000099  -0.000005  -0.000007
    39  C   -0.088858  -0.000553  -0.000182   0.000014  -0.000014   0.000032
    40  C    0.014716   0.000016   0.000006  -0.000001   0.000002   0.000011
    41  C    0.001277  -0.000001  -0.000014   0.000001  -0.000001  -0.000023
    42  H   -0.000361   0.000000   0.000000   0.000000   0.000000   0.000000
    43  H   -0.000008   0.000000   0.000000   0.000000   0.000000   0.000000
    44  H   -0.000527  -0.000007  -0.000003   0.000009   0.000001  -0.000027
    45  H   -0.016707   0.000007   0.000001   0.000000  -0.000002  -0.000002
              25         26         27         28         29         30
     1  C    0.008337  -0.008539  -0.006895   0.001567   0.001581   0.000195
     2  C   -0.000035  -0.000904   0.002301  -0.129738   0.000135  -0.000041
     3  C   -0.000484   0.000202   0.000839   0.091615  -0.000028  -0.000006
     4  O   -0.000371   0.003659  -0.001742   0.003107  -0.000207   0.000031
     5  C   -0.017007  -0.004948  -0.004649  -0.000242   0.005878   0.000058
     6  C    0.000034   0.000009  -0.000295   0.324461   0.000000   0.000000
     7  C    0.000069   0.006791  -0.002687  -0.000007   0.008081   0.000125
     8  C    0.000015  -0.000060  -0.000087   0.000011  -0.000113   0.000002
     9  C   -0.000277  -0.004035   0.000556  -0.000003  -0.065947   0.025034
    10  C    0.000001   0.000126  -0.000001   0.000000  -0.000303   0.000009
    11  C   -0.000004  -0.000233   0.000029   0.000000  -0.016058  -0.000339
    12  F    0.000000   0.000001   0.000000   0.000001  -0.000006   0.000000
    13  F    0.000000  -0.000003   0.000000  -0.000001   0.000000   0.000000
    14  F    0.000000   0.000059   0.000000   0.000000   0.000014   0.000000
    15  F    0.000000   0.000000   0.000000   0.000000   0.000001   0.000000
    16  F    0.000000   0.000031   0.000000   0.000000  -0.001536  -0.000006
    17  F    0.000000   0.000002   0.000000   0.000000  -0.002440  -0.000007
    18  C   -0.006505  -0.012008   0.008955   0.000015   0.014224  -0.114698
    19  C   -0.002003   0.012451  -0.000961   0.000000   0.237472  -0.027434
    20  C    0.000015  -0.000182  -0.000226  -0.000025  -0.006374  -0.001518
    21  H   -0.000017   0.000006   0.000005   0.000000   0.002809   0.000989
    22  H    0.000077  -0.000013  -0.000017  -0.000035   0.000039  -0.000503
    23  H   -0.000011  -0.000004   0.000006   0.000005  -0.001292   0.000319
    24  C    0.389264   0.387427   0.382308   0.000002  -0.002854   0.002191
    25  H    0.584150  -0.016763  -0.018443   0.000001   0.000534   0.000485
    26  H   -0.016763   0.584701  -0.016980  -0.000001  -0.003212   0.001070
    27  H   -0.018443  -0.016980   0.602729  -0.000009  -0.000009  -0.000035
    28  C    0.000001  -0.000001  -0.000009   4.998157   0.000000   0.000000
    29  C    0.000534  -0.003212  -0.000009   0.000000   5.445686   0.202201
    30  C    0.000485   0.001070  -0.000035   0.000000   0.202201   5.033779
    31  O    0.006407  -0.000788   0.000075   0.000000  -0.095586   0.392375
    32  C   -0.000104   0.000007  -0.000002   0.000000   0.025657   0.340895
    33  C   -0.000001   0.000001   0.000004   0.317838   0.000000   0.000000
    34  C    0.000012  -0.000008  -0.000134   0.053138   0.000002  -0.000001
    35  H    0.000000  -0.000001   0.000002   0.011512   0.000000   0.000000
    36  H    0.000000   0.000000   0.000000   0.450306   0.000000   0.000000
    37  H    0.000000   0.000000   0.000000  -0.062952   0.000000   0.000000
    38  H    0.000008   0.000001  -0.000002  -0.068340   0.000000   0.000000
    39  C   -0.000037  -0.000016   0.000001   0.000000   0.330215   0.025026
    40  C    0.000010  -0.000007   0.000000   0.000000   0.068692  -0.131942
    41  C   -0.000023   0.000008   0.000000   0.000000  -0.128554   0.090943
    42  H    0.000000   0.000000   0.000000   0.000000   0.013765  -0.001501
    43  H    0.000000   0.000000   0.000000   0.000000  -0.002225   0.013786
    44  H    0.000083  -0.000003   0.000000   0.000000   0.019189  -0.068796
    45  H    0.000001   0.000025   0.000000   0.000000  -0.059074   0.012839
              31         32         33         34         35         36
     1  C    0.004533   0.000015   0.016180  -0.090539  -0.016046  -0.000012
     2  C   -0.000200   0.000000   0.071000   0.324334  -0.059320  -0.002271
     3  C    0.000029   0.000000  -0.134853   0.023684   0.012714   0.013787
     4  O    0.000290   0.000007  -0.000138   0.005369  -0.000058  -0.000040
     5  C   -0.064251  -0.000174  -0.000348   0.015780   0.000000   0.000003
     6  C    0.000006   0.000000   0.061816  -0.100524  -0.002027  -0.062361
     7  C    0.000382  -0.000001  -0.000402  -0.026307  -0.003952   0.000000
     8  C    0.000001   0.000000   0.000062   0.003010   0.004042   0.000000
     9  C    0.007068  -0.000395   0.000021   0.000237   0.000082   0.000000
    10  C    0.000001   0.000000   0.000000   0.000165   0.000708   0.000000
    11  C   -0.000044   0.000007   0.000000  -0.000062  -0.000140   0.000000
    12  F    0.000000   0.000000   0.000005   0.001271   0.002550   0.000000
    13  F    0.000000   0.000000   0.000254  -0.000067   0.013198   0.000000
    14  F    0.000000   0.000000   0.000000  -0.000004  -0.000009   0.000000
    15  F    0.000000   0.000000   0.000000   0.000000  -0.000005   0.000000
    16  F    0.000000  -0.000001   0.000000   0.000000   0.000000   0.000000
    17  F    0.000000   0.000000   0.000000   0.000000   0.000000   0.000000
    18  C    0.313774   0.002692  -0.000004  -0.000450  -0.000001   0.000000
    19  C   -0.051782   0.016563   0.000000   0.000060   0.000031   0.000000
    20  C   -0.050481  -0.000236   0.000003  -0.000103  -0.000014   0.000000
    21  H   -0.002361  -0.000339   0.000000   0.000002   0.000000   0.000000
    22  H   -0.000356   0.000033   0.000016  -0.000027   0.000002   0.000000
    23  H    0.003866   0.000006   0.000009   0.000209   0.000060   0.000000
    24  C    0.005005  -0.000080   0.000012  -0.000530  -0.000006   0.000000
    25  H    0.006407  -0.000104  -0.000001   0.000012   0.000000   0.000000
    26  H   -0.000788   0.000007   0.000001  -0.000008  -0.000001   0.000000
    27  H    0.000075  -0.000002   0.000004  -0.000134   0.000002   0.000000
    28  C    0.000000   0.000000   0.317838   0.053138   0.011512   0.450306
    29  C   -0.095586   0.025657   0.000000   0.000002   0.000000   0.000000
    30  C    0.392375   0.340895   0.000000  -0.000001   0.000000   0.000000
    31  O    7.818004  -0.048367   0.000000   0.000000   0.000000   0.000000
    32  C   -0.048367   5.076651   0.000000   0.000000   0.000000   0.000000
    33  C    0.000000   0.000000   5.032394   0.331624  -0.057257  -0.061385
    34  C    0.000000   0.000000   0.331624   5.074313   0.448979   0.012292
    35  H    0.000000   0.000000  -0.057257   0.448979   0.629082  -0.000141
    36  H    0.000000   0.000000  -0.061385   0.012292  -0.000141   0.634917
    37  H    0.000000   0.000000   0.445363  -0.056724  -0.010436  -0.010450
    38  H    0.000000   0.000000   0.011718  -0.002334   0.000013  -0.010892
    39  C    0.005191  -0.099964   0.000000   0.000000   0.000000   0.000000
    40  C   -0.000109   0.060074   0.000000   0.000000   0.000000   0.000000
    41  C    0.003092   0.325499   0.000000   0.000000   0.000000   0.000000
    42  H    0.000003   0.011555   0.000000   0.000000   0.000000   0.000000
    43  H   -0.000040  -0.062354   0.000000   0.000000   0.000000   0.000000
    44  H   -0.000877   0.453629   0.000000   0.000000   0.000000   0.000000
    45  H   -0.000063  -0.002028   0.000000   0.000000   0.000000   0.000000
              37         38         39         40         41         42
     1  C   -0.000385  -0.000528   0.000041   0.000001   0.000000   0.000000
     2  C    0.013760   0.019354   0.000002   0.000000   0.000000   0.000000
     3  C   -0.001465  -0.068811   0.000000   0.000000   0.000000   0.000000
     4  O    0.000003  -0.000903   0.000000   0.000000   0.000000   0.000000
     5  C    0.000007  -0.000138  -0.000351  -0.000012   0.000018   0.000000
     6  C    0.011470   0.453723   0.000000   0.000000   0.000000   0.000000
     7  C    0.000011   0.000000   0.000107   0.000009  -0.000001   0.000000
     8  C   -0.000009   0.000000  -0.000008   0.000000   0.000000   0.000000
     9  C    0.000000   0.000000  -0.023344  -0.000308   0.000010   0.000006
    10  C    0.000000   0.000000   0.000045   0.000001   0.000000   0.000000
    11  C    0.000000   0.000000   0.001881   0.000072  -0.000001  -0.000002
    12  F   -0.000002   0.000000   0.000000   0.000000   0.000000   0.000000
    13  F   -0.000008   0.000000   0.000000   0.000000   0.000000   0.000000
    14  F    0.000000   0.000000  -0.000006   0.000000   0.000000   0.000000
    15  F    0.000000   0.000000   0.000000   0.000000   0.000000   0.000000
    16  F    0.000000   0.000000  -0.002668   0.000377  -0.000001  -0.000012
    17  F    0.000000   0.000000   0.000424   0.000001   0.000000   0.000000
    18  C    0.000000  -0.000018   0.015581  -0.000370  -0.000262   0.000008
    19  C    0.000000   0.000001  -0.088858   0.014716   0.001277  -0.000361
    20  C    0.000000  -0.000034  -0.000553   0.000016  -0.000001   0.000000
    21  H    0.000000   0.000000  -0.000182   0.000006  -0.000014   0.000000
    22  H    0.000000   0.000099   0.000014  -0.000001   0.000001   0.000000
    23  H   -0.000001  -0.000005  -0.000014   0.000002  -0.000001   0.000000
    24  C    0.000000  -0.000007   0.000032   0.000011  -0.000023   0.000000
    25  H    0.000000   0.000008  -0.000037   0.000010  -0.000023   0.000000
    26  H    0.000000   0.000001  -0.000016  -0.000007   0.000008   0.000000
    27  H    0.000000  -0.000002   0.000001   0.000000   0.000000   0.000000
    28  C   -0.062952  -0.068340   0.000000   0.000000   0.000000   0.000000
    29  C    0.000000   0.000000   0.330215   0.068692  -0.128554   0.013765
    30  C    0.000000   0.000000   0.025026  -0.131942   0.090943  -0.001501
    31  O    0.000000   0.000000   0.005191  -0.000109   0.003092   0.000003
    32  C    0.000000   0.000000  -0.099964   0.060074   0.325499   0.011555
    33  C    0.445363   0.011718   0.000000   0.000000   0.000000   0.000000
    34  C   -0.056724  -0.002334   0.000000   0.000000   0.000000   0.000000
    35  H   -0.010436   0.000013   0.000000   0.000000   0.000000   0.000000
    36  H   -0.010450  -0.010892   0.000000   0.000000   0.000000   0.000000
    37  H    0.643171  -0.000129   0.000000   0.000000   0.000000   0.000000
    38  H   -0.000129   0.641610   0.000000   0.000000   0.000000   0.000000
    39  C    0.000000   0.000000   5.069835   0.333021   0.053393  -0.056952
    40  C    0.000000   0.000000   0.333021   5.034842   0.316635   0.445760
    41  C    0.000000   0.000000   0.053393   0.316635   4.999553  -0.063399
    42  H    0.000000   0.000000  -0.056952   0.445760  -0.063399   0.644353
    43  H    0.000000   0.000000   0.012173  -0.061386   0.450166  -0.010507
    44  H    0.000000   0.000000  -0.002331   0.011782  -0.068289  -0.000132
    45  H    0.000000   0.000000   0.447476  -0.055532   0.011535  -0.010683
              43         44         45
     1  C    0.000000   0.000001   0.000024
     2  C    0.000000   0.000000   0.000000
     3  C    0.000000   0.000000   0.000000
     4  O    0.000000   0.000000   0.000000
     5  C    0.000000  -0.000021  -0.000007
     6  C    0.000000   0.000000   0.000000
     7  C    0.000000   0.000000   0.000073
     8  C    0.000000   0.000000  -0.000066
     9  C    0.000000   0.000001  -0.002461
    10  C    0.000000   0.000000   0.000349
    11  C    0.000000   0.000000   0.001467
    12  F    0.000000   0.000000   0.000000
    13  F    0.000000   0.000000   0.000000
    14  F    0.000000   0.000000  -0.000013
    15  F    0.000000   0.000000  -0.000002
    16  F    0.000000   0.000000   0.019536
    17  F    0.000000   0.000000   0.000217
    18  C    0.000003  -0.000131  -0.000057
    19  C   -0.000008  -0.000527  -0.016707
    20  C    0.000000  -0.000007   0.000007
    21  H    0.000000  -0.000003   0.000001
    22  H    0.000000   0.000009   0.000000
    23  H    0.000000   0.000001  -0.000002
    24  C    0.000000  -0.000027  -0.000002
    25  H    0.000000   0.000083   0.000001
    26  H    0.000000  -0.000003   0.000025
    27  H    0.000000   0.000000   0.000000
    28  C    0.000000   0.000000   0.000000
    29  C   -0.002225   0.019189  -0.059074
    30  C    0.013786  -0.068796   0.012839
    31  O   -0.000040  -0.000877  -0.000063
    32  C   -0.062354   0.453629  -0.002028
    33  C    0.000000   0.000000   0.000000
    34  C    0.000000   0.000000   0.000000
    35  H    0.000000   0.000000   0.000000
    36  H    0.000000   0.000000   0.000000
    37  H    0.000000   0.000000   0.000000
    38  H    0.000000   0.000000   0.000000
    39  C    0.012173  -0.002331   0.447476
    40  C   -0.061386   0.011782  -0.055532
    41  C    0.450166  -0.068289   0.011535
    42  H   -0.010507  -0.000132  -0.010683
    43  H    0.635958  -0.010970  -0.000145
    44  H   -0.010970   0.642338   0.000013
    45  H   -0.000145   0.000013   0.629550
 Mulliken charges:
               1
     1  C   -0.046016
     2  C   -0.007096
     3  C    0.210582
     4  O   -0.245454
     5  C   -0.054042
     6  C   -0.101267
     7  C   -0.093381
     8  C    0.384542
     9  C   -0.131531
    10  C    0.314792
    11  C    0.398389
    12  F   -0.176540
    13  F   -0.180444
    14  F   -0.170974
    15  F   -0.169770
    16  F   -0.178505
    17  F   -0.174033
    18  C   -0.048319
    19  C   -0.040395
    20  C    0.046261
    21  H    0.055223
    22  H    0.075088
    23  H    0.072124
    24  C    0.049166
    25  H    0.072582
    26  H    0.072131
    27  H    0.055367
    28  C    0.009617
    29  C    0.009642
    30  C    0.204474
    31  O   -0.244796
    32  C   -0.099244
    33  C   -0.033931
    34  C   -0.016671
    35  H    0.026437
    36  H    0.036246
    37  H    0.028777
    38  H    0.025615
    39  C   -0.019174
    40  C   -0.036360
    41  C    0.008439
    42  H    0.028101
    43  H    0.035550
    44  H    0.025070
    45  H    0.023727
 Sum of Mulliken charges =   0.00000
 Mulliken charges with hydrogens summed into heavy atoms:
               1
     1  C   -0.046016
     2  C   -0.007096
     3  C    0.210582
     4  O   -0.245454
     5  C   -0.054042
     6  C   -0.075652
     7  C   -0.093381
     8  C    0.384542
     9  C   -0.131531
    10  C    0.314792
    11  C    0.398389
    12  F   -0.176540
    13  F   -0.180444
    14  F   -0.170974
    15  F   -0.169770
    16  F   -0.178505
    17  F   -0.174033
    18  C   -0.048319
    19  C   -0.040395
    20  C    0.248697
    24  C    0.249247
    28  C    0.045863
    29  C    0.009642
    30  C    0.204474
    31  O   -0.244796
    32  C   -0.074174
    33  C   -0.005154
    34  C    0.009766
    39  C    0.004553
    40  C   -0.008259
    41  C    0.043988
 Electronic spatial extent (au):  <R**2>=          10732.3059
 Charge=              0.0000 electrons
 Dipole moment (field-independent basis, Debye):
    X=              0.0477    Y=             -3.8149    Z=             -0.0355  Tot=              3.8153
 Quadrupole moment (field-independent basis, Debye-Ang):
   XX=           -147.5523   YY=           -177.9483   ZZ=           -176.7441
   XY=             -0.4359   XZ=             -3.0293   YZ=              0.1284
 Traceless Quadrupole moment (field-independent basis, Debye-Ang):
   XX=             19.8626   YY=            -10.5334   ZZ=             -9.3292
   XY=             -0.4359   XZ=             -3.0293   YZ=              0.1284
 Octapole moment (field-independent basis, Debye-Ang**2):
  XXX=             -1.0170  YYY=             47.6968  ZZZ=              0.0342  XYY=              1.5561
  XXY=            -24.7458  XXZ=             -7.5296  XZZ=              1.4400  YZZ=             24.4477
  YYZ=             -2.6692  XYZ=              3.4430
 Hexadecapole moment (field-independent basis, Debye-Ang**3):
 XXXX=          -6816.2963 YYYY=          -4897.7696 ZZZZ=           -824.9501 XXXY=             -0.5394
 XXXZ=           -126.3186 YYYX=             -3.1432 YYYZ=              2.3107 ZZZX=             16.8780
 ZZZY=             -2.5454 XXYY=          -1914.0298 XXZZ=          -1584.1079 YYZZ=           -980.9056
 XXYZ=              4.8541 YYXZ=            -18.0105 ZZXY=              0.6984
 N-N= 3.344835912431D+03 E-N=-1.051242768002D+04  KE= 1.616307611641D+03
 No NMR shielding tensors so no spin-rotation constants.
 Leave Link  601 at Fri May 15 16:51:01 2020, MaxMem=   536870912 cpu:         4.6
 (Enter /pbs_home/pkowalski/g09d01/g09/l701.exe)
 Compute integral first derivatives.
 ... and contract with generalized density number  0.
 R6Disp: Adding Grimme-D3 dispersion energy 1st derivatives to the gradient.
 Leave Link  701 at Fri May 15 16:51:02 2020, MaxMem=   536870912 cpu:         4.6
 (Enter /pbs_home/pkowalski/g09d01/g09/l702.exe)
 L702 exits ... SP integral derivatives will be done elsewhere.
 Leave Link  702 at Fri May 15 16:51:02 2020, MaxMem=   536870912 cpu:         0.3
 (Enter /pbs_home/pkowalski/g09d01/g09/l703.exe)
 Compute integral first derivatives, UseDBF=F ICtDFT=           0.
 Integral derivatives from FoFJK, PRISM(SPDF).
 Calling FoFJK, ICntrl=      2127 FMM=F ISym2X=0 I1Cent= 0 IOpClX= 0 NMat=1 NMatS=1 NMatT=0.
 FoFJK:  IHMeth= 1 ICntrl=    2127 DoSepK=T KAlg= 0 I1Cent=   0 FoldK=F
 IRaf=         1 NMat=   1 IRICut=       1 DoRegI=T DoRafI=F ISym2E= 0.
 FoFCou: FMM=F IPFlag=           0 FMFlag=      100000 FMFlg1=         800
         NFxFlg=           0 DoJE=F BraDBF=F KetDBF=F FulRan=T
         wScrn=  0.000000 ICntrl=    2527 IOpCl=  0 I1Cent=           0 NGrid=           0
         NMat0=    1 NMatS0=      1 NMatT0=    0 NMatD0=    1 NMtDS0=    0 NMtDT0=    0
 Symmetry not used in FoFCou.
 Leave Link  703 at Fri May 15 16:53:45 2020, MaxMem=   536870912 cpu:      1298.4
 (Enter /pbs_home/pkowalski/g09d01/g09/l716.exe)
 Dipole        = 1.87731321D-02-1.50088541D+00-1.39575158D-02
 ***** Axes restored to original set *****
 -------------------------------------------------------------------
 Center     Atomic                   Forces (Hartrees/Bohr)
 Number     Number              X              Y              Z
 -------------------------------------------------------------------
      1        6           0.085218096    0.072802833    0.009384634
      2        6           0.022446453    0.017680086   -0.011509804
      3        6          -0.018149245   -0.013052190    0.001188621
      4        8          -0.028403965   -0.012043789    0.006679523
      5        6           0.032764804    0.000568790    0.006667178
      6        6          -0.001207388    0.009619525   -0.003631970
      7        6          -0.082911596   -0.066374155    0.016351584
      8        6          -0.021517845   -0.000521650   -0.013900293
      9        6          -0.035693070   -0.087158958    0.040558521
     10        6           0.033030878    0.034591298   -0.019907008
     11        6           0.009584999   -0.016330767    0.011983734
     12        9           0.016629106   -0.005938480   -0.026358596
     13        9           0.004654227    0.000781062    0.034924342
     14        9          -0.015290919    0.017257047    0.031919825
     15        9          -0.015312905   -0.037883395   -0.004404991
     16        9          -0.023240019    0.017664348    0.010766328
     17        9           0.014662195   -0.008643857   -0.029513304
     18        6          -0.012091693    0.026744005   -0.015246749
     19        6           0.035603968    0.087927262   -0.059956856
     20        6          -0.001862621    0.003167963    0.003446350
     21        1          -0.001643454   -0.001551982   -0.009166817
     22        1           0.008204074    0.001542973   -0.002644366
     23        1           0.002032108   -0.008008332    0.000034779
     24        6           0.001545933   -0.003782053   -0.002592824
     25        1          -0.000799463    0.008513410   -0.000443352
     26        1          -0.008398920   -0.000590537    0.002014617
     27        1           0.001586189    0.000815874    0.009231011
     28        6           0.026860388   -0.002223048    0.005572972
     29        6           0.009057168    0.028979873   -0.000799517
     30        6          -0.004764871   -0.019123994    0.008759049
     31        8          -0.002509212   -0.032281436    0.002390523
     32        6           0.009482711    0.003106603    0.001147927
     33        6           0.012665932   -0.013056592    0.007351432
     34        6          -0.025725978   -0.006632207   -0.002467510
     35        1           0.006016576    0.005100048   -0.001595002
     36        1          -0.006844457   -0.000566959   -0.000967734
     37        1          -0.002832069    0.005649724   -0.002326937
     38        1          -0.002451026   -0.005832318    0.001526057
     39        6           0.002596418   -0.024741558    0.012354191
     40        6          -0.017946484    0.004889388   -0.006684106
     41        6          -0.012141595    0.020643187   -0.011960921
     42        1           0.006568443    0.000034308    0.001428922
     43        1           0.002073450   -0.005951161    0.002954169
     44        1          -0.004802520   -0.004329622    0.000814809
     45        1           0.003257199    0.008539434   -0.003372442
 -------------------------------------------------------------------
 Cartesian Forces:  Max     0.087927262 RMS     0.022894163
 Leave Link  716 at Fri May 15 16:53:45 2020, MaxMem=   536870912 cpu:         0.3
 (Enter /pbs_home/pkowalski/g09d01/g09/l103.exe)

 GradGradGradGradGradGradGradGradGradGradGradGradGradGradGradGradGradGrad
 Berny optimization.
 FormGI is forming the generalized inverse of G from B-inverse, IUseBI=4.
 Internal  Forces:  Max     0.105373817 RMS     0.011355219
 Search for a local minimum.
 Step number   1 out of a maximum of  270
 All quantities printed in internal units (Hartrees-Bohrs-Radians)
 RMS Force = .11355D-01 SwitMx=.10000D-02 MixMth= 1
 Mixed Optimization -- RFO/linear search
 Second derivative matrix not updated -- first step.
 ITU=  0
     Eigenvalues ---    0.00230   0.00230   0.00531   0.00962   0.00972
     Eigenvalues ---    0.01092   0.01144   0.01171   0.01275   0.01354
     Eigenvalues ---    0.01956   0.01976   0.01978   0.01986   0.01995
     Eigenvalues ---    0.02002   0.02004   0.02008   0.02087   0.02090
     Eigenvalues ---    0.02091   0.02094   0.02102   0.02104   0.02127
     Eigenvalues ---    0.02131   0.02279   0.02288   0.04711   0.04760
     Eigenvalues ---    0.05035   0.05346   0.05380   0.05587   0.05598
     Eigenvalues ---    0.05883   0.06383   0.07627   0.07906   0.07962
     Eigenvalues ---    0.08191   0.08586   0.09039   0.09489   0.09648
     Eigenvalues ---    0.10324   0.11222   0.12046   0.12146   0.13554
     Eigenvalues ---    0.14178   0.16000   0.16000   0.16000   0.16000
     Eigenvalues ---    0.16000   0.16000   0.16000   0.16000   0.16000
     Eigenvalues ---    0.16000   0.16000   0.16000   0.16000   0.16000
     Eigenvalues ---    0.16664   0.17177   0.20045   0.22000   0.22000
     Eigenvalues ---    0.22531   0.22623   0.22631   0.23860   0.24223
     Eigenvalues ---    0.24492   0.24511   0.24864   0.24917   0.25636
     Eigenvalues ---    0.27650   0.27685   0.28123   0.28323   0.28398
     Eigenvalues ---    0.28566   0.31726   0.32454   0.32469   0.32548
     Eigenvalues ---    0.32550   0.32579   0.32585   0.32938   0.33410
     Eigenvalues ---    0.33799   0.35011   0.35723   0.35726   0.35727
     Eigenvalues ---    0.35728   0.35738   0.35740   0.36030   0.36323
     Eigenvalues ---    0.37094   0.37450   0.40180   0.40235   0.41468
     Eigenvalues ---    0.41487   0.43929   0.44016   0.44544   0.44626
     Eigenvalues ---    0.45781   0.45823   0.46121   0.46128   0.47329
     Eigenvalues ---    0.47361   0.47460   0.48281   0.48393   0.48448
     Eigenvalues ---    0.48453   0.48734   0.52311   0.52444
 RFO step:  Lambda=-8.67693885D-02 EMin= 2.30000000D-03
 Linear search not attempted -- first point.
 Maximum step size (   0.300) exceeded in Quadratic search.
    -- Step size scaled by   0.692
 Iteration  1 RMS(Cart)=  0.03292802 RMS(Int)=  0.00031559
 Iteration  2 RMS(Cart)=  0.00052040 RMS(Int)=  0.00013365
 Iteration  3 RMS(Cart)=  0.00000030 RMS(Int)=  0.00013365
 ITry= 1 IFail=0 DXMaxC= 1.35D-01 DCOld= 1.00D+10 DXMaxT= 3.00D-01 DXLimC= 3.00D+00 Rises=F
 Variable       Old X    -DE/DX   Delta X   Delta X   Delta X     New X
                                 (Linear)    (Quad)   (Total)
    R1        2.72527  -0.00338   0.00000  -0.00517  -0.00520   2.72006
    R2        2.86588   0.00264   0.00000   0.00535   0.00494   2.87083
    R3        2.79044  -0.10537   0.00000  -0.16953  -0.16925   2.62120
    R4        2.59592   0.02276   0.00000   0.02949   0.02956   2.62547
    R5        2.63541  -0.00229   0.00000  -0.00199  -0.00202   2.63339
    R6        2.55507  -0.00306   0.00000  -0.00234  -0.00224   2.55283
    R7        2.63442  -0.01022   0.00000  -0.01201  -0.01203   2.62239
    R8        2.62864   0.02401   0.00000   0.02919   0.02916   2.65780
    R9        2.94890  -0.02842   0.00000  -0.04996  -0.05047   2.89842
   R10        2.91276  -0.01118   0.00000  -0.02086  -0.02086   2.89190
   R11        2.65649  -0.01390   0.00000  -0.01889  -0.01887   2.63762
   R12        2.04490   0.00639   0.00000   0.00995   0.00995   2.05485
   R13        2.80831   0.00357   0.00000   0.00523   0.00525   2.81356
   R14        2.76230  -0.00441   0.00000  -0.01283  -0.01220   2.75010
   R15        2.90319  -0.00160   0.00000  -0.00216  -0.00220   2.90099
   R16        2.61640  -0.02891   0.00000  -0.03511  -0.03511   2.58129
   R17        2.61460  -0.03341   0.00000  -0.04045  -0.04045   2.57414
   R18        2.81625   0.00258   0.00000   0.00410   0.00410   2.82036
   R19        2.80172  -0.10487   0.00000  -0.17138  -0.17109   2.63063
   R20        2.90881  -0.00370   0.00000  -0.00562  -0.00564   2.90317
   R21        2.62661  -0.03934   0.00000  -0.04860  -0.04860   2.57801
   R22        2.61464  -0.04110   0.00000  -0.04977  -0.04977   2.56488
   R23        2.61164  -0.02906   0.00000  -0.03502  -0.03502   2.57663
   R24        2.61523  -0.03148   0.00000  -0.03815  -0.03815   2.57707
   R25        2.86880   0.00223   0.00000   0.00470   0.00428   2.87309
   R26        2.91871  -0.01165   0.00000  -0.02191  -0.02191   2.89681
   R27        2.62582   0.02400   0.00000   0.02909   0.02906   2.65488
   R28        2.73149  -0.00446   0.00000  -0.00685  -0.00688   2.72461
   R29        2.10021  -0.00903   0.00000  -0.01519  -0.01519   2.08503
   R30        2.09852  -0.00826   0.00000  -0.01387  -0.01387   2.08465
   R31        2.09797  -0.00786   0.00000  -0.01317  -0.01317   2.08479
   R32        2.09849  -0.00822   0.00000  -0.01380  -0.01380   2.08469
   R33        2.09786  -0.00832   0.00000  -0.01395  -0.01395   2.08391
   R34        2.09994  -0.00907   0.00000  -0.01526  -0.01526   2.08468
   R35        2.66503  -0.00752   0.00000  -0.01154  -0.01150   2.65353
   R36        2.04510   0.00690   0.00000   0.01075   0.01075   2.05584
   R37        2.59917   0.02196   0.00000   0.02864   0.02871   2.62788
   R38        2.63706  -0.00307   0.00000  -0.00305  -0.00307   2.63398
   R39        2.55387  -0.00257   0.00000  -0.00176  -0.00167   2.55220
   R40        2.63433  -0.01018   0.00000  -0.01197  -0.01199   2.62234
   R41        2.65498  -0.01348   0.00000  -0.01823  -0.01821   2.63677
   R42        2.04493   0.00638   0.00000   0.00994   0.00994   2.05487
   R43        2.65549  -0.01685   0.00000  -0.02259  -0.02257   2.63292
   R44        2.04511   0.00673   0.00000   0.01049   0.01049   2.05560
   R45        2.04034   0.00775   0.00000   0.01199   0.01199   2.05234
   R46        2.65535  -0.01654   0.00000  -0.02217  -0.02215   2.63320
   R47        2.03580   0.00929   0.00000   0.01429   0.01429   2.05008
   R48        2.66350  -0.00714   0.00000  -0.01092  -0.01088   2.65262
   R49        2.04517   0.00672   0.00000   0.01047   0.01047   2.05564
   R50        2.04511   0.00692   0.00000   0.01078   0.01078   2.05590
    A1        1.86266   0.00001   0.00000  -0.00354  -0.00370   1.85896
    A2        2.30401   0.00646   0.00000   0.01402   0.01440   2.31841
    A3        2.10563  -0.00625   0.00000  -0.00914  -0.00939   2.09624
    A4        1.84487   0.00097   0.00000   0.00142   0.00133   1.84620
    A5        2.30988   0.00548   0.00000   0.00821   0.00829   2.31817
    A6        2.12805  -0.00648   0.00000  -0.00983  -0.00984   2.11821
    A7        1.96978   0.00230   0.00000   0.00612   0.00614   1.97592
    A8        2.11337   0.00084   0.00000   0.00419   0.00412   2.11749
    A9        2.19999  -0.00315   0.00000  -0.01030  -0.01026   2.18973
   A10        1.92934  -0.00833   0.00000  -0.01636  -0.01655   1.91279
   A11        1.81650   0.00480   0.00000   0.01106   0.01118   1.82768
   A12        1.86753  -0.00604   0.00000  -0.01057  -0.01088   1.85664
   A13        1.93297   0.00210   0.00000   0.00741   0.00735   1.94032
   A14        1.98353  -0.00040   0.00000  -0.00404  -0.00396   1.97957
   A15        1.90179  -0.00140   0.00000   0.00072   0.00063   1.90242
   A16        1.95638   0.00122   0.00000  -0.00334  -0.00317   1.95321
   A17        2.06534  -0.00532   0.00000  -0.01174  -0.01175   2.05359
   A18        2.10871   0.00140   0.00000   0.00235   0.00236   2.11107
   A19        2.10913   0.00391   0.00000   0.00939   0.00939   2.11853
   A20        2.29781  -0.01002   0.00000  -0.01373  -0.01418   2.28363
   A21        2.05110   0.01194   0.00000   0.02101   0.02148   2.07257
   A22        1.89349  -0.00142   0.00000  -0.00189  -0.00205   1.89143
   A23        1.75349   0.00232   0.00000   0.00958   0.00968   1.76318
   A24        1.90839   0.00595   0.00000   0.02188   0.02197   1.93036
   A25        1.97754   0.00420   0.00000   0.01746   0.01734   1.99488
   A26        1.95027  -0.00401   0.00000  -0.01623  -0.01651   1.93376
   A27        1.93510  -0.00081   0.00000  -0.00131  -0.00160   1.93349
   A28        1.93279  -0.00670   0.00000  -0.02751  -0.02783   1.90496
   A29        1.91838  -0.00037   0.00000  -0.00185  -0.00194   1.91644
   A30        2.06366   0.00988   0.00000   0.01469   0.01519   2.07884
   A31        2.28674  -0.00977   0.00000  -0.01376  -0.01420   2.27254
   A32        1.84675  -0.00160   0.00000  -0.00778  -0.00776   1.83899
   A33        1.87455  -0.00053   0.00000  -0.00112  -0.00113   1.87342
   A34        1.98216   0.00148   0.00000   0.00524   0.00524   1.98740
   A35        1.88036  -0.00025   0.00000  -0.00046  -0.00045   1.87992
   A36        1.97919   0.00137   0.00000   0.00520   0.00517   1.98436
   A37        1.89563  -0.00063   0.00000  -0.00164  -0.00164   1.89399
   A38        1.77138   0.00249   0.00000   0.00999   0.01008   1.78146
   A39        1.98873   0.00388   0.00000   0.01718   0.01703   2.00577
   A40        1.89520   0.00627   0.00000   0.02200   0.02210   1.91731
   A41        1.92655   0.00061   0.00000   0.00252   0.00217   1.92872
   A42        1.94998  -0.00598   0.00000  -0.02136  -0.02159   1.92839
   A43        1.92750  -0.00659   0.00000  -0.02744  -0.02775   1.89974
   A44        1.88662  -0.00446   0.00000  -0.00598  -0.00629   1.88033
   A45        1.94810   0.00163   0.00000  -0.00197  -0.00183   1.94628
   A46        1.99583  -0.00199   0.00000  -0.00866  -0.00858   1.98725
   A47        1.91893  -0.00033   0.00000  -0.00035  -0.00043   1.91850
   A48        1.81904   0.00526   0.00000   0.01223   0.01237   1.83141
   A49        1.89046   0.00010   0.00000   0.00570   0.00565   1.89610
   A50        2.10496  -0.00644   0.00000  -0.00922  -0.00946   2.09551
   A51        2.30894   0.00706   0.00000   0.01553   0.01590   2.32483
   A52        1.85770  -0.00041   0.00000  -0.00497  -0.00512   1.85258
   A53        1.92115  -0.00274   0.00000  -0.00750  -0.00753   1.91362
   A54        1.92357  -0.00304   0.00000  -0.00869  -0.00872   1.91485
   A55        1.95679  -0.00240   0.00000  -0.00675  -0.00677   1.95002
   A56        1.88496   0.00295   0.00000   0.00830   0.00827   1.89323
   A57        1.87921   0.00289   0.00000   0.00840   0.00837   1.88758
   A58        1.89618   0.00274   0.00000   0.00735   0.00731   1.90350
   A59        1.92135  -0.00243   0.00000  -0.00692  -0.00695   1.91440
   A60        1.95336  -0.00235   0.00000  -0.00659  -0.00661   1.94675
   A61        1.92059  -0.00247   0.00000  -0.00684  -0.00686   1.91373
   A62        1.89512   0.00245   0.00000   0.00668   0.00665   1.90177
   A63        1.88802   0.00247   0.00000   0.00693   0.00691   1.89493
   A64        1.88379   0.00265   0.00000   0.00763   0.00761   1.89140
   A65        2.10060   0.00854   0.00000   0.01524   0.01529   2.11589
   A66        2.09102  -0.00499   0.00000  -0.00965  -0.00967   2.08135
   A67        2.09154  -0.00354   0.00000  -0.00558  -0.00561   2.08593
   A68        1.84295   0.00161   0.00000   0.00261   0.00254   1.84549
   A69        2.31652   0.00457   0.00000   0.00662   0.00668   2.32320
   A70        2.12320  -0.00622   0.00000  -0.00943  -0.00945   2.11375
   A71        1.97156   0.00220   0.00000   0.00587   0.00590   1.97745
   A72        2.11529   0.00100   0.00000   0.00437   0.00430   2.11959
   A73        2.19634  -0.00320   0.00000  -0.01023  -0.01020   2.18614
   A74        1.92712  -0.00910   0.00000  -0.01808  -0.01824   1.90887
   A75        2.06598  -0.00533   0.00000  -0.01170  -0.01170   2.05427
   A76        2.10846   0.00131   0.00000   0.00205   0.00205   2.11051
   A77        2.10875   0.00402   0.00000   0.00965   0.00965   2.11840
   A78        2.10083   0.00310   0.00000   0.00313   0.00318   2.10401
   A79        2.09138  -0.00140   0.00000  -0.00115  -0.00118   2.09020
   A80        2.09097  -0.00170   0.00000  -0.00198  -0.00201   2.08897
   A81        2.05808  -0.00069   0.00000  -0.00097  -0.00099   2.05710
   A82        2.12285  -0.00166   0.00000  -0.00513  -0.00512   2.11773
   A83        2.10225   0.00235   0.00000   0.00610   0.00611   2.10836
   A84        2.06050  -0.00066   0.00000  -0.00106  -0.00106   2.05943
   A85        2.12765  -0.00263   0.00000  -0.00776  -0.00776   2.11989
   A86        2.09504   0.00329   0.00000   0.00883   0.00883   2.10387
   A87        2.10131   0.00312   0.00000   0.00334   0.00339   2.10470
   A88        2.09090  -0.00182   0.00000  -0.00239  -0.00241   2.08849
   A89        2.09098  -0.00131   0.00000  -0.00096  -0.00098   2.09000
   A90        2.10005   0.00808   0.00000   0.01447   0.01452   2.11457
   A91        2.09130  -0.00479   0.00000  -0.00935  -0.00937   2.08193
   A92        2.09183  -0.00329   0.00000  -0.00513  -0.00515   2.08668
    D1        0.03379   0.00296   0.00000   0.01861   0.01857   0.05236
    D2       -3.13817   0.00167   0.00000   0.01066   0.01062  -3.12755
    D3       -2.94568   0.00206   0.00000   0.01004   0.00988  -2.93580
    D4        0.16555   0.00078   0.00000   0.00209   0.00194   0.16748
    D5       -0.05155  -0.00407   0.00000  -0.02274  -0.02287  -0.07443
    D6       -2.15650  -0.00317   0.00000  -0.01869  -0.01875  -2.17524
    D7        1.98971  -0.00205   0.00000  -0.01227  -0.01226   1.97745
    D8        2.95018  -0.00195   0.00000  -0.01283  -0.01293   2.93725
    D9        0.84524  -0.00106   0.00000  -0.00878  -0.00881   0.83643
   D10       -1.29174   0.00006   0.00000  -0.00236  -0.00232  -1.29406
   D11       -0.12749   0.00144   0.00000   0.00562   0.00553  -0.12196
   D12        2.67193   0.00391   0.00000   0.02836   0.02837   2.70030
   D13       -3.08842  -0.00024   0.00000  -0.00475  -0.00493  -3.09335
   D14       -0.28900   0.00224   0.00000   0.01800   0.01791  -0.27109
   D15       -0.00292  -0.00067   0.00000  -0.00786  -0.00782  -0.01074
   D16        3.12897  -0.00102   0.00000  -0.00729  -0.00723   3.12174
   D17       -3.11807   0.00020   0.00000  -0.00130  -0.00135  -3.11942
   D18        0.01382  -0.00014   0.00000  -0.00073  -0.00076   0.01305
   D19       -3.12274   0.00148   0.00000   0.01007   0.01005  -3.11269
   D20        0.01849   0.00144   0.00000   0.00940   0.00937   0.02786
   D21       -0.01559   0.00018   0.00000   0.00128   0.00131  -0.01428
   D22        3.12564   0.00014   0.00000   0.00061   0.00063   3.12627
   D23       -0.03275  -0.00179   0.00000  -0.00701  -0.00699  -0.03974
   D24        3.11913  -0.00146   0.00000  -0.00772  -0.00771   3.11141
   D25       -0.00309   0.00001   0.00000  -0.00031  -0.00029  -0.00338
   D26       -3.14153   0.00008   0.00000  -0.00027  -0.00026   3.14140
   D27        3.12743  -0.00034   0.00000   0.00046   0.00049   3.12792
   D28       -0.01100  -0.00027   0.00000   0.00050   0.00051  -0.01049
   D29        0.05096   0.00356   0.00000   0.01819   0.01823   0.06919
   D30        2.07612  -0.00094   0.00000   0.01028   0.01002   2.08614
   D31       -2.01187  -0.00073   0.00000   0.00347   0.00344  -2.00843
   D32       -1.01513   0.00316   0.00000   0.00704   0.00733  -1.00780
   D33        1.09731   0.00082   0.00000   0.00144   0.00156   1.09887
   D34       -3.03222   0.00072   0.00000   0.00082   0.00107  -3.03116
   D35       -3.01008   0.00127   0.00000   0.00229   0.00255  -3.00753
   D36       -0.89765  -0.00106   0.00000  -0.00331  -0.00321  -0.90086
   D37        1.25600  -0.00116   0.00000  -0.00393  -0.00371   1.25230
   D38        1.10717   0.00249   0.00000   0.00717   0.00733   1.11450
   D39       -3.06358   0.00015   0.00000   0.00157   0.00156  -3.06202
   D40       -0.90993   0.00006   0.00000   0.00095   0.00107  -0.90886
   D41       -3.10503  -0.00394   0.00000  -0.01006  -0.01023  -3.11526
   D42        1.06883  -0.00380   0.00000  -0.00937  -0.00955   1.05928
   D43       -1.02566  -0.00394   0.00000  -0.01007  -0.01024  -1.03590
   D44       -1.11699   0.00217   0.00000   0.00766   0.00766  -1.10933
   D45        3.05687   0.00231   0.00000   0.00834   0.00834   3.06522
   D46        0.96238   0.00217   0.00000   0.00765   0.00765   0.97003
   D47        1.09385   0.00148   0.00000   0.00051   0.00068   1.09453
   D48       -1.01548   0.00161   0.00000   0.00119   0.00137  -1.01411
   D49       -3.10997   0.00147   0.00000   0.00050   0.00068  -3.10930
   D50       -0.00512   0.00002   0.00000   0.00068   0.00069  -0.00443
   D51       -3.14111   0.00005   0.00000   0.00035   0.00035  -3.14077
   D52        3.13331  -0.00006   0.00000   0.00063   0.00065   3.13396
   D53       -0.00268  -0.00002   0.00000   0.00030   0.00030  -0.00238
   D54       -2.95637   0.00385   0.00000   0.02006   0.02000  -2.93637
   D55        1.27341   0.00490   0.00000   0.02509   0.02501   1.29842
   D56       -0.89163   0.00612   0.00000   0.03187   0.03190  -0.85973
   D57        0.50438  -0.00066   0.00000  -0.00487  -0.00492   0.49946
   D58       -1.54903   0.00039   0.00000   0.00016   0.00009  -1.54894
   D59        2.56912   0.00161   0.00000   0.00694   0.00698   2.57610
   D60       -3.05065   0.00036   0.00000  -0.01311  -0.01339  -3.06404
   D61       -0.07076  -0.00217   0.00000  -0.01990  -0.02030  -0.09105
   D62       -0.17658  -0.00005   0.00000   0.00122   0.00119  -0.17538
   D63        2.80331  -0.00258   0.00000  -0.00557  -0.00571   2.79760
   D64       -0.65188   0.00196   0.00000   0.01166   0.01163  -0.64026
   D65        1.35300   0.00066   0.00000   0.00692   0.00694   1.35994
   D66       -2.83389   0.00042   0.00000   0.00733   0.00734  -2.82655
   D67        1.37040   0.00842   0.00000   0.03542   0.03526   1.40566
   D68       -2.90791   0.00713   0.00000   0.03068   0.03057  -2.87734
   D69       -0.81161   0.00689   0.00000   0.03108   0.03097  -0.78064
   D70       -2.74746  -0.00381   0.00000  -0.01317  -0.01315  -2.76061
   D71       -0.74258  -0.00511   0.00000  -0.01792  -0.01784  -0.76042
   D72        1.35371  -0.00535   0.00000  -0.01751  -0.01744   1.33628
   D73       -0.23484   0.00116   0.00000   0.00458   0.00467  -0.23016
   D74       -2.30536  -0.00294   0.00000  -0.01274  -0.01274  -2.31810
   D75        1.82174  -0.00184   0.00000  -0.00574  -0.00563   1.81611
   D76        3.09588   0.00149   0.00000   0.00873   0.00872   3.10460
   D77        1.02535  -0.00261   0.00000  -0.00858  -0.00869   1.01666
   D78       -1.13073  -0.00151   0.00000  -0.00158  -0.00158  -1.13231
   D79       -0.20024   0.00264   0.00000   0.01659   0.01645  -0.18379
   D80        2.75440   0.00413   0.00000   0.02650   0.02647   2.78087
   D81        2.73935   0.00118   0.00000   0.01039   0.01022   2.74957
   D82       -0.58920   0.00266   0.00000   0.02030   0.02024  -0.56896
   D83        0.55080  -0.00210   0.00000  -0.01108  -0.01110   0.53970
   D84        2.66540   0.00408   0.00000   0.01563   0.01560   2.68099
   D85       -1.46577  -0.00818   0.00000  -0.03297  -0.03281  -1.49858
   D86       -1.45009  -0.00060   0.00000  -0.00584  -0.00590  -1.45598
   D87        0.66451   0.00558   0.00000   0.02087   0.02080   0.68531
   D88        2.81653  -0.00669   0.00000  -0.02773  -0.02761   2.78891
   D89        2.73465  -0.00049   0.00000  -0.00671  -0.00676   2.72789
   D90       -1.43394   0.00569   0.00000   0.02000   0.01993  -1.41401
   D91        0.71808  -0.00658   0.00000  -0.02860  -0.02848   0.68960
   D92        0.76269   0.00004   0.00000  -0.00352  -0.00356   0.75913
   D93       -2.23506  -0.00204   0.00000  -0.01337  -0.01344  -2.24849
   D94       -1.36778   0.00107   0.00000   0.00290   0.00289  -1.36489
   D95        1.91766  -0.00102   0.00000  -0.00695  -0.00698   1.91067
   D96        2.89250  -0.00166   0.00000  -0.00998  -0.01006   2.88244
   D97       -0.10524  -0.00375   0.00000  -0.01983  -0.01994  -0.12518
   D98       -3.11566   0.00100   0.00000  -0.00073  -0.00057  -3.11623
   D99        1.09020   0.00096   0.00000  -0.00089  -0.00073   1.08946
   D100      -1.02433   0.00122   0.00000   0.00037   0.00052  -1.02380
   D101      -1.02213  -0.00377   0.00000  -0.00975  -0.00991  -1.03204
   D102      -3.09946  -0.00380   0.00000  -0.00991  -0.01008  -3.10954
   D103       1.06920  -0.00354   0.00000  -0.00865  -0.00882   1.06038
   D104       0.95523   0.00233   0.00000   0.00759   0.00761   0.96283
   D105      -1.12210   0.00230   0.00000   0.00743   0.00744  -1.11466
   D106       3.04656   0.00255   0.00000   0.00869   0.00870   3.05526
   D107       2.15261   0.00018   0.00000   0.01293   0.01266   2.16528
   D108       0.09654   0.00326   0.00000   0.01687   0.01692   0.11346
   D109      -1.94619   0.00096   0.00000   0.00857   0.00848  -1.93771
   D110      -2.89799   0.00180   0.00000   0.00645   0.00628  -2.89171
   D111       0.20834   0.00048   0.00000  -0.00086  -0.00101   0.20733
   D112       0.07602   0.00250   0.00000   0.01464   0.01459   0.09062
   D113      -3.10083   0.00119   0.00000   0.00733   0.00731  -3.09352
   D114       0.00300   0.00003   0.00000  -0.00013  -0.00014   0.00286
   D115      -3.13510   0.00005   0.00000  -0.00013  -0.00015  -3.13525
   D116       3.13899  -0.00001   0.00000   0.00019   0.00019   3.13919
   D117       0.00089   0.00001   0.00000   0.00019   0.00019   0.00107
   D118      -0.01862  -0.00030   0.00000  -0.00460  -0.00454  -0.02316
   D119       3.12061  -0.00074   0.00000  -0.00533  -0.00527   3.11534
   D120      -3.12979   0.00059   0.00000   0.00134   0.00131  -3.12848
   D121       0.00944   0.00015   0.00000   0.00062   0.00059   0.01002
   D122      -3.11405   0.00121   0.00000   0.00786   0.00782  -3.10623
   D123       0.03177   0.00078   0.00000   0.00470   0.00467   0.03644
   D124      -0.01235  -0.00011   0.00000  -0.00016  -0.00012  -0.01247
   D125       3.13347  -0.00054   0.00000  -0.00331  -0.00327   3.13020
   D126      -0.05354  -0.00170   0.00000  -0.00796  -0.00794  -0.06147
   D127       3.09056  -0.00125   0.00000  -0.00723  -0.00721   3.08335
   D128      -0.00124  -0.00009   0.00000  -0.00068  -0.00066  -0.00190
   D129       3.14059   0.00009   0.00000   0.00008   0.00009   3.14068
   D130       3.13766  -0.00057   0.00000  -0.00147  -0.00145   3.13621
   D131      -0.00370  -0.00039   0.00000  -0.00071  -0.00070  -0.00439
   D132      -0.00355  -0.00004   0.00000   0.00024   0.00025  -0.00331
   D133       3.14077   0.00014   0.00000   0.00091   0.00091  -3.14150
   D134       3.13780  -0.00022   0.00000  -0.00052  -0.00051   3.13730
   D135      -0.00106  -0.00004   0.00000   0.00015   0.00016  -0.00090
   D136       0.00712  -0.00002   0.00000  -0.00069  -0.00071   0.00642
   D137      -3.13411   0.00002   0.00000  -0.00002  -0.00003  -3.13414
   D138      -3.13795  -0.00005   0.00000  -0.00068  -0.00070  -3.13865
   D139       0.00400  -0.00001   0.00000  -0.00002  -0.00002   0.00398
   D140       0.00740   0.00006   0.00000  -0.00014  -0.00015   0.00724
   D141      -3.13728  -0.00009   0.00000  -0.00100  -0.00101  -3.13829
   D142      -3.13834   0.00047   0.00000   0.00292   0.00292  -3.13541
   D143       0.00017   0.00032   0.00000   0.00206   0.00207   0.00223
   D144       0.00038   0.00007   0.00000   0.00019   0.00018   0.00057
   D145       3.13924  -0.00012   0.00000  -0.00049  -0.00049   3.13875
   D146      -3.13812   0.00023   0.00000   0.00105   0.00104  -3.13708
   D147       0.00074   0.00004   0.00000   0.00037   0.00037   0.00111
         Item               Value     Threshold  Converged?
 Maximum Force            0.105374     0.000450     NO 
 RMS     Force            0.011355     0.000300     NO 
 Maximum Displacement     0.134839     0.001800     NO 
 RMS     Displacement     0.033057     0.001200     NO 
 Predicted change in Energy=-4.401060D-02
 Lowest energy point so far.  Saving SCF results.
 GradGradGradGradGradGradGradGradGradGradGradGradGradGradGradGradGradGrad

 Leave Link  103 at Fri May 15 16:53:45 2020, MaxMem=   536870912 cpu:         1.3
 (Enter /pbs_home/pkowalski/g09d01/g09/l202.exe)
                          Input orientation:                          
 ---------------------------------------------------------------------
 Center     Atomic      Atomic             Coordinates (Angstroms)
 Number     Number       Type             X           Y           Z
 ---------------------------------------------------------------------
      1          6           0       -1.641744   -0.124145   -0.545215
      2          6           0       -2.984293    0.217596   -0.935903
      3          6           0       -3.752974   -0.909246   -0.672038
      4          8           0       -3.035937   -1.936450   -0.166423
      5          6           0       -1.678079   -1.576082   -0.099733
      6          6           0       -5.119856   -0.922308   -0.911211
      7          6           0       -0.489918    0.628652   -0.370354
      8          6           0       -0.209495    2.061463   -0.662173
      9          6           0        0.538790    0.134640    0.532740
     10          6           0        1.317290    2.099289   -0.506804
     11          6           0        1.632202    1.143232    0.653788
     12          9           0       -0.811175    2.866985    0.262469
     13          9           0       -0.578282    2.461766   -1.910884
     14          9           0        1.854781    1.565768   -1.641514
     15          9           0        1.821301    3.348012   -0.336935
     16          9           0        2.893661    0.640753    0.529892
     17          9           0        1.532351    1.793452    1.848358
     18          6           0       -1.108610   -1.605983    1.324095
     19          6           0        0.292113   -1.016825    1.275132
     20          6           0       -1.980075   -0.801281    2.295104
     21          1           0       -1.529406   -0.821690    3.302011
     22          1           0       -2.985615   -1.251257    2.352994
     23          1           0       -2.074327    0.252391    1.982060
     24          6           0       -0.878740   -2.466967   -1.053299
     25          1           0       -0.943788   -3.517459   -0.722816
     26          1           0        0.182179   -2.168651   -1.092457
     27          1           0       -1.298717   -2.392053   -2.070640
     28          6           0       -5.699182    0.239627   -1.423518
     29          6           0        1.150880   -1.969175    1.934179
     30          6           0        0.346532   -3.066483    2.221832
     31          8           0       -0.938683   -2.901187    1.841128
     32          6           0        0.860343   -4.199214    2.837118
     33          6           0       -4.928198    1.384144   -1.683157
     34          6           0       -3.556872    1.385155   -1.436792
     35          1           0       -2.957867    2.270315   -1.629635
     36          1           0       -6.769036    0.258178   -1.620006
     37          1           0       -5.405515    2.278799   -2.076886
     38          1           0       -5.715725   -1.807655   -0.702652
     39          6           0        2.509910   -1.971567    2.243749
     40          6           0        3.037280   -3.101896    2.864945
     41          6           0        2.218253   -4.203574    3.158009
     42          1           0        4.093986   -3.131531    3.121455
     43          1           0        2.648163   -5.078534    3.640938
     44          1           0        0.223452   -5.052203    3.058923
     45          1           0        3.144798   -1.122845    2.012442
 ---------------------------------------------------------------------
                    Distance matrix (angstroms):
                    1          2          3          4          5
     1  C    0.000000
     2  C    1.439396   0.000000
     3  C    2.256049   1.389341   0.000000
     4  O    2.317695   2.287942   1.350901   0.000000
     5  C    1.519176   2.371214   2.253306   1.406446   0.000000
     6  C    3.587238   2.420872   1.387711   2.434319   3.596073
     7  C    1.387077   2.590505   3.619900   3.619883   2.519090
     8  C    2.615702   3.342795   4.624008   4.921164   3.962929
     9  C    2.446157   3.817840   4.578255   4.190097   2.870731
    10  C    3.701488   4.714712   5.897979   5.945892   4.758812
    11  C    3.709795   4.969502   5.913595   5.652319   4.349762
    12  F    3.207656   3.630124   4.877233   5.310979   4.541317
    13  F    3.111742   3.431585   4.793447   5.331746   4.560048
    14  F    4.035265   5.072681   6.205843   6.193589   4.972867
    15  F    4.908354   5.766455   7.022043   7.179651   6.045547
    16  F    4.723434   6.072723   6.929999   6.502843   5.119726
    17  F    4.413757   5.534935   6.449157   6.232236   5.045362
    18  C    2.444258   3.457054   3.385654   2.458749   1.533779
    19  C    2.801847   4.140931   4.490631   3.741619   2.466715
    20  C    2.939455   3.533550   3.458144   2.909050   2.535107
    21  H    3.911564   4.599644   4.554666   3.942380   3.487560
    22  H    3.387622   3.601996   3.139526   2.611414   2.798398
    23  H    2.591530   3.056757   3.348357   3.214296   2.798962
    24  C    2.515778   3.413797   3.291363   2.391965   1.530328
    25  H    3.468900   4.261420   3.833651   2.680719   2.167109
    26  H    2.793953   3.968026   4.153105   3.356744   2.190251
    27  H    2.754632   3.307425   3.190326   2.617547   2.166610
    28  C    4.167319   2.758419   2.381671   3.661758   4.606351
    29  C    4.165367   5.488077   5.653635   4.684340   3.506327
    30  C    4.501904   5.643656   5.462060   4.292067   3.421989
    31  O    3.728390   4.650078   4.266622   3.059323   2.463646
    32  C    5.857201   6.965998   6.664890   5.415013   4.685030
    33  C    3.790861   2.387046   2.768240   4.111870   4.672627
    34  C    2.596268   1.393532   2.426434   3.594200   3.753200
    35  H    2.939657   2.166938   3.414498   4.454656   4.332808
    36  H    5.252663   3.846287   3.370186   4.567857   5.620816
    37  H    4.720819   3.378272   3.855921   5.199336   5.715157
    38  H    4.410931   3.408338   2.158812   2.735944   4.088975
    39  C    5.331747   6.714826   6.989567   6.047031   4.815348
    40  C    6.510719   7.856514   7.964013   6.887048   5.775122
    41  C    6.727197   7.960737   7.821598   6.618022   5.718217
    42  H    7.442274   8.819345   8.994660   7.941925   6.790598
    43  H    7.776449   8.984489   8.772644   7.528459   6.706428
    44  H    6.383927   7.349764   6.848074   5.543861   5.067183
    45  H    5.518152   6.932192   7.404817   6.603855   5.284587
                    6          7          8          9         10
     6  C    0.000000
     7  C    4.912670   0.000000
     8  C    5.751222   1.488872   0.000000
     9  C    5.934846   1.455290   2.387550   0.000000
    10  C    7.122530   2.333965   1.535136   2.355114   0.000000
    11  C    7.232286   2.411858   2.442693   1.492468   1.536291
    12  F    5.856705   2.348149   1.365960   3.059602   2.389875
    13  F    5.751278   2.396110   1.362177   3.554527   2.386634
    14  F    7.441063   2.826950   2.337960   2.916735   1.364224
    15  F    8.169767   3.569002   2.425927   3.567483   1.357274
    16  F    8.290741   3.501314   3.615109   2.408647   2.384745
    17  F    7.696910   3.220096   3.067348   2.338733   2.384654
    18  C    4.642639   2.871852   4.266594   2.523873   4.792308
    19  C    5.837674   2.454953   3.671596   1.392072   3.733155
    20  C    4.489245   3.371935   4.480596   3.213495   5.209281
    21  H    5.536487   4.082927   5.076365   3.586204   5.580579
    22  H    3.913850   4.144778   5.269932   4.201840   6.157888
    23  H    4.361901   2.861080   3.707062   2.990447   4.594403
    24  C    4.515885   3.193815   4.594294   3.360545   5.096263
    25  H    4.920350   4.185746   5.627365   4.136700   6.058630
    26  H    5.449568   2.966151   4.269943   2.841406   4.454972
    27  H    4.255059   3.559464   4.796247   4.066718   5.427820
    28  C    1.395769   5.328876   5.833986   6.538368   7.316391
    29  C    6.965220   3.840807   4.983744   2.600907   4.747471
    30  C    6.655436   4.590545   5.909524   3.624524   5.922248
    31  O    5.382707   4.189488   5.605900   3.620918   5.967156
    32  C    7.781443   5.951418   7.251597   4.918927   7.145750
    33  C    2.439745   4.689621   4.875175   6.029877   6.395417
    34  C    2.836114   3.334035   3.501765   4.713522   5.013214
    35  H    3.922139   3.220499   2.921156   4.632881   4.423456
    36  H    2.148426   6.412971   6.869998   7.619311   8.367651
    37  H    3.418697   5.458784   5.389553   6.836836   6.906048
    38  H    1.087380   5.775385   6.729806   6.664657   8.047724
    39  C    8.322742   4.753278   5.666117   3.353949   5.055665
    40  C    9.249260   6.068384   7.045735   4.707100   6.432680
    41  C    9.009611   6.567644   7.729064   5.341604   7.346337
    42  H   10.297472   6.880690   7.733238   5.478023   6.945198
    43  H    9.916572   7.649183   8.812635   6.425538   8.396197
    44  H    7.833832   6.673901   8.039790   5.777921   8.065650
    45  H    8.768835   4.685790   5.342721   3.249934   4.479792
                   11         12         13         14         15
    11  C    0.000000
    12  F    3.015717   0.000000
    13  F    3.633500   2.223040   0.000000
    14  F    2.344459   3.525001   2.606754   0.000000
    15  F    2.424531   2.742372   3.003457   2.208946   0.000000
    16  F    1.363493   4.330524   4.618210   2.578745   3.038190
    17  F    1.363728   3.026488   4.362719   3.512123   2.697343
    18  C    3.939485   4.606838   5.224262   5.257045   5.990448
    19  C    2.616821   4.162536   4.796757   4.197444   4.897854
    20  C    4.418551   4.353632   5.504801   5.983812   6.212466
    21  H    4.568344   4.833321   6.233778   6.449117   6.469589
    22  H    5.472213   5.104743   6.145116   6.879037   7.176032
    23  H    4.036863   3.374707   4.719587   5.503920   5.489675
    24  C    4.717257   5.494256   5.011799   4.907248   6.451154
    25  H    5.500255   6.461385   6.107064   5.874963   7.411432
    26  H    4.015035   5.308503   4.763285   4.128553   5.804404
    27  H    5.339572   5.773957   4.909593   5.078685   6.759334
    28  C    7.673389   5.799842   5.603485   7.672583   8.209774
    29  C    3.399727   5.480211   6.116187   5.077093   5.820644
    30  C    4.672623   6.354953   6.963918   6.217556   7.061726
    31  O    4.937261   5.981657   6.555055   6.315530   7.170353
    32  C    5.822750   7.704152   8.305529   7.367636   8.243705
    33  C    6.968372   4.788961   4.487192   6.785538   7.157153
    34  C    5.599602   3.552767   3.202476   5.418534   5.829858
    35  H    5.249102   2.923073   2.403784   4.863960   5.066848
    36  H    8.748387   6.770945   6.577678   8.722412   9.218853
    37  H    7.633844   5.189076   4.833551   7.308205   7.509829
    38  H    8.033661   6.843853   6.788306   8.341103   9.139006
    39  C    3.605595   6.194083   6.815596   5.295017   5.952482
    40  C    4.988443   7.563797   8.175277   6.594965   7.302873
    41  C    5.933204   8.219148   8.828422   7.513510   8.330586
    42  H    5.515737   8.259334   8.856607   7.054398   7.688305
    43  H    6.976074   9.301202   9.903979   8.525286   9.354884
    44  H    6.793574   8.461923   9.044417   8.279666   9.200466
    45  H    3.044502   5.884800   6.488702   4.716374   5.221090
                   16         17         18         19         20
    16  F    0.000000
    17  F    2.218160   0.000000
    18  C    4.657977   4.336552   0.000000
    19  C    3.173484   3.124809   1.520371   0.000000
    20  C    5.380404   4.389687   1.532924   2.499929   0.000000
    21  H    5.420969   4.280937   2.168948   2.732077   1.103349
    22  H    6.439666   5.471464   2.169703   3.458359   1.103150
    23  H    5.190426   3.924394   2.195241   2.776814   1.103225
    24  C    5.137648   5.690706   2.538924   2.982515   3.898621
    25  H    5.795345   6.399060   2.805486   3.431096   4.190389
    26  H    4.228109   5.115625   2.796865   2.635198   4.245070
    27  H    5.791089   6.394681   3.489738   3.951731   4.696225
    28  C    8.821205   8.087929   5.659418   6.690067   5.361286
    29  C    3.438173   3.782888   2.368418   1.441802   3.361119
    30  C    4.805635   5.016434   2.248650   2.258384   3.248016
    31  O    5.380663   5.305251   1.404902   2.320782   2.387508
    32  C    5.734366   6.110751   3.590384   3.590304   4.461805
    33  C    8.162824   7.374132   5.707336   6.462799   5.412400
    34  C    6.784641   6.071170   4.750094   5.285709   4.603677
    35  H    6.446659   5.699639   5.212481   5.459426   5.078815
    36  H    9.906369   9.126864   6.647049   7.737395   6.275722
    37  H    8.851826   7.986056   6.717262   7.386483   6.350971
    38  H    9.035231   8.485884   5.037250   6.374258   4.894325
    39  C    3.147823   3.909901   3.751413   2.601610   4.640278
    40  C    4.413674   5.221368   4.669087   3.796178   5.549000
    41  C    5.552538   6.176566   4.602035   4.172602   5.472308
    42  H    4.731501   5.695455   5.711812   4.726006   6.557983
    43  H    6.515299   7.189059   5.616023   5.257898   6.444126
    44  H    6.777592   7.074013   4.081721   4.412584   4.848638
    45  H    2.317608   3.336420   4.335750   2.948335   5.142726
                   21         22         23         24         25
    21  H    0.000000
    22  H    1.790449   0.000000
    23  H    1.786857   1.796941   0.000000
    24  C    4.700959   4.185654   4.247086   0.000000
    25  H    4.879482   4.331897   4.775589   1.103171   0.000000
    26  H    4.904607   4.769451   4.517291   1.102758   1.795472
    27  H    5.602199   4.869864   4.900922   1.103166   1.791408
    28  C    6.390934   4.883464   4.973701   5.540701   6.100857
    29  C    3.220499   4.219171   3.916581   3.645844   3.720812
    30  C    3.118497   3.796768   4.114969   3.547843   3.246422
    31  O    2.609106   2.678470   3.354788   2.927430   2.636973
    32  C    4.163495   4.869930   5.400018   4.600047   4.048803
    33  C    6.424125   5.197065   4.781136   5.623689   6.389327
    34  C    5.606874   4.651825   3.894823   4.707260   5.601214
    35  H    5.993507   5.316350   4.230485   5.205456   6.194931
    36  H    7.269531   5.690114   5.917365   6.514841   6.999565
    37  H    7.319138   6.159630   5.628338   6.637900   7.438893
    38  H    5.876625   4.135221   4.971041   4.894289   5.069046
    39  C    4.331075   5.543607   5.101931   4.753830   4.808151
    40  C    5.122986   6.321568   6.177318   5.575929   5.375279
    41  C    5.050032   6.036925   6.297993   5.508383   5.052727
    42  H    6.081982   7.365237   7.127218   6.526731   6.348742
    43  H    5.973917   6.931544   7.312493   6.426134   5.863567
    44  H    4.585721   5.024304   5.880318   4.980827   4.244930
    45  H    4.858175   6.141208   5.397357   5.233956   5.471047
                   26         27         28         29         30
    26  H    0.000000
    27  H    1.788799   0.000000
    28  C    6.363946   5.168037   0.000000
    29  C    3.184132   4.713589   7.942058   0.000000
    30  C    3.437678   4.646183   7.795485   1.390613   0.000000
    31  O    3.224727   3.961158   6.571528   2.289886   1.350568
    32  C    4.474892   5.658044   8.993536   2.423383   1.387681
    33  C    6.251979   5.251947   1.404190   7.828477   7.929678
    34  C    5.169972   4.446159   2.429383   6.691629   6.959825
    35  H    5.463778   4.968394   3.417746   6.896075   7.364391
    36  H    7.381545   6.095178   1.087906   8.962053   8.743248
    37  H    7.209108   6.219541   2.161331   8.781813   8.951931
    38  H    5.921785   4.660781   2.170550   7.357257   6.847497
    39  C    4.072769   5.770303   9.258910   1.393845   2.424773
    40  C    4.968257   6.607930  10.289920   2.389119   2.766762
    41  C    5.133514   6.556634  10.169473   2.762170   2.381752
    42  H    5.829788   7.522361  11.310509   3.379729   3.854473
    43  H    6.078941   7.444270  11.117991   3.850065   3.370419
    44  H    5.054753   5.975433   9.119941   3.410313   2.158461
    45  H    4.417151   6.166626   9.585308   2.167512   3.413483
                   31         32         33         34         35
    31  O    0.000000
    32  C    2.431741   0.000000
    33  C    6.833804   9.225724   0.000000
    34  C    5.997700   8.304413   1.393281   0.000000
    35  H    6.547346   8.739875   2.161104   1.086050   0.000000
    36  H    7.480244   9.896551   2.158813   3.409054   4.309734
    37  H    7.882619  10.265138   1.087778   2.150768   2.488190
    38  H    5.521482   7.841824   3.430623   3.923474   5.009483
    39  C    3.594313   2.834708   9.055763   7.849829   7.930527
    40  C    4.110568   2.438019  10.210711   9.062086   9.219744
    41  C    3.660140   1.395317  10.282570   9.257330   9.572094
    42  H    5.198081   3.417198  11.174767   9.985674  10.073799
    43  H    4.565701   2.148402  11.292185  10.298790  10.640118
    44  H    2.731383   1.087390   9.510698   8.714463   9.258652
    45  H    4.457204   3.919550   9.225818   7.943530   7.875328
                   36         37         38         39         40
    36  H    0.000000
    37  H    2.480089   0.000000
    38  H    2.493726   4.322483   0.000000
    39  C   10.295592   9.969326   8.738949   0.000000
    40  C   11.294632  11.164872   9.540331   1.393429   0.000000
    41  C   11.113416  11.293676   9.142928   2.429566   1.403705
    42  H   12.327888  12.105162  10.611639   2.150623   1.087797
    43  H   12.035019  12.316071   9.975974   3.409471   2.158860
    44  H    9.949241  10.573807   7.742762   3.922080   3.429133
    45  H   10.648287  10.069839   9.292447   1.084857   2.157536
                   41         42         43         44         45
    41  C    0.000000
    42  H    2.160784   0.000000
    43  H    1.087933   2.480139   0.000000
    44  H    2.170073   4.321334   2.493724   0.000000
    45  H    3.414923   2.483080   4.306521   5.006919   0.000000
 Stoichiometry    C23H14F6O2
 Framework group  C1[X(C23H14F6O2)]
 Deg. of freedom   129
 Full point group                 C1      NOp   1
 RotChk:  IX=0 Diff= 4.39D-03
 Largest Abelian subgroup         C1      NOp   1
 Largest concise Abelian subgroup C1      NOp   1
                         Standard orientation:                         
 ---------------------------------------------------------------------
 Center     Atomic      Atomic             Coordinates (Angstroms)
 Number     Number       Type             X           Y           Z
 ---------------------------------------------------------------------
      1          6           0        1.361375   -0.363258    0.367349
      2          6           0        2.722729   -0.779563    0.154590
      3          6           0        2.701772   -2.168473    0.182162
      4          8           0        1.470430   -2.678103    0.403539
      5          6           0        0.553662   -1.629228    0.597160
      6          6           0        3.857037   -2.911476   -0.015449
      7          6           0        0.718009    0.858915    0.239459
      8          6           0        1.256829    2.218323   -0.040581
      9          6           0       -0.715063    0.872476   -0.013504
     10          6           0        0.030171    3.089069    0.265612
     11          6           0       -1.178422    2.275753   -0.222249
     12          9           0        1.616542    2.331706   -1.353440
     13          9           0        2.311344    2.575888    0.744066
     14          9           0       -0.062959    3.197597    1.622319
     15          9           0        0.096932    4.337342   -0.263113
     16          9           0       -2.298761    2.620498    0.474246
     17          9           0       -1.399002    2.498058   -1.549532
     18          6           0       -0.580253   -1.612210   -0.435518
     19          6           0       -1.376275   -0.333570   -0.228247
     20          6           0       -0.036819   -1.662758   -1.867991
     21          1           0       -0.875072   -1.622762   -2.584309
     22          1           0        0.512111   -2.606729   -2.024632
     23          1           0        0.636687   -0.814950   -2.079451
     24          6           0        0.020145   -1.691973    2.030104
     25          1           0       -0.538528   -2.631675    2.177852
     26          1           0       -0.645040   -0.840904    2.252111
     27          1           0        0.863254   -1.668958    2.741169
     28          6           0        5.043878   -2.214595   -0.247688
     29          6           0       -2.757894   -0.733309   -0.127590
     30          6           0       -2.750383   -2.123810   -0.143576
     31          8           0       -1.513170   -2.649892   -0.272325
     32          6           0       -3.924188   -2.855397   -0.031234
     33          6           0        5.068599   -0.811138   -0.285738
     34          6           0        3.901317   -0.076631   -0.087788
     35          1           0        3.914513    1.008761   -0.123195
     36          1           0        5.964880   -2.771372   -0.406734
     37          1           0        6.005988   -0.292550   -0.474493
     38          1           0        3.833796   -3.998365    0.007560
     39          6           0       -3.947653   -0.021151    0.014210
     40          6           0       -5.133648   -0.744264    0.124521
     41          6           0       -5.119381   -2.147706    0.101411
     42          1           0       -6.078228   -0.215805    0.233162
     43          1           0       -6.055022   -2.695485    0.191490
     44          1           0       -3.908582   -3.942581   -0.045590
     45          1           0       -3.958977    1.063388    0.037903
 ---------------------------------------------------------------------
 Rotational constants (GHZ):      0.2060926      0.1533063      0.0977391
 Leave Link  202 at Fri May 15 16:53:46 2020, MaxMem=   536870912 cpu:         0.0
 (Enter /pbs_home/pkowalski/g09d01/g09/l301.exe)
 Basis read from rwf:  (5D, 7F)
 No pseudopotential information found on rwf file.
 There are   535 symmetry adapted cartesian basis functions of A   symmetry.
 There are   504 symmetry adapted basis functions of A   symmetry.
   504 basis functions,   873 primitive gaussians,   535 cartesian basis functions
   111 alpha electrons      111 beta electrons
       nuclear repulsion energy      3375.6452608276 Hartrees.
 IExCor=32609 DFT=T Ex+Corr=LC-wPBE ExCW=0 ScaHFX=  1.000000
 ScaDFX=  1.000000  0.000000  1.000000  1.000000 ScalE2=  1.000000  1.000000
 IRadAn=      0 IRanWt=     -1 IRanGd=            0 ICorTp=0 IEmpDi=131
  HFx wShort=  0.000000 wLong=  0.400000 cFull=  0.000000 cShort=  0.000000 cLong=  1.000000
  DFx wShort=  0.000000 wLong=  0.400000 cFull=  0.000000 cShort=  0.000000 cLong=  1.000000
 NAtoms=   45 NActive=   45 NUniq=   45 SFac= 1.00D+00 NAtFMM=   60 NAOKFM=F Big=F
 Integral buffers will be    131072 words long.
 Raffenetti 2 integral format.
 Two-electron integral symmetry is turned on.
 R6Disp:  Grimme-D3 Dispersion energy=       -0.0425885887 Hartrees.
 Nuclear repulsion after empirical dispersion term =     3375.6026722389 Hartrees.
 No density basis found on file   724.
 Leave Link  301 at Fri May 15 16:53:46 2020, MaxMem=   536870912 cpu:         0.5
 (Enter /pbs_home/pkowalski/g09d01/g09/l302.exe)
 NPDir=0 NMtPBC=     1 NCelOv=     1 NCel=       1 NClECP=     1 NCelD=      1
         NCelK=      1 NCelE2=     1 NClLst=     1 CellRange=     0.0.
 One-electron integrals computed using PRISM.
 NBasis=   504 RedAO= T EigKep=  2.42D-04  NBF=   504
 NBsUse=   504 1.00D-06 EigRej= -1.00D+00 NBFU=   504
 Precomputing XC quadrature grid using
 IXCGrd= 4 IRadAn=           0 IRanWt=          -1 IRanGd=           0 AccXCQ= 0.00D+00.
 Generated NRdTot=       0 NPtTot=           0 NUsed=           0 NTot=          32
 NSgBfM=   524   524   524   524   524 MxSgAt=    45 MxSgA2=    45.
 Leave Link  302 at Fri May 15 16:53:47 2020, MaxMem=   536870912 cpu:         9.9
 (Enter /pbs_home/pkowalski/g09d01/g09/l303.exe)
 DipDrv:  MaxL=1.
 Leave Link  303 at Fri May 15 16:53:47 2020, MaxMem=   536870912 cpu:         1.1
 (Enter /pbs_home/pkowalski/g09d01/g09/l401.exe)
 Initial guess from the checkpoint file:  "dae0097freq_closed_lc-wpbe_air_D3.chk"
 B after Tr=     0.000000    0.000000    0.000000
         Rot=    0.999999   -0.000936   -0.000439   -0.000607 Ang=  -0.14 deg.
 Guess basis will be translated and rotated to current coordinates.
 JPrj=2 DoOrth=T DoCkMO=T.
 Generating alternative initial guess.
 ExpMin= 1.22D-01 ExpMax= 2.89D+03 ExpMxC= 4.35D+02 IAcc=1 IRadAn=         1 AccDes= 0.00D+00
 Harris functional with IExCor=32609 and IRadAn=       1 diagonalized for initial guess.
 HarFok:  IExCor=32609 AccDes= 0.00D+00 IRadAn=         1 IDoV= 1 UseB2=F ITyADJ=14
 ICtDFT=  3500011 ScaDFX=  1.000000  1.000000  1.000000  1.000000
 FoFCou: FMM=F IPFlag=           0 FMFlag=      100000 FMFlg1=           0
         NFxFlg=           0 DoJE=T BraDBF=F KetDBF=T FulRan=T
         wScrn=  0.000000 ICntrl=     500 IOpCl=  0 I1Cent=   200000004 NGrid=           0
         NMat0=    1 NMatS0=      1 NMatT0=    0 NMatD0=    1 NMtDS0=    0 NMtDT0=    0
 Petite list used in FoFCou.
 Harris En= -1631.85621477306    
 Leave Link  401 at Fri May 15 16:53:51 2020, MaxMem=   536870912 cpu:        27.0
 (Enter /pbs_home/pkowalski/g09d01/g09/l502.exe)
 Closed shell SCF:
 Using DIIS extrapolation, IDIIS=  1040.
 Integral symmetry usage will be decided dynamically.
 IVT=      885537 IEndB=      885537 NGot=   536870912 MDV=   536288776
 LenX=   536288776 LenY=   536002016
 Requested convergence on RMS density matrix=1.00D-08 within 128 cycles.
 Requested convergence on MAX density matrix=1.00D-06.
 Requested convergence on             energy=1.00D-06.
 No special actions if energy rises.
 Fock matrices will be formed incrementally for  20 cycles.
 Integral accuracy reduced to 1.0D-05 until final iterations.

 Cycle   1  Pass 0  IDiag  1:
 FoFJK:  IHMeth= 1 ICntrl=       0 DoSepK=T KAlg= 0 I1Cent=   0 FoldK=F
 IRaf=         1 NMat=   1 IRICut=       1 DoRegI=T DoRafI=F ISym2E= 0.
 FoFCou: FMM=F IPFlag=           0 FMFlag=      100000 FMFlg1=           0
         NFxFlg=           0 DoJE=T BraDBF=F KetDBF=F FulRan=T
         wScrn=  0.000000 ICntrl=     500 IOpCl=  0 I1Cent=           0 NGrid=           0
         NMat0=    1 NMatS0=      1 NMatT0=    0 NMatD0=    1 NMtDS0=    0 NMtDT0=    0
 Symmetry not used in FoFCou.
 E= -1632.16661267388    
 DIIS: error= 2.53D-03 at cycle   1 NSaved=   1.
 NSaved= 1 IEnMin= 1 EnMin= -1632.16661267388     IErMin= 1 ErrMin= 2.53D-03
 ErrMax= 2.53D-03  0.00D+00 EMaxC= 1.00D-01 BMatC= 1.07D-02 BMatP= 1.07D-02
 IDIUse=3 WtCom= 9.75D-01 WtEn= 2.53D-02
 Coeff-Com:  0.100D+01
 Coeff-En:   0.100D+01
 Coeff:      0.100D+01
 Gap=     0.778 Goal=   None    Shift=    0.000
 GapD=    0.778 DampG=2.000 DampE=1.000 DampFc=2.0000 IDamp=-1.
 RMSDP=8.56D-04 MaxDP=5.56D-02              OVMax= 1.70D-02

 Cycle   2  Pass 0  IDiag  1:
 RMSU=  8.49D-04    CP:  1.01D+00
 E= -1632.17551000150     Delta-E=       -0.008897327622 Rises=F Damp=F
 DIIS: error= 6.07D-04 at cycle   2 NSaved=   2.
 NSaved= 2 IEnMin= 2 EnMin= -1632.17551000150     IErMin= 2 ErrMin= 6.07D-04
 ErrMax= 6.07D-04  0.00D+00 EMaxC= 1.00D-01 BMatC= 7.03D-04 BMatP= 1.07D-02
 IDIUse=3 WtCom= 9.94D-01 WtEn= 6.07D-03
 Coeff-Com:  0.420D-01 0.958D+00
 Coeff-En:   0.000D+00 0.100D+01
 Coeff:      0.418D-01 0.958D+00
 Gap=     0.248 Goal=   None    Shift=    0.000
 RMSDP=1.77D-04 MaxDP=7.56D-03 DE=-8.90D-03 OVMax= 1.04D-02

 Cycle   3  Pass 0  IDiag  1:
 RMSU=  1.58D-04    CP:  1.01D+00  1.09D+00
 E= -1632.17609987508     Delta-E=       -0.000589873574 Rises=F Damp=F
 DIIS: error= 5.68D-04 at cycle   3 NSaved=   3.
 NSaved= 3 IEnMin= 3 EnMin= -1632.17609987508     IErMin= 3 ErrMin= 5.68D-04
 ErrMax= 5.68D-04  0.00D+00 EMaxC= 1.00D-01 BMatC= 3.88D-04 BMatP= 7.03D-04
 IDIUse=3 WtCom= 9.94D-01 WtEn= 5.68D-03
 Coeff-Com: -0.399D-01 0.418D+00 0.622D+00
 Coeff-En:   0.000D+00 0.454D-01 0.955D+00
 Coeff:     -0.397D-01 0.416D+00 0.624D+00
 Gap=     0.248 Goal=   None    Shift=    0.000
 RMSDP=9.30D-05 MaxDP=6.11D-03 DE=-5.90D-04 OVMax= 6.84D-03

 Cycle   4  Pass 0  IDiag  1:
 RMSU=  5.60D-05    CP:  1.01D+00  1.15D+00  6.42D-01
 E= -1632.17649221299     Delta-E=       -0.000392337917 Rises=F Damp=F
 DIIS: error= 1.89D-04 at cycle   4 NSaved=   4.
 NSaved= 4 IEnMin= 4 EnMin= -1632.17649221299     IErMin= 4 ErrMin= 1.89D-04
 ErrMax= 1.89D-04  0.00D+00 EMaxC= 1.00D-01 BMatC= 2.48D-05 BMatP= 3.88D-04
 IDIUse=3 WtCom= 9.98D-01 WtEn= 1.89D-03
 Coeff-Com: -0.152D-01 0.255D-01 0.185D+00 0.805D+00
 Coeff-En:   0.000D+00 0.000D+00 0.000D+00 0.100D+01
 Coeff:     -0.152D-01 0.255D-01 0.185D+00 0.805D+00
 Gap=     0.248 Goal=   None    Shift=    0.000
 RMSDP=2.18D-05 MaxDP=8.98D-04 DE=-3.92D-04 OVMax= 2.06D-03

 Cycle   5  Pass 0  IDiag  1:
 RMSU=  1.86D-05    CP:  1.01D+00  1.15D+00  7.05D-01  1.04D+00
 E= -1632.17652515235     Delta-E=       -0.000032939357 Rises=F Damp=F
 DIIS: error= 6.37D-05 at cycle   5 NSaved=   5.
 NSaved= 5 IEnMin= 5 EnMin= -1632.17652515235     IErMin= 5 ErrMin= 6.37D-05
 ErrMax= 6.37D-05  0.00D+00 EMaxC= 1.00D-01 BMatC= 5.34D-06 BMatP= 2.48D-05
 IDIUse=1 WtCom= 1.00D+00 WtEn= 0.00D+00
 Coeff-Com:  0.330D-03-0.588D-01-0.236D-01 0.326D+00 0.756D+00
 Coeff:      0.330D-03-0.588D-01-0.236D-01 0.326D+00 0.756D+00
 Gap=     0.249 Goal=   None    Shift=    0.000
 RMSDP=1.08D-05 MaxDP=3.86D-04 DE=-3.29D-05 OVMax= 1.14D-03

 Cycle   6  Pass 0  IDiag  1:
 RMSU=  6.84D-06    CP:  1.01D+00  1.16D+00  7.26D-01  1.16D+00  1.04D+00
 E= -1632.17653346102     Delta-E=       -0.000008308667 Rises=F Damp=F
 DIIS: error= 2.55D-05 at cycle   6 NSaved=   6.
 NSaved= 6 IEnMin= 6 EnMin= -1632.17653346102     IErMin= 6 ErrMin= 2.55D-05
 ErrMax= 2.55D-05  0.00D+00 EMaxC= 1.00D-01 BMatC= 5.51D-07 BMatP= 5.34D-06
 IDIUse=1 WtCom= 1.00D+00 WtEn= 0.00D+00
 Coeff-Com:  0.207D-02-0.209D-01-0.319D-01 0.112D-02 0.226D+00 0.823D+00
 Coeff:      0.207D-02-0.209D-01-0.319D-01 0.112D-02 0.226D+00 0.823D+00
 Gap=     0.249 Goal=   None    Shift=    0.000
 RMSDP=4.80D-06 MaxDP=2.51D-04 DE=-8.31D-06 OVMax= 5.50D-04

 Initial convergence to 1.0D-05 achieved.  Increase integral accuracy.
 Cycle   7  Pass 1  IDiag  1:
 E= -1632.17660508115     Delta-E=       -0.000071620136 Rises=F Damp=F
 DIIS: error= 1.68D-04 at cycle   1 NSaved=   1.
 NSaved= 1 IEnMin= 1 EnMin= -1632.17660508115     IErMin= 1 ErrMin= 1.68D-04
 ErrMax= 1.68D-04  0.00D+00 EMaxC= 1.00D-01 BMatC= 6.88D-06 BMatP= 6.88D-06
 IDIUse=3 WtCom= 9.98D-01 WtEn= 1.68D-03
 Coeff-Com:  0.100D+01
 Coeff-En:   0.100D+01
 Coeff:      0.100D+01
 Gap=     0.249 Goal=   None    Shift=    0.000
 RMSDP=4.80D-06 MaxDP=2.51D-04 DE=-7.16D-05 OVMax= 3.29D-04

 Cycle   8  Pass 1  IDiag  1:
 RMSU=  1.44D-04    CP:  1.00D+00
 E= -1632.17661148204     Delta-E=       -0.000006400891 Rises=F Damp=F
 DIIS: error= 1.05D-05 at cycle   2 NSaved=   2.
 NSaved= 2 IEnMin= 2 EnMin= -1632.17661148204     IErMin= 2 ErrMin= 1.05D-05
 ErrMax= 1.05D-05  0.00D+00 EMaxC= 1.00D-01 BMatC= 1.41D-07 BMatP= 6.88D-06
 IDIUse=1 WtCom= 1.00D+00 WtEn= 0.00D+00
 Coeff-Com: -0.850D-02 0.101D+01
 Coeff:     -0.850D-02 0.101D+01
 Gap=     0.249 Goal=   None    Shift=    0.000
 RMSDP=8.05D-06 MaxDP=3.32D-04 DE=-6.40D-06 OVMax= 1.97D-04

 Cycle   9  Pass 1  IDiag  1:
 RMSU=  2.96D-06    CP:  1.00D+00  1.05D+00
 E= -1632.17661150386     Delta-E=       -0.000000021813 Rises=F Damp=F
 DIIS: error= 1.12D-05 at cycle   3 NSaved=   3.
 NSaved= 3 IEnMin= 3 EnMin= -1632.17661150386     IErMin= 2 ErrMin= 1.05D-05
 ErrMax= 1.12D-05  0.00D+00 EMaxC= 1.00D-01 BMatC= 1.64D-07 BMatP= 1.41D-07
 IDIUse=1 WtCom= 1.00D+00 WtEn= 0.00D+00
 Coeff-Com: -0.233D-01 0.536D+00 0.487D+00
 Coeff:     -0.233D-01 0.536D+00 0.487D+00
 Gap=     0.249 Goal=   None    Shift=    0.000
 RMSDP=1.19D-06 MaxDP=7.38D-05 DE=-2.18D-08 OVMax= 9.22D-05

 Cycle  10  Pass 1  IDiag  1:
 RMSU=  1.03D-06    CP:  1.00D+00  1.05D+00  8.42D-01
 E= -1632.17661163812     Delta-E=       -0.000000134263 Rises=F Damp=F
 DIIS: error= 3.02D-06 at cycle   4 NSaved=   4.
 NSaved= 4 IEnMin= 4 EnMin= -1632.17661163812     IErMin= 4 ErrMin= 3.02D-06
 ErrMax= 3.02D-06  0.00D+00 EMaxC= 1.00D-01 BMatC= 3.68D-09 BMatP= 1.41D-07
 IDIUse=1 WtCom= 1.00D+00 WtEn= 0.00D+00
 Coeff-Com: -0.548D-03-0.455D-01 0.210D-01 0.103D+01
 Coeff:     -0.548D-03-0.455D-01 0.210D-01 0.103D+01
 Gap=     0.249 Goal=   None    Shift=    0.000
 RMSDP=5.43D-07 MaxDP=2.73D-05 DE=-1.34D-07 OVMax= 8.16D-05

 Cycle  11  Pass 1  IDiag  1:
 RMSU=  3.52D-07    CP:  1.00D+00  1.06D+00  9.52D-01  1.21D+00
 E= -1632.17661164893     Delta-E=       -0.000000010812 Rises=F Damp=F
 DIIS: error= 1.72D-06 at cycle   5 NSaved=   5.
 NSaved= 5 IEnMin= 5 EnMin= -1632.17661164893     IErMin= 5 ErrMin= 1.72D-06
 ErrMax= 1.72D-06  0.00D+00 EMaxC= 1.00D-01 BMatC= 1.37D-09 BMatP= 3.68D-09
 IDIUse=1 WtCom= 1.00D+00 WtEn= 0.00D+00
 Coeff-Com:  0.652D-02-0.169D+00-0.136D+00 0.340D+00 0.959D+00
 Coeff:      0.652D-02-0.169D+00-0.136D+00 0.340D+00 0.959D+00
 Gap=     0.249 Goal=   None    Shift=    0.000
 RMSDP=3.66D-07 MaxDP=1.63D-05 DE=-1.08D-08 OVMax= 5.39D-05

 Cycle  12  Pass 1  IDiag  1:
 RMSU=  1.60D-07    CP:  1.00D+00  1.06D+00  9.98D-01  1.43D+00  1.57D+00
 E= -1632.17661166299     Delta-E=       -0.000000014057 Rises=F Damp=F
 DIIS: error= 5.22D-07 at cycle   6 NSaved=   6.
 NSaved= 6 IEnMin= 6 EnMin= -1632.17661166299     IErMin= 6 ErrMin= 5.22D-07
 ErrMax= 5.22D-07  0.00D+00 EMaxC= 1.00D-01 BMatC= 1.68D-10 BMatP= 1.37D-09
 IDIUse=1 WtCom= 1.00D+00 WtEn= 0.00D+00
 Coeff-Com:  0.199D-02-0.423D-01-0.411D-01-0.540D-01 0.263D+00 0.872D+00
 Coeff:      0.199D-02-0.423D-01-0.411D-01-0.540D-01 0.263D+00 0.872D+00
 Gap=     0.249 Goal=   None    Shift=    0.000
 RMSDP=1.21D-07 MaxDP=6.25D-06 DE=-1.41D-08 OVMax= 2.15D-05

 Cycle  13  Pass 1  IDiag  1:
 RMSU=  5.00D-08    CP:  1.00D+00  1.06D+00  1.01D+00  1.45D+00  1.84D+00
                    CP:  1.22D+00
 E= -1632.17661166381     Delta-E=       -0.000000000819 Rises=F Damp=F
 DIIS: error= 1.85D-07 at cycle   7 NSaved=   7.
 NSaved= 7 IEnMin= 7 EnMin= -1632.17661166381     IErMin= 7 ErrMin= 1.85D-07
 ErrMax= 1.85D-07  0.00D+00 EMaxC= 1.00D-01 BMatC= 3.13D-11 BMatP= 1.68D-10
 IDIUse=1 WtCom= 1.00D+00 WtEn= 0.00D+00
 Coeff-Com: -0.516D-03 0.163D-01 0.102D-01-0.746D-01-0.908D-01 0.282D+00
 Coeff-Com:  0.857D+00
 Coeff:     -0.516D-03 0.163D-01 0.102D-01-0.746D-01-0.908D-01 0.282D+00
 Coeff:      0.857D+00
 Gap=     0.249 Goal=   None    Shift=    0.000
 RMSDP=4.85D-08 MaxDP=1.93D-06 DE=-8.19D-10 OVMax= 7.09D-06

 Cycle  14  Pass 1  IDiag  1:
 RMSU=  2.23D-08    CP:  1.00D+00  1.06D+00  1.01D+00  1.46D+00  1.93D+00
                    CP:  1.36D+00  1.22D+00
 E= -1632.17661166389     Delta-E=       -0.000000000079 Rises=F Damp=F
 DIIS: error= 9.19D-08 at cycle   8 NSaved=   8.
 NSaved= 8 IEnMin= 8 EnMin= -1632.17661166389     IErMin= 8 ErrMin= 9.19D-08
 ErrMax= 9.19D-08  0.00D+00 EMaxC= 1.00D-01 BMatC= 3.79D-12 BMatP= 3.13D-11
 IDIUse=1 WtCom= 1.00D+00 WtEn= 0.00D+00
 Coeff-Com: -0.273D-03 0.662D-02 0.546D-02-0.472D-02-0.421D-01-0.467D-01
 Coeff-Com:  0.113D+00 0.969D+00
 Coeff:     -0.273D-03 0.662D-02 0.546D-02-0.472D-02-0.421D-01-0.467D-01
 Coeff:      0.113D+00 0.969D+00
 Gap=     0.249 Goal=   None    Shift=    0.000
 RMSDP=1.78D-08 MaxDP=9.38D-07 DE=-7.91D-11 OVMax= 2.95D-06

 Cycle  15  Pass 1  IDiag  1:
 RMSU=  1.01D-08    CP:  1.00D+00  1.06D+00  1.00D+00  1.46D+00  1.95D+00
                    CP:  1.39D+00  1.37D+00  1.44D+00
 E= -1632.17661166376     Delta-E=        0.000000000131 Rises=F Damp=F
 DIIS: error= 5.16D-08 at cycle   9 NSaved=   9.
 NSaved= 9 IEnMin= 8 EnMin= -1632.17661166389     IErMin= 9 ErrMin= 5.16D-08
 ErrMax= 5.16D-08  0.00D+00 EMaxC= 1.00D-01 BMatC= 1.19D-12 BMatP= 3.79D-12
 IDIUse=1 WtCom= 1.00D+00 WtEn= 0.00D+00
 Coeff-Com:  0.968D-04-0.352D-02-0.186D-02 0.226D-01 0.172D-01-0.904D-01
 Coeff-Com: -0.241D+00 0.224D+00 0.107D+01
 Coeff:      0.968D-04-0.352D-02-0.186D-02 0.226D-01 0.172D-01-0.904D-01
 Coeff:     -0.241D+00 0.224D+00 0.107D+01
 Gap=     0.249 Goal=   None    Shift=    0.000
 RMSDP=1.26D-08 MaxDP=4.95D-07 DE= 1.31D-10 OVMax= 2.69D-06

 Cycle  16  Pass 1  IDiag  1:
 RMSU=  6.85D-09    CP:  1.00D+00  1.06D+00  1.00D+00  1.46D+00  1.95D+00
                    CP:  1.40D+00  1.49D+00  1.77D+00  1.44D+00
 E= -1632.17661166369     Delta-E=        0.000000000073 Rises=F Damp=F
 DIIS: error= 2.08D-08 at cycle  10 NSaved=  10.
 NSaved=10 IEnMin= 8 EnMin= -1632.17661166389     IErMin=10 ErrMin= 2.08D-08
 ErrMax= 2.08D-08  0.00D+00 EMaxC= 1.00D-01 BMatC= 2.47D-13 BMatP= 1.19D-12
 IDIUse=1 WtCom= 1.00D+00 WtEn= 0.00D+00
 Coeff-Com:  0.884D-04-0.248D-02-0.174D-02 0.777D-02 0.131D-01-0.152D-01
 Coeff-Com: -0.935D-01-0.157D+00 0.288D+00 0.961D+00
 Coeff:      0.884D-04-0.248D-02-0.174D-02 0.777D-02 0.131D-01-0.152D-01
 Coeff:     -0.935D-01-0.157D+00 0.288D+00 0.961D+00
 Gap=     0.249 Goal=   None    Shift=    0.000
 RMSDP=6.18D-09 MaxDP=3.14D-07 DE= 7.28D-11 OVMax= 1.26D-06

 SCF Done:  E(RLC-wPBE) =  -1632.17661166     A.U. after   16 cycles
            NFock= 16  Conv=0.62D-08     -V/T= 2.0093
 KE= 1.617105034574D+03 PE=-1.057460415456D+04 EE= 3.949719836078D+03
 Leave Link  502 at Fri May 15 17:02:16 2020, MaxMem=   536870912 cpu:      4029.6
 (Enter /pbs_home/pkowalski/g09d01/g09/l701.exe)
 Compute integral first derivatives.
 ... and contract with generalized density number  0.
 R6Disp: Adding Grimme-D3 dispersion energy 1st derivatives to the gradient.
 Leave Link  701 at Fri May 15 17:02:17 2020, MaxMem=   536870912 cpu:         4.5
 (Enter /pbs_home/pkowalski/g09d01/g09/l702.exe)
 L702 exits ... SP integral derivatives will be done elsewhere.
 Leave Link  702 at Fri May 15 17:02:17 2020, MaxMem=   536870912 cpu:         0.2
 (Enter /pbs_home/pkowalski/g09d01/g09/l703.exe)
 Compute integral first derivatives, UseDBF=F ICtDFT=           0.
 Integral derivatives from FoFJK, PRISM(SPDF).
 Calling FoFJK, ICntrl=      2127 FMM=F ISym2X=0 I1Cent= 0 IOpClX= 0 NMat=1 NMatS=1 NMatT=0.
 FoFJK:  IHMeth= 1 ICntrl=    2127 DoSepK=T KAlg= 0 I1Cent=   0 FoldK=F
 IRaf=         1 NMat=   1 IRICut=       1 DoRegI=T DoRafI=F ISym2E= 0.
 FoFCou: FMM=F IPFlag=           0 FMFlag=      100000 FMFlg1=         800
         NFxFlg=           0 DoJE=F BraDBF=F KetDBF=F FulRan=T
         wScrn=  0.000000 ICntrl=    2527 IOpCl=  0 I1Cent=           0 NGrid=           0
         NMat0=    1 NMatS0=      1 NMatT0=    0 NMatD0=    1 NMtDS0=    0 NMtDT0=    0
 Symmetry not used in FoFCou.
 Leave Link  703 at Fri May 15 17:05:05 2020, MaxMem=   536870912 cpu:      1337.2
 (Enter /pbs_home/pkowalski/g09d01/g09/l716.exe)
 Dipole        = 5.23264214D-03-1.34091523D+00 6.61732725D-03
 ***** Axes restored to original set *****
 -------------------------------------------------------------------
 Center     Atomic                   Forces (Hartrees/Bohr)
 Number     Number              X              Y              Z
 -------------------------------------------------------------------
      1        6           0.041773054    0.035141264    0.002958536
      2        6           0.007113376    0.005115160   -0.009619996
      3        6          -0.005704068   -0.003866338   -0.000220110
      4        8          -0.016197720   -0.005271054    0.005022498
      5        6           0.018947983   -0.001393841    0.001651683
      6        6          -0.002422548    0.002987752   -0.001519690
      7        6          -0.045629878   -0.024987131    0.012575361
      8        6          -0.011259151    0.000231999   -0.008900090
      9        6          -0.012476497   -0.042521441    0.022857974
     10        6           0.020242105    0.021999941   -0.012328621
     11        6           0.007539661   -0.009451027    0.004094546
     12        9           0.008233618   -0.002412255   -0.012629313
     13        9           0.002000663    0.000180310    0.017173872
     14        9          -0.006853014    0.007476552    0.014459833
     15        9          -0.009203323   -0.019724425   -0.000756377
     16        9          -0.011201362    0.008671054    0.005504239
     17        9           0.006936757   -0.004114653   -0.014053436
     18        6          -0.008157900    0.014828179   -0.006943282
     19        6           0.018554279    0.041092479   -0.032887376
     20        6          -0.000457541    0.000654322    0.003707778
     21        1          -0.000689826   -0.000777676   -0.003932129
     22        1           0.003803360    0.000588536   -0.001479960
     23        1           0.001042791   -0.003831179   -0.000062637
     24        6          -0.001008242   -0.002633851   -0.002456052
     25        1          -0.000460879    0.004017839    0.000048244
     26        1          -0.003866173   -0.000208366    0.000993211
     27        1           0.000634566    0.000365214    0.003957708
     28        6           0.011762357    0.000301404    0.002106373
     29        6           0.002875837    0.011867679    0.006176366
     30        6          -0.001232013   -0.005553275    0.003902358
     31        8          -0.000059964   -0.018209517   -0.000440674
     32        6           0.003763272   -0.000688088    0.001330268
     33        6           0.003234521   -0.005142387    0.003018413
     34        6          -0.011489175   -0.003802017   -0.000703709
     35        1           0.002679922    0.001394655   -0.000874356
     36        1          -0.003023384   -0.000091467   -0.000494593
     37        1          -0.001400302    0.002118184   -0.000937661
     38        1          -0.000464301   -0.002379574    0.000692425
     39        6           0.000757343   -0.011346460    0.005896963
     40        6          -0.006541093    0.000468259   -0.002200240
     41        6          -0.004137438    0.009523201   -0.005349330
     42        1           0.002598014   -0.000239447    0.000702438
     43        1           0.001075046   -0.002550759    0.001300280
     44        1          -0.002186524   -0.001296086    0.000110910
     45        1           0.000553791    0.003468328   -0.001452647
 -------------------------------------------------------------------
 Cartesian Forces:  Max     0.045629878 RMS     0.011350352
 Leave Link  716 at Fri May 15 17:05:05 2020, MaxMem=   536870912 cpu:         0.3
 (Enter /pbs_home/pkowalski/g09d01/g09/l103.exe)

 GradGradGradGradGradGradGradGradGradGradGradGradGradGradGradGradGradGrad
 Berny optimization.
 Using GEDIIS/GDIIS optimizer.
 FormGI is forming the generalized inverse of G from B-inverse, IUseBI=4.
 Internal  Forces:  Max     0.045087938 RMS     0.005165145
 Search for a local minimum.
 Step number   2 out of a maximum of  270
 All quantities printed in internal units (Hartrees-Bohrs-Radians)
 RMS Force = .51651D-02 SwitMx=.10000D-02 MixMth= 1
 Mixed Optimization -- RFO/linear search
 Update second derivatives using D2CorX and points    1    2
 DE= -4.47D-02 DEPred=-4.40D-02 R= 1.01D+00
 TightC=F SS=  1.41D+00  RLast= 3.31D-01 DXNew= 5.0454D-01 9.9202D-01
 Trust test= 1.01D+00 RLast= 3.31D-01 DXMaxT set to 5.05D-01
 ITU=  1  0
 Use linear search instead of GDIIS.
     Eigenvalues ---    0.00230   0.00230   0.00529   0.00962   0.00973
     Eigenvalues ---    0.01086   0.01137   0.01158   0.01268   0.01341
     Eigenvalues ---    0.01953   0.01974   0.01978   0.01986   0.01995
     Eigenvalues ---    0.02002   0.02003   0.02007   0.02086   0.02090
     Eigenvalues ---    0.02091   0.02094   0.02102   0.02103   0.02130
     Eigenvalues ---    0.02134   0.02280   0.02288   0.04651   0.04745
     Eigenvalues ---    0.05077   0.05426   0.05451   0.05670   0.05670
     Eigenvalues ---    0.05873   0.06380   0.07656   0.07796   0.07990
     Eigenvalues ---    0.08237   0.08511   0.09213   0.09519   0.09931
     Eigenvalues ---    0.10316   0.11171   0.11939   0.12086   0.13785
     Eigenvalues ---    0.14232   0.15976   0.16000   0.16000   0.16000
     Eigenvalues ---    0.16000   0.16000   0.16000   0.16000   0.16000
     Eigenvalues ---    0.16000   0.16000   0.16000   0.16000   0.16016
     Eigenvalues ---    0.16722   0.17171   0.20192   0.21984   0.22000
     Eigenvalues ---    0.22613   0.22650   0.22725   0.23896   0.24207
     Eigenvalues ---    0.24300   0.24484   0.24856   0.24921   0.25581
     Eigenvalues ---    0.27433   0.27658   0.28067   0.28154   0.28340
     Eigenvalues ---    0.28413   0.31693   0.32010   0.32459   0.32480
     Eigenvalues ---    0.32549   0.32563   0.32583   0.32645   0.33512
     Eigenvalues ---    0.34110   0.35476   0.35724   0.35726   0.35727
     Eigenvalues ---    0.35730   0.35739   0.35839   0.36069   0.36351
     Eigenvalues ---    0.37274   0.38601   0.40154   0.40855   0.41502
     Eigenvalues ---    0.41519   0.43627   0.43976   0.44574   0.44789
     Eigenvalues ---    0.45780   0.45838   0.46061   0.46131   0.47071
     Eigenvalues ---    0.47370   0.47485   0.47857   0.48316   0.48427
     Eigenvalues ---    0.48505   0.48708   0.52322   0.52457
 RFO step:  Lambda=-6.90745092D-03 EMin= 2.29999721D-03
 Quartic linear search produced a step of  0.62426.
 Iteration  1 RMS(Cart)=  0.07447997 RMS(Int)=  0.00189025
 Iteration  2 RMS(Cart)=  0.00331820 RMS(Int)=  0.00053231
 Iteration  3 RMS(Cart)=  0.00000551 RMS(Int)=  0.00053231
 Iteration  4 RMS(Cart)=  0.00000001 RMS(Int)=  0.00053231
 ITry= 1 IFail=0 DXMaxC= 3.48D-01 DCOld= 1.00D+10 DXMaxT= 5.05D-01 DXLimC= 3.00D+00 Rises=F
 Variable       Old X    -DE/DX   Delta X   Delta X   Delta X     New X
                                 (Linear)    (Quad)   (Total)
    R1        2.72006   0.00435  -0.00325   0.02296   0.01961   2.73968
    R2        2.87083   0.00437   0.00309   0.01684   0.01878   2.88961
    R3        2.62120  -0.04493  -0.10566  -0.00355  -0.10843   2.51277
    R4        2.62547   0.00885   0.01845  -0.00198   0.01695   2.64243
    R5        2.63339  -0.00054  -0.00126   0.00106  -0.00025   2.63314
    R6        2.55283  -0.00172  -0.00140  -0.00194  -0.00282   2.55001
    R7        2.62239  -0.00260  -0.00751   0.00509  -0.00248   2.61991
    R8        2.65780   0.01346   0.01820   0.01353   0.03154   2.68934
    R9        2.89842  -0.01058  -0.03151   0.00910  -0.02372   2.87470
   R10        2.89190  -0.00494  -0.01302  -0.00083  -0.01386   2.87805
   R11        2.63762  -0.00534  -0.01178   0.00126  -0.01047   2.62715
   R12        2.05485   0.00232   0.00621  -0.00146   0.00475   2.05960
   R13        2.81356   0.00392   0.00328   0.01036   0.01395   2.82751
   R14        2.75010   0.00599  -0.00762   0.03425   0.02810   2.77820
   R15        2.90099   0.00218  -0.00138   0.01653   0.01521   2.91620
   R16        2.58129  -0.01360  -0.02192  -0.00661  -0.02853   2.55276
   R17        2.57414  -0.01623  -0.02525  -0.00933  -0.03459   2.53956
   R18        2.82036   0.00371   0.00256   0.01251   0.01486   2.83521
   R19        2.63063  -0.04509  -0.10680  -0.00537  -0.11160   2.51903
   R20        2.90317   0.00112  -0.00352   0.01651   0.01265   2.91582
   R21        2.57801  -0.01765  -0.03034  -0.00618  -0.03652   2.54149
   R22        2.56488  -0.02166  -0.03107  -0.01704  -0.04811   2.51677
   R23        2.57663  -0.01406  -0.02186  -0.00789  -0.02975   2.54687
   R24        2.57707  -0.01478  -0.02382  -0.00712  -0.03093   2.54614
   R25        2.87309   0.00439   0.00267   0.01685   0.01805   2.89113
   R26        2.89681  -0.00499  -0.01368   0.00006  -0.01362   2.88319
   R27        2.65488   0.01331   0.01814   0.01303   0.03098   2.68586
   R28        2.72461   0.00372  -0.00429   0.02223   0.01788   2.74249
   R29        2.08503  -0.00385  -0.00948  -0.00028  -0.00976   2.07527
   R30        2.08465  -0.00379  -0.00866  -0.00151  -0.01017   2.07449
   R31        2.08479  -0.00373  -0.00822  -0.00207  -0.01029   2.07450
   R32        2.08469  -0.00378  -0.00861  -0.00159  -0.01020   2.07449
   R33        2.08391  -0.00381  -0.00871  -0.00152  -0.01023   2.07368
   R34        2.08468  -0.00387  -0.00952  -0.00024  -0.00976   2.07492
   R35        2.65353  -0.00444  -0.00718  -0.00472  -0.01179   2.64174
   R36        2.05584   0.00306   0.00671   0.00086   0.00757   2.06342
   R37        2.62788   0.00853   0.01792  -0.00186   0.01655   2.64443
   R38        2.63398  -0.00066  -0.00192   0.00168  -0.00031   2.63368
   R39        2.55220  -0.00147  -0.00104  -0.00142  -0.00194   2.55026
   R40        2.62234  -0.00261  -0.00749   0.00496  -0.00260   2.61974
   R41        2.63677  -0.00515  -0.01137   0.00137  -0.00993   2.62683
   R42        2.05487   0.00232   0.00620  -0.00146   0.00474   2.05961
   R43        2.63292  -0.00544  -0.01409   0.00493  -0.00910   2.62382
   R44        2.05560   0.00270   0.00655  -0.00045   0.00610   2.06170
   R45        2.05234   0.00277   0.00749  -0.00196   0.00553   2.05786
   R46        2.63320  -0.00548  -0.01383   0.00438  -0.00937   2.62383
   R47        2.05008   0.00335   0.00892  -0.00220   0.00671   2.05680
   R48        2.65262  -0.00424  -0.00679  -0.00445  -0.01110   2.64152
   R49        2.05564   0.00270   0.00653  -0.00042   0.00611   2.06175
   R50        2.05590   0.00305   0.00673   0.00079   0.00752   2.06342
    A1        1.85896  -0.00210  -0.00231  -0.00893  -0.01267   1.84629
    A2        2.31841   0.00615   0.00899   0.02447   0.03506   2.35347
    A3        2.09624  -0.00389  -0.00586  -0.01209  -0.01859   2.07765
    A4        1.84620   0.00123   0.00083   0.00277   0.00282   1.84901
    A5        2.31817   0.00336   0.00518   0.00839   0.01383   2.33200
    A6        2.11821  -0.00463  -0.00615  -0.01204  -0.01811   2.10010
    A7        1.97592   0.00167   0.00383   0.00131   0.00496   1.98088
    A8        2.11749   0.00122   0.00257   0.00555   0.00802   2.12552
    A9        2.18973  -0.00289  -0.00640  -0.00683  -0.01296   2.17677
   A10        1.91279  -0.00283  -0.01033   0.00424  -0.00767   1.90512
   A11        1.82768   0.00175   0.00698  -0.00503   0.00190   1.82958
   A12        1.85664  -0.00238  -0.00679   0.01035   0.00330   1.85994
   A13        1.94032   0.00156   0.00459   0.00821   0.01246   1.95278
   A14        1.97957  -0.00040  -0.00247  -0.00772  -0.00997   1.96959
   A15        1.90242  -0.00130   0.00039  -0.01815  -0.01751   1.88491
   A16        1.95321   0.00090  -0.00198   0.01241   0.01025   1.96346
   A17        2.05359  -0.00210  -0.00733   0.00153  -0.00589   2.04770
   A18        2.11107   0.00005   0.00147  -0.00476  -0.00325   2.10782
   A19        2.11853   0.00205   0.00586   0.00324   0.00914   2.12767
   A20        2.28363  -0.00389  -0.00885   0.01010  -0.00113   2.28250
   A21        2.07257   0.00600   0.01341   0.01362   0.02565   2.09823
   A22        1.89143  -0.00148  -0.00128  -0.00050  -0.00302   1.88842
   A23        1.76318   0.00225   0.00605   0.00781   0.01434   1.77752
   A24        1.93036   0.00267   0.01372  -0.00212   0.01184   1.94221
   A25        1.99488   0.00199   0.01082  -0.00056   0.00982   2.00470
   A26        1.93376  -0.00249  -0.01031  -0.00310  -0.01385   1.91991
   A27        1.93349  -0.00085  -0.00100  -0.00265  -0.00416   1.92934
   A28        1.90496  -0.00329  -0.01737   0.00076  -0.01693   1.88804
   A29        1.91644  -0.00136  -0.00121  -0.00712  -0.00795   1.90848
   A30        2.07884   0.00442   0.00948   0.00174   0.01171   2.09055
   A31        2.27254  -0.00315  -0.00886   0.00762  -0.00220   2.27034
   A32        1.83899  -0.00091  -0.00484  -0.00089  -0.00599   1.83300
   A33        1.87342  -0.00034  -0.00070   0.00111   0.00043   1.87385
   A34        1.98740   0.00045   0.00327  -0.00769  -0.00435   1.98305
   A35        1.87992  -0.00005  -0.00028   0.00265   0.00266   1.88258
   A36        1.98436   0.00036   0.00323  -0.00760  -0.00458   1.97978
   A37        1.89399   0.00041  -0.00102   0.01291   0.01186   1.90585
   A38        1.78146   0.00251   0.00629   0.01217   0.01841   1.79987
   A39        2.00577   0.00201   0.01063   0.00192   0.01236   2.01813
   A40        1.91731   0.00243   0.01380  -0.00771   0.00627   1.92358
   A41        1.92872  -0.00011   0.00136  -0.00060   0.00051   1.92924
   A42        1.92839  -0.00349  -0.01348  -0.00547  -0.01948   1.90890
   A43        1.89974  -0.00323  -0.01732  -0.00021  -0.01787   1.88187
   A44        1.88033  -0.00136  -0.00393   0.01343   0.00920   1.88953
   A45        1.94628   0.00124  -0.00114   0.01377   0.01263   1.95891
   A46        1.98725  -0.00128  -0.00536  -0.00632  -0.01157   1.97568
   A47        1.91850  -0.00012  -0.00027   0.00194   0.00135   1.91985
   A48        1.83141   0.00206   0.00772  -0.00605   0.00145   1.83286
   A49        1.89610  -0.00050   0.00353  -0.01733  -0.01337   1.88273
   A50        2.09551  -0.00377  -0.00590  -0.00951  -0.01662   2.07889
   A51        2.32483   0.00647   0.00992   0.02793   0.03952   2.36436
   A52        1.85258  -0.00249  -0.00320  -0.01121  -0.01646   1.83612
   A53        1.91362  -0.00116  -0.00470   0.00164  -0.00309   1.91054
   A54        1.91485  -0.00180  -0.00544  -0.00382  -0.00931   1.90554
   A55        1.95002  -0.00132  -0.00423  -0.00202  -0.00629   1.94373
   A56        1.89323   0.00151   0.00516   0.00172   0.00685   1.90008
   A57        1.88758   0.00144   0.00523   0.00144   0.00665   1.89423
   A58        1.90350   0.00148   0.00457   0.00123   0.00574   1.90923
   A59        1.91440  -0.00160  -0.00434  -0.00485  -0.00923   1.90518
   A60        1.94675  -0.00117  -0.00413  -0.00066  -0.00482   1.94193
   A61        1.91373  -0.00100  -0.00428   0.00206  -0.00224   1.91149
   A62        1.90177   0.00132   0.00415   0.00087   0.00497   1.90674
   A63        1.89493   0.00130   0.00431   0.00159   0.00587   1.90080
   A64        1.89140   0.00126   0.00475   0.00113   0.00586   1.89726
   A65        2.11589   0.00329   0.00954  -0.00265   0.00698   2.12287
   A66        2.08135  -0.00180  -0.00604   0.00307  -0.00301   2.07833
   A67        2.08593  -0.00148  -0.00350  -0.00041  -0.00396   2.08198
   A68        1.84549   0.00165   0.00158   0.00223   0.00295   1.84844
   A69        2.32320   0.00279   0.00417   0.00820   0.01276   2.33596
   A70        2.11375  -0.00447  -0.00590  -0.01136  -0.01716   2.09659
   A71        1.97745   0.00159   0.00368   0.00075   0.00405   1.98150
   A72        2.11959   0.00122   0.00269   0.00503   0.00765   2.12724
   A73        2.18614  -0.00281  -0.00637  -0.00576  -0.01170   2.17444
   A74        1.90887  -0.00326  -0.01139   0.00236  -0.01101   1.89786
   A75        2.05427  -0.00210  -0.00731   0.00143  -0.00600   2.04828
   A76        2.11051  -0.00002   0.00128  -0.00494  -0.00360   2.10691
   A77        2.11840   0.00212   0.00603   0.00351   0.00960   2.12800
   A78        2.10401   0.00093   0.00199  -0.00258  -0.00051   2.10351
   A79        2.09020  -0.00071  -0.00073  -0.00175  -0.00253   2.08767
   A80        2.08897  -0.00022  -0.00125   0.00433   0.00303   2.09200
   A81        2.05710   0.00129  -0.00062   0.01021   0.00952   2.06662
   A82        2.11773  -0.00192  -0.00320  -0.00834  -0.01151   2.10622
   A83        2.10836   0.00063   0.00381  -0.00187   0.00198   2.11034
   A84        2.05943   0.00129  -0.00066   0.00990   0.00912   2.06856
   A85        2.11989  -0.00249  -0.00484  -0.00941  -0.01421   2.10568
   A86        2.10387   0.00120   0.00551  -0.00049   0.00507   2.10893
   A87        2.10470   0.00091   0.00212  -0.00284  -0.00062   2.10408
   A88        2.08849  -0.00027  -0.00151   0.00437   0.00281   2.09129
   A89        2.09000  -0.00064  -0.00061  -0.00153  -0.00220   2.08780
   A90        2.11457   0.00316   0.00906  -0.00213   0.00703   2.12160
   A91        2.08193  -0.00174  -0.00585   0.00287  -0.00303   2.07891
   A92        2.08668  -0.00141  -0.00321  -0.00074  -0.00400   2.08268
    D1        0.05236   0.00254   0.01159   0.05724   0.06870   0.12106
    D2       -3.12755   0.00129   0.00663   0.02899   0.03526  -3.09228
    D3       -2.93580   0.00176   0.00617   0.03178   0.03691  -2.89888
    D4        0.16748   0.00051   0.00121   0.00353   0.00348   0.17097
    D5       -0.07443  -0.00322  -0.01428  -0.06786  -0.08204  -0.15647
    D6       -2.17524  -0.00248  -0.01170  -0.06146  -0.07312  -2.24837
    D7        1.97745  -0.00298  -0.00765  -0.08812  -0.09547   1.88198
    D8        2.93725  -0.00152  -0.00807  -0.04247  -0.05070   2.88655
    D9        0.83643  -0.00078  -0.00550  -0.03607  -0.04178   0.79465
   D10       -1.29406  -0.00128  -0.00145  -0.06274  -0.06413  -1.35819
   D11       -0.12196   0.00054   0.00345  -0.00462  -0.00240  -0.12436
   D12        2.70030   0.00332   0.01771   0.09726   0.11491   2.81521
   D13       -3.09335  -0.00061  -0.00308  -0.03366  -0.03863  -3.13198
   D14       -0.27109   0.00217   0.01118   0.06822   0.07868  -0.19241
   D15       -0.01074  -0.00087  -0.00488  -0.02616  -0.03117  -0.04190
   D16        3.12174  -0.00099  -0.00451  -0.02408  -0.02836   3.09337
   D17       -3.11942   0.00001  -0.00085  -0.00240  -0.00391  -3.12333
   D18        0.01305  -0.00010  -0.00048  -0.00032  -0.00111   0.01194
   D19       -3.11269   0.00142   0.00627   0.03174   0.03811  -3.07458
   D20        0.02786   0.00137   0.00585   0.03037   0.03618   0.06404
   D21       -0.01428   0.00014   0.00082   0.00025   0.00135  -0.01293
   D22        3.12627   0.00009   0.00040  -0.00112  -0.00058   3.12569
   D23       -0.03974  -0.00121  -0.00437  -0.01976  -0.02396  -0.06370
   D24        3.11141  -0.00112  -0.00482  -0.02203  -0.02699   3.08442
   D25       -0.00338  -0.00001  -0.00018  -0.00033  -0.00037  -0.00375
   D26        3.14140   0.00001  -0.00016  -0.00117  -0.00134   3.14006
   D27        3.12792  -0.00011   0.00030   0.00208   0.00287   3.13079
   D28       -0.01049  -0.00009   0.00032   0.00124   0.00191  -0.00858
   D29        0.06919   0.00279   0.01138   0.05396   0.06551   0.13470
   D30        2.08614   0.00079   0.00626   0.05947   0.06564   2.15179
   D31       -2.00843   0.00067   0.00215   0.05603   0.05859  -1.94984
   D32       -1.00780   0.00039   0.00457   0.00283   0.00805  -0.99975
   D33        1.09887   0.00012   0.00097   0.02228   0.02372   1.12259
   D34       -3.03116  -0.00054   0.00067   0.00521   0.00698  -3.02418
   D35       -3.00753  -0.00005   0.00159   0.00661   0.00895  -2.99858
   D36       -0.90086  -0.00033  -0.00201   0.02606   0.02462  -0.87624
   D37        1.25230  -0.00099  -0.00231   0.00899   0.00788   1.26018
   D38        1.11450   0.00128   0.00458   0.02704   0.03193   1.14642
   D39       -3.06202   0.00101   0.00097   0.04649   0.04759  -3.01442
   D40       -0.90886   0.00035   0.00067   0.02942   0.03086  -0.87801
   D41       -3.11526  -0.00130  -0.00639   0.01117   0.00477  -3.11048
   D42        1.05928  -0.00112  -0.00596   0.01377   0.00778   1.06707
   D43       -1.03590  -0.00129  -0.00639   0.01142   0.00502  -1.03088
   D44       -1.10933   0.00092   0.00478  -0.00099   0.00361  -1.10571
   D45        3.06522   0.00110   0.00521   0.00161   0.00662   3.07184
   D46        0.97003   0.00093   0.00478  -0.00074   0.00385   0.97389
   D47        1.09453   0.00007   0.00043  -0.01568  -0.01504   1.07949
   D48       -1.01411   0.00025   0.00085  -0.01307  -0.01203  -1.02614
   D49       -3.10930   0.00008   0.00042  -0.01543  -0.01480  -3.12409
   D50       -0.00443   0.00005   0.00043   0.00087   0.00139  -0.00304
   D51       -3.14077   0.00003   0.00022  -0.00015   0.00001  -3.14075
   D52        3.13396   0.00002   0.00040   0.00170   0.00234   3.13630
   D53       -0.00238   0.00001   0.00019   0.00068   0.00097  -0.00141
   D54       -2.93637   0.00324   0.01248   0.09462   0.10686  -2.82951
   D55        1.29842   0.00380   0.01561   0.09496   0.11012   1.40853
   D56       -0.85973   0.00456   0.01991   0.09606   0.11578  -0.74395
   D57        0.49946  -0.00046  -0.00307  -0.00107  -0.00384   0.49563
   D58       -1.54894   0.00010   0.00006  -0.00072  -0.00058  -1.54952
   D59        2.57610   0.00086   0.00436   0.00037   0.00509   2.58119
   D60       -3.06404  -0.00158  -0.00836  -0.09338  -0.10337   3.11578
   D61       -0.09105  -0.00247  -0.01267  -0.08046  -0.09508  -0.18614
   D62       -0.17538  -0.00015   0.00074  -0.01144  -0.01107  -0.18645
   D63        2.79760  -0.00104  -0.00356   0.00148  -0.00278   2.79482
   D64       -0.64026   0.00115   0.00726   0.01459   0.02135  -0.61891
   D65        1.35994   0.00051   0.00433   0.01767   0.02176   1.38170
   D66       -2.82655   0.00107   0.00458   0.02990   0.03426  -2.79229
   D67        1.40566   0.00437   0.02201   0.01499   0.03662   1.44228
   D68       -2.87734   0.00373   0.01908   0.01807   0.03703  -2.84030
   D69       -0.78064   0.00429   0.01933   0.03030   0.04953  -0.73110
   D70       -2.76061  -0.00204  -0.00821   0.01206   0.00365  -2.75696
   D71       -0.76042  -0.00268  -0.01113   0.01514   0.00407  -0.75635
   D72        1.33628  -0.00212  -0.01088   0.02737   0.01657   1.35284
   D73       -0.23016   0.00100   0.00292   0.01920   0.02261  -0.20756
   D74       -2.31810  -0.00155  -0.00795   0.01096   0.00293  -2.31518
   D75        1.81611  -0.00067  -0.00352   0.01593   0.01256   1.82866
   D76        3.10460   0.00101   0.00545   0.00543   0.01153   3.11613
   D77        1.01666  -0.00153  -0.00542  -0.00281  -0.00815   1.00851
   D78       -1.13231  -0.00065  -0.00099   0.00216   0.00147  -1.13084
   D79       -0.18379   0.00229   0.01027   0.06600   0.07508  -0.10871
   D80        2.78087   0.00366   0.01653   0.12601   0.14235   2.92322
   D81        2.74957   0.00164   0.00638   0.08013   0.08516   2.83473
   D82       -0.56896   0.00301   0.01264   0.14014   0.15244  -0.41652
   D83        0.53970  -0.00150  -0.00693  -0.02082  -0.02794   0.51177
   D84        2.68099   0.00228   0.00974  -0.01178  -0.00204   2.67896
   D85       -1.49858  -0.00412  -0.02048  -0.01602  -0.03625  -1.53483
   D86       -1.45598  -0.00066  -0.00368  -0.02284  -0.02676  -1.48274
   D87        0.68531   0.00312   0.01298  -0.01380  -0.00086   0.68445
   D88        2.78891  -0.00328  -0.01724  -0.01803  -0.03507   2.75384
   D89        2.72789  -0.00136  -0.00422  -0.03617  -0.04067   2.68722
   D90       -1.41401   0.00242   0.01244  -0.02713  -0.01477  -1.42878
   D91        0.68960  -0.00398  -0.01778  -0.03137  -0.04899   0.64062
   D92        0.75913  -0.00005  -0.00222  -0.03156  -0.03433   0.72480
   D93       -2.24849  -0.00200  -0.00839  -0.08077  -0.08868  -2.33718
   D94       -1.36489  -0.00065   0.00181  -0.05791  -0.05653  -1.42142
   D95        1.91067  -0.00260  -0.00436  -0.10712  -0.11088   1.79979
   D96        2.88244  -0.00112  -0.00628  -0.03535  -0.04236   2.84008
   D97       -0.12518  -0.00307  -0.01245  -0.08456  -0.09671  -0.22189
   D98       -3.11623  -0.00018  -0.00035  -0.01751  -0.01762  -3.13385
   D99        1.08946  -0.00023  -0.00046  -0.01829  -0.01851   1.07096
   D100      -1.02380   0.00001   0.00033  -0.01591  -0.01537  -1.03917
   D101      -1.03204  -0.00116  -0.00619   0.00934   0.00310  -1.02894
   D102      -3.10954  -0.00121  -0.00629   0.00856   0.00221  -3.10732
   D103       1.06038  -0.00098  -0.00551   0.01094   0.00536   1.06574
   D104       0.96283   0.00096   0.00475  -0.00635  -0.00177   0.96107
   D105      -1.11466   0.00091   0.00464  -0.00713  -0.00265  -1.11731
   D106       3.05526   0.00114   0.00543  -0.00476   0.00049   3.05575
   D107       2.16528   0.00175   0.00791   0.07760   0.08506   2.25033
   D108       0.11346   0.00276   0.01056   0.06849   0.07912   0.19258
   D109      -1.93771   0.00207   0.00529   0.07764   0.08313  -1.85458
   D110      -2.89171   0.00136   0.00392   0.01671   0.01900  -2.87272
   D111       0.20733   0.00014  -0.00063  -0.01021  -0.01247   0.19486
   D112       0.09062   0.00235   0.00911   0.07025   0.07901   0.16963
   D113      -3.09352   0.00114   0.00456   0.04333   0.04755  -3.04598
   D114       0.00286  -0.00001  -0.00009  -0.00093  -0.00113   0.00174
   D115      -3.13525   0.00001  -0.00009  -0.00015  -0.00034  -3.13559
   D116       3.13919   0.00001   0.00012   0.00011   0.00025   3.13944
   D117       0.00107   0.00002   0.00012   0.00089   0.00104   0.00211
   D118      -0.02316  -0.00071  -0.00284  -0.03112  -0.03403  -0.05719
   D119       3.11534  -0.00084  -0.00329  -0.02679  -0.02977   3.08557
   D120      -3.12848   0.00013   0.00082  -0.00869  -0.00860  -3.13708
   D121       0.01002   0.00000   0.00037  -0.00436  -0.00434   0.00568
   D122      -3.10623   0.00123   0.00488   0.03287   0.03770  -3.06852
   D123       0.03644   0.00088   0.00292   0.02737   0.03014   0.06658
   D124      -0.01247   0.00002  -0.00007   0.00296   0.00322  -0.00924
   D125       3.13020  -0.00034  -0.00204  -0.00254  -0.00434   3.12586
   D126      -0.06147  -0.00123  -0.00495  -0.02631  -0.03093  -0.09241
   D127       3.08335  -0.00110  -0.00450  -0.03086  -0.03537   3.04798
   D128      -0.00190  -0.00004  -0.00041   0.00189   0.00162  -0.00029
   D129       3.14068   0.00002   0.00005  -0.00118  -0.00112   3.13955
   D130       3.13621  -0.00018  -0.00090   0.00678   0.00640  -3.14057
   D131      -0.00439  -0.00012  -0.00044   0.00371   0.00366  -0.00073
   D132      -0.00331   0.00003   0.00015   0.00168   0.00195  -0.00136
   D133      -3.14150   0.00008   0.00057  -0.00104  -0.00051   3.14117
   D134       3.13730  -0.00003  -0.00032   0.00476   0.00471  -3.14118
   D135      -0.00090   0.00002   0.00010   0.00204   0.00226   0.00136
   D136       0.00642  -0.00004  -0.00044   0.00041  -0.00013   0.00629
   D137      -3.13414   0.00001  -0.00002   0.00178   0.00182  -3.13232
   D138      -3.13865  -0.00005  -0.00044  -0.00037  -0.00092  -3.13957
   D139       0.00398   0.00000  -0.00001   0.00099   0.00102   0.00500
   D140       0.00724   0.00002  -0.00010   0.00068   0.00043   0.00767
   D141      -3.13829  -0.00010  -0.00063  -0.00141  -0.00219  -3.14049
   D142      -3.13541   0.00037   0.00183   0.00612   0.00799  -3.12742
   D143       0.00223   0.00025   0.00129   0.00403   0.00537   0.00760
   D144       0.00057   0.00000   0.00011  -0.00297  -0.00297  -0.00240
   D145       3.13875  -0.00006  -0.00031  -0.00024  -0.00050   3.13825
   D146      -3.13708   0.00011   0.00065  -0.00089  -0.00036  -3.13744
   D147       0.00111   0.00005   0.00023   0.00184   0.00210   0.00321
         Item               Value     Threshold  Converged?
 Maximum Force            0.045088     0.000450     NO 
 RMS     Force            0.005165     0.000300     NO 
 Maximum Displacement     0.347657     0.001800     NO 
 RMS     Displacement     0.074078     0.001200     NO 
 Predicted change in Energy=-1.784050D-02
 Lowest energy point so far.  Saving SCF results.
 GradGradGradGradGradGradGradGradGradGradGradGradGradGradGradGradGradGrad

 Leave Link  103 at Fri May 15 17:05:05 2020, MaxMem=   536870912 cpu:         1.1
 (Enter /pbs_home/pkowalski/g09d01/g09/l202.exe)
                          Input orientation:                          
 ---------------------------------------------------------------------
 Center     Atomic      Atomic             Coordinates (Angstroms)
 Number     Number       Type             X           Y           Z
 ---------------------------------------------------------------------
      1          6           0       -1.645288   -0.064176   -0.518132
      2          6           0       -2.990191    0.248081   -0.960371
      3          6           0       -3.762790   -0.879629   -0.666027
      4          8           0       -3.051481   -1.894898   -0.132946
      5          6           0       -1.674644   -1.535981   -0.104463
      6          6           0       -5.127997   -0.912216   -0.905293
      7          6           0       -0.539344    0.643474   -0.307843
      8          6           0       -0.228575    2.078952   -0.593516
      9          6           0        0.542242    0.096304    0.524108
     10          6           0        1.313596    2.086268   -0.538069
     11          6           0        1.678844    1.074657    0.568297
     12          9           0       -0.729248    2.889035    0.364564
     13          9           0       -0.659692    2.523863   -1.786074
     14          9           0        1.759630    1.596498   -1.708508
     15          9           0        1.834807    3.296159   -0.342522
     16          9           0        2.903354    0.556002    0.349216
     17          9           0        1.704798    1.704619    1.759031
     18          6           0       -1.074650   -1.606193    1.291675
     19          6           0        0.332947   -1.009054    1.239168
     20          6           0       -1.919284   -0.861588    2.321227
     21          1           0       -1.442203   -0.934498    3.307680
     22          1           0       -2.914122   -1.322790    2.373086
     23          1           0       -2.022767    0.199946    2.061320
     24          6           0       -0.937036   -2.420580   -1.100925
     25          1           0       -1.012996   -3.467228   -0.778646
     26          1           0        0.121439   -2.140556   -1.174272
     27          1           0       -1.397597   -2.319296   -2.092503
     28          6           0       -5.707975    0.228241   -1.449094
     29          6           0        1.170498   -1.944336    1.967127
     30          6           0        0.376092   -3.073628    2.194865
     31          8           0       -0.892997   -2.936917    1.756710
     32          6           0        0.876448   -4.207757    2.815538
     33          6           0       -4.951736    1.366941   -1.741882
     34          6           0       -3.585330    1.388324   -1.496299
     35          1           0       -2.991600    2.274882   -1.713929
     36          1           0       -6.781519    0.234157   -1.648457
     37          1           0       -5.441823    2.246044   -2.162939
     38          1           0       -5.714110   -1.800671   -0.670796
     39          6           0        2.507430   -1.938650    2.360740
     40          6           0        3.018777   -3.067162    2.987504
     41          6           0        2.209645   -4.185393    3.208419
     42          1           0        4.062304   -3.085321    3.305427
     43          1           0        2.633321   -5.063356    3.700309
     44          1           0        0.240104   -5.076193    2.985136
     45          1           0        3.136874   -1.070422    2.174679
 ---------------------------------------------------------------------
                    Distance matrix (angstroms):
                    1          2          3          4          5
     1  C    0.000000
     2  C    1.449774   0.000000
     3  C    2.273907   1.398313   0.000000
     4  O    2.340361   2.297987   1.349409   0.000000
     5  C    1.529115   2.376156   2.259758   1.423135   0.000000
     6  C    3.605319   2.433010   1.386398   2.423654   3.599452
     7  C    1.329700   2.566861   3.583120   3.575577   2.465825
     8  C    2.570166   3.333645   4.609679   4.896162   3.924032
     9  C    2.428436   3.834683   4.571889   4.160703   2.823834
    10  C    3.657841   4.698920   5.880699   5.921799   4.715748
    11  C    3.677923   4.981961   5.912205   5.629029   4.302780
    12  F    3.215546   3.720477   4.946446   5.341001   4.549123
    13  F    3.045820   3.360385   4.739987   5.289511   4.510019
    14  F    3.970932   4.993870   6.141262   6.149718   4.917278
    15  F    4.840842   5.740480   6.991063   7.132096   5.976830
    16  F    4.671943   6.045138   6.894145   6.457511   5.053739
    17  F    4.420088   5.617790   6.515656   6.257658   5.039318
    18  C    2.445167   3.489890   3.403907   2.453722   1.521224
    19  C    2.809681   4.178708   4.519025   3.757894   2.472533
    20  C    2.961907   3.625891   3.510345   2.893538   2.529551
    21  H    3.928809   4.691590   4.602009   3.917914   3.472540
    22  H    3.398998   3.685831   3.186351   2.574173   2.778490
    23  H    2.620271   3.173143   3.410511   3.203346   2.797364
    24  C    2.528618   3.370007   3.247853   2.384157   1.522996
    25  H    3.471084   4.212581   3.777528   2.654162   2.149887
    26  H    2.804140   3.928560   4.115275   3.348452   2.176216
    27  H    2.761442   3.226376   3.114741   2.599098   2.154679
    28  C    4.178232   2.761448   2.371563   3.646494   4.603072
    29  C    4.200020   5.539700   5.692490   4.715704   3.543032
    30  C    4.528038   5.685167   5.488960   4.307710   3.443369
    31  O    3.740787   4.682410   4.282265   3.052156   2.457144
    32  C    5.885726   7.004490   6.687321   5.428767   4.708808
    33  C    3.805031   2.389616   2.760097   4.103564   4.674123
    34  C    2.613490   1.393400   2.421664   3.594895   3.760251
    35  H    2.951894   2.162354   3.412298   4.459838   4.341362
    36  H    5.267590   3.853287   3.364284   4.554429   5.621163
    37  H    4.738796   3.383567   3.850939   5.194421   5.721248
    38  H    4.426515   3.420669   2.157774   2.718042   4.087552
    39  C    5.389491   6.784939   7.042620   6.092772   4.871253
    40  C    6.562082   7.917339   8.007699   6.925276   5.825202
    41  C    6.762553   8.004548   7.849165   6.640070   5.751719
    42  H    7.504900   8.890797   9.048183   7.990335   6.851305
    43  H    7.816236   9.030902   8.802199   7.553142   6.743681
    44  H    6.399055   7.372227   6.853124   5.538737   5.073952
    45  H    5.579680   7.007703   7.464005   6.655872   5.344337
                    6          7          8          9         10
     6  C    0.000000
     7  C    4.881890   0.000000
     8  C    5.748793   1.496256   0.000000
     9  C    5.933962   1.470158   2.402942   0.000000
    10  C    7.114765   2.359670   1.543184   2.383938   0.000000
    11  C    7.242389   2.423612   2.448808   1.500330   1.542986
    12  F    5.950717   2.351752   1.350861   3.072699   2.373266
    13  F    5.705099   2.394893   1.343876   3.560144   2.375473
    14  F    7.374158   2.855766   2.330006   2.952489   1.344898
    15  F    8.155229   3.560131   2.408762   3.558208   1.331817
    16  F    8.260269   3.505930   3.607921   2.411796   2.378301
    17  F    7.786754   3.230197   3.067986   2.337359   2.361221
    18  C    4.662390   2.811763   4.224935   2.470222   4.762977
    19  C    5.867708   2.425898   3.634531   1.333016   3.701521
    20  C    4.550695   3.328881   4.472247   3.194730   5.226560
    21  H    5.597742   4.046870   5.076722   3.570553   5.613309
    22  H    3.977132   4.085724   5.252118   4.168813   6.161988
    23  H    4.436231   2.830228   3.714558   2.992161   4.631020
    24  C    4.458428   3.189916   4.583139   3.341213   5.068908
    25  H    4.845344   4.164597   5.604435   4.100572   6.025962
    26  H    5.397939   2.989675   4.273644   2.839914   4.437571
    27  H    4.159955   3.563652   4.791467   4.055213   5.401465
    28  C    1.390229   5.309390   5.846449   6.555619   7.320156
    29  C    6.999079   3.846533   4.970025   2.577058   4.747869
    30  C    6.676652   4.573666   5.889802   3.587131   5.913744
    31  O    5.396378   4.148090   5.578885   3.574863   5.947054
    32  C    7.794776   5.940911   7.236397   4.887463   7.145105
    33  C    2.434237   4.695644   4.912632   6.077254   6.420356
    34  C    2.832242   3.353395   3.543979   4.773699   5.040318
    35  H    3.921183   3.263760   2.987979   4.716253   4.466870
    36  H    2.144901   6.397619   6.888921   7.640452   8.378195
    37  H    3.413908   5.481233   5.446922   6.902943   6.949922
    38  H    1.089894   5.734438   6.719266   6.645919   8.032096
    39  C    8.367812   4.803283   5.688099   3.372865   5.101793
    40  C    9.282650   6.106420   7.060559   4.712650   6.472647
    41  C    9.026478   6.575637   7.722800   5.321531   7.360218
    42  H   10.339931   6.937925   7.764220   5.499938   7.005226
    43  H    9.933861   7.661527   8.811353   6.409599   8.415619
    44  H    7.828835   6.645739   8.013895   5.736086   8.053956
    45  H    8.821527   4.755516   5.376589   3.289035   4.544011
                   11         12         13         14         15
    11  C    0.000000
    12  F    3.021982   0.000000
    13  F    3.621051   2.182528   0.000000
    14  F    2.337239   3.487519   2.592131   0.000000
    15  F    2.406032   2.690743   2.983757   2.181838   0.000000
    16  F    1.347748   4.317299   4.596437   2.573901   3.021383
    17  F    1.347358   3.044989   4.339326   3.469658   2.639400
    18  C    3.910493   4.602815   5.167406   5.224124   5.930311
    19  C    2.569699   4.133798   4.755935   4.184868   4.826198
    20  C    4.446159   4.394529   5.469713   5.984593   6.202871
    21  H    4.613227   4.877463   6.206361   6.466825   6.477749
    22  H    5.486379   5.152408   6.097360   6.857522   7.159717
    23  H    4.086093   3.432692   4.696914   5.519827   5.499624
    24  C    4.673950   5.512063   4.999386   4.876277   6.398390
    25  H    5.448758   6.464481   6.085466   5.847514   7.351434
    26  H    3.974877   5.328083   4.768781   4.115174   5.760669
    27  H    5.297477   5.797463   4.908624   5.044698   6.711498
    28  C    7.703984   5.929326   5.555951   7.596351   8.217675
    29  C    3.365927   5.434954   6.115629   5.137595   5.765291
    30  C    4.642322   6.334440   6.946411   6.241841   7.010020
    31  O    4.911152   5.992211   6.513514   6.292537   7.120318
    32  C    5.796364   7.677890   8.297546   7.411909   8.197595
    33  C    7.027584   4.958153   4.445453   6.715373   7.192861
    34  C    5.663255   3.724533   3.151630   5.353220   5.860795
    35  H    5.334991   3.132978   2.346271   4.799418   5.120348
    36  H    8.786248   6.908734   6.537465   8.649324   9.237011
    37  H    7.715937   5.386100   4.804995   7.244953   7.574034
    38  H    8.028613   6.922006   6.744818   8.274926   9.114361
    39  C    3.602697   6.145513   6.865911   5.441990   5.929863
    40  C    4.980226   7.510246   8.220569   6.737041   7.278924
    41  C    5.909325   8.171422   8.842634   7.603220   8.289953
    42  H    5.520705   8.203693   8.926566   7.236110   7.680662
    43  H    6.956704   9.256057   9.925232   8.623938   9.320065
    44  H    6.763434   8.441084   9.018588   8.298438   9.149463
    45  H    3.050849   5.822432   6.558991   4.907994   5.205643
                   16         17         18         19         20
    16  F    0.000000
    17  F    2.177943   0.000000
    18  C    4.624698   4.348014   0.000000
    19  C    3.138217   3.084842   1.529923   0.000000
    20  C    5.399650   4.476098   1.525719   2.503027   0.000000
    21  H    5.464245   4.389404   2.156513   2.726804   1.098186
    22  H    6.439638   5.556680   2.152539   3.453645   1.097771
    23  H    5.227307   4.031149   2.180233   2.772544   1.097777
    24  C    5.070655   5.672381   2.531146   3.013519   3.886694
    25  H    5.726800   6.369788   2.784507   3.453368   4.149690
    26  H    4.163111   5.088876   2.792323   2.673897   4.244858
    27  H    5.720796   6.375819   3.473539   3.976374   4.677401
    28  C    8.803200   8.211027   5.687236   6.726841   5.455018
    29  C    3.445594   3.693732   2.368812   1.451265   3.293096
    30  C    4.792462   4.978660   2.252504   2.275453   3.190273
    31  O    5.347317   5.319060   1.421296   2.342530   2.383052
    32  C    5.734500   6.062884   3.591251   3.607221   4.388315
    33  C    8.169011   7.528603   5.750981   6.516125   5.538137
    34  C    6.797183   6.219539   4.800358   5.346315   4.734058
    35  H    6.477777   5.868799   5.269828   5.527895   5.222048
    36  H    9.893990   9.262333   6.678293   7.778147   6.371842
    37  H    8.877451   8.170017   6.770988   7.451038   6.494105
    38  H    8.991942   8.557530   5.041200   6.390737   4.922883
    39  C    3.228974   3.778846   3.752962   2.617336   4.556031
    40  C    4.483437   5.099567   4.665450   3.808697   5.449122
    41  C    5.580063   6.086693   4.594865   4.181994   5.374276
    42  H    4.831313   5.558120   5.712383   4.742195   6.457014
    43  H    6.548277   7.101845   5.612714   5.271272   6.346884
    44  H    6.764806   7.044719   4.078884   4.427036   4.781907
    45  H    2.456034   3.150311   4.336322   2.956510   5.062590
                   21         22         23         24         25
    21  H    0.000000
    22  H    1.786276   0.000000
    23  H    1.782535   1.791769   0.000000
    24  C    4.679683   4.145210   4.248030   0.000000
    25  H    4.826696   4.259848   4.746915   1.097773   0.000000
    26  H    4.897698   4.739949   4.532617   1.097343   1.789838
    27  H    5.575091   4.820203   4.898128   1.097999   1.786585
    28  C    6.494280   4.982004   5.089653   5.468028   6.012389
    29  C    3.105328   4.151536   3.847565   3.752527   3.824410
    30  C    3.020005   3.731314   4.060621   3.607356   3.305488
    31  O    2.591682   2.658998   3.347996   2.904242   2.593001
    32  C    4.041357   4.784060   5.329366   4.671340   4.127534
    33  C    6.565937   5.321605   4.940150   5.556434   6.309571
    34  C    5.750366   4.772085   4.063311   4.655913   5.541508
    35  H    6.157703   5.445451   4.415484   5.161818   6.145035
    36  H    7.378166   5.792551   6.034015   6.442468   6.908884
    37  H    7.486020   6.300902   5.806964   6.572546   7.360180
    38  H    5.901501   4.163354   5.009285   4.836293   4.988940
    39  C    4.183852   5.456433   5.018558   4.907110   4.958395
    40  C    4.954908   6.214470   6.078567   5.725538   5.531648
    41  C    4.890211   5.928345   6.201640   5.620197   5.176665
    42  H    5.909792   7.255777   7.026298   6.697106   6.525654
    43  H    5.814767   6.821106   7.215801   6.540915   5.992019
    44  H    4.481945   4.940829   5.814780   5.013366   4.280781
    45  H    4.719122   6.059506   5.314939   5.399005   5.629229
                   26         27         28         29         30
    26  H    0.000000
    27  H    1.783975   0.000000
    28  C    6.298316   5.048096   0.000000
    29  C    3.317743   4.818331   7.981482   0.000000
    30  C    3.505219   4.700694   7.822829   1.399373   0.000000
    31  O    3.202175   3.930969   6.593892   2.299458   1.349540
    32  C    4.556528   5.729436   9.012203   2.435024   1.386304
    33  C    6.193692   5.132561   1.397949   7.886892   7.975110
    34  C    5.128044   4.346042   2.419430   6.761645   7.016165
    35  H    5.429395   4.877564   3.411389   6.976750   7.431459
    36  H    7.315391   5.975275   1.091914   9.002936   8.771771
    37  H    7.153293   6.099430   2.156836   8.850962   9.007636
    38  H    5.867081   4.574113   2.173078   7.374084   6.850036
    39  C    4.269663   5.935107   9.311451   1.393681   2.420391
    40  C    5.154954   6.772750  10.329535   2.391243   2.759004
    41  C    5.267821   6.677896  10.191236   2.764592   2.371757
    42  H    6.040753   7.715890  11.359732   3.384587   3.849888
    43  H    6.214004   7.571978  11.139774   3.856430   3.364589
    44  H    5.092418   6.005412   9.120256   3.422061   2.157148
    45  H    4.631793   6.350587   9.646222   2.161813   3.411035
                   31         32         33         34         35
    31  O    0.000000
    32  C    2.422208   0.000000
    33  C    6.872896   9.263642   0.000000
    34  C    6.044702   8.355568   1.388465   0.000000
    35  H    6.603962   8.803549   2.160387   1.088974   0.000000
    36  H    7.505035   9.914752   2.154074   3.401599   4.304919
    37  H    7.932121  10.312969   1.091007   2.150967   2.491191
    38  H    5.516064   7.834797   3.429608   3.922098   5.011020
    39  C    3.595037   2.831217   9.132228   7.941487   8.037170
    40  C    4.102901   2.433126  10.274115   9.141667   9.314802
    41  C    3.645894   1.390061  10.325661   9.315708   9.644564
    42  H    5.193800   3.413140  11.249483  10.077518  10.182498
    43  H    4.553487   2.145104  11.335751  10.358597  10.714637
    44  H    2.714674   1.089898   9.529632   8.746839   9.303947
    45  H    4.460758   3.919578   9.311595   8.044223   7.991903
                   36         37         38         39         40
    36  H    0.000000
    37  H    2.471268   0.000000
    38  H    2.497140   4.321636   0.000000
    39  C   10.347913  10.058128   8.763730   0.000000
    40  C   11.332989  11.240062   9.552512   1.388471   0.000000
    41  C   11.133853  11.347239   9.138988   2.419730   1.397833
    42  H   12.375314  12.192412  10.631977   2.150564   1.091033
    43  H   12.054549  12.369841   9.971524   3.402071   2.154404
    44  H    9.948527  10.601987   7.716706   3.921073   3.428882
    45  H   10.709473  10.168968   9.325766   1.088410   2.159075
                   41         42         43         44         45
    41  C    0.000000
    42  H    2.156829   0.000000
    43  H    1.091914   2.471951   0.000000
    44  H    2.173124   4.321500   2.497824   0.000000
    45  H    3.410486   2.488942   4.304025   5.009423   0.000000
 Stoichiometry    C23H14F6O2
 Framework group  C1[X(C23H14F6O2)]
 Deg. of freedom   129
 Full point group                 C1      NOp   1
 RotChk:  IX=0 Diff= 1.06D-02
 Largest Abelian subgroup         C1      NOp   1
 Largest concise Abelian subgroup C1      NOp   1
                         Standard orientation:                         
 ---------------------------------------------------------------------
 Center     Atomic      Atomic             Coordinates (Angstroms)
 Number     Number       Type             X           Y           Z
 ---------------------------------------------------------------------
      1          6           0        1.381295   -0.318427    0.307016
      2          6           0        2.757968   -0.743318    0.145520
      3          6           0        2.731618   -2.141370    0.151571
      4          8           0        1.499848   -2.655386    0.350153
      5          6           0        0.582330   -1.592693    0.582871
      6          6           0        3.880022   -2.894201   -0.039509
      7          6           0        0.730505    0.830884    0.153204
      8          6           0        1.236479    2.209899   -0.131563
      9          6           0       -0.732243    0.839007    0.006006
     10          6           0        0.030812    3.080874    0.279760
     11          6           0       -1.211845    2.255506   -0.114421
     12          9           0        1.498046    2.374316   -1.446620
     13          9           0        2.332207    2.563957    0.561275
     14          9           0        0.049143    3.184182    1.620559
     15          9           0        0.047247    4.301055   -0.253743
     16          9           0       -2.263070    2.583142    0.662756
     17          9           0       -1.542568    2.528004   -1.391817
     18          6           0       -0.583291   -1.593958   -0.394601
     19          6           0       -1.384627   -0.307355   -0.186810
     20          6           0       -0.120364   -1.691868   -1.845094
     21          1           0       -0.994511   -1.681121   -2.509748
     22          1           0        0.422319   -2.635425   -1.987560
     23          1           0        0.532800   -0.851545   -2.114071
     24          6           0        0.126321   -1.673947    2.033722
     25          1           0       -0.413246   -2.617190    2.189497
     26          1           0       -0.531186   -0.834178    2.291863
     27          1           0        1.002262   -1.651646    2.695410
     28          6           0        5.069165   -2.203591   -0.243797
     29          6           0       -2.773774   -0.725855   -0.150775
     30          6           0       -2.751822   -2.123901   -0.093918
     31          8           0       -1.509311   -2.646414   -0.160279
     32          6           0       -3.914503   -2.870489    0.018418
     33          6           0        5.111938   -0.806400   -0.260822
     34          6           0        3.954827   -0.063110   -0.069910
     35          1           0        3.979338    1.025393   -0.090467
     36          1           0        5.990966   -2.768155   -0.398157
     37          1           0        6.062449   -0.298121   -0.429575
     38          1           0        3.840704   -3.983346   -0.030197
     39          6           0       -3.986612   -0.042184   -0.087801
     40          6           0       -5.158297   -0.779299    0.020215
     41          6           0       -5.117086   -2.175501    0.073685
     42          1           0       -6.119679   -0.265866    0.070047
     43          1           0       -6.050524   -2.735145    0.161821
     44          1           0       -3.875445   -3.958922    0.059234
     45          1           0       -4.012497    1.045538   -0.116590
 ---------------------------------------------------------------------
 Rotational constants (GHZ):      0.2081172      0.1522725      0.0974010
 Leave Link  202 at Fri May 15 17:05:05 2020, MaxMem=   536870912 cpu:         0.1
 (Enter /pbs_home/pkowalski/g09d01/g09/l301.exe)
 Basis read from rwf:  (5D, 7F)
 No pseudopotential information found on rwf file.
 There are   535 symmetry adapted cartesian basis functions of A   symmetry.
 There are   504 symmetry adapted basis functions of A   symmetry.
   504 basis functions,   873 primitive gaussians,   535 cartesian basis functions
   111 alpha electrons      111 beta electrons
       nuclear repulsion energy      3380.7369783814 Hartrees.
 IExCor=32609 DFT=T Ex+Corr=LC-wPBE ExCW=0 ScaHFX=  1.000000
 ScaDFX=  1.000000  0.000000  1.000000  1.000000 ScalE2=  1.000000  1.000000
 IRadAn=      0 IRanWt=     -1 IRanGd=            0 ICorTp=0 IEmpDi=131
  HFx wShort=  0.000000 wLong=  0.400000 cFull=  0.000000 cShort=  0.000000 cLong=  1.000000
  DFx wShort=  0.000000 wLong=  0.400000 cFull=  0.000000 cShort=  0.000000 cLong=  1.000000
 NAtoms=   45 NActive=   45 NUniq=   45 SFac= 1.00D+00 NAtFMM=   60 NAOKFM=F Big=F
 Integral buffers will be    131072 words long.
 Raffenetti 2 integral format.
 Two-electron integral symmetry is turned on.
 R6Disp:  Grimme-D3 Dispersion energy=       -0.0424587353 Hartrees.
 Nuclear repulsion after empirical dispersion term =     3380.6945196461 Hartrees.
 No density basis found on file   724.
 Leave Link  301 at Fri May 15 17:05:05 2020, MaxMem=   536870912 cpu:         0.6
 (Enter /pbs_home/pkowalski/g09d01/g09/l302.exe)
 NPDir=0 NMtPBC=     1 NCelOv=     1 NCel=       1 NClECP=     1 NCelD=      1
         NCelK=      1 NCelE2=     1 NClLst=     1 CellRange=     0.0.
 One-electron integrals computed using PRISM.
 NBasis=   504 RedAO= T EigKep=  2.41D-04  NBF=   504
 NBsUse=   504 1.00D-06 EigRej= -1.00D+00 NBFU=   504
 Precomputing XC quadrature grid using
 IXCGrd= 4 IRadAn=           0 IRanWt=          -1 IRanGd=           0 AccXCQ= 0.00D+00.
 Generated NRdTot=       0 NPtTot=           0 NUsed=           0 NTot=          32
 NSgBfM=   520   521   524   524   524 MxSgAt=    45 MxSgA2=    45.
 Leave Link  302 at Fri May 15 17:05:06 2020, MaxMem=   536870912 cpu:         9.9
 (Enter /pbs_home/pkowalski/g09d01/g09/l303.exe)
 DipDrv:  MaxL=1.
 Leave Link  303 at Fri May 15 17:05:07 2020, MaxMem=   536870912 cpu:         1.1
 (Enter /pbs_home/pkowalski/g09d01/g09/l401.exe)
 Initial guess from the checkpoint file:  "dae0097freq_closed_lc-wpbe_air_D3.chk"
 B after Tr=     0.000000    0.000000    0.000000
         Rot=    0.999982   -0.000178   -0.005381   -0.002590 Ang=  -0.68 deg.
 Guess basis will be translated and rotated to current coordinates.
 JPrj=2 DoOrth=T DoCkMO=T.
 Generating alternative initial guess.
 ExpMin= 1.22D-01 ExpMax= 2.89D+03 ExpMxC= 4.35D+02 IAcc=1 IRadAn=         1 AccDes= 0.00D+00
 Harris functional with IExCor=32609 and IRadAn=       1 diagonalized for initial guess.
 HarFok:  IExCor=32609 AccDes= 0.00D+00 IRadAn=         1 IDoV= 1 UseB2=F ITyADJ=14
 ICtDFT=  3500011 ScaDFX=  1.000000  1.000000  1.000000  1.000000
 FoFCou: FMM=F IPFlag=           0 FMFlag=      100000 FMFlg1=           0
         NFxFlg=           0 DoJE=T BraDBF=F KetDBF=T FulRan=T
         wScrn=  0.000000 ICntrl=     500 IOpCl=  0 I1Cent=   200000004 NGrid=           0
         NMat0=    1 NMatS0=      1 NMatT0=    0 NMatD0=    1 NMtDS0=    0 NMtDT0=    0
 Petite list used in FoFCou.
 Harris En= -1631.87146171055    
 Leave Link  401 at Fri May 15 17:05:10 2020, MaxMem=   536870912 cpu:        26.9
 (Enter /pbs_home/pkowalski/g09d01/g09/l502.exe)
 Closed shell SCF:
 Using DIIS extrapolation, IDIIS=  1040.
 Integral symmetry usage will be decided dynamically.
 IVT=      885537 IEndB=      885537 NGot=   536870912 MDV=   536288776
 LenX=   536288776 LenY=   536002016
 Requested convergence on RMS density matrix=1.00D-08 within 128 cycles.
 Requested convergence on MAX density matrix=1.00D-06.
 Requested convergence on             energy=1.00D-06.
 No special actions if energy rises.
 Fock matrices will be formed incrementally for  20 cycles.
 Integral accuracy reduced to 1.0D-05 until final iterations.

 Cycle   1  Pass 0  IDiag  1:
 FoFJK:  IHMeth= 1 ICntrl=       0 DoSepK=T KAlg= 0 I1Cent=   0 FoldK=F
 IRaf=         1 NMat=   1 IRICut=       1 DoRegI=T DoRafI=F ISym2E= 0.
 FoFCou: FMM=F IPFlag=           0 FMFlag=      100000 FMFlg1=           0
         NFxFlg=           0 DoJE=T BraDBF=F KetDBF=F FulRan=T
         wScrn=  0.000000 ICntrl=     500 IOpCl=  0 I1Cent=           0 NGrid=           0
         NMat0=    1 NMatS0=      1 NMatT0=    0 NMatD0=    1 NMtDS0=    0 NMtDT0=    0
 Symmetry not used in FoFCou.
 E= -1632.15141961779    
 DIIS: error= 4.85D-03 at cycle   1 NSaved=   1.
 NSaved= 1 IEnMin= 1 EnMin= -1632.15141961779     IErMin= 1 ErrMin= 4.85D-03
 ErrMax= 4.85D-03  0.00D+00 EMaxC= 1.00D-01 BMatC= 3.43D-02 BMatP= 3.43D-02
 IDIUse=3 WtCom= 9.51D-01 WtEn= 4.85D-02
 Coeff-Com:  0.100D+01
 Coeff-En:   0.100D+01
 Coeff:      0.100D+01
 Gap=     0.793 Goal=   None    Shift=    0.000
 GapD=    0.793 DampG=2.000 DampE=1.000 DampFc=2.0000 IDamp=-1.
 RMSDP=9.48D-04 MaxDP=4.15D-02              OVMax= 2.07D-02

 Cycle   2  Pass 0  IDiag  1:
 RMSU=  9.46D-04    CP:  1.00D+00
 E= -1632.18837319607     Delta-E=       -0.036953578287 Rises=F Damp=F
 DIIS: error= 1.53D-03 at cycle   2 NSaved=   2.
 NSaved= 2 IEnMin= 2 EnMin= -1632.18837319607     IErMin= 2 ErrMin= 1.53D-03
 ErrMax= 1.53D-03  0.00D+00 EMaxC= 1.00D-01 BMatC= 1.46D-03 BMatP= 3.43D-02
 IDIUse=3 WtCom= 9.85D-01 WtEn= 1.53D-02
 Coeff-Com: -0.940D-01 0.109D+01
 Coeff-En:   0.000D+00 0.100D+01
 Coeff:     -0.925D-01 0.109D+01
 Gap=     0.271 Goal=   None    Shift=    0.000
 RMSDP=2.20D-04 MaxDP=7.56D-03 DE=-3.70D-02 OVMax= 1.12D-02

 Cycle   3  Pass 0  IDiag  1:
 RMSU=  1.71D-04    CP:  1.00D+00  1.15D+00
 E= -1632.19117066639     Delta-E=       -0.002797470321 Rises=F Damp=F
 DIIS: error= 5.72D-04 at cycle   3 NSaved=   3.
 NSaved= 3 IEnMin= 3 EnMin= -1632.19117066639     IErMin= 3 ErrMin= 5.72D-04
 ErrMax= 5.72D-04  0.00D+00 EMaxC= 1.00D-01 BMatC= 4.86D-04 BMatP= 1.46D-03
 IDIUse=3 WtCom= 9.94D-01 WtEn= 5.72D-03
 Coeff-Com: -0.617D-01 0.371D+00 0.691D+00
 Coeff-En:   0.000D+00 0.000D+00 0.100D+01
 Coeff:     -0.613D-01 0.369D+00 0.693D+00
 Gap=     0.271 Goal=   None    Shift=    0.000
 RMSDP=1.03D-04 MaxDP=6.25D-03 DE=-2.80D-03 OVMax= 6.55D-03

 Cycle   4  Pass 0  IDiag  1:
 RMSU=  9.09D-05    CP:  1.00D+00  1.18D+00  7.94D-01
 E= -1632.19166935181     Delta-E=       -0.000498685412 Rises=F Damp=F
 DIIS: error= 2.43D-04 at cycle   4 NSaved=   4.
 NSaved= 4 IEnMin= 4 EnMin= -1632.19166935181     IErMin= 4 ErrMin= 2.43D-04
 ErrMax= 2.43D-04  0.00D+00 EMaxC= 1.00D-01 BMatC= 8.69D-05 BMatP= 4.86D-04
 IDIUse=3 WtCom= 9.98D-01 WtEn= 2.43D-03
 Coeff-Com: -0.260D-02-0.960D-01 0.250D+00 0.849D+00
 Coeff-En:   0.000D+00 0.000D+00 0.000D+00 0.100D+01
 Coeff:     -0.259D-02-0.957D-01 0.249D+00 0.849D+00
 Gap=     0.272 Goal=   None    Shift=    0.000
 RMSDP=3.91D-05 MaxDP=1.62D-03 DE=-4.99D-04 OVMax= 3.04D-03

 Cycle   5  Pass 0  IDiag  1:
 RMSU=  2.50D-05    CP:  1.00D+00  1.18D+00  9.67D-01  9.48D-01
 E= -1632.19177993935     Delta-E=       -0.000110587544 Rises=F Damp=F
 DIIS: error= 7.80D-05 at cycle   5 NSaved=   5.
 NSaved= 5 IEnMin= 5 EnMin= -1632.19177993935     IErMin= 5 ErrMin= 7.80D-05
 ErrMax= 7.80D-05  0.00D+00 EMaxC= 1.00D-01 BMatC= 9.63D-06 BMatP= 8.69D-05
 IDIUse=1 WtCom= 1.00D+00 WtEn= 0.00D+00
 Coeff-Com:  0.414D-02-0.716D-01 0.434D-01 0.344D+00 0.680D+00
 Coeff:      0.414D-02-0.716D-01 0.434D-01 0.344D+00 0.680D+00
 Gap=     0.272 Goal=   None    Shift=    0.000
 RMSDP=1.14D-05 MaxDP=5.19D-04 DE=-1.11D-04 OVMax= 7.88D-04

 Cycle   6  Pass 0  IDiag  1:
 RMSU=  8.01D-06    CP:  1.00D+00  1.18D+00  9.94D-01  1.01D+00  9.25D-01
 E= -1632.19179159555     Delta-E=       -0.000011656199 Rises=F Damp=F
 DIIS: error= 2.77D-05 at cycle   6 NSaved=   6.
 NSaved= 6 IEnMin= 6 EnMin= -1632.19179159555     IErMin= 6 ErrMin= 2.77D-05
 ErrMax= 2.77D-05  0.00D+00 EMaxC= 1.00D-01 BMatC= 7.65D-07 BMatP= 9.63D-06
 IDIUse=1 WtCom= 1.00D+00 WtEn= 0.00D+00
 Coeff-Com:  0.140D-02-0.547D-02-0.230D-01-0.214D-01 0.160D+00 0.889D+00
 Coeff:      0.140D-02-0.547D-02-0.230D-01-0.214D-01 0.160D+00 0.889D+00
 Gap=     0.272 Goal=   None    Shift=    0.000
 RMSDP=5.15D-06 MaxDP=2.01D-04 DE=-1.17D-05 OVMax= 5.27D-04

 Initial convergence to 1.0D-05 achieved.  Increase integral accuracy.
 Cycle   7  Pass 1  IDiag  1:
 E= -1632.19187364600     Delta-E=       -0.000082050447 Rises=F Damp=F
 DIIS: error= 1.87D-04 at cycle   1 NSaved=   1.
 NSaved= 1 IEnMin= 1 EnMin= -1632.19187364600     IErMin= 1 ErrMin= 1.87D-04
 ErrMax= 1.87D-04  0.00D+00 EMaxC= 1.00D-01 BMatC= 6.29D-06 BMatP= 6.29D-06
 IDIUse=3 WtCom= 9.98D-01 WtEn= 1.87D-03
 Coeff-Com:  0.100D+01
 Coeff-En:   0.100D+01
 Coeff:      0.100D+01
 Gap=     0.272 Goal=   None    Shift=    0.000
 RMSDP=5.15D-06 MaxDP=2.01D-04 DE=-8.21D-05 OVMax= 2.91D-04

 Cycle   8  Pass 1  IDiag  1:
 RMSU=  1.39D-04    CP:  1.00D+00
 E= -1632.19187912073     Delta-E=       -0.000005474732 Rises=F Damp=F
 DIIS: error= 1.16D-05 at cycle   2 NSaved=   2.
 NSaved= 2 IEnMin= 2 EnMin= -1632.19187912073     IErMin= 2 ErrMin= 1.16D-05
 ErrMax= 1.16D-05  0.00D+00 EMaxC= 1.00D-01 BMatC= 1.83D-07 BMatP= 6.29D-06
 IDIUse=1 WtCom= 1.00D+00 WtEn= 0.00D+00
 Coeff-Com:  0.107D-01 0.989D+00
 Coeff:      0.107D-01 0.989D+00
 Gap=     0.272 Goal=   None    Shift=    0.000
 RMSDP=7.76D-06 MaxDP=3.59D-04 DE=-5.47D-06 OVMax= 1.74D-04

 Cycle   9  Pass 1  IDiag  1:
 RMSU=  3.00D-06    CP:  1.00D+00  1.05D+00
 E= -1632.19187928666     Delta-E=       -0.000000165936 Rises=F Damp=F
 DIIS: error= 1.34D-05 at cycle   3 NSaved=   3.
 NSaved= 3 IEnMin= 3 EnMin= -1632.19187928666     IErMin= 2 ErrMin= 1.16D-05
 ErrMax= 1.34D-05  0.00D+00 EMaxC= 1.00D-01 BMatC= 2.06D-07 BMatP= 1.83D-07
 IDIUse=1 WtCom= 1.00D+00 WtEn= 0.00D+00
 Coeff-Com: -0.224D-01 0.525D+00 0.497D+00
 Coeff:     -0.224D-01 0.525D+00 0.497D+00
 Gap=     0.272 Goal=   None    Shift=    0.000
 RMSDP=1.35D-06 MaxDP=7.72D-05 DE=-1.66D-07 OVMax= 6.93D-05

 Cycle  10  Pass 1  IDiag  1:
 RMSU=  1.06D-06    CP:  1.00D+00  1.05D+00  7.83D-01
 E= -1632.19187933641     Delta-E=       -0.000000049741 Rises=F Damp=F
 DIIS: error= 1.81D-06 at cycle   4 NSaved=   4.
 NSaved= 4 IEnMin= 4 EnMin= -1632.19187933641     IErMin= 4 ErrMin= 1.81D-06
 ErrMax= 1.81D-06  0.00D+00 EMaxC= 1.00D-01 BMatC= 2.62D-09 BMatP= 1.83D-07
 IDIUse=1 WtCom= 1.00D+00 WtEn= 0.00D+00
 Coeff-Com: -0.279D-02 0.121D-01 0.456D-01 0.945D+00
 Coeff:     -0.279D-02 0.121D-01 0.456D-01 0.945D+00
 Gap=     0.272 Goal=   None    Shift=    0.000
 RMSDP=4.04D-07 MaxDP=1.40D-05 DE=-4.97D-08 OVMax= 6.02D-05

 Cycle  11  Pass 1  IDiag  1:
 RMSU=  2.68D-07    CP:  1.00D+00  1.06D+00  8.55D-01  1.16D+00
 E= -1632.19187934662     Delta-E=       -0.000000010210 Rises=F Damp=F
 DIIS: error= 1.12D-06 at cycle   5 NSaved=   5.
 NSaved= 5 IEnMin= 5 EnMin= -1632.19187934662     IErMin= 5 ErrMin= 1.12D-06
 ErrMax= 1.12D-06  0.00D+00 EMaxC= 1.00D-01 BMatC= 1.12D-09 BMatP= 2.62D-09
 IDIUse=1 WtCom= 1.00D+00 WtEn= 0.00D+00
 Coeff-Com:  0.508D-02-0.137D+00-0.121D+00 0.328D+00 0.925D+00
 Coeff:      0.508D-02-0.137D+00-0.121D+00 0.328D+00 0.925D+00
 Gap=     0.272 Goal=   None    Shift=    0.000
 RMSDP=2.84D-07 MaxDP=1.07D-05 DE=-1.02D-08 OVMax= 4.09D-05

 Cycle  12  Pass 1  IDiag  1:
 RMSU=  1.55D-07    CP:  1.00D+00  1.06D+00  8.77D-01  1.33D+00  1.48D+00
 E= -1632.19187934335     Delta-E=        0.000000003261 Rises=F Damp=F
 DIIS: error= 4.37D-07 at cycle   6 NSaved=   6.
 NSaved= 6 IEnMin= 5 EnMin= -1632.19187934662     IErMin= 6 ErrMin= 4.37D-07
 ErrMax= 4.37D-07  0.00D+00 EMaxC= 1.00D-01 BMatC= 1.43D-10 BMatP= 1.12D-09
 IDIUse=1 WtCom= 1.00D+00 WtEn= 0.00D+00
 Coeff-Com:  0.204D-02-0.444D-01-0.447D-01-0.434D-01 0.266D+00 0.865D+00
 Coeff:      0.204D-02-0.444D-01-0.447D-01-0.434D-01 0.266D+00 0.865D+00
 Gap=     0.272 Goal=   None    Shift=    0.000
 RMSDP=1.00D-07 MaxDP=3.93D-06 DE= 3.26D-09 OVMax= 1.88D-05

 Cycle  13  Pass 1  IDiag  1:
 RMSU=  4.93D-08    CP:  1.00D+00  1.06D+00  8.82D-01  1.35D+00  1.76D+00
                    CP:  1.22D+00
 E= -1632.19187934393     Delta-E=       -0.000000000578 Rises=F Damp=F
 DIIS: error= 2.17D-07 at cycle   7 NSaved=   7.
 NSaved= 7 IEnMin= 5 EnMin= -1632.19187934662     IErMin= 7 ErrMin= 2.17D-07
 ErrMax= 2.17D-07  0.00D+00 EMaxC= 1.00D-01 BMatC= 2.49D-11 BMatP= 1.43D-10
 IDIUse=1 WtCom= 1.00D+00 WtEn= 0.00D+00
 Coeff-Com: -0.505D-03 0.158D-01 0.122D-01-0.646D-01-0.128D+00 0.190D+00
 Coeff-Com:  0.975D+00
 Coeff:     -0.505D-03 0.158D-01 0.122D-01-0.646D-01-0.128D+00 0.190D+00
 Coeff:      0.975D+00
 Gap=     0.272 Goal=   None    Shift=    0.000
 RMSDP=4.93D-08 MaxDP=2.11D-06 DE=-5.78D-10 OVMax= 8.23D-06

 Cycle  14  Pass 1  IDiag  1:
 RMSU=  2.01D-08    CP:  1.00D+00  1.06D+00  8.79D-01  1.36D+00  1.86D+00
                    CP:  1.40D+00  1.30D+00
 E= -1632.19187934418     Delta-E=       -0.000000000246 Rises=F Damp=F
 DIIS: error= 1.13D-07 at cycle   8 NSaved=   8.
 NSaved= 8 IEnMin= 5 EnMin= -1632.19187934662     IErMin= 8 ErrMin= 1.13D-07
 ErrMax= 1.13D-07  0.00D+00 EMaxC= 1.00D-01 BMatC= 4.12D-12 BMatP= 2.49D-11
 IDIUse=1 WtCom= 1.00D+00 WtEn= 0.00D+00
 Coeff-Com: -0.348D-03 0.845D-02 0.762D-02-0.503D-02-0.605D-01-0.766D-01
 Coeff-Com:  0.160D+00 0.966D+00
 Coeff:     -0.348D-03 0.845D-02 0.762D-02-0.503D-02-0.605D-01-0.766D-01
 Coeff:      0.160D+00 0.966D+00
 Gap=     0.272 Goal=   None    Shift=    0.000
 RMSDP=1.79D-08 MaxDP=9.40D-07 DE=-2.46D-10 OVMax= 2.70D-06

 Cycle  15  Pass 1  IDiag  1:
 RMSU=  9.64D-09    CP:  1.00D+00  1.06D+00  8.79D-01  1.36D+00  1.88D+00
                    CP:  1.44D+00  1.45D+00  1.42D+00
 E= -1632.19187934418     Delta-E=       -0.000000000005 Rises=F Damp=F
 DIIS: error= 4.61D-08 at cycle   9 NSaved=   9.
 NSaved= 9 IEnMin= 5 EnMin= -1632.19187934662     IErMin= 9 ErrMin= 4.61D-08
 ErrMax= 4.61D-08  0.00D+00 EMaxC= 1.00D-01 BMatC= 1.09D-12 BMatP= 4.12D-12
 IDIUse=1 WtCom= 1.00D+00 WtEn= 0.00D+00
 Coeff-Com:  0.460D-04-0.217D-02-0.131D-02 0.183D-01 0.200D-01-0.731D-01
 Coeff-Com: -0.237D+00 0.282D+00 0.993D+00
 Coeff:      0.460D-04-0.217D-02-0.131D-02 0.183D-01 0.200D-01-0.731D-01
 Coeff:     -0.237D+00 0.282D+00 0.993D+00
 Gap=     0.272 Goal=   None    Shift=    0.000
 RMSDP=9.54D-09 MaxDP=3.82D-07 DE=-4.55D-12 OVMax= 1.78D-06

 SCF Done:  E(RLC-wPBE) =  -1632.19187934     A.U. after   15 cycles
            NFock= 15  Conv=0.95D-08     -V/T= 2.0090
 KE= 1.617559264575D+03 PE=-1.058515005033D+04 EE= 3.954704386767D+03
 Leave Link  502 at Fri May 15 17:12:40 2020, MaxMem=   536870912 cpu:      3588.1
 (Enter /pbs_home/pkowalski/g09d01/g09/l701.exe)
 Compute integral first derivatives.
 ... and contract with generalized density number  0.
 R6Disp: Adding Grimme-D3 dispersion energy 1st derivatives to the gradient.
 Leave Link  701 at Fri May 15 17:12:41 2020, MaxMem=   536870912 cpu:         4.5
 (Enter /pbs_home/pkowalski/g09d01/g09/l702.exe)
 L702 exits ... SP integral derivatives will be done elsewhere.
 Leave Link  702 at Fri May 15 17:12:41 2020, MaxMem=   536870912 cpu:         0.2
 (Enter /pbs_home/pkowalski/g09d01/g09/l703.exe)
 Compute integral first derivatives, UseDBF=F ICtDFT=           0.
 Integral derivatives from FoFJK, PRISM(SPDF).
 Calling FoFJK, ICntrl=      2127 FMM=F ISym2X=0 I1Cent= 0 IOpClX= 0 NMat=1 NMatS=1 NMatT=0.
 FoFJK:  IHMeth= 1 ICntrl=    2127 DoSepK=T KAlg= 0 I1Cent=   0 FoldK=F
 IRaf=         1 NMat=   1 IRICut=       1 DoRegI=T DoRafI=F ISym2E= 0.
 FoFCou: FMM=F IPFlag=           0 FMFlag=      100000 FMFlg1=         800
         NFxFlg=           0 DoJE=F BraDBF=F KetDBF=F FulRan=T
         wScrn=  0.000000 ICntrl=    2527 IOpCl=  0 I1Cent=           0 NGrid=           0
         NMat0=    1 NMatS0=      1 NMatT0=    0 NMatD0=    1 NMtDS0=    0 NMtDT0=    0
 Symmetry not used in FoFCou.
 Leave Link  703 at Fri May 15 17:15:30 2020, MaxMem=   536870912 cpu:      1346.3
 (Enter /pbs_home/pkowalski/g09d01/g09/l716.exe)
 Dipole        =-1.90476008D-02-1.19728623D+00 6.57827327D-03
 ***** Axes restored to original set *****
 -------------------------------------------------------------------
 Center     Atomic                   Forces (Hartrees/Bohr)
 Number     Number              X              Y              Z
 -------------------------------------------------------------------
      1        6          -0.006404096   -0.003605453   -0.004474006
      2        6           0.000626954    0.000104621   -0.003630201
      3        6           0.001476155   -0.000408619   -0.001206788
      4        8          -0.005654512   -0.001084509    0.005394422
      5        6           0.003949796    0.000076510   -0.001647957
      6        6          -0.000794250   -0.000141506   -0.000367876
      7        6           0.005359579    0.007710854    0.012348012
      8        6           0.000268434   -0.004578157   -0.002196449
      9        6          -0.000469668    0.007666987   -0.005286484
     10        6           0.002130357    0.002741795   -0.001770769
     11        6          -0.000616382   -0.003901020   -0.002990243
     12        9           0.001964241    0.001358360   -0.001111491
     13        9          -0.001272457    0.001084378    0.000882122
     14        9           0.000242738    0.000739532    0.000059407
     15        9          -0.000985559   -0.000542150    0.001441977
     16        9          -0.001536780   -0.000304082    0.001780655
     17        9           0.002407118    0.001890953    0.000729548
     18        6          -0.000999000    0.003670832    0.000788660
     19        6           0.001237664   -0.008059126    0.000978003
     20        6           0.000076239   -0.000036766    0.001134361
     21        1           0.000372642   -0.000319438   -0.000693986
     22        1           0.000532387   -0.000032997   -0.000589428
     23        1           0.000018108   -0.000169263   -0.000379787
     24        6          -0.000799407   -0.000324211   -0.000761268
     25        1          -0.000156105    0.000691391    0.000393516
     26        1          -0.000031765    0.000130738    0.000328997
     27        1          -0.000168165    0.000469328    0.000605166
     28        6           0.001747464    0.000159558    0.000400267
     29        6           0.000411580    0.001570874    0.002664138
     30        6          -0.001093256    0.002053310    0.001689363
     31        8           0.000662786   -0.007594766   -0.004046510
     32        6           0.000339549   -0.000626483    0.000914449
     33        6           0.000200779   -0.000357463    0.000405868
     34        6          -0.001873530   -0.001193814    0.000259842
     35        1           0.000845256    0.000167131   -0.000477667
     36        1          -0.000449160   -0.000104133   -0.000028521
     37        1           0.000007404    0.000338840   -0.000181585
     38        1           0.000315378   -0.000600266    0.000269808
     39        6          -0.000991761   -0.001807055    0.000311873
     40        6          -0.000244890    0.000313895   -0.000286833
     41        6          -0.000781629    0.001493109   -0.001027263
     42        1           0.000293960    0.000189923    0.000149497
     43        1           0.000110028   -0.000415534    0.000126458
     44        1          -0.000691487   -0.000013260   -0.000219656
     45        1           0.000417262    0.001597152   -0.000681645
 -------------------------------------------------------------------
 Cartesian Forces:  Max     0.012348012 RMS     0.002435623
 Leave Link  716 at Fri May 15 17:15:30 2020, MaxMem=   536870912 cpu:         0.2
 (Enter /pbs_home/pkowalski/g09d01/g09/l103.exe)

 GradGradGradGradGradGradGradGradGradGradGradGradGradGradGradGradGradGrad
 Berny optimization.
 Using GEDIIS/GDIIS optimizer.
 FormGI is forming the generalized inverse of G from B-inverse, IUseBI=4.
 Internal  Forces:  Max     0.010575380 RMS     0.001143977
 Search for a local minimum.
 Step number   3 out of a maximum of  270
 All quantities printed in internal units (Hartrees-Bohrs-Radians)
 RMS Force = .11440D-02 SwitMx=.10000D-02 MixMth= 1
 Mixed Optimization -- RFO/linear search
 Update second derivatives using D2CorX and points    2    3
 DE= -1.53D-02 DEPred=-1.78D-02 R= 8.56D-01
 TightC=F SS=  1.41D+00  RLast= 5.80D-01 DXNew= 8.4853D-01 1.7398D+00
 Trust test= 8.56D-01 RLast= 5.80D-01 DXMaxT set to 8.49D-01
 ITU=  1  1  0
 Use linear search instead of GDIIS.
     Eigenvalues ---    0.00230   0.00230   0.00519   0.00937   0.00965
     Eigenvalues ---    0.01073   0.01118   0.01130   0.01280   0.01308
     Eigenvalues ---    0.01953   0.01974   0.01978   0.01986   0.01995
     Eigenvalues ---    0.02002   0.02002   0.02007   0.02086   0.02089
     Eigenvalues ---    0.02090   0.02093   0.02102   0.02104   0.02137
     Eigenvalues ---    0.02140   0.02281   0.02289   0.04567   0.04749
     Eigenvalues ---    0.04986   0.05496   0.05508   0.05729   0.05731
     Eigenvalues ---    0.05861   0.06365   0.07578   0.07605   0.08015
     Eigenvalues ---    0.08449   0.08750   0.09283   0.09554   0.09983
     Eigenvalues ---    0.10389   0.11108   0.11976   0.12245   0.14049
     Eigenvalues ---    0.14386   0.15918   0.16000   0.16000   0.16000
     Eigenvalues ---    0.16000   0.16000   0.16000   0.16000   0.16000
     Eigenvalues ---    0.16000   0.16000   0.16000   0.16004   0.16013
     Eigenvalues ---    0.16816   0.17259   0.20532   0.21960   0.22000
     Eigenvalues ---    0.22599   0.22667   0.23542   0.24037   0.24274
     Eigenvalues ---    0.24397   0.24472   0.24785   0.24861   0.25570
     Eigenvalues ---    0.27272   0.27734   0.28072   0.28206   0.28395
     Eigenvalues ---    0.28435   0.31811   0.32353   0.32461   0.32507
     Eigenvalues ---    0.32549   0.32574   0.32583   0.33073   0.33546
     Eigenvalues ---    0.34508   0.35718   0.35724   0.35727   0.35728
     Eigenvalues ---    0.35739   0.35754   0.36038   0.36320   0.37204
     Eigenvalues ---    0.37426   0.39833   0.40121   0.41485   0.41501
     Eigenvalues ---    0.42520   0.43900   0.43933   0.44577   0.45119
     Eigenvalues ---    0.45756   0.45808   0.45945   0.46133   0.47237
     Eigenvalues ---    0.47487   0.47820   0.48242   0.48330   0.48447
     Eigenvalues ---    0.48694   0.51865   0.52306   0.52466
 RFO step:  Lambda=-4.69118160D-03 EMin= 2.29996385D-03
 Quartic linear search produced a step of  0.11356.
 Iteration  1 RMS(Cart)=  0.06269877 RMS(Int)=  0.00125979
 Iteration  2 RMS(Cart)=  0.00277868 RMS(Int)=  0.00041078
 Iteration  3 RMS(Cart)=  0.00000223 RMS(Int)=  0.00041078
 Iteration  4 RMS(Cart)=  0.00000000 RMS(Int)=  0.00041078
 ITry= 1 IFail=0 DXMaxC= 2.87D-01 DCOld= 1.00D+10 DXMaxT= 8.49D-01 DXLimC= 3.00D+00 Rises=F
 Variable       Old X    -DE/DX   Delta X   Delta X   Delta X     New X
                                 (Linear)    (Quad)   (Total)
    R1        2.73968   0.00079   0.00223  -0.00013   0.00208   2.74176
    R2        2.88961   0.00237   0.00213   0.00545   0.00650   2.89611
    R3        2.51277   0.01058  -0.01231   0.03724   0.02544   2.53821
    R4        2.64243   0.00098   0.00193   0.00230   0.00469   2.64712
    R5        2.63314  -0.00060  -0.00003  -0.00151  -0.00160   2.63154
    R6        2.55001  -0.00097  -0.00032  -0.00090  -0.00079   2.54922
    R7        2.61991  -0.00041  -0.00028  -0.00105  -0.00139   2.61853
    R8        2.68934   0.00350   0.00358   0.00556   0.00889   2.69823
    R9        2.87470  -0.00153  -0.00269  -0.00428  -0.00770   2.86700
   R10        2.87805  -0.00150  -0.00157  -0.00483  -0.00641   2.87164
   R11        2.62715  -0.00055  -0.00119  -0.00081  -0.00193   2.62522
   R12        2.05960   0.00038   0.00054   0.00097   0.00151   2.06111
   R13        2.82751   0.00076   0.00158  -0.00018   0.00174   2.82926
   R14        2.77820  -0.00209   0.00319  -0.01238  -0.00789   2.77031
   R15        2.91620   0.00070   0.00173   0.00451   0.00621   2.92241
   R16        2.55276  -0.00070  -0.00324   0.00000  -0.00324   2.54952
   R17        2.53956  -0.00002  -0.00393   0.00190  -0.00203   2.53753
   R18        2.83521  -0.00029   0.00169  -0.00313  -0.00158   2.83363
   R19        2.51903   0.00699  -0.01267   0.02618   0.01389   2.53293
   R20        2.91582   0.00077   0.00144   0.00425   0.00515   2.92097
   R21        2.54149  -0.00024  -0.00415   0.00133  -0.00281   2.53868
   R22        2.51677  -0.00067  -0.00546   0.00143  -0.00404   2.51273
   R23        2.54687  -0.00157  -0.00338  -0.00176  -0.00513   2.54174
   R24        2.54614   0.00157  -0.00351   0.00512   0.00160   2.54774
   R25        2.89113   0.00068   0.00205  -0.00068   0.00038   2.89152
   R26        2.88319  -0.00118  -0.00155  -0.00376  -0.00531   2.87788
   R27        2.68586   0.00423   0.00352   0.00779   0.01104   2.69690
   R28        2.74249  -0.00133   0.00203  -0.00622  -0.00411   2.73839
   R29        2.07527  -0.00044  -0.00111  -0.00096  -0.00206   2.07321
   R30        2.07449  -0.00050  -0.00115  -0.00107  -0.00222   2.07227
   R31        2.07450  -0.00008  -0.00117   0.00033  -0.00083   2.07366
   R32        2.07449  -0.00053  -0.00116  -0.00118  -0.00233   2.07216
   R33        2.07368  -0.00002  -0.00116   0.00048  -0.00068   2.07300
   R34        2.07492  -0.00043  -0.00111  -0.00093  -0.00204   2.07288
   R35        2.64174  -0.00032  -0.00134   0.00005  -0.00118   2.64057
   R36        2.06342   0.00045   0.00086   0.00093   0.00179   2.06521
   R37        2.64443   0.00041   0.00188   0.00039   0.00265   2.64708
   R38        2.63368  -0.00129  -0.00004  -0.00325  -0.00333   2.63035
   R39        2.55026  -0.00030  -0.00022   0.00031   0.00032   2.55059
   R40        2.61974  -0.00034  -0.00030  -0.00092  -0.00125   2.61848
   R41        2.62683  -0.00024  -0.00113   0.00005  -0.00104   2.62580
   R42        2.05961   0.00038   0.00054   0.00097   0.00151   2.06112
   R43        2.62382  -0.00067  -0.00103  -0.00145  -0.00243   2.62139
   R44        2.06170   0.00034   0.00069   0.00075   0.00144   2.06314
   R45        2.05786   0.00069   0.00063   0.00187   0.00250   2.06036
   R46        2.62383  -0.00093  -0.00106  -0.00201  -0.00303   2.62080
   R47        2.05680   0.00163   0.00076   0.00454   0.00531   2.06211
   R48        2.64152   0.00016  -0.00126   0.00134   0.00016   2.64168
   R49        2.06175   0.00032   0.00069   0.00069   0.00138   2.06314
   R50        2.06342   0.00043   0.00085   0.00090   0.00176   2.06517
    A1        1.84629  -0.00093  -0.00144  -0.00747  -0.01077   1.83552
    A2        2.35347   0.00174   0.00398   0.00967   0.01494   2.36841
    A3        2.07765  -0.00078  -0.00211   0.00087  -0.00123   2.07641
    A4        1.84901   0.00015   0.00032  -0.00252  -0.00292   1.84610
    A5        2.33200   0.00042   0.00157   0.00194   0.00390   2.33590
    A6        2.10010  -0.00060  -0.00206  -0.00055  -0.00253   2.09756
    A7        1.98088   0.00160   0.00056   0.00552   0.00573   1.98661
    A8        2.12552   0.00029   0.00091   0.00076   0.00165   2.12716
    A9        2.17677  -0.00189  -0.00147  -0.00627  -0.00736   2.16941
   A10        1.90512  -0.00145  -0.00087  -0.01066  -0.01338   1.89174
   A11        1.82958   0.00032   0.00022   0.00068   0.00056   1.83014
   A12        1.85994   0.00121   0.00037   0.01842   0.01885   1.87880
   A13        1.95278  -0.00048   0.00141  -0.00225  -0.00096   1.95182
   A14        1.96959  -0.00126  -0.00113  -0.01257  -0.01366   1.95594
   A15        1.88491   0.00065  -0.00199   0.00190   0.00021   1.88512
   A16        1.96346  -0.00042   0.00116  -0.00586  -0.00481   1.95865
   A17        2.04770  -0.00040  -0.00067  -0.00171  -0.00247   2.04523
   A18        2.10782  -0.00044  -0.00037  -0.00280  -0.00312   2.10469
   A19        2.12767   0.00084   0.00104   0.00451   0.00560   2.13326
   A20        2.28250   0.00177  -0.00013   0.01553   0.01229   2.29478
   A21        2.09823  -0.00100   0.00291  -0.00079  -0.00010   2.09813
   A22        1.88842  -0.00054  -0.00034   0.00177   0.00017   1.88859
   A23        1.77752   0.00064   0.00163   0.01049   0.01256   1.79007
   A24        1.94221   0.00105   0.00134   0.00643   0.00788   1.95009
   A25        2.00470   0.00028   0.00112   0.00425   0.00500   2.00970
   A26        1.91991  -0.00166  -0.00157  -0.01561  -0.01721   1.90270
   A27        1.92934   0.00037  -0.00047   0.00453   0.00360   1.93294
   A28        1.88804  -0.00072  -0.00192  -0.00995  -0.01187   1.87616
   A29        1.90848   0.00108  -0.00090   0.00574   0.00517   1.91366
   A30        2.09055  -0.00036   0.00133  -0.00078   0.00054   2.09109
   A31        2.27034  -0.00067  -0.00025   0.00143   0.00005   2.27039
   A32        1.83300  -0.00102  -0.00068  -0.00147  -0.00247   1.83053
   A33        1.87385  -0.00010   0.00005   0.00394   0.00404   1.87788
   A34        1.98305   0.00057  -0.00049  -0.00392  -0.00433   1.97873
   A35        1.88258   0.00040   0.00030   0.00500   0.00552   1.88810
   A36        1.97978  -0.00001  -0.00052  -0.00567  -0.00626   1.97352
   A37        1.90585   0.00012   0.00135   0.00289   0.00420   1.91005
   A38        1.79987   0.00001   0.00209   0.00601   0.00808   1.80795
   A39        2.01813  -0.00072   0.00140  -0.00880  -0.00743   2.01070
   A40        1.92358   0.00149   0.00071   0.01332   0.01406   1.93764
   A41        1.92924   0.00099   0.00006   0.00752   0.00784   1.93708
   A42        1.90890  -0.00063  -0.00221  -0.00639  -0.00898   1.89992
   A43        1.88187  -0.00107  -0.00203  -0.01089  -0.01291   1.86897
   A44        1.88953   0.00052   0.00104   0.00741   0.00834   1.89787
   A45        1.95891  -0.00006   0.00143  -0.00071   0.00083   1.95973
   A46        1.97568  -0.00113  -0.00131  -0.01183  -0.01306   1.96261
   A47        1.91985  -0.00012   0.00015   0.00125   0.00118   1.92103
   A48        1.83286   0.00005   0.00017  -0.00260  -0.00256   1.83030
   A49        1.88273   0.00075  -0.00152   0.00648   0.00518   1.88791
   A50        2.07889   0.00089  -0.00189   0.00508   0.00273   2.08162
   A51        2.36436  -0.00075   0.00449  -0.00054   0.00498   2.36933
   A52        1.83612  -0.00011  -0.00187  -0.00256  -0.00558   1.83054
   A53        1.91054  -0.00082  -0.00035  -0.00482  -0.00518   1.90536
   A54        1.90554  -0.00064  -0.00106  -0.00374  -0.00481   1.90073
   A55        1.94373  -0.00022  -0.00071  -0.00110  -0.00182   1.94190
   A56        1.90008   0.00074   0.00078   0.00460   0.00536   1.90544
   A57        1.89423   0.00061   0.00075   0.00406   0.00481   1.89904
   A58        1.90923   0.00036   0.00065   0.00119   0.00183   1.91106
   A59        1.90518  -0.00067  -0.00105  -0.00379  -0.00485   1.90033
   A60        1.94193  -0.00020  -0.00055  -0.00109  -0.00165   1.94028
   A61        1.91149  -0.00072  -0.00025  -0.00436  -0.00462   1.90687
   A62        1.90674   0.00040   0.00056   0.00177   0.00232   1.90907
   A63        1.90080   0.00071   0.00067   0.00442   0.00507   1.90587
   A64        1.89726   0.00051   0.00067   0.00323   0.00390   1.90116
   A65        2.12287   0.00041   0.00079   0.00169   0.00256   2.12543
   A66        2.07833  -0.00033  -0.00034  -0.00173  -0.00211   2.07622
   A67        2.08198  -0.00008  -0.00045   0.00005  -0.00044   2.08153
   A68        1.84844   0.00048   0.00034  -0.00192  -0.00198   1.84646
   A69        2.33596  -0.00127   0.00145  -0.00392  -0.00218   2.33378
   A70        2.09659   0.00077  -0.00195   0.00534   0.00341   2.10000
   A71        1.98150   0.00119   0.00046   0.00347   0.00360   1.98510
   A72        2.12724  -0.00040   0.00087  -0.00231  -0.00144   2.12580
   A73        2.17444  -0.00079  -0.00133  -0.00115  -0.00221   2.17224
   A74        1.89786  -0.00201  -0.00125  -0.01083  -0.01359   1.88427
   A75        2.04828  -0.00062  -0.00068  -0.00273  -0.00348   2.04480
   A76        2.10691  -0.00032  -0.00041  -0.00222  -0.00260   2.10431
   A77        2.12800   0.00095   0.00109   0.00496   0.00607   2.13407
   A78        2.10351  -0.00010  -0.00006  -0.00056  -0.00055   2.10296
   A79        2.08767   0.00023  -0.00029   0.00171   0.00139   2.08907
   A80        2.09200  -0.00013   0.00034  -0.00115  -0.00085   2.09115
   A81        2.06662   0.00040   0.00108   0.00040   0.00137   2.06799
   A82        2.10622  -0.00067  -0.00131  -0.00273  -0.00399   2.10223
   A83        2.11034   0.00027   0.00022   0.00234   0.00262   2.11296
   A84        2.06856  -0.00013   0.00104  -0.00251  -0.00154   2.06701
   A85        2.10568  -0.00067  -0.00161  -0.00280  -0.00438   2.10130
   A86        2.10893   0.00080   0.00058   0.00530   0.00591   2.11484
   A87        2.10408  -0.00036  -0.00007  -0.00157  -0.00158   2.10249
   A88        2.09129   0.00002   0.00032  -0.00055  -0.00026   2.09104
   A89        2.08780   0.00034  -0.00025   0.00211   0.00183   2.08963
   A90        2.12160   0.00074   0.00080   0.00374   0.00459   2.12619
   A91        2.07891  -0.00046  -0.00034  -0.00255  -0.00292   2.07598
   A92        2.08268  -0.00028  -0.00045  -0.00119  -0.00167   2.08101
    D1        0.12106   0.00130   0.00780   0.06165   0.06905   0.19011
    D2       -3.09228   0.00074   0.00400   0.04205   0.04580  -3.04648
    D3       -2.89888   0.00107   0.00419   0.02977   0.03321  -2.86567
    D4        0.17097   0.00052   0.00040   0.01016   0.00996   0.18092
    D5       -0.15647  -0.00172  -0.00932  -0.08131  -0.09059  -0.24706
    D6       -2.24837  -0.00101  -0.00830  -0.07600  -0.08420  -2.33257
    D7        1.88198  -0.00101  -0.01084  -0.07978  -0.09050   1.79148
    D8        2.88655  -0.00133  -0.00576  -0.05462  -0.06049   2.82606
    D9        0.79465  -0.00061  -0.00474  -0.04930  -0.05410   0.74055
   D10       -1.35819  -0.00061  -0.00728  -0.05309  -0.06039  -1.41859
   D11       -0.12436   0.00012  -0.00027  -0.02043  -0.02114  -0.14550
   D12        2.81521   0.00163   0.01305   0.09728   0.11054   2.92575
   D13       -3.13198  -0.00015  -0.00439  -0.05523  -0.06042   3.09079
   D14       -0.19241   0.00136   0.00893   0.06248   0.07126  -0.12115
   D15       -0.04190  -0.00043  -0.00354  -0.02030  -0.02381  -0.06572
   D16        3.09337  -0.00045  -0.00322  -0.01902  -0.02205   3.07132
   D17       -3.12333  -0.00001  -0.00044  -0.00400  -0.00474  -3.12807
   D18        0.01194  -0.00003  -0.00013  -0.00272  -0.00298   0.00896
   D19       -3.07458   0.00061   0.00433   0.02359   0.02786  -3.04672
   D20        0.06404   0.00070   0.00411   0.02620   0.03020   0.09424
   D21       -0.01293   0.00003   0.00015   0.00170   0.00200  -0.01092
   D22        3.12569   0.00011  -0.00007   0.00432   0.00434   3.13003
   D23       -0.06370  -0.00073  -0.00272  -0.03435  -0.03681  -0.10051
   D24        3.08442  -0.00073  -0.00307  -0.03571  -0.03866   3.04577
   D25       -0.00375  -0.00002  -0.00004   0.00066   0.00067  -0.00309
   D26        3.14006   0.00000  -0.00015   0.00032   0.00017   3.14022
   D27        3.13079  -0.00002   0.00033   0.00214   0.00267   3.13346
   D28       -0.00858   0.00000   0.00022   0.00180   0.00217  -0.00641
   D29        0.13470   0.00150   0.00744   0.07056   0.07784   0.21254
   D30        2.15179   0.00250   0.00745   0.08671   0.09384   2.24562
   D31       -1.94984   0.00158   0.00665   0.07188   0.07856  -1.87128
   D32       -0.99975  -0.00001   0.00091   0.02535   0.02655  -0.97320
   D33        1.12259   0.00015   0.00269   0.03153   0.03432   1.15690
   D34       -3.02418   0.00025   0.00079   0.03064   0.03196  -2.99222
   D35       -2.99858  -0.00046   0.00102   0.02003   0.02185  -2.97673
   D36       -0.87624  -0.00030   0.00280   0.02621   0.02962  -0.84662
   D37        1.26018  -0.00020   0.00089   0.02532   0.02726   1.28744
   D38        1.14642  -0.00004   0.00363   0.03154   0.03535   1.18177
   D39       -3.01442   0.00012   0.00540   0.03772   0.04311  -2.97131
   D40       -0.87801   0.00022   0.00350   0.03683   0.04076  -0.83725
   D41       -3.11048   0.00013   0.00054   0.00973   0.01036  -3.10012
   D42        1.06707   0.00021   0.00088   0.01071   0.01169   1.07876
   D43       -1.03088   0.00016   0.00057   0.01023   0.01090  -1.01998
   D44       -1.10571   0.00064   0.00041   0.01045   0.01064  -1.09507
   D45        3.07184   0.00071   0.00075   0.01144   0.01196   3.08380
   D46        0.97389   0.00067   0.00044   0.01096   0.01118   0.98506
   D47        1.07949  -0.00079  -0.00171  -0.00833  -0.00991   1.06958
   D48       -1.02614  -0.00072  -0.00137  -0.00735  -0.00859  -1.03473
   D49       -3.12409  -0.00076  -0.00168  -0.00782  -0.00938  -3.13347
   D50       -0.00304   0.00006   0.00016   0.00235   0.00255  -0.00049
   D51       -3.14075   0.00001   0.00000  -0.00021  -0.00022  -3.14098
   D52        3.13630   0.00004   0.00027   0.00268   0.00305   3.13936
   D53       -0.00141  -0.00001   0.00011   0.00013   0.00028  -0.00113
   D54       -2.82951   0.00100   0.01214   0.08419   0.09688  -2.73263
   D55        1.40853   0.00211   0.01251   0.09375   0.10647   1.51500
   D56       -0.74395   0.00201   0.01315   0.09864   0.11218  -0.63177
   D57        0.49563  -0.00029  -0.00044  -0.02231  -0.02267   0.47295
   D58       -1.54952   0.00082  -0.00007  -0.01275  -0.01309  -1.56261
   D59        2.58119   0.00072   0.00058  -0.00785  -0.00737   2.57381
   D60        3.11578  -0.00097  -0.01174  -0.08757  -0.09908   3.01670
   D61       -0.18614  -0.00075  -0.01080  -0.05061  -0.06137  -0.24751
   D62       -0.18645   0.00050  -0.00126   0.00763   0.00609  -0.18036
   D63        2.79482   0.00072  -0.00032   0.04459   0.04380   2.83862
   D64       -0.61891   0.00038   0.00242   0.03197   0.03408  -0.58483
   D65        1.38170   0.00032   0.00247   0.03868   0.04097   1.42267
   D66       -2.79229   0.00076   0.00389   0.04261   0.04635  -2.74594
   D67        1.44228   0.00120   0.00416   0.03811   0.04213   1.48441
   D68       -2.84030   0.00114   0.00421   0.04482   0.04902  -2.79128
   D69       -0.73110   0.00158   0.00563   0.04875   0.05440  -0.67670
   D70       -2.75696  -0.00051   0.00041   0.01871   0.01897  -2.73798
   D71       -0.75635  -0.00057   0.00046   0.02543   0.02586  -0.73049
   D72        1.35284  -0.00013   0.00188   0.02935   0.03125   1.38409
   D73       -0.20756  -0.00036   0.00257   0.01124   0.01423  -0.19333
   D74       -2.31518  -0.00119   0.00033   0.00261   0.00303  -2.31214
   D75        1.82866  -0.00042   0.00143   0.01297   0.01456   1.84322
   D76        3.11613  -0.00067   0.00131  -0.03054  -0.02871   3.08741
   D77        1.00851  -0.00150  -0.00093  -0.03917  -0.03991   0.96860
   D78       -1.13084  -0.00073   0.00017  -0.02880  -0.02839  -1.15923
   D79       -0.10871   0.00101   0.00853   0.03173   0.03986  -0.06885
   D80        2.92322   0.00141   0.01617   0.06014   0.07638   2.99960
   D81        2.83473   0.00146   0.00967   0.07778   0.08689   2.92162
   D82       -0.41652   0.00187   0.01731   0.10619   0.12340  -0.29312
   D83        0.51177  -0.00023  -0.00317  -0.02809  -0.03141   0.48036
   D84        2.67896  -0.00056  -0.00023  -0.03090  -0.03106   2.64790
   D85       -1.53483  -0.00167  -0.00412  -0.04367  -0.04771  -1.58254
   D86       -1.48274   0.00019  -0.00304  -0.03407  -0.03727  -1.52001
   D87        0.68445  -0.00014  -0.00010  -0.03688  -0.03691   0.64754
   D88        2.75384  -0.00125  -0.00398  -0.04965  -0.05356   2.70028
   D89        2.68722  -0.00024  -0.00462  -0.03761  -0.04243   2.64479
   D90       -1.42878  -0.00057  -0.00168  -0.04042  -0.04207  -1.47085
   D91        0.64062  -0.00168  -0.00556  -0.05319  -0.05872   0.58189
   D92        0.72480  -0.00030  -0.00390  -0.02335  -0.02713   0.69767
   D93       -2.33718  -0.00054  -0.01007  -0.04395  -0.05396  -2.39114
   D94       -1.42142  -0.00048  -0.00642  -0.02807  -0.03436  -1.45577
   D95        1.79979  -0.00072  -0.01259  -0.04867  -0.06119   1.73860
   D96        2.84008  -0.00133  -0.00481  -0.03483  -0.03958   2.80050
   D97       -0.22189  -0.00157  -0.01098  -0.05543  -0.06641  -0.28831
   D98       -3.13385  -0.00050  -0.00200  -0.00423  -0.00607  -3.13992
   D99        1.07096  -0.00053  -0.00210  -0.00472  -0.00666   1.06429
   D100      -1.03917  -0.00042  -0.00175  -0.00302  -0.00461  -1.04377
   D101      -1.02894   0.00004   0.00035   0.00556   0.00591  -1.02304
   D102      -3.10732   0.00001   0.00025   0.00507   0.00531  -3.10201
   D103       1.06574   0.00012   0.00061   0.00677   0.00737   1.07310
   D104       0.96107   0.00044  -0.00020   0.00665   0.00631   0.96737
   D105      -1.11731   0.00041  -0.00030   0.00616   0.00571  -1.11160
   D106       3.05575   0.00052   0.00006   0.00786   0.00777   3.06352
   D107       2.25033   0.00164   0.00966   0.06158   0.07086   2.32119
   D108       0.19258   0.00158   0.00898   0.06051   0.06926   0.26184
   D109      -1.85458   0.00134   0.00944   0.05734   0.06676  -1.78781
   D110      -2.87272   0.00048   0.00216   0.00356   0.00518  -2.86753
   D111       0.19486   0.00021  -0.00142  -0.00453  -0.00631   0.18855
   D112       0.16963   0.00090   0.00897   0.02960   0.03842   0.20805
   D113      -3.04598   0.00063   0.00540   0.02151   0.02692  -3.01905
   D114       0.00174  -0.00006  -0.00013  -0.00336  -0.00353  -0.00179
   D115      -3.13559  -0.00007  -0.00004  -0.00330  -0.00340  -3.13899
   D116       3.13944  -0.00001   0.00003  -0.00080  -0.00075   3.13869
   D117       0.00211  -0.00002   0.00012  -0.00074  -0.00062   0.00149
   D118      -0.05719   0.00024  -0.00386   0.00831   0.00458  -0.05261
   D119       3.08557  -0.00016  -0.00338  -0.00378  -0.00700   3.07857
   D120      -3.13708   0.00056  -0.00098   0.01548   0.01445  -3.12263
   D121       0.00568   0.00017  -0.00049   0.00339   0.00287   0.00855
   D122      -3.06852   0.00014   0.00428   0.00430   0.00845  -3.06007
   D123       0.06658   0.00015   0.00342   0.00366   0.00696   0.07354
   D124      -0.00924  -0.00019   0.00037  -0.00501  -0.00458  -0.01383
   D125       3.12586  -0.00017  -0.00049  -0.00565  -0.00608   3.11979
   D126      -0.09241  -0.00121  -0.00351  -0.04560  -0.04883  -0.14123
   D127       3.04798  -0.00080  -0.00402  -0.03313  -0.03689   3.01109
   D128      -0.00029  -0.00006   0.00018  -0.00055  -0.00038  -0.00066
   D129       3.13955   0.00010  -0.00013   0.00395   0.00381  -3.13982
   D130      -3.14057  -0.00050   0.00073  -0.01402  -0.01324   3.12938
   D131      -0.00073  -0.00034   0.00042  -0.00951  -0.00905  -0.00978
   D132      -0.00136  -0.00002   0.00022  -0.00053  -0.00027  -0.00163
   D133       3.14117   0.00006  -0.00006   0.00198   0.00193  -3.14008
   D134      -3.14118  -0.00018   0.00054  -0.00508  -0.00452   3.13748
   D135       0.00136  -0.00009   0.00026  -0.00258  -0.00233  -0.00097
   D136       0.00629   0.00002  -0.00001   0.00125   0.00117   0.00747
   D137      -3.13232  -0.00007   0.00021  -0.00135  -0.00117  -3.13349
   D138      -3.13957   0.00004  -0.00010   0.00120   0.00105  -3.13852
   D139       0.00500  -0.00005   0.00012  -0.00141  -0.00129   0.00371
   D140       0.00767   0.00011   0.00005   0.00394   0.00393   0.01160
   D141      -3.14049   0.00009  -0.00025   0.00287   0.00259  -3.13790
   D142      -3.12742   0.00010   0.00091   0.00461   0.00548  -3.12195
   D143       0.00760   0.00008   0.00061   0.00354   0.00414   0.01174
   D144      -0.00240   0.00000  -0.00034  -0.00121  -0.00155  -0.00396
   D145       3.13825  -0.00009  -0.00006  -0.00372  -0.00376   3.13449
   D146      -3.13744   0.00002  -0.00004  -0.00013  -0.00020  -3.13765
   D147       0.00321  -0.00007   0.00024  -0.00264  -0.00241   0.00080
         Item               Value     Threshold  Converged?
 Maximum Force            0.010575     0.000450     NO 
 RMS     Force            0.001144     0.000300     NO 
 Maximum Displacement     0.286625     0.001800     NO 
 RMS     Displacement     0.062202     0.001200     NO 
 Predicted change in Energy=-3.212991D-03
 Lowest energy point so far.  Saving SCF results.
 GradGradGradGradGradGradGradGradGradGradGradGradGradGradGradGradGradGrad

 Leave Link  103 at Fri May 15 17:15:30 2020, MaxMem=   536870912 cpu:         0.8
 (Enter /pbs_home/pkowalski/g09d01/g09/l202.exe)
                          Input orientation:                          
 ---------------------------------------------------------------------
 Center     Atomic      Atomic             Coordinates (Angstroms)
 Number     Number       Type             X           Y           Z
 ---------------------------------------------------------------------
      1          6           0       -1.673314   -0.023462   -0.471547
      2          6           0       -3.003654    0.259114   -0.976903
      3          6           0       -3.783069   -0.855475   -0.641586
      4          8           0       -3.087119   -1.849820   -0.052764
      5          6           0       -1.702292   -1.502478   -0.071049
      6          6           0       -5.143916   -0.900885   -0.898680
      7          6           0       -0.565017    0.695013   -0.227509
      8          6           0       -0.213722    2.115164   -0.545794
      9          6           0        0.535850    0.113191    0.546236
     10          6           0        1.332491    2.086911   -0.547645
     11          6           0        1.711759    1.043445    0.527788
     12          9           0       -0.636785    2.961910    0.415579
     13          9           0       -0.682623    2.569764   -1.719075
     14          9           0        1.728680    1.619605   -1.743224
     15          9           0        1.882109    3.278708   -0.334128
     16          9           0        2.893567    0.467203    0.244268
     17          9           0        1.851052    1.670335    1.713228
     18          6           0       -1.067064   -1.619780    1.301712
     19          6           0        0.335806   -1.011225    1.247843
     20          6           0       -1.893425   -0.933121    2.381008
     21          1           0       -1.388693   -1.047281    3.348391
     22          1           0       -2.879566   -1.410165    2.430777
     23          1           0       -2.014429    0.136758    2.169205
     24          6           0       -1.011257   -2.380465   -1.101007
     25          1           0       -1.097159   -3.428179   -0.789060
     26          1           0        0.048721   -2.115821   -1.199926
     27          1           0       -1.502272   -2.252232   -2.073473
     28          6           0       -5.712931    0.212566   -1.503946
     29          6           0        1.171507   -1.936577    1.986216
     30          6           0        0.394306   -3.086998    2.172378
     31          8           0       -0.862786   -2.976786    1.693530
     32          6           0        0.903768   -4.221295    2.783788
     33          6           0       -4.952884    1.335299   -1.842062
     34          6           0       -3.591698    1.369653   -1.576993
     35          1           0       -2.991160    2.243769   -1.830009
     36          1           0       -6.784327    0.208090   -1.719449
     37          1           0       -5.435688    2.192943   -2.314615
     38          1           0       -5.730536   -1.780201   -0.629814
     39          6           0        2.497538   -1.908462    2.408459
     40          6           0        3.017269   -3.035198    3.027932
     41          6           0        2.226138   -4.173586    3.207821
     42          1           0        4.053681   -3.036430    3.371152
     43          1           0        2.658196   -5.052635    3.692489
     44          1           0        0.281046   -5.106787    2.916996
     45          1           0        3.110063   -1.020143    2.245785
 ---------------------------------------------------------------------
                    Distance matrix (angstroms):
                    1          2          3          4          5
     1  C    0.000000
     2  C    1.450875   0.000000
     3  C    2.274252   1.400798   0.000000
     4  O    2.347298   2.304040   1.348992   0.000000
     5  C    1.532556   2.370089   2.252500   1.427840   0.000000
     6  C    3.605190   2.435660   1.385664   2.417947   3.590497
     7  C    1.343161   2.588155   3.596015   3.587158   2.479282
     8  C    2.590298   3.378535   4.644794   4.921442   3.940630
     9  C    2.436177   3.856078   4.582826   4.163907   2.828552
    10  C    3.673463   4.725173   5.902154   5.939336   4.724486
    11  C    3.687232   5.011426   5.930132   5.633583   4.300706
    12  F    3.282352   3.853074   5.058570   5.419984   4.615504
    13  F    3.043456   3.358141   4.744051   5.300087   4.509865
    14  F    3.986276   4.983289   6.141580   6.171425   4.931039
    15  F    4.854302   5.779428   7.019989   7.146621   5.981378
    16  F    4.648607   6.025926   6.863795   6.420703   5.010089
    17  F    4.479213   5.726825   6.608190   6.316308   5.086909
    18  C    2.461750   3.531672   3.425966   2.442978   1.517150
    19  C    2.822860   4.208949   4.534239   3.756492   2.476822
    20  C    3.002166   3.732238   3.565509   2.861553   2.524536
    21  H    3.964989   4.798222   4.657224   3.885430   3.463829
    22  H    3.435327   3.796600   3.250140   2.530681   2.766519
    23  H    2.667508   3.300232   3.466000   3.167697   2.793432
    24  C    2.527845   3.309445   3.196811   2.385289   1.519607
    25  H    3.467689   4.155255   3.722185   2.644483   2.142440
    26  H    2.806048   3.873893   4.072202   3.349661   2.171773
    27  H    2.750061   3.124656   3.033688   2.599412   2.147520
    28  C    4.176130   2.760457   2.368280   3.640640   4.591275
    29  C    4.218248   5.570737   5.711562   4.722379   3.560829
    30  C    4.544298   5.714943   5.508951   4.313025   3.455342
    31  O    3.750551   4.710157   4.298927   3.044216   2.447875
    32  C    5.904265   7.034544   6.710317   5.440321   4.725844
    33  C    3.805276   2.388759   2.758461   4.102152   4.664314
    34  C    2.615909   1.392551   2.421323   3.597621   3.753247
    35  H    2.953384   2.160278   3.412445   4.463774   4.334685
    36  H    5.266244   3.853241   3.361623   4.547766   5.609844
    37  H    4.739706   3.382892   3.850069   5.193812   5.712091
    38  H    4.424051   3.422741   2.155895   2.706563   4.076285
    39  C    5.407741   6.813382   7.060990   6.103233   4.894012
    40  C    6.581677   7.946239   8.028769   6.939694   5.850398
    41  C    6.779896   8.031903   7.870092   6.652969   5.772206
    42  H    7.526140   8.920324   9.070461   8.007638   6.879896
    43  H    7.835417   9.059495   8.825545   7.569253   6.766216
    44  H    6.414198   7.398959   6.874168   5.547237   5.084592
    45  H    5.590882   7.028496   7.475245   6.661588   5.362753
                    6          7          8          9         10
     6  C    0.000000
     7  C    4.895271   0.000000
     8  C    5.790328   1.497179   0.000000
     9  C    5.947762   1.465983   2.400476   0.000000
    10  C    7.141009   2.374954   1.546473   2.393070   0.000000
    11  C    7.267428   2.423962   2.451253   1.499492   1.545711
    12  F    6.079695   2.357442   1.349147   3.083398   2.360397
    13  F    5.711532   2.398603   1.342802   3.556833   2.380353
    14  F    7.368765   2.900571   2.335026   2.988938   1.343409
    15  F    8.194678   3.560236   2.406480   3.550767   1.329680
    16  F    8.232808   3.498039   3.604889   2.403194   2.384856
    17  F    7.897013   3.248862   3.092628   2.348686   2.356690
    18  C    4.688204   2.819367   4.253384   2.478562   4.787227
    19  C    5.886178   2.428867   3.646015   1.340366   3.716935
    20  C    4.617693   3.349604   4.547484   3.219090   5.301334
    21  H    5.671044   4.062153   5.152309   3.592024   5.692724
    22  H    4.058563   4.105532   5.328662   4.187741   6.232333
    23  H    4.503589   2.855990   3.811542   3.022996   4.731410
    24  C    4.394197   3.228110   4.599457   3.365304   5.075117
    25  H    4.772366   4.195144   5.618567   4.122019   6.031393
    26  H    5.341376   3.036948   4.289289   2.873129   4.442577
    27  H    4.058060   3.601705   4.802948   4.075787   5.402980
    28  C    1.389208   5.325698   5.897392   6.577263   7.352935
    29  C    7.019961   3.852449   4.974590   2.584406   4.757607
    30  C    6.699432   4.580760   5.900902   3.592434   5.920139
    31  O    5.418210   4.154656   5.600341   3.580563   5.956773
    32  C    7.820497   5.949396   7.244695   4.891807   7.146727
    33  C    2.434540   4.719123   4.974752   6.109314   6.461144
    34  C    2.832813   3.381870   3.609693   4.808685   5.081502
    35  H    3.923083   3.294362   3.062664   4.756648   4.512541
    36  H    2.143463   6.414264   6.941703   7.663375   8.413432
    37  H    3.414934   5.506654   5.513956   6.940397   6.995833
    38  H    1.090692   5.742048   6.753974   6.650986   8.052804
    39  C    8.387145   4.806834   5.680503   3.376859   5.104791
    40  C    9.304758   6.111067   7.052450   4.714723   6.469871
    41  C    9.049399   6.579916   7.719515   5.321425   7.354995
    42  H   10.362809   6.943083   7.751911   5.502309   7.000748
    43  H    9.959358   7.667526   8.808423   6.410072   8.408885
    44  H    7.853611   6.653166   8.024481   5.738781   8.053482
    45  H    8.833462   4.750280   5.354495   3.286257   4.540572
                   11         12         13         14         15
    11  C    0.000000
    12  F    3.034593   0.000000
    13  F    3.620927   2.170859   0.000000
    14  F    2.343020   3.472410   2.591865   0.000000
    15  F    2.401732   2.647121   2.999755   2.182135   0.000000
    16  F    1.345031   4.326233   4.589620   2.575872   3.043377
    17  F    1.348208   3.088914   4.359953   3.458990   2.603746
    18  C    3.926014   4.686390   5.179308   5.251803   5.947166
    19  C    2.575538   4.174254   4.760597   4.219934   4.826718
    20  C    4.509833   4.540190   5.526928   6.053540   6.274243
    21  H    4.683988   5.023979   6.265841   6.538718   6.555400
    22  H    5.542729   5.310944   6.155296   6.916482   7.232135
    23  H    4.171428   3.599248   4.776186   5.613982   5.596564
    24  C    4.668078   5.566079   4.999478   4.890834   6.402024
    25  H    5.442383   6.518922   6.083757   5.863098   7.352914
    26  H    3.966315   5.372441   4.770648   4.131687   5.762973
    27  H    5.287536   5.842236   4.903985   5.053636   6.713468
    28  C    7.742372   6.083644   5.559376   7.577241   8.273714
    29  C    3.361460   5.452705   6.121609   5.183203   5.752230
    30  C    4.636908   6.382693   6.949974   6.266147   7.001310
    31  O    4.914214   6.078844   6.514795   6.297125   7.125802
    32  C    5.784451   7.718818   8.301259   7.435753   8.180990
    33  C    7.079466   5.135321   4.446815   6.688340   7.264147
    34  C    5.715171   3.903478   3.150108   5.328840   5.928893
    35  H    5.396057   3.331888   2.334079   4.761723   5.201684
    36  H    8.827875   7.066409   6.542805   8.629265   9.298114
    37  H    7.777314   5.574473   4.805028   7.209950   7.658419
    38  H    8.043679   7.037525   6.752045   8.272742   9.145073
    39  C    3.587217   6.125037   6.870551   5.502260   5.899768
    40  C    4.958871   7.492783   8.224286   6.789078   7.242751
    41  C    5.887662   8.179746   8.843527   7.636843   8.258355
    42  H    5.496790   8.167984   8.931540   7.296652   7.637132
    43  H    6.933489   9.264339   9.927088   8.656198   9.285862
    44  H    6.751341   8.497257   9.019493   8.310093   9.135083
    45  H    3.027402   5.765871   6.556830   4.978823   5.161777
                   16         17         18         19         20
    16  F    0.000000
    17  F    2.166151   0.000000
    18  C    4.600031   4.416968   0.000000
    19  C    3.120105   3.115015   1.530126   0.000000
    20  C    5.426036   4.609232   1.522909   2.501926   0.000000
    21  H    5.501545   4.533778   2.149441   2.717995   1.097095
    22  H    6.452473   5.690615   2.145668   3.449218   1.096595
    23  H    5.282329   4.183505   2.176113   2.773152   1.097335
    24  C    5.016636   5.702782   2.520876   3.034221   3.872655
    25  H    5.671655   6.399082   2.764515   3.470452   4.112018
    26  H    4.104980   5.105864   2.783743   2.700764   4.241910
    27  H    5.664861   6.400814   3.461398   3.993717   4.662130
    28  C    8.785949   8.348002   5.728288   6.757013   5.567234
    29  C    3.431914   3.680506   2.362226   1.449092   3.249092
    30  C    4.753552   4.996513   2.246417   2.273108   3.149036
    31  O    5.298265   5.381546   1.427136   2.344929   2.389856
    32  C    5.691263   6.062570   3.584496   3.603645   4.335736
    33  C    8.165364   7.684132   5.806496   6.559263   5.686857
    34  C    6.796328   6.367063   4.857718   5.391991   4.883919
    35  H    6.487590   6.027468   5.332619   5.580041   5.387979
    36  H    9.878510   9.406976   6.719792   7.809471   6.483597
    37  H    8.882711   8.342255   6.833707   7.501196   6.660989
    38  H    8.954887   8.653122   5.050197   6.396673   4.950355
    39  C    3.237954   3.702578   3.743610   2.612499   4.498067
    40  C    4.475590   5.023002   4.654570   3.802029   5.380721
    41  C    5.546623   6.043667   4.582615   4.173176   5.306132
    42  H    4.837222   5.454716   5.701887   4.736295   6.385324
    43  H    6.512622   7.054594   5.601596   5.263344   6.277550
    44  H    6.711044   7.059983   4.072562   4.422974   4.736570
    45  H    2.503026   3.017847   4.324261   2.948299   5.006071
                   21         22         23         24         25
    21  H    0.000000
    22  H    1.787849   0.000000
    23  H    1.784369   1.791607   0.000000
    24  C    4.660148   4.111637   4.247005   0.000000
    25  H    4.782486   4.197226   4.722446   1.096538   0.000000
    26  H    4.888264   4.717502   4.547719   1.096984   1.790011
    27  H    5.555305   4.784798   4.895906   1.096918   1.787928
    28  C    6.620531   5.113048   5.213129   5.384414   5.922114
    29  C    3.033314   4.109251   3.805574   3.806894   3.882510
    30  C    2.953394   3.687381   4.024253   3.631783   3.333315
    31  O    2.595791   2.658052   3.353611   2.861308   2.534155
    32  C    3.955820   4.726593   5.280739   4.706124   4.171089
    33  C    6.732083   5.485743   5.114810   5.467402   6.218212
    34  C    5.912208   4.929172   4.247565   4.576966   5.464682
    35  H    6.341509   5.614087   4.624631   5.082814   6.069745
    36  H    7.508117   5.923705   6.154563   6.356998   6.814100
    37  H    7.677686   6.483432   6.003129   6.478001   7.262725
    38  H    5.934213   4.199068   5.031768   4.780578   4.920302
    39  C    4.089976   5.400190   4.959638   4.985056   5.045346
    40  C    4.844276   6.145729   6.009717   5.805673   5.626045
    41  C    4.781270   5.857347   6.135160   5.679965   5.251190
    42  H    5.794538   7.183242   6.952392   6.788527   6.632646
    43  H    5.704260   6.747319   7.147281   6.601741   6.068429
    44  H    4.410637   4.887831   5.772622   5.024662   4.295582
    45  H    4.631984   6.005164   5.254017   5.480581   5.719235
                   26         27         28         29         30
    26  H    0.000000
    27  H    1.785293   0.000000
    28  C    6.221772   4.912152   0.000000
    29  C    3.382939   4.871325   8.012212   0.000000
    30  C    3.526337   4.724521   7.854987   1.400773   0.000000
    31  O    3.153442   3.888989   6.627197   2.303486   1.349712
    32  C    4.586295   5.767081   9.045689   2.434695   1.385642
    33  C    6.110533   4.983037   1.397327   7.929001   8.016538
    34  C    5.054043   4.210729   2.417398   6.805567   7.057460
    35  H    5.352000   4.742371   3.411764   7.026142   7.476467
    36  H    7.236091   5.837690   1.092863   9.034758   8.805492
    37  H    7.063053   5.940496   2.157763   8.899726   9.055369
    38  H    5.816999   4.492792   2.176129   7.382836   6.861026
    39  C    4.365793   6.017007   9.339030   1.391919   2.422451
    40  C    5.247125   6.860293  10.358682   2.387253   2.759454
    41  C    5.329519   6.744235  10.220954   2.758400   2.368211
    42  H    6.146705   7.818409  11.388998   3.381516   3.851057
    43  H    6.274549   7.641864  11.171439   3.851160   3.361498
    44  H    5.094007   6.019426   9.152487   3.421915   2.155651
    45  H    4.737642   6.437986   9.665675   2.159913   3.413592
                   31         32         33         34         35
    31  O    0.000000
    32  C    2.420367   0.000000
    33  C    6.915446   9.304547   0.000000
    34  C    6.085624   8.395494   1.387180   0.000000
    35  H    6.648270   8.846165   2.161902   1.090294   0.000000
    36  H    7.540326   9.950145   2.154023   3.400353   4.306312
    37  H    7.981401  10.359771   1.091769   2.149929   2.492618
    38  H    5.524919   7.850197   3.432292   3.923436   5.013679
    39  C    3.597807   2.833756   9.170480   7.981771   8.082787
    40  C    4.103518   2.435840  10.312198   9.180767   9.357793
    41  C    3.642369   1.389512  10.362793   9.352494   9.684130
    42  H    5.195153   3.416263  11.287508  10.116794  10.225574
    43  H    4.549978   2.143568  11.373896  10.395884  10.754103
    44  H    2.709635   1.090698   9.567818   8.782844   9.341952
    45  H    4.462842   3.924864   9.341826   8.077026   8.030575
                   36         37         38         39         40
    36  H    0.000000
    37  H    2.472385   0.000000
    38  H    2.500216   4.325663   0.000000
    39  C   10.376533  10.102724   8.772044   0.000000
    40  C   11.363442  11.284004   9.564424   1.386867   0.000000
    41  C   11.165373  11.390064   9.152289   2.417317   1.397918
    42  H   12.405787  12.236111  10.645033   2.149574   1.091765
    43  H   12.088240  12.413487   9.988090   3.400055   2.154210
    44  H    9.983188  10.645979   7.732086   3.924377   3.433759
    45  H   10.729892  10.205441   9.327537   1.091219   2.163518
                   41         42         43         44         45
    41  C    0.000000
    42  H    2.158637   0.000000
    43  H    1.092843   2.472998   0.000000
    44  H    2.176885   4.327286   2.501032   0.000000
    45  H    3.413361   2.494450   4.307915   5.015428   0.000000
 Stoichiometry    C23H14F6O2
 Framework group  C1[X(C23H14F6O2)]
 Deg. of freedom   129
 Full point group                 C1      NOp   1
 RotChk:  IX=0 Diff= 1.42D-02
 Largest Abelian subgroup         C1      NOp   1
 Largest concise Abelian subgroup C1      NOp   1
                         Standard orientation:                         
 ---------------------------------------------------------------------
 Center     Atomic      Atomic             Coordinates (Angstroms)
 Number     Number       Type             X           Y           Z
 ---------------------------------------------------------------------
      1          6           0        1.404752   -0.304132    0.236901
      2          6           0        2.791904   -0.718699    0.142111
      3          6           0        2.769380   -2.118898    0.107898
      4          8           0        1.536574   -2.647686    0.250554
      5          6           0        0.621774   -1.588118    0.531951
      6          6           0        3.924070   -2.865360   -0.064004
      7          6           0        0.729036    0.841690    0.050941
      8          6           0        1.199420    2.242281   -0.191189
      9          6           0       -0.735150    0.831353   -0.020883
     10          6           0       -0.002866    3.088551    0.288306
     11          6           0       -1.248096    2.239946   -0.055919
     12          9           0        1.408607    2.479269   -1.502781
     13          9           0        2.317970    2.590083    0.465316
     14          9           0        0.079059    3.189428    1.625415
     15          9           0       -0.037737    4.305674   -0.245966
     16          9           0       -2.259223    2.502553    0.791293
     17          9           0       -1.671824    2.569648   -1.292614
     18          6           0       -0.582435   -1.614731   -0.390501
     19          6           0       -1.385969   -0.328549   -0.187146
     20          6           0       -0.185825   -1.757215   -1.853939
     21          1           0       -1.091432   -1.769103   -2.473092
     22          1           0        0.352891   -2.703253   -1.985549
     23          1           0        0.452148   -0.924589   -2.176225
     24          6           0        0.226470   -1.685116    1.996031
     25          1           0       -0.291508   -2.637350    2.161392
     26          1           0       -0.433025   -0.857159    2.284006
     27          1           0        1.129788   -1.653192    2.617504
     28          6           0        5.116240   -2.166519   -0.206312
     29          6           0       -2.770552   -0.755193   -0.159321
     30          6           0       -2.737192   -2.151351   -0.050717
     31          8           0       -1.490549   -2.668260   -0.070936
     32          6           0       -3.895062   -2.901614    0.077515
     33          6           0        5.158410   -0.770094   -0.179100
     34          6           0        3.995022   -0.033969   -0.009051
     35          1           0        4.016113    1.056016    0.006105
     36          1           0        6.044600   -2.726428   -0.344151
     37          1           0        6.114070   -0.255473   -0.296738
     38          1           0        3.882413   -3.955031   -0.086155
     39          6           0       -3.985709   -0.076958   -0.130506
     40          6           0       -5.152283   -0.817106   -0.009314
     41          6           0       -5.100173   -2.210138    0.095182
     42          1           0       -6.118028   -0.308354    0.012106
     43          1           0       -6.031450   -2.772943    0.196573
     44          1           0       -3.845611   -3.987888    0.162286
     45          1           0       -4.011834    1.012065   -0.194577
 ---------------------------------------------------------------------
 Rotational constants (GHZ):      0.2070466      0.1514043      0.0966196
 Leave Link  202 at Fri May 15 17:15:30 2020, MaxMem=   536870912 cpu:         0.0
 (Enter /pbs_home/pkowalski/g09d01/g09/l301.exe)
 Basis read from rwf:  (5D, 7F)
 No pseudopotential information found on rwf file.
 There are   535 symmetry adapted cartesian basis functions of A   symmetry.
 There are   504 symmetry adapted basis functions of A   symmetry.
   504 basis functions,   873 primitive gaussians,   535 cartesian basis functions
   111 alpha electrons      111 beta electrons
       nuclear repulsion energy      3374.0777499018 Hartrees.
 IExCor=32609 DFT=T Ex+Corr=LC-wPBE ExCW=0 ScaHFX=  1.000000
 ScaDFX=  1.000000  0.000000  1.000000  1.000000 ScalE2=  1.000000  1.000000
 IRadAn=      0 IRanWt=     -1 IRanGd=            0 ICorTp=0 IEmpDi=131
  HFx wShort=  0.000000 wLong=  0.400000 cFull=  0.000000 cShort=  0.000000 cLong=  1.000000
  DFx wShort=  0.000000 wLong=  0.400000 cFull=  0.000000 cShort=  0.000000 cLong=  1.000000
 NAtoms=   45 NActive=   45 NUniq=   45 SFac= 1.00D+00 NAtFMM=   60 NAOKFM=F Big=F
 Integral buffers will be    131072 words long.
 Raffenetti 2 integral format.
 Two-electron integral symmetry is turned on.
 R6Disp:  Grimme-D3 Dispersion energy=       -0.0421737811 Hartrees.
 Nuclear repulsion after empirical dispersion term =     3374.0355761207 Hartrees.
 No density basis found on file   724.
 Leave Link  301 at Fri May 15 17:15:30 2020, MaxMem=   536870912 cpu:         0.6
 (Enter /pbs_home/pkowalski/g09d01/g09/l302.exe)
 NPDir=0 NMtPBC=     1 NCelOv=     1 NCel=       1 NClECP=     1 NCelD=      1
         NCelK=      1 NCelE2=     1 NClLst=     1 CellRange=     0.0.
 One-electron integrals computed using PRISM.
 NBasis=   504 RedAO= T EigKep=  2.41D-04  NBF=   504
 NBsUse=   504 1.00D-06 EigRej= -1.00D+00 NBFU=   504
 Precomputing XC quadrature grid using
 IXCGrd= 4 IRadAn=           0 IRanWt=          -1 IRanGd=           0 AccXCQ= 0.00D+00.
 Generated NRdTot=       0 NPtTot=           0 NUsed=           0 NTot=          32
 NSgBfM=   517   520   521   524   524 MxSgAt=    45 MxSgA2=    45.
 Leave Link  302 at Fri May 15 17:15:32 2020, MaxMem=   536870912 cpu:         9.8
 (Enter /pbs_home/pkowalski/g09d01/g09/l303.exe)
 DipDrv:  MaxL=1.
 Leave Link  303 at Fri May 15 17:15:32 2020, MaxMem=   536870912 cpu:         1.1
 (Enter /pbs_home/pkowalski/g09d01/g09/l401.exe)
 Initial guess from the checkpoint file:  "dae0097freq_closed_lc-wpbe_air_D3.chk"
 B after Tr=     0.000000    0.000000    0.000000
         Rot=    0.999977   -0.000945   -0.003817   -0.005472 Ang=  -0.77 deg.
 Guess basis will be translated and rotated to current coordinates.
 JPrj=2 DoOrth=T DoCkMO=T.
 Generating alternative initial guess.
 ExpMin= 1.22D-01 ExpMax= 2.89D+03 ExpMxC= 4.35D+02 IAcc=1 IRadAn=         1 AccDes= 0.00D+00
 Harris functional with IExCor=32609 and IRadAn=       1 diagonalized for initial guess.
 HarFok:  IExCor=32609 AccDes= 0.00D+00 IRadAn=         1 IDoV= 1 UseB2=F ITyADJ=14
 ICtDFT=  3500011 ScaDFX=  1.000000  1.000000  1.000000  1.000000
 FoFCou: FMM=F IPFlag=           0 FMFlag=      100000 FMFlg1=           0
         NFxFlg=           0 DoJE=T BraDBF=F KetDBF=T FulRan=T
         wScrn=  0.000000 ICntrl=     500 IOpCl=  0 I1Cent=   200000004 NGrid=           0
         NMat0=    1 NMatS0=      1 NMatT0=    0 NMatD0=    1 NMtDS0=    0 NMtDT0=    0
 Petite list used in FoFCou.
 Harris En= -1631.87336643346    
 Leave Link  401 at Fri May 15 17:15:35 2020, MaxMem=   536870912 cpu:        26.8
 (Enter /pbs_home/pkowalski/g09d01/g09/l502.exe)
 Closed shell SCF:
 Using DIIS extrapolation, IDIIS=  1040.
 Integral symmetry usage will be decided dynamically.
 IVT=      885537 IEndB=      885537 NGot=   536870912 MDV=   536288776
 LenX=   536288776 LenY=   536002016
 Requested convergence on RMS density matrix=1.00D-08 within 128 cycles.
 Requested convergence on MAX density matrix=1.00D-06.
 Requested convergence on             energy=1.00D-06.
 No special actions if energy rises.
 Fock matrices will be formed incrementally for  20 cycles.
 Integral accuracy reduced to 1.0D-05 until final iterations.

 Cycle   1  Pass 0  IDiag  1:
 FoFJK:  IHMeth= 1 ICntrl=       0 DoSepK=T KAlg= 0 I1Cent=   0 FoldK=F
 IRaf=         1 NMat=   1 IRICut=       1 DoRegI=T DoRafI=F ISym2E= 0.
 FoFCou: FMM=F IPFlag=           0 FMFlag=      100000 FMFlg1=           0
         NFxFlg=           0 DoJE=T BraDBF=F KetDBF=F FulRan=T
         wScrn=  0.000000 ICntrl=     500 IOpCl=  0 I1Cent=           0 NGrid=           0
         NMat0=    1 NMatS0=      1 NMatT0=    0 NMatD0=    1 NMtDS0=    0 NMtDT0=    0
 Symmetry not used in FoFCou.
 E= -1632.16930443061    
 DIIS: error= 4.05D-03 at cycle   1 NSaved=   1.
 NSaved= 1 IEnMin= 1 EnMin= -1632.16930443061     IErMin= 1 ErrMin= 4.05D-03
 ErrMax= 4.05D-03  0.00D+00 EMaxC= 1.00D-01 BMatC= 2.11D-02 BMatP= 2.11D-02
 IDIUse=3 WtCom= 9.59D-01 WtEn= 4.05D-02
 Coeff-Com:  0.100D+01
 Coeff-En:   0.100D+01
 Coeff:      0.100D+01
 Gap=     0.793 Goal=   None    Shift=    0.000
 GapD=    0.793 DampG=2.000 DampE=1.000 DampFc=2.0000 IDamp=-1.
 RMSDP=6.91D-04 MaxDP=3.83D-02              OVMax= 1.80D-02

 Cycle   2  Pass 0  IDiag  1:
 RMSU=  6.91D-04    CP:  9.98D-01
 E= -1632.19289849383     Delta-E=       -0.023594063226 Rises=F Damp=F
 DIIS: error= 1.17D-03 at cycle   2 NSaved=   2.
 NSaved= 2 IEnMin= 2 EnMin= -1632.19289849383     IErMin= 2 ErrMin= 1.17D-03
 ErrMax= 1.17D-03  0.00D+00 EMaxC= 1.00D-01 BMatC= 8.11D-04 BMatP= 2.11D-02
 IDIUse=3 WtCom= 9.88D-01 WtEn= 1.17D-02
 Coeff-Com: -0.132D+00 0.113D+01
 Coeff-En:   0.000D+00 0.100D+01
 Coeff:     -0.131D+00 0.113D+01
 Gap=     0.273 Goal=   None    Shift=    0.000
 RMSDP=1.43D-04 MaxDP=4.65D-03 DE=-2.36D-02 OVMax= 5.68D-03

 Cycle   3  Pass 0  IDiag  1:
 RMSU=  1.06D-04    CP:  9.98D-01  1.14D+00
 E= -1632.19482070516     Delta-E=       -0.001922211326 Rises=F Damp=F
 DIIS: error= 3.97D-04 at cycle   3 NSaved=   3.
 NSaved= 3 IEnMin= 3 EnMin= -1632.19482070516     IErMin= 3 ErrMin= 3.97D-04
 ErrMax= 3.97D-04  0.00D+00 EMaxC= 1.00D-01 BMatC= 1.41D-04 BMatP= 8.11D-04
 IDIUse=3 WtCom= 9.96D-01 WtEn= 3.97D-03
 Coeff-Com: -0.483D-01 0.227D+00 0.821D+00
 Coeff-En:   0.000D+00 0.000D+00 0.100D+01
 Coeff:     -0.481D-01 0.226D+00 0.822D+00
 Gap=     0.273 Goal=   None    Shift=    0.000
 RMSDP=5.39D-05 MaxDP=2.45D-03 DE=-1.92D-03 OVMax= 1.90D-03

 Cycle   4  Pass 0  IDiag  1:
 RMSU=  5.08D-05    CP:  9.98D-01  1.16D+00  1.06D+00
 E= -1632.19497055614     Delta-E=       -0.000149850981 Rises=F Damp=F
 DIIS: error= 2.46D-04 at cycle   4 NSaved=   4.
 NSaved= 4 IEnMin= 4 EnMin= -1632.19497055614     IErMin= 4 ErrMin= 2.46D-04
 ErrMax= 2.46D-04  0.00D+00 EMaxC= 1.00D-01 BMatC= 5.77D-05 BMatP= 1.41D-04
 IDIUse=3 WtCom= 9.98D-01 WtEn= 2.46D-03
 Coeff-Com:  0.879D-02-0.168D+00 0.395D+00 0.763D+00
 Coeff-En:   0.000D+00 0.000D+00 0.000D+00 0.100D+01
 Coeff:      0.877D-02-0.167D+00 0.394D+00 0.764D+00
 Gap=     0.273 Goal=   None    Shift=    0.000
 RMSDP=2.51D-05 MaxDP=1.18D-03 DE=-1.50D-04 OVMax= 1.20D-03

 Cycle   5  Pass 0  IDiag  1:
 RMSU=  1.24D-05    CP:  9.98D-01  1.16D+00  1.25D+00  8.61D-01
 E= -1632.19502632724     Delta-E=       -0.000055771101 Rises=F Damp=F
 DIIS: error= 4.21D-05 at cycle   5 NSaved=   5.
 NSaved= 5 IEnMin= 5 EnMin= -1632.19502632724     IErMin= 5 ErrMin= 4.21D-05
 ErrMax= 4.21D-05  0.00D+00 EMaxC= 1.00D-01 BMatC= 1.18D-06 BMatP= 5.77D-05
 IDIUse=1 WtCom= 1.00D+00 WtEn= 0.00D+00
 Coeff-Com:  0.347D-02-0.425D-01 0.521D-01 0.157D+00 0.830D+00
 Coeff:      0.347D-02-0.425D-01 0.521D-01 0.157D+00 0.830D+00
 Gap=     0.273 Goal=   None    Shift=    0.000
 RMSDP=6.13D-06 MaxDP=2.72D-04 DE=-5.58D-05 OVMax= 3.03D-04

 Initial convergence to 1.0D-05 achieved.  Increase integral accuracy.
 Cycle   6  Pass 1  IDiag  1:
 E= -1632.19499963552     Delta-E=        0.000026691718 Rises=F Damp=F
 DIIS: error= 1.77D-04 at cycle   1 NSaved=   1.
 NSaved= 1 IEnMin= 1 EnMin= -1632.19499963552     IErMin= 1 ErrMin= 1.77D-04
 ErrMax= 1.77D-04  0.00D+00 EMaxC= 1.00D-01 BMatC= 6.21D-06 BMatP= 6.21D-06
 IDIUse=3 WtCom= 9.98D-01 WtEn= 1.77D-03
 Coeff-Com:  0.100D+01
 Coeff-En:   0.100D+01
 Coeff:      0.100D+01
 Gap=     0.273 Goal=   None    Shift=    0.000
 RMSDP=6.13D-06 MaxDP=2.72D-04 DE= 2.67D-05 OVMax= 3.09D-04

 Cycle   7  Pass 1  IDiag  1:
 RMSU=  1.35D-04    CP:  1.00D+00
 E= -1632.19500500116     Delta-E=       -0.000005365635 Rises=F Damp=F
 DIIS: error= 2.04D-05 at cycle   2 NSaved=   2.
 NSaved= 2 IEnMin= 2 EnMin= -1632.19500500116     IErMin= 2 ErrMin= 2.04D-05
 ErrMax= 2.04D-05  0.00D+00 EMaxC= 1.00D-01 BMatC= 4.11D-07 BMatP= 6.21D-06
 IDIUse=1 WtCom= 1.00D+00 WtEn= 0.00D+00
 Coeff-Com:  0.722D-01 0.928D+00
 Coeff:      0.722D-01 0.928D+00
 Gap=     0.273 Goal=   None    Shift=    0.000
 RMSDP=7.59D-06 MaxDP=3.23D-04 DE=-5.37D-06 OVMax= 2.73D-04

 Cycle   8  Pass 1  IDiag  1:
 RMSU=  4.13D-06    CP:  1.00D+00  1.05D+00
 E= -1632.19500499251     Delta-E=        0.000000008651 Rises=F Damp=F
 DIIS: error= 1.88D-05 at cycle   3 NSaved=   3.
 NSaved= 3 IEnMin= 2 EnMin= -1632.19500500116     IErMin= 3 ErrMin= 1.88D-05
 ErrMax= 1.88D-05  0.00D+00 EMaxC= 1.00D-01 BMatC= 4.02D-07 BMatP= 4.11D-07
 IDIUse=1 WtCom= 1.00D+00 WtEn= 0.00D+00
 Coeff-Com: -0.234D-01 0.502D+00 0.522D+00
 Coeff:     -0.234D-01 0.502D+00 0.522D+00
 Gap=     0.273 Goal=   None    Shift=    0.000
 RMSDP=2.16D-06 MaxDP=1.16D-04 DE= 8.65D-09 OVMax= 1.48D-04

 Cycle   9  Pass 1  IDiag  1:
 RMSU=  1.26D-06    CP:  1.00D+00  1.05D+00  6.45D-01
 E= -1632.19500541560     Delta-E=       -0.000000423091 Rises=F Damp=F
 DIIS: error= 2.36D-06 at cycle   4 NSaved=   4.
 NSaved= 4 IEnMin= 4 EnMin= -1632.19500541560     IErMin= 4 ErrMin= 2.36D-06
 ErrMax= 2.36D-06  0.00D+00 EMaxC= 1.00D-01 BMatC= 4.13D-09 BMatP= 4.02D-07
 IDIUse=1 WtCom= 1.00D+00 WtEn= 0.00D+00
 Coeff-Com: -0.794D-02 0.113D+00 0.139D+00 0.756D+00
 Coeff:     -0.794D-02 0.113D+00 0.139D+00 0.756D+00
 Gap=     0.273 Goal=   None    Shift=    0.000
 RMSDP=3.37D-07 MaxDP=1.44D-05 DE=-4.23D-07 OVMax= 1.45D-05

 Cycle  10  Pass 1  IDiag  1:
 RMSU=  2.68D-07    CP:  1.00D+00  1.06D+00  6.75D-01  1.10D+00
 E= -1632.19500540800     Delta-E=        0.000000007595 Rises=F Damp=F
 DIIS: error= 1.24D-06 at cycle   5 NSaved=   5.
 NSaved= 5 IEnMin= 4 EnMin= -1632.19500541560     IErMin= 5 ErrMin= 1.24D-06
 ErrMax= 1.24D-06  0.00D+00 EMaxC= 1.00D-01 BMatC= 1.07D-09 BMatP= 4.13D-09
 IDIUse=1 WtCom= 1.00D+00 WtEn= 0.00D+00
 Coeff-Com:  0.453D-02-0.117D+00-0.113D+00 0.243D+00 0.982D+00
 Coeff:      0.453D-02-0.117D+00-0.113D+00 0.243D+00 0.982D+00
 Gap=     0.273 Goal=   None    Shift=    0.000
 RMSDP=2.31D-07 MaxDP=8.68D-06 DE= 7.60D-09 OVMax= 1.52D-05

 Cycle  11  Pass 1  IDiag  1:
 RMSU=  1.42D-07    CP:  1.00D+00  1.06D+00  6.88D-01  1.23D+00  1.19D+00
 E= -1632.19500541023     Delta-E=       -0.000000002231 Rises=F Damp=F
 DIIS: error= 2.54D-07 at cycle   6 NSaved=   6.
 NSaved= 6 IEnMin= 4 EnMin= -1632.19500541560     IErMin= 6 ErrMin= 2.54D-07
 ErrMax= 2.54D-07  0.00D+00 EMaxC= 1.00D-01 BMatC= 6.24D-11 BMatP= 1.07D-09
 IDIUse=1 WtCom= 1.00D+00 WtEn= 0.00D+00
 Coeff-Com:  0.177D-02-0.383D-01-0.396D-01 0.592D-02 0.244D+00 0.826D+00
 Coeff:      0.177D-02-0.383D-01-0.396D-01 0.592D-02 0.244D+00 0.826D+00
 Gap=     0.273 Goal=   None    Shift=    0.000
 RMSDP=4.80D-08 MaxDP=1.28D-06 DE=-2.23D-09 OVMax= 3.98D-06

 Cycle  12  Pass 1  IDiag  1:
 RMSU=  3.06D-08    CP:  1.00D+00  1.06D+00  6.89D-01  1.23D+00  1.25D+00
                    CP:  1.20D+00
 E= -1632.19500541051     Delta-E=       -0.000000000276 Rises=F Damp=F
 DIIS: error= 5.95D-08 at cycle   7 NSaved=   7.
 NSaved= 7 IEnMin= 4 EnMin= -1632.19500541560     IErMin= 7 ErrMin= 5.95D-08
 ErrMax= 5.95D-08  0.00D+00 EMaxC= 1.00D-01 BMatC= 9.44D-12 BMatP= 6.24D-11
 IDIUse=1 WtCom= 1.00D+00 WtEn= 0.00D+00
 Coeff-Com: -0.103D-03 0.475D-02 0.374D-02-0.314D-01-0.633D-01 0.241D+00
 Coeff-Com:  0.845D+00
 Coeff:     -0.103D-03 0.475D-02 0.374D-02-0.314D-01-0.633D-01 0.241D+00
 Coeff:      0.845D+00
 Gap=     0.273 Goal=   None    Shift=    0.000
 RMSDP=2.38D-08 MaxDP=9.82D-07 DE=-2.76D-10 OVMax= 1.72D-06

 Cycle  13  Pass 1  IDiag  1:
 RMSU=  1.33D-08    CP:  1.00D+00  1.06D+00  6.87D-01  1.22D+00  1.28D+00
                    CP:  1.29D+00  1.13D+00
 E= -1632.19500541042     Delta-E=        0.000000000091 Rises=F Damp=F
 DIIS: error= 2.33D-08 at cycle   8 NSaved=   8.
 NSaved= 8 IEnMin= 4 EnMin= -1632.19500541560     IErMin= 8 ErrMin= 2.33D-08
 ErrMax= 2.33D-08  0.00D+00 EMaxC= 1.00D-01 BMatC= 9.62D-13 BMatP= 9.44D-12
 IDIUse=1 WtCom= 1.00D+00 WtEn= 0.00D+00
 Coeff-Com: -0.170D-03 0.438D-02 0.415D-02-0.907D-02-0.357D-01-0.583D-02
 Coeff-Com:  0.230D+00 0.812D+00
 Coeff:     -0.170D-03 0.438D-02 0.415D-02-0.907D-02-0.357D-01-0.583D-02
 Coeff:      0.230D+00 0.812D+00
 Gap=     0.273 Goal=   None    Shift=    0.000
 RMSDP=6.51D-09 MaxDP=2.79D-07 DE= 9.09D-11 OVMax= 7.10D-07

 SCF Done:  E(RLC-wPBE) =  -1632.19500541     A.U. after   13 cycles
            NFock= 13  Conv=0.65D-08     -V/T= 2.0091
 KE= 1.617531013110D+03 PE=-1.057182682537D+04 EE= 3.948065230724D+03
 Leave Link  502 at Fri May 15 17:22:12 2020, MaxMem=   536870912 cpu:      3165.9
 (Enter /pbs_home/pkowalski/g09d01/g09/l701.exe)
 Compute integral first derivatives.
 ... and contract with generalized density number  0.
 R6Disp: Adding Grimme-D3 dispersion energy 1st derivatives to the gradient.
 Leave Link  701 at Fri May 15 17:22:13 2020, MaxMem=   536870912 cpu:         4.5
 (Enter /pbs_home/pkowalski/g09d01/g09/l702.exe)
 L702 exits ... SP integral derivatives will be done elsewhere.
 Leave Link  702 at Fri May 15 17:22:13 2020, MaxMem=   536870912 cpu:         0.3
 (Enter /pbs_home/pkowalski/g09d01/g09/l703.exe)
 Compute integral first derivatives, UseDBF=F ICtDFT=           0.
 Integral derivatives from FoFJK, PRISM(SPDF).
 Calling FoFJK, ICntrl=      2127 FMM=F ISym2X=0 I1Cent= 0 IOpClX= 0 NMat=1 NMatS=1 NMatT=0.
 FoFJK:  IHMeth= 1 ICntrl=    2127 DoSepK=T KAlg= 0 I1Cent=   0 FoldK=F
 IRaf=         1 NMat=   1 IRICut=       1 DoRegI=T DoRafI=F ISym2E= 0.
 FoFCou: FMM=F IPFlag=           0 FMFlag=      100000 FMFlg1=         800
         NFxFlg=           0 DoJE=F BraDBF=F KetDBF=F FulRan=T
         wScrn=  0.000000 ICntrl=    2527 IOpCl=  0 I1Cent=           0 NGrid=           0
         NMat0=    1 NMatS0=      1 NMatT0=    0 NMatD0=    1 NMtDS0=    0 NMtDT0=    0
 Symmetry not used in FoFCou.
 Leave Link  703 at Fri May 15 17:24:59 2020, MaxMem=   536870912 cpu:      1322.4
 (Enter /pbs_home/pkowalski/g09d01/g09/l716.exe)
 Dipole        = 6.38357870D-04-1.22751246D+00 1.98626496D-02
 ***** Axes restored to original set *****
 -------------------------------------------------------------------
 Center     Atomic                   Forces (Hartrees/Bohr)
 Number     Number              X              Y              Z
 -------------------------------------------------------------------
      1        6           0.004832635    0.001368510   -0.002368177
      2        6           0.000073902   -0.000222442    0.001559378
      3        6           0.001178097   -0.000575293   -0.002097979
      4        8          -0.001759555    0.001472437    0.002855171
      5        6           0.001980845    0.001341390    0.000443020
      6        6          -0.000535949   -0.000259046   -0.000393669
      7        6          -0.004294163   -0.002261050    0.001511733
      8        6           0.000065258   -0.000989999   -0.000740752
      9        6          -0.002183490   -0.000092549    0.002261729
     10        6          -0.000291809   -0.001940789   -0.001851130
     11        6          -0.000495651   -0.000702650    0.000634554
     12        9           0.000419140    0.000639933    0.001766800
     13        9          -0.000823871   -0.000528808   -0.001365110
     14        9           0.000705324    0.000357178   -0.000647144
     15        9          -0.000349487    0.000638887    0.000654360
     16        9          -0.000465323   -0.001612819   -0.000679946
     17        9           0.000439157    0.001428720    0.002043574
     18        6           0.000432834    0.002877430    0.000314063
     19        6           0.000310412    0.000314172   -0.001716969
     20        6           0.000036619   -0.000715184    0.001148239
     21        1           0.000233260    0.000138779    0.000325246
     22        1          -0.000075836    0.000125257    0.000018091
     23        1           0.000005011    0.000082446   -0.000322264
     24        6          -0.000520976    0.000181494   -0.001779789
     25        1           0.000035132    0.000052063    0.000031447
     26        1           0.000309827    0.000118484    0.000075384
     27        1          -0.000004157    0.000196883   -0.000475787
     28        6          -0.000750581    0.000090984   -0.000087700
     29        6          -0.000342549   -0.000838787   -0.000984092
     30        6          -0.000261821    0.001032660    0.001052759
     31        8           0.001209088   -0.001784394   -0.001712542
     32        6           0.000014739   -0.000372814    0.000689689
     33        6          -0.000473844    0.000326247   -0.000354955
     34        6          -0.000089566    0.000288898   -0.000122235
     35        1           0.000101963   -0.000337832    0.000059516
     36        1           0.000130639    0.000057957    0.000038970
     37        1           0.000109361   -0.000212620    0.000006060
     38        1           0.000302032    0.000088037    0.000008415
     39        6           0.000265874    0.000785603   -0.000296314
     40        6           0.000687359   -0.000347776    0.000388204
     41        6           0.000334576   -0.000360090    0.000086250
     42        1          -0.000261861   -0.000077999    0.000048374
     43        1          -0.000006015    0.000145933   -0.000019244
     44        1           0.000051803    0.000235606   -0.000022044
     45        1          -0.000278384   -0.000153048    0.000016815
 -------------------------------------------------------------------
 Cartesian Forces:  Max     0.004832635 RMS     0.001077045
 Leave Link  716 at Fri May 15 17:24:59 2020, MaxMem=   536870912 cpu:         0.3
 (Enter /pbs_home/pkowalski/g09d01/g09/l103.exe)

 GradGradGradGradGradGradGradGradGradGradGradGradGradGradGradGradGradGrad
 Berny optimization.
 Using GEDIIS/GDIIS optimizer.
 FormGI is forming the generalized inverse of G from B-inverse, IUseBI=4.
 Internal  Forces:  Max     0.005408887 RMS     0.000627516
 Search for a local minimum.
 Step number   4 out of a maximum of  270
 All quantities printed in internal units (Hartrees-Bohrs-Radians)
 RMS Force = .62752D-03 SwitMx=.10000D-02 MixMth= 2
 Mixed Optimization -- En-DIIS/RFO-DIIS
 Update second derivatives using D2CorX and points    3    4
 DE= -3.13D-03 DEPred=-3.21D-03 R= 9.73D-01
 TightC=F SS=  1.41D+00  RLast= 5.07D-01 DXNew= 1.4270D+00 1.5196D+00
 Trust test= 9.73D-01 RLast= 5.07D-01 DXMaxT set to 1.43D+00
 ITU=  1  1  1  0
 Use linear search instead of GDIIS.
     Eigenvalues ---    0.00230   0.00230   0.00513   0.00762   0.00960
     Eigenvalues ---    0.00991   0.01085   0.01158   0.01287   0.01354
     Eigenvalues ---    0.01960   0.01976   0.01979   0.01986   0.01995
     Eigenvalues ---    0.02002   0.02003   0.02007   0.02082   0.02086
     Eigenvalues ---    0.02089   0.02093   0.02101   0.02106   0.02129
     Eigenvalues ---    0.02195   0.02281   0.02308   0.04455   0.04705
     Eigenvalues ---    0.04969   0.05531   0.05540   0.05775   0.05780
     Eigenvalues ---    0.05875   0.06309   0.07486   0.07582   0.08114
     Eigenvalues ---    0.08712   0.08960   0.09274   0.09525   0.10194
     Eigenvalues ---    0.10510   0.11095   0.12084   0.12383   0.14069
     Eigenvalues ---    0.14499   0.15896   0.15999   0.16000   0.16000
     Eigenvalues ---    0.16000   0.16000   0.16000   0.16000   0.16000
     Eigenvalues ---    0.16000   0.16000   0.16001   0.16005   0.16050
     Eigenvalues ---    0.16895   0.17357   0.20714   0.21967   0.22002
     Eigenvalues ---    0.22585   0.22708   0.24043   0.24192   0.24310
     Eigenvalues ---    0.24385   0.24629   0.24720   0.24774   0.25904
     Eigenvalues ---    0.27305   0.27800   0.28162   0.28341   0.28381
     Eigenvalues ---    0.28533   0.31871   0.32441   0.32464   0.32507
     Eigenvalues ---    0.32549   0.32575   0.32586   0.33056   0.33600
     Eigenvalues ---    0.34576   0.35721   0.35725   0.35727   0.35730
     Eigenvalues ---    0.35739   0.35803   0.36058   0.36338   0.37077
     Eigenvalues ---    0.37368   0.40038   0.40245   0.41481   0.41503
     Eigenvalues ---    0.42269   0.43853   0.44546   0.44680   0.45752
     Eigenvalues ---    0.45803   0.45824   0.46129   0.46961   0.47214
     Eigenvalues ---    0.47481   0.47978   0.48285   0.48432   0.48562
     Eigenvalues ---    0.48723   0.52254   0.52415   0.53817
 RFO step:  Lambda=-1.60411436D-03 EMin= 2.29563544D-03
 Quartic linear search produced a step of  0.26812.
 Iteration  1 RMS(Cart)=  0.05296890 RMS(Int)=  0.00085836
 Iteration  2 RMS(Cart)=  0.00196368 RMS(Int)=  0.00031936
 Iteration  3 RMS(Cart)=  0.00000092 RMS(Int)=  0.00031936
 ITry= 1 IFail=0 DXMaxC= 2.46D-01 DCOld= 1.00D+10 DXMaxT= 1.43D+00 DXLimC= 3.00D+00 Rises=F
 Variable       Old X    -DE/DX   Delta X   Delta X   Delta X     New X
                                 (Linear)    (Quad)   (Total)
    R1        2.74176   0.00014   0.00056   0.00126   0.00193   2.74369
    R2        2.89611  -0.00134   0.00174  -0.00365  -0.00284   2.89327
    R3        2.53821  -0.00541   0.00682  -0.02029  -0.01312   2.52508
    R4        2.64712  -0.00051   0.00126  -0.00145   0.00014   2.64726
    R5        2.63154   0.00042  -0.00043   0.00088   0.00041   2.63195
    R6        2.54922  -0.00002  -0.00021  -0.00050  -0.00054   2.54869
    R7        2.61853   0.00073  -0.00037   0.00173   0.00131   2.61984
    R8        2.69823   0.00122   0.00238   0.00494   0.00704   2.70527
    R9        2.86700   0.00101  -0.00206   0.00687   0.00407   2.87107
   R10        2.87164   0.00106  -0.00172   0.00402   0.00230   2.87394
   R11        2.62522   0.00035  -0.00052   0.00081   0.00034   2.62556
   R12        2.06111  -0.00023   0.00040  -0.00065  -0.00025   2.06086
   R13        2.82926  -0.00110   0.00047  -0.00434  -0.00377   2.82548
   R14        2.77031  -0.00029  -0.00212  -0.00206  -0.00286   2.76745
   R15        2.92241   0.00021   0.00167   0.00257   0.00403   2.92644
   R16        2.54952   0.00153  -0.00087   0.00298   0.00211   2.55163
   R17        2.53753   0.00130  -0.00054   0.00228   0.00174   2.53927
   R18        2.83363  -0.00143  -0.00042  -0.00471  -0.00500   2.82863
   R19        2.53293  -0.00314   0.00372  -0.01307  -0.00880   2.52413
   R20        2.92097   0.00077   0.00138   0.00517   0.00614   2.92711
   R21        2.53868   0.00066  -0.00075   0.00066  -0.00009   2.53859
   R22        2.51273   0.00053  -0.00108  -0.00016  -0.00124   2.51149
   R23        2.54174   0.00043  -0.00138   0.00003  -0.00135   2.54039
   R24        2.54774   0.00251   0.00043   0.00564   0.00607   2.55381
   R25        2.89152  -0.00232   0.00010  -0.00704  -0.00745   2.88407
   R26        2.87788   0.00056  -0.00142   0.00197   0.00055   2.87843
   R27        2.69690   0.00165   0.00296   0.00644   0.00920   2.70609
   R28        2.73839  -0.00006  -0.00110   0.00011  -0.00086   2.73753
   R29        2.07321   0.00038  -0.00055   0.00116   0.00061   2.07382
   R30        2.07227   0.00001  -0.00060  -0.00025  -0.00084   2.07142
   R31        2.07366   0.00014  -0.00022   0.00029   0.00007   2.07373
   R32        2.07216  -0.00004  -0.00063  -0.00047  -0.00110   2.07106
   R33        2.07300   0.00032  -0.00018   0.00098   0.00080   2.07380
   R34        2.07288   0.00045  -0.00055   0.00142   0.00087   2.07374
   R35        2.64057   0.00014  -0.00032   0.00029   0.00007   2.64063
   R36        2.06521  -0.00014   0.00048  -0.00022   0.00026   2.06547
   R37        2.64708  -0.00058   0.00071  -0.00212  -0.00123   2.64585
   R38        2.63035   0.00038  -0.00089   0.00071  -0.00020   2.63015
   R39        2.55059   0.00047   0.00009   0.00054   0.00064   2.55123
   R40        2.61848   0.00073  -0.00034   0.00175   0.00139   2.61987
   R41        2.62580   0.00039  -0.00028   0.00095   0.00069   2.62649
   R42        2.06112  -0.00022   0.00041  -0.00062  -0.00022   2.06090
   R43        2.62139   0.00061  -0.00065   0.00152   0.00092   2.62231
   R44        2.06314  -0.00022   0.00039  -0.00057  -0.00018   2.06296
   R45        2.06036  -0.00023   0.00067  -0.00058   0.00009   2.06045
   R46        2.62080   0.00072  -0.00081   0.00177   0.00099   2.62179
   R47        2.06211  -0.00028   0.00142  -0.00059   0.00083   2.06294
   R48        2.64168   0.00009   0.00004   0.00019   0.00028   2.64196
   R49        2.06314  -0.00023   0.00037  -0.00062  -0.00025   2.06288
   R50        2.06517  -0.00013   0.00047  -0.00020   0.00027   2.06544
    A1        1.83552   0.00018  -0.00289  -0.00092  -0.00494   1.83058
    A2        2.36841   0.00046   0.00401   0.00270   0.00761   2.37602
    A3        2.07641  -0.00064  -0.00033  -0.00134  -0.00167   2.07474
    A4        1.84610   0.00016  -0.00078   0.00005  -0.00117   1.84492
    A5        2.33590   0.00019   0.00105   0.00321   0.00459   2.34049
    A6        2.09756  -0.00033  -0.00068  -0.00210  -0.00275   2.09481
    A7        1.98661  -0.00008   0.00154  -0.00176  -0.00067   1.98594
    A8        2.12716   0.00013   0.00044   0.00099   0.00145   2.12862
    A9        2.16941  -0.00006  -0.00197   0.00071  -0.00094   2.16847
   A10        1.89174  -0.00031  -0.00359  -0.00254  -0.00779   1.88395
   A11        1.83014  -0.00008   0.00015  -0.00491  -0.00504   1.82510
   A12        1.87880   0.00055   0.00505   0.01615   0.02105   1.89984
   A13        1.95182  -0.00117  -0.00026  -0.01581  -0.01614   1.93567
   A14        1.95594  -0.00025  -0.00366  -0.00315  -0.00661   1.94932
   A15        1.88512   0.00019   0.00006  -0.00110  -0.00099   1.88413
   A16        1.95865   0.00067  -0.00129   0.00752   0.00637   1.96502
   A17        2.04523   0.00027  -0.00066   0.00100   0.00025   2.04548
   A18        2.10469  -0.00035  -0.00084  -0.00250  -0.00329   2.10140
   A19        2.13326   0.00008   0.00150   0.00149   0.00303   2.13630
   A20        2.29478  -0.00061   0.00329  -0.00266  -0.00165   2.29313
   A21        2.09813   0.00056  -0.00003   0.00571   0.00477   2.10290
   A22        1.88859   0.00007   0.00005  -0.00110  -0.00145   1.88714
   A23        1.79007  -0.00025   0.00337  -0.00115   0.00252   1.79259
   A24        1.95009   0.00022   0.00211  -0.00065   0.00148   1.95157
   A25        2.00970  -0.00063   0.00134  -0.00579  -0.00464   2.00506
   A26        1.90270  -0.00033  -0.00461  -0.00536  -0.00992   1.89278
   A27        1.93294   0.00032   0.00097   0.00349   0.00419   1.93713
   A28        1.87616   0.00062  -0.00318   0.00874   0.00559   1.88176
   A29        1.91366   0.00054   0.00139   0.00427   0.00516   1.91882
   A30        2.09109   0.00108   0.00014   0.01012   0.00963   2.10072
   A31        2.27039  -0.00155   0.00001  -0.00532  -0.00775   2.26264
   A32        1.83053  -0.00018  -0.00066  -0.00024  -0.00112   1.82942
   A33        1.87788   0.00019   0.00108   0.00725   0.00840   1.88628
   A34        1.97873  -0.00015  -0.00116  -0.00805  -0.00924   1.96949
   A35        1.88810   0.00033   0.00148   0.00617   0.00775   1.89585
   A36        1.97352  -0.00009  -0.00168  -0.00486  -0.00662   1.96690
   A37        1.91005  -0.00006   0.00113   0.00084   0.00199   1.91204
   A38        1.80795  -0.00050   0.00217  -0.00311  -0.00050   1.80746
   A39        2.01070  -0.00094  -0.00199  -0.01642  -0.01862   1.99207
   A40        1.93764   0.00047   0.00377   0.00876   0.01245   1.95009
   A41        1.93708   0.00028   0.00210  -0.00071   0.00139   1.93847
   A42        1.89992   0.00039  -0.00241   0.00517   0.00234   1.90226
   A43        1.86897   0.00035  -0.00346   0.00701   0.00367   1.87264
   A44        1.89787  -0.00062   0.00223   0.00196   0.00394   1.90181
   A45        1.95973   0.00047   0.00022   0.00855   0.00891   1.96864
   A46        1.96261   0.00039  -0.00350  -0.00338  -0.00679   1.95582
   A47        1.92103   0.00027   0.00032  -0.00073  -0.00056   1.92047
   A48        1.83030  -0.00029  -0.00069  -0.00581  -0.00645   1.82385
   A49        1.88791  -0.00027   0.00139  -0.00160  -0.00015   1.88776
   A50        2.08162  -0.00074   0.00073  -0.00240  -0.00156   2.08006
   A51        2.36933   0.00005   0.00133  -0.00088   0.00080   2.37013
   A52        1.83054   0.00070  -0.00150   0.00342   0.00131   1.83185
   A53        1.90536   0.00014  -0.00139   0.00148   0.00008   1.90544
   A54        1.90073   0.00024  -0.00129   0.00181   0.00052   1.90125
   A55        1.94190  -0.00049  -0.00049  -0.00474  -0.00523   1.93667
   A56        1.90544  -0.00001   0.00144   0.00213   0.00357   1.90901
   A57        1.89904   0.00011   0.00129   0.00034   0.00162   1.90066
   A58        1.91106   0.00001   0.00049  -0.00090  -0.00042   1.91064
   A59        1.90033   0.00000  -0.00130   0.00003  -0.00127   1.89906
   A60        1.94028  -0.00021  -0.00044  -0.00234  -0.00279   1.93749
   A61        1.90687   0.00014  -0.00124   0.00125   0.00001   1.90687
   A62        1.90907   0.00004   0.00062  -0.00020   0.00042   1.90948
   A63        1.90587   0.00006   0.00136   0.00216   0.00352   1.90939
   A64        1.90116  -0.00004   0.00104  -0.00081   0.00023   1.90139
   A65        2.12543  -0.00036   0.00069  -0.00154  -0.00080   2.12463
   A66        2.07622   0.00023  -0.00057   0.00117   0.00058   2.07680
   A67        2.08153   0.00013  -0.00012   0.00037   0.00022   2.08176
   A68        1.84646   0.00011  -0.00053   0.00014  -0.00059   1.84587
   A69        2.33378  -0.00025  -0.00058   0.00034  -0.00012   2.33366
   A70        2.10000   0.00016   0.00091   0.00073   0.00162   2.10163
   A71        1.98510  -0.00037   0.00096  -0.00297  -0.00233   1.98277
   A72        2.12580  -0.00013  -0.00039  -0.00052  -0.00086   2.12494
   A73        2.17224   0.00049  -0.00059   0.00340   0.00300   2.17523
   A74        1.88427  -0.00031  -0.00364  -0.00051  -0.00519   1.87908
   A75        2.04480   0.00016  -0.00093   0.00038  -0.00060   2.04420
   A76        2.10431  -0.00016  -0.00070  -0.00116  -0.00184   2.10248
   A77        2.13407   0.00000   0.00163   0.00077   0.00242   2.13649
   A78        2.10296  -0.00009  -0.00015  -0.00032  -0.00040   2.10255
   A79        2.08907   0.00004   0.00037   0.00007   0.00042   2.08948
   A80        2.09115   0.00005  -0.00023   0.00025  -0.00001   2.09114
   A81        2.06799   0.00038   0.00037   0.00196   0.00224   2.07023
   A82        2.10223  -0.00046  -0.00107  -0.00324  -0.00429   2.09795
   A83        2.11296   0.00008   0.00070   0.00128   0.00201   2.11497
   A84        2.06701   0.00007  -0.00041   0.00024  -0.00021   2.06681
   A85        2.10130  -0.00018  -0.00117  -0.00155  -0.00272   2.09859
   A86        2.11484   0.00011   0.00158   0.00137   0.00295   2.11779
   A87        2.10249  -0.00017  -0.00042  -0.00085  -0.00124   2.10125
   A88        2.09104   0.00021  -0.00007   0.00141   0.00132   2.09236
   A89        2.08963  -0.00003   0.00049  -0.00053  -0.00006   2.08957
   A90        2.12619  -0.00009   0.00123   0.00000   0.00126   2.12745
   A91        2.07598   0.00011  -0.00078   0.00054  -0.00026   2.07572
   A92        2.08101  -0.00002  -0.00045  -0.00053  -0.00099   2.08002
    D1        0.19011   0.00006   0.01851   0.00760   0.02598   0.21609
    D2       -3.04648   0.00031   0.01228   0.02259   0.03487  -3.01161
    D3       -2.86567   0.00011   0.00890   0.00102   0.00958  -2.85609
    D4        0.18092   0.00036   0.00267   0.01601   0.01847   0.19940
    D5       -0.24706  -0.00036  -0.02429  -0.03310  -0.05737  -0.30443
    D6       -2.33257  -0.00030  -0.02258  -0.03476  -0.05732  -2.38989
    D7        1.79148  -0.00077  -0.02426  -0.04516  -0.06929   1.72219
    D8        2.82606  -0.00034  -0.01622  -0.02761  -0.04381   2.78225
    D9        0.74055  -0.00028  -0.01451  -0.02927  -0.04376   0.69679
   D10       -1.41859  -0.00075  -0.01619  -0.03967  -0.05573  -1.47431
   D11       -0.14550  -0.00049  -0.00567  -0.03071  -0.03654  -0.18204
   D12        2.92575  -0.00009   0.02964   0.01001   0.03982   2.96557
   D13        3.09079  -0.00048  -0.01620  -0.03802  -0.05461   3.03618
   D14       -0.12115  -0.00008   0.01911   0.00269   0.02175  -0.09940
   D15       -0.06572   0.00046  -0.00638   0.02416   0.01787  -0.04785
   D16        3.07132   0.00024  -0.00591   0.00954   0.00373   3.07505
   D17       -3.12807   0.00022  -0.00127   0.01133   0.01002  -3.11805
   D18        0.00896   0.00000  -0.00080  -0.00330  -0.00411   0.00485
   D19       -3.04672  -0.00034   0.00747  -0.01709  -0.00971  -3.05643
   D20        0.09424  -0.00017   0.00810  -0.00846  -0.00046   0.09377
   D21       -0.01092  -0.00003   0.00054  -0.00025   0.00032  -0.01061
   D22        3.13003   0.00014   0.00116   0.00838   0.00957   3.13960
   D23       -0.10051  -0.00064  -0.00987  -0.04706  -0.05669  -0.15720
   D24        3.04577  -0.00042  -0.01036  -0.03202  -0.04219   3.00357
   D25       -0.00309   0.00001   0.00018   0.00340   0.00357   0.00048
   D26        3.14022   0.00006   0.00004   0.00531   0.00535  -3.13761
   D27        3.13346  -0.00023   0.00072  -0.01280  -0.01208   3.12139
   D28       -0.00641  -0.00018   0.00058  -0.01089  -0.01029  -0.01671
   D29        0.21254   0.00063   0.02087   0.04786   0.06863   0.28117
   D30        2.24562   0.00111   0.02516   0.06262   0.08737   2.33300
   D31       -1.87128   0.00193   0.02106   0.06929   0.09034  -1.78094
   D32       -0.97320   0.00006   0.00712   0.02709   0.03435  -0.93885
   D33        1.15690   0.00028   0.00920   0.03315   0.04236   1.19926
   D34       -2.99222   0.00057   0.00857   0.03493   0.04371  -2.94851
   D35       -2.97673  -0.00004   0.00586   0.02511   0.03155  -2.94518
   D36       -0.84662   0.00018   0.00794   0.03118   0.03956  -0.80707
   D37        1.28744   0.00047   0.00731   0.03295   0.04091   1.32835
   D38        1.18177  -0.00060   0.00948   0.02336   0.03306   1.21483
   D39       -2.97131  -0.00038   0.01156   0.02942   0.04107  -2.93024
   D40       -0.83725  -0.00009   0.01093   0.03120   0.04242  -0.79483
   D41       -3.10012   0.00030   0.00278   0.02475   0.02749  -3.07263
   D42        1.07876   0.00037   0.00313   0.02644   0.02954   1.10829
   D43       -1.01998   0.00046   0.00292   0.02812   0.03100  -0.98898
   D44       -1.09507  -0.00032   0.00285   0.00957   0.01225  -1.08283
   D45        3.08380  -0.00024   0.00321   0.01127   0.01429   3.09809
   D46        0.98506  -0.00016   0.00300   0.01294   0.01576   1.00082
   D47        1.06958  -0.00005  -0.00266   0.00982   0.00738   1.07696
   D48       -1.03473   0.00002  -0.00230   0.01151   0.00943  -1.02530
   D49       -3.13347   0.00011  -0.00251   0.01319   0.01089  -3.12257
   D50       -0.00049   0.00001   0.00069  -0.00010   0.00061   0.00012
   D51       -3.14098   0.00000  -0.00006  -0.00072  -0.00077   3.14144
   D52        3.13936  -0.00004   0.00082  -0.00205  -0.00122   3.13814
   D53       -0.00113  -0.00005   0.00007  -0.00267  -0.00260  -0.00373
   D54       -2.73263   0.00063   0.02598   0.04347   0.06977  -2.66286
   D55        1.51500   0.00105   0.02855   0.05066   0.07928   1.59428
   D56       -0.63177   0.00052   0.03008   0.04389   0.07413  -0.55764
   D57        0.47295   0.00024  -0.00608   0.00621   0.00034   0.47329
   D58       -1.56261   0.00067  -0.00351   0.01340   0.00984  -1.55276
   D59        2.57381   0.00014  -0.00198   0.00663   0.00469   2.57851
   D60        3.01670  -0.00023  -0.02657  -0.04057  -0.06742   2.94927
   D61       -0.24751   0.00017  -0.01645   0.02763   0.01142  -0.23609
   D62       -0.18036   0.00005   0.00163  -0.00860  -0.00721  -0.18757
   D63        2.83862   0.00045   0.01174   0.05960   0.07163   2.91025
   D64       -0.58483  -0.00042   0.00914  -0.00202   0.00692  -0.57791
   D65        1.42267  -0.00005   0.01098   0.00808   0.01896   1.44163
   D66       -2.74594  -0.00009   0.01243   0.00911   0.02143  -2.72451
   D67        1.48441  -0.00045   0.01130  -0.00572   0.00552   1.48993
   D68       -2.79128  -0.00007   0.01314   0.00439   0.01757  -2.77371
   D69       -0.67670  -0.00011   0.01459   0.00542   0.02004  -0.65666
   D70       -2.73798   0.00030   0.00509   0.00374   0.00873  -2.72925
   D71       -0.73049   0.00068   0.00693   0.01385   0.02078  -0.70971
   D72        1.38409   0.00064   0.00838   0.01488   0.02325   1.40734
   D73       -0.19333  -0.00038   0.00382   0.00689   0.01092  -0.18241
   D74       -2.31214   0.00016   0.00081   0.01932   0.01996  -2.29218
   D75        1.84322   0.00002   0.00390   0.01527   0.01922   1.86244
   D76        3.08741  -0.00111  -0.00770  -0.07206  -0.07919   3.00823
   D77        0.96860  -0.00057  -0.01070  -0.05963  -0.07014   0.89846
   D78       -1.15923  -0.00071  -0.00761  -0.06368  -0.07088  -1.23011
   D79       -0.06885  -0.00061   0.01069  -0.02890  -0.01842  -0.08728
   D80        2.99960  -0.00049   0.02048  -0.02591  -0.00540   2.99420
   D81        2.92162   0.00011   0.02330   0.05629   0.07926   3.00088
   D82       -0.29312   0.00023   0.03309   0.05929   0.09228  -0.20083
   D83        0.48036   0.00043  -0.00842  -0.00348  -0.01187   0.46849
   D84        2.64790  -0.00086  -0.00833  -0.02562  -0.03380   2.61410
   D85       -1.58254  -0.00003  -0.01279  -0.01432  -0.02705  -1.60959
   D86       -1.52001   0.00016  -0.00999  -0.01437  -0.02440  -1.54441
   D87        0.64754  -0.00113  -0.00990  -0.03652  -0.04634   0.60120
   D88        2.70028  -0.00031  -0.01436  -0.02521  -0.03959   2.66069
   D89        2.64479   0.00006  -0.01138  -0.01662  -0.02804   2.61675
   D90       -1.47085  -0.00123  -0.01128  -0.03876  -0.04998  -1.52083
   D91        0.58189  -0.00041  -0.01574  -0.02746  -0.04322   0.53867
   D92        0.69767  -0.00030  -0.00727  -0.00428  -0.01140   0.68627
   D93       -2.39114  -0.00038  -0.01447  -0.00634  -0.02082  -2.41195
   D94       -1.45577  -0.00065  -0.00921  -0.01576  -0.02480  -1.48057
   D95        1.73860  -0.00073  -0.01641  -0.01782  -0.03421   1.70439
   D96        2.80050  -0.00032  -0.01061  -0.01043  -0.02091   2.77959
   D97       -0.28831  -0.00040  -0.01781  -0.01250  -0.03032  -0.31863
   D98       -3.13992   0.00045  -0.00163   0.01594   0.01447  -3.12544
   D99        1.06429   0.00024  -0.00179   0.01142   0.00980   1.07409
   D100      -1.04377   0.00037  -0.00124   0.01434   0.01327  -1.03051
   D101      -1.02304   0.00017   0.00158   0.02371   0.02521  -0.99783
   D102      -3.10201  -0.00005   0.00142   0.01920   0.02054  -3.08148
   D103       1.07310   0.00009   0.00197   0.02212   0.02401   1.09711
   D104       0.96737  -0.00018   0.00169   0.01557   0.01719   0.98456
   D105      -1.11160  -0.00039   0.00153   0.01106   0.01252  -1.09909
   D106       3.06352  -0.00026   0.00208   0.01398   0.01599   3.07950
   D107       2.32119  -0.00004   0.01900   0.02502   0.04376   2.36495
   D108       0.26184   0.00067   0.01857   0.02796   0.04642   0.30826
   D109      -1.78781   0.00063   0.01790   0.03249   0.05039  -1.73742
   D110      -2.86753   0.00002   0.00139  -0.00851  -0.00735  -2.87489
   D111       0.18855   0.00030  -0.00169   0.00918   0.00734   0.19589
   D112       0.20805   0.00009   0.01030  -0.00596   0.00433   0.21238
   D113      -3.01905   0.00037   0.00722   0.01174   0.01902  -3.00003
   D114      -0.00179  -0.00004  -0.00095  -0.00338  -0.00433  -0.00612
   D115      -3.13899  -0.00008  -0.00091  -0.00487  -0.00581   3.13839
   D116       3.13869  -0.00004  -0.00020  -0.00275  -0.00294   3.13575
   D117       0.00149  -0.00008  -0.00017  -0.00424  -0.00442  -0.00293
   D118      -0.05261   0.00059   0.00123   0.02635   0.02764  -0.02497
   D119       3.07857   0.00034  -0.00188   0.01710   0.01531   3.09389
   D120      -3.12263   0.00038   0.00387   0.01156   0.01542  -3.10722
   D121       0.00855   0.00012   0.00077   0.00231   0.00309   0.01164
   D122      -3.06007  -0.00041   0.00227  -0.02118  -0.01900  -3.07907
   D123       0.07354  -0.00023   0.00187  -0.01287  -0.01108   0.06246
   D124      -0.01383  -0.00010  -0.00123  -0.00148  -0.00270  -0.01653
   D125       3.11979   0.00008  -0.00163   0.00684   0.00522   3.12500
   D126      -0.14123  -0.00071  -0.01309  -0.03507  -0.04799  -0.18922
   D127       3.01109  -0.00045  -0.00989  -0.02551  -0.03522   2.97587
   D128      -0.00066  -0.00007  -0.00010  -0.00198  -0.00209  -0.00276
   D129      -3.13982   0.00001   0.00102   0.00047   0.00149  -3.13834
   D130       3.12938  -0.00036  -0.00355  -0.01228  -0.01586   3.11352
   D131      -0.00978  -0.00027  -0.00243  -0.00984  -0.01228  -0.02206
   D132      -0.00163   0.00000  -0.00007   0.00092   0.00086  -0.00077
   D133      -3.14008  -0.00001   0.00052  -0.00113  -0.00061  -3.14069
   D134       3.13748  -0.00009  -0.00121  -0.00158  -0.00280   3.13469
   D135      -0.00097  -0.00009  -0.00062  -0.00363  -0.00427  -0.00523
   D136       0.00747   0.00006   0.00031   0.00349   0.00378   0.01125
   D137      -3.13349  -0.00012  -0.00031  -0.00520  -0.00556  -3.13905
   D138      -3.13852   0.00010   0.00028   0.00498   0.00526  -3.13326
   D139       0.00371  -0.00008  -0.00035  -0.00370  -0.00408  -0.00037
   D140       0.01160   0.00003   0.00105   0.00043   0.00147   0.01307
   D141      -3.13790   0.00011   0.00069   0.00518   0.00587  -3.13202
   D142      -3.12195  -0.00015   0.00147  -0.00793  -0.00651  -3.12846
   D143       0.01174  -0.00007   0.00111  -0.00319  -0.00211   0.00963
   D144      -0.00396   0.00002  -0.00042  -0.00017  -0.00059  -0.00454
   D145       3.13449   0.00003  -0.00101   0.00189   0.00088   3.13537
   D146      -3.13765  -0.00006  -0.00005  -0.00492  -0.00499   3.14055
   D147       0.00080  -0.00006  -0.00065  -0.00286  -0.00352  -0.00272
         Item               Value     Threshold  Converged?
 Maximum Force            0.005409     0.000450     NO 
 RMS     Force            0.000628     0.000300     NO 
 Maximum Displacement     0.246448     0.001800     NO 
 RMS     Displacement     0.052506     0.001200     NO 
 Predicted change in Energy=-1.038271D-03
 Lowest energy point so far.  Saving SCF results.
 GradGradGradGradGradGradGradGradGradGradGradGradGradGradGradGradGradGrad

 Leave Link  103 at Fri May 15 17:24:59 2020, MaxMem=   536870912 cpu:         1.0
 (Enter /pbs_home/pkowalski/g09d01/g09/l202.exe)
                          Input orientation:                          
 ---------------------------------------------------------------------
 Center     Atomic      Atomic             Coordinates (Angstroms)
 Number     Number       Type             X           Y           Z
 ---------------------------------------------------------------------
      1          6           0       -1.692484    0.009331   -0.428687
      2          6           0       -3.010711    0.279859   -0.973754
      3          6           0       -3.797992   -0.826359   -0.628920
      4          8           0       -3.120490   -1.794884    0.020664
      5          6           0       -1.727560   -1.468404   -0.029699
      6          6           0       -5.152178   -0.882795   -0.920440
      7          6           0       -0.593833    0.722860   -0.165398
      8          6           0       -0.213272    2.122305   -0.529124
      9          6           0        0.506469    0.136579    0.602900
     10          6           0        1.333665    2.057535   -0.560156
     11          6           0        1.708915    1.025196    0.531969
     12          9           0       -0.584933    3.006520    0.421265
     13          9           0       -0.700645    2.553305   -1.704837
     14          9           0        1.706613    1.571873   -1.755840
     15          9           0        1.903695    3.241928   -0.363726
     16          9           0        2.848555    0.384148    0.219776
     17          9           0        1.920086    1.675368    1.697736
     18          6           0       -1.064446   -1.626199    1.328116
     19          6           0        0.327957   -1.003558    1.275468
     20          6           0       -1.873750   -1.000061    2.456437
     21          1           0       -1.335101   -1.133209    3.403250
     22          1           0       -2.846288   -1.502031    2.517571
     23          1           0       -2.026070    0.072586    2.281940
     24          6           0       -1.081390   -2.334868   -1.099566
     25          1           0       -1.187938   -3.387503   -0.813685
     26          1           0       -0.016740   -2.093390   -1.211420
     27          1           0       -1.587919   -2.164393   -2.058004
     28          6           0       -5.706890    0.209917   -1.575174
     29          6           0        1.179612   -1.931068    1.991681
     30          6           0        0.418989   -3.094672    2.158469
     31          8           0       -0.830510   -3.000396    1.655968
     32          6           0        0.942101   -4.227947    2.761860
     33          6           0       -4.938909    1.322579   -1.928457
     34          6           0       -3.585800    1.368888   -1.624207
     35          1           0       -2.976164    2.232206   -1.892301
     36          1           0       -6.772155    0.196364   -1.819461
     37          1           0       -5.408108    2.162074   -2.445030
     38          1           0       -5.741857   -1.755258   -0.636876
     39          6           0        2.502773   -1.886613    2.421114
     40          6           0        3.036726   -3.011811    3.032408
     41          6           0        2.261373   -4.163827    3.194486
     42          1           0        4.069271   -3.000089    3.386490
     43          1           0        2.703921   -5.040907    3.673547
     44          1           0        0.331639   -5.124134    2.878287
     45          1           0        3.097932   -0.983089    2.275677
 ---------------------------------------------------------------------
                    Distance matrix (angstroms):
                    1          2          3          4          5
     1  C    0.000000
     2  C    1.451898   0.000000
     3  C    2.274123   1.400871   0.000000
     4  O    2.344421   2.303363   1.348707   0.000000
     5  C    1.531053   2.365194   2.248995   1.431566   0.000000
     6  C    3.606549   2.437312   1.386358   2.417714   3.586694
     7  C    1.336217   2.586694   3.589090   3.571785   2.470908
     8  C    2.581242   3.379048   4.642714   4.909027   3.928827
     9  C    2.432233   3.857062   4.579631   4.150227   2.822594
    10  C    3.656501   4.712197   5.886891   5.917599   4.699439
    11  C    3.677548   5.009751   5.924690   5.615820   4.282858
    12  F    3.306392   3.907065   5.110538   5.444540   4.640464
    13  F    3.013985   3.322566   4.708851   5.266854   4.476023
    14  F    3.969475   4.953192   6.109185   6.147515   4.900652
    15  F    4.835949   5.770387   7.009316   7.124581   5.956912
    16  F    4.602393   5.980501   6.808980   6.357462   4.943178
    17  F    4.510877   5.779019   6.660960   6.345283   5.115921
    18  C    2.481078   3.566457   3.455722   2.442376   1.519303
    19  C    2.830595   4.225265   4.547697   3.754000   2.478848
    20  C    3.061972   3.833678   3.640373   2.849403   2.534086
    21  H    4.014581   4.895160   4.734806   3.881664   3.471529
    22  H    3.506554   3.923203   3.355992   2.528932   2.782314
    23  H    2.731809   3.407642   3.524333   3.130267   2.794179
    24  C    2.513719   3.251909   3.142776   2.388394   1.520826
    25  H    3.455614   4.098496   3.661418   2.639570   2.142140
    26  H    2.800397   3.827880   4.030204   3.352670   2.171169
    27  H    2.718581   3.028911   2.952463   2.608864   2.148935
    28  C    4.179728   2.763328   2.369210   3.640796   4.586974
    29  C    4.227561   5.589349   5.732755   4.732265   3.570950
    30  C    4.559225   5.741178   5.540552   4.334463   3.469942
    31  O    3.761283   4.735905   4.330486   3.061288   2.448096
    32  C    5.922428   7.063983   6.748087   5.471617   4.747101
    33  C    3.809620   2.390955   2.758336   4.101743   4.659145
    34  C    2.619601   1.392767   2.419655   3.596049   3.747765
    35  H    2.954856   2.157911   3.409743   4.460686   4.326986
    36  H    5.269942   3.856248   3.362884   4.548163   5.605590
    37  H    4.744028   3.384508   3.849864   5.193299   5.706192
    38  H    4.422051   3.422623   2.154420   2.702868   4.070077
    39  C    5.414439   6.827682   7.080007   6.114872   4.906842
    40  C    6.593323   7.965923   8.055737   6.961524   5.870011
    41  C    6.795264   8.057012   7.903989   6.682027   5.794157
    42  H    7.537241   8.938453   9.096288   8.029568   6.900699
    43  H    7.852491   9.086528   8.862761   7.602893   6.790790
    44  H    6.433165   7.430523   6.915579   5.582751   5.105002
    45  H    5.589862   7.033446   7.484318   6.664297   5.369884
                    6          7          8          9         10
     6  C    0.000000
     7  C    4.891495   0.000000
     8  C    5.794527   1.495182   0.000000
     9  C    5.948107   1.464470   2.396375   0.000000
    10  C    7.130323   2.377487   1.548604   2.393120   0.000000
    11  C    7.268048   2.424949   2.454460   1.496846   1.548958
    12  F    6.147087   2.357829   1.350263   3.075827   2.354736
    13  F    5.677870   2.394120   1.343723   3.552933   2.386315
    14  F    7.332551   2.922736   2.343879   3.010659   1.343361
    15  F    8.191984   3.552842   2.400513   3.539745   1.329024
    16  F    8.180279   3.480391   3.599559   2.386093   2.388180
    17  F    7.963414   3.270830   3.116067   2.358993   2.363898
    18  C    4.724215   2.823143   4.269088   2.470040   4.783973
    19  C    5.904953   2.430290   3.649725   1.335712   3.708268
    20  C    4.707987   3.388312   4.628167   3.223817   5.360619
    21  H    5.772961   4.090197   5.226895   3.584090   5.745584
    22  H    4.185750   4.149942   5.417650   4.194281   6.294039
    23  H    4.576084   2.909230   3.922966   3.039247   4.827561
    24  C    4.325728   3.234204   4.576616   3.395252   5.041493
    25  H    4.690433   4.203369   5.602582   4.158952   6.005930
    26  H    5.284216   3.059160   4.275071   2.922031   4.413380
    27  H    3.954805   3.592547   4.754251   4.094062   5.348259
    28  C    1.389389   5.328596   5.910270   6.584468   7.349380
    29  C    7.047758   3.852458   4.972365   2.580116   4.737569
    30  C    6.738693   4.582545   5.902521   3.587260   5.896846
    31  O    5.458840   4.151629   5.603363   3.568905   5.931065
    32  C    7.866995   5.953017   7.245078   4.888760   7.120140
    33  C    2.434184   4.727338   4.992928   6.120989   6.462012
    34  C    2.831767   3.390773   3.625023   4.819259   5.080116
    35  H    3.922089   3.306935   3.082839   4.769320   4.514393
    36  H    2.144096   6.417537   6.956519   7.671361   8.411547
    37  H    3.414835   5.517726   5.537021   6.955194   7.001085
    38  H    1.090560   5.732844   6.753691   6.645124   8.037804
    39  C    8.412605   4.805035   5.670294   3.374084   5.080461
    40  C    9.338944   6.111848   7.043163   4.713499   6.442452
    41  C    9.091674   6.581848   7.713922   5.318787   7.325525
    42  H   10.395562   6.944120   7.740228   5.502783   6.974175
    43  H   10.005644   7.670312   8.802503   6.408122   8.377930
    44  H    7.905159   6.656414   8.026098   5.734375   8.025167
    45  H    8.848137   4.743230   5.336145   3.281389   4.516633
                   11         12         13         14         15
    11  C    0.000000
    12  F    3.033091   0.000000
    13  F    3.625520   2.176948   0.000000
    14  F    2.352219   3.471194   2.600135   0.000000
    15  F    2.398772   2.620094   3.009213   2.183096   0.000000
    16  F    1.344316   4.325075   4.583251   2.572504   3.065964
    17  F    1.351418   3.110701   4.383663   3.461715   2.589209
    18  C    3.918581   4.744934   5.176814   5.236145   5.947339
    19  C    2.564309   4.200447   4.753052   4.209794   4.816020
    20  C    4.543207   4.675004   5.596318   6.097305   6.341677
    21  H    4.708396   5.156776   6.331308   6.571583   6.619798
    22  H    5.574887   5.462166   6.235244   6.959874   7.305433
    23  H    4.233199   3.761244   4.879047   5.699513   5.699765
    24  C    4.662375   5.575825   4.940197   4.844200   6.368111
    25  H    5.447426   6.540049   6.027006   5.819062   7.328711
    26  H    3.967729   5.384941   4.722601   4.086624   5.733435
    27  H    5.267880   5.821606   4.813383   4.990484   6.655092
    28  C    7.752349   6.167756   5.529084   7.539735   8.281407
    29  C    3.339224   5.473537   6.108127   5.156767   5.729932
    30  C    4.613320   6.422638   6.933856   6.225466   6.979851
    31  O    4.890547   6.137414   6.492724   6.243643   7.107858
    32  C    5.758118   7.755497   8.284646   7.391346   8.154322
    33  C    7.094766   5.226276   4.419001   6.652436   7.276916
    34  C    5.727236   3.983843   3.119850   5.297940   5.935625
    35  H    5.411462   3.416158   2.305696   4.731074   5.212398
    36  H    8.839951   7.155386   6.513950   8.589853   9.309403
    37  H    7.797887   5.673778   4.781334   7.172348   7.678566
    38  H    8.038105   7.098455   6.716999   8.234172   9.137884
    39  C    3.560577   6.121771   6.855525   5.481053   5.866529
    40  C    4.930791   7.493650   8.208529   6.760671   7.206021
    41  C    5.858342   8.197932   8.825915   7.596824   8.223990
    42  H    5.470145   8.156809   8.917056   7.275201   7.597145
    43  H    6.903416   9.281971   9.909094   8.614042   9.249070
    44  H    6.724310   8.543102   9.000761   8.258462   9.108951
    45  H    3.000515   5.737535   6.540623   4.971592   5.122833
                   16         17         18         19         20
    16  F    0.000000
    17  F    2.171099   0.000000
    18  C    4.536683   4.465914   0.000000
    19  C    3.064903   3.144810   1.526184   0.000000
    20  C    5.405447   4.703906   1.523198   2.498442   0.000000
    21  H    5.471733   4.625269   2.149994   2.703706   1.097417
    22  H    6.424078   5.786736   2.145969   3.444869   1.096149
    23  H    5.302034   4.299110   2.172642   2.777141   1.097371
    24  C    4.957638   5.737224   2.529059   3.065849   3.880039
    25  H    5.620202   6.449783   2.775743   3.513643   4.106570
    26  H    4.049251   5.139846   2.786610   2.736999   4.254060
    27  H    5.600504   6.415251   3.468355   4.016237   4.670926
    28  C    8.743446   8.427945   5.775180   6.783661   5.693057
    29  C    3.359352   3.693384   2.359886   1.448639   3.225801
    30  C    4.665138   5.021837   2.246437   2.271726   3.119749
    31  O    5.201280   5.424969   1.432003   2.339699   2.393834
    32  C    5.600730   6.077659   3.584821   3.603224   4.294362
    33  C    8.132659   7.766566   5.857646   6.589075   5.832422
    34  C    6.765420   6.437703   4.903467   5.417943   5.019431
    35  H    6.465565   6.096859   5.377084   5.605545   5.529411
    36  H    9.836250   9.492796   6.768081   7.837728   6.611286
    37  H    8.856336   8.432189   6.888762   7.534306   6.820202
    38  H    8.894160   8.713493   5.075039   6.408178   5.010106
    39  C    3.181480   3.681102   3.739988   2.611919   4.465555
    40  C    4.413485   4.999788   4.652327   3.802283   5.337758
    41  C    5.466056   6.037627   4.580826   4.172293   5.258648
    42  H    4.792838   5.415791   5.699081   4.737086   6.339133
    43  H    6.432782   7.044613   5.600167   5.262716   6.226144
    44  H    6.613903   7.081673   4.072792   4.421334   4.695709
    45  H    2.481583   2.964579   4.317042   2.945097   4.974995
                   21         22         23         24         25
    21  H    0.000000
    22  H    1.790012   0.000000
    23  H    1.785697   1.791006   0.000000
    24  C    4.667301   4.110008   4.257093   0.000000
    25  H    4.783935   4.171617   4.717793   1.095957   0.000000
    26  H    4.894405   4.718201   4.575197   1.097407   1.790146
    27  H    5.563502   4.791462   4.902160   1.097378   1.790060
    28  C    6.760269   5.278672   5.333351   5.300697   5.825996
    29  C    2.992138   4.082708   3.791474   3.851103   3.949250
    30  C    2.910954   3.650684   4.003134   3.666501   3.391410
    31  O    2.606529   2.655338   3.356252   2.845846   2.525231
    32  C    3.895437   4.673562   5.247375   4.752775   4.245931
    33  C    6.888063   5.667861   5.270157   5.380003   6.123509
    34  C    6.049914   5.093465   4.401266   4.501680   5.387944
    35  H    6.485519   5.779997   4.794885   5.007670   5.995189
    36  H    7.655457   6.091537   6.273925   6.269784   6.711122
    37  H    7.851792   6.679521   6.176438   6.383827   7.160232
    38  H    6.010745   4.289403   5.066318   4.719108   4.840833
    39  C    4.032554   5.363736   4.936421   5.044040   5.132050
    40  C    4.772792   6.095437   5.975668   5.872848   5.725501
    41  C    4.707744   5.799273   6.096073   5.740909   5.344704
    42  H    5.717758   7.129106   6.914806   6.862690   6.740163
    43  H    5.626444   6.683169   7.103323   6.665871   6.165676
    44  H    4.356730   4.832077   5.737623   5.059641   4.353809
    45  H    4.576651   5.971730   5.231623   5.539521   5.804657
                   26         27         28         29         30
    26  H    0.000000
    27  H    1.786155   0.000000
    28  C    6.149419   4.778744   0.000000
    29  C    3.423078   4.910563   8.045508   0.000000
    30  C    3.542396   4.761486   7.898531   1.400122   0.000000
    31  O    3.115573   3.881516   6.672742   2.301469   1.350053
    32  C    4.611145   5.821542   9.094701   2.434181   1.386376
    33  C    6.034131   4.837859   1.397362   7.961784   8.057427
    34  C    4.989585   4.082129   2.417569   6.831802   7.090158
    35  H    5.285127   4.613541   3.412784   7.049017   7.504094
    36  H    7.158793   5.701436   1.092999   9.070908   8.852536
    37  H    6.978368   5.784630   2.157970   8.935115   9.098387
    38  H    5.763800   4.409330   2.177967   7.405873   6.896666
    39  C    4.425608   6.072350   9.368262   1.391813   2.422921
    40  C    5.308223   6.929485  10.395200   2.387465   2.761012
    41  C    5.374804   6.812008  10.265112   2.757201   2.368713
    42  H    6.217585   7.895867  11.423466   3.382074   3.852472
    43  H    6.320819   7.716535  11.218823   3.850102   3.362173
    44  H    5.102202   6.067268   9.205936   3.420643   2.155106
    45  H    4.805600   6.491030   9.683863   2.158534   3.413101
                   31         32         33         34         35
    31  O    0.000000
    32  C    2.423226   0.000000
    33  C    6.958100   9.348459   0.000000
    34  C    6.118972   8.429949   1.387665   0.000000
    35  H    6.676389   8.873983   2.163585   1.090344   0.000000
    36  H    7.589534  10.003638   2.154305   3.400852   4.308075
    37  H    8.026437  10.405250   1.091672   2.150279   2.494952
    38  H    5.561369   7.895624   3.433072   3.922205   5.012486
    39  C    3.596768   2.834369   9.197625   8.002102   8.098702
    40  C    4.104904   2.437137  10.344461   9.205023   9.375890
    41  C    3.644221   1.389876  10.401406   9.381907   9.706515
    42  H    5.196398   3.417161  11.317306  10.138795  10.241127
    43  H    4.552638   2.143849  11.414432  10.426518  10.776836
    44  H    2.711994   1.090582   9.614758   8.819190   9.371008
    45  H    4.459397   3.925950   9.358507   8.087840   8.037710
                   36         37         38         39         40
    36  H    0.000000
    37  H    2.473050   0.000000
    38  H    2.503767   4.327389   0.000000
    39  C   10.408917  10.131795   8.794457   0.000000
    40  C   11.403822  11.317537   9.597192   1.387392   0.000000
    41  C   11.214078  11.429878   9.194141   2.417040   1.398064
    42  H   12.444105  12.266836  10.676858   2.150743   1.091631
    43  H   12.140764  12.454916  10.035258   3.399797   2.153846
    44  H   10.041933  10.694448   7.784153   3.924840   3.435573
    45  H   10.750808  10.223983   9.339222   1.091660   2.166126
                   41         42         43         44         45
    41  C    0.000000
    42  H    2.158621   0.000000
    43  H    1.092986   2.472148   0.000000
    44  H    2.178542   4.328940   2.503415   0.000000
    45  H    3.414841   2.499139   4.309893   5.016350   0.000000
 Stoichiometry    C23H14F6O2
 Framework group  C1[X(C23H14F6O2)]
 Deg. of freedom   129
 Full point group                 C1      NOp   1
 RotChk:  IX=0 Diff= 7.39D-03
 Largest Abelian subgroup         C1      NOp   1
 Largest concise Abelian subgroup C1      NOp   1
                         Standard orientation:                         
 ---------------------------------------------------------------------
 Center     Atomic      Atomic             Coordinates (Angstroms)
 Number     Number       Type             X           Y           Z
 ---------------------------------------------------------------------
      1          6           0        1.415566   -0.293229    0.176449
      2          6           0        2.808709   -0.698168    0.120009
      3          6           0        2.795141   -2.098244    0.074802
      4          8           0        1.559617   -2.633120    0.154811
      5          6           0        0.643525   -1.580990    0.476024
      6          6           0        3.958588   -2.839313   -0.063748
      7          6           0        0.731736    0.836659   -0.026545
      8          6           0        1.188120    2.247686   -0.217039
      9          6           0       -0.731397    0.819035   -0.086567
     10          6           0       -0.016210    3.068801    0.305965
     11          6           0       -1.260618    2.218778   -0.052061
     12          9           0        1.372816    2.543577   -1.521472
     13          9           0        2.313795    2.571573    0.441403
     14          9           0        0.080785    3.145148    1.643643
     15          9           0       -0.067156    4.293814   -0.206920
     16          9           0       -2.249418    2.410842    0.838205
     17          9           0       -1.726189    2.607612   -1.259695
     18          6           0       -0.594756   -1.626828   -0.403089
     19          6           0       -1.388183   -0.337485   -0.209940
     20          6           0       -0.264918   -1.820683   -1.877456
     21          1           0       -1.196642   -1.828442   -2.457246
     22          1           0        0.249937   -2.780142   -2.003571
     23          1           0        0.376432   -1.010155   -2.246152
     24          6           0        0.312675   -1.683349    1.956892
     25          1           0       -0.175188   -2.646694    2.144181
     26          1           0       -0.355027   -0.869914    2.268017
     27          1           0        1.240568   -1.625239    2.539880
     28          6           0        5.152727   -2.135183   -0.156667
     29          6           0       -2.773736   -0.756284   -0.151570
     30          6           0       -2.744483   -2.149212   -0.012875
     31          8           0       -1.497203   -2.665838   -0.007261
     32          6           0       -3.905799   -2.892501    0.131707
     33          6           0        5.187936   -0.738948   -0.112979
     34          6           0        4.014967   -0.009314    0.018913
     35          1           0        4.028740    1.080444    0.051882
     36          1           0        6.087863   -2.690252   -0.266515
     37          1           0        6.145155   -0.219180   -0.185917
     38          1           0        3.918136   -3.928527   -0.099758
     39          6           0       -3.985433   -0.071725   -0.133869
     40          6           0       -5.155660   -0.804172    0.003767
     41          6           0       -5.108011   -2.195066    0.136908
     42          1           0       -6.119872   -0.292415    0.011598
     43          1           0       -6.041753   -2.751801    0.249999
     44          1           0       -3.858397   -3.976532    0.241247
     45          1           0       -4.003881    1.015824   -0.226708
 ---------------------------------------------------------------------
 Rotational constants (GHZ):      0.2085192      0.1503412      0.0964549
 Leave Link  202 at Fri May 15 17:25:00 2020, MaxMem=   536870912 cpu:         0.1
 (Enter /pbs_home/pkowalski/g09d01/g09/l301.exe)
 Basis read from rwf:  (5D, 7F)
 No pseudopotential information found on rwf file.
 There are   535 symmetry adapted cartesian basis functions of A   symmetry.
 There are   504 symmetry adapted basis functions of A   symmetry.
   504 basis functions,   873 primitive gaussians,   535 cartesian basis functions
   111 alpha electrons      111 beta electrons
       nuclear repulsion energy      3373.0265954739 Hartrees.
 IExCor=32609 DFT=T Ex+Corr=LC-wPBE ExCW=0 ScaHFX=  1.000000
 ScaDFX=  1.000000  0.000000  1.000000  1.000000 ScalE2=  1.000000  1.000000
 IRadAn=      0 IRanWt=     -1 IRanGd=            0 ICorTp=0 IEmpDi=131
  HFx wShort=  0.000000 wLong=  0.400000 cFull=  0.000000 cShort=  0.000000 cLong=  1.000000
  DFx wShort=  0.000000 wLong=  0.400000 cFull=  0.000000 cShort=  0.000000 cLong=  1.000000
 NAtoms=   45 NActive=   45 NUniq=   45 SFac= 1.00D+00 NAtFMM=   60 NAOKFM=F Big=F
 Integral buffers will be    131072 words long.
 Raffenetti 2 integral format.
 Two-electron integral symmetry is turned on.
 R6Disp:  Grimme-D3 Dispersion energy=       -0.0421009385 Hartrees.
 Nuclear repulsion after empirical dispersion term =     3372.9844945354 Hartrees.
 No density basis found on file   724.
 Leave Link  301 at Fri May 15 17:25:00 2020, MaxMem=   536870912 cpu:         0.6
 (Enter /pbs_home/pkowalski/g09d01/g09/l302.exe)
 NPDir=0 NMtPBC=     1 NCelOv=     1 NCel=       1 NClECP=     1 NCelD=      1
         NCelK=      1 NCelE2=     1 NClLst=     1 CellRange=     0.0.
 One-electron integrals computed using PRISM.
 NBasis=   504 RedAO= T EigKep=  2.42D-04  NBF=   504
 NBsUse=   504 1.00D-06 EigRej= -1.00D+00 NBFU=   504
 Precomputing XC quadrature grid using
 IXCGrd= 4 IRadAn=           0 IRanWt=          -1 IRanGd=           0 AccXCQ= 0.00D+00.
 Generated NRdTot=       0 NPtTot=           0 NUsed=           0 NTot=          32
 NSgBfM=   517   517   523   523   524 MxSgAt=    45 MxSgA2=    45.
 Leave Link  302 at Fri May 15 17:25:01 2020, MaxMem=   536870912 cpu:        10.0
 (Enter /pbs_home/pkowalski/g09d01/g09/l303.exe)
 DipDrv:  MaxL=1.
 Leave Link  303 at Fri May 15 17:25:01 2020, MaxMem=   536870912 cpu:         1.1
 (Enter /pbs_home/pkowalski/g09d01/g09/l401.exe)
 Initial guess from the checkpoint file:  "dae0097freq_closed_lc-wpbe_air_D3.chk"
 B after Tr=     0.000000    0.000000    0.000000
         Rot=    0.999994   -0.001150   -0.002554   -0.001982 Ang=  -0.39 deg.
 Guess basis will be translated and rotated to current coordinates.
 JPrj=2 DoOrth=T DoCkMO=T.
 Generating alternative initial guess.
 ExpMin= 1.22D-01 ExpMax= 2.89D+03 ExpMxC= 4.35D+02 IAcc=1 IRadAn=         1 AccDes= 0.00D+00
 Harris functional with IExCor=32609 and IRadAn=       1 diagonalized for initial guess.
 HarFok:  IExCor=32609 AccDes= 0.00D+00 IRadAn=         1 IDoV= 1 UseB2=F ITyADJ=14
 ICtDFT=  3500011 ScaDFX=  1.000000  1.000000  1.000000  1.000000
 FoFCou: FMM=F IPFlag=           0 FMFlag=      100000 FMFlg1=           0
         NFxFlg=           0 DoJE=T BraDBF=F KetDBF=T FulRan=T
         wScrn=  0.000000 ICntrl=     500 IOpCl=  0 I1Cent=   200000004 NGrid=           0
         NMat0=    1 NMatS0=      1 NMatT0=    0 NMatD0=    1 NMtDS0=    0 NMtDT0=    0
 Petite list used in FoFCou.
 Harris En= -1631.87520414603    
 Leave Link  401 at Fri May 15 17:25:05 2020, MaxMem=   536870912 cpu:        27.3
 (Enter /pbs_home/pkowalski/g09d01/g09/l502.exe)
 Closed shell SCF:
 Using DIIS extrapolation, IDIIS=  1040.
 Integral symmetry usage will be decided dynamically.
 IVT=      885537 IEndB=      885537 NGot=   536870912 MDV=   536288776
 LenX=   536288776 LenY=   536002016
 Requested convergence on RMS density matrix=1.00D-08 within 128 cycles.
 Requested convergence on MAX density matrix=1.00D-06.
 Requested convergence on             energy=1.00D-06.
 No special actions if energy rises.
 Fock matrices will be formed incrementally for  20 cycles.
 Integral accuracy reduced to 1.0D-05 until final iterations.

 Cycle   1  Pass 0  IDiag  1:
 FoFJK:  IHMeth= 1 ICntrl=       0 DoSepK=T KAlg= 0 I1Cent=   0 FoldK=F
 IRaf=         1 NMat=   1 IRICut=       1 DoRegI=T DoRafI=F ISym2E= 0.
 FoFCou: FMM=F IPFlag=           0 FMFlag=      100000 FMFlg1=           0
         NFxFlg=           0 DoJE=T BraDBF=F KetDBF=F FulRan=T
         wScrn=  0.000000 ICntrl=     500 IOpCl=  0 I1Cent=           0 NGrid=           0
         NMat0=    1 NMatS0=      1 NMatT0=    0 NMatD0=    1 NMtDS0=    0 NMtDT0=    0
 Symmetry not used in FoFCou.
 E= -1632.18029799041    
 DIIS: error= 2.45D-03 at cycle   1 NSaved=   1.
 NSaved= 1 IEnMin= 1 EnMin= -1632.18029799041     IErMin= 1 ErrMin= 2.45D-03
 ErrMax= 2.45D-03  0.00D+00 EMaxC= 1.00D-01 BMatC= 1.26D-02 BMatP= 1.26D-02
 IDIUse=3 WtCom= 9.75D-01 WtEn= 2.45D-02
 Coeff-Com:  0.100D+01
 Coeff-En:   0.100D+01
 Coeff:      0.100D+01
 Gap=     0.791 Goal=   None    Shift=    0.000
 GapD=    0.791 DampG=2.000 DampE=1.000 DampFc=2.0000 IDamp=-1.
 RMSDP=5.43D-04 MaxDP=1.95D-02              OVMax= 1.25D-02

 Cycle   2  Pass 0  IDiag  1:
 RMSU=  5.42D-04    CP:  1.00D+00
 E= -1632.19475164845     Delta-E=       -0.014453658048 Rises=F Damp=F
 DIIS: error= 7.75D-04 at cycle   2 NSaved=   2.
 NSaved= 2 IEnMin= 2 EnMin= -1632.19475164845     IErMin= 2 ErrMin= 7.75D-04
 ErrMax= 7.75D-04  0.00D+00 EMaxC= 1.00D-01 BMatC= 4.91D-04 BMatP= 1.26D-02
 IDIUse=3 WtCom= 9.92D-01 WtEn= 7.75D-03
 Coeff-Com: -0.140D+00 0.114D+01
 Coeff-En:   0.000D+00 0.100D+01
 Coeff:     -0.138D+00 0.114D+01
 Gap=     0.275 Goal=   None    Shift=    0.000
 RMSDP=1.12D-04 MaxDP=3.07D-03 DE=-1.45D-02 OVMax= 4.40D-03

 Cycle   3  Pass 0  IDiag  1:
 RMSU=  7.99D-05    CP:  1.00D+00  1.15D+00
 E= -1632.19593842267     Delta-E=       -0.001186774214 Rises=F Damp=F
 DIIS: error= 2.43D-04 at cycle   3 NSaved=   3.
 NSaved= 3 IEnMin= 3 EnMin= -1632.19593842267     IErMin= 3 ErrMin= 2.43D-04
 ErrMax= 2.43D-04  0.00D+00 EMaxC= 1.00D-01 BMatC= 7.20D-05 BMatP= 4.91D-04
 IDIUse=3 WtCom= 9.98D-01 WtEn= 2.43D-03
 Coeff-Com: -0.439D-01 0.180D+00 0.864D+00
 Coeff-En:   0.000D+00 0.000D+00 0.100D+01
 Coeff:     -0.438D-01 0.180D+00 0.864D+00
 Gap=     0.275 Goal=   None    Shift=    0.000
 RMSDP=4.36D-05 MaxDP=1.79D-03 DE=-1.19D-03 OVMax= 1.37D-03

 Cycle   4  Pass 0  IDiag  1:
 RMSU=  4.01D-05    CP:  1.00D+00  1.17D+00  1.08D+00
 E= -1632.19601716823     Delta-E=       -0.000078745565 Rises=F Damp=F
 DIIS: error= 1.76D-04 at cycle   4 NSaved=   4.
 NSaved= 4 IEnMin= 4 EnMin= -1632.19601716823     IErMin= 4 ErrMin= 1.76D-04
 ErrMax= 1.76D-04  0.00D+00 EMaxC= 1.00D-01 BMatC= 3.50D-05 BMatP= 7.20D-05
 IDIUse=3 WtCom= 9.98D-01 WtEn= 1.76D-03
 Coeff-Com:  0.842D-02-0.161D+00 0.435D+00 0.718D+00
 Coeff-En:   0.000D+00 0.000D+00 0.000D+00 0.100D+01
 Coeff:      0.840D-02-0.161D+00 0.434D+00 0.718D+00
 Gap=     0.275 Goal=   None    Shift=    0.000
 RMSDP=1.84D-05 MaxDP=7.53D-04 DE=-7.87D-05 OVMax= 7.95D-04

 Cycle   5  Pass 0  IDiag  1:
 RMSU=  9.69D-06    CP:  1.00D+00  1.17D+00  1.25D+00  8.21D-01
 E= -1632.19604773512     Delta-E=       -0.000030566893 Rises=F Damp=F
 DIIS: error= 2.81D-05 at cycle   5 NSaved=   5.
 NSaved= 5 IEnMin= 5 EnMin= -1632.19604773512     IErMin= 5 ErrMin= 2.81D-05
 ErrMax= 2.81D-05  0.00D+00 EMaxC= 1.00D-01 BMatC= 6.67D-07 BMatP= 3.50D-05
 IDIUse=1 WtCom= 1.00D+00 WtEn= 0.00D+00
 Coeff-Com:  0.352D-02-0.396D-01 0.498D-01 0.139D+00 0.847D+00
 Coeff:      0.352D-02-0.396D-01 0.498D-01 0.139D+00 0.847D+00
 Gap=     0.275 Goal=   None    Shift=    0.000
 RMSDP=4.30D-06 MaxDP=1.72D-04 DE=-3.06D-05 OVMax= 2.10D-04

 Initial convergence to 1.0D-05 achieved.  Increase integral accuracy.
 Cycle   6  Pass 1  IDiag  1:
 E= -1632.19597261132     Delta-E=        0.000075123808 Rises=F Damp=F
 DIIS: error= 1.85D-04 at cycle   1 NSaved=   1.
 NSaved= 1 IEnMin= 1 EnMin= -1632.19597261132     IErMin= 1 ErrMin= 1.85D-04
 ErrMax= 1.85D-04  0.00D+00 EMaxC= 1.00D-01 BMatC= 6.39D-06 BMatP= 6.39D-06
 IDIUse=3 WtCom= 9.98D-01 WtEn= 1.85D-03
 Coeff-Com:  0.100D+01
 Coeff-En:   0.100D+01
 Coeff:      0.100D+01
 Gap=     0.275 Goal=   None    Shift=    0.000
 RMSDP=4.30D-06 MaxDP=1.72D-04 DE= 7.51D-05 OVMax= 3.00D-04

 Cycle   7  Pass 1  IDiag  1:
 RMSU=  1.44D-04    CP:  1.00D+00
 E= -1632.19597814942     Delta-E=       -0.000005538100 Rises=F Damp=F
 DIIS: error= 1.11D-05 at cycle   2 NSaved=   2.
 NSaved= 2 IEnMin= 2 EnMin= -1632.19597814942     IErMin= 2 ErrMin= 1.11D-05
 ErrMax= 1.11D-05  0.00D+00 EMaxC= 1.00D-01 BMatC= 1.14D-07 BMatP= 6.39D-06
 IDIUse=1 WtCom= 1.00D+00 WtEn= 0.00D+00
 Coeff-Com: -0.910D-02 0.101D+01
 Coeff:     -0.910D-02 0.101D+01
 Gap=     0.275 Goal=   None    Shift=    0.000
 RMSDP=7.99D-06 MaxDP=3.56D-04 DE=-5.54D-06 OVMax= 1.22D-04

 Cycle   8  Pass 1  IDiag  1:
 RMSU=  2.65D-06    CP:  1.00D+00  1.05D+00
 E= -1632.19597825939     Delta-E=       -0.000000109975 Rises=F Damp=F
 DIIS: error= 9.79D-06 at cycle   3 NSaved=   3.
 NSaved= 3 IEnMin= 3 EnMin= -1632.19597825939     IErMin= 3 ErrMin= 9.79D-06
 ErrMax= 9.79D-06  0.00D+00 EMaxC= 1.00D-01 BMatC= 1.11D-07 BMatP= 1.14D-07
 IDIUse=1 WtCom= 1.00D+00 WtEn= 0.00D+00
 Coeff-Com: -0.217D-01 0.510D+00 0.512D+00
 Coeff:     -0.217D-01 0.510D+00 0.512D+00
 Gap=     0.275 Goal=   None    Shift=    0.000
 RMSDP=1.02D-06 MaxDP=4.45D-05 DE=-1.10D-07 OVMax= 7.16D-05

 Cycle   9  Pass 1  IDiag  1:
 RMSU=  8.77D-07    CP:  1.00D+00  1.05D+00  8.64D-01
 E= -1632.19597829033     Delta-E=       -0.000000030939 Rises=F Damp=F
 DIIS: error= 1.56D-06 at cycle   4 NSaved=   4.
 NSaved= 4 IEnMin= 4 EnMin= -1632.19597829033     IErMin= 4 ErrMin= 1.56D-06
 ErrMax= 1.56D-06  0.00D+00 EMaxC= 1.00D-01 BMatC= 2.09D-09 BMatP= 1.11D-07
 IDIUse=1 WtCom= 1.00D+00 WtEn= 0.00D+00
 Coeff-Com: -0.403D-02 0.552D-01 0.108D+00 0.840D+00
 Coeff:     -0.403D-02 0.552D-01 0.108D+00 0.840D+00
 Gap=     0.275 Goal=   None    Shift=    0.000
 RMSDP=3.21D-07 MaxDP=1.26D-05 DE=-3.09D-08 OVMax= 1.51D-05

 Cycle  10  Pass 1  IDiag  1:
 RMSU=  2.30D-07    CP:  1.00D+00  1.06D+00  9.34D-01  1.06D+00
 E= -1632.19597829375     Delta-E=       -0.000000003418 Rises=F Damp=F
 DIIS: error= 7.48D-07 at cycle   5 NSaved=   5.
 NSaved= 5 IEnMin= 5 EnMin= -1632.19597829375     IErMin= 5 ErrMin= 7.48D-07
 ErrMax= 7.48D-07  0.00D+00 EMaxC= 1.00D-01 BMatC= 6.18D-10 BMatP= 2.09D-09
 IDIUse=1 WtCom= 1.00D+00 WtEn= 0.00D+00
 Coeff-Com:  0.365D-02-0.102D+00-0.805D-01 0.321D+00 0.857D+00
 Coeff:      0.365D-02-0.102D+00-0.805D-01 0.321D+00 0.857D+00
 Gap=     0.275 Goal=   None    Shift=    0.000
 RMSDP=1.56D-07 MaxDP=5.40D-06 DE=-3.42D-09 OVMax= 1.17D-05

 Cycle  11  Pass 1  IDiag  1:
 RMSU=  1.06D-07    CP:  1.00D+00  1.06D+00  9.55D-01  1.16D+00  1.10D+00
 E= -1632.19597829498     Delta-E=       -0.000000001231 Rises=F Damp=F
 DIIS: error= 2.03D-07 at cycle   6 NSaved=   6.
 NSaved= 6 IEnMin= 6 EnMin= -1632.19597829498     IErMin= 6 ErrMin= 2.03D-07
 ErrMax= 2.03D-07  0.00D+00 EMaxC= 1.00D-01 BMatC= 4.94D-11 BMatP= 6.18D-10
 IDIUse=1 WtCom= 1.00D+00 WtEn= 0.00D+00
 Coeff-Com:  0.139D-02-0.324D-01-0.321D-01-0.464D-02 0.220D+00 0.848D+00
 Coeff:      0.139D-02-0.324D-01-0.321D-01-0.464D-02 0.220D+00 0.848D+00
 Gap=     0.275 Goal=   None    Shift=    0.000
 RMSDP=4.33D-08 MaxDP=1.74D-06 DE=-1.23D-09 OVMax= 4.14D-06

 Cycle  12  Pass 1  IDiag  1:
 RMSU=  2.71D-08    CP:  1.00D+00  1.06D+00  9.57D-01  1.16D+00  1.20D+00
                    CP:  1.19D+00
 E= -1632.19597829530     Delta-E=       -0.000000000325 Rises=F Damp=F
 DIIS: error= 7.51D-08 at cycle   7 NSaved=   7.
 NSaved= 7 IEnMin= 7 EnMin= -1632.19597829530     IErMin= 7 ErrMin= 7.51D-08
 ErrMax= 7.51D-08  0.00D+00 EMaxC= 1.00D-01 BMatC= 8.54D-12 BMatP= 4.94D-11
 IDIUse=1 WtCom= 1.00D+00 WtEn= 0.00D+00
 Coeff-Com: -0.115D-03 0.515D-02 0.232D-02-0.531D-01-0.615D-01 0.274D+00
 Coeff-Com:  0.833D+00
 Coeff:     -0.115D-03 0.515D-02 0.232D-02-0.531D-01-0.615D-01 0.274D+00
 Coeff:      0.833D+00
 Gap=     0.275 Goal=   None    Shift=    0.000
 RMSDP=2.15D-08 MaxDP=7.40D-07 DE=-3.25D-10 OVMax= 1.75D-06

 Cycle  13  Pass 1  IDiag  1:
 RMSU=  1.19D-08    CP:  1.00D+00  1.06D+00  9.55D-01  1.16D+00  1.24D+00
                    CP:  1.31D+00  1.12D+00
 E= -1632.19597829527     Delta-E=        0.000000000037 Rises=F Damp=F
 DIIS: error= 3.49D-08 at cycle   8 NSaved=   8.
 NSaved= 8 IEnMin= 7 EnMin= -1632.19597829530     IErMin= 8 ErrMin= 3.49D-08
 ErrMax= 3.49D-08  0.00D+00 EMaxC= 1.00D-01 BMatC= 8.39D-13 BMatP= 8.54D-12
 IDIUse=1 WtCom= 1.00D+00 WtEn= 0.00D+00
 Coeff-Com: -0.154D-03 0.426D-02 0.358D-02-0.137D-01-0.352D-01-0.591D-02
 Coeff-Com:  0.216D+00 0.831D+00
 Coeff:     -0.154D-03 0.426D-02 0.358D-02-0.137D-01-0.352D-01-0.591D-02
 Coeff:      0.216D+00 0.831D+00
 Gap=     0.275 Goal=   None    Shift=    0.000
 RMSDP=6.21D-09 MaxDP=2.36D-07 DE= 3.73D-11 OVMax= 5.92D-07

 SCF Done:  E(RLC-wPBE) =  -1632.19597830     A.U. after   13 cycles
            NFock= 13  Conv=0.62D-08     -V/T= 2.0091
 KE= 1.617541483572D+03 PE=-1.056975265420D+04 EE= 3.947030697794D+03
 Leave Link  502 at Fri May 15 17:31:38 2020, MaxMem=   536870912 cpu:      3130.9
 (Enter /pbs_home/pkowalski/g09d01/g09/l701.exe)
 Compute integral first derivatives.
 ... and contract with generalized density number  0.
 R6Disp: Adding Grimme-D3 dispersion energy 1st derivatives to the gradient.
 Leave Link  701 at Fri May 15 17:31:38 2020, MaxMem=   536870912 cpu:         4.4
 (Enter /pbs_home/pkowalski/g09d01/g09/l702.exe)
 L702 exits ... SP integral derivatives will be done elsewhere.
 Leave Link  702 at Fri May 15 17:31:38 2020, MaxMem=   536870912 cpu:         0.2
 (Enter /pbs_home/pkowalski/g09d01/g09/l703.exe)
 Compute integral first derivatives, UseDBF=F ICtDFT=           0.
 Integral derivatives from FoFJK, PRISM(SPDF).
 Calling FoFJK, ICntrl=      2127 FMM=F ISym2X=0 I1Cent= 0 IOpClX= 0 NMat=1 NMatS=1 NMatT=0.
 FoFJK:  IHMeth= 1 ICntrl=    2127 DoSepK=T KAlg= 0 I1Cent=   0 FoldK=F
 IRaf=         1 NMat=   1 IRICut=       1 DoRegI=T DoRafI=F ISym2E= 0.
 FoFCou: FMM=F IPFlag=           0 FMFlag=      100000 FMFlg1=         800
         NFxFlg=           0 DoJE=F BraDBF=F KetDBF=F FulRan=T
         wScrn=  0.000000 ICntrl=    2527 IOpCl=  0 I1Cent=           0 NGrid=           0
         NMat0=    1 NMatS0=      1 NMatT0=    0 NMatD0=    1 NMtDS0=    0 NMtDT0=    0
 Symmetry not used in FoFCou.
 Leave Link  703 at Fri May 15 17:34:23 2020, MaxMem=   536870912 cpu:      1312.8
 (Enter /pbs_home/pkowalski/g09d01/g09/l716.exe)
 Dipole        = 1.31346317D-02-1.21332901D+00 3.23212995D-02
 ***** Axes restored to original set *****
 -------------------------------------------------------------------
 Center     Atomic                   Forces (Hartrees/Bohr)
 Number     Number              X              Y              Z
 -------------------------------------------------------------------
      1        6          -0.001305495   -0.002607850   -0.001158963
      2        6          -0.000913395   -0.000074998    0.000948861
      3        6          -0.000148410    0.000267185   -0.000326978
      4        8           0.000490963    0.000423367    0.000809315
      5        6          -0.001099976    0.000571099    0.001867136
      6        6           0.000321877    0.000014393   -0.000338355
      7        6           0.001757818    0.001401673    0.000546190
      8        6           0.000681231    0.000120648   -0.000011945
      9        6           0.000019284    0.001205408   -0.000536360
     10        6          -0.000788088   -0.001604727   -0.000664938
     11        6          -0.000987527    0.001018074    0.001256853
     12        9          -0.000058504    0.000172885    0.000256411
     13        9           0.000142041   -0.000155752    0.000010464
     14        9          -0.000017291    0.000246570    0.000596731
     15        9           0.000759821    0.001585573   -0.000191751
     16        9           0.000822007   -0.000357571   -0.000395215
     17        9          -0.000006967   -0.000450909   -0.000940910
     18        6           0.000281347   -0.000251843   -0.000519976
     19        6          -0.000742432   -0.001506051    0.000341039
     20        6          -0.000116893   -0.000705233   -0.000514638
     21        1           0.000113047    0.000188286    0.000124414
     22        1          -0.000206117    0.000136397    0.000101822
     23        1          -0.000074267    0.000308862   -0.000258564
     24        6           0.000118646    0.000445443   -0.000427429
     25        1           0.000167724   -0.000251297   -0.000114291
     26        1           0.000284678    0.000094825    0.000045178
     27        1           0.000063352    0.000129448   -0.000204565
     28        6          -0.000682366   -0.000138825   -0.000154663
     29        6           0.000359810   -0.000737667   -0.000405058
     30        6           0.000592795   -0.000377248   -0.000666425
     31        8          -0.000289072    0.000513431    0.000461342
     32        6          -0.000206714    0.000383240   -0.000055862
     33        6          -0.000014936    0.000087368   -0.000006816
     34        6           0.000563074    0.000153385   -0.000703243
     35        1          -0.000494569   -0.000115801    0.000265064
     36        1           0.000220485    0.000029555    0.000035044
     37        1           0.000074366   -0.000113870    0.000096322
     38        1           0.000017412    0.000105445   -0.000123919
     39        6           0.000168546    0.001086488    0.000353988
     40        6           0.000048146   -0.000147873    0.000087603
     41        6           0.000285979   -0.000498773    0.000334436
     42        1          -0.000136265   -0.000081043   -0.000110000
     43        1          -0.000082868    0.000182538   -0.000056269
     44        1           0.000195983    0.000052579    0.000140506
     45        1          -0.000178281   -0.000746832    0.000208411
 -------------------------------------------------------------------
 Cartesian Forces:  Max     0.002607850 RMS     0.000612360
 Leave Link  716 at Fri May 15 17:34:23 2020, MaxMem=   536870912 cpu:         0.2
 (Enter /pbs_home/pkowalski/g09d01/g09/l103.exe)

 GradGradGradGradGradGradGradGradGradGradGradGradGradGradGradGradGradGrad
 Berny optimization.
 Using GEDIIS/GDIIS optimizer.
 FormGI is forming the generalized inverse of G from B-inverse, IUseBI=4.
 Internal  Forces:  Max     0.002568977 RMS     0.000313236
 Search for a local minimum.
 Step number   5 out of a maximum of  270
 All quantities printed in internal units (Hartrees-Bohrs-Radians)
 RMS Force = .31324D-03 SwitMx=.10000D-02 MixMth= 2
 Mixed Optimization -- En-DIIS/RFO-DIIS
 Swapping is turned off.
 Update second derivatives using D2CorX and points    4    5
 DE= -9.73D-04 DEPred=-1.04D-03 R= 9.37D-01
 TightC=F SS=  1.41D+00  RLast= 4.08D-01 DXNew= 2.4000D+00 1.2241D+00
 Trust test= 9.37D-01 RLast= 4.08D-01 DXMaxT set to 1.43D+00
 ITU=  1  1  1  1  0
     Eigenvalues ---    0.00228   0.00230   0.00516   0.00783   0.00953
     Eigenvalues ---    0.00981   0.01080   0.01150   0.01273   0.01338
     Eigenvalues ---    0.01959   0.01971   0.01978   0.01987   0.01995
     Eigenvalues ---    0.02001   0.02002   0.02007   0.02085   0.02087
     Eigenvalues ---    0.02093   0.02095   0.02105   0.02106   0.02158
     Eigenvalues ---    0.02185   0.02279   0.02310   0.04436   0.04638
     Eigenvalues ---    0.05052   0.05567   0.05570   0.05770   0.05778
     Eigenvalues ---    0.05885   0.06136   0.07436   0.07576   0.08045
     Eigenvalues ---    0.08914   0.09174   0.09260   0.09613   0.10254
     Eigenvalues ---    0.10587   0.11050   0.12099   0.12403   0.13995
     Eigenvalues ---    0.14459   0.15928   0.15997   0.16000   0.16000
     Eigenvalues ---    0.16000   0.16000   0.16000   0.16000   0.16000
     Eigenvalues ---    0.16000   0.16000   0.16004   0.16021   0.16039
     Eigenvalues ---    0.16886   0.17383   0.20790   0.21981   0.22000
     Eigenvalues ---    0.22591   0.22697   0.24052   0.24273   0.24341
     Eigenvalues ---    0.24377   0.24656   0.24708   0.24946   0.26079
     Eigenvalues ---    0.27378   0.27825   0.28174   0.28304   0.28402
     Eigenvalues ---    0.28467   0.31900   0.32410   0.32462   0.32509
     Eigenvalues ---    0.32550   0.32567   0.32584   0.33074   0.33639
     Eigenvalues ---    0.34621   0.35722   0.35724   0.35727   0.35730
     Eigenvalues ---    0.35739   0.35800   0.36052   0.36340   0.37095
     Eigenvalues ---    0.37351   0.40041   0.40217   0.41492   0.41514
     Eigenvalues ---    0.42250   0.43801   0.44545   0.44668   0.45757
     Eigenvalues ---    0.45798   0.45831   0.46123   0.46788   0.47385
     Eigenvalues ---    0.47456   0.47739   0.48320   0.48434   0.48696
     Eigenvalues ---    0.49321   0.52262   0.52365   0.56207
 En-DIIS/RFO-DIIS IScMMF=        0 using points:     5    4
 RFO step:  Lambda=-6.17203718D-05.
 NNeg= 0 NP= 2 Switch=  2.50D-03 Rises=F DC=  9.73D-04 SmlDif=  1.00D-05
 RMS Error=  0.9064577204D-03 NUsed= 2 EDIIS=F
 DidBck=F Rises=F RFO-DIIS coefs:    1.03330   -0.03330
 Iteration  1 RMS(Cart)=  0.01908264 RMS(Int)=  0.00012538
 Iteration  2 RMS(Cart)=  0.00023753 RMS(Int)=  0.00002254
 Iteration  3 RMS(Cart)=  0.00000001 RMS(Int)=  0.00002254
 ITry= 1 IFail=0 DXMaxC= 1.00D-01 DCOld= 1.00D+10 DXMaxT= 1.43D+00 DXLimC= 3.00D+00 Rises=F
 Variable       Old X    -DE/DX   Delta X   Delta X   Delta X     New X
                                 (Linear)    (Quad)   (Total)
    R1        2.74369   0.00066   0.00006   0.00182   0.00191   2.74559
    R2        2.89327  -0.00051  -0.00009  -0.00349  -0.00361   2.88966
    R3        2.52508   0.00257  -0.00044   0.00541   0.00499   2.53008
    R4        2.64726  -0.00046   0.00000  -0.00052  -0.00050   2.64676
    R5        2.63195   0.00030   0.00001   0.00068   0.00069   2.63264
    R6        2.54869   0.00029  -0.00002   0.00067   0.00064   2.54933
    R7        2.61984   0.00006   0.00004   0.00015   0.00019   2.62002
    R8        2.70527  -0.00025   0.00023  -0.00029  -0.00008   2.70519
    R9        2.87107  -0.00064   0.00014  -0.00336  -0.00326   2.86781
   R10        2.87394   0.00052   0.00008   0.00211   0.00219   2.87613
   R11        2.62556  -0.00002   0.00001  -0.00005  -0.00004   2.62552
   R12        2.06086  -0.00013  -0.00001  -0.00034  -0.00035   2.06051
   R13        2.82548   0.00031  -0.00013   0.00048   0.00037   2.82585
   R14        2.76745  -0.00016  -0.00010  -0.00005  -0.00007   2.76738
   R15        2.92644  -0.00037   0.00013  -0.00119  -0.00107   2.92536
   R16        2.55163   0.00031   0.00007   0.00088   0.00095   2.55258
   R17        2.53927  -0.00011   0.00006  -0.00006   0.00000   2.53927
   R18        2.82863   0.00032  -0.00017   0.00037   0.00021   2.82884
   R19        2.52413   0.00169  -0.00029   0.00337   0.00310   2.52723
   R20        2.92711   0.00005   0.00020   0.00037   0.00053   2.92764
   R21        2.53859  -0.00062   0.00000  -0.00144  -0.00145   2.53714
   R22        2.51149   0.00171  -0.00004   0.00360   0.00355   2.51505
   R23        2.54039   0.00096  -0.00004   0.00194   0.00189   2.54228
   R24        2.55381  -0.00103   0.00020  -0.00164  -0.00144   2.55237
   R25        2.88407   0.00015  -0.00025  -0.00182  -0.00209   2.88198
   R26        2.87843  -0.00028   0.00002  -0.00106  -0.00104   2.87738
   R27        2.70609  -0.00011   0.00031   0.00036   0.00065   2.70674
   R28        2.73753   0.00086  -0.00003   0.00192   0.00191   2.73944
   R29        2.07382   0.00014   0.00002   0.00045   0.00047   2.07429
   R30        2.07142   0.00013  -0.00003   0.00028   0.00025   2.07167
   R31        2.07373   0.00035   0.00000   0.00108   0.00109   2.07482
   R32        2.07106   0.00020  -0.00004   0.00047   0.00044   2.07150
   R33        2.07380   0.00029   0.00003   0.00095   0.00098   2.07478
   R34        2.07374   0.00017   0.00003   0.00057   0.00060   2.07434
   R35        2.64063   0.00000   0.00000   0.00011   0.00011   2.64074
   R36        2.06547  -0.00022   0.00001  -0.00060  -0.00059   2.06488
   R37        2.64585  -0.00023  -0.00004  -0.00019  -0.00022   2.64563
   R38        2.63015   0.00036  -0.00001   0.00080   0.00080   2.63094
   R39        2.55123   0.00016   0.00002   0.00063   0.00064   2.55187
   R40        2.61987   0.00000   0.00005   0.00003   0.00008   2.61995
   R41        2.62649  -0.00001   0.00002  -0.00004  -0.00002   2.62647
   R42        2.06090  -0.00014  -0.00001  -0.00038  -0.00038   2.06052
   R43        2.62231   0.00010   0.00003   0.00027   0.00031   2.62261
   R44        2.06296  -0.00017  -0.00001  -0.00046  -0.00046   2.06250
   R45        2.06045  -0.00043   0.00000  -0.00119  -0.00118   2.05927
   R46        2.62179   0.00028   0.00003   0.00068   0.00071   2.62250
   R47        2.06294  -0.00074   0.00003  -0.00201  -0.00198   2.06096
   R48        2.64196  -0.00014   0.00001  -0.00027  -0.00027   2.64169
   R49        2.06288  -0.00017  -0.00001  -0.00046  -0.00047   2.06241
   R50        2.06544  -0.00020   0.00001  -0.00054  -0.00053   2.06491
    A1        1.83058   0.00004  -0.00016  -0.00063  -0.00086   1.82972
    A2        2.37602   0.00009   0.00025   0.00341   0.00364   2.37967
    A3        2.07474  -0.00012  -0.00006  -0.00217  -0.00221   2.07253
    A4        1.84492  -0.00003  -0.00004   0.00012   0.00004   1.84496
    A5        2.34049   0.00016   0.00015   0.00153   0.00165   2.34214
    A6        2.09481  -0.00011  -0.00009  -0.00056  -0.00068   2.09413
[truncated: 865,558 more chars]
