# Supplementary material for: Wide-range IR spectra of diarylethene derivatives and their simulation using the density functional theory
Source: Sci Rep. 2022 Oct 7;12:16834. doi: 10.1038/s41598-022-20264-x (PMC9546887; doi:10.1038/s41598-022-20264-x)
Supplement: Supplementary file 1 — Supplementary Information 1. [file 41598_2022_20264_MOESM1_ESM.zip › IR_files/4_0097/closed/closed_cam-b3lypD3.log]

 Entering Gaussian System, Link 0=g09
 Input=closed_cam-b3lypD3.gjf
 Output=closed_cam-b3lypD3.log
 AtFile(1): /pbs_home/daria/inz/Def2SVP.gbs
            O     0
            S   5   1.00
               2266.1767785             -0.53431809926D-02
                340.87010191            -0.39890039230D-01
                 77.363135167           -0.17853911985
                 21.479644940           -0.46427684959
                  6.6589433124          -0.44309745172
            S   1   1.00
                  0.80975975668          1.0000000
            S   1   1.00
                  0.25530772234          1.0000000
            P   3   1.00
                 17.721504317            0.43394573193D-01
                  3.8635505440           0.23094120765
                  1.0480920883           0.51375311064
            P   1   1.00
                  0.27641544411          1.0000000
            D   1   1.00
                  1.2000000              1.0000000
            ****
            H     0
            S   3   1.00
                 13.0107010              0.19682158E-01
                  1.9622572              0.13796524
                  0.44453796             0.47831935
            S   1   1.00
                  0.12194962             1.0000000
            P   1   1.00
                  0.8000000              1.0000000
            ****
            C     0
            S   5   1.00
               1238.4016938              0.54568832082E-02
                186.29004992             0.40638409211E-01
                 42.251176346            0.18025593888
                 11.676557932            0.46315121755
                  3.5930506482           0.44087173314
            S   1   1.00
                  0.40245147363          1.0000000
            S   1   1.00
                  0.13090182668          1.0000000
            P   3   1.00
                  9.4680970621           0.38387871728E-01
                  2.0103545142           0.21117025112
                  0.54771004707          0.51328172114
            P   1   1.00
                  0.15268613795          1.0000000
            D   1   1.00
                  0.8000000              1.0000000
            ****
            F     0
            S   5   1.00
               2894.8325990             -0.53408255515E-02
                435.41939120            -0.39904258866E-01
                 98.843328866           -0.17912768038
                 27.485198001           -0.46758090825
                  8.5405498171          -0.44653131020
            S   1   1.00
                  1.0654578038           1.0000000
            S   1   1.00
                  0.33247346748          1.0000000
            P   3   1.00
                 22.696633924           -0.45212874436E-01
                  4.9872339257          -0.23754317067
                  1.3491613954          -0.51287353587
            P   1   1.00
                  0.34829881977          1.0000000
            D   1   1.00
                  1.4000000              1.0000000
            ****
 Initial command:
 /pbs_home/pkowalski/g09d01/g09/l1.exe "/pbs_home/daria/inz/0097/closed/CAM-B3LYP/Gau-6776.inp" -scrdir="/pbs_home/daria/inz/0097/closed/CAM-B3LYP/"
 Entering Link 1 = /pbs_home/pkowalski/g09d01/g09/l1.exe PID=      6777.
  
 Copyright (c) 1988,1990,1992,1993,1995,1998,2003,2009,2013,
            Gaussian, Inc.  All Rights Reserved.
  
 This is part of the Gaussian(R) 09 program.  It is based on
 the Gaussian(R) 03 system (copyright 2003, Gaussian, Inc.),
 the Gaussian(R) 98 system (copyright 1998, Gaussian, Inc.),
 the Gaussian(R) 94 system (copyright 1995, Gaussian, Inc.),
 the Gaussian 92(TM) system (copyright 1992, Gaussian, Inc.),
 the Gaussian 90(TM) system (copyright 1990, Gaussian, Inc.),
 the Gaussian 88(TM) system (copyright 1988, Gaussian, Inc.),
 the Gaussian 86(TM) system (copyright 1986, Carnegie Mellon
 University), and the Gaussian 82(TM) system (copyright 1983,
 Carnegie Mellon University). Gaussian is a federally registered
 trademark of Gaussian, Inc.
  
 This software contains proprietary and confidential information,
 including trade secrets, belonging to Gaussian, Inc.
  
 This software is provided under written license and may be
 used, copied, transmitted, or stored only in accord with that
 written license.
  
 The following legend is applicable only to US Government
 contracts under FAR:
  
                    RESTRICTED RIGHTS LEGEND
  
 Use, reproduction and disclosure by the US Government is
 subject to restrictions as set forth in subparagraphs (a)
 and (c) of the Commercial Computer Software - Restricted
 Rights clause in FAR 52.227-19.
  
 Gaussian, Inc.
 340 Quinnipiac St., Bldg. 40, Wallingford CT 06492
  
  
 ---------------------------------------------------------------
 Warning -- This program may not be used in any manner that
 competes with the business of Gaussian, Inc. or will provide
 assistance to any competitor of Gaussian, Inc.  The licensee
 of this program is prohibited from giving any competitor of
 Gaussian, Inc. access to this program.  By using this program,
 the user acknowledges that Gaussian, Inc. is engaged in the
 business of creating and licensing software in the field of
 computational chemistry and represents and warrants to the
 licensee that it is not a competitor of Gaussian, Inc. and that
 it will not use this program in any manner prohibited above.
 ---------------------------------------------------------------
  

 Cite this work as:
 Gaussian 09, Revision D.01,
 M. J. Frisch, G. W. Trucks, H. B. Schlegel, G. E. Scuseria, 
 M. A. Robb, J. R. Cheeseman, G. Scalmani, V. Barone, B. Mennucci, 
 G. A. Petersson, H. Nakatsuji, M. Caricato, X. Li, H. P. Hratchian, 
 A. F. Izmaylov, J. Bloino, G. Zheng, J. L. Sonnenberg, M. Hada, 
 M. Ehara, K. Toyota, R. Fukuda, J. Hasegawa, M. Ishida, T. Nakajima, 
 Y. Honda, O. Kitao, H. Nakai, T. Vreven, J. A. Montgomery, Jr., 
 J. E. Peralta, F. Ogliaro, M. Bearpark, J. J. Heyd, E. Brothers, 
 K. N. Kudin, V. N. Staroverov, T. Keith, R. Kobayashi, J. Normand, 
 K. Raghavachari, A. Rendell, J. C. Burant, S. S. Iyengar, J. Tomasi, 
 M. Cossi, N. Rega, J. M. Millam, M. Klene, J. E. Knox, J. B. Cross, 
 V. Bakken, C. Adamo, J. Jaramillo, R. Gomperts, R. E. Stratmann, 
 O. Yazyev, A. J. Austin, R. Cammi, C. Pomelli, J. W. Ochterski, 
 R. L. Martin, K. Morokuma, V. G. Zakrzewski, G. A. Voth, 
 P. Salvador, J. J. Dannenberg, S. Dapprich, A. D. Daniels, 
 O. Farkas, J. B. Foresman, J. V. Ortiz, J. Cioslowski, 
 and D. J. Fox, Gaussian, Inc., Wallingford CT, 2013.
 
 ******************************************
 Gaussian 09:  ES64L-G09RevD.01 24-Apr-2013
                28-Aug-2019 
 ******************************************
 %chk=dae0097freq_closed_cam-b3lypd3.chk
 %NProcShared=8
 Will use up to    8 processors via shared memory.
 %Mem=4GB
 -------------------------------------------------------
 #P opt freq=Raman CAM-B3LYP/Gen EmpiricalDispersion=GD3
 -------------------------------------------------------
 1/14=-1,18=20,19=15,26=3,38=1/1,3;
 2/9=110,12=2,17=6,18=5,40=1/2;
 3/5=7,11=2,16=1,25=1,30=1,71=1,74=-40,124=31/1,2,3;
 4//1;
 5/5=2,38=5/2;
 6/7=2,8=2,9=2,10=2,28=1/1;
 7//1,2,3,16;
 1/14=-1,18=20,19=15,26=3/3(2);
 2/9=110/2;
 99//99;
 2/9=110/2;
 3/5=7,6=1,11=2,16=1,25=1,30=1,71=1,74=-40,82=7,124=31/1,2,3;
 4/5=5,16=3,69=1/1;
 5/5=2,38=5/2;
 7//1,2,3,16;
 1/14=-1,18=20,19=15,26=3/3(-5);
 2/9=110/2;
 6/7=2,8=2,9=2,10=2,19=2,28=1/1;
 99/9=1/99;
 Leave Link    1 at Wed Aug 28 13:23:17 2019, MaxMem=   536870912 cpu:         0.5
 (Enter /pbs_home/pkowalski/g09d01/g09/l101.exe)
 -------------------
 Title Card Required
 -------------------
 Symbolic Z-matrix:
 Charge =  0 Multiplicity = 1
 C                    -1.66312  -0.13968  -0.56629 
 C                    -3.01363   0.20184  -0.93949 
 C                    -3.76531  -0.91862  -0.68143 
 O                    -3.03182  -1.94043  -0.18542 
 C                    -1.6889   -1.58575  -0.11004 
 C                    -5.1394   -0.93336  -0.91616 
 C                    -0.44624   0.68023  -0.40065 
 C                    -0.1705    2.10992  -0.69801 
 C                     0.57478   0.19411   0.52559 
 C                     1.35552   2.14203  -0.52348 
 C                     1.66234   1.20438   0.65807 
 F                    -0.81058   2.90468   0.23773 
 F                    -0.52771   2.48068  -1.98224 
 F                     1.91643   1.58194  -1.66524 
 F                     1.867     3.41721  -0.36019 
 F                     2.93454   0.67816   0.53721 
 F                     1.51965   1.84923   1.87423 
 C                    -1.11372  -1.61694   1.34025 
 C                     0.28772  -1.03442   1.30433 
 C                    -1.99473  -0.81018   2.31927 
 H                    -1.54819  -0.82713   3.33687 
 H                    -3.00861  -1.25884   2.38191 
 H                    -2.09505   0.25219   2.01294 
 C                    -0.88059  -2.47689  -1.07353 
 H                    -0.93802  -3.5378   -0.75055 
 H                     0.18759  -2.17769  -1.11709 
 H                    -1.29847  -2.40413  -2.10063 
 C                    -5.7424    0.23142  -1.42197 
 C                     1.14791  -1.99787   1.95328 
 C                     0.34486  -3.07752   2.23833 
 O                    -0.93953  -2.89368   1.86022 
 C                     0.85966  -4.21818   2.85248 
 C                    -4.96786   1.38228  -1.67591 
 C                    -3.58441   1.37613  -1.42954 
 H                    -2.99132   2.25867  -1.61697 
 H                    -6.8076    0.24645  -1.61255 
 H                    -5.44193   2.27628  -2.05963 
 H                    -5.72739  -1.81837  -0.71126 
 C                     2.51055  -1.99911   2.25418 
 C                     3.04879  -3.13781   2.87716 
 C                     2.22675  -4.24317   3.17551 
 H                     4.10145  -3.16737   3.1268 
 H                     2.65096  -5.11657   3.65347 
 H                     0.22188  -5.06368   3.0747 
 H                     3.14477  -1.1587    2.02607 
 
 NAtoms=     45 NQM=       45 NQMF=       0 NMMI=      0 NMMIF=      0
                NMic=       0 NMicF=      0.
                    Isotopes and Nuclear Properties:
 (Nuclear quadrupole moments (NQMom) in fm**2, nuclear magnetic moments (NMagM)
  in nuclear magnetons)

  Atom         1           2           3           4           5           6           7           8           9          10
 IAtWgt=          12          12          12          16          12          12          12          12          12          12
 AtmWgt=  12.0000000  12.0000000  12.0000000  15.9949146  12.0000000  12.0000000  12.0000000  12.0000000  12.0000000  12.0000000
 NucSpn=           0           0           0           0           0           0           0           0           0           0
 AtZEff=   0.0000000   0.0000000   0.0000000   0.0000000   0.0000000   0.0000000   0.0000000   0.0000000   0.0000000   0.0000000
 NQMom=    0.0000000   0.0000000   0.0000000   0.0000000   0.0000000   0.0000000   0.0000000   0.0000000   0.0000000   0.0000000
 NMagM=    0.0000000   0.0000000   0.0000000   0.0000000   0.0000000   0.0000000   0.0000000   0.0000000   0.0000000   0.0000000
 AtZNuc=   6.0000000   6.0000000   6.0000000   8.0000000   6.0000000   6.0000000   6.0000000   6.0000000   6.0000000   6.0000000

  Atom        11          12          13          14          15          16          17          18          19          20
 IAtWgt=          12          19          19          19          19          19          19          12          12          12
 AtmWgt=  12.0000000  18.9984033  18.9984033  18.9984033  18.9984033  18.9984033  18.9984033  12.0000000  12.0000000  12.0000000
 NucSpn=           0           1           1           1           1           1           1           0           0           0
 AtZEff=   0.0000000   0.0000000   0.0000000   0.0000000   0.0000000   0.0000000   0.0000000   0.0000000   0.0000000   0.0000000
 NQMom=    0.0000000   0.0000000   0.0000000   0.0000000   0.0000000   0.0000000   0.0000000   0.0000000   0.0000000   0.0000000
 NMagM=    0.0000000   2.6288670   2.6288670   2.6288670   2.6288670   2.6288670   2.6288670   0.0000000   0.0000000   0.0000000
 AtZNuc=   6.0000000   9.0000000   9.0000000   9.0000000   9.0000000   9.0000000   9.0000000   6.0000000   6.0000000   6.0000000

  Atom        21          22          23          24          25          26          27          28          29          30
 IAtWgt=           1           1           1          12           1           1           1          12          12          12
 AtmWgt=   1.0078250   1.0078250   1.0078250  12.0000000   1.0078250   1.0078250   1.0078250  12.0000000  12.0000000  12.0000000
 NucSpn=           1           1           1           0           1           1           1           0           0           0
 AtZEff=   0.0000000   0.0000000   0.0000000   0.0000000   0.0000000   0.0000000   0.0000000   0.0000000   0.0000000   0.0000000
 NQMom=    0.0000000   0.0000000   0.0000000   0.0000000   0.0000000   0.0000000   0.0000000   0.0000000   0.0000000   0.0000000
 NMagM=    2.7928460   2.7928460   2.7928460   0.0000000   2.7928460   2.7928460   2.7928460   0.0000000   0.0000000   0.0000000
 AtZNuc=   1.0000000   1.0000000   1.0000000   6.0000000   1.0000000   1.0000000   1.0000000   6.0000000   6.0000000   6.0000000

  Atom        31          32          33          34          35          36          37          38          39          40
 IAtWgt=          16          12          12          12           1           1           1           1          12          12
 AtmWgt=  15.9949146  12.0000000  12.0000000  12.0000000   1.0078250   1.0078250   1.0078250   1.0078250  12.0000000  12.0000000
 NucSpn=           0           0           0           0           1           1           1           1           0           0
 AtZEff=   0.0000000   0.0000000   0.0000000   0.0000000   0.0000000   0.0000000   0.0000000   0.0000000   0.0000000   0.0000000
 NQMom=    0.0000000   0.0000000   0.0000000   0.0000000   0.0000000   0.0000000   0.0000000   0.0000000   0.0000000   0.0000000
 NMagM=    0.0000000   0.0000000   0.0000000   0.0000000   2.7928460   2.7928460   2.7928460   2.7928460   0.0000000   0.0000000
 AtZNuc=   8.0000000   6.0000000   6.0000000   6.0000000   1.0000000   1.0000000   1.0000000   1.0000000   6.0000000   6.0000000

  Atom        41          42          43          44          45
 IAtWgt=          12           1           1           1           1
 AtmWgt=  12.0000000   1.0078250   1.0078250   1.0078250   1.0078250
 NucSpn=           0           1           1           1           1
 AtZEff=   0.0000000   0.0000000   0.0000000   0.0000000   0.0000000
 NQMom=    0.0000000   0.0000000   0.0000000   0.0000000   0.0000000
 NMagM=    0.0000000   2.7928460   2.7928460   2.7928460   2.7928460
 AtZNuc=   6.0000000   1.0000000   1.0000000   1.0000000   1.0000000
 Leave Link  101 at Wed Aug 28 13:23:17 2019, MaxMem=   536870912 cpu:         2.2
 (Enter /pbs_home/pkowalski/g09d01/g09/l103.exe)

 GradGradGradGradGradGradGradGradGradGradGradGradGradGradGradGradGradGrad
 Berny optimization.
 Initialization pass.
                           ----------------------------
                           !    Initial Parameters    !
                           ! (Angstroms and Degrees)  !
 --------------------------                            --------------------------
 ! Name  Definition              Value          Derivative Info.                !
 --------------------------------------------------------------------------------
 ! R1    R(1,2)                  1.4421         estimate D2E/DX2                !
 ! R2    R(1,5)                  1.5166         estimate D2E/DX2                !
 ! R3    R(1,7)                  1.4766         estimate D2E/DX2                !
 ! R4    R(2,3)                  1.3737         estimate D2E/DX2                !
 ! R5    R(2,34)                 1.3946         estimate D2E/DX2                !
 ! R6    R(3,4)                  1.3521         estimate D2E/DX2                !
 ! R7    R(3,6)                  1.3941         estimate D2E/DX2                !
 ! R8    R(4,5)                  1.391          estimate D2E/DX2                !
 ! R9    R(5,18)                 1.5605         estimate D2E/DX2                !
 ! R10   R(5,24)                 1.5414         estimate D2E/DX2                !
 ! R11   R(6,28)                 1.4058         estimate D2E/DX2                !
 ! R12   R(6,38)                 1.0821         estimate D2E/DX2                !
 ! R13   R(7,8)                  1.4861         estimate D2E/DX2                !
 ! R14   R(7,9)                  1.4617         estimate D2E/DX2                !
 ! R15   R(8,10)                 1.5363         estimate D2E/DX2                !
 ! R16   R(8,12)                 1.3845         estimate D2E/DX2                !
 ! R17   R(8,13)                 1.3836         estimate D2E/DX2                !
 ! R18   R(9,11)                 1.4903         estimate D2E/DX2                !
 ! R19   R(9,19)                 1.4826         estimate D2E/DX2                !
 ! R20   R(10,11)                1.5393         estimate D2E/DX2                !
 ! R21   R(10,14)                1.3899         estimate D2E/DX2                !
 ! R22   R(10,15)                1.3836         estimate D2E/DX2                !
 ! R23   R(11,16)                1.382          estimate D2E/DX2                !
 ! R24   R(11,17)                1.3839         estimate D2E/DX2                !
 ! R25   R(18,19)                1.5181         estimate D2E/DX2                !
 ! R26   R(18,20)                1.5445         estimate D2E/DX2                !
 ! R27   R(18,31)                1.3895         estimate D2E/DX2                !
 ! R28   R(19,29)                1.4454         estimate D2E/DX2                !
 ! R29   R(20,21)                1.1114         estimate D2E/DX2                !
 ! R30   R(20,22)                1.1105         estimate D2E/DX2                !
 ! R31   R(20,23)                1.1102         estimate D2E/DX2                !
 ! R32   R(24,25)                1.1105         estimate D2E/DX2                !
 ! R33   R(24,26)                1.1101         estimate D2E/DX2                !
 ! R34   R(24,27)                1.1112         estimate D2E/DX2                !
 ! R35   R(28,33)                1.4103         estimate D2E/DX2                !
 ! R36   R(28,36)                1.0822         estimate D2E/DX2                !
 ! R37   R(29,30)                1.3754         estimate D2E/DX2                !
 ! R38   R(29,39)                1.3955         estimate D2E/DX2                !
 ! R39   R(30,31)                1.3515         estimate D2E/DX2                !
 ! R40   R(30,32)                1.394          estimate D2E/DX2                !
 ! R41   R(32,41)                1.405          estimate D2E/DX2                !
 ! R42   R(32,44)                1.0821         estimate D2E/DX2                !
 ! R43   R(33,34)                1.4052         estimate D2E/DX2                !
 ! R44   R(33,37)                1.0822         estimate D2E/DX2                !
 ! R45   R(34,35)                1.0797         estimate D2E/DX2                !
 ! R46   R(39,40)                1.4051         estimate D2E/DX2                !
 ! R47   R(39,45)                1.0773         estimate D2E/DX2                !
 ! R48   R(40,41)                1.4095         estimate D2E/DX2                !
 ! R49   R(40,42)                1.0823         estimate D2E/DX2                !
 ! R50   R(41,43)                1.0822         estimate D2E/DX2                !
 ! A1    A(2,1,5)              106.7228         estimate D2E/DX2                !
 ! A2    A(2,1,7)              132.0099         estimate D2E/DX2                !
 ! A3    A(5,1,7)              120.6439         estimate D2E/DX2                !
 ! A4    A(1,2,3)              105.7031         estimate D2E/DX2                !
 ! A5    A(1,2,34)             132.3465         estimate D2E/DX2                !
 ! A6    A(3,2,34)             121.9283         estimate D2E/DX2                !
 ! A7    A(2,3,4)              112.8602         estimate D2E/DX2                !
 ! A8    A(2,3,6)              121.0871         estimate D2E/DX2                !
 ! A9    A(4,3,6)              126.0501         estimate D2E/DX2                !
 ! A10   A(3,4,5)              110.5431         estimate D2E/DX2                !
 ! A11   A(1,5,4)              104.0778         estimate D2E/DX2                !
 ! A12   A(1,5,18)             107.0014         estimate D2E/DX2                !
 ! A13   A(1,5,24)             110.7509         estimate D2E/DX2                !
 ! A14   A(4,5,18)             113.6477         estimate D2E/DX2                !
 ! A15   A(4,5,24)             108.9647         estimate D2E/DX2                !
 ! A16   A(18,5,24)            112.0921         estimate D2E/DX2                !
 ! A17   A(3,6,28)             118.3351         estimate D2E/DX2                !
 ! A18   A(3,6,38)             120.8202         estimate D2E/DX2                !
 ! A19   A(28,6,38)            120.8445         estimate D2E/DX2                !
 ! A20   A(1,7,8)              131.6546         estimate D2E/DX2                !
 ! A21   A(1,7,9)              117.5193         estimate D2E/DX2                !
 ! A22   A(8,7,9)              108.4888         estimate D2E/DX2                !
 ! A23   A(7,8,10)             100.4678         estimate D2E/DX2                !
 ! A24   A(7,8,12)             109.3428         estimate D2E/DX2                !
 ! A25   A(7,8,13)             113.3047         estimate D2E/DX2                !
 ! A26   A(10,8,12)            111.7424         estimate D2E/DX2                !
 ! A27   A(10,8,13)            110.8729         estimate D2E/DX2                !
 ! A28   A(12,8,13)            110.7407         estimate D2E/DX2                !
 ! A29   A(7,9,11)             109.9149         estimate D2E/DX2                !
 ! A30   A(7,9,19)             118.2387         estimate D2E/DX2                !
 ! A31   A(11,9,19)            131.0205         estimate D2E/DX2                !
 ! A32   A(8,10,11)            105.811          estimate D2E/DX2                !
 ! A33   A(8,10,14)            107.4037         estimate D2E/DX2                !
 ! A34   A(8,10,15)            113.5697         estimate D2E/DX2                !
 ! A35   A(11,10,14)           107.7368         estimate D2E/DX2                !
 ! A36   A(11,10,15)           113.3993         estimate D2E/DX2                !
 ! A37   A(14,10,15)           108.6114         estimate D2E/DX2                !
 ! A38   A(9,11,10)            101.4925         estimate D2E/DX2                !
 ! A39   A(9,11,16)            113.9461         estimate D2E/DX2                !
 ! A40   A(9,11,17)            108.5871         estimate D2E/DX2                !
 ! A41   A(10,11,16)           110.3832         estimate D2E/DX2                !
 ! A42   A(10,11,17)           111.7257         estimate D2E/DX2                !
 ! A43   A(16,11,17)           110.4374         estimate D2E/DX2                !
 ! A44   A(5,18,19)            108.0956         estimate D2E/DX2                !
 ! A45   A(5,18,20)            111.6182         estimate D2E/DX2                !
 ! A46   A(5,18,31)            114.3528         estimate D2E/DX2                !
 ! A47   A(19,18,20)           109.9465         estimate D2E/DX2                !
 ! A48   A(19,18,31)           104.2233         estimate D2E/DX2                !
 ! A49   A(20,18,31)           108.3151         estimate D2E/DX2                !
 ! A50   A(9,19,18)            120.6055         estimate D2E/DX2                !
 ! A51   A(9,19,29)            132.2924         estimate D2E/DX2                !
 ! A52   A(18,19,29)           106.4382         estimate D2E/DX2                !
 ! A53   A(18,20,21)           110.0738         estimate D2E/DX2                !
 ! A54   A(18,20,22)           110.2127         estimate D2E/DX2                !
 ! A55   A(18,20,23)           112.1158         estimate D2E/DX2                !
 ! A56   A(21,20,22)           108.0005         estimate D2E/DX2                !
 ! A57   A(21,20,23)           107.6706         estimate D2E/DX2                !
 ! A58   A(22,20,23)           108.6434         estimate D2E/DX2                !
 ! A59   A(5,24,25)            110.0853         estimate D2E/DX2                !
 ! A60   A(5,24,26)            111.9191         estimate D2E/DX2                !
 ! A61   A(5,24,27)            110.0415         estimate D2E/DX2                !
 ! A62   A(25,24,26)           108.5822         estimate D2E/DX2                !
 ! A63   A(25,24,27)           108.1757         estimate D2E/DX2                !
 ! A64   A(26,24,27)           107.9334         estimate D2E/DX2                !
 ! A65   A(6,28,33)            120.3558         estimate D2E/DX2                !
 ! A66   A(6,28,36)            119.8068         estimate D2E/DX2                !
 ! A67   A(33,28,36)           119.8367         estimate D2E/DX2                !
 ! A68   A(19,29,30)           105.5931         estimate D2E/DX2                !
 ! A69   A(19,29,39)           132.727          estimate D2E/DX2                !
 ! A70   A(30,29,39)           121.6503         estimate D2E/DX2                !
 ! A71   A(29,30,31)           112.9618         estimate D2E/DX2                !
 ! A72   A(29,30,32)           121.197          estimate D2E/DX2                !
 ! A73   A(31,30,32)           125.8411         estimate D2E/DX2                !
 ! A74   A(18,31,30)           110.4156         estimate D2E/DX2                !
 ! A75   A(30,32,41)           118.3717         estimate D2E/DX2                !
 ! A76   A(30,32,44)           120.8061         estimate D2E/DX2                !
 ! A77   A(41,32,44)           120.8222         estimate D2E/DX2                !
 ! A78   A(28,33,34)           120.3686         estimate D2E/DX2                !
 ! A79   A(28,33,37)           119.8272         estimate D2E/DX2                !
 ! A80   A(34,33,37)           119.8039         estimate D2E/DX2                !
 ! A81   A(2,34,33)            117.9194         estimate D2E/DX2                !
 ! A82   A(2,34,35)            121.6303         estimate D2E/DX2                !
 ! A83   A(33,34,35)           120.4503         estimate D2E/DX2                !
 ! A84   A(29,39,40)           118.0577         estimate D2E/DX2                !
 ! A85   A(29,39,45)           121.9051         estimate D2E/DX2                !
 ! A86   A(40,39,45)           120.0367         estimate D2E/DX2                !
 ! A87   A(39,40,41)           120.3959         estimate D2E/DX2                !
 ! A88   A(39,40,42)           119.7996         estimate D2E/DX2                !
 ! A89   A(41,40,42)           119.8042         estimate D2E/DX2                !
 ! A90   A(32,41,40)           120.324          estimate D2E/DX2                !
 ! A91   A(32,41,43)           119.8227         estimate D2E/DX2                !
 ! A92   A(40,41,43)           119.8531         estimate D2E/DX2                !
 ! D1    D(5,1,2,3)              1.9363         estimate D2E/DX2                !
 ! D2    D(5,1,2,34)          -179.8037         estimate D2E/DX2                !
 ! D3    D(7,1,2,3)           -168.7748         estimate D2E/DX2                !
 ! D4    D(7,1,2,34)             9.4852         estimate D2E/DX2                !
 ! D5    D(2,1,5,4)             -2.9538         estimate D2E/DX2                !
 ! D6    D(2,1,5,18)          -123.5581         estimate D2E/DX2                !
 ! D7    D(2,1,5,24)           114.002          estimate D2E/DX2                !
 ! D8    D(7,1,5,4)            169.033          estimate D2E/DX2                !
 ! D9    D(7,1,5,18)            48.4287         estimate D2E/DX2                !
 ! D10   D(7,1,5,24)           -74.0112         estimate D2E/DX2                !
 ! D11   D(2,1,7,8)             -7.3046         estimate D2E/DX2                !
 ! D12   D(2,1,7,9)            153.0905         estimate D2E/DX2                !
 ! D13   D(5,1,7,8)           -176.9535         estimate D2E/DX2                !
 ! D14   D(5,1,7,9)            -16.5585         estimate D2E/DX2                !
 ! D15   D(1,2,3,4)             -0.1672         estimate D2E/DX2                !
 ! D16   D(1,2,3,6)            179.2765         estimate D2E/DX2                !
 ! D17   D(34,2,3,4)          -178.652          estimate D2E/DX2                !
 ! D18   D(34,2,3,6)             0.7917         estimate D2E/DX2                !
 ! D19   D(1,2,34,33)         -178.9196         estimate D2E/DX2                !
 ! D20   D(1,2,34,35)            1.0597         estimate D2E/DX2                !
 ! D21   D(3,2,34,33)           -0.8932         estimate D2E/DX2                !
 ! D22   D(3,2,34,35)          179.086          estimate D2E/DX2                !
 ! D23   D(2,3,4,5)             -1.8765         estimate D2E/DX2                !
 ! D24   D(6,3,4,5)            178.7128         estimate D2E/DX2                !
 ! D25   D(2,3,6,28)            -0.1772         estimate D2E/DX2                !
 ! D26   D(2,3,6,38)          -179.9964         estimate D2E/DX2                !
 ! D27   D(4,3,6,28)           179.1888         estimate D2E/DX2                !
 ! D28   D(4,3,6,38)            -0.6304         estimate D2E/DX2                !
 ! D29   D(3,4,5,1)              2.9199         estimate D2E/DX2                !
 ! D30   D(3,4,5,18)           118.9531         estimate D2E/DX2                !
 ! D31   D(3,4,5,24)          -115.2714         estimate D2E/DX2                !
 ! D32   D(1,5,18,19)          -58.1624         estimate D2E/DX2                !
 ! D33   D(1,5,18,20)           62.8714         estimate D2E/DX2                !
 ! D34   D(1,5,18,31)         -173.7337         estimate D2E/DX2                !
 ! D35   D(4,5,18,19)         -172.4651         estimate D2E/DX2                !
 ! D36   D(4,5,18,20)          -51.4313         estimate D2E/DX2                !
 ! D37   D(4,5,18,31)           71.9636         estimate D2E/DX2                !
 ! D38   D(24,5,18,19)          63.436          estimate D2E/DX2                !
 ! D39   D(24,5,18,20)        -175.5302         estimate D2E/DX2                !
 ! D40   D(24,5,18,31)         -52.1353         estimate D2E/DX2                !
 ! D41   D(1,5,24,25)         -177.9049         estimate D2E/DX2                !
 ! D42   D(1,5,24,26)           61.2397         estimate D2E/DX2                !
 ! D43   D(1,5,24,27)          -58.7659         estimate D2E/DX2                !
 ! D44   D(4,5,24,25)          -63.9986         estimate D2E/DX2                !
 ! D45   D(4,5,24,26)          175.146          estimate D2E/DX2                !
 ! D46   D(4,5,24,27)           55.1404         estimate D2E/DX2                !
 ! D47   D(18,5,24,25)          62.6727         estimate D2E/DX2                !
 ! D48   D(18,5,24,26)         -58.1826         estimate D2E/DX2                !
 ! D49   D(18,5,24,27)        -178.1883         estimate D2E/DX2                !
 ! D50   D(3,6,28,33)           -0.2936         estimate D2E/DX2                !
 ! D51   D(3,6,28,36)         -179.9726         estimate D2E/DX2                !
 ! D52   D(38,6,28,33)         179.5256         estimate D2E/DX2                !
 ! D53   D(38,6,28,36)          -0.1535         estimate D2E/DX2                !
 ! D54   D(1,7,8,10)          -169.3873         estimate D2E/DX2                !
 ! D55   D(1,7,8,12)            72.9609         estimate D2E/DX2                !
 ! D56   D(1,7,8,13)           -51.0866         estimate D2E/DX2                !
 ! D57   D(9,7,8,10)            28.8988         estimate D2E/DX2                !
 ! D58   D(9,7,8,12)           -88.7529         estimate D2E/DX2                !
 ! D59   D(9,7,8,13)           147.1996         estimate D2E/DX2                !
 ! D60   D(1,7,9,11)          -174.7892         estimate D2E/DX2                !
 ! D61   D(1,7,9,19)            -4.0541         estimate D2E/DX2                !
 ! D62   D(8,7,9,11)           -10.117          estimate D2E/DX2                !
 ! D63   D(8,7,9,19)           160.618          estimate D2E/DX2                !
 ! D64   D(7,8,10,11)          -37.3501         estimate D2E/DX2                !
 ! D65   D(7,8,10,14)           77.5209         estimate D2E/DX2                !
 ! D66   D(7,8,10,15)         -162.37           estimate D2E/DX2                !
 ! D67   D(12,8,10,11)          78.5182         estimate D2E/DX2                !
 ! D68   D(12,8,10,14)        -166.6107         estimate D2E/DX2                !
 ! D69   D(12,8,10,15)         -46.5017         estimate D2E/DX2                !
 ! D70   D(13,8,10,11)        -157.418          estimate D2E/DX2                !
 ! D71   D(13,8,10,14)         -42.547          estimate D2E/DX2                !
 ! D72   D(13,8,10,15)          77.562          estimate D2E/DX2                !
 ! D73   D(7,9,11,10)          -13.4551         estimate D2E/DX2                !
 ! D74   D(7,9,11,16)         -132.0876         estimate D2E/DX2                !
 ! D75   D(7,9,11,17)          104.3779         estimate D2E/DX2                !
 ! D76   D(19,9,11,10)         177.3808         estimate D2E/DX2                !
 ! D77   D(19,9,11,16)          58.7483         estimate D2E/DX2                !
 ! D78   D(19,9,11,17)         -64.7862         estimate D2E/DX2                !
 ! D79   D(7,9,19,18)          -11.4728         estimate D2E/DX2                !
 ! D80   D(7,9,19,29)          157.8154         estimate D2E/DX2                !
 ! D81   D(11,9,19,18)         156.9533         estimate D2E/DX2                !
 ! D82   D(11,9,19,29)         -33.7586         estimate D2E/DX2                !
 ! D83   D(8,10,11,9)           31.5584         estimate D2E/DX2                !
 ! D84   D(8,10,11,16)         152.7159         estimate D2E/DX2                !
 ! D85   D(8,10,11,17)         -83.9824         estimate D2E/DX2                !
 ! D86   D(14,10,11,9)         -83.0839         estimate D2E/DX2                !
 ! D87   D(14,10,11,16)         38.0736         estimate D2E/DX2                !
 ! D88   D(14,10,11,17)        161.3753         estimate D2E/DX2                !
 ! D89   D(15,10,11,9)         156.6838         estimate D2E/DX2                !
 ! D90   D(15,10,11,16)        -82.1587         estimate D2E/DX2                !
 ! D91   D(15,10,11,17)         41.143          estimate D2E/DX2                !
 ! D92   D(5,18,19,9)           43.6988         estimate D2E/DX2                !
 ! D93   D(5,18,19,29)        -128.0593         estimate D2E/DX2                !
 ! D94   D(20,18,19,9)         -78.3682         estimate D2E/DX2                !
 ! D95   D(20,18,19,29)        109.8736         estimate D2E/DX2                !
 ! D96   D(31,18,19,9)         165.7283         estimate D2E/DX2                !
 ! D97   D(31,18,19,29)         -6.0299         estimate D2E/DX2                !
 ! D98   D(5,18,20,21)        -178.5141         estimate D2E/DX2                !
 ! D99   D(5,18,20,22)          62.4638         estimate D2E/DX2                !
 ! D100  D(5,18,20,23)         -58.6895         estimate D2E/DX2                !
 ! D101  D(19,18,20,21)        -58.5639         estimate D2E/DX2                !
 ! D102  D(19,18,20,22)       -177.586          estimate D2E/DX2                !
 ! D103  D(19,18,20,23)         61.2606         estimate D2E/DX2                !
 ! D104  D(31,18,20,21)         54.7305         estimate D2E/DX2                !
 ! D105  D(31,18,20,22)        -64.2916         estimate D2E/DX2                !
 ! D106  D(31,18,20,23)        174.5551         estimate D2E/DX2                !
 ! D107  D(5,18,31,30)         123.3356         estimate D2E/DX2                !
 ! D108  D(19,18,31,30)          5.5316         estimate D2E/DX2                !
 ! D109  D(20,18,31,30)       -111.5084         estimate D2E/DX2                !
 ! D110  D(9,19,29,30)        -166.0426         estimate D2E/DX2                !
 ! D111  D(9,19,29,39)          11.9373         estimate D2E/DX2                !
 ! D112  D(18,19,29,30)          4.3559         estimate D2E/DX2                !
 ! D113  D(18,19,29,39)       -177.6642         estimate D2E/DX2                !
 ! D114  D(6,28,33,34)           0.1721         estimate D2E/DX2                !
 ! D115  D(6,28,33,37)        -179.6282         estimate D2E/DX2                !
 ! D116  D(36,28,33,34)        179.8511         estimate D2E/DX2                !
 ! D117  D(36,28,33,37)          0.0508         estimate D2E/DX2                !
 ! D118  D(19,29,30,31)         -1.0667         estimate D2E/DX2                !
 ! D119  D(19,29,30,32)        178.7975         estimate D2E/DX2                !
 ! D120  D(39,29,30,31)       -179.3235         estimate D2E/DX2                !
 ! D121  D(39,29,30,32)          0.5407         estimate D2E/DX2                !
 ! D122  D(19,29,39,40)       -178.4217         estimate D2E/DX2                !
 ! D123  D(19,29,39,45)          1.8204         estimate D2E/DX2                !
 ! D124  D(30,29,39,40)         -0.7076         estimate D2E/DX2                !
 ! D125  D(30,29,39,45)        179.5346         estimate D2E/DX2                !
 ! D126  D(29,30,31,18)         -3.0674         estimate D2E/DX2                !
 ! D127  D(32,30,31,18)        177.0759         estimate D2E/DX2                !
 ! D128  D(29,30,32,41)         -0.0709         estimate D2E/DX2                !
 ! D129  D(29,30,32,44)        179.9425         estimate D2E/DX2                !
 ! D130  D(31,30,32,41)        179.7748         estimate D2E/DX2                !
 ! D131  D(31,30,32,44)         -0.2117         estimate D2E/DX2                !
 ! D132  D(30,32,41,40)         -0.2037         estimate D2E/DX2                !
 ! D133  D(30,32,41,43)        179.9529         estimate D2E/DX2                !
 ! D134  D(44,32,41,40)        179.7829         estimate D2E/DX2                !
 ! D135  D(44,32,41,43)         -0.0605         estimate D2E/DX2                !
 ! D136  D(28,33,34,2)           0.4082         estimate D2E/DX2                !
 ! D137  D(28,33,34,35)       -179.5713         estimate D2E/DX2                !
 ! D138  D(37,33,34,2)        -179.7915         estimate D2E/DX2                !
 ! D139  D(37,33,34,35)          0.229          estimate D2E/DX2                !
 ! D140  D(29,39,40,41)          0.4239         estimate D2E/DX2                !
 ! D141  D(29,39,40,42)       -179.753          estimate D2E/DX2                !
 ! D142  D(45,39,40,41)       -179.8136         estimate D2E/DX2                !
 ! D143  D(45,39,40,42)          0.0096         estimate D2E/DX2                !
 ! D144  D(39,40,41,32)          0.022          estimate D2E/DX2                !
 ! D145  D(39,40,41,43)        179.8653         estimate D2E/DX2                !
 ! D146  D(42,40,41,32)       -179.8011         estimate D2E/DX2                !
 ! D147  D(42,40,41,43)          0.0422         estimate D2E/DX2                !
 --------------------------------------------------------------------------------
 Trust Radius=3.00D-01 FncErr=1.00D-07 GrdErr=1.00D-06
 Number of steps in this run=    270 maximum allowed number of steps=    270.
 GradGradGradGradGradGradGradGradGradGradGradGradGradGradGradGradGradGrad

 Leave Link  103 at Wed Aug 28 13:23:18 2019, MaxMem=   536870912 cpu:         0.2
 (Enter /pbs_home/pkowalski/g09d01/g09/l202.exe)
                          Input orientation:                          
 ---------------------------------------------------------------------
 Center     Atomic      Atomic             Coordinates (Angstroms)
 Number     Number       Type             X           Y           Z
 ---------------------------------------------------------------------
      1          6           0       -1.663117   -0.139676   -0.566292
      2          6           0       -3.013629    0.201844   -0.939486
      3          6           0       -3.765308   -0.918619   -0.681426
      4          8           0       -3.031816   -1.940434   -0.185418
      5          6           0       -1.688895   -1.585747   -0.110037
      6          6           0       -5.139399   -0.933356   -0.916158
      7          6           0       -0.446242    0.680227   -0.400647
      8          6           0       -0.170496    2.109919   -0.698009
      9          6           0        0.574782    0.194114    0.525589
     10          6           0        1.355522    2.142027   -0.523480
     11          6           0        1.662344    1.204382    0.658069
     12          9           0       -0.810576    2.904675    0.237734
     13          9           0       -0.527708    2.480678   -1.982238
     14          9           0        1.916426    1.581940   -1.665244
     15          9           0        1.867000    3.417214   -0.360191
     16          9           0        2.934536    0.678163    0.537206
     17          9           0        1.519652    1.849227    1.874228
     18          6           0       -1.113717   -1.616938    1.340246
     19          6           0        0.287720   -1.034417    1.304328
     20          6           0       -1.994727   -0.810179    2.319272
     21          1           0       -1.548193   -0.827133    3.336866
     22          1           0       -3.008612   -1.258841    2.381905
     23          1           0       -2.095050    0.252192    2.012941
     24          6           0       -0.880587   -2.476888   -1.073530
     25          1           0       -0.938022   -3.537799   -0.750553
     26          1           0        0.187586   -2.177691   -1.117095
     27          1           0       -1.298465   -2.404125   -2.100631
     28          6           0       -5.742397    0.231417   -1.421970
     29          6           0        1.147905   -1.997870    1.953281
     30          6           0        0.344858   -3.077521    2.238330
     31          8           0       -0.939531   -2.893675    1.860221
     32          6           0        0.859664   -4.218183    2.852477
     33          6           0       -4.967859    1.382277   -1.675913
     34          6           0       -3.584414    1.376134   -1.429540
     35          1           0       -2.991318    2.258668   -1.616970
     36          1           0       -6.807596    0.246448   -1.612552
     37          1           0       -5.441926    2.276279   -2.059628
     38          1           0       -5.727388   -1.818373   -0.711260
     39          6           0        2.510547   -1.999112    2.254184
     40          6           0        3.048790   -3.137811    2.877164
     41          6           0        2.226749   -4.243174    3.175512
     42          1           0        4.101450   -3.167365    3.126798
     43          1           0        2.650964   -5.116565    3.653474
     44          1           0        0.221881   -5.063676    3.074699
     45          1           0        3.144771   -1.158701    2.026065
 ---------------------------------------------------------------------
                    Distance matrix (angstroms):
                    1          2          3          4          5
     1  C    0.000000
     2  C    1.442149   0.000000
     3  C    2.244820   1.373701   0.000000
     4  O    2.293716   2.271190   1.352087   0.000000
     5  C    1.516560   2.374529   2.254559   1.391015   0.000000
     6  C    3.582858   2.410004   1.394074   2.447467   3.602974
     7  C    1.476639   2.666585   3.694773   3.687734   2.600630
     8  C    2.702951   3.432560   4.700531   4.985505   4.038464
     9  C    2.512332   3.875977   4.640198   4.250809   2.948925
    10  C    3.784202   4.798630   5.967864   6.002459   4.830705
    11  C    3.790019   5.042022   5.980032   5.712834   4.427822
    12  F    3.262109   3.680297   4.918625   5.346779   4.588712
    13  F    3.187524   3.529904   4.871282   5.389374   4.624857
    14  F    4.121260   5.170767   6.285125   6.251568   5.044923
    15  F    5.015543   5.873221   7.115162   7.261772   6.143011
    16  F    4.798435   6.147208   6.994475   6.555653   5.188480
    17  F    4.476817   5.584039   6.490234   6.270529   5.102071
    18  C    2.473667   3.480634   3.406720   2.472125   1.560488
    19  C    2.847024   4.178750   4.514827   3.749604   2.492268
    20  C    2.980943   3.561159   3.485815   2.937091   2.568381
    21  H    3.964902   4.636106   4.590277   3.980837   3.532199
    22  H    3.428520   3.628397   3.173694   2.656361   2.838714
    23  H    2.644347   3.092434   3.379375   3.243135   2.837255
    24  C    2.516387   3.426870   3.302054   2.388370   1.541367
    25  H    3.479505   4.281211   3.854663   2.693497   2.187368
    26  H    2.807488   3.992682   4.171384   3.359890   2.210372
    27  H    2.759510   3.328832   3.210325   2.624415   2.187383
    28  C    4.184545   2.771252   2.404136   3.686902   4.631860
    29  C    4.207491   5.524962   5.678567   4.695466   3.531934
    30  C    4.530872   5.668526   5.484460   4.309228   3.446211
    31  O    3.741130   4.660738   4.283203   3.077493   2.480754
    32  C    5.889535   6.994142   6.690737   5.436963   4.711832
    33  C    3.803803   2.398908   2.780154   4.124348   4.691774
    34  C    2.595045   1.394599   2.420390   3.585084   3.755905
    35  H    2.936000   2.165642   3.401390   4.436602   4.329744
    36  H    5.263973   3.853465   3.388199   4.590826   5.640531
    37  H    4.727186   3.384468   3.862365   5.205954   5.727250
    38  H    4.399698   3.390848   2.158751   2.749094   4.089622
    39  C    5.369549   6.749834   7.012248   6.055814   4.836913
    40  C    6.561118   7.903989   8.001269   6.912806   5.811878
    41  C    6.780181   8.009554   7.863421   6.652140   5.760991
    42  H    7.485723   8.860620   9.024706   7.959876   6.819583
    43  H    7.822221   9.025983   8.808102   7.557704   6.742779
    44  H    6.407481   7.369390   6.869327   5.565029   5.088182
    45  H    5.556484   6.969323   7.425452   6.606965   5.301851
                    6          7          8          9         10
     6  C    0.000000
     7  C    4.989501   0.000000
     8  C    5.830875   1.486095   0.000000
     9  C    6.000141   1.461749   2.392267   0.000000
    10  C    7.196956   2.323424   1.536301   2.346160   0.000000
    11  C    7.301495   2.416972   2.453212   1.490296   1.539278
    12  F    5.899208   2.342742   1.384541   3.057649   2.419310
    13  F    5.836082   2.397851   1.383585   3.568341   2.406079
    14  F    7.528115   2.827453   2.359989   2.919900   1.389941
    15  F    8.265965   3.583828   2.444285   3.583686   1.383609
    16  F    8.360484   3.508452   3.635506   2.408916   2.400258
    17  F    7.737699   3.225888   3.088845   2.334739   2.421089
    18  C    4.665272   2.958580   4.351277   2.606646   4.868309
    19  C    5.864673   2.526983   3.755817   1.482608   3.817182
    20  C    4.513551   3.466565   4.578076   3.290635   5.293480
    21  H    5.567428   4.177970   5.177310   3.667867   5.670074
    22  H    3.939976   4.250685   5.374878   4.289254   6.249226
    23  H    4.387848   2.954182   3.808452   3.056729   4.680957
    24  C    4.532630   3.257116   4.656613   3.436500   5.161116
    25  H    4.945919   4.260989   5.699875   4.224250   6.129627
    26  H    5.474077   3.013757   4.322899   2.910978   4.514024
    27  H    4.280060   3.623459   4.859656   4.142093   5.495321
    28  C    1.405755   5.412374   5.924438   6.610683   7.405280
    29  C    6.992643   3.905699   5.063739   2.677978   4.828685
    30  C    6.680218   4.659475   5.983077   3.699992   5.991053
    31  O    5.402779   4.257656   5.672029   3.689014   6.025578
    32  C    7.809062   6.023506   7.328851   4.996392   7.217703
    33  C    2.443115   4.750179   4.949793   6.081053   6.472285
    34  C    2.831128   3.375060   3.567690   4.745378   5.080404
    35  H    3.910806   3.232388   2.970463   4.644353   4.483787
    36  H    2.158653   6.490278   6.954136   7.685954   8.450787
    37  H    3.420644   5.500587   5.446986   6.871647   6.970156
    38  H    1.082113   5.850640   6.805197   6.730323   8.117120
    39  C    8.349166   4.792660   5.726043   3.397862   5.118450
    40  C    9.289529   6.126721   7.119293   4.769942   6.504477
    41  C    9.052999   6.646328   7.817464   5.425920   7.430503
    42  H   10.331001   6.923029   7.792843   5.522972   7.003877
    43  H    9.953418   7.722136   8.894836   6.503653   8.474212
    44  H    7.856832   6.746617   8.114663   5.853790   8.133523
    45  H    8.794028   4.708074   5.394020   3.269003   4.538325
                   11         12         13         14         15
    11  C    0.000000
    12  F    3.030348   0.000000
    13  F    3.660120   2.277732   0.000000
    14  F    2.367465   3.578756   2.623358   0.000000
    15  F    2.444456   2.790990   3.040191   2.252518   0.000000
    16  F    1.382023   4.367253   4.645836   2.589237   3.073655
    17  F    1.383918   3.036782   4.411660   3.571657   2.751702
    18  C    4.016432   4.663948   5.307802   5.333625   6.092524
    19  C    2.705451   4.226147   4.880813   4.279762   5.008170
    20  C    4.493575   4.419859   5.611138   6.074185   6.321654
    21  H    4.648715   4.906637   6.346327   6.544335   6.583787
    22  H    5.554899   5.173364   6.259763   6.978929   7.290828
    23  H    4.106136   3.440480   4.835718   5.602608   5.598836
    24  C    4.797570   5.539453   5.052498   4.964624   6.542058
    25  H    5.588774   6.519082   6.156904   5.932644   7.509510
    26  H    4.094452   5.353721   4.791714   4.174228   5.890356
    27  H    5.422005   5.821455   4.946654   5.139436   6.851079
    28  C    7.752639   5.850110   5.706668   7.780788   8.317427
    29  C    3.492369   5.551009   6.193011   5.147756   5.932317
    30  C    4.750546   6.412806   7.033359   6.278399   7.158967
    31  O    5.000899   6.022454   6.619498   6.373109   7.254941
    32  C    5.904569   7.769279   8.376993   7.427515   8.344774
    33  C    7.031267   4.823147   4.584240   6.887188   7.251716
    34  C    5.649432   3.579164   3.296808   5.509733   5.918398
    35  H    5.286198   2.934772   2.500417   4.954416   5.150240
    36  H    8.821181   6.815716   6.675736   8.825807   9.320450
    37  H    7.681503   5.207894   4.919076   7.401553   7.590140
    38  H    8.100633   6.883517   6.865413   8.420220   9.230891
    39  C    3.678234   6.256441   6.873630   5.342175   6.048611
    40  C    5.069641   7.640218   8.244546   6.647689   7.405771
    41  C    6.027598   8.303471   8.910646   7.580315   8.444653
    42  H    5.581759   8.327326   8.912449   7.091819   7.778724
    43  H    7.064290   9.380289   9.979144   8.584770   9.463059
    44  H    6.870487   8.521089   9.113275   8.336831   9.296794
    45  H    3.106954   5.945916   6.542070   4.758751   5.316570
                   16         17         18         19         20
    16  F    0.000000
    17  F    2.271765   0.000000
    18  C    4.722363   4.385666   0.000000
    19  C    3.244540   3.187137   1.518106   0.000000
    20  C    5.448720   4.429601   1.544516   2.507979   0.000000
    21  H    5.495350   4.325955   2.190674   2.746772   1.111385
    22  H    6.517354   5.515705   2.191783   3.475247   1.110488
    23  H    5.258895   3.954217   2.215667   2.799123   1.110196
    24  C    5.206148   5.758967   2.572971   3.016599   3.940854
    25  H    5.867654   6.476858   2.844647   3.462932   4.240326
    26  H    4.293990   5.190229   2.836610   2.679625   4.294322
    27  H    5.863189   6.467789   3.534605   3.998228   4.749841
    28  C    8.906577   8.137542   5.698327   6.737755   5.396929
    29  C    3.515462   3.865825   2.373996   1.445441   3.379452
    30  C    4.868821   5.077948   2.251066   2.247198   3.258995
    31  O    5.432936   5.342555   1.389522   2.296084   2.380152
    32  C    5.799981   6.181102   3.598271   3.586119   4.477315
    33  C    8.236596   7.410084   5.739940   6.507177   5.441312
    34  C    6.844849   6.098376   4.768075   5.317726   4.621759
    35  H    6.500324   5.718825   5.224063   5.489124   5.089697
    36  H    9.985839   9.168947   6.679183   7.777680   6.303920
    37  H    8.914182   8.007569   6.741637   7.423325   6.370571
    38  H    9.100565   8.523827   5.053238   6.392082   4.912569
    39  C    3.208673   3.991986   3.757210   2.602657   4.659967
    40  C    4.477735   5.311750   4.690590   3.810720   5.582668
    41  C    5.628604   6.269823   4.628610   4.190141   5.508127
    42  H    4.780770   5.779343   5.726566   4.734491   6.585727
    43  H    6.585622   7.277901   5.636598   5.269473   6.473600
    44  H    6.838573   7.135374   4.083155   4.401531   4.855539
    45  H    2.373809   3.422236   4.337632   2.949422   5.159639
                   21         22         23         24         25
    21  H    0.000000
    22  H    1.797539   0.000000
    23  H    1.793536   1.803871   0.000000
    24  C    4.755942   4.236999   4.295242   0.000000
    25  H    4.942369   4.392412   4.831112   1.110471   0.000000
    26  H    4.967364   4.827315   4.572951   1.110140   1.803120
    27  H    5.667066   4.932485   4.961053   1.111239   1.799402
    28  C    6.431049   4.915680   5.010208   5.576157   6.143273
    29  C    3.248673   4.243409   3.947543   3.675027   3.746090
    30  C    3.139215   3.817587   4.134119   3.582023   3.284975
    31  O    2.611809   2.688109   3.354851   2.963795   2.689059
    32  C    4.187079   4.893128   5.423966   4.634017   4.083678
    33  C    6.457829   5.223030   4.810173   5.653478   6.426743
    34  C    5.631981   4.669235   3.915626   4.720509   5.622380
    35  H    6.012094   5.325802   4.243288   5.213061   6.210131
    36  H    7.301413   5.714356   5.945782   6.544963   7.036723
    37  H    7.342647   6.176189   5.646621   6.661141   7.470096
    38  H    5.902165   4.156018   4.990229   4.904728   5.088811
    39  C    4.361090   5.570048   5.132065   4.775117   4.825829
    40  C    5.165541   6.361441   6.220779   5.611132   5.405089
    41  C    5.093678   6.078245   6.343330   5.552446   5.091887
    42  H    6.118765   7.399345   7.164542   6.552878   6.369250
    43  H    6.011022   6.966328   7.351160   6.464079   5.896505
    44  H    4.598934   5.039129   5.895248   5.011458   4.278578
    45  H    4.883856   6.164477   5.426464   5.248677   5.480777
                   26         27         28         29         30
    26  H    0.000000
    27  H    1.796375   0.000000
    28  C    6.407921   5.211065   0.000000
    29  C    3.222073   4.752260   7.989887   0.000000
    30  C    3.477543   4.688342   7.835913   1.375421   0.000000
    31  O    3.263041   4.007099   6.603522   2.273437   1.351451
    32  C    4.513624   5.699264   9.036429   2.412763   1.394027
    33  C    6.290013   5.289771   1.410275   7.873945   7.964676
    34  C    5.191847   4.468365   2.442811   6.724747   6.980508
    35  H    5.480564   4.984107   3.422895   6.928057   7.380266
    36  H    7.419872   6.133048   1.082218   9.002340   8.776996
    37  H    7.240002   6.251090   2.162950   8.820298   8.979003
    38  H    5.939758   4.678549   2.169556   7.375748   6.867147
    39  C    4.097995   5.799743   9.305936   1.395470   2.419385
    40  C    5.006238   6.649463  10.349842   2.401331   2.779027
    41  C    5.181784   6.606582  10.230645   2.774733   2.403866
    42  H    5.857338   7.554312  11.364169   3.386486   3.861273
    43  H    6.120747   7.487659  11.171820   3.856955   3.387987
    44  H    5.089324   6.014042   9.155908   3.393268   2.158575
    45  H    4.434269   6.190561   9.633438   2.167251   3.400947
                   31         32         33         34         35
    31  O    0.000000
    32  C    2.444585   0.000000
    33  C    6.856780   9.264529   0.000000
    34  C    6.004099   8.329579   1.405225   0.000000
    35  H    6.545787   8.761028   2.162926   1.079703   0.000000
    36  H    7.506978   9.932587   2.163043   3.420320   4.314282
    37  H    7.897164  10.296448   1.082227   2.158153   2.490328
    38  H    5.540069   7.864386   3.428061   3.913201   4.992860
    39  C    3.585873   2.829778   9.099781   7.881032   7.961472
    40  C    4.123164   2.441329  10.267832   9.106195   9.262944
    41  C    3.684626   1.404955  10.341393   9.303373   9.616135
    42  H    5.204864   3.418866  11.225758  10.023777  10.111999
    43  H    4.587881   2.158111  11.343887  10.337897  10.677405
    44  H    2.744584   1.082131   9.542119   8.731964   9.271091
    45  H    4.440626   3.907058   9.272323   7.978003   7.912124
                   36         37         38         39         40
    36  H    0.000000
    37  H    2.486995   0.000000
    38  H    2.498532   4.320389   0.000000
    39  C   10.335472  10.006486   8.757288   0.000000
    40  C   11.347207  11.215014   9.572826   1.405149   0.000000
    41  C   11.166989  11.345419   9.179050   2.442376   1.409465
    42  H   12.374281  12.149416  10.637506   2.158065   1.082259
    43  H   12.081279  12.360766  10.006286   3.419977   2.162496
    44  H    9.979042  10.597875   7.762685   3.911878   3.426279
    45  H   10.689415  10.110556   9.308239   1.077297   2.156492
                   41         42         43         44         45
    41  C    0.000000
    42  H    2.162000   0.000000
    43  H    1.082228   2.486097   0.000000
    44  H    2.168613   4.318537   2.497643   0.000000
    45  H    3.417304   2.482253   4.307783   4.989163   0.000000
 Stoichiometry    C23H14F6O2
 Framework group  C1[X(C23H14F6O2)]
 Deg. of freedom   129
 Full point group                 C1      NOp   1
 Largest Abelian subgroup         C1      NOp   1
 Largest concise Abelian subgroup C1      NOp   1
                         Standard orientation:                         
 ---------------------------------------------------------------------
 Center     Atomic      Atomic             Coordinates (Angstroms)
 Number     Number       Type             X           Y           Z
 ---------------------------------------------------------------------
      1          6           0        1.380742   -0.394926    0.384028
      2          6           0        2.738929   -0.821771    0.153979
      3          6           0        2.708799   -2.194599    0.192570
      4          8           0        1.471389   -2.686443    0.427190
      5          6           0        0.560899   -1.650719    0.609408
      6          6           0        3.865600   -2.945937   -0.009287
      7          6           0        0.722283    0.920139    0.251747
      8          6           0        1.267467    2.274070   -0.027765
      9          6           0       -0.712908    0.932038   -0.025368
     10          6           0        0.031073    3.138337    0.263086
     11          6           0       -1.175023    2.331008   -0.249681
     12          9           0        1.645505    2.350683   -1.357491
     13          9           0        2.318776    2.622724    0.801389
     14          9           0       -0.086558    3.244352    1.643976
     15          9           0        0.107726    4.411727   -0.272616
     16          9           0       -2.314131    2.665705    0.457707
     17          9           0       -1.376511    2.516863   -1.606180
     18          6           0       -0.591605   -1.638140   -0.442590
     19          6           0       -1.395517   -0.365440   -0.246102
     20          6           0       -0.045225   -1.698675   -1.885967
     21          1           0       -0.884592   -1.661329   -2.613460
     22          1           0        0.507029   -2.648442   -2.047647
     23          1           0        0.634278   -0.850201   -2.111585
     24          6           0        0.026428   -1.702002    2.054235
     25          1           0       -0.539946   -2.643009    2.218159
     26          1           0       -0.640527   -0.843762    2.280079
     27          1           0        0.872393   -1.676673    2.774342
     28          6           0        5.069272   -2.263784   -0.258264
     29          6           0       -2.778514   -0.769148   -0.129320
     30          6           0       -2.764936   -2.144394   -0.146554
     31          8           0       -1.522438   -2.657684   -0.284946
     32          6           0       -3.943163   -2.879704   -0.026505
     33          6           0        5.092971   -0.854539   -0.306647
     34          6           0        3.914464   -0.116781   -0.102953
     35          1           0        3.929767    0.961933   -0.146537
     36          1           0        5.981516   -2.823465   -0.418777
     37          1           0        6.023245   -0.338313   -0.504933
     38          1           0        3.836903   -4.027218    0.021991
     39          6           0       -3.965335   -0.050389    0.019599
     40          6           0       -5.164890   -0.772496    0.138238
     41          6           0       -5.154229   -2.181730    0.115082
     42          1           0       -6.102264   -0.243427    0.250932
     43          1           0       -6.083054   -2.729102    0.209348
     44          1           0       -3.925242   -3.961579   -0.041790
     45          1           0       -3.979868    1.026597    0.041040
 ---------------------------------------------------------------------
 Rotational constants (GHZ):      0.2000085      0.1514239      0.0959975
 Leave Link  202 at Wed Aug 28 13:23:18 2019, MaxMem=   536870912 cpu:         0.1
 (Enter /pbs_home/pkowalski/g09d01/g09/l301.exe)
 General basis read from cards:  (5D, 7F)
 Centers:       4     31
 S 5 1.00
     Exponent=  2.2661767785D+03 Coefficients= -5.3431809926D-03
     Exponent=  3.4087010191D+02 Coefficients= -3.9890039230D-02
     Exponent=  7.7363135167D+01 Coefficients= -1.7853911985D-01
     Exponent=  2.1479644940D+01 Coefficients= -4.6427684959D-01
     Exponent=  6.6589433124D+00 Coefficients= -4.4309745172D-01
 S 1 1.00
     Exponent=  8.0975975668D-01 Coefficients=  1.0000000000D+00
 S 1 1.00
     Exponent=  2.5530772234D-01 Coefficients=  1.0000000000D+00
 P 3 1.00
     Exponent=  1.7721504317D+01 Coefficients=  4.3394573193D-02
     Exponent=  3.8635505440D+00 Coefficients=  2.3094120765D-01
     Exponent=  1.0480920883D+00 Coefficients=  5.1375311064D-01
 P 1 1.00
     Exponent=  2.7641544411D-01 Coefficients=  1.0000000000D+00
 D 1 1.00
     Exponent=  1.2000000000D+00 Coefficients=  1.0000000000D+00
 ****
 Centers:      21     22     23     25     26     27     35     36     37     38
 Centers:      42     43     44     45
 S 3 1.00
     Exponent=  1.3010701000D+01 Coefficients=  1.9682158000D-02
     Exponent=  1.9622572000D+00 Coefficients=  1.3796524000D-01
     Exponent=  4.4453796000D-01 Coefficients=  4.7831935000D-01
 S 1 1.00
     Exponent=  1.2194962000D-01 Coefficients=  1.0000000000D+00
 P 1 1.00
     Exponent=  8.0000000000D-01 Coefficients=  1.0000000000D+00
 ****
 Centers:       1      2      3      5      6      7      8      9     10     11
 Centers:      18     19     20     24     28     29     30     32     33     34
 Centers:      39     40     41
 S 5 1.00
     Exponent=  1.2384016938D+03 Coefficients=  5.4568832082D-03
     Exponent=  1.8629004992D+02 Coefficients=  4.0638409211D-02
     Exponent=  4.2251176346D+01 Coefficients=  1.8025593888D-01
     Exponent=  1.1676557932D+01 Coefficients=  4.6315121755D-01
     Exponent=  3.5930506482D+00 Coefficients=  4.4087173314D-01
 S 1 1.00
     Exponent=  4.0245147363D-01 Coefficients=  1.0000000000D+00
 S 1 1.00
     Exponent=  1.3090182668D-01 Coefficients=  1.0000000000D+00
 P 3 1.00
     Exponent=  9.4680970621D+00 Coefficients=  3.8387871728D-02
     Exponent=  2.0103545142D+00 Coefficients=  2.1117025112D-01
     Exponent=  5.4771004707D-01 Coefficients=  5.1328172114D-01
 P 1 1.00
     Exponent=  1.5268613795D-01 Coefficients=  1.0000000000D+00
 D 1 1.00
     Exponent=  8.0000000000D-01 Coefficients=  1.0000000000D+00
 ****
 Centers:      12     13     14     15     16     17
 S 5 1.00
     Exponent=  2.8948325990D+03 Coefficients= -5.3408255515D-03
     Exponent=  4.3541939120D+02 Coefficients= -3.9904258866D-02
     Exponent=  9.8843328866D+01 Coefficients= -1.7912768038D-01
     Exponent=  2.7485198001D+01 Coefficients= -4.6758090825D-01
     Exponent=  8.5405498171D+00 Coefficients= -4.4653131020D-01
 S 1 1.00
     Exponent=  1.0654578038D+00 Coefficients=  1.0000000000D+00
 S 1 1.00
     Exponent=  3.3247346748D-01 Coefficients=  1.0000000000D+00
 P 3 1.00
     Exponent=  2.2696633924D+01 Coefficients= -4.5212874436D-02
     Exponent=  4.9872339257D+00 Coefficients= -2.3754317067D-01
     Exponent=  1.3491613954D+00 Coefficients= -5.1287353587D-01
 P 1 1.00
     Exponent=  3.4829881977D-01 Coefficients=  1.0000000000D+00
 D 1 1.00
     Exponent=  1.4000000000D+00 Coefficients=  1.0000000000D+00
 ****
 Ernie: Thresh=  0.10000D-02 Tol=  0.10000D-05 Strict=F.
 There are   535 symmetry adapted cartesian basis functions of A   symmetry.
 There are   504 symmetry adapted basis functions of A   symmetry.
   504 basis functions,   873 primitive gaussians,   535 cartesian basis functions
   111 alpha electrons      111 beta electrons
       nuclear repulsion energy      3344.8777105032 Hartrees.
 IExCor=20419 DFT=T Ex+Corr=CAM-B3LYP ExCW=0 ScaHFX=  1.000000
 ScaDFX=  1.000000  1.000000  1.000000  0.810000 ScalE2=  1.000000  1.000000
 IRadAn=      0 IRanWt=     -1 IRanGd=            0 ICorTp=0 IEmpDi=131
  HFx wShort=  0.000000 wLong=  0.330000 cFull=  0.190000 cShort=  0.000000 cLong=  0.460000
  DFx wShort=  0.000000 wLong=  0.330000 cFull=  0.190000 cShort=  0.000000 cLong=  0.460000
 NAtoms=   45 NActive=   45 NUniq=   45 SFac= 1.00D+00 NAtFMM=   60 NAOKFM=F Big=F
 Integral buffers will be    131072 words long.
 Raffenetti 2 integral format.
 Two-electron integral symmetry is turned on.
 R6Disp:  Grimme-D3 Dispersion energy=       -0.0394477761 Hartrees.
 Nuclear repulsion after empirical dispersion term =     3344.8382627271 Hartrees.
 Leave Link  301 at Wed Aug 28 13:23:18 2019, MaxMem=   536870912 cpu:         1.0
 (Enter /pbs_home/pkowalski/g09d01/g09/l302.exe)
 NPDir=0 NMtPBC=     1 NCelOv=     1 NCel=       1 NClECP=     1 NCelD=      1
         NCelK=      1 NCelE2=     1 NClLst=     1 CellRange=     0.0.
 One-electron integrals computed using PRISM.
 NBasis=   504 RedAO= T EigKep=  2.44D-04  NBF=   504
 NBsUse=   504 1.00D-06 EigRej= -1.00D+00 NBFU=   504
 Precomputing XC quadrature grid using
 IXCGrd= 4 IRadAn=           0 IRanWt=          -1 IRanGd=           0 AccXCQ= 0.00D+00.
 Generated NRdTot=       0 NPtTot=           0 NUsed=           0 NTot=          32
 NSgBfM=   524   524   524   524   524 MxSgAt=    45 MxSgA2=    45.
 Leave Link  302 at Wed Aug 28 13:23:19 2019, MaxMem=   536870912 cpu:        10.4
 (Enter /pbs_home/pkowalski/g09d01/g09/l303.exe)
 DipDrv:  MaxL=1.
 Leave Link  303 at Wed Aug 28 13:23:20 2019, MaxMem=   536870912 cpu:         1.1
 (Enter /pbs_home/pkowalski/g09d01/g09/l401.exe)
 ExpMin= 1.22D-01 ExpMax= 2.89D+03 ExpMxC= 4.35D+02 IAcc=1 IRadAn=         1 AccDes= 0.00D+00
 Harris functional with IExCor=20419 and IRadAn=       1 diagonalized for initial guess.
 HarFok:  IExCor=20419 AccDes= 0.00D+00 IRadAn=         1 IDoV= 1 UseB2=F ITyADJ=14
 ICtDFT=  3500011 ScaDFX=  1.000000  1.000000  1.000000  1.000000
 FoFCou: FMM=F IPFlag=           0 FMFlag=      100000 FMFlg1=           0
         NFxFlg=           0 DoJE=T BraDBF=F KetDBF=T FulRan=T
         wScrn=  0.000000 ICntrl=     500 IOpCl=  0 I1Cent=   200000004 NGrid=           0
         NMat0=    1 NMatS0=      1 NMatT0=    0 NMatD0=    1 NMtDS0=    0 NMtDT0=    0
 Petite list used in FoFCou.
 Harris En= -1576.03080319042    
 JPrj=0 DoOrth=F DoCkMO=F.
 Leave Link  401 at Wed Aug 28 13:23:22 2019, MaxMem=   536870912 cpu:        20.0
 (Enter /pbs_home/pkowalski/g09d01/g09/l502.exe)
 Closed shell SCF:
 Using DIIS extrapolation, IDIIS=  1040.
 Integral symmetry usage will be decided dynamically.
 IVT=      885537 IEndB=      885537 NGot=   536870912 MDV=   536288776
 LenX=   536288776 LenY=   536002016
 Requested convergence on RMS density matrix=1.00D-08 within 128 cycles.
 Requested convergence on MAX density matrix=1.00D-06.
 Requested convergence on             energy=1.00D-06.
 No special actions if energy rises.
 Fock matrices will be formed incrementally for  20 cycles.
 Integral accuracy reduced to 1.0D-05 until final iterations.

 Cycle   1  Pass 0  IDiag  1:
 FoFJK:  IHMeth= 1 ICntrl=       0 DoSepK=T KAlg= 0 I1Cent=   0 FoldK=F
 IRaf=         1 NMat=   1 IRICut=       1 DoRegI=T DoRafI=F ISym2E= 0.
 FoFCou: FMM=F IPFlag=           0 FMFlag=      100000 FMFlg1=           0
         NFxFlg=           0 DoJE=T BraDBF=F KetDBF=F FulRan=T
         wScrn=  0.000000 ICntrl=     500 IOpCl=  0 I1Cent=           0 NGrid=           0
         NMat0=    1 NMatS0=      1 NMatT0=    0 NMatD0=    1 NMtDS0=    0 NMtDT0=    0
 Symmetry not used in FoFCou.
 E= -1631.93426893915    
 DIIS: error= 3.57D-02 at cycle   1 NSaved=   1.
 NSaved= 1 IEnMin= 1 EnMin= -1631.93426893915     IErMin= 1 ErrMin= 3.57D-02
 ErrMax= 3.57D-02  0.00D+00 EMaxC= 1.00D-01 BMatC= 1.02D+00 BMatP= 1.02D+00
 IDIUse=3 WtCom= 6.43D-01 WtEn= 3.57D-01
 Coeff-Com:  0.100D+01
 Coeff-En:   0.100D+01
 Coeff:      0.100D+01
 Gap=     0.175 Goal=   None    Shift=    0.000
 GapD=    0.175 DampG=1.000 DampE=0.500 DampFc=0.5000 IDamp=-1.
 Damping current iteration by 5.00D-01
 RMSDP=5.18D-03 MaxDP=3.65D-01              OVMax= 2.35D-01

 Cycle   2  Pass 0  IDiag  1:
 RMSU=  2.35D-03    CP:  9.41D-01
 E= -1632.19196240984     Delta-E=       -0.257693470693 Rises=F Damp=T
 DIIS: error= 1.14D-02 at cycle   2 NSaved=   2.
 NSaved= 2 IEnMin= 2 EnMin= -1632.19196240984     IErMin= 2 ErrMin= 1.14D-02
 ErrMax= 1.14D-02  0.00D+00 EMaxC= 1.00D-01 BMatC= 1.08D-01 BMatP= 1.02D+00
 IDIUse=3 WtCom= 8.86D-01 WtEn= 1.14D-01
 Coeff-Com: -0.893D-01 0.109D+01
 Coeff-En:   0.000D+00 0.100D+01
 Coeff:     -0.791D-01 0.108D+01
 Gap=     0.183 Goal=   None    Shift=    0.000
 RMSDP=1.72D-03 MaxDP=1.03D-01 DE=-2.58D-01 OVMax= 1.48D-01

 Cycle   3  Pass 0  IDiag  1:
 RMSU=  1.34D-03    CP:  9.06D-01  1.38D+00
 E= -1632.44368078105     Delta-E=       -0.251718371209 Rises=F Damp=F
 DIIS: error= 5.83D-03 at cycle   3 NSaved=   3.
 NSaved= 3 IEnMin= 3 EnMin= -1632.44368078105     IErMin= 3 ErrMin= 5.83D-03
 ErrMax= 5.83D-03  0.00D+00 EMaxC= 1.00D-01 BMatC= 4.17D-02 BMatP= 1.08D-01
 IDIUse=3 WtCom= 9.42D-01 WtEn= 5.83D-02
 Coeff-Com: -0.130D+00 0.426D+00 0.703D+00
 Coeff-En:   0.000D+00 0.000D+00 0.100D+01
 Coeff:     -0.122D+00 0.401D+00 0.721D+00
 Gap=     0.158 Goal=   None    Shift=    0.000
 RMSDP=8.00D-04 MaxDP=3.40D-02 DE=-2.52D-01 OVMax= 6.18D-02

 Cycle   4  Pass 0  IDiag  1:
 RMSU=  6.23D-04    CP:  8.97D-01  1.50D+00  7.27D-01
 E= -1632.46965780430     Delta-E=       -0.025977023246 Rises=F Damp=F
 DIIS: error= 2.41D-03 at cycle   4 NSaved=   4.
 NSaved= 4 IEnMin= 4 EnMin= -1632.46965780430     IErMin= 4 ErrMin= 2.41D-03
 ErrMax= 2.41D-03  0.00D+00 EMaxC= 1.00D-01 BMatC= 9.58D-03 BMatP= 4.17D-02
 IDIUse=3 WtCom= 9.76D-01 WtEn= 2.41D-02
 Coeff-Com: -0.479D-01 0.103D+00 0.389D+00 0.555D+00
 Coeff-En:   0.000D+00 0.000D+00 0.192D+00 0.808D+00
 Coeff:     -0.468D-01 0.101D+00 0.385D+00 0.561D+00
 Gap=     0.155 Goal=   None    Shift=    0.000
 RMSDP=3.25D-04 MaxDP=1.50D-02 DE=-2.60D-02 OVMax= 3.65D-02

 Cycle   5  Pass 0  IDiag  1:
 RMSU=  1.43D-04    CP:  8.97D-01  1.50D+00  8.49D-01  6.12D-01
 E= -1632.47790373241     Delta-E=       -0.008245928110 Rises=F Damp=F
 DIIS: error= 6.42D-04 at cycle   5 NSaved=   5.
 NSaved= 5 IEnMin= 5 EnMin= -1632.47790373241     IErMin= 5 ErrMin= 6.42D-04
 ErrMax= 6.42D-04  0.00D+00 EMaxC= 1.00D-01 BMatC= 5.74D-04 BMatP= 9.58D-03
 IDIUse=3 WtCom= 9.94D-01 WtEn= 6.42D-03
 Coeff-Com: -0.197D-01 0.343D-01 0.186D+00 0.312D+00 0.487D+00
 Coeff-En:   0.000D+00 0.000D+00 0.000D+00 0.000D+00 0.100D+01
 Coeff:     -0.196D-01 0.340D-01 0.185D+00 0.310D+00 0.490D+00
 Gap=     0.155 Goal=   None    Shift=    0.000
 RMSDP=6.93D-05 MaxDP=4.50D-03 DE=-8.25D-03 OVMax= 8.66D-03

 Cycle   6  Pass 0  IDiag  1:
 RMSU=  4.34D-05    CP:  8.97D-01  1.50D+00  8.50D-01  6.64D-01  7.07D-01
 E= -1632.47848000944     Delta-E=       -0.000576277030 Rises=F Damp=F
 DIIS: error= 1.29D-04 at cycle   6 NSaved=   6.
 NSaved= 6 IEnMin= 6 EnMin= -1632.47848000944     IErMin= 6 ErrMin= 1.29D-04
 ErrMax= 1.29D-04  0.00D+00 EMaxC= 1.00D-01 BMatC= 2.35D-05 BMatP= 5.74D-04
 IDIUse=3 WtCom= 9.99D-01 WtEn= 1.29D-03
 Coeff-Com:  0.724D-03-0.374D-02 0.104D-01 0.176D-01 0.136D+00 0.839D+00
 Coeff-En:   0.000D+00 0.000D+00 0.000D+00 0.000D+00 0.000D+00 0.100D+01
 Coeff:      0.723D-03-0.374D-02 0.104D-01 0.176D-01 0.136D+00 0.839D+00
 Gap=     0.156 Goal=   None    Shift=    0.000
 RMSDP=2.32D-05 MaxDP=1.02D-03 DE=-5.76D-04 OVMax= 4.01D-03

 Cycle   7  Pass 0  IDiag  1:
 RMSU=  1.55D-05    CP:  8.97D-01  1.50D+00  8.56D-01  6.68D-01  8.03D-01
                    CP:  1.13D+00
 E= -1632.47852191167     Delta-E=       -0.000041902227 Rises=F Damp=F
 DIIS: error= 6.17D-05 at cycle   7 NSaved=   7.
 NSaved= 7 IEnMin= 7 EnMin= -1632.47852191167     IErMin= 7 ErrMin= 6.17D-05
 ErrMax= 6.17D-05  0.00D+00 EMaxC= 1.00D-01 BMatC= 8.31D-06 BMatP= 2.35D-05
 IDIUse=1 WtCom= 1.00D+00 WtEn= 0.00D+00
 Coeff-Com:  0.378D-02-0.763D-02-0.268D-01-0.484D-01-0.258D-01 0.434D+00
 Coeff-Com:  0.671D+00
 Coeff:      0.378D-02-0.763D-02-0.268D-01-0.484D-01-0.258D-01 0.434D+00
 Coeff:      0.671D+00
 Gap=     0.156 Goal=   None    Shift=    0.000
 RMSDP=1.32D-05 MaxDP=5.80D-04 DE=-4.19D-05 OVMax= 1.68D-03

 Cycle   8  Pass 0  IDiag  1:
 RMSU=  8.95D-06    CP:  8.96D-01  1.50D+00  8.59D-01  6.75D-01  8.22D-01
                    CP:  1.29D+00  1.01D+00
 E= -1632.47853301614     Delta-E=       -0.000011104477 Rises=F Damp=F
 DIIS: error= 1.91D-05 at cycle   8 NSaved=   8.
 NSaved= 8 IEnMin= 8 EnMin= -1632.47853301614     IErMin= 8 ErrMin= 1.91D-05
 ErrMax= 1.91D-05  0.00D+00 EMaxC= 1.00D-01 BMatC= 5.84D-07 BMatP= 8.31D-06
 IDIUse=1 WtCom= 1.00D+00 WtEn= 0.00D+00
 Coeff-Com:  0.132D-02-0.231D-02-0.112D-01-0.203D-01-0.299D-01 0.589D-01
 Coeff-Com:  0.234D+00 0.770D+00
 Coeff:      0.132D-02-0.231D-02-0.112D-01-0.203D-01-0.299D-01 0.589D-01
 Coeff:      0.234D+00 0.770D+00
 Gap=     0.157 Goal=   None    Shift=    0.000
 RMSDP=4.60D-06 MaxDP=1.71D-04 DE=-1.11D-05 OVMax= 6.94D-04

 Initial convergence to 1.0D-05 achieved.  Increase integral accuracy.
 Cycle   9  Pass 1  IDiag  1:
 E= -1632.47868513122     Delta-E=       -0.000152115081 Rises=F Damp=F
 DIIS: error= 1.66D-04 at cycle   1 NSaved=   1.
 NSaved= 1 IEnMin= 1 EnMin= -1632.47868513122     IErMin= 1 ErrMin= 1.66D-04
 ErrMax= 1.66D-04  0.00D+00 EMaxC= 1.00D-01 BMatC= 6.92D-06 BMatP= 6.92D-06
 IDIUse=3 WtCom= 9.98D-01 WtEn= 1.66D-03
 Coeff-Com:  0.100D+01
 Coeff-En:   0.100D+01
 Coeff:      0.100D+01
 Gap=     0.157 Goal=   None    Shift=    0.000
 RMSDP=4.60D-06 MaxDP=1.71D-04 DE=-1.52D-04 OVMax= 3.71D-04

 Cycle  10  Pass 1  IDiag  1:
 RMSU=  1.19D-04    CP:  1.00D+00
 E= -1632.47869187619     Delta-E=       -0.000006744964 Rises=F Damp=F
 DIIS: error= 9.37D-06 at cycle   2 NSaved=   2.
 NSaved= 2 IEnMin= 2 EnMin= -1632.47869187619     IErMin= 2 ErrMin= 9.37D-06
 ErrMax= 9.37D-06  0.00D+00 EMaxC= 1.00D-01 BMatC= 1.19D-07 BMatP= 6.92D-06
 IDIUse=1 WtCom= 1.00D+00 WtEn= 0.00D+00
 Coeff-Com: -0.228D-02 0.100D+01
 Coeff:     -0.228D-02 0.100D+01
 Gap=     0.157 Goal=   None    Shift=    0.000
 RMSDP=5.15D-06 MaxDP=1.60D-04 DE=-6.74D-06 OVMax= 2.10D-04

 Cycle  11  Pass 1  IDiag  1:
 RMSU=  2.57D-06    CP:  1.00D+00  1.04D+00
 E= -1632.47869186827     Delta-E=        0.000000007916 Rises=F Damp=F
 DIIS: error= 1.17D-05 at cycle   3 NSaved=   3.
 NSaved= 3 IEnMin= 2 EnMin= -1632.47869187619     IErMin= 2 ErrMin= 9.37D-06
 ErrMax= 1.17D-05  0.00D+00 EMaxC= 1.00D-01 BMatC= 1.91D-07 BMatP= 1.19D-07
 IDIUse=1 WtCom= 1.00D+00 WtEn= 0.00D+00
 Coeff-Com: -0.181D-01 0.573D+00 0.445D+00
 Coeff:     -0.181D-01 0.573D+00 0.445D+00
 Gap=     0.157 Goal=   None    Shift=    0.000
 RMSDP=1.24D-06 MaxDP=4.69D-05 DE= 7.92D-09 OVMax= 9.76D-05

 Cycle  12  Pass 1  IDiag  1:
 RMSU=  9.06D-07    CP:  1.00D+00  1.04D+00  6.82D-01
 E= -1632.47869203637     Delta-E=       -0.000000168100 Rises=F Damp=F
 DIIS: error= 1.32D-06 at cycle   4 NSaved=   4.
 NSaved= 4 IEnMin= 4 EnMin= -1632.47869203637     IErMin= 4 ErrMin= 1.32D-06
 ErrMax= 1.32D-06  0.00D+00 EMaxC= 1.00D-01 BMatC= 2.50D-09 BMatP= 1.19D-07
 IDIUse=1 WtCom= 1.00D+00 WtEn= 0.00D+00
 Coeff-Com: -0.574D-02 0.145D+00 0.134D+00 0.727D+00
 Coeff:     -0.574D-02 0.145D+00 0.134D+00 0.727D+00
 Gap=     0.157 Goal=   None    Shift=    0.000
 RMSDP=2.68D-07 MaxDP=1.39D-05 DE=-1.68D-07 OVMax= 5.03D-05

 Cycle  13  Pass 1  IDiag  1:
 RMSU=  2.28D-07    CP:  1.00D+00  1.04D+00  7.24D-01  1.08D+00
 E= -1632.47869204208     Delta-E=       -0.000000005710 Rises=F Damp=F
 DIIS: error= 1.14D-06 at cycle   5 NSaved=   5.
 NSaved= 5 IEnMin= 5 EnMin= -1632.47869204208     IErMin= 5 ErrMin= 1.14D-06
 ErrMax= 1.14D-06  0.00D+00 EMaxC= 1.00D-01 BMatC= 1.08D-09 BMatP= 2.50D-09
 IDIUse=1 WtCom= 1.00D+00 WtEn= 0.00D+00
 Coeff-Com:  0.275D-02-0.104D+00-0.781D-01 0.359D+00 0.820D+00
 Coeff:      0.275D-02-0.104D+00-0.781D-01 0.359D+00 0.820D+00
 Gap=     0.157 Goal=   None    Shift=    0.000
 RMSDP=2.17D-07 MaxDP=9.92D-06 DE=-5.71D-09 OVMax= 3.62D-05

 Cycle  14  Pass 1  IDiag  1:
 RMSU=  1.56D-07    CP:  1.00D+00  1.04D+00  7.42D-01  1.23D+00  1.20D+00
 E= -1632.47869204494     Delta-E=       -0.000000002856 Rises=F Damp=F
 DIIS: error= 3.49D-07 at cycle   6 NSaved=   6.
 NSaved= 6 IEnMin= 6 EnMin= -1632.47869204494     IErMin= 6 ErrMin= 3.49D-07
 ErrMax= 3.49D-07  0.00D+00 EMaxC= 1.00D-01 BMatC= 2.07D-10 BMatP= 1.08D-09
 IDIUse=1 WtCom= 1.00D+00 WtEn= 0.00D+00
 Coeff-Com:  0.233D-02-0.769D-01-0.637D-01 0.751D-01 0.418D+00 0.646D+00
 Coeff:      0.233D-02-0.769D-01-0.637D-01 0.751D-01 0.418D+00 0.646D+00
 Gap=     0.157 Goal=   None    Shift=    0.000
 RMSDP=8.41D-08 MaxDP=3.78D-06 DE=-2.86D-09 OVMax= 1.82D-05

 Cycle  15  Pass 1  IDiag  1:
 RMSU=  5.43D-08    CP:  1.00D+00  1.04D+00  7.49D-01  1.27D+00  1.41D+00
                    CP:  1.08D+00
 E= -1632.47869204526     Delta-E=       -0.000000000327 Rises=F Damp=F
 DIIS: error= 1.80D-07 at cycle   7 NSaved=   7.
 NSaved= 7 IEnMin= 7 EnMin= -1632.47869204526     IErMin= 7 ErrMin= 1.80D-07
 ErrMax= 1.80D-07  0.00D+00 EMaxC= 1.00D-01 BMatC= 2.80D-11 BMatP= 2.07D-10
 IDIUse=1 WtCom= 1.00D+00 WtEn= 0.00D+00
 Coeff-Com:  0.297D-03-0.709D-02-0.878D-02-0.429D-01-0.255D-01 0.259D+00
 Coeff-Com:  0.825D+00
 Coeff:      0.297D-03-0.709D-02-0.878D-02-0.429D-01-0.255D-01 0.259D+00
 Coeff:      0.825D+00
 Gap=     0.157 Goal=   None    Shift=    0.000
 RMSDP=4.01D-08 MaxDP=1.95D-06 DE=-3.27D-10 OVMax= 5.79D-06

 Cycle  16  Pass 1  IDiag  1:
 RMSU=  1.81D-08    CP:  1.00D+00  1.04D+00  7.50D-01  1.28D+00  1.47D+00
                    CP:  1.28D+00  1.09D+00
 E= -1632.47869204545     Delta-E=       -0.000000000184 Rises=F Damp=F
 DIIS: error= 4.75D-08 at cycle   8 NSaved=   8.
 NSaved= 8 IEnMin= 8 EnMin= -1632.47869204545     IErMin= 8 ErrMin= 4.75D-08
 ErrMax= 4.75D-08  0.00D+00 EMaxC= 1.00D-01 BMatC= 5.35D-12 BMatP= 2.80D-11
 IDIUse=1 WtCom= 1.00D+00 WtEn= 0.00D+00
 Coeff-Com: -0.151D-03 0.642D-02 0.380D-02-0.309D-01-0.731D-01 0.571D-01
 Coeff-Com:  0.420D+00 0.617D+00
 Coeff:     -0.151D-03 0.642D-02 0.380D-02-0.309D-01-0.731D-01 0.571D-01
 Coeff:      0.420D+00 0.617D+00
 Gap=     0.157 Goal=   None    Shift=    0.000
 RMSDP=1.13D-08 MaxDP=4.11D-07 DE=-1.84D-10 OVMax= 1.86D-06

 Cycle  17  Pass 1  IDiag  1:
 RMSU=  6.53D-09    CP:  1.00D+00  1.04D+00  7.49D-01  1.29D+00  1.50D+00
                    CP:  1.31D+00  1.15D+00  8.42D-01
 E= -1632.47869204537     Delta-E=        0.000000000076 Rises=F Damp=F
 DIIS: error= 1.79D-08 at cycle   9 NSaved=   9.
 NSaved= 9 IEnMin= 8 EnMin= -1632.47869204545     IErMin= 9 ErrMin= 1.79D-08
 ErrMax= 1.79D-08  0.00D+00 EMaxC= 1.00D-01 BMatC= 3.70D-13 BMatP= 5.35D-12
 IDIUse=1 WtCom= 1.00D+00 WtEn= 0.00D+00
 Coeff-Com: -0.836D-04 0.309D-02 0.221D-02-0.758D-02-0.271D-01 0.434D-02
 Coeff-Com:  0.799D-01 0.239D+00 0.706D+00
 Coeff:     -0.836D-04 0.309D-02 0.221D-02-0.758D-02-0.271D-01 0.434D-02
 Coeff:      0.799D-01 0.239D+00 0.706D+00
 Gap=     0.157 Goal=   None    Shift=    0.000
 RMSDP=3.20D-09 MaxDP=1.27D-07 DE= 7.64D-11 OVMax= 6.53D-07

 SCF Done:  E(RCAM-B3LYP) =  -1632.47869205     A.U. after   17 cycles
            NFock= 17  Conv=0.32D-08     -V/T= 2.0090
 KE= 1.617903298104D+03 PE=-1.051385121234D+04 EE= 3.918630959460D+03
 Leave Link  502 at Wed Aug 28 13:31:29 2019, MaxMem=   536870912 cpu:      3878.4
 (Enter /pbs_home/pkowalski/g09d01/g09/l601.exe)
 Copying SCF densities to generalized density rwf, IOpCl= 0 IROHF=0.

 **********************************************************************

            Population analysis using the SCF density.

 **********************************************************************

 Orbital symmetries:
       Occupied  (A) (A) (A) (A) (A) (A) (A) (A) (A) (A) (A) (A)
                 (A) (A) (A) (A) (A) (A) (A) (A) (A) (A) (A) (A)
                 (A) (A) (A) (A) (A) (A) (A) (A) (A) (A) (A) (A)
                 (A) (A) (A) (A) (A) (A) (A) (A) (A) (A) (A) (A)
                 (A) (A) (A) (A) (A) (A) (A) (A) (A) (A) (A) (A)
                 (A) (A) (A) (A) (A) (A) (A) (A) (A) (A) (A) (A)
                 (A) (A) (A) (A) (A) (A) (A) (A) (A) (A) (A) (A)
                 (A) (A) (A) (A) (A) (A) (A) (A) (A) (A) (A) (A)
                 (A) (A) (A) (A) (A) (A) (A) (A) (A) (A) (A) (A)
                 (A) (A) (A)
       Virtual   (A) (A) (A) (A) (A) (A) (A) (A) (A) (A) (A) (A)
                 (A) (A) (A) (A) (A) (A) (A) (A) (A) (A) (A) (A)
                 (A) (A) (A) (A) (A) (A) (A) (A) (A) (A) (A) (A)
                 (A) (A) (A) (A) (A) (A) (A) (A) (A) (A) (A) (A)
                 (A) (A) (A) (A) (A) (A) (A) (A) (A) (A) (A) (A)
                 (A) (A) (A) (A) (A) (A) (A) (A) (A) (A) (A) (A)
                 (A) (A) (A) (A) (A) (A) (A) (A) (A) (A) (A) (A)
                 (A) (A) (A) (A) (A) (A) (A) (A) (A) (A) (A) (A)
                 (A) (A) (A) (A) (A) (A) (A) (A) (A) (A) (A) (A)
                 (A) (A) (A) (A) (A) (A) (A) (A) (A) (A) (A) (A)
                 (A) (A) (A) (A) (A) (A) (A) (A) (A) (A) (A) (A)
                 (A) (A) (A) (A) (A) (A) (A) (A) (A) (A) (A) (A)
                 (A) (A) (A) (A) (A) (A) (A) (A) (A) (A) (A) (A)
                 (A) (A) (A) (A) (A) (A) (A) (A) (A) (A) (A) (A)
                 (A) (A) (A) (A) (A) (A) (A) (A) (A) (A) (A) (A)
                 (A) (A) (A) (A) (A) (A) (A) (A) (A) (A) (A) (A)
                 (A) (A) (A) (A) (A) (A) (A) (A) (A) (A) (A) (A)
                 (A) (A) (A) (A) (A) (A) (A) (A) (A) (A) (A) (A)
                 (A) (A) (A) (A) (A) (A) (A) (A) (A) (A) (A) (A)
                 (A) (A) (A) (A) (A) (A) (A) (A) (A) (A) (A) (A)
                 (A) (A) (A) (A) (A) (A) (A) (A) (A) (A) (A) (A)
                 (A) (A) (A) (A) (A) (A) (A) (A) (A) (A) (A) (A)
                 (A) (A) (A) (A) (A) (A) (A) (A) (A) (A) (A) (A)
                 (A) (A) (A) (A) (A) (A) (A) (A) (A) (A) (A) (A)
                 (A) (A) (A) (A) (A) (A) (A) (A) (A) (A) (A) (A)
                 (A) (A) (A) (A) (A) (A) (A) (A) (A) (A) (A) (A)
                 (A) (A) (A) (A) (A) (A) (A) (A) (A) (A) (A) (A)
                 (A) (A) (A) (A) (A) (A) (A) (A) (A) (A) (A) (A)
                 (A) (A) (A) (A) (A) (A) (A) (A) (A) (A) (A) (A)
                 (A) (A) (A) (A) (A) (A) (A) (A) (A) (A) (A) (A)
                 (A) (A) (A) (A) (A) (A) (A) (A) (A) (A) (A) (A)
                 (A) (A) (A) (A) (A) (A) (A) (A) (A) (A) (A) (A)
                 (A) (A) (A) (A) (A) (A) (A) (A) (A)
 The electronic state is 1-A.
 Alpha  occ. eigenvalues --  -24.79556 -24.79413 -24.79367 -24.79327 -24.79296
 Alpha  occ. eigenvalues --  -24.78941 -19.25884 -19.25811 -10.45796 -10.45587
 Alpha  occ. eigenvalues --  -10.45557 -10.35264 -10.35219 -10.34212 -10.34094
 Alpha  occ. eigenvalues --  -10.31951 -10.31841 -10.30599 -10.30538 -10.28990
 Alpha  occ. eigenvalues --  -10.28843 -10.28713 -10.28542 -10.28516 -10.28471
 Alpha  occ. eigenvalues --  -10.28169 -10.28038 -10.27831 -10.27681 -10.27391
 Alpha  occ. eigenvalues --  -10.27382  -1.34377  -1.32548  -1.31424  -1.27958
 Alpha  occ. eigenvalues --   -1.27157  -1.26632  -1.19521  -1.18429  -0.97939
 Alpha  occ. eigenvalues --   -0.95664  -0.95429  -0.92957  -0.89048  -0.86819
 Alpha  occ. eigenvalues --   -0.84672  -0.83828  -0.82813  -0.81990  -0.81892
 Alpha  occ. eigenvalues --   -0.78074  -0.76100  -0.72580  -0.72479  -0.72074
 Alpha  occ. eigenvalues --   -0.70330  -0.69536  -0.68951  -0.66680  -0.66278
 Alpha  occ. eigenvalues --   -0.65530  -0.64866  -0.64503  -0.62640  -0.62472
 Alpha  occ. eigenvalues --   -0.61110  -0.60490  -0.59891  -0.59252  -0.57191
 Alpha  occ. eigenvalues --   -0.56910  -0.56377  -0.55255  -0.54539  -0.53526
 Alpha  occ. eigenvalues --   -0.53141  -0.52563  -0.52518  -0.52040  -0.51914
 Alpha  occ. eigenvalues --   -0.51660  -0.51373  -0.50563  -0.50267  -0.49565
 Alpha  occ. eigenvalues --   -0.49277  -0.48878  -0.48720  -0.48480  -0.48239
 Alpha  occ. eigenvalues --   -0.47911  -0.47208  -0.47097  -0.46329  -0.45460
 Alpha  occ. eigenvalues --   -0.45439  -0.45249  -0.44533  -0.43794  -0.42900
 Alpha  occ. eigenvalues --   -0.42057  -0.41531  -0.40781  -0.40541  -0.39913
 Alpha  occ. eigenvalues --   -0.39525  -0.36167  -0.33253  -0.31035  -0.30328
 Alpha  occ. eigenvalues --   -0.23813
 Alpha virt. eigenvalues --   -0.08140  -0.00272   0.03067   0.03482   0.05083
 Alpha virt. eigenvalues --    0.07892   0.10335   0.10494   0.10720   0.10931
 Alpha virt. eigenvalues --    0.11617   0.13133   0.14312   0.14429   0.15138
 Alpha virt. eigenvalues --    0.16091   0.16458   0.16559   0.17143   0.17548
 Alpha virt. eigenvalues --    0.17918   0.18175   0.20149   0.20334   0.20752
 Alpha virt. eigenvalues --    0.21234   0.22100   0.22505   0.23607   0.23962
 Alpha virt. eigenvalues --    0.25417   0.26098   0.26599   0.27438   0.27858
 Alpha virt. eigenvalues --    0.28044   0.28878   0.29989   0.30336   0.31330
 Alpha virt. eigenvalues --    0.31681   0.31995   0.32746   0.33950   0.34224
 Alpha virt. eigenvalues --    0.35374   0.35514   0.35609   0.36585   0.37158
 Alpha virt. eigenvalues --    0.37902   0.38500   0.39225   0.41228   0.41782
 Alpha virt. eigenvalues --    0.42375   0.43238   0.44666   0.44922   0.45098
 Alpha virt. eigenvalues --    0.47002   0.47212   0.48304   0.48637   0.49610
 Alpha virt. eigenvalues --    0.50641   0.51378   0.51708   0.52015   0.52312
 Alpha virt. eigenvalues --    0.52617   0.52986   0.53606   0.54419   0.54562
 Alpha virt. eigenvalues --    0.55186   0.56017   0.56382   0.56849   0.57270
 Alpha virt. eigenvalues --    0.58069   0.58658   0.59331   0.59661   0.60234
 Alpha virt. eigenvalues --    0.60758   0.61147   0.61667   0.62061   0.63242
 Alpha virt. eigenvalues --    0.63778   0.64124   0.65015   0.65493   0.66674
 Alpha virt. eigenvalues --    0.67772   0.68410   0.68678   0.68995   0.69328
 Alpha virt. eigenvalues --    0.69630   0.70037   0.70485   0.70669   0.71082
 Alpha virt. eigenvalues --    0.71498   0.71833   0.72093   0.72415   0.73451
 Alpha virt. eigenvalues --    0.73654   0.74271   0.74914   0.75587   0.76550
 Alpha virt. eigenvalues --    0.77177   0.77518   0.77968   0.77997   0.78564
 Alpha virt. eigenvalues --    0.78797   0.79058   0.80037   0.81086   0.81240
 Alpha virt. eigenvalues --    0.81580   0.82424   0.82615   0.84778   0.85360
 Alpha virt. eigenvalues --    0.85514   0.87320   0.87539   0.91201   0.92102
 Alpha virt. eigenvalues --    0.92810   0.94033   0.94923   0.95091   0.95663
 Alpha virt. eigenvalues --    0.96381   0.97382   0.98659   1.00093   1.01877
 Alpha virt. eigenvalues --    1.03606   1.05504   1.06167   1.10730   1.12362
 Alpha virt. eigenvalues --    1.12789   1.13776   1.14493   1.15370   1.16065
 Alpha virt. eigenvalues --    1.16884   1.18151   1.19428   1.20621   1.21044
 Alpha virt. eigenvalues --    1.21746   1.23262   1.25090   1.25823   1.26341
 Alpha virt. eigenvalues --    1.27128   1.27779   1.28837   1.28999   1.30088
 Alpha virt. eigenvalues --    1.30741   1.31487   1.32143   1.32639   1.33296
 Alpha virt. eigenvalues --    1.34580   1.34797   1.35597   1.36058   1.36700
 Alpha virt. eigenvalues --    1.37968   1.39149   1.39619   1.40779   1.41516
 Alpha virt. eigenvalues --    1.41918   1.44148   1.44751   1.46639   1.48244
 Alpha virt. eigenvalues --    1.48394   1.49218   1.49933   1.51096   1.51400
 Alpha virt. eigenvalues --    1.54603   1.54788   1.55832   1.55874   1.57259
 Alpha virt. eigenvalues --    1.57894   1.59125   1.60170   1.61257   1.61458
 Alpha virt. eigenvalues --    1.61681   1.63964   1.66814   1.67845   1.68807
 Alpha virt. eigenvalues --    1.69979   1.72368   1.73241   1.74841   1.75265
 Alpha virt. eigenvalues --    1.75429   1.75527   1.77261   1.78096   1.78681
 Alpha virt. eigenvalues --    1.78766   1.79238   1.79604   1.79761   1.80352
 Alpha virt. eigenvalues --    1.80658   1.81724   1.81955   1.82687   1.82913
 Alpha virt. eigenvalues --    1.83844   1.84156   1.84440   1.84711   1.84926
 Alpha virt. eigenvalues --    1.85655   1.86040   1.86682   1.87379   1.88019
 Alpha virt. eigenvalues --    1.88491   1.89578   1.90229   1.91431   1.91586
 Alpha virt. eigenvalues --    1.92286   1.93175   1.94176   1.95126   1.95817
 Alpha virt. eigenvalues --    1.96428   1.97492   1.98069   2.01080   2.01357
 Alpha virt. eigenvalues --    2.01872   2.02101   2.02831   2.03727   2.04373
 Alpha virt. eigenvalues --    2.05157   2.05525   2.05762   2.06868   2.08588
 Alpha virt. eigenvalues --    2.09327   2.10180   2.10923   2.11972   2.12598
 Alpha virt. eigenvalues --    2.12662   2.14659   2.16172   2.17396   2.18033
 Alpha virt. eigenvalues --    2.18635   2.19397   2.19837   2.19944   2.20743
 Alpha virt. eigenvalues --    2.20800   2.23015   2.23502   2.24725   2.25054
 Alpha virt. eigenvalues --    2.25685   2.26852   2.27811   2.29310   2.29629
 Alpha virt. eigenvalues --    2.30295   2.30778   2.33925   2.34343   2.34979
 Alpha virt. eigenvalues --    2.35251   2.35838   2.35903   2.37156   2.39406
 Alpha virt. eigenvalues --    2.40967   2.42470   2.43981   2.44791   2.45503
 Alpha virt. eigenvalues --    2.47047   2.48246   2.50349   2.51380   2.51820
 Alpha virt. eigenvalues --    2.53537   2.54870   2.56437   2.58538   2.59693
 Alpha virt. eigenvalues --    2.60682   2.61541   2.63200   2.64419   2.65224
 Alpha virt. eigenvalues --    2.66716   2.67630   2.68819   2.69711   2.71742
 Alpha virt. eigenvalues --    2.72912   2.75741   2.77874   2.80258   2.80526
 Alpha virt. eigenvalues --    2.81222   2.82506   2.83488   2.84670   2.87463
 Alpha virt. eigenvalues --    2.87707   2.90248   2.90866   2.96609   2.98179
 Alpha virt. eigenvalues --    2.98898   3.00305   3.02539   3.02847   3.04595
 Alpha virt. eigenvalues --    3.05403   3.09179   3.09501   3.10766   3.10954
 Alpha virt. eigenvalues --    3.11976   3.12455   3.12739   3.12964   3.13259
 Alpha virt. eigenvalues --    3.13408   3.14358   3.14859   3.16559   3.17552
 Alpha virt. eigenvalues --    3.18466   3.19801   3.20099   3.21673   3.22944
 Alpha virt. eigenvalues --    3.24268   3.25310   3.25913   3.27024   3.27546
 Alpha virt. eigenvalues --    3.31286   3.32466   3.33845   3.38265   3.41106
 Alpha virt. eigenvalues --    3.42044   3.42586   3.44207   3.46344   3.47403
 Alpha virt. eigenvalues --    3.51596   3.58551   3.59706   3.60715   3.63005
 Alpha virt. eigenvalues --    3.72440   3.77285   3.78728   3.80469   3.82988
 Alpha virt. eigenvalues --    3.90147   3.91468   3.92901
          Condensed to atoms (all electrons):
               1          2          3          4          5          6
     1  C    5.628415   0.236269  -0.026059  -0.051906   0.213376   0.018989
     2  C    0.236269   5.548257   0.110664  -0.098111   0.023820   0.054478
     3  C   -0.026059   0.110664   5.147749   0.390969  -0.116324   0.272933
     4  O   -0.051906  -0.098111   0.390969   7.842101   0.309019  -0.053661
     5  C    0.213376   0.023820  -0.116324   0.309019   5.238132   0.002322
     6  C    0.018989   0.054478   0.272933  -0.053661   0.002322   5.164400
     7  C    0.318077  -0.073324   0.028826   0.007404  -0.085302  -0.000544
     8  C   -0.043371  -0.026101  -0.000359  -0.000065   0.006441   0.000002
     9  C   -0.051643   0.005986   0.000175   0.000392  -0.038335   0.000011
    10  C    0.007703   0.000861   0.000007   0.000001  -0.000338   0.000000
    11  C    0.016158  -0.000438   0.000007   0.000001  -0.000428   0.000000
    12  F   -0.010986  -0.001813  -0.000016   0.000000   0.000032   0.000000
    13  F   -0.003429  -0.005250  -0.000044   0.000000  -0.000092   0.000001
    14  F   -0.001588  -0.000008   0.000000   0.000000  -0.000016   0.000000
    15  F   -0.000099   0.000001   0.000000   0.000000   0.000000   0.000000
    16  F   -0.000079   0.000000   0.000000   0.000000  -0.000011   0.000000
    17  F   -0.000314  -0.000003   0.000000   0.000000  -0.000003   0.000000
    18  C   -0.022764  -0.000182   0.000948  -0.062126   0.211325  -0.000028
    19  C   -0.033774   0.001582   0.000344   0.004502  -0.025433   0.000009
    20  C    0.006580  -0.002179   0.002374   0.004288  -0.066953  -0.000215
    21  H   -0.000896  -0.000033  -0.000047   0.000099   0.009291  -0.000002
    22  H   -0.003448   0.000950   0.001460   0.006548  -0.007334   0.000110
    23  H    0.007808  -0.003587   0.001746  -0.000875  -0.012256  -0.000067
    24  C   -0.047305  -0.002695  -0.000563  -0.050233   0.386999  -0.000380
    25  H    0.007891   0.000116  -0.000701  -0.000351  -0.011082   0.000041
    26  H   -0.007868  -0.001138   0.000189   0.004149  -0.004057   0.000013
    27  H   -0.005463   0.002343   0.001606  -0.001743  -0.002415  -0.000304
    28  C    0.001165  -0.157584   0.134326   0.003504  -0.000246   0.263404
    29  C    0.001266   0.000158  -0.000037  -0.000199   0.004509   0.000000
    30  C    0.000256  -0.000050  -0.000008   0.000031   0.000440   0.000000
    31  O    0.004167  -0.000191   0.000029   0.000118  -0.060958   0.000007
    32  C    0.000015   0.000000   0.000000   0.000008  -0.000123   0.000000
    33  C    0.018251   0.111409  -0.165255  -0.000193  -0.000373   0.100214
    34  C   -0.110263   0.269589   0.041239   0.006069   0.018931  -0.127247
    35  H   -0.019269  -0.071499   0.015790  -0.000076  -0.000090  -0.002519
    36  H   -0.000010  -0.002636   0.016387  -0.000050   0.000002  -0.071887
    37  H   -0.000491   0.016102  -0.001606   0.000004   0.000010   0.013813
    38  H   -0.000628   0.022921  -0.080049  -0.001319  -0.000130   0.452132
    39  C    0.000002   0.000002   0.000000   0.000000  -0.000330   0.000000
    40  C    0.000002   0.000000   0.000000   0.000000  -0.000011   0.000000
    41  C    0.000000   0.000000   0.000000   0.000000   0.000017   0.000000
    42  H    0.000000   0.000000   0.000000   0.000000   0.000000   0.000000
    43  H    0.000000   0.000000   0.000000   0.000000   0.000000   0.000000
    44  H    0.000001   0.000000   0.000000   0.000000  -0.000025   0.000000
    45  H    0.000026   0.000000   0.000000   0.000000  -0.000007   0.000000
               7          8          9         10         11         12
     1  C    0.318077  -0.043371  -0.051643   0.007703   0.016158  -0.010986
     2  C   -0.073324  -0.026101   0.005986   0.000861  -0.000438  -0.001813
     3  C    0.028826  -0.000359   0.000175   0.000007   0.000007  -0.000016
     4  O    0.007404  -0.000065   0.000392   0.000001   0.000001   0.000000
     5  C   -0.085302   0.006441  -0.038335  -0.000338  -0.000428   0.000032
     6  C   -0.000544   0.000002   0.000011   0.000000   0.000000   0.000000
     7  C    5.997551  -0.144534   0.212128   0.004760   0.026722  -0.051826
     8  C   -0.144534   5.146769   0.064570   0.103900  -0.136359   0.341289
     9  C    0.212128   0.064570   5.922887  -0.003481  -0.066517  -0.004414
    10  C    0.004760   0.103900  -0.003481   4.905336   0.033631  -0.034291
    11  C    0.026722  -0.136359  -0.066517   0.033631   5.153990   0.010603
    12  F   -0.051826   0.341289  -0.004414  -0.034291   0.010603   8.973668
    13  F   -0.049032   0.336043   0.003090  -0.027115   0.004790  -0.031097
    14  F    0.012688  -0.049836  -0.000599   0.346918  -0.040070   0.000252
    15  F    0.005317  -0.043739   0.004597   0.362992  -0.041886  -0.000208
    16  F    0.002332   0.004155  -0.040345  -0.024921   0.323071  -0.000001
    17  F   -0.007337   0.010884  -0.051492  -0.036694   0.349121  -0.000460
    18  C   -0.038881   0.000220  -0.073467  -0.000559   0.007569  -0.000033
    19  C   -0.050303   0.010856   0.319775   0.013557  -0.048331  -0.000559
    20  C   -0.002669  -0.001182  -0.007986   0.000147  -0.000998  -0.000283
    21  H    0.000566   0.000036  -0.002841  -0.000001  -0.000047  -0.000001
    22  H   -0.000523   0.000027   0.000223  -0.000005   0.000038   0.000000
    23  H   -0.002799   0.000993   0.007618  -0.000021  -0.000071   0.002257
    24  C   -0.005390  -0.000275  -0.005655  -0.000011  -0.000444  -0.000002
    25  H    0.000155   0.000019  -0.000384   0.000001  -0.000004   0.000000
    26  H    0.007569  -0.000130  -0.002665   0.000181  -0.000324   0.000001
    27  H   -0.002970  -0.000112   0.000595  -0.000001   0.000034   0.000000
    28  C   -0.000006   0.000012  -0.000003   0.000000   0.000000   0.000001
    29  C    0.008823  -0.000163  -0.073129  -0.000292  -0.016460  -0.000006
    30  C    0.000225   0.000004   0.027240   0.000012  -0.000475   0.000000
    31  O    0.000516   0.000002   0.006744   0.000001  -0.000050   0.000000
    32  C    0.000002   0.000000  -0.000552   0.000000   0.000008   0.000000
    33  C   -0.000405   0.000007   0.000023  -0.000001   0.000000   0.000007
    34  C   -0.030485   0.003256   0.000181   0.000140  -0.000044   0.001332
    35  H   -0.003799   0.004361   0.000067   0.000758  -0.000143   0.002783
    36  H    0.000000   0.000000   0.000000   0.000000   0.000000   0.000000
    37  H    0.000013  -0.000009   0.000000   0.000000   0.000000  -0.000002
    38  H    0.000001   0.000000  -0.000001   0.000000   0.000000   0.000000
    39  C    0.000079   0.000002  -0.026997   0.000026   0.002140   0.000000
    40  C    0.000010   0.000000  -0.000332   0.000000   0.000046   0.000000
    41  C   -0.000001   0.000000   0.000012   0.000000   0.000000   0.000000
    42  H    0.000000   0.000000   0.000007   0.000000  -0.000002   0.000000
    43  H    0.000000   0.000000   0.000000   0.000000   0.000000   0.000000
    44  H    0.000000   0.000000   0.000002   0.000000   0.000000   0.000000
    45  H    0.000060  -0.000068  -0.002217   0.000395   0.001643   0.000000
              13         14         15         16         17         18
     1  C   -0.003429  -0.001588  -0.000099  -0.000079  -0.000314  -0.022764
     2  C   -0.005250  -0.000008   0.000001   0.000000  -0.000003  -0.000182
     3  C   -0.000044   0.000000   0.000000   0.000000   0.000000   0.000948
     4  O    0.000000   0.000000   0.000000   0.000000   0.000000  -0.062126
     5  C   -0.000092  -0.000016   0.000000  -0.000011  -0.000003   0.211325
     6  C    0.000001   0.000000   0.000000   0.000000   0.000000  -0.000028
     7  C   -0.049032   0.012688   0.005317   0.002332  -0.007337  -0.038881
     8  C    0.336043  -0.049836  -0.043739   0.004155   0.010884   0.000220
     9  C    0.003090  -0.000599   0.004597  -0.040345  -0.051492  -0.073467
    10  C   -0.027115   0.346918   0.362992  -0.024921  -0.036694  -0.000559
    11  C    0.004790  -0.040070  -0.041886   0.323071   0.349121   0.007569
    12  F   -0.031097   0.000252  -0.000208  -0.000001  -0.000460  -0.000033
    13  F    8.958017  -0.001663   0.000051  -0.000001  -0.000001   0.000008
    14  F   -0.001663   8.963158  -0.034413  -0.001640   0.000252  -0.000007
    15  F    0.000051  -0.034413   8.933456   0.000024  -0.000085   0.000000
    16  F   -0.000001  -0.001640   0.000024   8.959279  -0.032042  -0.000026
    17  F   -0.000001   0.000252  -0.000085  -0.032042   8.966983  -0.000242
    18  C    0.000008  -0.000007   0.000000  -0.000026  -0.000242   5.244957
    19  C   -0.000116  -0.001050  -0.000085  -0.010342  -0.003570   0.195985
    20  C   -0.000002   0.000000   0.000000   0.000000   0.000054   0.379790
    21  H    0.000000   0.000000   0.000000   0.000000   0.000009  -0.000918
    22  H    0.000000   0.000000   0.000000   0.000000  -0.000001  -0.009260
    23  H    0.000017   0.000000   0.000000   0.000003   0.000155  -0.006569
    24  C    0.000008  -0.000009   0.000000   0.000000  -0.000001  -0.069568
    25  H    0.000000   0.000000   0.000000   0.000000   0.000000  -0.007082
    26  H   -0.000003   0.000060   0.000000   0.000029   0.000003  -0.011560
    27  H    0.000000   0.000000   0.000000   0.000000   0.000000   0.009256
    28  C   -0.000001   0.000000   0.000000   0.000000   0.000000   0.000013
    29  C    0.000000   0.000012   0.000001  -0.001748  -0.002527   0.026850
    30  C    0.000000   0.000000   0.000000  -0.000011  -0.000008  -0.116635
    31  O    0.000000   0.000000   0.000000   0.000000   0.000000   0.309436
    32  C    0.000000   0.000000   0.000000  -0.000001   0.000000   0.002314
    33  C    0.000266   0.000000   0.000000   0.000000   0.000000  -0.000003
    34  C    0.000021  -0.000004   0.000000   0.000000   0.000000  -0.000363
    35  H    0.013656  -0.000010  -0.000005   0.000000   0.000000  -0.000002
    36  H    0.000000   0.000000   0.000000   0.000000   0.000000   0.000000
    37  H   -0.000009   0.000000   0.000000   0.000000   0.000000   0.000000
    38  H    0.000000   0.000000   0.000000   0.000000   0.000000  -0.000023
    39  C    0.000000  -0.000006   0.000000  -0.002554   0.000447   0.018830
    40  C    0.000000   0.000000   0.000000   0.000392   0.000001  -0.000417
    41  C    0.000000   0.000000   0.000000  -0.000001   0.000000  -0.000258
    42  H    0.000000   0.000000   0.000000  -0.000012   0.000000   0.000011
    43  H    0.000000   0.000000   0.000000   0.000000   0.000000   0.000002
    44  H    0.000000   0.000000   0.000000   0.000000   0.000000  -0.000124
    45  H    0.000000  -0.000014  -0.000002   0.019865   0.000294  -0.000145
              19         20         21         22         23         24
     1  C   -0.033774   0.006580  -0.000896  -0.003448   0.007808  -0.047305
     2  C    0.001582  -0.002179  -0.000033   0.000950  -0.003587  -0.002695
     3  C    0.000344   0.002374  -0.000047   0.001460   0.001746  -0.000563
     4  O    0.004502   0.004288   0.000099   0.006548  -0.000875  -0.050233
     5  C   -0.025433  -0.066953   0.009291  -0.007334  -0.012256   0.386999
     6  C    0.000009  -0.000215  -0.000002   0.000110  -0.000067  -0.000380
     7  C   -0.050303  -0.002669   0.000566  -0.000523  -0.002799  -0.005390
     8  C    0.010856  -0.001182   0.000036   0.000027   0.000993  -0.000275
     9  C    0.319775  -0.007986  -0.002841   0.000223   0.007618  -0.005655
    10  C    0.013557   0.000147  -0.000001  -0.000005  -0.000021  -0.000011
    11  C   -0.048331  -0.000998  -0.000047   0.000038  -0.000071  -0.000444
    12  F   -0.000559  -0.000283  -0.000001   0.000000   0.002257  -0.000002
    13  F   -0.000116  -0.000002   0.000000   0.000000   0.000017   0.000008
    14  F   -0.001050   0.000000   0.000000   0.000000   0.000000  -0.000009
    15  F   -0.000085   0.000000   0.000000   0.000000   0.000000   0.000000
    16  F   -0.010342   0.000000   0.000000   0.000000   0.000003   0.000000
    17  F   -0.003570   0.000054   0.000009  -0.000001   0.000155  -0.000001
    18  C    0.195985   0.379790  -0.000918  -0.009260  -0.006569  -0.069568
    19  C    5.647434  -0.042466  -0.005941   0.007290  -0.004522   0.002657
    20  C   -0.042466   4.566651   0.367834   0.375066   0.372055   0.011206
    21  H   -0.005941   0.367834   0.643655  -0.020103  -0.018246  -0.000285
    22  H    0.007290   0.375066  -0.020103   0.622621  -0.018703  -0.000014
    23  H   -0.004522   0.372055  -0.018246  -0.018703   0.628937  -0.000216
    24  C    0.002657   0.011206  -0.000285  -0.000014  -0.000216   4.556923
    25  H   -0.002537   0.000006  -0.000020   0.000092  -0.000019   0.375159
    26  H    0.012826  -0.000126   0.000007  -0.000022  -0.000007   0.377649
    27  H   -0.000986  -0.000288   0.000008  -0.000020   0.000008   0.368937
    28  C    0.000000  -0.000023   0.000000  -0.000057   0.000007   0.000008
    29  C    0.229379  -0.005937   0.002900   0.000200  -0.001591  -0.002066
    30  C   -0.026967  -0.000601   0.001898  -0.000731   0.000299   0.002027
    31  O   -0.050362  -0.051372  -0.002398  -0.000316   0.004373   0.003796
    32  C    0.020521  -0.000343  -0.000347   0.000040   0.000010  -0.000155
    33  C    0.000000   0.000002   0.000000   0.000019   0.000000   0.000011
    34  C    0.000009  -0.000202   0.000005  -0.000041   0.000348  -0.000580
    35  H    0.000034  -0.000015   0.000000   0.000002   0.000073  -0.000002
    36  H    0.000000   0.000000   0.000000   0.000000   0.000000   0.000000
    37  H    0.000000   0.000000   0.000000   0.000000  -0.000001   0.000000
    38  H    0.000001  -0.000040   0.000000   0.000124  -0.000007  -0.000007
    39  C   -0.110668  -0.000576  -0.000223   0.000020  -0.000019  -0.000003
    40  C    0.017038   0.000014   0.000007  -0.000001   0.000002   0.000011
    41  C    0.000810   0.000005  -0.000019   0.000001  -0.000001  -0.000022
    42  H   -0.000462   0.000000   0.000000   0.000000   0.000000   0.000000
    43  H   -0.000005   0.000000   0.000000   0.000000   0.000000   0.000000
    44  H   -0.000628  -0.000008  -0.000001   0.000012   0.000000  -0.000033
    45  H   -0.019668   0.000014   0.000002   0.000000  -0.000002  -0.000003
              25         26         27         28         29         30
     1  C    0.007891  -0.007868  -0.005463   0.001165   0.001266   0.000256
     2  C    0.000116  -0.001138   0.002343  -0.157584   0.000158  -0.000050
     3  C   -0.000701   0.000189   0.001606   0.134326  -0.000037  -0.000008
     4  O   -0.000351   0.004149  -0.001743   0.003504  -0.000199   0.000031
     5  C   -0.011082  -0.004057  -0.002415  -0.000246   0.004509   0.000440
     6  C    0.000041   0.000013  -0.000304   0.263404   0.000000   0.000000
     7  C    0.000155   0.007569  -0.002970  -0.000006   0.008823   0.000225
     8  C    0.000019  -0.000130  -0.000112   0.000012  -0.000163   0.000004
     9  C   -0.000384  -0.002665   0.000595  -0.000003  -0.073129   0.027240
    10  C    0.000001   0.000181  -0.000001   0.000000  -0.000292   0.000012
    11  C   -0.000004  -0.000324   0.000034   0.000000  -0.016460  -0.000475
    12  F    0.000000   0.000001   0.000000   0.000001  -0.000006   0.000000
    13  F    0.000000  -0.000003   0.000000  -0.000001   0.000000   0.000000
    14  F    0.000000   0.000060   0.000000   0.000000   0.000012   0.000000
    15  F    0.000000   0.000000   0.000000   0.000000   0.000001   0.000000
    16  F    0.000000   0.000029   0.000000   0.000000  -0.001748  -0.000011
    17  F    0.000000   0.000003   0.000000   0.000000  -0.002527  -0.000008
    18  C   -0.007082  -0.011560   0.009256   0.000013   0.026850  -0.116635
    19  C   -0.002537   0.012826  -0.000986   0.000000   0.229379  -0.026967
    20  C    0.000006  -0.000126  -0.000288  -0.000023  -0.005937  -0.000601
    21  H   -0.000020   0.000007   0.000008   0.000000   0.002900   0.001898
    22  H    0.000092  -0.000022  -0.000020  -0.000057   0.000200  -0.000731
    23  H   -0.000019  -0.000007   0.000008   0.000007  -0.001591   0.000299
    24  C    0.375159   0.377649   0.368937   0.000008  -0.002066   0.002027
    25  H    0.625477  -0.018447  -0.020434   0.000001   0.000595   0.001025
    26  H   -0.018447   0.621357  -0.018368  -0.000001  -0.003245   0.001343
    27  H   -0.020434  -0.018368   0.643979  -0.000013  -0.000014  -0.000033
    28  C    0.000001  -0.000001  -0.000013   5.058933   0.000000   0.000000
    29  C    0.000595  -0.003245  -0.000014   0.000000   5.504261   0.120943
    30  C    0.001025   0.001343  -0.000033   0.000000   0.120943   5.144480
    31  O    0.006983  -0.000862   0.000093   0.000000  -0.097115   0.390327
    32  C   -0.000008  -0.000005  -0.000002   0.000000   0.051127   0.272970
    33  C   -0.000001   0.000001   0.000005   0.259789   0.000000   0.000000
    34  C    0.000018  -0.000012  -0.000164   0.089903   0.000002  -0.000001
    35  H    0.000000  -0.000001   0.000003   0.014176   0.000000   0.000000
    36  H    0.000000   0.000000   0.000000   0.447975   0.000000   0.000000
    37  H    0.000000   0.000000   0.000000  -0.071670   0.000000   0.000000
    38  H    0.000012   0.000001   0.000000  -0.079187   0.000000   0.000000
    39  C   -0.000050   0.000030   0.000003   0.000000   0.276911   0.042834
    40  C    0.000011  -0.000013   0.000000   0.000000   0.109299  -0.162132
    41  C   -0.000037   0.000010   0.000000   0.000000  -0.156265   0.133452
    42  H    0.000000   0.000000   0.000000   0.000000   0.016103  -0.001651
    43  H    0.000000   0.000000   0.000000   0.000000  -0.002576   0.016376
    44  H    0.000104  -0.000004   0.000000   0.000000   0.022730  -0.080010
    45  H    0.000002   0.000033   0.000000   0.000000  -0.071118   0.015890
              31         32         33         34         35         36
     1  C    0.004167   0.000015   0.018251  -0.110263  -0.019269  -0.000010
     2  C   -0.000191   0.000000   0.111409   0.269589  -0.071499  -0.002636
     3  C    0.000029   0.000000  -0.165255   0.041239   0.015790   0.016387
     4  O    0.000118   0.000008  -0.000193   0.006069  -0.000076  -0.000050
     5  C   -0.060958  -0.000123  -0.000373   0.018931  -0.000090   0.000002
     6  C    0.000007   0.000000   0.100214  -0.127247  -0.002519  -0.071887
     7  C    0.000516   0.000002  -0.000405  -0.030485  -0.003799   0.000000
     8  C    0.000002   0.000000   0.000007   0.003256   0.004361   0.000000
     9  C    0.006744  -0.000552   0.000023   0.000181   0.000067   0.000000
    10  C    0.000001   0.000000  -0.000001   0.000140   0.000758   0.000000
    11  C   -0.000050   0.000008   0.000000  -0.000044  -0.000143   0.000000
    12  F    0.000000   0.000000   0.000007   0.001332   0.002783   0.000000
    13  F    0.000000   0.000000   0.000266   0.000021   0.013656   0.000000
    14  F    0.000000   0.000000   0.000000  -0.000004  -0.000010   0.000000
    15  F    0.000000   0.000000   0.000000   0.000000  -0.000005   0.000000
    16  F    0.000000  -0.000001   0.000000   0.000000   0.000000   0.000000
    17  F    0.000000   0.000000   0.000000   0.000000   0.000000   0.000000
    18  C    0.309436   0.002314  -0.000003  -0.000363  -0.000002   0.000000
    19  C   -0.050362   0.020521   0.000000   0.000009   0.000034   0.000000
    20  C   -0.051372  -0.000343   0.000002  -0.000202  -0.000015   0.000000
    21  H   -0.002398  -0.000347   0.000000   0.000005   0.000000   0.000000
    22  H   -0.000316   0.000040   0.000019  -0.000041   0.000002   0.000000
    23  H    0.004373   0.000010   0.000000   0.000348   0.000073   0.000000
    24  C    0.003796  -0.000155   0.000011  -0.000580  -0.000002   0.000000
    25  H    0.006983  -0.000008  -0.000001   0.000018   0.000000   0.000000
    26  H   -0.000862  -0.000005   0.000001  -0.000012  -0.000001   0.000000
    27  H    0.000093  -0.000002   0.000005  -0.000164   0.000003   0.000000
    28  C    0.000000   0.000000   0.259789   0.089903   0.014176   0.447975
    29  C   -0.097115   0.051127   0.000000   0.000002   0.000000   0.000000
    30  C    0.390327   0.272970   0.000000  -0.000001   0.000000   0.000000
    31  O    7.841179  -0.054442   0.000000   0.000001   0.000000   0.000000
    32  C   -0.054442   5.164612   0.000000   0.000000   0.000000   0.000000
    33  C    0.000000   0.000000   5.081980   0.268281  -0.066908  -0.070322
    34  C    0.000001   0.000000   0.268281   5.204873   0.449389   0.014804
    35  H    0.000000   0.000000  -0.066908   0.449389   0.685650  -0.000207
    36  H    0.000000   0.000000  -0.070322   0.014804  -0.000207   0.687738
    37  H    0.000000   0.000000   0.441013  -0.064980  -0.012397  -0.012342
    38  H    0.000000   0.000000   0.014294  -0.002706   0.000021  -0.012924
    39  C    0.005873  -0.126678   0.000000   0.000000   0.000000   0.000000
    40  C   -0.000160   0.098428   0.000000   0.000000   0.000000   0.000000
    41  C    0.003494   0.264442   0.000000   0.000000   0.000000   0.000000
    42  H    0.000004   0.013914   0.000000   0.000000   0.000000   0.000000
    43  H   -0.000051  -0.071878   0.000000   0.000000   0.000000   0.000000
    44  H   -0.001292   0.451964   0.000000   0.000000   0.000000   0.000000
    45  H   -0.000082  -0.002499   0.000000   0.000000   0.000000   0.000000
              37         38         39         40         41         42
     1  C   -0.000491  -0.000628   0.000002   0.000002   0.000000   0.000000
     2  C    0.016102   0.022921   0.000002   0.000000   0.000000   0.000000
     3  C   -0.001606  -0.080049   0.000000   0.000000   0.000000   0.000000
     4  O    0.000004  -0.001319   0.000000   0.000000   0.000000   0.000000
     5  C    0.000010  -0.000130  -0.000330  -0.000011   0.000017   0.000000
     6  C    0.013813   0.452132   0.000000   0.000000   0.000000   0.000000
     7  C    0.000013   0.000001   0.000079   0.000010  -0.000001   0.000000
     8  C   -0.000009   0.000000   0.000002   0.000000   0.000000   0.000000
     9  C    0.000000  -0.000001  -0.026997  -0.000332   0.000012   0.000007
    10  C    0.000000   0.000000   0.000026   0.000000   0.000000   0.000000
    11  C    0.000000   0.000000   0.002140   0.000046   0.000000  -0.000002
    12  F   -0.000002   0.000000   0.000000   0.000000   0.000000   0.000000
    13  F   -0.000009   0.000000   0.000000   0.000000   0.000000   0.000000
    14  F    0.000000   0.000000  -0.000006   0.000000   0.000000   0.000000
    15  F    0.000000   0.000000   0.000000   0.000000   0.000000   0.000000
    16  F    0.000000   0.000000  -0.002554   0.000392  -0.000001  -0.000012
    17  F    0.000000   0.000000   0.000447   0.000001   0.000000   0.000000
    18  C    0.000000  -0.000023   0.018830  -0.000417  -0.000258   0.000011
    19  C    0.000000   0.000001  -0.110668   0.017038   0.000810  -0.000462
    20  C    0.000000  -0.000040  -0.000576   0.000014   0.000005   0.000000
    21  H    0.000000   0.000000  -0.000223   0.000007  -0.000019   0.000000
    22  H    0.000000   0.000124   0.000020  -0.000001   0.000001   0.000000
    23  H   -0.000001  -0.000007  -0.000019   0.000002  -0.000001   0.000000
    24  C    0.000000  -0.000007  -0.000003   0.000011  -0.000022   0.000000
    25  H    0.000000   0.000012  -0.000050   0.000011  -0.000037   0.000000
    26  H    0.000000   0.000001   0.000030  -0.000013   0.000010   0.000000
    27  H    0.000000   0.000000   0.000003   0.000000   0.000000   0.000000
    28  C   -0.071670  -0.079187   0.000000   0.000000   0.000000   0.000000
    29  C    0.000000   0.000000   0.276911   0.109299  -0.156265   0.016103
    30  C    0.000000   0.000000   0.042834  -0.162132   0.133452  -0.001651
    31  O    0.000000   0.000000   0.005873  -0.000160   0.003494   0.000004
    32  C    0.000000   0.000000  -0.126678   0.098428   0.264442   0.013914
    33  C    0.441013   0.014294   0.000000   0.000000   0.000000   0.000000
    34  C   -0.064980  -0.002706   0.000000   0.000000   0.000000   0.000000
    35  H   -0.012397   0.000021   0.000000   0.000000   0.000000   0.000000
    36  H   -0.012342  -0.012924   0.000000   0.000000   0.000000   0.000000
    37  H    0.697158  -0.000192   0.000000   0.000000   0.000000   0.000000
    38  H   -0.000192   0.697275   0.000000   0.000000   0.000000   0.000000
    39  C    0.000000   0.000000   5.201049   0.269711   0.090242  -0.065229
    40  C    0.000000   0.000000   0.269711   5.083365   0.258326   0.441406
    41  C    0.000000   0.000000   0.090242   0.258326   5.060801  -0.072155
    42  H    0.000000   0.000000  -0.065229   0.441406  -0.072155   0.698491
    43  H    0.000000   0.000000   0.014667  -0.070316   0.447762  -0.012410
    44  H    0.000000   0.000000  -0.002701   0.014370  -0.079149  -0.000197
    45  H    0.000000   0.000000   0.447774  -0.065278   0.014207  -0.012662
              43         44         45
     1  C    0.000000   0.000001   0.000026
     2  C    0.000000   0.000000   0.000000
     3  C    0.000000   0.000000   0.000000
     4  O    0.000000   0.000000   0.000000
     5  C    0.000000  -0.000025  -0.000007
     6  C    0.000000   0.000000   0.000000
     7  C    0.000000   0.000000   0.000060
     8  C    0.000000   0.000000  -0.000068
     9  C    0.000000   0.000002  -0.002217
    10  C    0.000000   0.000000   0.000395
    11  C    0.000000   0.000000   0.001643
    12  F    0.000000   0.000000   0.000000
    13  F    0.000000   0.000000   0.000000
    14  F    0.000000   0.000000  -0.000014
    15  F    0.000000   0.000000  -0.000002
    16  F    0.000000   0.000000   0.019865
    17  F    0.000000   0.000000   0.000294
    18  C    0.000002  -0.000124  -0.000145
    19  C   -0.000005  -0.000628  -0.019668
    20  C    0.000000  -0.000008   0.000014
    21  H    0.000000  -0.000001   0.000002
    22  H    0.000000   0.000012   0.000000
    23  H    0.000000   0.000000  -0.000002
    24  C    0.000000  -0.000033  -0.000003
    25  H    0.000000   0.000104   0.000002
    26  H    0.000000  -0.000004   0.000033
    27  H    0.000000   0.000000   0.000000
    28  C    0.000000   0.000000   0.000000
    29  C   -0.002576   0.022730  -0.071118
    30  C    0.016376  -0.080010   0.015890
    31  O   -0.000051  -0.001292  -0.000082
    32  C   -0.071878   0.451964  -0.002499
    33  C    0.000000   0.000000   0.000000
    34  C    0.000000   0.000000   0.000000
    35  H    0.000000   0.000000   0.000000
    36  H    0.000000   0.000000   0.000000
    37  H    0.000000   0.000000   0.000000
    38  H    0.000000   0.000000   0.000000
    39  C    0.014667  -0.002701   0.447774
    40  C   -0.070316   0.014370  -0.065278
    41  C    0.447762  -0.079149   0.014207
    42  H   -0.012410  -0.000197  -0.012662
    43  H    0.688947  -0.013017  -0.000213
    44  H   -0.013017   0.698200   0.000021
    45  H   -0.000213   0.000021   0.685940
 Mulliken charges:
               1
     1  C   -0.044762
     2  C    0.041314
     3  C    0.223302
     4  O   -0.258299
     5  C    0.008006
     6  C   -0.086025
     7  C   -0.083696
     8  C    0.412454
     9  C   -0.123269
    10  C    0.346405
    11  C    0.423523
    12  F   -0.196226
    13  F   -0.198115
    14  F   -0.192405
    15  F   -0.185916
    16  F   -0.195416
    17  F   -0.193423
    18  C    0.013727
    19  C   -0.045836
    20  C    0.098381
    21  H    0.026054
    22  H    0.045736
    23  H    0.042870
    24  C    0.100528
    25  H    0.043451
    26  H    0.043409
    27  H    0.026462
    28  C    0.035573
    29  C    0.058421
    30  C    0.217240
    31  O   -0.257489
    32  C   -0.083338
    33  C    0.007891
    34  C   -0.031298
    35  H   -0.009820
    36  H    0.003473
    37  H   -0.004415
    38  H   -0.009567
    39  C   -0.034608
    40  C    0.006222
    41  C    0.034325
    42  H   -0.005154
    43  H    0.002714
    44  H   -0.010215
    45  H   -0.012188
 Sum of Mulliken charges =   0.00000
 Mulliken charges with hydrogens summed into heavy atoms:
               1
     1  C   -0.044762
     2  C    0.041314
     3  C    0.223302
     4  O   -0.258299
     5  C    0.008006
     6  C   -0.095592
     7  C   -0.083696
     8  C    0.412454
     9  C   -0.123269
    10  C    0.346405
    11  C    0.423523
    12  F   -0.196226
    13  F   -0.198115
    14  F   -0.192405
    15  F   -0.185916
    16  F   -0.195416
    17  F   -0.193423
    18  C    0.013727
    19  C   -0.045836
    20  C    0.213040
    24  C    0.213849
    28  C    0.039047
    29  C    0.058421
    30  C    0.217240
    31  O   -0.257489
    32  C   -0.093553
    33  C    0.003476
    34  C   -0.041118
    39  C   -0.046796
    40  C    0.001068
    41  C    0.037039
 Electronic spatial extent (au):  <R**2>=          10736.1190
 Charge=              0.0000 electrons
 Dipole moment (field-independent basis, Debye):
    X=              0.0479    Y=             -3.9256    Z=             -0.0169  Tot=              3.9259
 Quadrupole moment (field-independent basis, Debye-Ang):
   XX=           -149.4789   YY=           -180.1761   ZZ=           -177.7184
   XY=             -0.4351   XZ=             -2.8617   YZ=              0.1514
 Traceless Quadrupole moment (field-independent basis, Debye-Ang):
   XX=             19.6456   YY=            -11.0516   ZZ=             -8.5939
   XY=             -0.4351   XZ=             -2.8617   YZ=              0.1514
 Octapole moment (field-independent basis, Debye-Ang**2):
  XXX=             -0.7246  YYY=             51.9830  ZZZ=             -0.0160  XYY=              1.5982
  XXY=            -22.9815  XXZ=             -7.1650  XZZ=              1.3808  YZZ=             25.2015
  YYZ=             -2.7097  XYZ=              3.2043
 Hexadecapole moment (field-independent basis, Debye-Ang**3):
 XXXX=          -6948.4721 YYYY=          -4946.2172 ZZZZ=           -836.9410 XXXY=             -0.6019
 XXXZ=           -116.8005 YYYX=             -2.8500 YYYZ=              2.0609 ZZZX=             16.4904
 ZZZY=             -2.1878 XXYY=          -1947.3500 XXZZ=          -1590.0166 YYZZ=           -987.9414
 XXYZ=              4.4622 YYXZ=            -16.5839 ZZXY=              0.8094
 N-N= 3.344838262727D+03 E-N=-1.051385121571D+04  KE= 1.617903298104D+03
 No NMR shielding tensors so no spin-rotation constants.
 Leave Link  601 at Wed Aug 28 13:31:30 2019, MaxMem=   536870912 cpu:         4.5
 (Enter /pbs_home/pkowalski/g09d01/g09/l701.exe)
 Compute integral first derivatives.
 ... and contract with generalized density number  0.
 R6Disp: Adding Grimme-D3 dispersion energy 1st derivatives to the gradient.
 Leave Link  701 at Wed Aug 28 13:31:30 2019, MaxMem=   536870912 cpu:         4.6
 (Enter /pbs_home/pkowalski/g09d01/g09/l702.exe)
 L702 exits ... SP integral derivatives will be done elsewhere.
 Leave Link  702 at Wed Aug 28 13:31:30 2019, MaxMem=   536870912 cpu:         0.2
 (Enter /pbs_home/pkowalski/g09d01/g09/l703.exe)
 Compute integral first derivatives, UseDBF=F ICtDFT=           0.
 Integral derivatives from FoFJK, PRISM(SPDF).
 Calling FoFJK, ICntrl=      2127 FMM=F ISym2X=0 I1Cent= 0 IOpClX= 0 NMat=1 NMatS=1 NMatT=0.
 FoFJK:  IHMeth= 1 ICntrl=    2127 DoSepK=T KAlg= 0 I1Cent=   0 FoldK=F
 IRaf=         1 NMat=   1 IRICut=       1 DoRegI=T DoRafI=F ISym2E= 0.
 FoFCou: FMM=F IPFlag=           0 FMFlag=      100000 FMFlg1=         800
         NFxFlg=           0 DoJE=F BraDBF=F KetDBF=F FulRan=T
         wScrn=  0.000000 ICntrl=    2527 IOpCl=  0 I1Cent=           0 NGrid=           0
         NMat0=    1 NMatS0=      1 NMatT0=    0 NMatD0=    1 NMtDS0=    0 NMtDT0=    0
 Symmetry not used in FoFCou.
 Leave Link  703 at Wed Aug 28 13:34:12 2019, MaxMem=   536870912 cpu:      1293.4
 (Enter /pbs_home/pkowalski/g09d01/g09/l716.exe)
 Dipole        = 1.88373804D-02-1.54445419D+00-6.63276164D-03
 ***** Axes restored to original set *****
 -------------------------------------------------------------------
 Center     Atomic                   Forces (Hartrees/Bohr)
 Number     Number              X              Y              Z
 -------------------------------------------------------------------
      1        6           0.075265543    0.071054992    0.005784133
      2        6           0.028704799    0.017623229   -0.009842144
      3        6          -0.021612558   -0.014695402    0.000773991
      4        8          -0.029385422   -0.014034980    0.007099333
      5        6           0.033370085    0.001234708    0.006946038
      6        6          -0.001392693    0.006181336   -0.002603693
      7        6          -0.074191155   -0.062624953    0.017933915
      8        6          -0.019763643   -0.003831578   -0.013672563
      9        6          -0.035403198   -0.079135250    0.035146989
     10        6           0.032017583    0.034592476   -0.018576067
     11        6           0.006683052   -0.017166640    0.010107522
     12        9           0.015101339   -0.003758912   -0.025273776
     13        9           0.003380229    0.001788676    0.033192590
     14        9          -0.013786510    0.017275318    0.030006042
     15        9          -0.014433754   -0.036238695   -0.004503374
     16        9          -0.021041784    0.016645546    0.011400509
     17        9           0.015403328   -0.007391655   -0.027111353
     18        6          -0.011759170    0.027260406   -0.015777263
     19        6           0.038177727    0.080093410   -0.053050922
     20        6          -0.003457881    0.004264132    0.005163703
     21        1          -0.001604634   -0.001532287   -0.008574846
     22        1           0.007533108    0.001434721   -0.002424808
     23        1           0.001745812   -0.008042077    0.000491298
     24        6           0.002617799   -0.005326669   -0.004008623
     25        1          -0.000726954    0.007767596   -0.000446040
     26        1          -0.008385558   -0.000966803    0.001708327
     27        1           0.001433163    0.000658574    0.008626391
     28        6           0.022590242   -0.001283368    0.004469536
     29        6           0.006557163    0.033694380   -0.004418715
     30        6          -0.004957502   -0.022552301    0.010510510
     31        8          -0.004036980   -0.033830606    0.002812991
     32        6           0.006238395    0.001606767    0.001199335
     33        6           0.010974102   -0.010360681    0.006135256
     34        6          -0.023840385   -0.003272356   -0.003345764
     35        1           0.005990225    0.004727090   -0.001541945
     36        1          -0.006413345   -0.000553175   -0.000870797
     37        1          -0.002689943    0.005312353   -0.002182768
     38        1          -0.002294565   -0.005577755    0.001479304
     39        6           0.005258350   -0.021773144    0.011646633
     40        6          -0.014709136    0.004573200   -0.005772400
     41        6          -0.009594495    0.017540262   -0.009978882
     42        1           0.006192966    0.000014167    0.001342504
     43        1           0.001919187   -0.005607170    0.002729880
     44        1          -0.004619911   -0.004108284    0.000739207
     45        1           0.002946980    0.008321400   -0.003469195
 -------------------------------------------------------------------
 Cartesian Forces:  Max     0.080093410 RMS     0.021512663
 Leave Link  716 at Wed Aug 28 13:34:12 2019, MaxMem=   536870912 cpu:         0.2
 (Enter /pbs_home/pkowalski/g09d01/g09/l103.exe)

 GradGradGradGradGradGradGradGradGradGradGradGradGradGradGradGradGradGrad
 Berny optimization.
 FormGI is forming the generalized inverse of G from B-inverse, IUseBI=4.
 Internal  Forces:  Max     0.095984674 RMS     0.010593041
 Search for a local minimum.
 Step number   1 out of a maximum of  270
 All quantities printed in internal units (Hartrees-Bohrs-Radians)
 RMS Force = .10593D-01 SwitMx=.10000D-02 MixMth= 1
 Mixed Optimization -- RFO/linear search
 Second derivative matrix not updated -- first step.
 ITU=  0
     Eigenvalues ---    0.00230   0.00230   0.00531   0.00962   0.00972
     Eigenvalues ---    0.01092   0.01144   0.01171   0.01275   0.01354
     Eigenvalues ---    0.01956   0.01976   0.01978   0.01986   0.01995
     Eigenvalues ---    0.02002   0.02004   0.02008   0.02087   0.02090
     Eigenvalues ---    0.02091   0.02094   0.02102   0.02104   0.02127
     Eigenvalues ---    0.02131   0.02279   0.02288   0.04711   0.04760
     Eigenvalues ---    0.05035   0.05346   0.05380   0.05587   0.05598
     Eigenvalues ---    0.05883   0.06383   0.07627   0.07906   0.07962
     Eigenvalues ---    0.08191   0.08586   0.09039   0.09489   0.09648
     Eigenvalues ---    0.10324   0.11222   0.12046   0.12146   0.13554
     Eigenvalues ---    0.14178   0.16000   0.16000   0.16000   0.16000
     Eigenvalues ---    0.16000   0.16000   0.16000   0.16000   0.16000
     Eigenvalues ---    0.16000   0.16000   0.16000   0.16000   0.16000
     Eigenvalues ---    0.16664   0.17177   0.20045   0.22000   0.22000
     Eigenvalues ---    0.22531   0.22623   0.22631   0.23860   0.24223
     Eigenvalues ---    0.24492   0.24511   0.24864   0.24917   0.25636
     Eigenvalues ---    0.27650   0.27685   0.28123   0.28323   0.28398
     Eigenvalues ---    0.28566   0.31726   0.32454   0.32469   0.32548
     Eigenvalues ---    0.32550   0.32579   0.32585   0.32938   0.33410
     Eigenvalues ---    0.33799   0.35011   0.35723   0.35726   0.35727
     Eigenvalues ---    0.35728   0.35738   0.35740   0.36030   0.36323
     Eigenvalues ---    0.37094   0.37450   0.40180   0.40235   0.41468
     Eigenvalues ---    0.41487   0.43929   0.44016   0.44544   0.44626
     Eigenvalues ---    0.45781   0.45823   0.46121   0.46128   0.47329
     Eigenvalues ---    0.47361   0.47460   0.48281   0.48393   0.48448
     Eigenvalues ---    0.48453   0.48734   0.52311   0.52444
 RFO step:  Lambda=-7.77312723D-02 EMin= 2.30000000D-03
 Linear search not attempted -- first point.
 Maximum step size (   0.300) exceeded in Quadratic search.
    -- Step size scaled by   0.727
 Iteration  1 RMS(Cart)=  0.03277478 RMS(Int)=  0.00035594
 Iteration  2 RMS(Cart)=  0.00058211 RMS(Int)=  0.00015086
 Iteration  3 RMS(Cart)=  0.00000035 RMS(Int)=  0.00015086
 ITry= 1 IFail=0 DXMaxC= 1.40D-01 DCOld= 1.00D+10 DXMaxT= 3.00D-01 DXLimC= 3.00D+00 Rises=F
 Variable       Old X    -DE/DX   Delta X   Delta X   Delta X     New X
                                 (Linear)    (Quad)   (Total)
    R1        2.72527  -0.00492   0.00000  -0.00821  -0.00825   2.71702
    R2        2.86588   0.00591   0.00000   0.01160   0.01113   2.87701
    R3        2.79044  -0.09598   0.00000  -0.16589  -0.16558   2.62486
    R4        2.59592   0.02719   0.00000   0.03721   0.03731   2.63322
    R5        2.63541   0.00129   0.00000   0.00270   0.00269   2.63810
    R6        2.55507  -0.00012   0.00000   0.00122   0.00134   2.55642
    R7        2.63442  -0.00817   0.00000  -0.01004  -0.01006   2.62435
    R8        2.62864   0.02717   0.00000   0.03547   0.03543   2.66406
    R9        2.94890  -0.02319   0.00000  -0.04292  -0.04347   2.90542
   R10        2.91276  -0.00756   0.00000  -0.01520  -0.01520   2.89756
   R11        2.65649  -0.00971   0.00000  -0.01443  -0.01441   2.64208
   R12        2.04490   0.00609   0.00000   0.01017   0.01017   2.05507
   R13        2.80831   0.00416   0.00000   0.00657   0.00659   2.81490
   R14        2.76230  -0.00539   0.00000  -0.01544  -0.01478   2.74753
   R15        2.90319  -0.00042   0.00000   0.00009   0.00005   2.90324
   R16        2.61640  -0.02622   0.00000  -0.03400  -0.03400   2.58241
   R17        2.61460  -0.03120   0.00000  -0.04033  -0.04033   2.57426
   R18        2.81625   0.00307   0.00000   0.00523   0.00524   2.82149
   R19        2.80172  -0.09555   0.00000  -0.16782  -0.16751   2.63422
   R20        2.90881  -0.00247   0.00000  -0.00346  -0.00346   2.90535
   R21        2.62661  -0.03717   0.00000  -0.04903  -0.04903   2.57758
   R22        2.61464  -0.03927   0.00000  -0.05076  -0.05076   2.56388
   R23        2.61164  -0.02670   0.00000  -0.03435  -0.03435   2.57730
   R24        2.61523  -0.02886   0.00000  -0.03734  -0.03734   2.57788
   R25        2.86880   0.00544   0.00000   0.01080   0.01033   2.87914
   R26        2.91871  -0.00782   0.00000  -0.01583  -0.01583   2.90288
   R27        2.62582   0.02712   0.00000   0.03531   0.03527   2.66109
   R28        2.73149  -0.00599   0.00000  -0.01004  -0.01007   2.72142
   R29        2.10021  -0.00847   0.00000  -0.01531  -0.01531   2.08491
   R30        2.09852  -0.00760   0.00000  -0.01369  -0.01369   2.08483
   R31        2.09797  -0.00799   0.00000  -0.01439  -0.01439   2.08358
   R32        2.09849  -0.00751   0.00000  -0.01354  -0.01354   2.08494
   R33        2.09786  -0.00840   0.00000  -0.01512  -0.01512   2.08274
   R34        2.09994  -0.00847   0.00000  -0.01529  -0.01529   2.08464
   R35        2.66503  -0.00440   0.00000  -0.00805  -0.00801   2.65702
   R36        2.04510   0.00646   0.00000   0.01079   0.01079   2.05589
   R37        2.59917   0.02642   0.00000   0.03635   0.03644   2.63561
   R38        2.63706   0.00056   0.00000   0.00166   0.00164   2.63870
   R39        2.55387   0.00042   0.00000   0.00189   0.00200   2.55587
   R40        2.63433  -0.00814   0.00000  -0.01002  -0.01004   2.62429
   R41        2.65498  -0.00929   0.00000  -0.01374  -0.01372   2.64126
   R42        2.04493   0.00608   0.00000   0.01016   0.01016   2.05509
   R43        2.65549  -0.01337   0.00000  -0.01937  -0.01935   2.63614
   R44        2.04511   0.00634   0.00000   0.01059   0.01059   2.05571
   R45        2.04034   0.00742   0.00000   0.01231   0.01231   2.05266
   R46        2.65535  -0.01306   0.00000  -0.01893  -0.01891   2.63644
   R47        2.03580   0.00896   0.00000   0.01477   0.01477   2.05057
   R48        2.66350  -0.00403   0.00000  -0.00740  -0.00737   2.65614
   R49        2.04517   0.00633   0.00000   0.01058   0.01058   2.05576
   R50        2.04511   0.00648   0.00000   0.01083   0.01083   2.05595
    A1        1.86266   0.00081   0.00000  -0.00277  -0.00298   1.85969
    A2        2.30401   0.00606   0.00000   0.01450   0.01496   2.31897
    A3        2.10563  -0.00667   0.00000  -0.01035  -0.01063   2.09500
    A4        1.84487   0.00184   0.00000   0.00315   0.00304   1.84791
    A5        2.30988   0.00510   0.00000   0.00799   0.00808   2.31796
    A6        2.12805  -0.00697   0.00000  -0.01135  -0.01135   2.11670
    A7        1.96978   0.00116   0.00000   0.00461   0.00465   1.97443
    A8        2.11337   0.00115   0.00000   0.00510   0.00503   2.11840
    A9        2.19999  -0.00231   0.00000  -0.00971  -0.00968   2.19031
   A10        1.92934  -0.00842   0.00000  -0.01686  -0.01708   1.91226
   A11        1.81650   0.00438   0.00000   0.01039   0.01052   1.82703
   A12        1.86753  -0.00562   0.00000  -0.00958  -0.00992   1.85760
   A13        1.93297   0.00230   0.00000   0.00901   0.00896   1.94192
   A14        1.98353   0.00002   0.00000  -0.00270  -0.00263   1.98089
   A15        1.90179  -0.00183   0.00000  -0.00157  -0.00166   1.90013
   A16        1.95638   0.00105   0.00000  -0.00411  -0.00393   1.95245
   A17        2.06534  -0.00519   0.00000  -0.01236  -0.01238   2.05296
   A18        2.10871   0.00135   0.00000   0.00237   0.00237   2.11108
   A19        2.10913   0.00384   0.00000   0.01000   0.01000   2.11914
   A20        2.29781  -0.01050   0.00000  -0.01577  -0.01627   2.28153
   A21        2.05110   0.01215   0.00000   0.02340   0.02391   2.07501
   A22        1.89349  -0.00123   0.00000  -0.00175  -0.00191   1.89157
   A23        1.75349   0.00250   0.00000   0.01187   0.01197   1.76546
   A24        1.90839   0.00607   0.00000   0.02467   0.02480   1.93320
   A25        1.97754   0.00423   0.00000   0.01961   0.01943   1.99698
   A26        1.95027  -0.00395   0.00000  -0.01826  -0.01865   1.93162
   A27        1.93510  -0.00041   0.00000   0.00033  -0.00005   1.93505
   A28        1.93279  -0.00741   0.00000  -0.03350  -0.03387   1.89892
   A29        1.91838  -0.00008   0.00000  -0.00168  -0.00177   1.91661
   A30        2.06366   0.01013   0.00000   0.01658   0.01712   2.08078
   A31        2.28674  -0.01030   0.00000  -0.01577  -0.01623   2.27051
   A32        1.84675  -0.00235   0.00000  -0.01046  -0.01043   1.83632
   A33        1.87455  -0.00019   0.00000   0.00003   0.00003   1.87458
   A34        1.98216   0.00189   0.00000   0.00677   0.00676   1.98892
   A35        1.88036   0.00001   0.00000   0.00047   0.00049   1.88086
   A36        1.97919   0.00177   0.00000   0.00670   0.00667   1.98586
   A37        1.89563  -0.00127   0.00000  -0.00402  -0.00402   1.89160
   A38        1.77138   0.00261   0.00000   0.01205   0.01213   1.78351
   A39        1.98873   0.00376   0.00000   0.01868   0.01846   2.00720
   A40        1.89520   0.00650   0.00000   0.02523   0.02538   1.92059
   A41        1.92655   0.00094   0.00000   0.00409   0.00365   1.93020
   A42        1.94998  -0.00580   0.00000  -0.02327  -0.02358   1.92640
   A43        1.92750  -0.00725   0.00000  -0.03322  -0.03358   1.89392
   A44        1.88662  -0.00430   0.00000  -0.00579  -0.00612   1.88051
   A45        1.94810   0.00178   0.00000  -0.00123  -0.00108   1.94702
   A46        1.99583  -0.00165   0.00000  -0.00829  -0.00821   1.98762
   A47        1.91893  -0.00007   0.00000   0.00092   0.00085   1.91978
   A48        1.81904   0.00487   0.00000   0.01162   0.01177   1.83081
   A49        1.89046  -0.00044   0.00000   0.00374   0.00368   1.89414
   A50        2.10496  -0.00673   0.00000  -0.01041  -0.01065   2.09431
   A51        2.30894   0.00651   0.00000   0.01593   0.01634   2.32527
   A52        1.85770   0.00042   0.00000  -0.00416  -0.00435   1.85335
   A53        1.92115  -0.00267   0.00000  -0.00800  -0.00803   1.91312
   A54        1.92357  -0.00286   0.00000  -0.00899  -0.00902   1.91455
   A55        1.95679  -0.00170   0.00000  -0.00511  -0.00513   1.95166
   A56        1.88496   0.00270   0.00000   0.00809   0.00805   1.89302
   A57        1.87921   0.00254   0.00000   0.00821   0.00819   1.88740
   A58        1.89618   0.00233   0.00000   0.00685   0.00682   1.90301
   A59        1.92135  -0.00226   0.00000  -0.00707  -0.00710   1.91425
   A60        1.95336  -0.00171   0.00000  -0.00513  -0.00514   1.94821
   A61        1.92059  -0.00237   0.00000  -0.00719  -0.00721   1.91338
   A62        1.89512   0.00207   0.00000   0.00621   0.00619   1.90131
   A63        1.88802   0.00222   0.00000   0.00657   0.00654   1.89457
   A64        1.88379   0.00233   0.00000   0.00744   0.00743   1.89122
   A65        2.10060   0.00836   0.00000   0.01585   0.01589   2.11650
   A66        2.09102  -0.00489   0.00000  -0.01010  -0.01013   2.08090
   A67        2.09154  -0.00347   0.00000  -0.00574  -0.00576   2.08578
   A68        1.84295   0.00246   0.00000   0.00436   0.00428   1.84723
   A69        2.31652   0.00416   0.00000   0.00622   0.00629   2.32281
   A70        2.12320  -0.00665   0.00000  -0.01080  -0.01080   2.11239
   A71        1.97156   0.00106   0.00000   0.00435   0.00439   1.97594
   A72        2.11529   0.00127   0.00000   0.00522   0.00515   2.12044
   A73        2.19634  -0.00233   0.00000  -0.00957  -0.00954   2.18680
   A74        1.92712  -0.00921   0.00000  -0.01869  -0.01886   1.90826
   A75        2.06598  -0.00520   0.00000  -0.01233  -0.01234   2.05364
   A76        2.10846   0.00125   0.00000   0.00204   0.00204   2.11051
   A77        2.10875   0.00395   0.00000   0.01029   0.01030   2.11904
   A78        2.10083   0.00327   0.00000   0.00361   0.00365   2.10448
   A79        2.09138  -0.00152   0.00000  -0.00146  -0.00148   2.08990
   A80        2.09097  -0.00175   0.00000  -0.00215  -0.00217   2.08880
   A81        2.05808  -0.00061   0.00000  -0.00083  -0.00083   2.05725
   A82        2.12285  -0.00188   0.00000  -0.00626  -0.00625   2.11660
   A83        2.10225   0.00249   0.00000   0.00708   0.00709   2.10934
   A84        2.06050  -0.00064   0.00000  -0.00104  -0.00104   2.05945
   A85        2.12765  -0.00282   0.00000  -0.00906  -0.00906   2.11858
   A86        2.09504   0.00346   0.00000   0.01011   0.01011   2.10515
   A87        2.10131   0.00330   0.00000   0.00386   0.00390   2.10521
   A88        2.09090  -0.00188   0.00000  -0.00262  -0.00264   2.08825
   A89        2.09098  -0.00142   0.00000  -0.00124  -0.00126   2.08972
   A90        2.10005   0.00793   0.00000   0.01509   0.01513   2.11518
   A91        2.09130  -0.00470   0.00000  -0.00981  -0.00983   2.08147
   A92        2.09183  -0.00322   0.00000  -0.00528  -0.00531   2.08653
    D1        0.03379   0.00277   0.00000   0.02068   0.02064   0.05444
    D2       -3.13817   0.00165   0.00000   0.01237   0.01233  -3.12583
    D3       -2.94568   0.00201   0.00000   0.01189   0.01171  -2.93396
    D4        0.16555   0.00089   0.00000   0.00358   0.00341   0.16895
    D5       -0.05155  -0.00387   0.00000  -0.02554  -0.02568  -0.07723
    D6       -2.15650  -0.00344   0.00000  -0.02315  -0.02321  -2.17970
    D7        1.98971  -0.00250   0.00000  -0.01737  -0.01735   1.97236
    D8        2.95018  -0.00189   0.00000  -0.01526  -0.01537   2.93481
    D9        0.84524  -0.00146   0.00000  -0.01288  -0.01290   0.83234
   D10       -1.29174  -0.00052   0.00000  -0.00709  -0.00705  -1.29879
   D11       -0.12749   0.00157   0.00000   0.00627   0.00618  -0.12131
   D12        2.67193   0.00380   0.00000   0.03123   0.03126   2.70319
   D13       -3.08842  -0.00004   0.00000  -0.00452  -0.00470  -3.09313
   D14       -0.28900   0.00218   0.00000   0.02044   0.02038  -0.26862
   D15       -0.00292  -0.00055   0.00000  -0.00843  -0.00837  -0.01129
   D16        3.12897  -0.00091   0.00000  -0.00787  -0.00781   3.12115
   D17       -3.11807   0.00019   0.00000  -0.00157  -0.00162  -3.11969
   D18        0.01382  -0.00017   0.00000  -0.00102  -0.00106   0.01276
   D19       -3.12274   0.00134   0.00000   0.01094   0.01091  -3.11183
   D20        0.01849   0.00134   0.00000   0.01036   0.01032   0.02881
   D21       -0.01559   0.00024   0.00000   0.00179   0.00183  -0.01376
   D22        3.12564   0.00023   0.00000   0.00121   0.00124   3.12688
   D23       -0.03275  -0.00178   0.00000  -0.00835  -0.00834  -0.04109
   D24        3.11913  -0.00142   0.00000  -0.00904  -0.00903   3.11009
   D25       -0.00309   0.00000   0.00000  -0.00044  -0.00041  -0.00350
   D26       -3.14153   0.00011   0.00000  -0.00017  -0.00016   3.14150
   D27        3.12743  -0.00039   0.00000   0.00030   0.00032   3.12776
   D28       -0.01100  -0.00028   0.00000   0.00056   0.00058  -0.01043
   D29        0.05096   0.00341   0.00000   0.02066   0.02068   0.07164
   D30        2.07612  -0.00065   0.00000   0.01419   0.01389   2.09001
   D31       -2.01187  -0.00069   0.00000   0.00553   0.00550  -2.00637
   D32       -1.01513   0.00323   0.00000   0.00993   0.01023  -1.00490
   D33        1.09731   0.00141   0.00000   0.00649   0.00662   1.10393
   D34       -3.03222   0.00097   0.00000   0.00411   0.00438  -3.02785
   D35       -3.01008   0.00138   0.00000   0.00467   0.00497  -3.00511
   D36       -0.89765  -0.00043   0.00000   0.00124   0.00136  -0.89629
   D37        1.25600  -0.00087   0.00000  -0.00114  -0.00088   1.25512
   D38        1.10717   0.00298   0.00000   0.01221   0.01238   1.11955
   D39       -3.06358   0.00117   0.00000   0.00878   0.00877  -3.05481
   D40       -0.90993   0.00073   0.00000   0.00640   0.00653  -0.90340
   D41       -3.10503  -0.00348   0.00000  -0.00886  -0.00905  -3.11408
   D42        1.06883  -0.00341   0.00000  -0.00845  -0.00864   1.06020
   D43       -1.02566  -0.00362   0.00000  -0.00963  -0.00981  -1.03547
   D44       -1.11699   0.00198   0.00000   0.00760   0.00759  -1.10939
   D45        3.05687   0.00206   0.00000   0.00801   0.00801   3.06488
   D46        0.96238   0.00184   0.00000   0.00684   0.00684   0.96922
   D47        1.09385   0.00138   0.00000  -0.00011   0.00007   1.09392
   D48       -1.01548   0.00145   0.00000   0.00030   0.00049  -1.01499
   D49       -3.10997   0.00124   0.00000  -0.00088  -0.00068  -3.11065
   D50       -0.00512   0.00005   0.00000   0.00097   0.00098  -0.00414
   D51       -3.14111   0.00008   0.00000   0.00059   0.00059  -3.14053
   D52        3.13331  -0.00006   0.00000   0.00069   0.00071   3.13403
   D53       -0.00268  -0.00003   0.00000   0.00031   0.00032  -0.00236
   D54       -2.95637   0.00366   0.00000   0.02101   0.02089  -2.93547
   D55        1.27341   0.00450   0.00000   0.02611   0.02597   1.29938
   D56       -0.89163   0.00653   0.00000   0.03704   0.03708  -0.85455
   D57        0.50438  -0.00063   0.00000  -0.00637  -0.00646   0.49792
   D58       -1.54903   0.00021   0.00000  -0.00127  -0.00138  -1.55041
   D59        2.56912   0.00224   0.00000   0.00966   0.00972   2.57884
   D60       -3.05065   0.00081   0.00000  -0.01332  -0.01368  -3.06433
   D61       -0.07076  -0.00175   0.00000  -0.01997  -0.02044  -0.09119
   D62       -0.17658   0.00007   0.00000   0.00220   0.00218  -0.17439
   D63        2.80331  -0.00249   0.00000  -0.00445  -0.00457   2.79874
   D64       -0.65188   0.00221   0.00000   0.01482   0.01478  -0.63711
   D65        1.35300   0.00101   0.00000   0.01039   0.01042   1.36342
   D66       -2.83389   0.00044   0.00000   0.00954   0.00957  -2.82433
   D67        1.37040   0.00894   0.00000   0.04219   0.04197   1.41237
   D68       -2.90791   0.00774   0.00000   0.03776   0.03761  -2.87029
   D69       -0.81161   0.00718   0.00000   0.03690   0.03676  -0.77485
   D70       -2.74746  -0.00387   0.00000  -0.01447  -0.01446  -2.76192
   D71       -0.74258  -0.00507   0.00000  -0.01890  -0.01882  -0.76140
   D72        1.35371  -0.00564   0.00000  -0.01976  -0.01967   1.33404
   D73       -0.23484   0.00098   0.00000   0.00492   0.00504  -0.22980
   D74       -2.30536  -0.00353   0.00000  -0.01625  -0.01626  -2.32162
   D75        1.82174  -0.00166   0.00000  -0.00524  -0.00508   1.81666
   D76        3.09588   0.00122   0.00000   0.00839   0.00838   3.10426
   D77        1.02535  -0.00329   0.00000  -0.01277  -0.01292   1.01243
   D78       -1.13073  -0.00142   0.00000  -0.00177  -0.00174  -1.13247
   D79       -0.20024   0.00224   0.00000   0.01609   0.01593  -0.18431
   D80        2.75440   0.00366   0.00000   0.02618   0.02613   2.78053
   D81        2.73935   0.00086   0.00000   0.01043   0.01026   2.74961
   D82       -0.58920   0.00228   0.00000   0.02051   0.02046  -0.56874
   D83        0.55080  -0.00224   0.00000  -0.01367  -0.01368   0.53712
   D84        2.66540   0.00403   0.00000   0.01665   0.01663   2.68203
   D85       -1.46577  -0.00873   0.00000  -0.03960  -0.03940  -1.50517
   D86       -1.45009  -0.00089   0.00000  -0.00888  -0.00895  -1.45904
   D87        0.66451   0.00538   0.00000   0.02144   0.02136   0.68587
   D88        2.81653  -0.00738   0.00000  -0.03481  -0.03467   2.78186
   D89        2.73465  -0.00040   0.00000  -0.00833  -0.00840   2.72625
   D90       -1.43394   0.00587   0.00000   0.02199   0.02191  -1.41203
   D91        0.71808  -0.00689   0.00000  -0.03426  -0.03412   0.68396
   D92        0.76269  -0.00011   0.00000  -0.00485  -0.00489   0.75780
   D93       -2.23506  -0.00203   0.00000  -0.01484  -0.01493  -2.24999
   D94       -1.36778   0.00047   0.00000  -0.00024  -0.00023  -1.36801
   D95        1.91766  -0.00146   0.00000  -0.01023  -0.01027   1.90739
   D96        2.89250  -0.00155   0.00000  -0.01111  -0.01119   2.88132
   D97       -0.10524  -0.00348   0.00000  -0.02111  -0.02123  -0.12647
   D98       -3.11566   0.00080   0.00000  -0.00208  -0.00190  -3.11755
   D99        1.09020   0.00091   0.00000  -0.00148  -0.00131   1.08889
   D100      -1.02433   0.00109   0.00000  -0.00048  -0.00031  -1.02463
   D101      -1.02213  -0.00349   0.00000  -0.00953  -0.00970  -1.03183
   D102      -3.09946  -0.00338   0.00000  -0.00893  -0.00911  -3.10857
   D103       1.06920  -0.00320   0.00000  -0.00793  -0.00811   1.06109
   D104       0.95523   0.00200   0.00000   0.00670   0.00672   0.96194
   D105      -1.12210   0.00211   0.00000   0.00730   0.00730  -1.11480
   D106       3.04656   0.00229   0.00000   0.00830   0.00830   3.05486
   D107       2.15261   0.00009   0.00000   0.01462   0.01433   2.16695
   D108       0.09654   0.00305   0.00000   0.01853   0.01856   0.11510
   D109      -1.94619   0.00089   0.00000   0.00995   0.00987  -1.93632
   D110      -2.89799   0.00164   0.00000   0.00684   0.00665  -2.89134
   D111       0.20834   0.00046   0.00000  -0.00084  -0.00101   0.20734
   D112       0.07602   0.00221   0.00000   0.01502   0.01498   0.09101
   D113      -3.10083   0.00103   0.00000   0.00734   0.00732  -3.09350
   D114       0.00300   0.00002   0.00000  -0.00019  -0.00021   0.00279
   D115      -3.13510   0.00002   0.00000  -0.00030  -0.00032  -3.13543
   D116       3.13899  -0.00002   0.00000   0.00017   0.00018   3.13917
   D117       0.00089  -0.00001   0.00000   0.00006   0.00006   0.00095
   D118      -0.01862  -0.00008   0.00000  -0.00386  -0.00379  -0.02240
   D119       3.12061  -0.00059   0.00000  -0.00524  -0.00517   3.11543
   D120      -3.12979   0.00070   0.00000   0.00239   0.00236  -3.12742
   D121       0.00944   0.00019   0.00000   0.00101   0.00098   0.01041
   D122      -3.11405   0.00103   0.00000   0.00804   0.00800  -3.10605
   D123       0.03177   0.00059   0.00000   0.00430   0.00427   0.03604
   D124      -0.01235  -0.00012   0.00000  -0.00034  -0.00030  -0.01265
   D125       3.13347  -0.00056   0.00000  -0.00408  -0.00402   3.12945
   D126      -0.05354  -0.00174   0.00000  -0.00964  -0.00960  -0.06314
   D127       3.09056  -0.00120   0.00000  -0.00820  -0.00818   3.08238
   D128      -0.00124  -0.00012   0.00000  -0.00098  -0.00097  -0.00221
   D129       3.14059   0.00012   0.00000   0.00029   0.00029   3.14088
   D130       3.13766  -0.00070   0.00000  -0.00253  -0.00251   3.13516
   D131      -0.00370  -0.00046   0.00000  -0.00126  -0.00125  -0.00494
   D132      -0.00355  -0.00004   0.00000   0.00026   0.00027  -0.00329
   D133       3.14077   0.00019   0.00000   0.00134   0.00135  -3.14107
   D134       3.13780  -0.00028   0.00000  -0.00101  -0.00100   3.13680
   D135      -0.00106  -0.00005   0.00000   0.00007   0.00008  -0.00098
   D136       0.00712  -0.00006   0.00000  -0.00100  -0.00102   0.00610
   D137      -3.13411  -0.00005   0.00000  -0.00042  -0.00043  -3.13454
   D138      -3.13795  -0.00006   0.00000  -0.00089  -0.00091  -3.13886
   D139       0.00400  -0.00006   0.00000  -0.00031  -0.00032   0.00368
   D140       0.00740   0.00005   0.00000  -0.00023  -0.00024   0.00716
   D141      -3.13728  -0.00011   0.00000  -0.00125  -0.00126  -3.13855
   D142      -3.13834   0.00046   0.00000   0.00339   0.00341  -3.13493
   D143       0.00017   0.00031   0.00000   0.00237   0.00238   0.00255
   D144       0.00038   0.00010   0.00000   0.00036   0.00036   0.00075
   D145       3.13924  -0.00013   0.00000  -0.00073  -0.00073   3.13851
   D146      -3.13812   0.00025   0.00000   0.00139   0.00139  -3.13674
   D147       0.00074   0.00002   0.00000   0.00030   0.00030   0.00103
         Item               Value     Threshold  Converged?
 Maximum Force            0.095985     0.000450     NO 
 RMS     Force            0.010593     0.000300     NO 
 Maximum Displacement     0.139826     0.001800     NO 
 RMS     Displacement     0.032927     0.001200     NO 
 Predicted change in Energy=-4.044557D-02
 Lowest energy point so far.  Saving SCF results.
 GradGradGradGradGradGradGradGradGradGradGradGradGradGradGradGradGradGrad

 Leave Link  103 at Wed Aug 28 13:34:13 2019, MaxMem=   536870912 cpu:         1.4
 (Enter /pbs_home/pkowalski/g09d01/g09/l202.exe)
                          Input orientation:                          
 ---------------------------------------------------------------------
 Center     Atomic      Atomic             Coordinates (Angstroms)
 Number     Number       Type             X           Y           Z
 ---------------------------------------------------------------------
      1          6           0       -1.644709   -0.123415   -0.545781
      2          6           0       -2.984357    0.219313   -0.939611
      3          6           0       -3.759815   -0.907601   -0.674255
      4          8           0       -3.044768   -1.936571   -0.164365
      5          6           0       -1.682967   -1.578053   -0.098096
      6          6           0       -5.127318   -0.917573   -0.916032
      7          6           0       -0.490324    0.628455   -0.368436
      8          6           0       -0.209533    2.061717   -0.661298
      9          6           0        0.537829    0.134841    0.533314
     10          6           0        1.318309    2.103105   -0.505435
     11          6           0        1.631655    1.143861    0.654481
     12          9           0       -0.810678    2.871428    0.260904
     13          9           0       -0.581246    2.465020   -1.908245
     14          9           0        1.858724    1.574058   -1.640575
     15          9           0        1.820960    3.351580   -0.333921
     16          9           0        2.894322    0.642491    0.534568
     17          9           0        1.536087    1.795791    1.848960
     18          6           0       -1.109530   -1.609418    1.328102
     19          6           0        0.293808   -1.018357    1.277447
     20          6           0       -1.982363   -0.807347    2.305121
     21          1           0       -1.529580   -0.830541    3.310949
     22          1           0       -2.986896   -1.259709    2.363669
     23          1           0       -2.080085    0.246751    1.996878
     24          6           0       -0.886962   -2.475046   -1.053534
     25          1           0       -0.955424   -3.524880   -0.721206
     26          1           0        0.174614   -2.181878   -1.096156
     27          1           0       -1.309109   -2.400442   -2.069978
     28          6           0       -5.702848    0.247162   -1.432684
     29          6           0        1.153602   -1.968422    1.934759
     30          6           0        0.350592   -3.071140    2.225252
     31          8           0       -0.937005   -2.907983    1.844781
     32          6           0        0.868102   -4.203418    2.840602
     33          6           0       -4.927281    1.390467   -1.694000
     34          6           0       -3.554642    1.388884   -1.445330
     35          1           0       -2.952285    2.271703   -1.639412
     36          1           0       -6.772341    0.268374   -1.630984
     37          1           0       -5.401799    2.285397   -2.090630
     38          1           0       -5.726004   -1.800924   -0.706476
     39          6           0        2.515555   -1.968658    2.242731
     40          6           0        3.046335   -3.099439    2.864046
     41          6           0        2.228960   -4.204111    3.159370
     42          1           0        4.103630   -3.127237    3.118587
     43          1           0        2.661713   -5.078096    3.641585
     44          1           0        0.233323   -5.057856    3.063461
     45          1           0        3.147905   -1.118326    2.009194
 ---------------------------------------------------------------------
                    Distance matrix (angstroms):
                    1          2          3          4          5
     1  C    0.000000
     2  C    1.437784   0.000000
     3  C    2.259452   1.393443   0.000000
     4  O    2.322321   2.291831   1.352797   0.000000
     5  C    1.522450   2.373244   2.257158   1.409762   0.000000
     6  C    3.591147   2.425973   1.388748   2.437289   3.601223
     7  C    1.389016   2.591108   3.625267   3.625767   2.522728
     8  C    2.616845   3.342389   4.628338   4.926643   3.966879
     9  C    2.448390   3.818696   4.584173   4.196725   2.874824
    10  C    3.706548   4.717003   5.905945   5.955816   4.767022
    11  C    3.712302   4.970261   5.919627   5.659373   4.354527
    12  F    3.211766   3.633158   4.883952   5.318728   4.548368
    13  F    3.112436   3.428760   4.795894   5.337046   4.564741
    14  F    4.044013   5.077610   6.217747   6.208699   4.985842
    15  F    4.912366   5.767931   7.028620   7.188087   6.052635
    16  F    4.728274   6.075455   6.938412   6.512515   5.126660
    17  F    4.419909   5.540381   6.459219   6.242454   5.053331
    18  C    2.450726   3.464356   3.394995   2.465691   1.537483
    19  C    2.807656   4.146510   4.500363   3.750737   2.472452
    20  C    2.951171   3.547719   3.470744   2.915856   2.541471
    21  H    3.922709   4.613657   4.567465   3.949292   3.493406
    22  H    3.399636   3.619278   3.154420   2.617719   2.803901
    23  H    2.606087   3.072691   3.359906   3.220013   2.806515
    24  C    2.522333   3.416375   3.294544   2.395141   1.533324
    25  H    3.475033   4.264183   3.836270   2.682938   2.169729
    26  H    2.801807   3.971061   4.157104   3.360480   2.193476
    27  H    2.760554   3.308671   3.191015   2.618978   2.168966
    28  C    4.170421   2.762985   2.384129   3.666430   4.612155
    29  C    4.169853   5.492804   5.663388   4.694001   3.511554
    30  C    4.510979   5.653789   5.475717   4.304182   3.429667
    31  O    3.737573   4.660952   4.279641   3.069687   2.469807
    32  C    5.867558   6.977966   6.680887   5.429455   4.694299
    33  C    3.792825   2.390744   2.771998   4.117380   4.678097
    34  C    2.596936   1.396020   2.431151   3.599929   3.757781
    35  H    2.939792   2.168653   3.419299   4.460257   4.336755
    36  H    5.255832   3.850873   3.372471   4.572478   5.626790
    37  H    4.722780   3.381947   3.859723   5.204911   5.720677
    38  H    4.415520   3.413551   2.159853   2.738852   4.094624
    39  C    5.337463   6.720383   7.001065   6.059070   4.822823
    40  C    6.518399   7.864551   7.977932   6.901092   5.784046
    41  C    6.736879   7.971637   7.837670   6.633337   5.728039
    42  H    7.449425   8.826547   9.008118   7.955819   6.799391
    43  H    7.786410   8.996000   8.789512   7.544426   6.716529
    44  H    6.395494   7.363869   6.865878   5.559421   5.077070
    45  H    5.521494   6.934650   7.413629   6.613856   5.290495
                    6          7          8          9         10
     6  C    0.000000
     7  C    4.918514   0.000000
     8  C    5.755490   1.489581   0.000000
     9  C    5.941554   1.453928   2.387153   0.000000
    10  C    7.130161   2.337630   1.536329   2.358434   0.000000
    11  C    7.238766   2.411389   2.442070   1.493071   1.537445
    12  F    5.863028   2.351516   1.366552   3.062938   2.389598
    13  F    5.752668   2.398385   1.362242   3.555738   2.388969
    14  F    7.452380   2.833819   2.339761   2.922654   1.363995
    15  F    8.175762   3.571923   2.427720   3.570145   1.356748
    16  F    8.299683   3.503062   3.616381   2.410554   2.387219
    17  F    7.707690   3.222710   3.069087   2.342264   2.384332
    18  C    4.653752   2.875715   4.271410   2.527433   4.799905
    19  C    5.848942   2.456783   3.674090   1.393967   3.737886
    20  C    4.503190   3.381658   4.491558   3.221549   5.221531
    21  H    5.551456   4.092260   5.087870   3.594634   5.592989
    22  H    3.931273   4.154809   5.281670   4.209353   6.170499
    23  H    4.373365   2.875369   3.722763   3.001336   4.610499
    24  C    4.519430   3.202874   4.603801   3.370404   5.111076
    25  H    4.923486   4.194157   5.636489   4.146948   6.073766
    26  H    5.453567   2.978203   4.283080   2.855571   4.474156
    27  H    4.255492   3.569295   4.806695   4.076269   5.443625
    28  C    1.398131   5.333705   5.836451   6.543990   7.321267
    29  C    6.977195   3.840699   4.983941   2.601334   4.749632
    30  C    6.671807   4.595798   5.915415   3.629879   5.930088
    31  O    5.398384   4.195742   5.613160   3.626824   5.976701
    32  C    7.800907   5.957369   7.257859   4.924749   7.153383
    33  C    2.443828   4.693013   4.875880   6.033652   6.397495
    34  C    2.841339   3.335865   3.501024   4.715503   5.013897
    35  H    3.927535   3.221319   2.919502   4.633337   4.421799
    36  H    2.150285   6.417743   6.872177   7.624998   8.372080
    37  H    3.422577   5.462050   5.390051   6.840259   6.906948
    38  H    1.087496   5.781738   6.734500   6.672320   8.056314
    39  C    8.336430   4.753788   5.665987   3.355326   5.056191
    40  C    9.265966   6.070757   7.047429   4.710146   6.434745
    41  C    9.029123   6.572185   7.733327   5.346269   7.351262
    42  H   10.313640   6.882511   7.734089   5.480850   6.946079
    43  H    9.937346   7.653779   8.816790   6.430159   8.400724
    44  H    7.855876   6.680997   8.047252   5.784329   8.074254
    45  H    8.779326   4.684131   5.340093   3.249792   4.477543
                   11         12         13         14         15
    11  C    0.000000
    12  F    3.017347   0.000000
    13  F    3.634551   2.218786   0.000000
    14  F    2.346042   3.524840   2.611305   0.000000
    15  F    2.426273   2.740416   3.005841   2.206435   0.000000
    16  F    1.363847   4.332445   4.622610   2.582931   3.040649
    17  F    1.364157   3.030878   4.364350   3.511426   2.695663
    18  C    3.943147   4.615865   5.230112   5.268596   5.996799
    19  C    2.617844   4.169374   4.800861   4.205286   4.901535
    20  C    4.426392   4.368645   5.515792   5.999463   6.223060
    21  H    4.576952   4.850172   6.245001   6.463767   6.480843
    22  H    5.479917   5.120922   6.157110   6.895233   7.187243
    23  H    4.047697   3.393219   4.734683   5.523317   5.503702
    24  C    4.728344   5.506211   5.022773   4.927338   6.465312
    25  H    5.512045   6.472886   6.117841   5.896087   7.425901
    26  H    4.030911   5.324314   4.777497   4.152069   5.823283
    27  H    5.350968   5.785677   4.922262   5.100608   6.774732
    28  C    7.678233   5.804166   5.601415   7.679924   8.212939
    29  C    3.399111   5.484919   6.118316   5.082261   5.821915
    30  C    4.677038   6.365637   6.971599   6.228720   7.068429
    31  O    4.942901   5.993849   6.563606   6.328705   7.178805
    32  C    5.827138   7.715349   8.313857   7.378450   8.250063
    33  C    6.971070   4.791797   4.482029   6.788698   7.157830
    34  C    5.600618   3.555068   3.195847   5.420050   5.829623
    35  H    5.248474   2.925295   2.394048   4.861329   5.065008
    36  H    8.753112   6.774700   6.575088   8.729272   9.221353
    37  H    7.635981   5.191487   4.827345   7.309155   7.509395
    38  H    8.041088   6.850338   6.790512   8.354109   9.145696
    39  C    3.604385   6.198218   6.817498   5.297390   5.952020
    40  C    4.988897   7.569951   8.179078   6.598759   7.303711
    41  C    5.935659   8.228230   8.834890   7.520891   8.334148
    42  H    5.515864   8.264427   8.859483   7.056302   7.688008
    43  H    6.978293   9.310287   9.910399   8.532126   9.357936
    44  H    6.798516   8.474539   9.054007   8.291693   9.207682
    45  H    3.041669   5.886004   6.487932   4.715054   5.218336
                   16         17         18         19         20
    16  F    0.000000
    17  F    2.214166   0.000000
    18  C    4.661718   4.343505   0.000000
    19  C    3.173792   3.128788   1.523574   0.000000
    20  C    5.386923   4.400443   1.536138   2.506311   0.000000
    21  H    5.426695   4.293407   2.171353   2.737727   1.103286
    22  H    6.446138   5.482552   2.172372   3.464268   1.103243
    23  H    5.199969   3.936763   2.198773   2.784501   1.102581
    24  C    5.151622   5.704006   2.543823   2.991594   3.906620
    25  H    5.810722   6.412715   2.809342   3.440618   4.195026
    26  H    4.246544   5.133145   2.802457   2.646126   4.255652
    27  H    5.806198   6.407931   3.494638   3.960398   4.704541
    28  C    8.828233   8.097506   5.671631   6.701211   5.378214
    29  C    3.436205   3.784568   2.370376   1.440114   3.364452
    30  C    4.808329   5.023347   2.252435   2.261742   3.251740
    31  O    5.385312   5.314291   1.408188   2.325394   2.391100
    32  C    5.736392   6.117195   3.595486   3.594146   4.466004
    33  C    8.167219   7.381868   5.719059   6.472380   5.431012
    34  C    6.787211   6.077288   4.760285   5.293287   4.621836
    35  H    6.446963   5.704446   5.221589   5.465317   5.097120
    36  H    9.913322   9.136355   6.659559   7.748878   6.292375
    37  H    8.855305   7.993393   6.729107   7.395855   6.370261
    38  H    9.045467   8.497327   5.048565   6.386431   4.906298
    39  C    3.143148   3.909667   3.755907   2.602115   4.645837
    40  C    4.410398   5.222503   4.674451   3.797973   5.554627
    41  C    5.551742   6.180298   4.607764   4.175581   5.477498
    42  H    4.727623   5.695651   5.717223   4.727781   6.563758
    43  H    6.514044   7.192418   5.621940   5.260951   6.449254
    44  H    6.780130   7.081291   4.087352   4.417132   4.852955
    45  H    2.310692   3.334024   4.339448   2.948104   5.148197
                   21         22         23         24         25
    21  H    0.000000
    22  H    1.790333   0.000000
    23  H    1.786168   1.796180   0.000000
    24  C    4.708085   4.190948   4.258724   0.000000
    25  H    4.883379   4.332936   4.783100   1.103304   0.000000
    26  H    4.914566   4.776603   4.533075   1.102138   1.794778
    27  H    5.609596   4.875804   4.913385   1.103146   1.791268
    28  C    6.409342   4.905034   4.988618   5.544991   6.105124
    29  C    3.223063   4.222554   3.920151   3.653829   3.731582
    30  C    3.119947   3.799903   4.119314   3.554898   3.254715
    31  O    2.610854   2.681064   3.358885   2.930899   2.639165
    32  C    4.164902   4.873797   5.404413   4.607799   4.058588
    33  C    6.444126   5.220460   4.799708   5.628194   6.393952
    34  C    5.625736   4.673955   3.915046   4.711685   5.605833
    35  H    6.012826   5.338233   4.252501   5.209649   6.199269
    36  H    7.288131   5.711557   5.931199   6.519009   7.003785
    37  H    7.340313   6.183875   5.647794   6.642374   7.443446
    38  H    5.889933   4.149869   4.979339   4.898082   5.072541
    39  C    4.335841   5.549252   5.107679   4.764337   4.822285
    40  C    5.127047   6.327310   6.182972   5.586423   5.389721
    41  C    5.052778   6.042168   6.303128   5.517898   5.065621
    42  H    6.086449   7.371100   7.133046   6.537427   6.363659
    43  H    5.976453   6.936854   7.317357   6.435302   5.876232
    44  H    4.586858   5.028463   5.884582   4.987544   4.252862
    45  H    4.863769   6.146660   5.403283   5.244153   5.484879
                   26         27         28         29         30
    26  H    0.000000
    27  H    1.788164   0.000000
    28  C    6.368519   5.169226   0.000000
    29  C    3.192245   4.721176   7.953577   0.000000
    30  C    3.442892   4.653325   7.812538   1.394704   0.000000
    31  O    3.226769   3.965022   6.588625   2.293798   1.352510
    32  C    4.479466   5.666106   9.013658   2.428430   1.388714
    33  C    6.256868   5.253906   1.406035   7.837549   7.944962
    34  C    5.174902   4.448775   2.432792   6.698064   6.972506
    35  H    5.468731   4.971354   3.421564   6.900121   7.374998
    36  H    7.385794   6.096081   1.087929   8.974316   8.761226
    37  H    7.214007   6.221545   2.162850   8.790450   8.967124
    38  H    5.925729   4.661279   2.173147   7.371103   6.865383
    39  C    4.083336   5.780479   9.271498   1.396338   2.429575
    40  C    4.977138   6.618389  10.305815   2.392741   2.770539
    41  C    5.139968   6.566371  10.188933   2.766654   2.384212
    42  H    5.839087   7.533072  11.325530   3.383336   3.858302
    43  H    6.084401   7.453805  11.138782   3.854573   3.372708
    44  H    5.057382   5.982737   9.143121   3.415477   2.159488
    45  H    4.428861   6.176442   9.594108   2.169205   3.418352
                   31         32         33         34         35
    31  O    0.000000
    32  C    2.434794   0.000000
    33  C    6.849960   9.243411   0.000000
    34  C    6.011649   8.318877   1.394983   0.000000
    35  H    6.559734   8.751748   2.163370   1.086219   0.000000
    36  H    7.498089   9.918084   2.160395   3.412272   4.313494
    37  H    7.898926  10.282676   1.087833   2.152240   2.490764
    38  H    5.537960   7.863585   3.434841   3.928815   5.014995
    39  C    3.600120   2.840018   9.065174   7.856346   7.934039
    40  C    4.116133   2.442133  10.223189   9.071309   9.225711
    41  C    3.664891   1.397693  10.298849   9.270108   9.581742
    42  H    5.203715   3.421123  11.186062   9.993688  10.078345
    43  H    4.570412   2.150273  11.309448  10.312207  10.650139
    44  H    2.734374   1.087509   9.531324   8.731456   9.272947
    45  H    4.462779   3.925116   9.231269   7.946318   7.875084
                   36         37         38         39         40
    36  H    0.000000
    37  H    2.481540   0.000000
    38  H    2.496303   4.326546   0.000000
    39  C   10.308976   9.977950   8.754955   0.000000
    40  C   11.311669  11.176593   9.559743   1.395143   0.000000
    41  C   11.134362  11.309495   9.165234   2.433026   1.405567
    42  H   12.344040  12.115515  10.630706   2.152071   1.087859
    43  H   12.057616  12.332864   9.999965   3.412735   2.160459
    44  H    9.974260  10.594461   7.767471   3.927508   3.433394
    45  H   10.657632  10.074290   9.305217   1.085114   2.160069
                   41         42         43         44         45
    41  C    0.000000
    42  H    2.162339   0.000000
    43  H    1.087960   2.481633   0.000000
    44  H    2.172704   4.325460   2.496341   0.000000
    45  H    3.418982   2.485937   4.310553   5.012601   0.000000
 Stoichiometry    C23H14F6O2
 Framework group  C1[X(C23H14F6O2)]
 Deg. of freedom   129
 Full point group                 C1      NOp   1
 RotChk:  IX=0 Diff= 5.05D-03
 Largest Abelian subgroup         C1      NOp   1
 Largest concise Abelian subgroup C1      NOp   1
                         Standard orientation:                         
 ---------------------------------------------------------------------
 Center     Atomic      Atomic             Coordinates (Angstroms)
 Number     Number       Type             X           Y           Z
 ---------------------------------------------------------------------
      1          6           0        1.364239   -0.365211    0.366544
      2          6           0        2.725211   -0.778411    0.156204
      3          6           0        2.708600   -2.171557    0.179649
      4          8           0        1.476001   -2.684633    0.397623
      5          6           0        0.555765   -1.634955    0.594527
      6          6           0        3.866799   -2.911893   -0.018088
      7          6           0        0.717366    0.857315    0.238670
      8          6           0        1.256604    2.217637   -0.039890
      9          6           0       -0.714545    0.871403   -0.013004
     10          6           0        0.030585    3.091620    0.265622
     11          6           0       -1.178064    2.275397   -0.220881
     12          9           0        1.618453    2.335945   -1.352342
     13          9           0        2.314074    2.575006    0.740974
     14          9           0       -0.062208    3.204624    1.621757
     15          9           0        0.097403    4.338917   -0.264048
     16          9           0       -2.300520    2.620564    0.472684
     17          9           0       -1.401564    2.502373   -1.547325
     18          6           0       -0.583289   -1.616585   -0.437981
     19          6           0       -1.379524   -0.334674   -0.228238
     20          6           0       -0.043301   -1.670348   -1.875076
     21          1           0       -0.884074   -1.630641   -2.588353
     22          1           0        0.503403   -2.615716   -2.031730
     23          1           0        0.630719   -0.825052   -2.091541
     24          6           0        0.023554   -1.704955    2.030819
     25          1           0       -0.533132   -2.646502    2.175285
     26          1           0       -0.642534   -0.857016    2.258927
     27          1           0        0.867993   -1.684108    2.740340
     28          6           0        5.053999   -2.209687   -0.246634
     29          6           0       -2.760110   -0.731626   -0.126566
     30          6           0       -2.757407   -2.126230   -0.143137
     31          8           0       -1.519479   -2.655428   -0.272618
     32          6           0       -3.933894   -2.855345   -0.030013
     33          6           0        5.075590   -0.804226   -0.280497
     34          6           0        3.905201   -0.071536   -0.082172
     35          1           0        3.915494    1.014173   -0.113847
     36          1           0        5.976644   -2.763743   -0.405813
     37          1           0        6.012328   -0.283191   -0.466040
     38          1           0        3.846016   -3.999010    0.001703
     39          6           0       -3.950316   -0.015770    0.017384
     40          6           0       -5.139185   -0.737307    0.128740
     41          6           0       -5.128658   -2.142627    0.104591
     42          1           0       -6.082408   -0.206657    0.239093
     43          1           0       -6.065721   -2.687854    0.195676
     44          1           0       -3.921112   -3.942679   -0.044704
     45          1           0       -3.957852    1.069033    0.042216
 ---------------------------------------------------------------------
 Rotational constants (GHZ):      0.2057725      0.1528614      0.0974860
 Leave Link  202 at Wed Aug 28 13:34:13 2019, MaxMem=   536870912 cpu:         0.0
 (Enter /pbs_home/pkowalski/g09d01/g09/l301.exe)
 Basis read from rwf:  (5D, 7F)
 No pseudopotential information found on rwf file.
 There are   535 symmetry adapted cartesian basis functions of A   symmetry.
 There are   504 symmetry adapted basis functions of A   symmetry.
   504 basis functions,   873 primitive gaussians,   535 cartesian basis functions
   111 alpha electrons      111 beta electrons
       nuclear repulsion energy      3371.7566973610 Hartrees.
 IExCor=20419 DFT=T Ex+Corr=CAM-B3LYP ExCW=0 ScaHFX=  1.000000
 ScaDFX=  1.000000  1.000000  1.000000  0.810000 ScalE2=  1.000000  1.000000
 IRadAn=      0 IRanWt=     -1 IRanGd=            0 ICorTp=0 IEmpDi=131
  HFx wShort=  0.000000 wLong=  0.330000 cFull=  0.190000 cShort=  0.000000 cLong=  0.460000
  DFx wShort=  0.000000 wLong=  0.330000 cFull=  0.190000 cShort=  0.000000 cLong=  0.460000
 NAtoms=   45 NActive=   45 NUniq=   45 SFac= 1.00D+00 NAtFMM=   60 NAOKFM=F Big=F
 Integral buffers will be    131072 words long.
 Raffenetti 2 integral format.
 Two-electron integral symmetry is turned on.
 R6Disp:  Grimme-D3 Dispersion energy=       -0.0401399151 Hartrees.
 Nuclear repulsion after empirical dispersion term =     3371.7165574459 Hartrees.
 No density basis found on file   724.
 Leave Link  301 at Wed Aug 28 13:34:13 2019, MaxMem=   536870912 cpu:         0.6
 (Enter /pbs_home/pkowalski/g09d01/g09/l302.exe)
 NPDir=0 NMtPBC=     1 NCelOv=     1 NCel=       1 NClECP=     1 NCelD=      1
         NCelK=      1 NCelE2=     1 NClLst=     1 CellRange=     0.0.
 One-electron integrals computed using PRISM.
 NBasis=   504 RedAO= T EigKep=  2.46D-04  NBF=   504
 NBsUse=   504 1.00D-06 EigRej= -1.00D+00 NBFU=   504
 Precomputing XC quadrature grid using
 IXCGrd= 4 IRadAn=           0 IRanWt=          -1 IRanGd=           0 AccXCQ= 0.00D+00.
 Generated NRdTot=       0 NPtTot=           0 NUsed=           0 NTot=          32
 NSgBfM=   524   524   524   524   524 MxSgAt=    45 MxSgA2=    45.
 Leave Link  302 at Wed Aug 28 13:34:14 2019, MaxMem=   536870912 cpu:         9.8
 (Enter /pbs_home/pkowalski/g09d01/g09/l303.exe)
 DipDrv:  MaxL=1.
 Leave Link  303 at Wed Aug 28 13:34:15 2019, MaxMem=   536870912 cpu:         1.1
 (Enter /pbs_home/pkowalski/g09d01/g09/l401.exe)
 Initial guess from the checkpoint file:  "dae0097freq_closed_cam-b3lypd3.chk"
 B after Tr=     0.000000    0.000000    0.000000
         Rot=    0.999999   -0.001077   -0.000585   -0.000572 Ang=  -0.15 deg.
 Guess basis will be translated and rotated to current coordinates.
 JPrj=2 DoOrth=T DoCkMO=T.
 Generating alternative initial guess.
 ExpMin= 1.22D-01 ExpMax= 2.89D+03 ExpMxC= 4.35D+02 IAcc=1 IRadAn=         1 AccDes= 0.00D+00
 Harris functional with IExCor=20419 and IRadAn=       1 diagonalized for initial guess.
 HarFok:  IExCor=20419 AccDes= 0.00D+00 IRadAn=         1 IDoV= 1 UseB2=F ITyADJ=14
 ICtDFT=  3500011 ScaDFX=  1.000000  1.000000  1.000000  1.000000
 FoFCou: FMM=F IPFlag=           0 FMFlag=      100000 FMFlg1=           0
         NFxFlg=           0 DoJE=T BraDBF=F KetDBF=T FulRan=T
         wScrn=  0.000000 ICntrl=     500 IOpCl=  0 I1Cent=   200000004 NGrid=           0
         NMat0=    1 NMatS0=      1 NMatT0=    0 NMatD0=    1 NMtDS0=    0 NMtDT0=    0
 Petite list used in FoFCou.
 Harris En= -1576.03282306944    
 Leave Link  401 at Wed Aug 28 13:34:18 2019, MaxMem=   536870912 cpu:        26.3
 (Enter /pbs_home/pkowalski/g09d01/g09/l502.exe)
 Closed shell SCF:
 Using DIIS extrapolation, IDIIS=  1040.
 Integral symmetry usage will be decided dynamically.
 IVT=      885537 IEndB=      885537 NGot=   536870912 MDV=   536288776
 LenX=   536288776 LenY=   536002016
 Requested convergence on RMS density matrix=1.00D-08 within 128 cycles.
 Requested convergence on MAX density matrix=1.00D-06.
 Requested convergence on             energy=1.00D-06.
 No special actions if energy rises.
 Fock matrices will be formed incrementally for  20 cycles.
 Integral accuracy reduced to 1.0D-05 until final iterations.

 Cycle   1  Pass 0  IDiag  1:
 FoFJK:  IHMeth= 1 ICntrl=       0 DoSepK=T KAlg= 0 I1Cent=   0 FoldK=F
 IRaf=         1 NMat=   1 IRICut=       1 DoRegI=T DoRafI=F ISym2E= 0.
 FoFCou: FMM=F IPFlag=           0 FMFlag=      100000 FMFlg1=           0
         NFxFlg=           0 DoJE=T BraDBF=F KetDBF=F FulRan=T
         wScrn=  0.000000 ICntrl=     500 IOpCl=  0 I1Cent=           0 NGrid=           0
         NMat0=    1 NMatS0=      1 NMatT0=    0 NMatD0=    1 NMtDS0=    0 NMtDT0=    0
 Symmetry not used in FoFCou.
 E= -1632.50938359837    
 DIIS: error= 2.45D-03 at cycle   1 NSaved=   1.
 NSaved= 1 IEnMin= 1 EnMin= -1632.50938359837     IErMin= 1 ErrMin= 2.45D-03
 ErrMax= 2.45D-03  0.00D+00 EMaxC= 1.00D-01 BMatC= 1.11D-02 BMatP= 1.11D-02
 IDIUse=3 WtCom= 9.75D-01 WtEn= 2.45D-02
 Coeff-Com:  0.100D+01
 Coeff-En:   0.100D+01
 Coeff:      0.100D+01
 Gap=     0.690 Goal=   None    Shift=    0.000
 GapD=    0.690 DampG=2.000 DampE=1.000 DampFc=2.0000 IDamp=-1.
 RMSDP=8.73D-04 MaxDP=5.87D-02              OVMax= 2.12D-02

 Cycle   2  Pass 0  IDiag  1:
 RMSU=  8.68D-04    CP:  1.01D+00
 E= -1632.51885559316     Delta-E=       -0.009471994793 Rises=F Damp=F
 DIIS: error= 7.57D-04 at cycle   2 NSaved=   2.
 NSaved= 2 IEnMin= 2 EnMin= -1632.51885559316     IErMin= 2 ErrMin= 7.57D-04
 ErrMax= 7.57D-04  0.00D+00 EMaxC= 1.00D-01 BMatC= 1.02D-03 BMatP= 1.11D-02
 IDIUse=3 WtCom= 9.92D-01 WtEn= 7.57D-03
 Coeff-Com:  0.986D-01 0.901D+00
 Coeff-En:   0.000D+00 0.100D+01
 Coeff:      0.978D-01 0.902D+00
 Gap=     0.175 Goal=   None    Shift=    0.000
 RMSDP=1.97D-04 MaxDP=8.31D-03 DE=-9.47D-03 OVMax= 1.48D-02

 Cycle   3  Pass 0  IDiag  1:
 RMSU=  1.94D-04    CP:  1.01D+00  1.04D+00
 E= -1632.51911221248     Delta-E=       -0.000256619318 Rises=F Damp=F
 DIIS: error= 9.26D-04 at cycle   3 NSaved=   3.
 NSaved= 3 IEnMin= 3 EnMin= -1632.51911221248     IErMin= 2 ErrMin= 7.57D-04
 ErrMax= 9.26D-04  0.00D+00 EMaxC= 1.00D-01 BMatC= 9.04D-04 BMatP= 1.02D-03
 IDIUse=3 WtCom= 9.91D-01 WtEn= 9.26D-03
 Coeff-Com: -0.259D-01 0.488D+00 0.538D+00
 Coeff-En:   0.000D+00 0.429D+00 0.571D+00
 Coeff:     -0.256D-01 0.487D+00 0.538D+00
 Gap=     0.174 Goal=   None    Shift=    0.000
 RMSDP=1.25D-04 MaxDP=6.50D-03 DE=-2.57D-04 OVMax= 1.14D-02

 Cycle   4  Pass 0  IDiag  1:
 RMSU=  5.92D-05    CP:  1.01D+00  1.10D+00  4.94D-01
 E= -1632.51999761370     Delta-E=       -0.000885401222 Rises=F Damp=F
 DIIS: error= 2.07D-04 at cycle   4 NSaved=   4.
 NSaved= 4 IEnMin= 4 EnMin= -1632.51999761370     IErMin= 4 ErrMin= 2.07D-04
 ErrMax= 2.07D-04  0.00D+00 EMaxC= 1.00D-01 BMatC= 4.13D-05 BMatP= 9.04D-04
 IDIUse=3 WtCom= 9.98D-01 WtEn= 2.07D-03
 Coeff-Com: -0.171D-01 0.141D+00 0.231D+00 0.645D+00
 Coeff-En:   0.000D+00 0.000D+00 0.000D+00 0.100D+01
 Coeff:     -0.171D-01 0.140D+00 0.231D+00 0.646D+00
 Gap=     0.175 Goal=   None    Shift=    0.000
 RMSDP=2.50D-05 MaxDP=1.36D-03 DE=-8.85D-04 OVMax= 2.21D-03

 Cycle   5  Pass 0  IDiag  1:
 RMSU=  2.09D-05    CP:  1.01D+00  1.10D+00  5.37D-01  8.21D-01
 E= -1632.52003323656     Delta-E=       -0.000035622861 Rises=F Damp=F
 DIIS: error= 8.12D-05 at cycle   5 NSaved=   5.
 NSaved= 5 IEnMin= 5 EnMin= -1632.52003323656     IErMin= 5 ErrMin= 8.12D-05
 ErrMax= 8.12D-05  0.00D+00 EMaxC= 1.00D-01 BMatC= 7.09D-06 BMatP= 4.13D-05
 IDIUse=1 WtCom= 1.00D+00 WtEn= 0.00D+00
 Coeff-Com: -0.390D-02-0.150D-01 0.243D-01 0.310D+00 0.685D+00
 Coeff:     -0.390D-02-0.150D-01 0.243D-01 0.310D+00 0.685D+00
 Gap=     0.175 Goal=   None    Shift=    0.000
 RMSDP=1.02D-05 MaxDP=4.57D-04 DE=-3.56D-05 OVMax= 1.24D-03

 Cycle   6  Pass 0  IDiag  1:
 RMSU=  7.22D-06    CP:  1.01D+00  1.10D+00  5.51D-01  9.22D-01  9.14D-01
 E= -1632.52004034504     Delta-E=       -0.000007108480 Rises=F Damp=F
 DIIS: error= 2.29D-05 at cycle   6 NSaved=   6.
 NSaved= 6 IEnMin= 6 EnMin= -1632.52004034504     IErMin= 6 ErrMin= 2.29D-05
 ErrMax= 2.29D-05  0.00D+00 EMaxC= 1.00D-01 BMatC= 6.88D-07 BMatP= 7.09D-06
 IDIUse=1 WtCom= 1.00D+00 WtEn= 0.00D+00
 Coeff-Com:  0.648D-03-0.245D-01-0.199D-01 0.498D-01 0.285D+00 0.709D+00
 Coeff:      0.648D-03-0.245D-01-0.199D-01 0.498D-01 0.285D+00 0.709D+00
 Gap=     0.175 Goal=   None    Shift=    0.000
 RMSDP=3.91D-06 MaxDP=1.70D-04 DE=-7.11D-06 OVMax= 4.02D-04

 Initial convergence to 1.0D-05 achieved.  Increase integral accuracy.
 Cycle   7  Pass 1  IDiag  1:
 E= -1632.52025050244     Delta-E=       -0.000210157394 Rises=F Damp=F
 DIIS: error= 1.59D-04 at cycle   1 NSaved=   1.
 NSaved= 1 IEnMin= 1 EnMin= -1632.52025050244     IErMin= 1 ErrMin= 1.59D-04
 ErrMax= 1.59D-04  0.00D+00 EMaxC= 1.00D-01 BMatC= 6.63D-06 BMatP= 6.63D-06
 IDIUse=3 WtCom= 9.98D-01 WtEn= 1.59D-03
 Coeff-Com:  0.100D+01
 Coeff-En:   0.100D+01
 Coeff:      0.100D+01
 Gap=     0.175 Goal=   None    Shift=    0.000
 RMSDP=3.91D-06 MaxDP=1.70D-04 DE=-2.10D-04 OVMax= 3.34D-04

 Cycle   8  Pass 1  IDiag  1:
 RMSU=  1.46D-04    CP:  1.00D+00
 E= -1632.52025678453     Delta-E=       -0.000006282093 Rises=F Damp=F
 DIIS: error= 1.15D-05 at cycle   2 NSaved=   2.
 NSaved= 2 IEnMin= 2 EnMin= -1632.52025678453     IErMin= 2 ErrMin= 1.15D-05
 ErrMax= 1.15D-05  0.00D+00 EMaxC= 1.00D-01 BMatC= 1.61D-07 BMatP= 6.63D-06
 IDIUse=1 WtCom= 1.00D+00 WtEn= 0.00D+00
 Coeff-Com:  0.113D-01 0.989D+00
 Coeff:      0.113D-01 0.989D+00
 Gap=     0.175 Goal=   None    Shift=    0.000
 RMSDP=6.07D-06 MaxDP=2.44D-04 DE=-6.28D-06 OVMax= 1.73D-04

 Cycle   9  Pass 1  IDiag  1:
 RMSU=  3.02D-06    CP:  1.00D+00  1.04D+00
 E= -1632.52025668708     Delta-E=        0.000000097445 Rises=F Damp=F
 DIIS: error= 1.55D-05 at cycle   3 NSaved=   3.
 NSaved= 3 IEnMin= 2 EnMin= -1632.52025678453     IErMin= 2 ErrMin= 1.15D-05
 ErrMax= 1.55D-05  0.00D+00 EMaxC= 1.00D-01 BMatC= 3.08D-07 BMatP= 1.61D-07
 IDIUse=1 WtCom= 1.00D+00 WtEn= 0.00D+00
 Coeff-Com: -0.177D-01 0.592D+00 0.426D+00
 Coeff:     -0.177D-01 0.592D+00 0.426D+00
 Gap=     0.175 Goal=   None    Shift=    0.000
 RMSDP=1.55D-06 MaxDP=8.04D-05 DE= 9.74D-08 OVMax= 1.41D-04

 Cycle  10  Pass 1  IDiag  1:
 RMSU=  9.64D-07    CP:  1.00D+00  1.04D+00  6.05D-01
 E= -1632.52025695917     Delta-E=       -0.000000272086 Rises=F Damp=F
 DIIS: error= 1.93D-06 at cycle   4 NSaved=   4.
 NSaved= 4 IEnMin= 4 EnMin= -1632.52025695917     IErMin= 4 ErrMin= 1.93D-06
 ErrMax= 1.93D-06  0.00D+00 EMaxC= 1.00D-01 BMatC= 2.75D-09 BMatP= 1.61D-07
 IDIUse=1 WtCom= 1.00D+00 WtEn= 0.00D+00
 Coeff-Com: -0.692D-02 0.194D+00 0.159D+00 0.654D+00
 Coeff:     -0.692D-02 0.194D+00 0.159D+00 0.654D+00
 Gap=     0.175 Goal=   None    Shift=    0.000
 RMSDP=2.22D-07 MaxDP=9.78D-06 DE=-2.72D-07 OVMax= 2.74D-05

 Cycle  11  Pass 1  IDiag  1:
 RMSU=  1.77D-07    CP:  1.00D+00  1.04D+00  6.45D-01  1.03D+00
 E= -1632.52025696322     Delta-E=       -0.000000004052 Rises=F Damp=F
 DIIS: error= 8.79D-07 at cycle   5 NSaved=   5.
 NSaved= 5 IEnMin= 5 EnMin= -1632.52025696322     IErMin= 5 ErrMin= 8.79D-07
 ErrMax= 8.79D-07  0.00D+00 EMaxC= 1.00D-01 BMatC= 5.84D-10 BMatP= 2.75D-09
 IDIUse=1 WtCom= 1.00D+00 WtEn= 0.00D+00
 Coeff-Com:  0.201D-02-0.827D-01-0.505D-01 0.253D+00 0.878D+00
 Coeff:      0.201D-02-0.827D-01-0.505D-01 0.253D+00 0.878D+00
 Gap=     0.175 Goal=   None    Shift=    0.000
 RMSDP=1.83D-07 MaxDP=7.76D-06 DE=-4.05D-09 OVMax= 2.82D-05

 Cycle  12  Pass 1  IDiag  1:
 RMSU=  1.33D-07    CP:  1.00D+00  1.04D+00  6.61D-01  1.13D+00  1.25D+00
 E= -1632.52025696488     Delta-E=       -0.000000001663 Rises=F Damp=F
 DIIS: error= 4.48D-07 at cycle   6 NSaved=   6.
 NSaved= 6 IEnMin= 6 EnMin= -1632.52025696488     IErMin= 6 ErrMin= 4.48D-07
 ErrMax= 4.48D-07  0.00D+00 EMaxC= 1.00D-01 BMatC= 1.11D-10 BMatP= 5.84D-10
 IDIUse=1 WtCom= 1.00D+00 WtEn= 0.00D+00
 Coeff-Com:  0.163D-02-0.570D-01-0.392D-01 0.210D-01 0.383D+00 0.690D+00
 Coeff:      0.163D-02-0.570D-01-0.392D-01 0.210D-01 0.383D+00 0.690D+00
 Gap=     0.175 Goal=   None    Shift=    0.000
 RMSDP=6.37D-08 MaxDP=2.46D-06 DE=-1.66D-09 OVMax= 1.14D-05

 Cycle  13  Pass 1  IDiag  1:
 RMSU=  5.03D-08    CP:  1.00D+00  1.04D+00  6.66D-01  1.15D+00  1.43D+00
                    CP:  1.02D+00
 E= -1632.52025696512     Delta-E=       -0.000000000236 Rises=F Damp=F
 DIIS: error= 1.53D-07 at cycle   7 NSaved=   7.
 NSaved= 7 IEnMin= 7 EnMin= -1632.52025696512     IErMin= 7 ErrMin= 1.53D-07
 ErrMax= 1.53D-07  0.00D+00 EMaxC= 1.00D-01 BMatC= 2.20D-11 BMatP= 1.11D-10
 IDIUse=1 WtCom= 1.00D+00 WtEn= 0.00D+00
 Coeff-Com:  0.168D-03-0.322D-02-0.322D-02-0.539D-01-0.544D-01 0.306D+00
 Coeff-Com:  0.808D+00
 Coeff:      0.168D-03-0.322D-02-0.322D-02-0.539D-01-0.544D-01 0.306D+00
 Coeff:      0.808D+00
 Gap=     0.175 Goal=   None    Shift=    0.000
 RMSDP=3.30D-08 MaxDP=1.36D-06 DE=-2.36D-10 OVMax= 4.57D-06

 Cycle  14  Pass 1  IDiag  1:
 RMSU=  1.63D-08    CP:  1.00D+00  1.04D+00  6.67D-01  1.15D+00  1.52D+00
                    CP:  1.19D+00  1.05D+00
 E= -1632.52025696521     Delta-E=       -0.000000000093 Rises=F Damp=F
 DIIS: error= 3.78D-08 at cycle   8 NSaved=   8.
 NSaved= 8 IEnMin= 8 EnMin= -1632.52025696521     IErMin= 8 ErrMin= 3.78D-08
 ErrMax= 3.78D-08  0.00D+00 EMaxC= 1.00D-01 BMatC= 1.38D-12 BMatP= 2.20D-11
 IDIUse=1 WtCom= 1.00D+00 WtEn= 0.00D+00
 Coeff-Com: -0.113D-03 0.497D-02 0.310D-02-0.231D-01-0.625D-01 0.429D-01
 Coeff-Com:  0.272D+00 0.763D+00
 Coeff:     -0.113D-03 0.497D-02 0.310D-02-0.231D-01-0.625D-01 0.429D-01
 Coeff:      0.272D+00 0.763D+00
 Gap=     0.175 Goal=   None    Shift=    0.000
 RMSDP=8.50D-09 MaxDP=2.86D-07 DE=-9.28D-11 OVMax= 1.61D-06

 SCF Done:  E(RCAM-B3LYP) =  -1632.52025697     A.U. after   14 cycles
            NFock= 14  Conv=0.85D-08     -V/T= 2.0086
 KE= 1.618571418624D+03 PE=-1.056814482649D+04 EE= 3.945336593452D+03
 Leave Link  502 at Wed Aug 28 13:41:21 2019, MaxMem=   536870912 cpu:      3369.3
 (Enter /pbs_home/pkowalski/g09d01/g09/l701.exe)
 Compute integral first derivatives.
 ... and contract with generalized density number  0.
 R6Disp: Adding Grimme-D3 dispersion energy 1st derivatives to the gradient.
 Leave Link  701 at Wed Aug 28 13:41:21 2019, MaxMem=   536870912 cpu:         4.4
 (Enter /pbs_home/pkowalski/g09d01/g09/l702.exe)
 L702 exits ... SP integral derivatives will be done elsewhere.
 Leave Link  702 at Wed Aug 28 13:41:21 2019, MaxMem=   536870912 cpu:         0.2
 (Enter /pbs_home/pkowalski/g09d01/g09/l703.exe)
 Compute integral first derivatives, UseDBF=F ICtDFT=           0.
 Integral derivatives from FoFJK, PRISM(SPDF).
 Calling FoFJK, ICntrl=      2127 FMM=F ISym2X=0 I1Cent= 0 IOpClX= 0 NMat=1 NMatS=1 NMatT=0.
 FoFJK:  IHMeth= 1 ICntrl=    2127 DoSepK=T KAlg= 0 I1Cent=   0 FoldK=F
 IRaf=         1 NMat=   1 IRICut=       1 DoRegI=T DoRafI=F ISym2E= 0.
 FoFCou: FMM=F IPFlag=           0 FMFlag=      100000 FMFlg1=         800
         NFxFlg=           0 DoJE=F BraDBF=F KetDBF=F FulRan=T
         wScrn=  0.000000 ICntrl=    2527 IOpCl=  0 I1Cent=           0 NGrid=           0
         NMat0=    1 NMatS0=      1 NMatT0=    0 NMatD0=    1 NMtDS0=    0 NMtDT0=    0
 Symmetry not used in FoFCou.
 Leave Link  703 at Wed Aug 28 13:44:05 2019, MaxMem=   536870912 cpu:      1309.0
 (Enter /pbs_home/pkowalski/g09d01/g09/l716.exe)
 Dipole        = 5.57263847D-03-1.39865516D+00 1.79557545D-02
 ***** Axes restored to original set *****
 -------------------------------------------------------------------
 Center     Atomic                   Forces (Hartrees/Bohr)
 Number     Number              X              Y              Z
 -------------------------------------------------------------------
      1        6           0.035337205    0.033109557    0.000876523
      2        6           0.009456311    0.004570372   -0.008356453
      3        6          -0.007069111   -0.004167062   -0.000732050
      4        8          -0.016278051   -0.005268129    0.005089440
      5        6           0.019705685   -0.001234925    0.002507251
      6        6          -0.001950917    0.001771121   -0.001123993
      7        6          -0.040173126   -0.022180974    0.012913575
      8        6          -0.009959861   -0.001144598   -0.008765075
      9        6          -0.011859657   -0.037189084    0.019892162
     10        6           0.019081281    0.021063318   -0.011325779
     11        6           0.006034927   -0.009271362    0.003123700
     12        9           0.007087989   -0.001273797   -0.011382133
     13        9           0.001275856    0.000400846    0.015457291
     14        9          -0.005783118    0.007246757    0.012853467
     15        9          -0.008702765   -0.018427317   -0.000582907
     16        9          -0.009696865    0.007558523    0.005393442
     17        9           0.006910024   -0.003354629   -0.012154992
     18        6          -0.008589612    0.015230570   -0.007785728
     19        6           0.019424537    0.035661347   -0.028180470
     20        6          -0.001067287    0.000437865    0.004356529
     21        1          -0.000615138   -0.000756848   -0.003418571
     22        1           0.003339670    0.000492890   -0.001344505
     23        1           0.000891432   -0.003543971    0.000032667
     24        6          -0.001157815   -0.003307371   -0.002914626
     25        1          -0.000433029    0.003528854    0.000069635
     26        1          -0.003531022   -0.000283383    0.000836567
     27        1           0.000490597    0.000283054    0.003428660
     28        6           0.009497091    0.000744118    0.001532896
     29        6           0.001425263    0.013192608    0.004266009
     30        6          -0.000920899   -0.006761351    0.004766200
     31        8          -0.000032976   -0.018195181   -0.000307945
     32        6           0.002414959   -0.000757782    0.001154416
     33        6           0.002496255   -0.004124471    0.002524498
     34        6          -0.010416737   -0.002475407   -0.001037829
     35        1           0.002530942    0.001021661   -0.000812524
     36        1          -0.002689319   -0.000051656   -0.000430727
     37        1          -0.001289368    0.001829378   -0.000827003
     38        1          -0.000367211   -0.002090345    0.000623860
     39        6           0.001704813   -0.009886319    0.005446399
     40        6          -0.005269018    0.000279107   -0.001767940
     41        6          -0.002840015    0.007878958   -0.004291820
     42        1           0.002279162   -0.000274179    0.000636177
     43        1           0.000982779   -0.002266056    0.001126376
     44        1          -0.001943015   -0.001107055    0.000073652
     45        1           0.000269151    0.003092347   -0.001438325
 -------------------------------------------------------------------
 Cartesian Forces:  Max     0.040173126 RMS     0.010293673
 Leave Link  716 at Wed Aug 28 13:44:05 2019, MaxMem=   536870912 cpu:         0.2
 (Enter /pbs_home/pkowalski/g09d01/g09/l103.exe)

 GradGradGradGradGradGradGradGradGradGradGradGradGradGradGradGradGradGrad
 Berny optimization.
 Using GEDIIS/GDIIS optimizer.
 FormGI is forming the generalized inverse of G from B-inverse, IUseBI=4.
 Internal  Forces:  Max     0.039186018 RMS     0.004644124
 Search for a local minimum.
 Step number   2 out of a maximum of  270
 All quantities printed in internal units (Hartrees-Bohrs-Radians)
 RMS Force = .46441D-02 SwitMx=.10000D-02 MixMth= 1
 Mixed Optimization -- RFO/linear search
 Update second derivatives using D2CorX and points    1    2
 DE= -4.16D-02 DEPred=-4.04D-02 R= 1.03D+00
 TightC=F SS=  1.41D+00  RLast= 3.39D-01 DXNew= 5.0454D-01 1.0185D+00
 Trust test= 1.03D+00 RLast= 3.39D-01 DXMaxT set to 5.05D-01
 ITU=  1  0
 Use linear search instead of GDIIS.
     Eigenvalues ---    0.00230   0.00230   0.00528   0.00960   0.00972
     Eigenvalues ---    0.01085   0.01136   0.01157   0.01268   0.01340
     Eigenvalues ---    0.01953   0.01974   0.01978   0.01986   0.01995
     Eigenvalues ---    0.02002   0.02003   0.02007   0.02086   0.02090
     Eigenvalues ---    0.02090   0.02094   0.02102   0.02103   0.02129
     Eigenvalues ---    0.02134   0.02280   0.02288   0.04629   0.04744
     Eigenvalues ---    0.05071   0.05416   0.05442   0.05672   0.05673
     Eigenvalues ---    0.05874   0.06375   0.07648   0.07767   0.07997
     Eigenvalues ---    0.08258   0.08523   0.09217   0.09508   0.09990
     Eigenvalues ---    0.10314   0.11154   0.11951   0.12104   0.13838
     Eigenvalues ---    0.14234   0.15968   0.16000   0.16000   0.16000
     Eigenvalues ---    0.16000   0.16000   0.16000   0.16000   0.16000
     Eigenvalues ---    0.16000   0.16000   0.16000   0.16000   0.16014
     Eigenvalues ---    0.16727   0.17185   0.20210   0.21987   0.22000
     Eigenvalues ---    0.22613   0.22660   0.22737   0.23902   0.24159
     Eigenvalues ---    0.24294   0.24482   0.24854   0.24917   0.25570
     Eigenvalues ---    0.27296   0.27658   0.28040   0.28146   0.28344
     Eigenvalues ---    0.28405   0.31679   0.31953   0.32458   0.32478
     Eigenvalues ---    0.32549   0.32563   0.32583   0.32636   0.33514
     Eigenvalues ---    0.34061   0.35300   0.35724   0.35725   0.35727
     Eigenvalues ---    0.35729   0.35739   0.35812   0.36066   0.36357
     Eigenvalues ---    0.37271   0.38334   0.40161   0.40652   0.41513
     Eigenvalues ---    0.41531   0.43660   0.43976   0.44572   0.44753
     Eigenvalues ---    0.45782   0.45854   0.45905   0.46132   0.46811
     Eigenvalues ---    0.47356   0.47490   0.47922   0.48317   0.48427
     Eigenvalues ---    0.48522   0.48714   0.52323   0.52460
 RFO step:  Lambda=-6.76283529D-03 EMin= 2.29999797D-03
 Quartic linear search produced a step of  0.59639.
 Iteration  1 RMS(Cart)=  0.07452602 RMS(Int)=  0.00179997
 Iteration  2 RMS(Cart)=  0.00326532 RMS(Int)=  0.00053357
 Iteration  3 RMS(Cart)=  0.00000487 RMS(Int)=  0.00053357
 Iteration  4 RMS(Cart)=  0.00000000 RMS(Int)=  0.00053357
 ITry= 1 IFail=0 DXMaxC= 3.29D-01 DCOld= 1.00D+10 DXMaxT= 5.05D-01 DXLimC= 3.00D+00 Rises=F
 Variable       Old X    -DE/DX   Delta X   Delta X   Delta X     New X
                                 (Linear)    (Quad)   (Total)
    R1        2.71702   0.00331  -0.00492   0.02044   0.01542   2.73244
    R2        2.87701   0.00551   0.00664   0.01668   0.02202   2.89903
    R3        2.62486  -0.03912  -0.09875  -0.00350  -0.10149   2.52337
    R4        2.63322   0.00984   0.02225  -0.00330   0.01948   2.65271
    R5        2.63810   0.00066   0.00160   0.00030   0.00185   2.63995
    R6        2.55642  -0.00050   0.00080  -0.00191  -0.00056   2.55585
    R7        2.62435  -0.00199  -0.00600   0.00375  -0.00232   2.62204
    R8        2.66406   0.01440   0.02113   0.01416   0.03505   2.69912
    R9        2.90542  -0.00839  -0.02593   0.00570  -0.02150   2.88392
   R10        2.89756  -0.00342  -0.00907  -0.00184  -0.01091   2.88666
   R11        2.64208  -0.00364  -0.00859   0.00065  -0.00789   2.63420
   R12        2.05507   0.00202   0.00607  -0.00169   0.00437   2.05944
   R13        2.81490   0.00383   0.00393   0.00907   0.01331   2.82821
   R14        2.74753   0.00558  -0.00881   0.03285   0.02557   2.77309
   R15        2.90324   0.00274   0.00003   0.01670   0.01672   2.91996
   R16        2.58241  -0.01155  -0.02027  -0.00492  -0.02520   2.55721
   R17        2.57426  -0.01438  -0.02405  -0.00788  -0.03193   2.54233
   R18        2.82149   0.00365   0.00313   0.01116   0.01410   2.83559
   R19        2.63422  -0.03919  -0.09990  -0.00481  -0.10409   2.53013
   R20        2.90535   0.00181  -0.00207   0.01692   0.01457   2.91992
   R21        2.57758  -0.01580  -0.02924  -0.00510  -0.03434   2.54324
   R22        2.56388  -0.02026  -0.03027  -0.01689  -0.04716   2.51672
   R23        2.57730  -0.01223  -0.02048  -0.00648  -0.02697   2.55033
   R24        2.57788  -0.01273  -0.02227  -0.00547  -0.02774   2.55015
   R25        2.87914   0.00561   0.00616   0.01708   0.02174   2.90088
   R26        2.90288  -0.00345  -0.00944  -0.00140  -0.01084   2.89204
   R27        2.66109   0.01424   0.02104   0.01365   0.03446   2.69555
   R28        2.72142   0.00274  -0.00600   0.01986   0.01382   2.73524
   R29        2.08491  -0.00335  -0.00913   0.00020  -0.00893   2.07598
   R30        2.08483  -0.00332  -0.00816  -0.00131  -0.00947   2.07535
   R31        2.08358  -0.00348  -0.00858  -0.00132  -0.00990   2.07367
   R32        2.08494  -0.00331  -0.00808  -0.00144  -0.00951   2.07543
   R33        2.08274  -0.00351  -0.00902  -0.00071  -0.00972   2.07301
   R34        2.08464  -0.00333  -0.00912   0.00031  -0.00881   2.07583
   R35        2.65702  -0.00341  -0.00478  -0.00571  -0.01037   2.64665
   R36        2.05589   0.00272   0.00644   0.00072   0.00716   2.06304
   R37        2.63561   0.00956   0.02173  -0.00310   0.01915   2.65476
   R38        2.63870   0.00059   0.00098   0.00094   0.00186   2.64056
   R39        2.55587  -0.00023   0.00119  -0.00137   0.00033   2.55621
   R40        2.62429  -0.00201  -0.00599   0.00362  -0.00244   2.62185
   R41        2.64126  -0.00346  -0.00818   0.00076  -0.00736   2.63389
   R42        2.05509   0.00202   0.00606  -0.00170   0.00436   2.05946
   R43        2.63614  -0.00400  -0.01154   0.00412  -0.00736   2.62878
   R44        2.05571   0.00237   0.00632  -0.00061   0.00570   2.06141
   R45        2.05266   0.00238   0.00734  -0.00240   0.00494   2.05760
   R46        2.63644  -0.00405  -0.01128   0.00358  -0.00762   2.62882
   R47        2.05057   0.00289   0.00881  -0.00278   0.00603   2.05660
   R48        2.65614  -0.00323  -0.00439  -0.00551  -0.00977   2.64637
   R49        2.05576   0.00237   0.00631  -0.00059   0.00572   2.06148
   R50        2.05595   0.00271   0.00646   0.00063   0.00709   2.06303
    A1        1.85969  -0.00164  -0.00178  -0.00755  -0.01093   1.84876
    A2        2.31897   0.00585   0.00892   0.02308   0.03374   2.35271
    A3        2.09500  -0.00405  -0.00634  -0.01203  -0.01898   2.07602
    A4        1.84791   0.00170   0.00181   0.00308   0.00406   1.85197
    A5        2.31796   0.00305   0.00482   0.00838   0.01352   2.33148
    A6        2.11670  -0.00478  -0.00677  -0.01231  -0.01898   2.09772
    A7        1.97443   0.00109   0.00277   0.00043   0.00299   1.97742
    A8        2.11840   0.00131   0.00300   0.00540   0.00831   2.12671
    A9        2.19031  -0.00240  -0.00577  -0.00581  -0.01128   2.17903
   A10        1.91226  -0.00267  -0.01019   0.00517  -0.00675   1.90551
   A11        1.82703   0.00126   0.00628  -0.00729  -0.00106   1.82596
   A12        1.85760  -0.00191  -0.00592   0.01257   0.00635   1.86396
   A13        1.94192   0.00161   0.00534   0.00855   0.01347   1.95540
   A14        1.98089  -0.00016  -0.00157  -0.00745  -0.00882   1.97207
   A15        1.90013  -0.00151  -0.00099  -0.01951  -0.02022   1.87991
   A16        1.95245   0.00081  -0.00234   0.01307   0.01055   1.96300
   A17        2.05296  -0.00177  -0.00738   0.00251  -0.00497   2.04799
   A18        2.11108  -0.00004   0.00141  -0.00477  -0.00330   2.10778
   A19        2.11914   0.00181   0.00597   0.00226   0.00827   2.12741
   A20        2.28153  -0.00408  -0.00971   0.00819  -0.00407   2.27746
   A21        2.07501   0.00587   0.01426   0.01381   0.02681   2.10181
   A22        1.89157  -0.00121  -0.00114   0.00105  -0.00131   1.89027
   A23        1.76546   0.00214   0.00714   0.00751   0.01513   1.78059
   A24        1.93320   0.00255   0.01479  -0.00325   0.01183   1.94502
   A25        1.99698   0.00183   0.01159  -0.00214   0.00894   2.00591
   A26        1.93162  -0.00236  -0.01113  -0.00309  -0.01479   1.91683
   A27        1.93505  -0.00050  -0.00003  -0.00131  -0.00182   1.93323
   A28        1.89892  -0.00339  -0.02020   0.00224  -0.01826   1.88066
   A29        1.91661  -0.00120  -0.00106  -0.00626  -0.00702   1.90958
   A30        2.08078   0.00439   0.01021   0.00253   0.01332   2.09409
   A31        2.27051  -0.00326  -0.00968   0.00669  -0.00399   2.26652
   A32        1.83632  -0.00109  -0.00622   0.00084  -0.00569   1.83063
   A33        1.87458  -0.00016   0.00002   0.00170   0.00179   1.87637
   A34        1.98892   0.00051   0.00403  -0.00909  -0.00499   1.98394
   A35        1.88086   0.00007   0.00029   0.00324   0.00385   1.88471
   A36        1.98586   0.00046   0.00398  -0.00873  -0.00495   1.98091
   A37        1.89160   0.00015  -0.00240   0.01271   0.01028   1.90188
   A38        1.78351   0.00239   0.00723   0.01151   0.01868   1.80219
   A39        2.00720   0.00178   0.01101   0.00002   0.01078   2.01798
   A40        1.92059   0.00236   0.01514  -0.00824   0.00713   1.92771
   A41        1.93020   0.00007   0.00218  -0.00040   0.00147   1.93168
   A42        1.92640  -0.00315  -0.01407  -0.00407  -0.01868   1.90772
   A43        1.89392  -0.00332  -0.02003   0.00120  -0.01915   1.87476
   A44        1.88051  -0.00109  -0.00365   0.01482   0.01087   1.89137
   A45        1.94702   0.00123  -0.00065   0.01374   0.01310   1.96012
   A46        1.98762  -0.00097  -0.00490  -0.00577  -0.01056   1.97706
   A47        1.91978   0.00013   0.00051   0.00357   0.00365   1.92343
   A48        1.83081   0.00154   0.00702  -0.00832  -0.00147   1.82934
   A49        1.89414  -0.00081   0.00220  -0.01867  -0.01605   1.87809
   A50        2.09431  -0.00395  -0.00635  -0.01017  -0.01765   2.07666
   A51        2.32527   0.00614   0.00974   0.02676   0.03818   2.36345
   A52        1.85335  -0.00200  -0.00259  -0.00966  -0.01427   1.83908
   A53        1.91312  -0.00108  -0.00479   0.00162  -0.00319   1.90993
   A54        1.91455  -0.00168  -0.00538  -0.00412  -0.00955   1.90500
   A55        1.95166  -0.00102  -0.00306  -0.00269  -0.00578   1.94588
   A56        1.89302   0.00135   0.00480   0.00199   0.00675   1.89977
   A57        1.88740   0.00127   0.00489   0.00196   0.00683   1.89423
   A58        1.90301   0.00129   0.00407   0.00147   0.00549   1.90850
   A59        1.91425  -0.00151  -0.00423  -0.00525  -0.00952   1.90473
   A60        1.94821  -0.00086  -0.00307  -0.00092  -0.00402   1.94420
   A61        1.91338  -0.00091  -0.00430   0.00196  -0.00236   1.91102
   A62        1.90131   0.00114   0.00369   0.00116   0.00481   1.90612
   A63        1.89457   0.00115   0.00390   0.00179   0.00566   1.90023
   A64        1.89122   0.00109   0.00443   0.00142   0.00584   1.89706
   A65        2.11650   0.00285   0.00948  -0.00378   0.00578   2.12228
   A66        2.08090  -0.00155  -0.00604   0.00371  -0.00237   2.07853
   A67        2.08578  -0.00130  -0.00344   0.00007  -0.00341   2.08237
   A68        1.84723   0.00209   0.00255   0.00265   0.00438   1.85160
   A69        2.32281   0.00251   0.00375   0.00831   0.01243   2.33524
   A70        2.11239  -0.00463  -0.00644  -0.01185  -0.01819   2.09420
   A71        1.97594   0.00101   0.00262  -0.00013   0.00214   1.97808
   A72        2.12044   0.00130   0.00307   0.00497   0.00798   2.12842
   A73        2.18680  -0.00231  -0.00569  -0.00483  -0.01011   2.17669
   A74        1.90826  -0.00305  -0.01125   0.00357  -0.00967   1.89859
   A75        2.05364  -0.00177  -0.00736   0.00242  -0.00506   2.04858
   A76        2.11051  -0.00011   0.00122  -0.00490  -0.00362   2.10688
   A77        2.11904   0.00187   0.00614   0.00248   0.00868   2.12773
   A78        2.10448   0.00098   0.00218  -0.00221   0.00006   2.10454
   A79        2.08990  -0.00078  -0.00088  -0.00215  -0.00307   2.08682
   A80        2.08880  -0.00020  -0.00130   0.00435   0.00301   2.09181
   A81        2.05725   0.00140  -0.00050   0.01040   0.00982   2.06707
   A82        2.11660  -0.00204  -0.00373  -0.00874  -0.01243   2.10417
   A83        2.10934   0.00064   0.00423  -0.00166   0.00260   2.11195
   A84        2.05945   0.00140  -0.00062   0.01026   0.00953   2.06898
   A85        2.11858  -0.00257  -0.00541  -0.00969  -0.01505   2.10353
   A86        2.10515   0.00117   0.00603  -0.00057   0.00550   2.11065
   A87        2.10521   0.00095   0.00233  -0.00250  -0.00008   2.10513
   A88        2.08825  -0.00024  -0.00158   0.00444   0.00281   2.09107
   A89        2.08972  -0.00071  -0.00075  -0.00194  -0.00275   2.08697
   A90        2.11518   0.00275   0.00902  -0.00326   0.00585   2.12103
   A91        2.08147  -0.00150  -0.00586   0.00355  -0.00236   2.07912
   A92        2.08653  -0.00125  -0.00316  -0.00028  -0.00348   2.08304
    D1        0.05444   0.00237   0.01231   0.05838   0.07062   0.12505
    D2       -3.12583   0.00127   0.00735   0.03145   0.03850  -3.08734
    D3       -2.93396   0.00170   0.00699   0.03225   0.03826  -2.89570
    D4        0.16895   0.00059   0.00203   0.00532   0.00614   0.17509
    D5       -0.07723  -0.00303  -0.01531  -0.07086  -0.08603  -0.16326
    D6       -2.17970  -0.00257  -0.01384  -0.06469  -0.07840  -2.25810
    D7        1.97236  -0.00329  -0.01035  -0.09388  -0.10392   1.86844
    D8        2.93481  -0.00145  -0.00917  -0.04511  -0.05438   2.88043
    D9        0.83234  -0.00099  -0.00770  -0.03894  -0.04675   0.78559
   D10       -1.29879  -0.00171  -0.00421  -0.06813  -0.07227  -1.37106
   D11       -0.12131   0.00056   0.00369  -0.00589  -0.00329  -0.12460
   D12        2.70319   0.00318   0.01864   0.09629   0.11497   2.81816
   D13       -3.09313  -0.00051  -0.00281  -0.03571  -0.04021  -3.13333
   D14       -0.26862   0.00211   0.01215   0.06646   0.07805  -0.19057
   D15       -0.01129  -0.00075  -0.00499  -0.02474  -0.02980  -0.04109
   D16        3.12115  -0.00088  -0.00466  -0.02336  -0.02780   3.09335
   D17       -3.11969   0.00001  -0.00097  -0.00213  -0.00368  -3.12337
   D18        0.01276  -0.00012  -0.00063  -0.00075  -0.00168   0.01108
   D19       -3.11183   0.00127   0.00651   0.03058   0.03716  -3.07467
   D20        0.02881   0.00126   0.00615   0.02979   0.03589   0.06470
   D21       -0.01376   0.00018   0.00109   0.00062   0.00198  -0.01178
   D22        3.12688   0.00016   0.00074  -0.00016   0.00071   3.12759
   D23       -0.04109  -0.00122  -0.00497  -0.02338  -0.02825  -0.06934
   D24        3.11009  -0.00111  -0.00539  -0.02490  -0.03045   3.07964
   D25       -0.00350  -0.00002  -0.00024  -0.00019  -0.00028  -0.00379
   D26        3.14150   0.00003  -0.00009  -0.00077  -0.00086   3.14064
   D27        3.12776  -0.00015   0.00019   0.00142   0.00205   3.12981
   D28       -0.01043  -0.00010   0.00034   0.00083   0.00148  -0.00895
   D29        0.07164   0.00265   0.01233   0.05779   0.07020   0.14183
   D30        2.09001   0.00106   0.00828   0.06470   0.07277   2.16278
   D31       -2.00637   0.00084   0.00328   0.06130   0.06493  -1.94144
   D32       -1.00490   0.00033   0.00610   0.00663   0.01341  -0.99149
   D33        1.10393   0.00053   0.00395   0.02906   0.03346   1.13739
   D34       -3.02785  -0.00032   0.00261   0.01060   0.01429  -3.01356
   D35       -3.00511   0.00006   0.00297   0.01165   0.01545  -2.98966
   D36       -0.89629   0.00025   0.00081   0.03407   0.03551  -0.86078
   D37        1.25512  -0.00059  -0.00052   0.01561   0.01633   1.27146
   D38        1.11955   0.00155   0.00738   0.03315   0.04089   1.16044
   D39       -3.05481   0.00175   0.00523   0.05557   0.06095  -2.99386
   D40       -0.90340   0.00090   0.00389   0.03711   0.04177  -0.86163
   D41       -3.11408  -0.00085  -0.00540   0.01377   0.00839  -3.10569
   D42        1.06020  -0.00070  -0.00515   0.01645   0.01131   1.07151
   D43       -1.03547  -0.00091  -0.00585   0.01396   0.00814  -1.02733
   D44       -1.10939   0.00069   0.00453  -0.00175   0.00256  -1.10683
   D45        3.06488   0.00083   0.00477   0.00094   0.00548   3.07036
   D46        0.96922   0.00062   0.00408  -0.00155   0.00231   0.97153
   D47        1.09392  -0.00006   0.00004  -0.01661  -0.01636   1.07756
   D48       -1.01499   0.00009   0.00029  -0.01392  -0.01344  -1.02843
   D49       -3.11065  -0.00012  -0.00041  -0.01641  -0.01661  -3.12726
   D50       -0.00414   0.00007   0.00059   0.00106   0.00172  -0.00242
   D51       -3.14053   0.00005   0.00035   0.00002   0.00032  -3.14021
   D52        3.13403   0.00001   0.00043   0.00163   0.00227   3.13630
   D53       -0.00236   0.00000   0.00019   0.00060   0.00088  -0.00149
   D54       -2.93547   0.00296   0.01246   0.09043   0.10245  -2.83302
   D55        1.29938   0.00347   0.01549   0.09136   0.10629   1.40567
   D56       -0.85455   0.00459   0.02212   0.09257   0.11444  -0.74011
   D57        0.49792  -0.00054  -0.00386  -0.00527  -0.00897   0.48895
   D58       -1.55041  -0.00003  -0.00082  -0.00434  -0.00513  -1.55554
   D59        2.57884   0.00109   0.00580  -0.00314   0.00302   2.58186
   D60       -3.06433  -0.00128  -0.00816  -0.09097  -0.10094   3.11792
   D61       -0.09119  -0.00208  -0.01219  -0.07419  -0.08842  -0.17961
   D62       -0.17439  -0.00003   0.00130  -0.00920  -0.00817  -0.18257
   D63        2.79874  -0.00082  -0.00273   0.00758   0.00434   2.80308
   D64       -0.63711   0.00128   0.00881   0.01895   0.02729  -0.60982
   D65        1.36342   0.00077   0.00621   0.02378   0.02979   1.39320
   D66       -2.82433   0.00117   0.00570   0.03532   0.04086  -2.78347
   D67        1.41237   0.00435   0.02503   0.01789   0.04251   1.45488
   D68       -2.87029   0.00384   0.02243   0.02272   0.04500  -2.82529
   D69       -0.77485   0.00424   0.02192   0.03426   0.05607  -0.71878
   D70       -2.76192  -0.00184  -0.00862   0.01778   0.00892  -2.75300
   D71       -0.76140  -0.00235  -0.01122   0.02261   0.01141  -0.74999
   D72        1.33404  -0.00196  -0.01173   0.03415   0.02248   1.35653
   D73       -0.22980   0.00086   0.00301   0.01973   0.02318  -0.20662
   D74       -2.32162  -0.00174  -0.00970   0.01259   0.00282  -2.31880
   D75        1.81666  -0.00050  -0.00303   0.01751   0.01466   1.83132
   D76        3.10426   0.00075   0.00500   0.00132   0.00689   3.11114
   D77        1.01243  -0.00184  -0.00771  -0.00581  -0.01347   0.99896
   D78       -1.13247  -0.00061  -0.00104  -0.00090  -0.00163  -1.13410
   D79       -0.18431   0.00197   0.00950   0.06128   0.06970  -0.11461
   D80        2.78053   0.00323   0.01558   0.11913   0.13455   2.91508
   D81        2.74961   0.00147   0.00612   0.08041   0.08536   2.83497
   D82       -0.56874   0.00273   0.01220   0.13826   0.15021  -0.41853
   D83        0.53712  -0.00151  -0.00816  -0.02370  -0.03199   0.50512
   D84        2.68203   0.00203   0.00992  -0.01712  -0.00716   2.67487
   D85       -1.50517  -0.00412  -0.02350  -0.01853  -0.04173  -1.54690
   D86       -1.45904  -0.00084  -0.00534  -0.02748  -0.03303  -1.49207
   D87        0.68587   0.00270   0.01274  -0.02090  -0.00819   0.67768
   D88        2.78186  -0.00345  -0.02068  -0.02230  -0.04277   2.73910
   D89        2.72625  -0.00136  -0.00501  -0.04028  -0.04555   2.68069
   D90       -1.41203   0.00218   0.01307  -0.03370  -0.02072  -1.43274
   D91        0.68396  -0.00397  -0.02035  -0.03510  -0.05529   0.62867
   D92        0.75780  -0.00013  -0.00292  -0.03198  -0.03533   0.72247
   D93       -2.24999  -0.00194  -0.00890  -0.07934  -0.08775  -2.33774
   D94       -1.36801  -0.00103  -0.00014  -0.06022  -0.06071  -1.42872
   D95        1.90739  -0.00284  -0.00612  -0.10758  -0.11313   1.79426
   D96        2.88132  -0.00098  -0.00667  -0.03566  -0.04293   2.83838
   D97       -0.12647  -0.00279  -0.01266  -0.08302  -0.09536  -0.22183
   D98       -3.11755  -0.00033  -0.00113  -0.01816  -0.01906  -3.13662
   D99        1.08889  -0.00031  -0.00078  -0.01908  -0.01964   1.06926
   D100      -1.02463  -0.00011  -0.00018  -0.01635  -0.01633  -1.04096
   D101      -1.03183  -0.00082  -0.00578   0.01158   0.00575  -1.02608
   D102      -3.10857  -0.00080  -0.00543   0.01066   0.00518  -3.10339
   D103       1.06109  -0.00060  -0.00484   0.01338   0.00849   1.06958
   D104       0.96194   0.00064   0.00401  -0.00669  -0.00285   0.95909
   D105      -1.11480   0.00066   0.00436  -0.00761  -0.00342  -1.11822
   D106       3.05486   0.00086   0.00495  -0.00488  -0.00012   3.05475
   D107       2.16695   0.00171   0.00855   0.07837   0.08641   2.25336
   D108       0.11510   0.00256   0.01107   0.06873   0.07976   0.19486
   D109      -1.93632   0.00200   0.00589   0.07776   0.08381  -1.85250
   D110      -2.89134   0.00123   0.00397   0.01611   0.01856  -2.87278
   D111       0.20734   0.00014  -0.00060  -0.00955  -0.01169   0.19565
   D112       0.09101   0.00209   0.00894   0.06763   0.07632   0.16733
   D113      -3.09350   0.00100   0.00437   0.04198   0.04607  -3.04743
   D114       0.00279  -0.00001  -0.00012  -0.00116  -0.00139   0.00141
   D115      -3.13543  -0.00002  -0.00019  -0.00051  -0.00080  -3.13623
   D116       3.13917   0.00000   0.00010  -0.00011   0.00002   3.13918
   D117       0.00095   0.00000   0.00004   0.00054   0.00060   0.00155
   D118      -0.02240  -0.00050  -0.00226  -0.02792  -0.03021  -0.05262
   D119       3.11543  -0.00071  -0.00309  -0.02504  -0.02785   3.08758
   D120      -3.12742   0.00023   0.00141  -0.00660  -0.00583  -3.13325
   D121       0.01041   0.00003   0.00058  -0.00373  -0.00347   0.00694
   D122      -3.10605   0.00107   0.00477   0.03088   0.03559  -3.07046
   D123       0.03604   0.00072   0.00255   0.02551   0.02792   0.06397
   D124      -0.01265   0.00001  -0.00018   0.00245   0.00260  -0.01005
   D125       3.12945  -0.00034  -0.00240  -0.00292  -0.00507   3.12438
   D126      -0.06314  -0.00127  -0.00573  -0.02869  -0.03417  -0.09731
   D127       3.08238  -0.00107  -0.00488  -0.03172  -0.03665   3.04573
   D128      -0.00221  -0.00007  -0.00058   0.00156   0.00112  -0.00109
   D129       3.14088   0.00004   0.00017  -0.00084  -0.00066   3.14022
   D130       3.13516  -0.00029  -0.00150   0.00481   0.00379   3.13895
   D131      -0.00494  -0.00018  -0.00074   0.00241   0.00201  -0.00293
   D132      -0.00329   0.00003   0.00016   0.00160   0.00186  -0.00143
   D133      -3.14107   0.00011   0.00080  -0.00066   0.00011  -3.14096
   D134       3.13680  -0.00008  -0.00060   0.00400   0.00365   3.14045
   D135      -0.00098   0.00000   0.00005   0.00175   0.00190   0.00092
   D136       0.00610  -0.00006  -0.00061   0.00036  -0.00036   0.00574
   D137      -3.13454  -0.00005  -0.00026   0.00114   0.00093  -3.13362
   D138      -3.13886  -0.00006  -0.00054  -0.00030  -0.00095  -3.13981
   D139       0.00368  -0.00004  -0.00019   0.00049   0.00033   0.00401
   D140       0.00716   0.00001  -0.00014   0.00078   0.00049   0.00765
   D141      -3.13855  -0.00010  -0.00075  -0.00137  -0.00226  -3.14081
   D142      -3.13493   0.00035   0.00203   0.00610   0.00818  -3.12675
   D143       0.00255   0.00024   0.00142   0.00395   0.00543   0.00798
   D144       0.00075   0.00001   0.00022  -0.00278  -0.00266  -0.00192
   D145       3.13851  -0.00007  -0.00043  -0.00051  -0.00091   3.13761
   D146      -3.13674   0.00012   0.00083  -0.00065   0.00007  -3.13666
   D147       0.00103   0.00004   0.00018   0.00162   0.00183   0.00286
         Item               Value     Threshold  Converged?
 Maximum Force            0.039186     0.000450     NO 
 RMS     Force            0.004644     0.000300     NO 
 Maximum Displacement     0.329480     0.001800     NO 
 RMS     Displacement     0.074103     0.001200     NO 
 Predicted change in Energy=-1.605733D-02
 Lowest energy point so far.  Saving SCF results.
 GradGradGradGradGradGradGradGradGradGradGradGradGradGradGradGradGradGrad

 Leave Link  103 at Wed Aug 28 13:44:06 2019, MaxMem=   536870912 cpu:         1.1
 (Enter /pbs_home/pkowalski/g09d01/g09/l202.exe)
                          Input orientation:                          
 ---------------------------------------------------------------------
 Center     Atomic      Atomic             Coordinates (Angstroms)
 Number     Number       Type             X           Y           Z
 ---------------------------------------------------------------------
      1          6           0       -1.651400   -0.063976   -0.517548
      2          6           0       -2.989333    0.251155   -0.966303
      3          6           0       -3.775229   -0.873006   -0.667715
      4          8           0       -3.069269   -1.889716   -0.122577
      5          6           0       -1.684946   -1.538905   -0.096922
      6          6           0       -5.140572   -0.898123   -0.913527
      7          6           0       -0.539382    0.643806   -0.304193
      8          6           0       -0.229158    2.078210   -0.597666
      9          6           0        0.538855    0.100372    0.529783
     10          6           0        1.314574    2.093411   -0.532576
     11          6           0        1.675165    1.079278    0.576029
     12          9           0       -0.736653    2.898309    0.351589
     13          9           0       -0.660509    2.518520   -1.793498
     14          9           0        1.773894    1.611368   -1.702151
     15          9           0        1.829370    3.305139   -0.331658
     16          9           0        2.902497    0.559125    0.365176
     17          9           0        1.703981    1.712270    1.767493
     18          6           0       -1.077106   -1.612781    1.300956
     19          6           0        0.334273   -1.011468    1.247120
     20          6           0       -1.924894   -0.878968    2.342545
     21          1           0       -1.443264   -0.957401    3.326780
     22          1           0       -2.916802   -1.347499    2.394577
     23          1           0       -2.037390    0.183684    2.093003
     24          6           0       -0.959389   -2.436810   -1.097298
     25          1           0       -1.044000   -3.481861   -0.770331
     26          1           0        0.101236   -2.169012   -1.179453
     27          1           0       -1.425840   -2.335111   -2.086615
     28          6           0       -5.712235    0.245451   -1.469007
     29          6           0        1.175961   -1.943064    1.967353
     30          6           0        0.386200   -3.081265    2.200479
     31          8           0       -0.886936   -2.948813    1.763054
     32          6           0        0.895122   -4.213722    2.819737
     33          6           0       -4.945151    1.378817   -1.766651
     34          6           0       -3.577116    1.393605   -1.514870
     35          1           0       -2.975463    2.273582   -1.736715
     36          1           0       -6.784655    0.257266   -1.673014
     37          1           0       -5.427721    2.257761   -2.196234
     38          1           0       -5.733720   -1.780861   -0.675547
     39          6           0        2.518306   -1.932965    2.355321
     40          6           0        3.037968   -3.061655    2.980776
     41          6           0        2.233728   -4.185537    3.207047
     42          1           0        4.083142   -3.075839    3.292941
     43          1           0        2.663872   -5.061584    3.696282
     44          1           0        0.263888   -5.085301    2.991774
     45          1           0        3.142259   -1.061929    2.164577
 ---------------------------------------------------------------------
                    Distance matrix (angstroms):
                    1          2          3          4          5
     1  C    0.000000
     2  C    1.445944   0.000000
     3  C    2.277659   1.403754   0.000000
     4  O    2.345140   2.302519   1.352499   0.000000
     5  C    1.534102   2.379404   2.266828   1.428312   0.000000
     6  C    3.609283   2.439560   1.387522   2.428818   3.608156
     7  C    1.335312   2.568039   3.592154   3.584975   2.473764
     8  C    2.572576   3.330554   4.614022   4.902690   3.931105
     9  C    2.433337   3.835247   4.581789   4.171880   2.832893
    10  C    3.667634   4.701663   5.892705   5.937295   4.730817
    11  C    3.683609   4.982180   5.921580   5.640268   4.312551
    12  F    3.219827   3.717368   4.949216   5.347065   4.559527
    13  F    3.046177   3.353896   4.740392   5.294020   4.515589
    14  F    3.992831   5.007992   6.167247   6.181333   4.946166
    15  F    4.847809   5.740165   6.998668   7.143311   5.989181
    16  F    4.680324   6.048252   6.907234   6.472767   5.065561
    17  F    4.431145   5.624562   6.529597   6.271410   5.052823
    18  C    2.456740   3.503046   3.420936   2.464112   1.526104
    19  C    2.820406   4.188056   4.535832   3.772464   2.482314
    20  C    2.986494   3.654953   3.533475   2.899660   2.538522
    21  H    3.952264   4.720329   4.626141   3.925706   3.481135
    22  H    3.424784   3.722427   3.215536   2.579400   2.785978
    23  H    2.650529   3.204700   3.429029   3.205082   2.808435
    24  C    2.538766   3.370903   3.249458   2.387674   1.527553
    25  H    3.480629   4.214041   3.778395   2.656356   2.153920
    26  H    2.817983   3.931191   4.119282   3.353669   2.181594
    27  H    2.769640   3.223102   3.109767   2.599362   2.158693
    28  C    4.182273   2.768924   2.375922   3.654734   4.613632
    29  C    4.207098   5.547126   5.709894   4.732085   3.550967
    30  C    4.543514   5.703311   5.515473   4.330894   3.456382
    31  O    3.756041   4.702049   4.308115   3.072437   2.466612
    32  C    5.902766   7.025541   6.718250   5.456612   4.724225
    33  C    3.806666   2.395287   2.765336   4.111596   4.682951
    34  C    2.612963   1.396999   2.427848   3.602303   3.767028
    35  H    2.950201   2.164241   3.418099   4.466239   4.346195
    36  H    5.271490   3.860563   3.368202   4.562618   5.631814
    37  H    4.740153   3.388943   3.856008   5.202299   5.729760
    38  H    4.431478   3.427140   2.158692   2.723404   4.097062
    39  C    5.397494   6.792470   7.061929   6.112515   4.882224
    40  C    6.573776   7.929849   8.032517   6.950006   5.839257
    41  C    6.778945   8.023806   7.879988   6.669255   5.768612
    42  H    7.515059   8.901121   9.071564   8.014339   6.864706
    43  H    7.832881   9.051167   8.834630   7.583755   6.760909
    44  H    6.418518   7.397809   6.888378   5.569639   5.090670
    45  H    5.582908   7.008781   7.477246   6.670785   5.351990
                    6          7          8          9         10
     6  C    0.000000
     7  C    4.890785   0.000000
     8  C    5.751548   1.496623   0.000000
     9  C    5.944411   1.467457   2.402671   0.000000
    10  C    7.124837   2.364458   1.545178   2.388001   0.000000
    11  C    7.251425   2.422529   2.449872   1.500532   1.545153
    12  F    5.950454   2.356215   1.353217   3.080118   2.374266
    13  F    5.702522   2.397343   1.345344   3.561397   2.381511
    14  F    7.397926   2.870837   2.334533   2.964786   1.345825
    15  F    8.160029   3.562925   2.411152   3.560624   1.331792
    16  F    8.273428   3.507386   3.611364   2.413370   2.383588
    17  F    7.800636   3.235147   3.076511   2.342575   2.363731
    18  C    4.682566   2.820964   4.236414   2.478091   4.776802
    19  C    5.886864   2.431003   3.642362   1.338886   3.710604
    20  C    4.576347   3.353164   4.501696   3.211740   5.253143
    21  H    5.626172   4.069992   5.107863   3.587600   5.639836
    22  H    4.011314   4.111056   5.283221   4.185135   6.189719
    23  H    4.454129   2.863965   3.754815   3.014572   4.666518
    24  C    4.459105   3.208678   4.600899   3.365921   5.100266
    25  H    4.845422   4.182469   5.622115   4.126515   6.058304
    26  H    5.400224   3.014699   4.299597   2.874561   4.478715
    27  H    4.152144   3.582845   4.808994   4.078865   5.434769
    28  C    1.393957   5.317320   5.846570   6.564476   7.325838
    29  C    7.020681   3.846325   4.972356   2.578399   4.749946
    30  C    6.708827   4.583256   5.901565   3.596852   5.925263
    31  O    5.427969   4.159473   5.592552   3.584881   5.961593
    32  C    7.833266   5.950825   7.247831   4.897165   7.154989
    33  C    2.439357   4.699982   4.908795   6.081312   6.420104
    34  C    2.838666   3.354962   3.538187   4.774336   5.038180
    35  H    3.927473   3.262328   2.979563   4.712779   4.459465
    36  H    2.148198   6.405195   6.888160   7.649231   8.382692
    37  H    3.418683   5.484572   5.441757   6.905471   6.946460
    38  H    1.089810   5.744394   6.722998   6.658608   8.044182
    39  C    8.391345   4.802313   5.688428   3.374207   5.099080
    40  C    9.313162   6.108919   7.063821   4.717133   6.472127
    41  C    9.064575   6.583426   7.731506   5.330043   7.365787
    42  H   10.368882   6.938505   7.765113   5.503211   7.001478
    43  H    9.974673   7.669166   8.819539   6.417804   8.420083
    44  H    7.873501   6.658176   8.027644   5.747018   8.065909
    45  H    8.837807   4.749614   5.371863   3.286518   4.535552
                   11         12         13         14         15
    11  C    0.000000
    12  F    3.029210   0.000000
    13  F    3.625114   2.179778   0.000000
    14  F    2.341574   3.489543   2.599536   0.000000
    15  F    2.408762   2.686412   2.992531   2.179492   0.000000
    16  F    1.349578   4.326127   4.603707   2.579690   3.029484
    17  F    1.349480   3.060746   4.349886   3.471814   2.638066
    18  C    3.917614   4.622460   5.178499   5.248047   5.941294
    19  C    2.572853   4.151531   4.764007   4.201187   4.833317
    20  C    4.462705   4.432115   5.499859   6.020164   6.225160
    21  H    4.630259   4.921134   6.237947   6.499141   6.501043
    22  H    5.502956   5.191698   6.130002   6.894976   7.183700
    23  H    4.109303   3.477590   4.738370   5.564833   5.529404
    24  C    4.701465   5.532845   5.012915   4.921832   6.429103
    25  H    5.478187   6.485348   6.099058   5.894896   7.383229
    26  H    4.013771   5.359467   4.788556   4.166806   5.802718
    27  H    5.325782   5.814508   4.922336   5.095176   6.744530
    28  C    7.710456   5.925255   5.549061   7.613292   8.217729
    29  C    3.364452   5.450475   6.117381   5.143614   5.766804
    30  C    4.648697   6.358813   6.957374   6.259155   7.020016
    31  O    4.919239   6.016947   6.526260   6.315292   7.132886
    32  C    5.801598   7.702950   8.308129   7.426398   8.205936
    33  C    7.028973   4.950480   4.433712   6.723378   7.187771
    34  C    5.661901   3.716992   3.138417   5.358713   5.855258
    35  H    5.329493   3.124671   2.328569   4.795427   5.111234
    36  H    8.792182   6.903075   6.529391   8.665057   9.235269
    37  H    7.715262   5.376600   4.791295   7.247427   7.565647
    38  H    8.039802   6.922450   6.743290   8.302133   9.120635
    39  C    3.598662   6.160430   6.865368   5.438706   5.927244
    40  C    4.978691   7.528716   8.222577   6.735342   7.277980
    41  C    5.912066   8.194979   8.850223   7.610242   8.294346
    42  H    5.517695   8.220244   8.925858   7.228657   7.676854
    43  H    6.958714   9.279571   9.932128   8.629220   9.323238
    44  H    6.769753   8.468157   9.031690   8.316155   9.159444
    45  H    3.043125   5.832355   6.553397   4.895970   5.198668
                   16         17         18         19         20
    16  F    0.000000
    17  F    2.175471   0.000000
    18  C    4.629266   4.359825   0.000000
    19  C    3.136935   3.092837   1.535079   0.000000
    20  C    5.411266   4.495991   1.530403   2.514229   0.000000
    21  H    5.473261   4.411765   2.160453   2.736339   1.098562
    22  H    6.451196   5.577370   2.156585   3.463966   1.098230
    23  H    5.246793   4.054676   2.185582   2.787238   1.097340
    24  C    5.101826   5.702231   2.538603   3.033390   3.897639
    25  H    5.761405   6.400856   2.790123   3.474563   4.152232
    26  H    4.204245   5.130071   2.801841   2.698605   4.263084
    27  H    5.755205   6.405562   3.481237   3.995474   4.689015
    28  C    8.813412   8.223549   5.710529   6.746662   5.489645
    29  C    3.436400   3.698677   2.372654   1.447427   3.299753
    30  C    4.790880   4.990191   2.259835   2.279397   3.195536
    31  O    5.349719   5.332782   1.426423   2.347519   2.386928
    32  C    5.730139   6.072796   3.600177   3.611386   4.393266
    33  C    8.173259   7.537395   5.772490   6.532120   5.577189
    34  C    6.798259   6.226190   4.818432   5.358351   4.772220
    35  H    6.473618   5.872967   5.285360   5.536170   5.261429
    36  H    9.903851   9.274215   6.702066   7.798461   6.405702
    37  H    8.879117   8.177400   6.792590   7.466265   6.535242
    38  H    9.007935   8.572620   5.061509   6.411642   4.942616
    39  C    3.212288   3.781059   3.760477   2.616728   4.566519
    40  C    4.468754   5.103130   4.674919   3.810354   5.459072
    41  C    5.570934   6.094020   4.605853   4.186163   5.382834
    42  H    4.814425   5.559981   5.721600   4.743525   6.467302
    43  H    6.538011   7.108215   5.623766   5.275308   6.354814
    44  H    6.761717   7.055473   4.088462   4.432255   4.785969
    45  H    2.433751   3.149999   4.341926   2.954498   5.073577
                   21         22         23         24         25
    21  H    0.000000
    22  H    1.786756   0.000000
    23  H    1.782489   1.791321   0.000000
    24  C    4.689910   4.148645   4.266978   0.000000
    25  H    4.828937   4.252004   4.756231   1.098271   0.000000
    26  H    4.915243   4.749434   4.562660   1.096992   1.789558
    27  H    5.585986   4.824875   4.918082   1.098483   1.787020
    28  C    6.532270   5.027844   5.118224   5.470122   6.014435
    29  C    3.111256   4.157875   3.855447   3.767704   3.845912
    30  C    3.020975   3.735431   4.067583   3.619568   3.321395
    31  O    2.592385   2.661463   3.353349   2.906719   2.593618
    32  C    4.040887   4.788190   5.335256   4.683993   4.145407
    33  C    6.607887   5.372412   4.977986   5.558177   6.311721
    34  C    5.789831   4.820108   4.105048   4.658212   5.544474
    35  H    6.198861   5.493927   4.462555   5.163449   6.147323
    36  H    7.416456   5.837880   6.060101   6.443851   6.910212
    37  H    7.531060   6.354381   5.847538   6.573632   7.361622
    38  H    5.924924   4.189092   5.018681   4.837600   4.989576
    39  C    4.193983   5.466691   5.030246   4.926337   4.985860
    40  C    4.962766   6.224247   6.089304   5.744562   5.559662
    41  C    4.894432   5.936542   6.210768   5.637502   5.201750
    42  H    5.918622   7.265909   7.037418   6.716374   6.554588
    43  H    5.818025   6.828821   7.223933   6.557124   6.016185
    44  H    4.479525   4.944148   5.819439   5.023089   4.293603
    45  H    4.731666   6.070146   5.327799   5.417901   5.656370
                   26         27         28         29         30
    26  H    0.000000
    27  H    1.783954   0.000000
    28  C    6.301580   5.041222   0.000000
    29  C    3.332938   4.832983   8.002838   0.000000
    30  C    3.512457   4.713747   7.856404   1.404839   0.000000
    31  O    3.200456   3.935353   6.628202   2.304086   1.352686
    32  C    4.561207   5.743547   9.051780   2.441581   1.387422
    33  C    6.196605   5.126518   1.400546   7.902259   8.003359
    34  C    5.131766   4.342604   2.424685   6.771335   7.038193
    35  H    5.432611   4.874814   3.416856   6.981013   7.448266
    36  H    7.317508   5.967276   1.091715   9.025804   8.807434
    37  H    7.155384   6.092745   2.158518   8.865157   9.035373
    38  H    5.869522   4.566852   2.176230   7.399657   6.885928
    39  C    4.288656   5.953889   9.333423   1.397322   2.426612
    40  C    5.169982   6.792047  10.358744   2.396945   2.764258
    41  C    5.277810   6.696221  10.229246   2.772075   2.376122
    42  H    6.056419   7.735450  11.386682   3.389995   3.854982
    43  H    6.221485   7.589552  11.180519   3.863709   3.368513
    44  H    5.092183   6.017371   9.166762   3.428552   2.158070
    45  H    4.653600   6.368764   9.659929   2.163706   3.416851
                   31         32         33         34         35
    31  O    0.000000
    32  C    2.427407   0.000000
    33  C    6.903355   9.296249   0.000000
    34  C    6.069470   8.380445   1.391090   0.000000
    35  H    6.624481   8.822007   2.163601   1.088834   0.000000
    36  H    7.541128   9.957586   2.156483   3.406550   4.310398
    37  H    7.962607  10.344970   1.090852   2.153082   2.494990
    38  H    5.549974   7.878920   3.434518   3.928440   5.017227
    39  C    3.602554   2.837651   9.146679   7.949756   8.038737
    40  C    4.111016   2.438234  10.294952   9.155300   9.320989
    41  C    3.654195   1.393796  10.355482   9.337518   9.659021
    42  H    5.201765   3.417919  11.267365  10.088138  10.185168
    43  H    4.561733   2.148413  11.367481  10.381499  10.729596
    44  H    2.720060   1.089818   9.568778   8.777208   9.327656
    45  H    4.467210   3.925896   9.317617   8.044748   7.985752
                   36         37         38         39         40
    36  H    0.000000
    37  H    2.473259   0.000000
    38  H    2.500673   4.326267   0.000000
    39  C   10.371580  10.070659   8.792339   0.000000
    40  C   11.364723  11.259019   9.589143   1.391109   0.000000
    41  C   11.175183  11.375823   9.183531   2.424975   1.400398
    42  H   12.404810  12.207983  10.667551   2.152674   1.090888
    43  H   12.099346  12.400340  10.019760   3.406996   2.156760
    44  H    9.999261  10.640977   7.767874   3.927428   3.433771
    45  H   10.724318  10.172589   9.346987   1.088304   2.162397
                   41         42         43         44         45
    41  C    0.000000
    42  H    2.158505   0.000000
    43  H    1.091711   2.473903   0.000000
    44  H    2.176278   4.326123   2.501363   0.000000
    45  H    3.416007   2.492850   4.309550   5.015655   0.000000
 Stoichiometry    C23H14F6O2
 Framework group  C1[X(C23H14F6O2)]
 Deg. of freedom   129
 Full point group                 C1      NOp   1
 RotChk:  IX=0 Diff= 1.01D-02
 Largest Abelian subgroup         C1      NOp   1
 Largest concise Abelian subgroup C1      NOp   1
                         Standard orientation:                         
 ---------------------------------------------------------------------
 Center     Atomic      Atomic             Coordinates (Angstroms)
 Number     Number       Type             X           Y           Z
 ---------------------------------------------------------------------
      1          6           0        1.385586   -0.324429    0.304777
      2          6           0        2.760899   -0.742446    0.148156
      3          6           0        2.743254   -2.146080    0.143366
      4          8           0        1.508928   -2.666177    0.330966
      5          6           0        0.584496   -1.604797    0.573812
      6          6           0        3.897457   -2.892222   -0.047173
      7          6           0        0.729360    0.828433    0.152015
      8          6           0        1.239785    2.207887   -0.124486
      9          6           0       -0.730329    0.838362    0.001544
     10          6           0        0.032447    3.084356    0.277648
     11          6           0       -1.209625    2.255180   -0.118866
     12          9           0        1.514243    2.379656   -1.438398
     13          9           0        2.336071    2.557237    0.572696
     14          9           0        0.044484    3.199535    1.618481
     15          9           0        0.052382    4.301906   -0.261653
     16          9           0       -2.266856    2.581284    0.653972
     17          9           0       -1.542357    2.533364   -1.396755
     18          6           0       -0.590232   -1.602905   -0.400356
     19          6           0       -1.391057   -0.310284   -0.189934
     20          6           0       -0.136398   -1.712178   -1.857828
     21          1           0       -1.015757   -1.701399   -2.516197
     22          1           0        0.400138   -2.660126   -1.997951
     23          1           0        0.519472   -0.878299   -2.138249
     24          6           0        0.134991   -1.704199    2.030343
     25          1           0       -0.400059   -2.651878    2.178070
     26          1           0       -0.524311   -0.871045    2.303410
     27          1           0        1.015014   -1.686769    2.687550
     28          6           0        5.087520   -2.192553   -0.240385
     29          6           0       -2.778318   -0.721048   -0.147188
     30          6           0       -2.767179   -2.124735   -0.091408
     31          8           0       -1.524115   -2.653829   -0.159311
     32          6           0       -3.935437   -2.864205    0.023906
     33          6           0        5.123000   -0.792468   -0.246025
     34          6           0        3.959480   -0.054245   -0.055294
     35          1           0        3.977892    1.034384   -0.065720
     36          1           0        6.012719   -2.751247   -0.394368
     37          1           0        6.072035   -0.278724   -0.405262
     38          1           0        3.863539   -3.981504   -0.046720
     39          6           0       -3.990203   -0.028912   -0.077970
     40          6           0       -5.168103   -0.760536    0.033675
     41          6           0       -5.136504   -2.159645    0.084749
     42          1           0       -6.125900   -0.241254    0.088511
     43          1           0       -6.073104   -2.713037    0.176246
     44          1           0       -3.903491   -3.952810    0.064170
     45          1           0       -4.007729    1.058932   -0.104281
 ---------------------------------------------------------------------
 Rotational constants (GHZ):      0.2077350      0.1514472      0.0969735
 Leave Link  202 at Wed Aug 28 13:44:06 2019, MaxMem=   536870912 cpu:         0.0
 (Enter /pbs_home/pkowalski/g09d01/g09/l301.exe)
 Basis read from rwf:  (5D, 7F)
 No pseudopotential information found on rwf file.
 There are   535 symmetry adapted cartesian basis functions of A   symmetry.
 There are   504 symmetry adapted basis functions of A   symmetry.
   504 basis functions,   873 primitive gaussians,   535 cartesian basis functions
   111 alpha electrons      111 beta electrons
       nuclear repulsion energy      3374.0549093251 Hartrees.
 IExCor=20419 DFT=T Ex+Corr=CAM-B3LYP ExCW=0 ScaHFX=  1.000000
 ScaDFX=  1.000000  1.000000  1.000000  0.810000 ScalE2=  1.000000  1.000000
 IRadAn=      0 IRanWt=     -1 IRanGd=            0 ICorTp=0 IEmpDi=131
  HFx wShort=  0.000000 wLong=  0.330000 cFull=  0.190000 cShort=  0.000000 cLong=  0.460000
  DFx wShort=  0.000000 wLong=  0.330000 cFull=  0.190000 cShort=  0.000000 cLong=  0.460000
 NAtoms=   45 NActive=   45 NUniq=   45 SFac= 1.00D+00 NAtFMM=   60 NAOKFM=F Big=F
 Integral buffers will be    131072 words long.
 Raffenetti 2 integral format.
 Two-electron integral symmetry is turned on.
 R6Disp:  Grimme-D3 Dispersion energy=       -0.0399759268 Hartrees.
 Nuclear repulsion after empirical dispersion term =     3374.0149333983 Hartrees.
 No density basis found on file   724.
 Leave Link  301 at Wed Aug 28 13:44:06 2019, MaxMem=   536870912 cpu:         0.6
 (Enter /pbs_home/pkowalski/g09d01/g09/l302.exe)
 NPDir=0 NMtPBC=     1 NCelOv=     1 NCel=       1 NClECP=     1 NCelD=      1
         NCelK=      1 NCelE2=     1 NClLst=     1 CellRange=     0.0.
 One-electron integrals computed using PRISM.
 NBasis=   504 RedAO= T EigKep=  2.47D-04  NBF=   504
 NBsUse=   504 1.00D-06 EigRej= -1.00D+00 NBFU=   504
 Precomputing XC quadrature grid using
 IXCGrd= 4 IRadAn=           0 IRanWt=          -1 IRanGd=           0 AccXCQ= 0.00D+00.
 Generated NRdTot=       0 NPtTot=           0 NUsed=           0 NTot=          32
 NSgBfM=   520   521   524   524   524 MxSgAt=    45 MxSgA2=    45.
 Leave Link  302 at Wed Aug 28 13:44:07 2019, MaxMem=   536870912 cpu:         9.8
 (Enter /pbs_home/pkowalski/g09d01/g09/l303.exe)
 DipDrv:  MaxL=1.
 Leave Link  303 at Wed Aug 28 13:44:07 2019, MaxMem=   536870912 cpu:         1.1
 (Enter /pbs_home/pkowalski/g09d01/g09/l401.exe)
 Initial guess from the checkpoint file:  "dae0097freq_closed_cam-b3lypd3.chk"
 B after Tr=     0.000000    0.000000    0.000000
         Rot=    0.999983   -0.000266   -0.005360   -0.002275 Ang=  -0.67 deg.
 Guess basis will be translated and rotated to current coordinates.
 JPrj=2 DoOrth=T DoCkMO=T.
 Generating alternative initial guess.
 ExpMin= 1.22D-01 ExpMax= 2.89D+03 ExpMxC= 4.35D+02 IAcc=1 IRadAn=         1 AccDes= 0.00D+00
 Harris functional with IExCor=20419 and IRadAn=       1 diagonalized for initial guess.
 HarFok:  IExCor=20419 AccDes= 0.00D+00 IRadAn=         1 IDoV= 1 UseB2=F ITyADJ=14
 ICtDFT=  3500011 ScaDFX=  1.000000  1.000000  1.000000  1.000000
 FoFCou: FMM=F IPFlag=           0 FMFlag=      100000 FMFlg1=           0
         NFxFlg=           0 DoJE=T BraDBF=F KetDBF=T FulRan=T
         wScrn=  0.000000 ICntrl=     500 IOpCl=  0 I1Cent=   200000004 NGrid=           0
         NMat0=    1 NMatS0=      1 NMatT0=    0 NMatD0=    1 NMtDS0=    0 NMtDT0=    0
 Petite list used in FoFCou.
 Harris En= -1576.02666050704    
 Leave Link  401 at Wed Aug 28 13:44:11 2019, MaxMem=   536870912 cpu:        26.2
 (Enter /pbs_home/pkowalski/g09d01/g09/l502.exe)
 Closed shell SCF:
 Using DIIS extrapolation, IDIIS=  1040.
 Integral symmetry usage will be decided dynamically.
 IVT=      885537 IEndB=      885537 NGot=   536870912 MDV=   536288776
 LenX=   536288776 LenY=   536002016
 Requested convergence on RMS density matrix=1.00D-08 within 128 cycles.
 Requested convergence on MAX density matrix=1.00D-06.
 Requested convergence on             energy=1.00D-06.
 No special actions if energy rises.
 Fock matrices will be formed incrementally for  20 cycles.
 Integral accuracy reduced to 1.0D-05 until final iterations.

 Cycle   1  Pass 0  IDiag  1:
 FoFJK:  IHMeth= 1 ICntrl=       0 DoSepK=T KAlg= 0 I1Cent=   0 FoldK=F
 IRaf=         1 NMat=   1 IRICut=       1 DoRegI=T DoRafI=F ISym2E= 0.
 FoFCou: FMM=F IPFlag=           0 FMFlag=      100000 FMFlg1=           0
         NFxFlg=           0 DoJE=T BraDBF=F KetDBF=F FulRan=T
         wScrn=  0.000000 ICntrl=     500 IOpCl=  0 I1Cent=           0 NGrid=           0
         NMat0=    1 NMatS0=      1 NMatT0=    0 NMatD0=    1 NMtDS0=    0 NMtDT0=    0
 Symmetry not used in FoFCou.
 E= -1632.49519578726    
 DIIS: error= 4.62D-03 at cycle   1 NSaved=   1.
 NSaved= 1 IEnMin= 1 EnMin= -1632.49519578726     IErMin= 1 ErrMin= 4.62D-03
 ErrMax= 4.62D-03  0.00D+00 EMaxC= 1.00D-01 BMatC= 3.17D-02 BMatP= 3.17D-02
 IDIUse=3 WtCom= 9.54D-01 WtEn= 4.62D-02
 Coeff-Com:  0.100D+01
 Coeff-En:   0.100D+01
 Coeff:      0.100D+01
 Gap=     0.702 Goal=   None    Shift=    0.000
 GapD=    0.702 DampG=2.000 DampE=1.000 DampFc=2.0000 IDamp=-1.
 RMSDP=9.47D-04 MaxDP=3.84D-02              OVMax= 2.36D-02

 Cycle   2  Pass 0  IDiag  1:
 RMSU=  9.46D-04    CP:  1.00D+00
 E= -1632.53188968029     Delta-E=       -0.036693893031 Rises=F Damp=F
 DIIS: error= 1.19D-03 at cycle   2 NSaved=   2.
 NSaved= 2 IEnMin= 2 EnMin= -1632.53188968029     IErMin= 2 ErrMin= 1.19D-03
 ErrMax= 1.19D-03  0.00D+00 EMaxC= 1.00D-01 BMatC= 1.12D-03 BMatP= 3.17D-02
 IDIUse=3 WtCom= 9.88D-01 WtEn= 1.19D-02
 Coeff-Com: -0.561D-01 0.106D+01
 Coeff-En:   0.000D+00 0.100D+01
 Coeff:     -0.554D-01 0.106D+01
 Gap=     0.194 Goal=   None    Shift=    0.000
 RMSDP=1.99D-04 MaxDP=7.42D-03 DE=-3.67D-02 OVMax= 1.36D-02

 Cycle   3  Pass 0  IDiag  1:
 RMSU=  1.76D-04    CP:  1.00D+00  1.10D+00
 E= -1632.53316201605     Delta-E=       -0.001272335757 Rises=F Damp=F
 DIIS: error= 7.78D-04 at cycle   3 NSaved=   3.
 NSaved= 3 IEnMin= 3 EnMin= -1632.53316201605     IErMin= 3 ErrMin= 7.78D-04
 ErrMax= 7.78D-04  0.00D+00 EMaxC= 1.00D-01 BMatC= 8.81D-04 BMatP= 1.12D-03
 IDIUse=3 WtCom= 9.92D-01 WtEn= 7.78D-03
 Coeff-Com: -0.556D-01 0.517D+00 0.539D+00
 Coeff-En:   0.000D+00 0.000D+00 0.100D+01
 Coeff:     -0.552D-01 0.513D+00 0.542D+00
 Gap=     0.194 Goal=   None    Shift=    0.000
 RMSDP=1.18D-04 MaxDP=6.05D-03 DE=-1.27D-03 OVMax= 9.17D-03

 Cycle   4  Pass 0  IDiag  1:
 RMSU=  8.34D-05    CP:  1.00D+00  1.12D+00  5.49D-01
 E= -1632.53395375665     Delta-E=       -0.000791740599 Rises=F Damp=F
 DIIS: error= 2.30D-04 at cycle   4 NSaved=   4.
 NSaved= 4 IEnMin= 4 EnMin= -1632.53395375665     IErMin= 4 ErrMin= 2.30D-04
 ErrMax= 2.30D-04  0.00D+00 EMaxC= 1.00D-01 BMatC= 6.79D-05 BMatP= 8.81D-04
 IDIUse=3 WtCom= 9.98D-01 WtEn= 2.30D-03
 Coeff-Com: -0.115D-01 0.260D-01 0.208D+00 0.778D+00
 Coeff-En:   0.000D+00 0.000D+00 0.000D+00 0.100D+01
 Coeff:     -0.115D-01 0.259D-01 0.207D+00 0.778D+00
 Gap=     0.194 Goal=   None    Shift=    0.000
 RMSDP=3.58D-05 MaxDP=1.91D-03 DE=-7.92D-04 OVMax= 3.08D-03

 Cycle   5  Pass 0  IDiag  1:
 RMSU=  2.59D-05    CP:  1.00D+00  1.12D+00  6.71D-01  8.68D-01
 E= -1632.53401758095     Delta-E=       -0.000063824300 Rises=F Damp=F
 DIIS: error= 8.89D-05 at cycle   5 NSaved=   5.
 NSaved= 5 IEnMin= 5 EnMin= -1632.53401758095     IErMin= 5 ErrMin= 8.89D-05
 ErrMax= 8.89D-05  0.00D+00 EMaxC= 1.00D-01 BMatC= 1.42D-05 BMatP= 6.79D-05
 IDIUse=1 WtCom= 1.00D+00 WtEn= 0.00D+00
 Coeff-Com:  0.787D-03-0.509D-01 0.418D-01 0.401D+00 0.607D+00
 Coeff:      0.787D-03-0.509D-01 0.418D-01 0.401D+00 0.607D+00
 Gap=     0.194 Goal=   None    Shift=    0.000
 RMSDP=1.23D-05 MaxDP=6.32D-04 DE=-6.38D-05 OVMax= 1.09D-03

 Cycle   6  Pass 0  IDiag  1:
 RMSU=  7.46D-06    CP:  1.00D+00  1.12D+00  6.87D-01  9.50D-01  7.68D-01
 E= -1632.53403132807     Delta-E=       -0.000013747128 Rises=F Damp=F
 DIIS: error= 1.92D-05 at cycle   6 NSaved=   6.
 NSaved= 6 IEnMin= 6 EnMin= -1632.53403132807     IErMin= 6 ErrMin= 1.92D-05
 ErrMax= 1.92D-05  0.00D+00 EMaxC= 1.00D-01 BMatC= 7.31D-07 BMatP= 1.42D-05
 IDIUse=1 WtCom= 1.00D+00 WtEn= 0.00D+00
 Coeff-Com:  0.145D-02-0.227D-01-0.477D-02 0.840D-01 0.229D+00 0.713D+00
 Coeff:      0.145D-02-0.227D-01-0.477D-02 0.840D-01 0.229D+00 0.713D+00
 Gap=     0.194 Goal=   None    Shift=    0.000
 RMSDP=3.60D-06 MaxDP=1.16D-04 DE=-1.37D-05 OVMax= 3.35D-04

 Initial convergence to 1.0D-05 achieved.  Increase integral accuracy.
 Cycle   7  Pass 1  IDiag  1:
 E= -1632.53420115387     Delta-E=       -0.000169825791 Rises=F Damp=F
 DIIS: error= 1.66D-04 at cycle   1 NSaved=   1.
 NSaved= 1 IEnMin= 1 EnMin= -1632.53420115387     IErMin= 1 ErrMin= 1.66D-04
 ErrMax= 1.66D-04  0.00D+00 EMaxC= 1.00D-01 BMatC= 6.12D-06 BMatP= 6.12D-06
 IDIUse=3 WtCom= 9.98D-01 WtEn= 1.66D-03
 Coeff-Com:  0.100D+01
 Coeff-En:   0.100D+01
 Coeff:      0.100D+01
 Gap=     0.194 Goal=   None    Shift=    0.000
 RMSDP=3.60D-06 MaxDP=1.16D-04 DE=-1.70D-04 OVMax= 2.56D-04

 Cycle   8  Pass 1  IDiag  1:
 RMSU=  1.39D-04    CP:  1.00D+00
 E= -1632.53420676394     Delta-E=       -0.000005610072 Rises=F Damp=F
 DIIS: error= 8.62D-06 at cycle   2 NSaved=   2.
 NSaved= 2 IEnMin= 2 EnMin= -1632.53420676394     IErMin= 2 ErrMin= 8.62D-06
 ErrMax= 8.62D-06  0.00D+00 EMaxC= 1.00D-01 BMatC= 1.55D-07 BMatP= 6.12D-06
 IDIUse=1 WtCom= 1.00D+00 WtEn= 0.00D+00
 Coeff-Com:  0.140D-01 0.986D+00
 Coeff:      0.140D-01 0.986D+00
 Gap=     0.194 Goal=   None    Shift=    0.000
 RMSDP=5.92D-06 MaxDP=2.45D-04 DE=-5.61D-06 OVMax= 1.51D-04

 Cycle   9  Pass 1  IDiag  1:
 RMSU=  3.11D-06    CP:  1.00D+00  1.04D+00
 E= -1632.53420667778     Delta-E=        0.000000086153 Rises=F Damp=F
 DIIS: error= 1.16D-05 at cycle   3 NSaved=   3.
 NSaved= 3 IEnMin= 2 EnMin= -1632.53420676394     IErMin= 2 ErrMin= 8.62D-06
 ErrMax= 1.16D-05  0.00D+00 EMaxC= 1.00D-01 BMatC= 2.81D-07 BMatP= 1.55D-07
 IDIUse=1 WtCom= 1.00D+00 WtEn= 0.00D+00
 Coeff-Com: -0.172D-01 0.585D+00 0.433D+00
 Coeff:     -0.172D-01 0.585D+00 0.433D+00
 Gap=     0.194 Goal=   None    Shift=    0.000
 RMSDP=1.54D-06 MaxDP=8.43D-05 DE= 8.62D-08 OVMax= 1.19D-04

 Cycle  10  Pass 1  IDiag  1:
 RMSU=  9.08D-07    CP:  1.00D+00  1.04D+00  6.07D-01
 E= -1632.53420691737     Delta-E=       -0.000000239587 Rises=F Damp=F
 DIIS: error= 1.15D-06 at cycle   4 NSaved=   4.
 NSaved= 4 IEnMin= 4 EnMin= -1632.53420691737     IErMin= 4 ErrMin= 1.15D-06
 ErrMax= 1.15D-06  0.00D+00 EMaxC= 1.00D-01 BMatC= 2.24D-09 BMatP= 1.55D-07
 IDIUse=1 WtCom= 1.00D+00 WtEn= 0.00D+00
 Coeff-Com: -0.682D-02 0.198D+00 0.163D+00 0.646D+00
 Coeff:     -0.682D-02 0.198D+00 0.163D+00 0.646D+00
 Gap=     0.194 Goal=   None    Shift=    0.000
 RMSDP=1.97D-07 MaxDP=8.01D-06 DE=-2.40D-07 OVMax= 2.18D-05

 Cycle  11  Pass 1  IDiag  1:
 RMSU=  1.54D-07    CP:  1.00D+00  1.04D+00  6.44D-01  1.01D+00
 E= -1632.53420692018     Delta-E=       -0.000000002810 Rises=F Damp=F
 DIIS: error= 5.82D-07 at cycle   5 NSaved=   5.
 NSaved= 5 IEnMin= 5 EnMin= -1632.53420692018     IErMin= 5 ErrMin= 5.82D-07
 ErrMax= 5.82D-07  0.00D+00 EMaxC= 1.00D-01 BMatC= 4.37D-10 BMatP= 2.24D-09
 IDIUse=1 WtCom= 1.00D+00 WtEn= 0.00D+00
 Coeff-Com:  0.164D-02-0.689D-01-0.456D-01 0.249D+00 0.863D+00
 Coeff:      0.164D-02-0.689D-01-0.456D-01 0.249D+00 0.863D+00
 Gap=     0.194 Goal=   None    Shift=    0.000
 RMSDP=1.42D-07 MaxDP=5.00D-06 DE=-2.81D-09 OVMax= 1.79D-05

 Cycle  12  Pass 1  IDiag  1:
 RMSU=  1.02D-07    CP:  1.00D+00  1.04D+00  6.55D-01  1.11D+00  1.09D+00
 E= -1632.53420692099     Delta-E=       -0.000000000811 Rises=F Damp=F
 DIIS: error= 2.44D-07 at cycle   6 NSaved=   6.
 NSaved= 6 IEnMin= 6 EnMin= -1632.53420692099     IErMin= 6 ErrMin= 2.44D-07
 ErrMax= 2.44D-07  0.00D+00 EMaxC= 1.00D-01 BMatC= 5.59D-11 BMatP= 4.37D-10
 IDIUse=1 WtCom= 1.00D+00 WtEn= 0.00D+00
 Coeff-Com:  0.129D-02-0.457D-01-0.334D-01 0.324D-01 0.339D+00 0.707D+00
 Coeff:      0.129D-02-0.457D-01-0.334D-01 0.324D-01 0.339D+00 0.707D+00
 Gap=     0.194 Goal=   None    Shift=    0.000
 RMSDP=4.05D-08 MaxDP=1.28D-06 DE=-8.11D-10 OVMax= 7.68D-06

 Cycle  13  Pass 1  IDiag  1:
 RMSU=  3.40D-08    CP:  1.00D+00  1.04D+00  6.57D-01  1.11D+00  1.21D+00
                    CP:  1.06D+00
 E= -1632.53420692112     Delta-E=       -0.000000000122 Rises=F Damp=F
 DIIS: error= 1.03D-07 at cycle   7 NSaved=   7.
 NSaved= 7 IEnMin= 7 EnMin= -1632.53420692112     IErMin= 7 ErrMin= 1.03D-07
 ErrMax= 1.03D-07  0.00D+00 EMaxC= 1.00D-01 BMatC= 1.10D-11 BMatP= 5.59D-11
 IDIUse=1 WtCom= 1.00D+00 WtEn= 0.00D+00
 Coeff-Com:  0.121D-03-0.216D-02-0.265D-02-0.414D-01-0.637D-01 0.277D+00
 Coeff-Com:  0.833D+00
 Coeff:      0.121D-03-0.216D-02-0.265D-02-0.414D-01-0.637D-01 0.277D+00
 Coeff:      0.833D+00
 Gap=     0.194 Goal=   None    Shift=    0.000
 RMSDP=2.38D-08 MaxDP=9.54D-07 DE=-1.22D-10 OVMax= 3.72D-06

 Cycle  14  Pass 1  IDiag  1:
 RMSU=  1.30D-08    CP:  1.00D+00  1.04D+00  6.57D-01  1.12D+00  1.27D+00
                    CP:  1.23D+00  1.08D+00
 E= -1632.53420692120     Delta-E=       -0.000000000085 Rises=F Damp=F
 DIIS: error= 4.10D-08 at cycle   8 NSaved=   8.
 NSaved= 8 IEnMin= 8 EnMin= -1632.53420692120     IErMin= 8 ErrMin= 4.10D-08
 ErrMax= 4.10D-08  0.00D+00 EMaxC= 1.00D-01 BMatC= 1.58D-12 BMatP= 1.10D-11
 IDIUse=1 WtCom= 1.00D+00 WtEn= 0.00D+00
 Coeff-Com: -0.121D-03 0.529D-02 0.331D-02-0.235D-01-0.760D-01 0.344D-01
 Coeff-Com:  0.361D+00 0.695D+00
 Coeff:     -0.121D-03 0.529D-02 0.331D-02-0.235D-01-0.760D-01 0.344D-01
 Coeff:      0.361D+00 0.695D+00
 Gap=     0.194 Goal=   None    Shift=    0.000
 RMSDP=6.85D-09 MaxDP=1.95D-07 DE=-8.55D-11 OVMax= 1.43D-06

 SCF Done:  E(RCAM-B3LYP) =  -1632.53420692     A.U. after   14 cycles
            NFock= 14  Conv=0.69D-08     -V/T= 2.0084
 KE= 1.618934710746D+03 PE=-1.057303464729D+04 EE= 3.947550796229D+03
 Leave Link  502 at Wed Aug 28 13:51:13 2019, MaxMem=   536870912 cpu:      3366.9
 (Enter /pbs_home/pkowalski/g09d01/g09/l701.exe)
 Compute integral first derivatives.
 ... and contract with generalized density number  0.
 R6Disp: Adding Grimme-D3 dispersion energy 1st derivatives to the gradient.
 Leave Link  701 at Wed Aug 28 13:51:14 2019, MaxMem=   536870912 cpu:         4.4
 (Enter /pbs_home/pkowalski/g09d01/g09/l702.exe)
 L702 exits ... SP integral derivatives will be done elsewhere.
 Leave Link  702 at Wed Aug 28 13:51:14 2019, MaxMem=   536870912 cpu:         0.2
 (Enter /pbs_home/pkowalski/g09d01/g09/l703.exe)
 Compute integral first derivatives, UseDBF=F ICtDFT=           0.
 Integral derivatives from FoFJK, PRISM(SPDF).
 Calling FoFJK, ICntrl=      2127 FMM=F ISym2X=0 I1Cent= 0 IOpClX= 0 NMat=1 NMatS=1 NMatT=0.
 FoFJK:  IHMeth= 1 ICntrl=    2127 DoSepK=T KAlg= 0 I1Cent=   0 FoldK=F
 IRaf=         1 NMat=   1 IRICut=       1 DoRegI=T DoRafI=F ISym2E= 0.
 FoFCou: FMM=F IPFlag=           0 FMFlag=      100000 FMFlg1=         800
         NFxFlg=           0 DoJE=F BraDBF=F KetDBF=F FulRan=T
         wScrn=  0.000000 ICntrl=    2527 IOpCl=  0 I1Cent=           0 NGrid=           0
         NMat0=    1 NMatS0=      1 NMatT0=    0 NMatD0=    1 NMtDS0=    0 NMtDT0=    0
 Symmetry not used in FoFCou.
 Leave Link  703 at Wed Aug 28 13:53:58 2019, MaxMem=   536870912 cpu:      1306.7
 (Enter /pbs_home/pkowalski/g09d01/g09/l716.exe)
 Dipole        =-1.87469754D-02-1.26554324D+00 2.13521900D-02
 ***** Axes restored to original set *****
 -------------------------------------------------------------------
 Center     Atomic                   Forces (Hartrees/Bohr)
 Number     Number              X              Y              Z
 -------------------------------------------------------------------
      1        6          -0.005730216   -0.003070362   -0.004507426
      2        6           0.000187994    0.000141245   -0.003327720
      3        6           0.001622722   -0.000631154   -0.001299314
      4        8          -0.006229168   -0.000750463    0.005316842
      5        6           0.004731399   -0.000113074   -0.000893715
      6        6          -0.000746606   -0.000286819   -0.000360877
      7        6           0.004545324    0.007444177    0.011419913
      8        6           0.000369556   -0.004514105   -0.002005149
      9        6          -0.000392004    0.006884280   -0.004283242
     10        6           0.001986287    0.002439274   -0.001928061
     11        6          -0.000660065   -0.003549993   -0.002670130
     12        9           0.001748148    0.001502316   -0.000953021
     13        9          -0.001173534    0.000872494    0.000537946
     14        9           0.000436245    0.000812551   -0.000159328
     15        9          -0.000882868   -0.000148827    0.001628826
     16        9          -0.001380431   -0.000506155    0.001566013
     17        9           0.002373835    0.001846268    0.000812812
     18        6          -0.001607923    0.004044871    0.000053385
     19        6           0.001628819   -0.007188736    0.000750116
     20        6           0.000002289   -0.000519100    0.001211987
     21        1           0.000314013   -0.000231930   -0.000577843
     22        1           0.000419174   -0.000019901   -0.000537505
     23        1          -0.000068428    0.000088969   -0.000397503
     24        6          -0.001251408   -0.000471157   -0.000784101
     25        1          -0.000118835    0.000577895    0.000365642
     26        1           0.000272051    0.000138222    0.000292163
     27        1          -0.000127465    0.000423569    0.000465470
     28        6           0.001239328    0.000215114    0.000286095
     29        6           0.000585503    0.001131418    0.002544618
     30        6          -0.001263075    0.002027368    0.001546879
     31        8           0.001138263   -0.007836215   -0.003615371
     32        6           0.000156296   -0.000628233    0.000884794
     33        6          -0.000020208   -0.000230232    0.000328249
     34        6          -0.001406027   -0.000940389    0.000196805
     35        1           0.000693846    0.000054989   -0.000438526
     36        1          -0.000317127   -0.000096909   -0.000006567
     37        1           0.000068870    0.000252758   -0.000148203
     38        1           0.000321329   -0.000493252    0.000227099
     39        6          -0.000999864   -0.001345595    0.000131597
     40        6          -0.000014083    0.000199003   -0.000183072
     41        6          -0.000502524    0.001105725   -0.000780610
     42        1           0.000188323    0.000199945    0.000115242
     43        1           0.000060391   -0.000300872    0.000073126
     44        1          -0.000592940    0.000048910   -0.000194256
     45        1           0.000394793    0.001422111   -0.000704081
 -------------------------------------------------------------------
 Cartesian Forces:  Max     0.011419913 RMS     0.002302361
 Leave Link  716 at Wed Aug 28 13:53:58 2019, MaxMem=   536870912 cpu:         0.2
 (Enter /pbs_home/pkowalski/g09d01/g09/l103.exe)

 GradGradGradGradGradGradGradGradGradGradGradGradGradGradGradGradGradGrad
 Berny optimization.
 Using GEDIIS/GDIIS optimizer.
 FormGI is forming the generalized inverse of G from B-inverse, IUseBI=4.
 Internal  Forces:  Max     0.010074223 RMS     0.001102357
 Search for a local minimum.
 Step number   3 out of a maximum of  270
 All quantities printed in internal units (Hartrees-Bohrs-Radians)
 RMS Force = .11024D-02 SwitMx=.10000D-02 MixMth= 1
 Mixed Optimization -- RFO/linear search
 Update second derivatives using D2CorX and points    2    3
 DE= -1.39D-02 DEPred=-1.61D-02 R= 8.69D-01
 TightC=F SS=  1.41D+00  RLast= 5.88D-01 DXNew= 8.4853D-01 1.7630D+00
 Trust test= 8.69D-01 RLast= 5.88D-01 DXMaxT set to 8.49D-01
 ITU=  1  1  0
 Use linear search instead of GDIIS.
     Eigenvalues ---    0.00230   0.00230   0.00517   0.00934   0.00961
     Eigenvalues ---    0.01070   0.01116   0.01130   0.01281   0.01307
     Eigenvalues ---    0.01952   0.01973   0.01978   0.01986   0.01995
     Eigenvalues ---    0.02002   0.02002   0.02007   0.02086   0.02089
     Eigenvalues ---    0.02089   0.02093   0.02102   0.02104   0.02134
     Eigenvalues ---    0.02140   0.02281   0.02289   0.04535   0.04732
     Eigenvalues ---    0.04970   0.05483   0.05494   0.05733   0.05736
     Eigenvalues ---    0.05865   0.06343   0.07569   0.07573   0.08005
     Eigenvalues ---    0.08510   0.08794   0.09269   0.09558   0.10032
     Eigenvalues ---    0.10396   0.11099   0.12017   0.12283   0.14109
     Eigenvalues ---    0.14379   0.15909   0.16000   0.16000   0.16000
     Eigenvalues ---    0.16000   0.16000   0.16000   0.16000   0.16000
     Eigenvalues ---    0.16000   0.16000   0.16000   0.16004   0.16012
     Eigenvalues ---    0.16834   0.17296   0.20548   0.21967   0.22001
     Eigenvalues ---    0.22598   0.22679   0.23609   0.24030   0.24251
     Eigenvalues ---    0.24411   0.24487   0.24782   0.24860   0.25566
     Eigenvalues ---    0.27082   0.27738   0.28068   0.28188   0.28403
     Eigenvalues ---    0.28427   0.31824   0.32353   0.32462   0.32507
     Eigenvalues ---    0.32549   0.32576   0.32584   0.32993   0.33551
     Eigenvalues ---    0.34501   0.35721   0.35724   0.35727   0.35728
     Eigenvalues ---    0.35739   0.35757   0.36041   0.36331   0.37206
     Eigenvalues ---    0.37425   0.39681   0.40133   0.41480   0.41512
     Eigenvalues ---    0.42119   0.43583   0.43929   0.44574   0.44907
     Eigenvalues ---    0.45738   0.45797   0.45946   0.46135   0.47154
     Eigenvalues ---    0.47492   0.47781   0.48238   0.48339   0.48449
     Eigenvalues ---    0.48702   0.50560   0.52318   0.52454
 RFO step:  Lambda=-4.51377104D-03 EMin= 2.29993207D-03
 Quartic linear search produced a step of  0.13665.
 Iteration  1 RMS(Cart)=  0.06394564 RMS(Int)=  0.00123491
 Iteration  2 RMS(Cart)=  0.00287196 RMS(Int)=  0.00041612
 Iteration  3 RMS(Cart)=  0.00000214 RMS(Int)=  0.00041612
 Iteration  4 RMS(Cart)=  0.00000000 RMS(Int)=  0.00041612
 ITry= 1 IFail=0 DXMaxC= 3.13D-01 DCOld= 1.00D+10 DXMaxT= 8.49D-01 DXLimC= 3.00D+00 Rises=F
 Variable       Old X    -DE/DX   Delta X   Delta X   Delta X     New X
                                 (Linear)    (Quad)   (Total)
    R1        2.73244   0.00114   0.00211   0.00097   0.00308   2.73552
    R2        2.89903   0.00266   0.00301   0.00702   0.00882   2.90785
    R3        2.52337   0.01007  -0.01387   0.03823   0.02487   2.54825
    R4        2.65271   0.00104   0.00266   0.00158   0.00477   2.65748
    R5        2.63995  -0.00048   0.00025  -0.00135  -0.00117   2.63878
    R6        2.55585  -0.00090  -0.00008  -0.00109  -0.00071   2.55514
    R7        2.62204  -0.00020  -0.00032  -0.00046  -0.00084   2.62120
    R8        2.69912   0.00406   0.00479   0.00627   0.01078   2.70989
    R9        2.88392  -0.00157  -0.00294  -0.00381  -0.00757   2.87635
   R10        2.88666  -0.00120  -0.00149  -0.00367  -0.00516   2.88149
   R11        2.63420  -0.00031  -0.00108  -0.00015  -0.00116   2.63304
   R12        2.05944   0.00027   0.00060   0.00059   0.00118   2.06063
   R13        2.82821   0.00083   0.00182   0.00010   0.00223   2.83044
   R14        2.77309  -0.00146   0.00349  -0.01111  -0.00620   2.76689
   R15        2.91996   0.00086   0.00229   0.00490   0.00710   2.92707
   R16        2.55721  -0.00041  -0.00344   0.00093  -0.00251   2.55470
   R17        2.54233   0.00018  -0.00436   0.00283  -0.00153   2.54080
   R18        2.83559  -0.00009   0.00193  -0.00278  -0.00094   2.83465
   R19        2.53013   0.00636  -0.01422   0.02646   0.01273   2.54285
   R20        2.91992   0.00099   0.00199   0.00471   0.00617   2.92608
   R21        2.54324   0.00000  -0.00469   0.00247  -0.00223   2.54101
   R22        2.51672  -0.00023  -0.00644   0.00328  -0.00317   2.51355
   R23        2.55033  -0.00130  -0.00368  -0.00085  -0.00454   2.54579
   R24        2.55015   0.00163  -0.00379   0.00569   0.00190   2.55205
   R25        2.90088   0.00101   0.00297   0.00089   0.00291   2.90379
   R26        2.89204  -0.00090  -0.00148  -0.00260  -0.00408   2.88796
   R27        2.69555   0.00475   0.00471   0.00850   0.01293   2.70848
   R28        2.73524  -0.00105   0.00189  -0.00538  -0.00340   2.73184
   R29        2.07598  -0.00036  -0.00122  -0.00057  -0.00179   2.07419
   R30        2.07535  -0.00040  -0.00129  -0.00059  -0.00188   2.07347
   R31        2.07367   0.00018  -0.00135   0.00136   0.00000   2.07367
   R32        2.07543  -0.00043  -0.00130  -0.00070  -0.00200   2.07343
   R33        2.07301   0.00027  -0.00133   0.00162   0.00029   2.07330
   R34        2.07583  -0.00032  -0.00120  -0.00046  -0.00166   2.07417
   R35        2.64665  -0.00021  -0.00142   0.00050  -0.00080   2.64585
   R36        2.06304   0.00031   0.00098   0.00042   0.00139   2.06444
   R37        2.65476   0.00047   0.00262  -0.00040   0.00259   2.65735
   R38        2.64056  -0.00122   0.00025  -0.00325  -0.00303   2.63752
   R39        2.55621  -0.00025   0.00005   0.00003   0.00029   2.55650
   R40        2.62185  -0.00016  -0.00033  -0.00038  -0.00075   2.62110
   R41        2.63389   0.00003  -0.00101   0.00077  -0.00019   2.63370
   R42        2.05946   0.00027   0.00060   0.00059   0.00118   2.06064
   R43        2.62878  -0.00038  -0.00101  -0.00060  -0.00155   2.62723
   R44        2.06141   0.00023   0.00078   0.00033   0.00111   2.06252
   R45        2.05760   0.00052   0.00068   0.00130   0.00197   2.05957
   R46        2.62882  -0.00065  -0.00104  -0.00117  -0.00218   2.62664
   R47        2.05660   0.00149   0.00082   0.00410   0.00492   2.06152
   R48        2.64637   0.00027  -0.00133   0.00180   0.00055   2.64691
   R49        2.06148   0.00021   0.00078   0.00026   0.00104   2.06252
   R50        2.06303   0.00030   0.00097   0.00038   0.00135   2.06439
    A1        1.84876  -0.00093  -0.00149  -0.00740  -0.01082   1.83794
    A2        2.35271   0.00177   0.00461   0.00748   0.01352   2.36623
    A3        2.07602  -0.00081  -0.00259   0.00260   0.00001   2.07604
    A4        1.85197   0.00021   0.00056  -0.00242  -0.00262   1.84935
    A5        2.33148   0.00031   0.00185   0.00142   0.00372   2.33520
    A6        2.09772  -0.00055  -0.00259   0.00001  -0.00251   2.09521
    A7        1.97742   0.00162   0.00041   0.00539   0.00542   1.98284
    A8        2.12671   0.00021   0.00113   0.00036   0.00147   2.12818
    A9        2.17903  -0.00183  -0.00154  -0.00575  -0.00688   2.17215
   A10        1.90551  -0.00139  -0.00092  -0.00976  -0.01271   1.89280
   A11        1.82596   0.00017  -0.00015  -0.00076  -0.00127   1.82470
   A12        1.86396   0.00128   0.00087   0.02028   0.02110   1.88506
   A13        1.95540  -0.00047   0.00184  -0.00225  -0.00050   1.95490
   A14        1.97207  -0.00111  -0.00121  -0.01167  -0.01273   1.95934
   A15        1.87991   0.00060  -0.00276   0.00087  -0.00165   1.87827
   A16        1.96300  -0.00047   0.00144  -0.00627  -0.00497   1.95803
   A17        2.04799  -0.00027  -0.00068  -0.00115  -0.00192   2.04607
   A18        2.10778  -0.00045  -0.00045  -0.00270  -0.00311   2.10467
   A19        2.12741   0.00072   0.00113   0.00385   0.00503   2.13244
   A20        2.27746   0.00182  -0.00056   0.01475   0.01107   2.28854
   A21        2.10181  -0.00101   0.00366  -0.00123   0.00031   2.10213
   A22        1.89027  -0.00059  -0.00018   0.00205   0.00060   1.89087
   A23        1.78059   0.00078   0.00207   0.01229   0.01470   1.79529
   A24        1.94502   0.00096   0.00162   0.00560   0.00736   1.95239
   A25        2.00591   0.00017   0.00122   0.00257   0.00345   2.00936
   A26        1.91683  -0.00164  -0.00202  -0.01520  -0.01728   1.89955
   A27        1.93323   0.00029  -0.00025   0.00349   0.00285   1.93608
   A28        1.88066  -0.00060  -0.00249  -0.00873  -0.01125   1.86942
   A29        1.90958   0.00097  -0.00096   0.00627   0.00549   1.91507
   A30        2.09409  -0.00025   0.00182  -0.00002   0.00183   2.09592
   A31        2.26652  -0.00067  -0.00055   0.00101  -0.00087   2.26566
   A32        1.83063  -0.00104  -0.00078  -0.00023  -0.00147   1.82916
   A33        1.87637  -0.00004   0.00024   0.00438   0.00472   1.88109
   A34        1.98394   0.00057  -0.00068  -0.00449  -0.00506   1.97888
   A35        1.88471   0.00041   0.00053   0.00508   0.00586   1.89057
   A36        1.98091  -0.00001  -0.00068  -0.00638  -0.00709   1.97382
   A37        1.90188   0.00009   0.00140   0.00251   0.00387   1.90575
   A38        1.80219   0.00010   0.00255   0.00676   0.00928   1.81147
   A39        2.01798  -0.00078   0.00147  -0.01011  -0.00869   2.00929
   A40        1.92771   0.00138   0.00097   0.01257   0.01358   1.94130
   A41        1.93168   0.00090   0.00020   0.00664   0.00711   1.93879
   A42        1.90772  -0.00055  -0.00255  -0.00532  -0.00827   1.89944
   A43        1.87476  -0.00098  -0.00262  -0.00975  -0.01236   1.86241
   A44        1.89137   0.00050   0.00148   0.00792   0.00918   1.90055
   A45        1.96012  -0.00014   0.00179  -0.00114   0.00075   1.96087
   A46        1.97706  -0.00093  -0.00144  -0.01131  -0.01262   1.96444
   A47        1.92343   0.00003   0.00050   0.00275   0.00303   1.92646
   A48        1.82934  -0.00014  -0.00020  -0.00381  -0.00408   1.82527
   A49        1.87809   0.00068  -0.00219   0.00557   0.00353   1.88161
   A50        2.07666   0.00084  -0.00241   0.00625   0.00347   2.08013
   A51        2.36345  -0.00075   0.00522  -0.00309   0.00311   2.36656
   A52        1.83908  -0.00007  -0.00195  -0.00158  -0.00463   1.83445
   A53        1.90993  -0.00065  -0.00044  -0.00353  -0.00398   1.90595
   A54        1.90500  -0.00058  -0.00131  -0.00327  -0.00459   1.90041
   A55        1.94588  -0.00017  -0.00079  -0.00075  -0.00154   1.94434
   A56        1.89977   0.00064   0.00092   0.00401   0.00492   1.90469
   A57        1.89423   0.00051   0.00093   0.00336   0.00429   1.89852
   A58        1.90850   0.00028   0.00075   0.00035   0.00108   1.90958
   A59        1.90473  -0.00061  -0.00130  -0.00328  -0.00459   1.90014
   A60        1.94420  -0.00016  -0.00055  -0.00082  -0.00138   1.94282
   A61        1.91102  -0.00059  -0.00032  -0.00336  -0.00369   1.90733
   A62        1.90612   0.00032   0.00066   0.00100   0.00164   1.90776
   A63        1.90023   0.00062   0.00077   0.00392   0.00469   1.90492
   A64        1.89706   0.00043   0.00080   0.00270   0.00350   1.90056
   A65        2.12228   0.00028   0.00079   0.00105   0.00192   2.12420
   A66        2.07853  -0.00026  -0.00032  -0.00137  -0.00174   2.07679
   A67        2.08237  -0.00003  -0.00047   0.00033  -0.00018   2.08219
   A68        1.85160   0.00054   0.00060  -0.00165  -0.00142   1.85018
   A69        2.33524  -0.00139   0.00170  -0.00477  -0.00281   2.33243
   A70        2.09420   0.00084  -0.00249   0.00598   0.00351   2.09771
   A71        1.97808   0.00120   0.00029   0.00338   0.00335   1.98143
   A72        2.12842  -0.00048   0.00109  -0.00276  -0.00167   2.12674
   A73        2.17669  -0.00072  -0.00138  -0.00064  -0.00177   2.17493
   A74        1.89859  -0.00190  -0.00132  -0.00926  -0.01206   1.88652
   A75        2.04858  -0.00050  -0.00069  -0.00218  -0.00293   2.04564
   A76        2.10688  -0.00033  -0.00050  -0.00212  -0.00259   2.10429
   A77        2.12773   0.00083   0.00119   0.00430   0.00552   2.13324
   A78        2.10454  -0.00006   0.00001  -0.00045  -0.00036   2.10418
   A79        2.08682   0.00022  -0.00042   0.00182   0.00137   2.08819
   A80        2.09181  -0.00016   0.00041  -0.00138  -0.00100   2.09081
   A81        2.06707   0.00039   0.00134   0.00020   0.00142   2.06849
   A82        2.10417  -0.00060  -0.00170  -0.00203  -0.00367   2.10050
   A83        2.11195   0.00021   0.00036   0.00183   0.00225   2.11419
   A84        2.06898  -0.00013   0.00130  -0.00268  -0.00145   2.06754
   A85        2.10353  -0.00061  -0.00206  -0.00209  -0.00411   2.09942
   A86        2.11065   0.00073   0.00075   0.00476   0.00554   2.11619
   A87        2.10513  -0.00034  -0.00001  -0.00155  -0.00151   2.10362
   A88        2.09107   0.00000   0.00038  -0.00069  -0.00033   2.09074
   A89        2.08697   0.00034  -0.00038   0.00223   0.00183   2.08880
   A90        2.12103   0.00062   0.00080   0.00314   0.00399   2.12502
   A91        2.07912  -0.00040  -0.00032  -0.00224  -0.00259   2.07652
   A92        2.08304  -0.00022  -0.00048  -0.00090  -0.00141   2.08163
    D1        0.12505   0.00120   0.00965   0.05900   0.06831   0.19337
    D2       -3.08734   0.00073   0.00526   0.04161   0.04664  -3.04069
    D3       -2.89570   0.00101   0.00523   0.03079   0.03537  -2.86034
    D4        0.17509   0.00054   0.00084   0.01340   0.01370   0.18879
    D5       -0.16326  -0.00162  -0.01176  -0.08010  -0.09180  -0.25506
    D6       -2.25810  -0.00104  -0.01071  -0.07597  -0.08661  -2.34472
    D7        1.86844  -0.00103  -0.01420  -0.08063  -0.09473   1.77371
    D8        2.88043  -0.00125  -0.00743  -0.05670  -0.06417   2.81626
    D9        0.78559  -0.00067  -0.00639  -0.05257  -0.05898   0.72660
   D10       -1.37106  -0.00066  -0.00988  -0.05722  -0.06710  -1.43816
   D11       -0.12460   0.00008  -0.00045  -0.02460  -0.02550  -0.15010
   D12        2.81816   0.00154   0.01571   0.08789   0.10378   2.92194
   D13       -3.13333  -0.00016  -0.00549  -0.05518  -0.06146   3.08840
   D14       -0.19057   0.00131   0.01067   0.05732   0.06783  -0.12275
   D15       -0.04109  -0.00033  -0.00407  -0.01660  -0.02063  -0.06172
   D16        3.09335  -0.00037  -0.00380  -0.01675  -0.02037   3.07298
   D17       -3.12337   0.00003  -0.00050  -0.00212  -0.00287  -3.12624
   D18        0.01108  -0.00002  -0.00023  -0.00226  -0.00262   0.00846
   D19       -3.07467   0.00052   0.00508   0.02092   0.02595  -3.04871
   D20        0.06470   0.00062   0.00490   0.02369   0.02850   0.09320
   D21       -0.01178   0.00003   0.00027   0.00152   0.00192  -0.00986
   D22        3.12759   0.00013   0.00010   0.00429   0.00447   3.13205
   D23       -0.06934  -0.00078  -0.00386  -0.03751  -0.04117  -0.11051
   D24        3.07964  -0.00074  -0.00416  -0.03739  -0.04147   3.03817
   D25       -0.00379  -0.00003  -0.00004   0.00037   0.00038  -0.00341
   D26        3.14064   0.00000  -0.00012   0.00043   0.00031   3.14095
   D27        3.12981  -0.00007   0.00028   0.00026   0.00072   3.13053
   D28       -0.00895  -0.00003   0.00020   0.00032   0.00065  -0.00830
   D29        0.14183   0.00146   0.00959   0.07145   0.08090   0.22274
   D30        2.16278   0.00254   0.00994   0.08943   0.09897   2.26175
   D31       -1.94144   0.00162   0.00887   0.07402   0.08291  -1.85853
   D32       -0.99149   0.00006   0.00183   0.03136   0.03346  -0.95803
   D33        1.13739   0.00036   0.00457   0.03956   0.04420   1.18159
   D34       -3.01356   0.00045   0.00195   0.03752   0.03996  -2.97359
   D35       -2.98966  -0.00033   0.00211   0.02616   0.02910  -2.96056
   D36       -0.86078  -0.00004   0.00485   0.03436   0.03985  -0.82093
   D37        1.27146   0.00005   0.00223   0.03233   0.03561   1.30707
   D38        1.16044   0.00006   0.00559   0.03862   0.04441   1.20484
   D39       -2.99386   0.00036   0.00833   0.04682   0.05515  -2.93872
   D40       -0.86163   0.00045   0.00571   0.04479   0.05091  -0.81072
   D41       -3.10569   0.00021   0.00115   0.01291   0.01414  -3.09155
   D42        1.07151   0.00031   0.00155   0.01435   0.01598   1.08749
   D43       -1.02733   0.00026   0.00111   0.01372   0.01492  -1.01241
   D44       -1.10683   0.00053   0.00035   0.01130   0.01138  -1.09545
   D45        3.07036   0.00063   0.00075   0.01275   0.01322   3.08358
   D46        0.97153   0.00057   0.00032   0.01212   0.01216   0.98369
   D47        1.07756  -0.00077  -0.00224  -0.00728  -0.00932   1.06824
   D48       -1.02843  -0.00067  -0.00184  -0.00583  -0.00748  -1.03591
   D49       -3.12726  -0.00073  -0.00227  -0.00646  -0.00854  -3.13580
   D50       -0.00242   0.00006   0.00023   0.00223   0.00250   0.00008
   D51       -3.14021   0.00002   0.00004  -0.00011  -0.00008  -3.14029
   D52        3.13630   0.00003   0.00031   0.00215   0.00256   3.13886
   D53       -0.00149  -0.00002   0.00012  -0.00018  -0.00002  -0.00151
   D54       -2.83302   0.00088   0.01400   0.07327   0.08774  -2.74528
   D55        1.40567   0.00194   0.01452   0.08170   0.09639   1.50206
   D56       -0.74011   0.00183   0.01564   0.08694   0.10291  -0.63720
   D57        0.48895  -0.00037  -0.00123  -0.02828  -0.02948   0.45947
   D58       -1.55554   0.00068  -0.00070  -0.01986  -0.02083  -1.57637
   D59        2.58186   0.00058   0.00041  -0.01462  -0.01431   2.56756
   D60        3.11792  -0.00087  -0.01379  -0.08096  -0.09469   3.02323
   D61       -0.17961  -0.00059  -0.01208  -0.03759  -0.04972  -0.22934
   D62       -0.18257   0.00058  -0.00112   0.01042   0.00902  -0.17354
   D63        2.80308   0.00085   0.00059   0.05378   0.05400   2.85708
   D64       -0.60982   0.00042   0.00373   0.03864   0.04207  -0.56774
   D65        1.39320   0.00038   0.00407   0.04623   0.05013   1.44333
   D66       -2.78347   0.00082   0.00558   0.04963   0.05510  -2.72837
   D67        1.45488   0.00122   0.00581   0.04489   0.05053   1.50541
   D68       -2.82529   0.00117   0.00615   0.05248   0.05858  -2.76670
   D69       -0.71878   0.00161   0.00766   0.05588   0.06356  -0.65522
   D70       -2.75300  -0.00038   0.00122   0.02665   0.02770  -2.72530
   D71       -0.74999  -0.00042   0.00156   0.03423   0.03576  -0.71423
   D72        1.35653   0.00002   0.00307   0.03764   0.04074   1.39726
   D73       -0.20662  -0.00038   0.00317   0.01297   0.01657  -0.19005
   D74       -2.31880  -0.00113   0.00039   0.00566   0.00616  -2.31264
   D75        1.83132  -0.00035   0.00200   0.01611   0.01829   1.84961
   D76        3.11114  -0.00076   0.00094  -0.03598  -0.03453   3.07662
   D77        0.99896  -0.00151  -0.00184  -0.04328  -0.04494   0.95402
   D78       -1.13410  -0.00073  -0.00022  -0.03284  -0.03281  -1.16691
   D79       -0.11461   0.00085   0.00952   0.02072   0.02984  -0.08478
   D80        2.91508   0.00121   0.01839   0.04293   0.06136   2.97643
   D81        2.83497   0.00137   0.01166   0.07461   0.08572   2.92068
   D82       -0.41853   0.00172   0.02053   0.09682   0.11724  -0.30129
   D83        0.50512  -0.00026  -0.00437  -0.03340  -0.03788   0.46724
   D84        2.67487  -0.00065  -0.00098  -0.03774  -0.03862   2.63625
   D85       -1.54690  -0.00165  -0.00570  -0.04898  -0.05459  -1.60149
   D86       -1.49207   0.00010  -0.00451  -0.04051  -0.04516  -1.53723
   D87        0.67768  -0.00028  -0.00112  -0.04485  -0.04589   0.63179
   D88        2.73910  -0.00128  -0.00584  -0.05610  -0.06186   2.67724
   D89        2.68069  -0.00029  -0.00622  -0.04318  -0.04960   2.63109
   D90       -1.43274  -0.00068  -0.00283  -0.04752  -0.05033  -1.48308
   D91        0.62867  -0.00168  -0.00756  -0.05876  -0.06630   0.56237
   D92        0.72247  -0.00028  -0.00483  -0.02143  -0.02612   0.69635
   D93       -2.33774  -0.00048  -0.01199  -0.03733  -0.04927  -2.38701
   D94       -1.42872  -0.00045  -0.00830  -0.02698  -0.03514  -1.46386
   D95        1.79426  -0.00065  -0.01546  -0.04288  -0.05829   1.73597
   D96        2.83838  -0.00119  -0.00587  -0.03272  -0.03848   2.79990
   D97       -0.22183  -0.00139  -0.01303  -0.04862  -0.06163  -0.28346
   D98       -3.13662  -0.00045  -0.00261  -0.00319  -0.00560   3.14096
   D99        1.06926  -0.00050  -0.00268  -0.00402  -0.00651   1.06275
   D100      -1.04096  -0.00035  -0.00223  -0.00180  -0.00384  -1.04480
   D101      -1.02608   0.00012   0.00079   0.00805   0.00879  -1.01729
   D102      -3.10339   0.00007   0.00071   0.00722   0.00788  -3.09551
   D103       1.06958   0.00021   0.00116   0.00944   0.01055   1.08013
   D104       0.95909   0.00034  -0.00039   0.00796   0.00743   0.96653
   D105      -1.11822   0.00029  -0.00047   0.00714   0.00652  -1.11169
   D106       3.05475   0.00044  -0.00002   0.00936   0.00920   3.06394
   D107       2.25336   0.00149   0.01181   0.05686   0.06827   2.32163
   D108       0.19486   0.00146   0.01090   0.05564   0.06632   0.26117
   D109      -1.85250   0.00117   0.01145   0.05180   0.06324  -1.78926
   D110      -2.87278   0.00040   0.00254   0.00314   0.00520  -2.86758
   D111       0.19565   0.00017  -0.00160  -0.00404  -0.00598   0.18967
   D112       0.16733   0.00077   0.01043   0.02366   0.03400   0.20133
   D113      -3.04743   0.00054   0.00630   0.01648   0.02283  -3.02460
   D114       0.00141  -0.00005  -0.00019  -0.00297  -0.00320  -0.00180
   D115      -3.13623  -0.00008  -0.00011  -0.00336  -0.00352  -3.13975
   D116       3.13918   0.00000   0.00000  -0.00064  -0.00062   3.13857
   D117       0.00155  -0.00003   0.00008  -0.00103  -0.00094   0.00061
   D118      -0.05262   0.00032  -0.00413   0.01176   0.00776  -0.04486
   D119       3.08758  -0.00009  -0.00381  -0.00112  -0.00479   3.08279
   D120      -3.13325   0.00063  -0.00080   0.01823   0.01739  -3.11586
   D121       0.00694   0.00021  -0.00047   0.00535   0.00485   0.01179
   D122      -3.07046   0.00007   0.00486   0.00204   0.00679  -3.06367
   D123       0.06397   0.00007   0.00382   0.00085   0.00457   0.06853
   D124      -0.01005  -0.00021   0.00035  -0.00625  -0.00584  -0.01589
   D125       3.12438  -0.00021  -0.00069  -0.00744  -0.00807   3.11630
   D126      -0.09731  -0.00119  -0.00467  -0.04469  -0.04914  -0.14645
   D127       3.04573  -0.00076  -0.00501  -0.03139  -0.03619   3.00953
   D128      -0.00109  -0.00008   0.00015  -0.00169  -0.00153  -0.00262
   D129       3.14022   0.00008  -0.00009   0.00330   0.00320  -3.13976
   D130       3.13895  -0.00055   0.00052  -0.01607  -0.01551   3.12344
   D131      -0.00293  -0.00038   0.00028  -0.01108  -0.01078  -0.01371
   D132      -0.00143  -0.00003   0.00025  -0.00086  -0.00058  -0.00201
   D133      -3.14096   0.00007   0.00001   0.00216   0.00218  -3.13878
   D134       3.14045  -0.00020   0.00050  -0.00591  -0.00540   3.13505
   D135       0.00092  -0.00010   0.00026  -0.00289  -0.00264  -0.00172
   D136       0.00574   0.00001  -0.00005   0.00102   0.00092   0.00666
   D137      -3.13362  -0.00009   0.00013  -0.00175  -0.00164  -3.13525
   D138      -3.13981   0.00004  -0.00013   0.00142   0.00124  -3.13857
   D139       0.00401  -0.00006   0.00005  -0.00136  -0.00131   0.00270
   D140       0.00765   0.00009   0.00007   0.00375   0.00377   0.01142
   D141      -3.14081   0.00009  -0.00031   0.00309   0.00276  -3.13805
   D142      -3.12675   0.00010   0.00112   0.00497   0.00606  -3.12069
   D143       0.00798   0.00010   0.00074   0.00431   0.00505   0.01303
   D144      -0.00192   0.00002  -0.00036  -0.00021  -0.00058  -0.00249
   D145       3.13761  -0.00008  -0.00012  -0.00323  -0.00334   3.13426
   D146      -3.13666   0.00003   0.00001   0.00046   0.00045  -3.13622
   D147       0.00286  -0.00007   0.00025  -0.00257  -0.00232   0.00054
         Item               Value     Threshold  Converged?
 Maximum Force            0.010074     0.000450     NO 
 RMS     Force            0.001102     0.000300     NO 
 Maximum Displacement     0.312664     0.001800     NO 
 RMS     Displacement     0.063334     0.001200     NO 
 Predicted change in Energy=-3.146842D-03
 Lowest energy point so far.  Saving SCF results.
 GradGradGradGradGradGradGradGradGradGradGradGradGradGradGradGradGradGrad

 Leave Link  103 at Wed Aug 28 13:53:58 2019, MaxMem=   536870912 cpu:         0.9
 (Enter /pbs_home/pkowalski/g09d01/g09/l202.exe)
                          Input orientation:                          
 ---------------------------------------------------------------------
 Center     Atomic      Atomic             Coordinates (Angstroms)
 Number     Number       Type             X           Y           Z
 ---------------------------------------------------------------------
      1          6           0       -1.679214   -0.023622   -0.471198
      2          6           0       -3.002045    0.262984   -0.984465
      3          6           0       -3.798083   -0.844505   -0.641821
      4          8           0       -3.111091   -1.837767   -0.033787
      5          6           0       -1.716378   -1.505155   -0.057090
      6          6           0       -5.158877   -0.880459   -0.908156
      7          6           0       -0.565212    0.695191   -0.224847
      8          6           0       -0.213265    2.112219   -0.558888
      9          6           0        0.529152    0.121645    0.560786
     10          6           0        1.335413    2.097776   -0.534576
     11          6           0        1.704372    1.053735    0.547755
     12          9           0       -0.656518    2.976177    0.381702
     13          9           0       -0.670931    2.549769   -1.744999
     14          9           0        1.760489    1.640353   -1.725437
     15          9           0        1.870976    3.294283   -0.309294
     16          9           0        2.890596    0.474819    0.278282
     17          9           0        1.840955    1.685041    1.733761
     18          6           0       -1.071706   -1.626085    1.316430
     19          6           0        0.335160   -1.010508    1.261706
     20          6           0       -1.903423   -0.956424    2.409742
     21          1           0       -1.393617   -1.074567    3.374571
     22          1           0       -2.884521   -1.445221    2.459214
     23          1           0       -2.038978    0.114152    2.210621
     24          6           0       -1.044772   -2.404057   -1.089562
     25          1           0       -1.145486   -3.448744   -0.769625
     26          1           0        0.019056   -2.159338   -1.199608
     27          1           0       -1.541315   -2.275319   -2.059924
     28          6           0       -5.716359    0.234420   -1.530782
     29          6           0        1.179084   -1.934451    1.985559
     30          6           0        0.408000   -3.094500    2.178277
     31          8           0       -0.854444   -2.988833    1.703675
     32          6           0        0.929353   -4.227562    2.785073
     33          6           0       -4.941801    1.348403   -1.876402
     34          6           0       -3.578976    1.374191   -1.602729
     35          1           0       -2.968329    2.238789   -1.862373
     36          1           0       -6.785994    0.237262   -1.752876
     37          1           0       -5.413793    2.204530   -2.361689
     38          1           0       -5.755265   -1.751019   -0.633385
     39          6           0        2.512922   -1.902187    2.395270
     40          6           0        3.044650   -3.029984    3.009533
     41          6           0        2.259457   -4.174505    3.197860
     42          1           0        4.084367   -3.027269    3.341529
     43          1           0        2.700336   -5.051797    3.676796
     44          1           0        0.312900   -5.116487    2.922424
     45          1           0        3.119312   -1.011417    2.225267
 ---------------------------------------------------------------------
                    Distance matrix (angstroms):
                    1          2          3          4          5
     1  C    0.000000
     2  C    1.447573   0.000000
     3  C    2.278720   1.406276   0.000000
     4  O    2.352173   2.308426   1.352122   0.000000
     5  C    1.538768   2.374716   2.260943   1.434014   0.000000
     6  C    3.610146   2.442378   1.387079   2.423713   3.600744
     7  C    1.348474   2.588818   3.604994   3.596370   2.488945
     8  C    2.592010   3.373141   4.647581   4.927019   3.949246
     9  C    2.441920   3.857088   4.593982   4.176622   2.840890
    10  C    3.686777   4.731005   5.917879   5.959084   4.745791
    11  C    3.694268   5.012319   5.940994   5.646915   4.314544
    12  F    3.282094   3.837880   5.051201   5.419558   4.625816
    13  F    3.043280   3.352893   4.745227   5.304064   4.514910
    14  F    4.021628   5.012776   6.184373   6.220232   4.976566
    15  F    4.861950   5.778491   7.026974   7.157850   5.997276
    16  F    4.657609   6.030142   6.879362   6.439385   5.025633
    17  F    4.491433   5.732857   6.621234   6.329073   5.102854
    18  C    2.476402   3.548085   3.446555   2.454992   1.522099
    19  C    2.834538   4.219479   4.553534   3.773500   2.488516
    20  C    3.036479   3.770221   3.593647   2.864622   2.534039
    21  H    3.996997   4.835005   4.686768   3.892183   3.473597
    22  H    3.472898   3.845868   3.288141   2.533866   2.774875
    23  H    2.709348   3.340393   3.485670   3.161768   2.805127
    24  C    2.539953   3.309844   3.195840   2.388518   1.524821
    25  H    3.479279   4.155706   3.719498   2.645809   2.147362
    26  H    2.824179   3.878270   4.075593   3.355647   2.178310
    27  H    2.759204   3.119828   3.025102   2.600169   2.152938
    28  C    4.181847   2.768895   2.373629   3.649983   4.604099
    29  C    4.225729   5.579570   5.732652   4.742647   3.569371
    30  C    4.561411   5.736205   5.541351   4.342419   3.469275
    31  O    3.768659   4.734194   4.331802   3.071837   2.458561
    32  C    5.922924   7.059059   6.748136   5.475608   4.742287
    33  C    3.808086   2.395065   2.764258   4.110767   4.675044
    34  C    2.615978   1.396382   2.427748   3.605158   3.761503
    35  H    2.952235   2.162328   3.418323   4.470169   4.340915
    36  H    5.271618   3.861267   3.366344   4.556964   5.622518
    37  H    4.741909   3.388640   3.855526   5.202089   5.722222
    38  H    4.429943   3.429240   2.156943   2.712693   4.087196
    39  C    5.414762   6.820956   7.083177   6.126499   4.904966
    40  C    6.593072   7.959785   8.058021   6.969672   5.864868
    41  C    6.797422   8.053977   7.907329   6.689295   5.790285
    42  H    7.535094   8.930690   9.097503   8.036310   6.893192
    43  H    7.852951   9.082477   8.864604   7.607305   6.784389
    44  H    6.436028   7.429087   6.917648   5.586850   5.102665
    45  H    5.592183   7.028335   7.489887   6.678630   5.369994
                    6          7          8          9         10
     6  C    0.000000
     7  C    4.904217   0.000000
     8  C    5.791130   1.497805   0.000000
     9  C    5.959503   1.464174   2.401508   0.000000
    10  C    7.154387   2.382342   1.548936   2.398952   0.000000
    11  C    7.277704   2.424145   2.454054   1.500035   1.548416
    12  F    6.067010   2.362019   1.351890   3.096165   2.361978
    13  F    5.710380   2.400313   1.344532   3.557054   2.386386
    14  F    7.409459   2.924720   2.340769   3.008236   1.344647
    15  F    8.197923   3.563344   2.409073   3.552909   1.330116
    16  F    8.248541   3.499187   3.607753   2.404362   2.390255
    17  F    7.909436   3.256623   3.107820   2.353913   2.360355
    18  C    4.712717   2.832030   4.269503   2.487630   4.804954
    19  C    5.908440   2.435143   3.656058   1.345620   3.726736
    20  C    4.648892   3.385218   4.591947   3.240107   5.337341
    21  H    5.705840   4.095620   5.198167   3.611834   5.726499
    22  H    4.102539   4.143034   5.375865   4.208593   6.270840
    23  H    4.522144   2.905357   3.872426   3.052426   4.780940
    24  C    4.390914   3.253160   4.622745   3.402948   5.122479
    25  H    4.766821   4.219680   5.642496   4.161980   6.080624
    26  H    5.341486   3.072436   4.325586   2.926101   4.505340
    27  H    4.044621   3.625495   4.823621   4.111008   5.452175
    28  C    1.393343   5.334050   5.895316   6.587395   7.361522
    29  C    7.046576   3.852723   4.978793   2.584554   4.757559
    30  C    6.739300   4.591722   5.915063   3.602020   5.931222
    31  O    5.458484   4.168319   5.617031   3.591045   5.973176
    32  C    7.868265   5.960440   7.258132   4.901348   7.155058
    33  C    2.439764   4.723224   4.967727   6.113603   6.462621
    34  C    2.839361   3.382657   3.600319   4.808990   5.080920
    35  H    3.929216   3.292287   3.050487   4.752512   4.506121
    36  H    2.147175   6.422047   6.938431   7.673184   8.420393
    37  H    3.419781   5.509350   5.504917   6.942469   6.992963
    38  H    1.090436   5.752173   6.756029   6.665344   8.068501
    39  C    8.415049   4.804820   5.681074   3.375881   5.096099
    40  C    9.341660   6.113039   7.056196   4.717718   6.463445
    41  C    9.096251   6.588446   7.729839   5.329636   7.357067
    42  H   10.397412   6.942214   7.752241   5.503430   6.989065
    43  H   10.009449   7.675577   8.817778   6.417792   8.409224
    44  H    7.909337   6.667233   8.040558   5.749967   8.064860
    45  H    8.852339   4.742498   5.349270   3.280740   4.523948
                   11         12         13         14         15
    11  C    0.000000
    12  F    3.049124   0.000000
    13  F    3.624487   2.169076   0.000000
    14  F    2.348334   3.473670   2.596001   0.000000
    15  F    2.404651   2.639487   3.012779   2.180172   0.000000
    16  F    1.347177   4.341601   4.591683   2.578856   3.055200
    17  F    1.350486   3.119690   4.377111   3.460422   2.600891
    18  C    3.934324   4.714542   5.193335   5.286199   5.959226
    19  C    2.577899   4.201368   4.767397   4.240478   4.833011
    20  C    4.530333   4.597072   5.574434   6.104688   6.301409
    21  H    4.702987   5.090099   6.314118   6.582496   6.581434
    22  H    5.563847   5.369247   6.207684   6.971957   7.262388
    23  H    4.202453   3.667060   4.842594   5.679595   5.634798
    24  C    4.711148   5.591268   5.010963   4.962971   6.448370
    25  H    5.489034   6.545552   6.095795   5.937776   7.401308
    26  H    4.027084   5.415760   4.790535   4.212688   5.827886
    27  H    5.330767   5.858550   4.913067   5.132864   6.762315
    28  C    7.749764   6.064389   5.555455   7.610374   8.271786
    29  C    3.357448   5.482340   6.119465   5.185436   5.751932
    30  C    4.641878   6.419813   6.958015   6.283872   7.010340
    31  O    4.921996   6.112948   6.527109   6.326614   7.138453
    32  C    5.787775   7.757901   8.307508   7.447679   8.187790
    33  C    7.080606   5.110022   4.438567   6.710344   7.256459
    34  C    5.713234   3.878799   3.139897   5.347503   5.921292
    35  H    5.389546   3.305160   2.321320   4.768501   5.190857
    36  H    8.834356   7.044753   6.537717   8.660935   9.293677
    37  H    7.775441   5.545566   4.795231   7.224503   7.646421
    38  H    8.056545   7.026664   6.751513   8.317484   9.149845
    39  C    3.578343   6.156155   6.862847   5.485979   5.893222
    40  C    4.953126   7.528487   8.218563   6.773556   7.237989
    41  C    5.887755   8.219848   8.845049   7.635469   8.260377
    42  H    5.488546   8.202313   8.921266   7.270574   7.628213
    43  H    6.932557   9.304540   9.926989   8.651722   9.286215
    44  H    6.756247   8.537344   9.029078   8.327846   9.143995
    45  H    3.013462   5.792800   6.543012   4.948368   5.149893
                   16         17         18         19         20
    16  F    0.000000
    17  F    2.164440   0.000000
    18  C    4.603410   4.429595   0.000000
    19  C    3.115055   3.123498   1.536621   0.000000
    20  C    5.438216   4.631918   1.528244   2.516380   0.000000
    21  H    5.508364   4.557428   2.154934   2.730745   1.097613
    22  H    6.464904   5.714450   2.150572   3.462563   1.097234
    23  H    5.307044   4.212953   2.182571   2.793176   1.097341
    24  C    5.064192   5.746242   2.528787   3.061805   3.883047
    25  H    5.725593   6.445271   2.771129   3.501944   4.110292
    26  H    4.167575   5.167516   2.793666   2.734557   4.262668
    27  H    5.715969   6.443311   3.470130   4.019220   4.674240
    28  C    8.798305   8.359099   5.756813   6.780024   5.611089
    29  C    3.413011   3.688115   2.368307   1.445628   3.261644
    30  C    4.744819   5.009488   2.255783   2.277813   3.157154
    31  O    5.296599   5.395478   1.433264   2.350376   2.393653
    32  C    5.678280   6.074138   3.595669   3.608760   4.343482
    33  C    8.170205   7.691059   5.832614   6.577119   5.737159
    34  C    6.797237   6.372162   4.879503   5.404835   4.933474
    35  H    6.482360   6.030592   5.351562   5.588456   5.440071
    36  H    9.890319   9.416844   6.748762   7.832973   6.526237
    37  H    8.883931   8.347093   6.859730   7.517708   6.714231
    38  H    8.974208   8.666744   5.074753   6.421294   4.972795
    39  C    3.205376   3.709089   3.753624   2.612031   4.516501
    40  C    4.446022   5.030700   4.667111   3.804539   5.398410
    41  C    5.526164   6.054173   4.596833   4.178814   5.320409
    42  H    4.803457   5.461106   5.713969   4.738094   6.403925
    43  H    6.490730   7.063915   5.615615   5.268655   6.290636
    44  H    6.700650   7.071680   4.084025   4.429169   4.741419
    45  H    2.460073   3.024345   4.332256   2.946176   5.026423
                   21         22         23         24         25
    21  H    0.000000
    22  H    1.788311   0.000000
    23  H    1.784467   1.791196   0.000000
    24  C    4.670943   4.110699   4.268610   0.000000
    25  H    4.782535   4.178964   4.730161   1.097212   0.000000
    26  H    4.908715   4.725219   4.586276   1.097145   1.789863
    27  H    5.567526   4.787052   4.918820   1.097602   1.788429
    28  C    6.667986   5.173062   5.247446   5.383304   5.919285
    29  C    3.047547   4.120264   3.821433   3.823928   3.909955
    30  C    2.959234   3.693202   4.035368   3.642256   3.350960
    31  O    2.597501   2.659847   3.359856   2.860133   2.532476
    32  C    3.960438   4.732150   5.290696   4.715415   4.188961
    33  C    6.784770   5.552864   5.162703   5.466892   6.216879
    34  C    5.962024   4.993068   4.301271   4.578285   5.465953
    35  H    6.394030   5.679354   4.686902   5.084617   6.071646
    36  H    7.555749   5.982804   6.185355   6.354383   6.809461
    37  H    7.734273   6.554312   6.055170   6.476553   7.260346
    38  H    5.961986   4.230704   5.037660   4.777374   4.914356
    39  C    4.111573   5.417130   4.981919   5.005308   5.078616
    40  C    4.863653   6.161931   6.030517   5.823894   5.658148
    41  C    4.794350   5.869847   6.151729   5.695121   5.278380
    42  H    5.815707   7.200469   6.974442   6.806689   6.665627
    43  H    5.715780   6.758736   7.162248   6.614720   6.093503
    44  H    4.410640   4.890425   5.779064   5.029570   4.305749
    45  H    4.657405   6.024029   5.279686   5.501557   5.753124
                   26         27         28         29         30
    26  H    0.000000
    27  H    1.785596   0.000000
    28  C    6.223724   4.899977   0.000000
    29  C    3.397282   4.886992   8.038394   0.000000
    30  C    3.526459   4.736373   7.895986   1.406210   0.000000
    31  O    3.143265   3.891731   6.670029   2.307903   1.352841
    32  C    4.580816   5.778360   9.094030   2.441301   1.387025
    33  C    6.113297   4.972760   1.400125   7.947144   8.049855
    34  C    5.059068   4.204761   2.423357   6.816308   7.082456
    35  H    5.357915   4.738414   3.417472   7.030188   7.494693
    36  H    7.235918   5.823573   1.092453   9.062819   8.849189
    37  H    7.064675   5.929267   2.159465   8.916039   9.087590
    38  H    5.816367   4.479652   2.179174   7.414696   6.906245
    39  C    4.382766   6.035298   9.364830   1.395718   2.428867
    40  C    5.256340   6.877499  10.393559   2.393545   2.765334
    41  C    5.330855   6.759960  10.267050   2.766717   2.373574
    42  H    6.156458   7.835140  11.420694   3.387267   3.856598
    43  H    6.271753   7.655741  11.220682   3.859059   3.366210
    44  H    5.081556   6.027780   9.209517   3.428315   2.156670
    45  H    4.760155   6.456141   9.681379   2.161929   3.419453
                   31         32         33         34         35
    31  O    0.000000
    32  C    2.426068   0.000000
    33  C    6.952341   9.342975   0.000000
    34  C    6.114847   8.423626   1.390271   0.000000
    35  H    6.671824   8.865911   2.165081   1.089877   0.000000
    36  H    7.585428  10.002711   2.156603   3.405894   4.311920
    37  H    8.017847  10.396946   1.091437   2.152217   2.496154
    38  H    5.568849   7.905900   3.437037   3.929733   5.019560
    39  C    3.605310   2.840247   9.186207   7.989360   8.082037
    40  C    4.112164   2.441118  10.335668   9.194680   9.362230
    41  C    3.651683   1.393695  10.397536   9.376619   9.698765
    42  H    5.203451   3.421178  11.306857  10.126469  10.225091
    43  H    4.559110   2.147303  11.410644  10.420962  10.768880
    44  H    2.715686   1.090444   9.614333   8.817744   9.368074
    45  H    4.469113   3.931017   9.347405   8.075379   8.020724
                   36         37         38         39         40
    36  H    0.000000
    37  H    2.474617   0.000000
    38  H    2.503782   4.330128   0.000000
    39  C   10.404528  10.115662   8.806732   0.000000
    40  C   11.401623  11.304665   9.609637   1.389957   0.000000
    41  C   11.215777  11.422760   9.208013   2.423184   1.400686
    42  H   12.440855  12.252081  10.688645   2.151896   1.091439
    43  H   12.142732  12.448160  10.048382   3.405506   2.156738
    44  H   10.045663  10.691780   7.796972   3.930612   3.438538
    45  H   10.747088  10.207663   9.352916   1.090909   2.166855
                   41         42         43         44         45
    41  C    0.000000
    42  H    2.160344   0.000000
    43  H    1.092426   2.475208   0.000000
    44  H    2.179973   4.331795   2.504619   0.000000
    45  H    3.419124   2.498206   4.313600   5.021313   0.000000
 Stoichiometry    C23H14F6O2
 Framework group  C1[X(C23H14F6O2)]
 Deg. of freedom   129
 Full point group                 C1      NOp   1
 RotChk:  IX=0 Diff= 1.47D-02
 Largest Abelian subgroup         C1      NOp   1
 Largest concise Abelian subgroup C1      NOp   1
                         Standard orientation:                         
 ---------------------------------------------------------------------
 Center     Atomic      Atomic             Coordinates (Angstroms)
 Number     Number       Type             X           Y           Z
 ---------------------------------------------------------------------
      1          6           0        1.409082   -0.310582    0.235887
      2          6           0        2.795765   -0.716252    0.146403
      3          6           0        2.785005   -2.121557    0.095291
      4          8           0        1.550182   -2.658455    0.218523
      5          6           0        0.624652   -1.604355    0.516289
      6          6           0        3.947701   -2.858481   -0.075208
      7          6           0        0.728143    0.838754    0.052229
      8          6           0        1.204573    2.240825   -0.172787
      9          6           0       -0.733458    0.829435   -0.034031
     10          6           0       -0.005992    3.093501    0.281833
     11          6           0       -1.247394    2.238180   -0.071636
     12          9           0        1.445483    2.486974   -1.480066
     13          9           0        2.314313    2.582449    0.505106
     14          9           0        0.056622    3.215028    1.619512
     15          9           0       -0.033929    4.305037   -0.266444
     16          9           0       -2.269070    2.496895    0.767488
     17          9           0       -1.668435    2.572177   -1.310581
     18          6           0       -0.589481   -1.626701   -0.401408
     19          6           0       -1.392256   -0.332634   -0.196114
     20          6           0       -0.203846   -1.786140   -1.871576
     21          1           0       -1.114288   -1.796445   -2.484555
     22          1           0        0.325908   -2.738596   -1.998504
     23          1           0        0.439413   -0.963357   -2.208330
     24          6           0        0.238100   -1.731077    1.985846
     25          1           0       -0.271225   -2.691036    2.137305
     26          1           0       -0.426711   -0.914940    2.295159
     27          1           0        1.145391   -1.703686    2.602939
     28          6           0        5.140087   -2.148452   -0.199624
     29          6           0       -2.775624   -0.750170   -0.153715
     30          6           0       -2.754428   -2.152184   -0.047249
     31          8           0       -1.507762   -2.676925   -0.072721
     32          6           0       -3.918801   -2.893738    0.087550
     33          6           0        5.171520   -0.749382   -0.155310
     34          6           0        3.999495   -0.020994    0.013989
     35          1           0        4.012402    1.068395    0.043957
     36          1           0        6.073049   -2.700129   -0.336328
     37          1           0        6.124458   -0.227285   -0.258063
     38          1           0        3.913998   -3.947805   -0.111104
     39          6           0       -3.988779   -0.061334   -0.111430
     40          6           0       -5.162599   -0.794412    0.017890
     41          6           0       -5.121989   -2.190992    0.117070
     42          1           0       -6.123646   -0.278075    0.049873
     43          1           0       -6.056615   -2.746172    0.224976
     44          1           0       -3.877833   -3.980278    0.170147
     45          1           0       -4.005361    1.027866   -0.170169
 ---------------------------------------------------------------------
 Rotational constants (GHZ):      0.2066365      0.1504301      0.0961101
 Leave Link  202 at Wed Aug 28 13:53:58 2019, MaxMem=   536870912 cpu:         0.0
 (Enter /pbs_home/pkowalski/g09d01/g09/l301.exe)
 Basis read from rwf:  (5D, 7F)
 No pseudopotential information found on rwf file.
 There are   535 symmetry adapted cartesian basis functions of A   symmetry.
 There are   504 symmetry adapted basis functions of A   symmetry.
   504 basis functions,   873 primitive gaussians,   535 cartesian basis functions
   111 alpha electrons      111 beta electrons
       nuclear repulsion energy      3366.2276007701 Hartrees.
 IExCor=20419 DFT=T Ex+Corr=CAM-B3LYP ExCW=0 ScaHFX=  1.000000
 ScaDFX=  1.000000  1.000000  1.000000  0.810000 ScalE2=  1.000000  1.000000
 IRadAn=      0 IRanWt=     -1 IRanGd=            0 ICorTp=0 IEmpDi=131
  HFx wShort=  0.000000 wLong=  0.330000 cFull=  0.190000 cShort=  0.000000 cLong=  0.460000
  DFx wShort=  0.000000 wLong=  0.330000 cFull=  0.190000 cShort=  0.000000 cLong=  0.460000
 NAtoms=   45 NActive=   45 NUniq=   45 SFac= 1.00D+00 NAtFMM=   60 NAOKFM=F Big=F
 Integral buffers will be    131072 words long.
 Raffenetti 2 integral format.
 Two-electron integral symmetry is turned on.
 R6Disp:  Grimme-D3 Dispersion energy=       -0.0396831216 Hartrees.
 Nuclear repulsion after empirical dispersion term =     3366.1879176485 Hartrees.
 No density basis found on file   724.
 Leave Link  301 at Wed Aug 28 13:53:58 2019, MaxMem=   536870912 cpu:         0.6
 (Enter /pbs_home/pkowalski/g09d01/g09/l302.exe)
 NPDir=0 NMtPBC=     1 NCelOv=     1 NCel=       1 NClECP=     1 NCelD=      1
         NCelK=      1 NCelE2=     1 NClLst=     1 CellRange=     0.0.
 One-electron integrals computed using PRISM.
 NBasis=   504 RedAO= T EigKep=  2.48D-04  NBF=   504
 NBsUse=   504 1.00D-06 EigRej= -1.00D+00 NBFU=   504
 Precomputing XC quadrature grid using
 IXCGrd= 4 IRadAn=           0 IRanWt=          -1 IRanGd=           0 AccXCQ= 0.00D+00.
 Generated NRdTot=       0 NPtTot=           0 NUsed=           0 NTot=          32
 NSgBfM=   518   521   524   524   524 MxSgAt=    45 MxSgA2=    45.
 Leave Link  302 at Wed Aug 28 13:54:00 2019, MaxMem=   536870912 cpu:         9.8
 (Enter /pbs_home/pkowalski/g09d01/g09/l303.exe)
 DipDrv:  MaxL=1.
 Leave Link  303 at Wed Aug 28 13:54:00 2019, MaxMem=   536870912 cpu:         1.1
 (Enter /pbs_home/pkowalski/g09d01/g09/l401.exe)
 Initial guess from the checkpoint file:  "dae0097freq_closed_cam-b3lypd3.chk"
 B after Tr=     0.000000    0.000000    0.000000
         Rot=    0.999977   -0.000960   -0.003490   -0.005696 Ang=  -0.77 deg.
 Guess basis will be translated and rotated to current coordinates.
 JPrj=2 DoOrth=T DoCkMO=T.
 Generating alternative initial guess.
 ExpMin= 1.22D-01 ExpMax= 2.89D+03 ExpMxC= 4.35D+02 IAcc=1 IRadAn=         1 AccDes= 0.00D+00
 Harris functional with IExCor=20419 and IRadAn=       1 diagonalized for initial guess.
 HarFok:  IExCor=20419 AccDes= 0.00D+00 IRadAn=         1 IDoV= 1 UseB2=F ITyADJ=14
 ICtDFT=  3500011 ScaDFX=  1.000000  1.000000  1.000000  1.000000
 FoFCou: FMM=F IPFlag=           0 FMFlag=      100000 FMFlg1=           0
         NFxFlg=           0 DoJE=T BraDBF=F KetDBF=T FulRan=T
         wScrn=  0.000000 ICntrl=     500 IOpCl=  0 I1Cent=   200000004 NGrid=           0
         NMat0=    1 NMatS0=      1 NMatT0=    0 NMatD0=    1 NMtDS0=    0 NMtDT0=    0
 Petite list used in FoFCou.
 Harris En= -1576.03045506471    
 Leave Link  401 at Wed Aug 28 13:54:03 2019, MaxMem=   536870912 cpu:        26.1
 (Enter /pbs_home/pkowalski/g09d01/g09/l502.exe)
 Closed shell SCF:
 Using DIIS extrapolation, IDIIS=  1040.
 Integral symmetry usage will be decided dynamically.
 IVT=      885537 IEndB=      885537 NGot=   536870912 MDV=   536288776
 LenX=   536288776 LenY=   536002016
 Requested convergence on RMS density matrix=1.00D-08 within 128 cycles.
 Requested convergence on MAX density matrix=1.00D-06.
 Requested convergence on             energy=1.00D-06.
 No special actions if energy rises.
 Fock matrices will be formed incrementally for  20 cycles.
 Integral accuracy reduced to 1.0D-05 until final iterations.

 Cycle   1  Pass 0  IDiag  1:
 FoFJK:  IHMeth= 1 ICntrl=       0 DoSepK=T KAlg= 0 I1Cent=   0 FoldK=F
 IRaf=         1 NMat=   1 IRICut=       1 DoRegI=T DoRafI=F ISym2E= 0.
 FoFCou: FMM=F IPFlag=           0 FMFlag=      100000 FMFlg1=           0
         NFxFlg=           0 DoJE=T BraDBF=F KetDBF=F FulRan=T
         wScrn=  0.000000 ICntrl=     500 IOpCl=  0 I1Cent=           0 NGrid=           0
         NMat0=    1 NMatS0=      1 NMatT0=    0 NMatD0=    1 NMtDS0=    0 NMtDT0=    0
 Symmetry not used in FoFCou.
 E= -1632.51208603919    
 DIIS: error= 3.62D-03 at cycle   1 NSaved=   1.
 NSaved= 1 IEnMin= 1 EnMin= -1632.51208603919     IErMin= 1 ErrMin= 3.62D-03
 ErrMax= 3.62D-03  0.00D+00 EMaxC= 1.00D-01 BMatC= 1.99D-02 BMatP= 1.99D-02
 IDIUse=3 WtCom= 9.64D-01 WtEn= 3.62D-02
 Coeff-Com:  0.100D+01
 Coeff-En:   0.100D+01
 Coeff:      0.100D+01
 Gap=     0.699 Goal=   None    Shift=    0.000
 GapD=    0.699 DampG=2.000 DampE=1.000 DampFc=2.0000 IDamp=-1.
 RMSDP=7.13D-04 MaxDP=4.23D-02              OVMax= 1.73D-02

 Cycle   2  Pass 0  IDiag  1:
 RMSU=  7.12D-04    CP:  9.98D-01
 E= -1632.53602198986     Delta-E=       -0.023935950667 Rises=F Damp=F
 DIIS: error= 9.33D-04 at cycle   2 NSaved=   2.
 NSaved= 2 IEnMin= 2 EnMin= -1632.53602198986     IErMin= 2 ErrMin= 9.33D-04
 ErrMax= 9.33D-04  0.00D+00 EMaxC= 1.00D-01 BMatC= 4.94D-04 BMatP= 1.99D-02
 IDIUse=3 WtCom= 9.91D-01 WtEn= 9.33D-03
 Coeff-Com: -0.995D-01 0.110D+01
 Coeff-En:   0.000D+00 0.100D+01
 Coeff:     -0.986D-01 0.110D+01
 Gap=     0.195 Goal=   None    Shift=    0.000
 RMSDP=1.20D-04 MaxDP=4.28D-03 DE=-2.39D-02 OVMax= 5.11D-03

 Cycle   3  Pass 0  IDiag  1:
 RMSU=  9.73D-05    CP:  9.97D-01  1.10D+00
 E= -1632.53707692937     Delta-E=       -0.001054939508 Rises=F Damp=F
 DIIS: error= 4.73D-04 at cycle   3 NSaved=   3.
 NSaved= 3 IEnMin= 3 EnMin= -1632.53707692937     IErMin= 3 ErrMin= 4.73D-04
 ErrMax= 4.73D-04  0.00D+00 EMaxC= 1.00D-01 BMatC= 1.78D-04 BMatP= 4.94D-04
 IDIUse=3 WtCom= 9.95D-01 WtEn= 4.73D-03
 Coeff-Com: -0.527D-01 0.431D+00 0.622D+00
 Coeff-En:   0.000D+00 0.000D+00 0.100D+01
 Coeff:     -0.524D-01 0.429D+00 0.624D+00
 Gap=     0.195 Goal=   None    Shift=    0.000
 RMSDP=5.06D-05 MaxDP=2.30D-03 DE=-1.05D-03 OVMax= 1.71D-03

 Cycle   4  Pass 0  IDiag  1:
 RMSU=  4.56D-05    CP:  9.97D-01  1.11D+00  8.21D-01
 E= -1632.53720190628     Delta-E=       -0.000124976907 Rises=F Damp=F
 DIIS: error= 1.74D-04 at cycle   4 NSaved=   4.
 NSaved= 4 IEnMin= 4 EnMin= -1632.53720190628     IErMin= 4 ErrMin= 1.74D-04
 ErrMax= 1.74D-04  0.00D+00 EMaxC= 1.00D-01 BMatC= 3.29D-05 BMatP= 1.78D-04
 IDIUse=3 WtCom= 9.98D-01 WtEn= 1.74D-03
 EnCoef did     4 forward-backward iterations
 Coeff-Com:  0.304D-02-0.101D+00 0.274D+00 0.824D+00
 Coeff-En:   0.000D+00 0.000D+00 0.127D-02 0.999D+00
 Coeff:      0.303D-02-0.101D+00 0.274D+00 0.825D+00
 Gap=     0.195 Goal=   None    Shift=    0.000
 RMSDP=2.06D-05 MaxDP=7.86D-04 DE=-1.25D-04 OVMax= 1.38D-03

 Cycle   5  Pass 0  IDiag  1:
 RMSU=  1.16D-05    CP:  9.97D-01  1.12D+00  9.85D-01  8.73D-01
 E= -1632.53723114824     Delta-E=       -0.000029241965 Rises=F Damp=F
 DIIS: error= 5.31D-05 at cycle   5 NSaved=   5.
 NSaved= 5 IEnMin= 5 EnMin= -1632.53723114824     IErMin= 5 ErrMin= 5.31D-05
 ErrMax= 5.31D-05  0.00D+00 EMaxC= 1.00D-01 BMatC= 2.33D-06 BMatP= 3.29D-05
 IDIUse=1 WtCom= 1.00D+00 WtEn= 0.00D+00
 Coeff-Com:  0.315D-02-0.639D-01 0.114D+00 0.407D+00 0.539D+00
 Coeff:      0.315D-02-0.639D-01 0.114D+00 0.407D+00 0.539D+00
 Gap=     0.195 Goal=   None    Shift=    0.000
 RMSDP=6.02D-06 MaxDP=3.25D-04 DE=-2.92D-05 OVMax= 4.71D-04

 Initial convergence to 1.0D-05 achieved.  Increase integral accuracy.
 Cycle   6  Pass 1  IDiag  1:
 E= -1632.53727186265     Delta-E=       -0.000040714409 Rises=F Damp=F
 DIIS: error= 1.52D-04 at cycle   1 NSaved=   1.
 NSaved= 1 IEnMin= 1 EnMin= -1632.53727186265     IErMin= 1 ErrMin= 1.52D-04
 ErrMax= 1.52D-04  0.00D+00 EMaxC= 1.00D-01 BMatC= 6.07D-06 BMatP= 6.07D-06
 IDIUse=3 WtCom= 9.98D-01 WtEn= 1.52D-03
 Coeff-Com:  0.100D+01
 Coeff-En:   0.100D+01
 Coeff:      0.100D+01
 Gap=     0.195 Goal=   None    Shift=    0.000
 RMSDP=6.02D-06 MaxDP=3.25D-04 DE=-4.07D-05 OVMax= 3.35D-04

 Cycle   7  Pass 1  IDiag  1:
 RMSU=  1.32D-04    CP:  1.00D+00
 E= -1632.53727722154     Delta-E=       -0.000005358889 Rises=F Damp=F
 DIIS: error= 1.93D-05 at cycle   2 NSaved=   2.
 NSaved= 2 IEnMin= 2 EnMin= -1632.53727722154     IErMin= 2 ErrMin= 1.93D-05
 ErrMax= 1.93D-05  0.00D+00 EMaxC= 1.00D-01 BMatC= 4.09D-07 BMatP= 6.07D-06
 IDIUse=1 WtCom= 1.00D+00 WtEn= 0.00D+00
 Coeff-Com:  0.742D-01 0.926D+00
 Coeff:      0.742D-01 0.926D+00
 Gap=     0.195 Goal=   None    Shift=    0.000
 RMSDP=6.24D-06 MaxDP=2.24D-04 DE=-5.36D-06 OVMax= 3.96D-04

 Cycle   8  Pass 1  IDiag  1:
 RMSU=  4.55D-06    CP:  1.00D+00  1.03D+00
 E= -1632.53727694168     Delta-E=        0.000000279860 Rises=F Damp=F
 DIIS: error= 2.35D-05 at cycle   3 NSaved=   3.
 NSaved= 3 IEnMin= 2 EnMin= -1632.53727722154     IErMin= 2 ErrMin= 1.93D-05
 ErrMax= 2.35D-05  0.00D+00 EMaxC= 1.00D-01 BMatC= 7.27D-07 BMatP= 4.09D-07
 IDIUse=1 WtCom= 1.00D+00 WtEn= 0.00D+00
 Coeff-Com: -0.178D-01 0.579D+00 0.439D+00
 Coeff:     -0.178D-01 0.579D+00 0.439D+00
 Gap=     0.195 Goal=   None    Shift=    0.000
 RMSDP=2.64D-06 MaxDP=1.34D-04 DE= 2.80D-07 OVMax= 2.37D-04

 Cycle   9  Pass 1  IDiag  1:
 RMSU=  1.00D-06    CP:  1.00D+00  1.04D+00  4.85D-01
 E= -1632.53727761382     Delta-E=       -0.000000672142 Rises=F Damp=F
 DIIS: error= 1.49D-06 at cycle   4 NSaved=   4.
 NSaved= 4 IEnMin= 4 EnMin= -1632.53727761382     IErMin= 4 ErrMin= 1.49D-06
 ErrMax= 1.49D-06  0.00D+00 EMaxC= 1.00D-01 BMatC= 2.43D-09 BMatP= 4.09D-07
 IDIUse=1 WtCom= 1.00D+00 WtEn= 0.00D+00
 Coeff-Com: -0.756D-02 0.211D+00 0.166D+00 0.631D+00
 Coeff:     -0.756D-02 0.211D+00 0.166D+00 0.631D+00
 Gap=     0.195 Goal=   None    Shift=    0.000
 RMSDP=2.05D-07 MaxDP=8.60D-06 DE=-6.72D-07 OVMax= 6.48D-06

 Cycle  10  Pass 1  IDiag  1:
 RMSU=  1.83D-07    CP:  1.00D+00  1.04D+00  4.98D-01  1.04D+00
 E= -1632.53727761574     Delta-E=       -0.000000001923 Rises=F Damp=F
 DIIS: error= 7.25D-07 at cycle   5 NSaved=   5.
 NSaved= 5 IEnMin= 5 EnMin= -1632.53727761574     IErMin= 5 ErrMin= 7.25D-07
 ErrMax= 7.25D-07  0.00D+00 EMaxC= 1.00D-01 BMatC= 4.59D-10 BMatP= 2.43D-09
 IDIUse=1 WtCom= 1.00D+00 WtEn= 0.00D+00
 Coeff-Com:  0.162D-02-0.660D-01-0.466D-01 0.260D+00 0.851D+00
 Coeff:      0.162D-02-0.660D-01-0.466D-01 0.260D+00 0.851D+00
 Gap=     0.195 Goal=   None    Shift=    0.000
 RMSDP=1.05D-07 MaxDP=3.39D-06 DE=-1.92D-09 OVMax= 5.57D-06

 Cycle  11  Pass 1  IDiag  1:
 RMSU=  7.47D-08    CP:  1.00D+00  1.04D+00  4.99D-01  1.11D+00  9.42D-01
 E= -1632.53727761630     Delta-E=       -0.000000000553 Rises=F Damp=F
 DIIS: error= 1.36D-07 at cycle   6 NSaved=   6.
 NSaved= 6 IEnMin= 6 EnMin= -1632.53727761630     IErMin= 6 ErrMin= 1.36D-07
 ErrMax= 1.36D-07  0.00D+00 EMaxC= 1.00D-01 BMatC= 1.96D-11 BMatP= 4.59D-10
 IDIUse=1 WtCom= 1.00D+00 WtEn= 0.00D+00
 Coeff-Com:  0.906D-03-0.312D-01-0.230D-01 0.328D-01 0.233D+00 0.787D+00
 Coeff:      0.906D-03-0.312D-01-0.230D-01 0.328D-01 0.233D+00 0.787D+00
 Gap=     0.195 Goal=   None    Shift=    0.000
 RMSDP=2.64D-08 MaxDP=1.11D-06 DE=-5.53D-10 OVMax= 1.90D-06

 Cycle  12  Pass 1  IDiag  1:
 RMSU=  2.44D-08    CP:  1.00D+00  1.04D+00  5.00D-01  1.12D+00  9.76D-01
                    CP:  1.04D+00
 E= -1632.53727761640     Delta-E=       -0.000000000099 Rises=F Damp=F
 DIIS: error= 4.45D-08 at cycle   7 NSaved=   7.
 NSaved= 7 IEnMin= 7 EnMin= -1632.53727761640     IErMin= 7 ErrMin= 4.45D-08
 ErrMax= 4.45D-08  0.00D+00 EMaxC= 1.00D-01 BMatC= 4.73D-12 BMatP= 1.96D-11
 IDIUse=1 WtCom= 1.00D+00 WtEn= 0.00D+00
 Coeff-Com:  0.181D-03-0.497D-02-0.395D-02-0.184D-01-0.103D-01 0.336D+00
 Coeff-Com:  0.702D+00
 Coeff:      0.181D-03-0.497D-02-0.395D-02-0.184D-01-0.103D-01 0.336D+00
 Coeff:      0.702D+00
 Gap=     0.195 Goal=   None    Shift=    0.000
 RMSDP=1.00D-08 MaxDP=3.18D-07 DE=-9.91D-11 OVMax= 7.11D-07

 Cycle  13  Pass 1  IDiag  1:
 RMSU=  7.85D-09    CP:  1.00D+00  1.04D+00  5.00D-01  1.12D+00  9.80D-01
                    CP:  1.11D+00  9.85D-01
 E= -1632.53727761628     Delta-E=        0.000000000112 Rises=F Damp=F
 DIIS: error= 1.86D-08 at cycle   8 NSaved=   8.
 NSaved= 8 IEnMin= 7 EnMin= -1632.53727761640     IErMin= 8 ErrMin= 1.86D-08
 ErrMax= 1.86D-08  0.00D+00 EMaxC= 1.00D-01 BMatC= 5.56D-13 BMatP= 4.73D-12
 IDIUse=1 WtCom= 1.00D+00 WtEn= 0.00D+00
 Coeff-Com: -0.429D-04 0.205D-02 0.141D-02-0.126D-01-0.363D-01 0.437D-01
 Coeff-Com:  0.298D+00 0.704D+00
 Coeff:     -0.429D-04 0.205D-02 0.141D-02-0.126D-01-0.363D-01 0.437D-01
 Coeff:      0.298D+00 0.704D+00
 Gap=     0.195 Goal=   None    Shift=    0.000
 RMSDP=3.96D-09 MaxDP=1.46D-07 DE= 1.12D-10 OVMax= 4.56D-07

 SCF Done:  E(RCAM-B3LYP) =  -1632.53727762     A.U. after   13 cycles
            NFock= 13  Conv=0.40D-08     -V/T= 2.0084
 KE= 1.618881833439D+03 PE=-1.055736161411D+04 EE= 3.939754585406D+03
 Leave Link  502 at Wed Aug 28 14:00:41 2019, MaxMem=   536870912 cpu:      3169.1
 (Enter /pbs_home/pkowalski/g09d01/g09/l701.exe)
 Compute integral first derivatives.
 ... and contract with generalized density number  0.
 R6Disp: Adding Grimme-D3 dispersion energy 1st derivatives to the gradient.
 Leave Link  701 at Wed Aug 28 14:00:42 2019, MaxMem=   536870912 cpu:         4.4
 (Enter /pbs_home/pkowalski/g09d01/g09/l702.exe)
 L702 exits ... SP integral derivatives will be done elsewhere.
 Leave Link  702 at Wed Aug 28 14:00:42 2019, MaxMem=   536870912 cpu:         0.2
 (Enter /pbs_home/pkowalski/g09d01/g09/l703.exe)
 Compute integral first derivatives, UseDBF=F ICtDFT=           0.
 Integral derivatives from FoFJK, PRISM(SPDF).
 Calling FoFJK, ICntrl=      2127 FMM=F ISym2X=0 I1Cent= 0 IOpClX= 0 NMat=1 NMatS=1 NMatT=0.
 FoFJK:  IHMeth= 1 ICntrl=    2127 DoSepK=T KAlg= 0 I1Cent=   0 FoldK=F
 IRaf=         1 NMat=   1 IRICut=       1 DoRegI=T DoRafI=F ISym2E= 0.
 FoFCou: FMM=F IPFlag=           0 FMFlag=      100000 FMFlg1=         800
         NFxFlg=           0 DoJE=F BraDBF=F KetDBF=F FulRan=T
         wScrn=  0.000000 ICntrl=    2527 IOpCl=  0 I1Cent=           0 NGrid=           0
         NMat0=    1 NMatS0=      1 NMatT0=    0 NMatD0=    1 NMtDS0=    0 NMtDT0=    0
 Symmetry not used in FoFCou.
 Leave Link  703 at Wed Aug 28 14:03:23 2019, MaxMem=   536870912 cpu:      1291.9
 (Enter /pbs_home/pkowalski/g09d01/g09/l716.exe)
 Dipole        = 3.02139212D-03-1.29631012D+00 3.75305002D-02
 ***** Axes restored to original set *****
 -------------------------------------------------------------------
 Center     Atomic                   Forces (Hartrees/Bohr)
 Number     Number              X              Y              Z
 -------------------------------------------------------------------
      1        6           0.004268652    0.001028469   -0.002144244
      2        6          -0.000167530   -0.000039539    0.001471772
      3        6           0.001226043   -0.000703249   -0.001929582
      4        8          -0.002216802    0.001574859    0.002731147
      5        6           0.002550897    0.001103768    0.000677660
      6        6          -0.000376192   -0.000091659   -0.000452774
      7        6          -0.003557560   -0.001782941    0.001675247
      8        6          -0.000216099   -0.000793464   -0.000295639
      9        6          -0.002069018    0.000242175    0.001583149
     10        6          -0.000135145   -0.002178368   -0.002211198
     11        6          -0.000552024   -0.000667525    0.000867753
     12        9           0.000349589    0.000642571    0.001570529
     13        9          -0.000708227   -0.000727589   -0.001446176
     14        9           0.000613711    0.000493315   -0.000390896
     15        9          -0.000418716    0.000609782    0.000759629
     16        9          -0.000380415   -0.001538099   -0.000752880
     17        9           0.000333496    0.001336724    0.001760977
     18        6           0.000100041    0.003275292    0.000024765
     19        6           0.000135073   -0.000200449   -0.001525993
     20        6           0.000127863   -0.000996622    0.000919789
     21        1           0.000205676    0.000206678    0.000252385
     22        1          -0.000017428    0.000181890   -0.000011327
     23        1          -0.000021000    0.000211389   -0.000417519
     24        6          -0.000715169    0.000224423   -0.001678337
     25        1           0.000077517    0.000159980    0.000007193
     26        1           0.000415494    0.000121190    0.000101280
     27        1           0.000102182    0.000210781   -0.000409739
     28        6          -0.000608095    0.000075878   -0.000042858
     29        6          -0.000212495   -0.000780580   -0.000672981
     30        6          -0.000383620    0.000989349    0.000807182
     31        8           0.001449538   -0.002064040   -0.001294287
     32        6           0.000139442   -0.000205281    0.000610019
     33        6          -0.000357416    0.000184498   -0.000251982
     34        6          -0.000030491    0.000102979   -0.000070310
     35        1           0.000099823   -0.000246769    0.000045412
     36        1           0.000119831    0.000047433    0.000033422
     37        1           0.000109147   -0.000182139   -0.000005655
     38        1           0.000264973    0.000059574   -0.000007666
     39        6           0.000130234    0.000687807   -0.000265375
     40        6           0.000501687   -0.000271673    0.000263828
     41        6           0.000243797   -0.000323633    0.000011369
     42        1          -0.000229295   -0.000065668    0.000054169
     43        1          -0.000018497    0.000135507    0.000003151
     44        1           0.000050430    0.000202598    0.000009949
     45        1          -0.000223905   -0.000249622    0.000035644
 -------------------------------------------------------------------
 Cartesian Forces:  Max     0.004268652 RMS     0.001023590
 Leave Link  716 at Wed Aug 28 14:03:24 2019, MaxMem=   536870912 cpu:         0.2
 (Enter /pbs_home/pkowalski/g09d01/g09/l103.exe)

 GradGradGradGradGradGradGradGradGradGradGradGradGradGradGradGradGradGrad
 Berny optimization.
 Using GEDIIS/GDIIS optimizer.
 FormGI is forming the generalized inverse of G from B-inverse, IUseBI=4.
 Internal  Forces:  Max     0.005073092 RMS     0.000588633
 Search for a local minimum.
 Step number   4 out of a maximum of  270
 All quantities printed in internal units (Hartrees-Bohrs-Radians)
 RMS Force = .58863D-03 SwitMx=.10000D-02 MixMth= 2
 Mixed Optimization -- En-DIIS/RFO-DIIS
 Update second derivatives using D2CorX and points    3    4
 DE= -3.07D-03 DEPred=-3.15D-03 R= 9.76D-01
 TightC=F SS=  1.41D+00  RLast= 5.18D-01 DXNew= 1.4270D+00 1.5542D+00
 Trust test= 9.76D-01 RLast= 5.18D-01 DXMaxT set to 1.43D+00
 ITU=  1  1  1  0
 Use linear search instead of GDIIS.
     Eigenvalues ---    0.00229   0.00230   0.00512   0.00794   0.00947
     Eigenvalues ---    0.00985   0.01086   0.01151   0.01285   0.01322
     Eigenvalues ---    0.01959   0.01975   0.01978   0.01986   0.01995
     Eigenvalues ---    0.02002   0.02002   0.02007   0.02079   0.02086
     Eigenvalues ---    0.02089   0.02093   0.02101   0.02105   0.02125
     Eigenvalues ---    0.02186   0.02281   0.02303   0.04421   0.04670
     Eigenvalues ---    0.04954   0.05513   0.05522   0.05773   0.05778
     Eigenvalues ---    0.05884   0.06261   0.07489   0.07540   0.08105
     Eigenvalues ---    0.08804   0.09023   0.09249   0.09558   0.10241
     Eigenvalues ---    0.10533   0.11101   0.12159   0.12431   0.14132
     Eigenvalues ---    0.14488   0.15896   0.15999   0.16000   0.16000
     Eigenvalues ---    0.16000   0.16000   0.16000   0.16000   0.16000
     Eigenvalues ---    0.16000   0.16000   0.16001   0.16004   0.16052
     Eigenvalues ---    0.16934   0.17408   0.20726   0.21978   0.22002
     Eigenvalues ---    0.22586   0.22719   0.24083   0.24224   0.24332
     Eigenvalues ---    0.24400   0.24648   0.24723   0.24778   0.25799
     Eigenvalues ---    0.27132   0.27816   0.28131   0.28335   0.28390
     Eigenvalues ---    0.28447   0.31903   0.32428   0.32463   0.32507
     Eigenvalues ---    0.32549   0.32579   0.32590   0.33005   0.33607
     Eigenvalues ---    0.34573   0.35722   0.35724   0.35727   0.35730
     Eigenvalues ---    0.35739   0.35795   0.36054   0.36347   0.37091
     Eigenvalues ---    0.37375   0.40056   0.40219   0.41448   0.41514
     Eigenvalues ---    0.41880   0.43856   0.44539   0.44645   0.45630
     Eigenvalues ---    0.45745   0.45810   0.46131   0.46635   0.47144
     Eigenvalues ---    0.47481   0.47991   0.48280   0.48417   0.48520
     Eigenvalues ---    0.48731   0.51478   0.52355   0.52415
 RFO step:  Lambda=-1.38895362D-03 EMin= 2.29194936D-03
 Quartic linear search produced a step of  0.28511.
 Iteration  1 RMS(Cart)=  0.04815805 RMS(Int)=  0.00076357
 Iteration  2 RMS(Cart)=  0.00164565 RMS(Int)=  0.00030239
 Iteration  3 RMS(Cart)=  0.00000061 RMS(Int)=  0.00030239
 ITry= 1 IFail=0 DXMaxC= 2.23D-01 DCOld= 1.00D+10 DXMaxT= 1.43D+00 DXLimC= 3.00D+00 Rises=F
 Variable       Old X    -DE/DX   Delta X   Delta X   Delta X     New X
                                 (Linear)    (Quad)   (Total)
    R1        2.73552   0.00000   0.00088   0.00059   0.00159   2.73710
    R2        2.90785  -0.00145   0.00251  -0.00453  -0.00286   2.90499
    R3        2.54825  -0.00507   0.00709  -0.02054  -0.01312   2.53513
    R4        2.65748  -0.00056   0.00136  -0.00174  -0.00007   2.65741
    R5        2.63878   0.00018  -0.00033   0.00036  -0.00001   2.63877
    R6        2.55514  -0.00016  -0.00020  -0.00067  -0.00073   2.55441
    R7        2.62120   0.00055  -0.00024   0.00133   0.00104   2.62224
    R8        2.70989   0.00158   0.00307   0.00576   0.00855   2.71844
    R9        2.87635   0.00049  -0.00216   0.00422   0.00138   2.87773
   R10        2.88149   0.00086  -0.00147   0.00355   0.00208   2.88357
   R11        2.63304   0.00020  -0.00033   0.00056   0.00027   2.63331
   R12        2.06063  -0.00019   0.00034  -0.00061  -0.00027   2.06036
   R13        2.83044  -0.00132   0.00064  -0.00521  -0.00445   2.82599
   R14        2.76689  -0.00058  -0.00177  -0.00265  -0.00317   2.76372
   R15        2.92707   0.00017   0.00202   0.00243   0.00421   2.93128
   R16        2.55470   0.00139  -0.00072   0.00289   0.00218   2.55688
   R17        2.54080   0.00128  -0.00044   0.00241   0.00197   2.54277
   R18        2.83465  -0.00143  -0.00027  -0.00500  -0.00514   2.82951
   R19        2.54285  -0.00254   0.00363  -0.01165  -0.00753   2.53533
   R20        2.92608   0.00072   0.00176   0.00492   0.00627   2.93235
   R21        2.54101   0.00037  -0.00063   0.00006  -0.00057   2.54044
   R22        2.51355   0.00051  -0.00090  -0.00006  -0.00097   2.51259
   R23        2.54579   0.00048  -0.00129   0.00044  -0.00085   2.54494
   R24        2.55205   0.00221   0.00054   0.00496   0.00550   2.55755
   R25        2.90379  -0.00227   0.00083  -0.00728  -0.00690   2.89690
   R26        2.88796   0.00020  -0.00116   0.00065  -0.00052   2.88745
   R27        2.70848   0.00192   0.00369   0.00687   0.01038   2.71886
   R28        2.73184   0.00003  -0.00097   0.00044  -0.00041   2.73143
   R29        2.07419   0.00030  -0.00051   0.00096   0.00045   2.07464
   R30        2.07347  -0.00007  -0.00054  -0.00046  -0.00100   2.07247
   R31        2.07367   0.00028   0.00000   0.00088   0.00088   2.07456
   R32        2.07343  -0.00016  -0.00057  -0.00082  -0.00139   2.07204
   R33        2.07330   0.00042   0.00008   0.00142   0.00150   2.07480
   R34        2.07417   0.00034  -0.00047   0.00114   0.00067   2.07483
   R35        2.64585   0.00003  -0.00023   0.00006  -0.00008   2.64577
   R36        2.06444  -0.00012   0.00040  -0.00027   0.00013   2.06457
   R37        2.65735  -0.00060   0.00074  -0.00210  -0.00122   2.65614
   R38        2.63752   0.00023  -0.00086   0.00052  -0.00035   2.63717
   R39        2.55650   0.00016   0.00008  -0.00002   0.00006   2.55656
   R40        2.62110   0.00058  -0.00021   0.00143   0.00119   2.62229
   R41        2.63370   0.00018  -0.00005   0.00046   0.00042   2.63412
   R42        2.06064  -0.00019   0.00034  -0.00060  -0.00026   2.06038
   R43        2.62723   0.00042  -0.00044   0.00115   0.00075   2.62798
   R44        2.06252  -0.00019   0.00032  -0.00054  -0.00022   2.06230
   R45        2.05957  -0.00015   0.00056  -0.00044   0.00013   2.05970
   R46        2.62664   0.00053  -0.00062   0.00141   0.00081   2.62745
   R47        2.06152  -0.00033   0.00140  -0.00102   0.00038   2.06190
   R48        2.64691  -0.00002   0.00016  -0.00013   0.00006   2.64698
   R49        2.06252  -0.00020   0.00030  -0.00059  -0.00029   2.06223
   R50        2.06439  -0.00011   0.00039  -0.00024   0.00015   2.06453
    A1        1.83794   0.00027  -0.00308   0.00042  -0.00377   1.83417
    A2        2.36623   0.00028   0.00385   0.00207   0.00670   2.37293
    A3        2.07604  -0.00055   0.00000  -0.00193  -0.00184   2.07420
    A4        1.84935   0.00016  -0.00075   0.00002  -0.00115   1.84820
    A5        2.33520   0.00006   0.00106   0.00264   0.00401   2.33920
    A6        2.09521  -0.00021  -0.00071  -0.00134  -0.00204   2.09317
    A7        1.98284   0.00000   0.00154  -0.00177  -0.00068   1.98215
    A8        2.12818   0.00004   0.00042   0.00043   0.00088   2.12905
    A9        2.17215  -0.00004  -0.00196   0.00125  -0.00039   2.17176
   A10        1.89280  -0.00039  -0.00362  -0.00229  -0.00753   1.88527
   A11        1.82470  -0.00017  -0.00036  -0.00527  -0.00592   1.81878
   A12        1.88506   0.00053   0.00602   0.01224   0.01812   1.90318
   A13        1.95490  -0.00115  -0.00014  -0.01610  -0.01629   1.93861
   A14        1.95934  -0.00024  -0.00363  -0.00156  -0.00500   1.95434
   A15        1.87827   0.00030  -0.00047   0.00139   0.00096   1.87922
   A16        1.95803   0.00064  -0.00142   0.00786   0.00655   1.96458
   A17        2.04607   0.00027  -0.00055   0.00116   0.00053   2.04660
   A18        2.10467  -0.00033  -0.00089  -0.00220  -0.00305   2.10162
   A19        2.13244   0.00006   0.00143   0.00104   0.00251   2.13495
   A20        2.28854  -0.00079   0.00316  -0.00389  -0.00309   2.28545
   A21        2.10213   0.00051   0.00009   0.00478   0.00393   2.10606
   A22        1.89087   0.00030   0.00017   0.00109   0.00079   1.89165
   A23        1.79529  -0.00037   0.00419  -0.00199   0.00250   1.79779
   A24        1.95239   0.00026   0.00210   0.00015   0.00227   1.95466
   A25        2.00936  -0.00063   0.00098  -0.00756  -0.00676   2.00260
   A26        1.89955  -0.00022  -0.00493  -0.00347  -0.00839   1.89116
   A27        1.93608   0.00031   0.00081   0.00236   0.00294   1.93902
   A28        1.86942   0.00063  -0.00321   0.00995   0.00678   1.87620
   A29        1.91507   0.00043   0.00156   0.00347   0.00462   1.91969
   A30        2.09592   0.00094   0.00052   0.00841   0.00843   2.10435
   A31        2.26566  -0.00132  -0.00025  -0.00471  -0.00724   2.25841
   A32        1.82916  -0.00015  -0.00042   0.00085   0.00015   1.82931
   A33        1.88109   0.00022   0.00135   0.00725   0.00866   1.88975
   A34        1.97888  -0.00022  -0.00144  -0.00873  -0.01018   1.96870
   A35        1.89057   0.00030   0.00167   0.00625   0.00802   1.89859
   A36        1.97382  -0.00008  -0.00202  -0.00546  -0.00754   1.96628
   A37        1.90575  -0.00002   0.00110   0.00100   0.00212   1.90787
   A38        1.81147  -0.00052   0.00265  -0.00329  -0.00027   1.81121
   A39        2.00929  -0.00085  -0.00248  -0.01519  -0.01785   1.99144
   A40        1.94130   0.00048   0.00387   0.00775   0.01155   1.95285
   A41        1.93879   0.00021   0.00203  -0.00152   0.00050   1.93929
   A42        1.89944   0.00034  -0.00236   0.00471   0.00198   1.90142
   A43        1.86241   0.00039  -0.00352   0.00812   0.00471   1.86712
   A44        1.90055  -0.00052   0.00262   0.00009   0.00247   1.90302
   A45        1.96087   0.00025   0.00021   0.00640   0.00674   1.96761
   A46        1.96444   0.00043  -0.00360  -0.00120  -0.00473   1.95970
   A47        1.92646   0.00031   0.00086  -0.00086  -0.00012   1.92634
   A48        1.82527  -0.00036  -0.00116  -0.00531  -0.00642   1.81885
   A49        1.88161  -0.00014   0.00101   0.00002   0.00105   1.88267
   A50        2.08013  -0.00078   0.00099  -0.00379  -0.00266   2.07747
   A51        2.36656   0.00011   0.00089   0.00022   0.00134   2.36790
   A52        1.83445   0.00068  -0.00132   0.00385   0.00200   1.83645
   A53        1.90595   0.00020  -0.00113   0.00240   0.00127   1.90722
   A54        1.90041   0.00024  -0.00131   0.00211   0.00079   1.90120
   A55        1.94434  -0.00059  -0.00044  -0.00588  -0.00632   1.93801
   A56        1.90469   0.00001   0.00140   0.00265   0.00405   1.90874
   A57        1.89852   0.00012   0.00122   0.00020   0.00142   1.89995
   A58        1.90958   0.00002   0.00031  -0.00133  -0.00103   1.90855
   A59        1.90014   0.00002  -0.00131   0.00038  -0.00093   1.89921
   A60        1.94282  -0.00026  -0.00039  -0.00295  -0.00335   1.93947
   A61        1.90733   0.00020  -0.00105   0.00205   0.00100   1.90833
   A62        1.90776   0.00003   0.00047  -0.00073  -0.00027   1.90749
   A63        1.90492   0.00007   0.00134   0.00256   0.00389   1.90881
   A64        1.90056  -0.00005   0.00100  -0.00120  -0.00021   1.90035
   A65        2.12420  -0.00034   0.00055  -0.00155  -0.00095   2.12325
   A66        2.07679   0.00021  -0.00050   0.00116   0.00064   2.07743
   A67        2.08219   0.00013  -0.00005   0.00039   0.00031   2.08250
   A68        1.85018   0.00009  -0.00041   0.00005  -0.00052   1.84966
   A69        2.33243  -0.00017  -0.00080   0.00081   0.00011   2.33254
   A70        2.09771   0.00010   0.00100   0.00027   0.00125   2.09896
   A71        1.98143  -0.00027   0.00095  -0.00264  -0.00197   1.97946
   A72        2.12674  -0.00012  -0.00048  -0.00040  -0.00084   2.12590
   A73        2.17493   0.00038  -0.00050   0.00294   0.00260   2.17753
   A74        1.88652  -0.00029  -0.00344  -0.00002  -0.00434   1.88218
   A75        2.04564   0.00018  -0.00084   0.00070  -0.00018   2.04546
   A76        2.10429  -0.00015  -0.00074  -0.00090  -0.00162   2.10267
   A77        2.13324  -0.00004   0.00157   0.00020   0.00179   2.13503
   A78        2.10418  -0.00007  -0.00010  -0.00019  -0.00024   2.10395
   A79        2.08819   0.00005   0.00039   0.00009   0.00045   2.08864
   A80        2.09081   0.00002  -0.00029   0.00011  -0.00021   2.09060
   A81        2.06849   0.00031   0.00040   0.00148   0.00181   2.07030
   A82        2.10050  -0.00037  -0.00105  -0.00255  -0.00357   2.09693
   A83        2.11419   0.00006   0.00064   0.00106   0.00172   2.11592
   A84        2.06754   0.00008  -0.00041   0.00039  -0.00005   2.06748
   A85        2.09942  -0.00009  -0.00117  -0.00071  -0.00188   2.09754
   A86        2.11619   0.00001   0.00158   0.00038   0.00196   2.11816
   A87        2.10362  -0.00012  -0.00043  -0.00053  -0.00093   2.10269
   A88        2.09074   0.00017  -0.00009   0.00121   0.00110   2.09184
   A89        2.08880  -0.00005   0.00052  -0.00065  -0.00015   2.08865
   A90        2.12502  -0.00012   0.00114  -0.00044   0.00072   2.12574
   A91        2.07652   0.00011  -0.00074   0.00068  -0.00007   2.07645
   A92        2.08163   0.00001  -0.00040  -0.00024  -0.00065   2.08099
    D1        0.19337   0.00006   0.01948   0.00244   0.02182   0.21519
    D2       -3.04069   0.00033   0.01330   0.02015   0.03347  -3.00722
    D3       -2.86034   0.00008   0.01008  -0.00560   0.00420  -2.85614
    D4        0.18879   0.00034   0.00391   0.01211   0.01585   0.20464
    D5       -0.25506  -0.00034  -0.02617  -0.02686  -0.05302  -0.30807
    D6       -2.34472  -0.00023  -0.02469  -0.02823  -0.05288  -2.39759
    D7        1.77371  -0.00064  -0.02701  -0.03613  -0.06300   1.71070
    D8        2.81626  -0.00031  -0.01830  -0.02021  -0.03850   2.77777
    D9        0.72660  -0.00020  -0.01682  -0.02158  -0.03836   0.68825
   D10       -1.43816  -0.00061  -0.01913  -0.02948  -0.04848  -1.48664
   D11       -0.15010  -0.00044  -0.00727  -0.03059  -0.03796  -0.18806
   D12        2.92194  -0.00002   0.02959   0.01121   0.04094   2.96288
   D13        3.08840  -0.00046  -0.01752  -0.03958  -0.05739   3.03101
   D14       -0.12275  -0.00004   0.01934   0.00223   0.02151  -0.10124
   D15       -0.06172   0.00048  -0.00588   0.02675   0.02096  -0.04076
   D16        3.07298   0.00025  -0.00581   0.01218   0.00647   3.07945
   D17       -3.12624   0.00024  -0.00082   0.01174   0.01092  -3.11533
   D18        0.00846   0.00002  -0.00075  -0.00282  -0.00357   0.00489
   D19       -3.04871  -0.00035   0.00740  -0.01957  -0.01225  -3.06097
   D20        0.09320  -0.00019   0.00812  -0.01160  -0.00357   0.08963
   D21       -0.00986  -0.00003   0.00055   0.00021   0.00078  -0.00908
   D22        3.13205   0.00013   0.00127   0.00817   0.00946   3.14152
   D23       -0.11051  -0.00064  -0.01174  -0.04543  -0.05696  -0.16747
   D24        3.03817  -0.00041  -0.01182  -0.03043  -0.04207   2.99611
   D25       -0.00341  -0.00001   0.00011   0.00251   0.00261  -0.00080
   D26        3.14095   0.00005   0.00009   0.00456   0.00465  -3.13758
   D27        3.13053  -0.00026   0.00020  -0.01369  -0.01349   3.11704
   D28       -0.00830  -0.00020   0.00019  -0.01164  -0.01145  -0.01975
   D29        0.22274   0.00060   0.02307   0.04296   0.06591   0.28864
   D30        2.26175   0.00101   0.02822   0.05364   0.08148   2.34323
   D31       -1.85853   0.00187   0.02364   0.06353   0.08714  -1.77139
   D32       -0.95803  -0.00001   0.00954   0.01772   0.02738  -0.93066
   D33        1.18159   0.00018   0.01260   0.02097   0.03355   1.21515
   D34       -2.97359   0.00051   0.01139   0.02487   0.03643  -2.93716
   D35       -2.96056   0.00000   0.00830   0.01761   0.02643  -2.93412
   D36       -0.82093   0.00020   0.01136   0.02086   0.03261  -0.78832
   D37        1.30707   0.00053   0.01015   0.02476   0.03548   1.34255
   D38        1.20484  -0.00068   0.01266   0.01121   0.02407   1.22892
   D39       -2.93872  -0.00048   0.01572   0.01446   0.03025  -2.90847
   D40       -0.81072  -0.00016   0.01452   0.01836   0.03312  -0.77759
   D41       -3.09155   0.00028   0.00403   0.02828   0.03230  -3.05925
   D42        1.08749   0.00039   0.00456   0.03078   0.03533   1.12282
   D43       -1.01241   0.00049   0.00425   0.03280   0.03705  -0.97536
   D44       -1.09545  -0.00036   0.00324   0.01419   0.01725  -1.07821
   D45        3.08358  -0.00025   0.00377   0.01670   0.02028   3.10386
   D46        0.98369  -0.00015   0.00347   0.01872   0.02200   1.00569
   D47        1.06824  -0.00003  -0.00266   0.01837   0.01592   1.08416
   D48       -1.03591   0.00008  -0.00213   0.02088   0.01895  -1.01696
   D49       -3.13580   0.00018  -0.00243   0.02290   0.02067  -3.11513
   D50        0.00008   0.00002   0.00071   0.00030   0.00103   0.00111
   D51       -3.14029   0.00001  -0.00002  -0.00054  -0.00056  -3.14084
   D52        3.13886  -0.00004   0.00073  -0.00179  -0.00106   3.13780
   D53       -0.00151  -0.00005  -0.00001  -0.00263  -0.00264  -0.00415
   D54       -2.74528   0.00064   0.02501   0.04055   0.06583  -2.67946
   D55        1.50206   0.00099   0.02748   0.04567   0.07320   1.57526
   D56       -0.63720   0.00042   0.02934   0.03798   0.06746  -0.56974
   D57        0.45947   0.00024  -0.00840   0.00245  -0.00581   0.45366
   D58       -1.57637   0.00059  -0.00594   0.00756   0.00156  -1.57481
   D59        2.56756   0.00002  -0.00408  -0.00013  -0.00418   2.56338
   D60        3.02323  -0.00024  -0.02700  -0.03766  -0.06496   2.95827
   D61       -0.22934   0.00012  -0.01418   0.02252   0.00851  -0.22082
   D62       -0.17354   0.00006   0.00257  -0.00473  -0.00234  -0.17588
   D63        2.85708   0.00042   0.01539   0.05546   0.07113   2.92821
   D64       -0.56774  -0.00040   0.01200   0.00031   0.01212  -0.55563
   D65        1.44333  -0.00003   0.01429   0.01105   0.02525   1.46858
   D66       -2.72837  -0.00005   0.01571   0.01183   0.02744  -2.70092
   D67        1.50541  -0.00039   0.01441  -0.00210   0.01225   1.51766
   D68       -2.76670  -0.00003   0.01670   0.00864   0.02538  -2.74133
   D69       -0.65522  -0.00005   0.01812   0.00942   0.02758  -0.62764
   D70       -2.72530   0.00042   0.00790   0.00930   0.01710  -2.70820
   D71       -0.71423   0.00078   0.01020   0.02004   0.03023  -0.68399
   D72        1.39726   0.00077   0.01161   0.02082   0.03243   1.42969
   D73       -0.19005  -0.00041   0.00472   0.00441   0.00931  -0.18073
   D74       -2.31264   0.00018   0.00176   0.01737   0.01899  -2.29365
   D75        1.84961  -0.00008   0.00521   0.01173   0.01701   1.86662
   D76        3.07662  -0.00103  -0.00984  -0.06460  -0.07397   3.00264
   D77        0.95402  -0.00044  -0.01281  -0.05164  -0.06430   0.88972
   D78       -1.16691  -0.00070  -0.00935  -0.05728  -0.06628  -1.23319
   D79       -0.08478  -0.00049   0.00851  -0.02583  -0.01750  -0.10228
   D80        2.97643  -0.00035   0.01749  -0.02040  -0.00288   2.97356
   D81        2.92068   0.00013   0.02444   0.04886   0.07303   2.99371
   D82       -0.30129   0.00027   0.03343   0.05429   0.08765  -0.21364
   D83        0.46724   0.00046  -0.01080  -0.00309  -0.01386   0.45338
   D84        2.63625  -0.00078  -0.01101  -0.02439  -0.03527   2.60099
   D85       -1.60149   0.00002  -0.01556  -0.01250  -0.02801  -1.62949
   D86       -1.53723   0.00015  -0.01288  -0.01456  -0.02747  -1.56470
   D87        0.63179  -0.00109  -0.01308  -0.03586  -0.04888   0.58291
   D88        2.67724  -0.00029  -0.01764  -0.02397  -0.04162   2.63561
   D89        2.63109   0.00003  -0.01414  -0.01667  -0.03085   2.60024
   D90       -1.48308  -0.00121  -0.01435  -0.03797  -0.05226  -1.53534
   D91        0.56237  -0.00041  -0.01890  -0.02608  -0.04500   0.51736
   D92        0.69635  -0.00028  -0.00745   0.00058  -0.00674   0.68962
   D93       -2.38701  -0.00038  -0.01405  -0.00331  -0.01736  -2.40437
   D94       -1.46386  -0.00045  -0.01002  -0.00695  -0.01682  -1.48067
   D95        1.73597  -0.00055  -0.01662  -0.01083  -0.02744   1.70853
   D96        2.79990  -0.00025  -0.01097  -0.00371  -0.01456   2.78535
   D97       -0.28346  -0.00034  -0.01757  -0.00759  -0.02518  -0.30864
   D98        3.14096   0.00048  -0.00160   0.02416   0.02271  -3.11951
   D99        1.06275   0.00021  -0.00186   0.01831   0.01660   1.07934
   D100      -1.04480   0.00039  -0.00109   0.02229   0.02133  -1.02347
   D101      -1.01729   0.00021   0.00251   0.02809   0.03051  -0.98678
   D102      -3.09551  -0.00007   0.00225   0.02223   0.02439  -3.07112
   D103       1.08013   0.00012   0.00301   0.02621   0.02913   1.10926
   D104       0.96653  -0.00014   0.00212   0.02137   0.02343   0.98996
   D105      -1.11169  -0.00041   0.00186   0.01552   0.01732  -1.09438
   D106       3.06394  -0.00023   0.00262   0.01949   0.02205   3.08599
   D107       2.32163  -0.00002   0.01946   0.01789   0.03713   2.35875
   D108       0.26117   0.00060   0.01891   0.02164   0.04046   0.30163
   D109      -1.78926   0.00049   0.01803   0.02526   0.04329  -1.74598
   D110      -2.86758   0.00002   0.00148  -0.01235  -0.01106  -2.87864
   D111       0.18967   0.00025  -0.00170   0.00427   0.00244   0.19211
   D112       0.20133   0.00010   0.00969  -0.00767   0.00204   0.20337
   D113      -3.02460   0.00033   0.00651   0.00895   0.01553  -3.00907
   D114      -0.00180  -0.00003  -0.00091  -0.00286  -0.00377  -0.00556
   D115      -3.13975  -0.00008  -0.00100  -0.00498  -0.00600   3.13743
   D116       3.13857  -0.00002  -0.00018  -0.00201  -0.00218   3.13639
   D117       0.00061  -0.00007  -0.00027  -0.00414  -0.00441  -0.00381
   D118      -0.04486   0.00054   0.00221   0.02396   0.02623  -0.01863
   D119       3.08279   0.00031  -0.00137   0.01648   0.01518   3.09797
   D120      -3.11586   0.00036   0.00496   0.01002   0.01498  -3.10089
   D121       0.01179   0.00013   0.00138   0.00254   0.00393   0.01572
   D122      -3.06367  -0.00036   0.00194  -0.01954  -0.01767  -3.08134
   D123       0.06853  -0.00021   0.00130  -0.01273  -0.01149   0.05704
   D124      -0.01589  -0.00010  -0.00167  -0.00106  -0.00272  -0.01862
   D125       3.11630   0.00005  -0.00230   0.00575   0.00346   3.11976
   D126      -0.14645  -0.00063  -0.01401  -0.02932  -0.04319  -0.18964
   D127       3.00953  -0.00040  -0.01032  -0.02156  -0.03173   2.97780
   D128      -0.00262  -0.00008  -0.00044  -0.00257  -0.00302  -0.00564
   D129      -3.13976  -0.00001   0.00091  -0.00076   0.00015  -3.13961
   D130       3.12344  -0.00034  -0.00442  -0.01095  -0.01540   3.10804
   D131      -0.01371  -0.00026  -0.00307  -0.00914  -0.01223  -0.02593
   D132      -0.00201   0.00000  -0.00017   0.00124   0.00108  -0.00093
   D133      -3.13878  -0.00001   0.00062  -0.00158  -0.00095  -3.13973
   D134       3.13505  -0.00007  -0.00154  -0.00061  -0.00216   3.13289
   D135      -0.00172  -0.00009  -0.00075  -0.00343  -0.00419  -0.00591
   D136       0.00666   0.00004   0.00026   0.00254   0.00279   0.00945
   D137      -3.13525  -0.00012  -0.00047  -0.00548  -0.00600  -3.14125
   D138      -3.13857   0.00009   0.00035   0.00467   0.00502  -3.13355
   D139       0.00270  -0.00007  -0.00037  -0.00336  -0.00376  -0.00106
   D140       0.01142   0.00002   0.00108  -0.00025   0.00082   0.01223
   D141      -3.13805   0.00010   0.00079   0.00470   0.00548  -3.13257
   D142      -3.12069  -0.00013   0.00173  -0.00711  -0.00542  -3.12611
   D143       0.01303  -0.00004   0.00144  -0.00217  -0.00075   0.01228
   D144      -0.00249   0.00003  -0.00016   0.00014  -0.00002  -0.00251
   D145       3.13426   0.00004  -0.00095   0.00297   0.00202   3.13629
   D146      -3.13622  -0.00006   0.00013  -0.00480  -0.00468  -3.14090
   D147       0.00054  -0.00004  -0.00066  -0.00197  -0.00264  -0.00210
         Item               Value     Threshold  Converged?
 Maximum Force            0.005073     0.000450     NO 
 RMS     Force            0.000589     0.000300     NO 
 Maximum Displacement     0.222538     0.001800     NO 
 RMS     Displacement     0.047817     0.001200     NO 
 Predicted change in Energy=-9.126378D-04
 Lowest energy point so far.  Saving SCF results.
 GradGradGradGradGradGradGradGradGradGradGradGradGradGradGradGradGradGrad

 Leave Link  103 at Wed Aug 28 14:03:24 2019, MaxMem=   536870912 cpu:         0.8
 (Enter /pbs_home/pkowalski/g09d01/g09/l202.exe)
                          Input orientation:                          
 ---------------------------------------------------------------------
 Center     Atomic      Atomic             Coordinates (Angstroms)
 Number     Number       Type             X           Y           Z
 ---------------------------------------------------------------------
      1          6           0       -1.698742    0.007923   -0.425852
      2          6           0       -3.010049    0.283010   -0.976035
      3          6           0       -3.811804   -0.819275   -0.630110
      4          8           0       -3.142450   -1.786772    0.035548
      5          6           0       -1.739475   -1.473036   -0.015657
      6          6           0       -5.165021   -0.867899   -0.933360
      7          6           0       -0.594435    0.722434   -0.161870
      8          6           0       -0.215470    2.117820   -0.543517
      9          6           0        0.500985    0.143050    0.614837
     10          6           0        1.334968    2.070344   -0.545449
     11          6           0        1.701531    1.035569    0.551251
     12          9           0       -0.612924    3.021804    0.381450
     13          9           0       -0.689099    2.523897   -1.735719
     14          9           0        1.740824    1.599735   -1.737534
     15          9           0        1.887131    3.260809   -0.331532
     16          9           0        2.847485    0.395273    0.250455
     17          9           0        1.907959    1.687601    1.719122
     18          6           0       -1.070283   -1.630872    1.343122
     19          6           0        0.327883   -1.004732    1.287608
     20          6           0       -1.885265   -1.012620    2.478139
     21          1           0       -1.342494   -1.138169    3.424136
     22          1           0       -2.852082   -1.526288    2.542711
     23          1           0       -2.053188    0.058332    2.304798
     24          6           0       -1.106030   -2.356575   -1.086424
     25          1           0       -1.230031   -3.406899   -0.797105
     26          1           0       -0.036607   -2.135475   -1.200080
     27          1           0       -1.609048   -2.181570   -2.046555
     28          6           0       -5.709460    0.227809   -1.600303
     29          6           0        1.186803   -1.931376    1.989603
     30          6           0        0.429311   -3.101840    2.168030
     31          8           0       -0.826969   -3.009633    1.674543
     32          6           0        0.962507   -4.233642    2.768294
     33          6           0       -4.928711    1.334845   -1.954045
     34          6           0       -3.574548    1.374080   -1.639941
     35          1           0       -2.956400    2.230305   -1.909660
     36          1           0       -6.772411    0.220243   -1.852655
     37          1           0       -5.387833    2.173972   -2.479451
     38          1           0       -5.763470   -1.733987   -0.649651
     39          6           0        2.519254   -1.886302    2.401974
     40          6           0        3.063536   -3.012788    3.008571
     41          6           0        2.291043   -4.167837    3.185022
     42          1           0        4.100767   -2.999604    3.347510
     43          1           0        2.740750   -5.043085    3.659647
     44          1           0        0.355721   -5.130723    2.894103
     45          1           0        3.111999   -0.983899    2.244355
 ---------------------------------------------------------------------
                    Distance matrix (angstroms):
                    1          2          3          4          5
     1  C    0.000000
     2  C    1.448413   0.000000
     3  C    2.278378   1.406238   0.000000
     4  O    2.349066   2.307559   1.351734   0.000000
     5  C    1.537257   2.370734   2.258208   1.438539   0.000000
     6  C    3.611055   2.443423   1.387631   2.423613   3.597601
     7  C    1.341531   2.586725   3.598274   3.581545   2.480440
     8  C    2.581784   3.370946   4.644098   4.914099   3.936429
     9  C    2.437230   3.857178   4.590872   4.163461   2.833534
    10  C    3.670325   4.717960   5.903078   5.938197   4.721062
    11  C    3.684106   5.009784   5.935732   5.629894   4.295929
    12  F    3.303667   3.884580   5.099997   5.444313   4.650849
    13  F    3.010856   3.314439   4.706427   5.266705   4.476312
    14  F    4.010609   4.988430   6.157083   6.201501   4.951692
    15  F    4.842380   5.767585   7.015275   7.135090   5.971711
    16  F    4.612549   5.985615   6.826174   6.378623   4.960000
    17  F    4.520013   5.781310   6.672256   6.357069   5.128631
    18  C    2.491963   3.578286   3.473942   2.455185   1.522830
    19  C    2.840532   4.233692   4.566075   3.771267   2.488328
    20  C    3.083741   3.856827   3.661986   2.854133   2.540129
    21  H    4.032722   4.915485   4.757741   3.891409   3.478780
    22  H    3.535020   3.959809   3.389355   2.537328   2.790337
    23  H    2.754019   3.424898   3.532224   3.120961   2.797859
    24  C    2.525572   3.256514   3.145271   2.393847   1.525921
    25  H    3.466775   4.100721   3.659131   2.641112   2.147096
    26  H    2.820687   3.839352   4.038485   3.360749   2.177485
    27  H    2.725546   3.030342   2.951999   2.615787   2.154896
    28  C    4.184919   2.771205   2.374607   3.650217   4.600517
    29  C    4.233400   5.595720   5.752020   4.752018   3.576905
    30  C    4.574654   5.759475   5.570165   4.362838   3.482115
    31  O    3.778530   4.757405   4.361001   3.089198   2.459792
    32  C    5.939334   7.085291   6.782411   5.505066   4.761516
    33  C    3.811666   2.396690   2.764148   4.110194   4.670414
    34  C    2.618979   1.396376   2.426284   3.603465   3.756576
    35  H    2.953367   2.160207   3.415978   4.467142   4.333923
    36  H    5.274748   3.863647   3.367552   4.557415   5.618915
    37  H    4.745359   3.389669   3.855316   5.201390   5.716771
    38  H    4.427906   3.428722   2.155477   2.709618   4.081983
    39  C    5.419979   6.833011   7.100307   6.137163   4.914519
    40  C    6.602972   7.976704   8.082190   6.989725   5.880961
    41  C    6.811296   8.076262   7.938062   6.716510   5.809593
    42  H    7.544387   8.946077   9.120530   8.056317   6.910117
    43  H    7.868486   9.106510   8.898233   7.638699   6.806286
    44  H    6.453573   7.457539   6.955352   5.620547   5.122033
    45  H    5.590791   7.032456   7.498579   6.681435   5.374356
                    6          7          8          9         10
     6  C    0.000000
     7  C    4.900470   0.000000
     8  C    5.793492   1.495451   0.000000
     9  C    5.960079   1.462499   2.398918   0.000000
    10  C    7.143781   2.384658   1.551166   2.399220   0.000000
    11  C    7.278516   2.424470   2.458592   1.497312   1.551734
    12  F    6.130260   2.362761   1.353041   3.095559   2.357690
    13  F    5.672912   2.393999   1.345574   3.551034   2.391506
    14  F    7.377438   2.950561   2.349718   3.031960   1.344343
    15  F    8.193977   3.553914   2.402559   3.540824   1.329605
    16  F    8.197394   3.481934   3.602673   2.387982   2.393123
    17  F    7.974540   3.275920   3.132662   2.363188   2.367085
    18  C    4.746723   2.833634   4.282851   2.479129   4.801140
    19  C    5.926501   2.436136   3.660408   1.341637   3.718927
    20  C    4.734561   3.412667   4.660287   3.240626   5.386711
    21  H    5.802804   4.108634   5.254895   3.596123   5.763764
    22  H    4.226846   4.179531   5.454911   4.212653   6.324863
    23  H    4.585529   2.941673   3.966307   3.063811   4.863301
    24  C    4.326082   3.255277   4.594351   3.424166   5.084166
    25  H    4.685001   4.225979   5.622825   4.194298   6.053325
    26  H    5.289472   3.091391   4.307388   2.962196   4.471988
    27  H    3.950933   3.607591   4.762976   4.115714   5.385102
    28  C    1.393486   5.336405   5.905325   6.594213   7.357420
    29  C    7.072507   3.852837   4.977857   2.581390   4.739431
    30  C    6.775371   4.593644   5.917185   3.598174   5.910557
    31  O    5.496078   4.165910   5.620009   3.581319   5.950505
    32  C    7.910566   5.964278   7.259255   4.899573   7.131610
    33  C    2.439205   4.729998   4.981695   6.123816   6.462104
    34  C    2.838191   3.389751   3.610915   4.817617   5.077997
    35  H    3.928109   3.302624   3.064588   4.762691   4.505829
    36  H    2.147757   6.424822   6.950404   7.680935   8.417913
    37  H    3.419506   5.518587   5.523073   6.955389   6.996225
    38  H    1.090294   5.743767   6.754850   6.660750   8.054292
    39  C    8.438582   4.803525   5.673413   3.374246   5.073942
    40  C    9.372754   6.114273   7.049280   4.717621   6.438730
    41  C    9.134743   6.591086   7.726195   5.328593   7.331125
    42  H   10.427120   6.943647   7.743256   5.504744   6.964851
    43  H   10.051324   7.679106   8.813875   6.417431   8.382120
    44  H    7.956113   6.670923   8.042690   5.747072   8.040200
    45  H    8.866813   4.736997   5.335254   3.277612   4.502138
                   11         12         13         14         15
    11  C    0.000000
    12  F    3.054614   0.000000
    13  F    3.627735   2.176263   0.000000
    14  F    2.357618   3.471672   2.599731   0.000000
    15  F    2.401134   2.610698   3.025184   2.181150   0.000000
    16  F    1.346725   4.346293   4.580759   2.574399   3.077708
    17  F    1.353396   3.150288   4.402275   3.461809   2.584685
    18  C    3.926821   4.772985   5.185236   5.275375   5.956451
    19  C    2.567481   4.233112   4.756678   4.234517   4.821588
    20  C    4.557749   4.721391   5.629775   6.143681   6.355109
    21  H    4.716428   5.205342   6.360956   6.606497   6.624691
    22  H    5.591460   5.510900   6.275943   7.013366   7.323777
    23  H    4.257679   3.815205   4.926005   5.754206   5.721206
    24  C    4.697981   5.596854   4.941096   4.917409   6.409671
    25  H    5.490686   6.564909   6.028926   5.897183   7.375078
    26  H    4.017935   5.425026   4.735230   4.171320   5.794396
    27  H    5.297028   5.827741   4.804617   5.061166   6.692089
    28  C    7.759152   6.140718   5.522172   7.576789   8.277503
    29  C    3.337149   5.509915   6.102990   5.164033   5.730350
    30  C    4.620679   6.463523   6.938228   6.251264   6.989732
    31  O    4.900893   6.172206   6.501450   6.283478   7.121033
    32  C    5.764201   7.798750   8.287235   7.411919   8.162759
    33  C    7.094095   5.189064   4.408608   6.678303   7.266195
    34  C    5.723017   3.946167   3.107583   5.321055   5.924662
    35  H    5.401833   3.371577   2.292838   4.742484   5.197328
    36  H    8.845971   7.125955   6.505934   8.625046   9.303038
    37  H    7.793600   5.630571   4.770082   7.190127   7.662889
    38  H    8.052257   7.085819   6.712553   8.283213   9.142258
    39  C    3.554036   6.162999   6.845720   5.467534   5.862114
    40  C    4.927745   7.538861   8.200332   6.749107   7.204043
    41  C    5.861715   8.245239   8.824638   7.602577   8.228856
    42  H    5.464249   8.202057   8.904555   7.251270   7.591331
    43  H    6.905950   9.329316   9.906213   8.617220   9.252720
    44  H    6.732259   8.585766   9.006670   8.286714   9.119635
    45  H    2.989025   5.778505   6.526405   4.940721   5.114004
                   16         17         18         19         20
    16  F    0.000000
    17  F    2.170208   0.000000
    18  C    4.544017   4.474770   0.000000
    19  C    3.063347   3.151429   1.532971   0.000000
    20  C    5.416979   4.717611   1.527971   2.513056   0.000000
    21  H    5.475365   4.632224   2.155800   2.715275   1.097850
    22  H    6.436762   5.802188   2.150526   3.458249   1.096705
    23  H    5.324514   4.322987   2.178149   2.798978   1.097809
    24  C    4.999020   5.771532   2.535867   3.085387   3.888384
    25  H    5.672744   6.490940   2.785743   3.541684   4.109638
    26  H    4.102039   5.188351   2.791234   2.756814   4.267040
    27  H    5.637115   6.443613   3.476125   4.031537   4.681409
    28  C    8.756407   8.436507   5.800036   6.805049   5.726851
    29  C    3.346012   3.700030   2.366997   1.445410   3.243513
    30  C    4.664168   5.032561   2.256767   2.276684   3.133411
    31  O    5.207977   5.435607   1.438757   2.345853   2.398711
    32  C    5.596383   6.087344   3.596909   3.608467   4.309174
    33  C    8.137066   7.768954   5.878287   6.604068   5.866636
    34  C    6.765662   6.437351   4.919325   5.427547   5.050604
    35  H    6.458988   6.092994   5.389502   5.610215   5.560277
    36  H    9.848660   9.500503   6.793665   7.859771   6.645294
    37  H    8.856445   8.431676   6.908701   7.547470   6.855659
    38  H    8.915856   8.727495   5.099783   6.433457   5.034274
    39  C    3.153149   3.689546   3.751157   2.611720   4.490980
    40  C    4.389620   5.009161   4.666033   3.804970   5.364015
    41  C    5.453740   6.048286   4.596443   4.178445   5.281725
    42  H    4.763156   5.424937   5.712333   4.738920   6.366827
    43  H    6.419480   7.054170   5.615466   5.268472   6.248250
    44  H    6.613198   7.090808   4.085092   4.427798   4.706784
    45  H    2.438794   2.976994   4.326924   2.943994   5.002812
                   21         22         23         24         25
    21  H    0.000000
    22  H    1.790644   0.000000
    23  H    1.785951   1.790491   0.000000
    24  C    4.678203   4.112019   4.269575   0.000000
    25  H    4.793606   4.161985   4.723051   1.096477   0.000000
    26  H    4.907478   4.722975   4.600386   1.097938   1.789739
    27  H    5.575679   4.799572   4.914132   1.097954   1.790589
    28  C    6.795681   5.329730   5.352276   5.304213   5.824218
    29  C    3.014035   4.096660   3.815210   3.860029   3.972908
    30  C    2.927986   3.659274   4.020969   3.674801   3.411524
    31  O    2.613278   2.656146   3.363516   2.850842   2.535611
    32  C    3.914730   4.683134   5.265955   4.760365   4.266473
    33  C    6.921097   5.720078   5.294890   5.384444   6.123959
    34  C    6.077693   5.140883   4.427945   4.507522   5.391187
    35  H    6.511582   5.826362   4.826481   5.014086   5.999684
    36  H    7.692452   6.143175   6.291399   6.271760   6.707334
    37  H    7.885898   6.733801   6.203614   6.387505   7.159870
    38  H    6.041173   4.325563   5.070244   4.719124   4.834507
    39  C    4.064187   5.385227   4.969735   5.052995   5.157853
    40  C    4.806245   6.117291   6.008988   5.880892   5.750931
    41  C    4.736945   5.817395   6.124348   5.750306   5.369759
    42  H    5.753251   7.152655   6.950495   6.869060   6.764696
    43  H    5.654796   6.700387   7.130352   6.673848   6.189252
    44  H    4.370967   4.837916   5.751210   5.067269   4.371635
    45  H    4.610661   5.996121   5.269635   5.547080   5.828776
                   26         27         28         29         30
    26  H    0.000000
    27  H    1.786397   0.000000
    28  C    6.158454   4.776780   0.000000
    29  C    3.422349   4.916295   8.068950   0.000000
    30  C    3.534842   4.771218   7.935452   1.405567   0.000000
    31  O    3.106812   3.891517   6.711510   2.305901   1.352875
    32  C    4.598752   5.831523   9.138070   2.440716   1.387656
    33  C    6.045185   4.836723   1.400082   7.976219   8.086042
    34  C    5.002748   4.083035   2.423501   6.838867   7.110935
    35  H    5.299880   4.615056   3.418338   7.049112   7.518136
    36  H    7.165634   5.697949   1.092522   9.096236   8.891959
    37  H    6.988830   5.782505   2.159606   8.947188   9.125373
    38  H    5.767246   4.405780   2.180665   7.437131   6.939804
    39  C    4.423720   6.076139   9.391454   1.395530   2.429017
    40  C    5.300312   6.933849  10.426344   2.393716   2.766511
    41  C    5.364472   6.820950  10.306749   2.765886   2.374167
    42  H    6.208474   7.897284  11.451532   3.387655   3.857618
    43  H    6.307524   7.724620  11.263013   3.858307   3.366914
    44  H    5.088002   6.080125   9.257428   3.427045   2.156145
    45  H    4.806660   6.491117   9.698854   2.160785   3.418818
                   31         32         33         34         35
    31  O    0.000000
    32  C    2.428315   0.000000
    33  C    6.990381   9.381630   0.000000
    34  C    6.144261   8.453636   1.390668   0.000000
    35  H    6.696114   8.889528   2.166525   1.089944   0.000000
    36  H    7.630302  10.050832   2.156814   3.406305   4.313414
    37  H    8.057723  10.436626   1.091320   2.152349   2.497940
    38  H    5.603409   7.947917   3.437440   3.928376   5.018255
    39  C    3.603919   2.840362   9.209933   8.006347   8.094407
    40  C    4.112867   2.441831  10.363662   9.215066   9.376495
    41  C    3.653078   1.393915  10.431412   9.402036   9.717390
    42  H    5.203989   3.421551  11.332493  10.144666  10.236864
    43  H    4.561161   2.147524  11.446055  10.447423  10.787813
    44  H    2.717555   1.090308   9.655741   8.849692   9.393137
    45  H    4.465843   3.931368   9.362487   8.084413   8.025735
                   36         37         38         39         40
    36  H    0.000000
    37  H    2.475275   0.000000
    38  H    2.506830   4.331445   0.000000
    39  C   10.434291  10.140816   8.828314   0.000000
    40  C   11.438088  11.333424   9.640226   1.390387   0.000000
    41  C   11.259646  11.457309   9.246811   2.422941   1.400720
    42  H   12.475381  12.278147  10.718314   2.152827   1.091284
    43  H   12.189682  12.483922  10.091677   3.405303   2.156432
    44  H   10.098258  10.734154   7.844776   3.930563   3.439624
    45  H   10.767405  10.224169   9.365461   1.091110   2.168586
                   41         42         43         44         45
    41  C    0.000000
    42  H    2.160155   0.000000
    43  H    1.092505   2.474447   0.000000
    44  H    2.181113   4.332737   2.506412   0.000000
    45  H    3.419983   2.501535   4.314843   5.021492   0.000000
 Stoichiometry    C23H14F6O2
 Framework group  C1[X(C23H14F6O2)]
 Deg. of freedom   129
 Full point group                 C1      NOp   1
 RotChk:  IX=0 Diff= 6.40D-03
 Largest Abelian subgroup         C1      NOp   1
 Largest concise Abelian subgroup C1      NOp   1
                         Standard orientation:                         
 ---------------------------------------------------------------------
 Center     Atomic      Atomic             Coordinates (Angstroms)
 Number     Number       Type             X           Y           Z
 ---------------------------------------------------------------------
      1          6           0        1.417906   -0.301460    0.174777
      2          6           0        2.809676   -0.699028    0.121703
      3          6           0        2.806981   -2.104203    0.067084
      4          8           0        1.569819   -2.645182    0.129999
      5          6           0        0.642277   -1.597116    0.462588
      6          6           0        3.977857   -2.836865   -0.066238
      7          6           0        0.730811    0.833235   -0.025407
      8          6           0        1.196815    2.243805   -0.197177
      9          6           0       -0.729872    0.818119   -0.096668
     10          6           0       -0.016400    3.074818    0.296427
     11          6           0       -1.258262    2.218809   -0.068140
     12          9           0        1.421821    2.548505   -1.496119
     13          9           0        2.310232    2.556740    0.490531
     14          9           0        0.060091    3.178526    1.634579
     15          9           0       -0.058594    4.291885   -0.237253
     16          9           0       -2.256752    2.412032    0.814668
     17          9           0       -1.720405    2.608524   -1.279019
     18          6           0       -0.601463   -1.637106   -0.415208
     19          6           0       -1.395205   -0.340692   -0.217003
     20          6           0       -0.274345   -1.839693   -1.893939
     21          1           0       -1.205901   -1.837007   -2.474861
     22          1           0        0.228674   -2.806322   -2.017883
     23          1           0        0.378446   -1.039501   -2.266419
     24          6           0        0.314988   -1.722278    1.947731
     25          1           0       -0.161033   -2.694127    2.124298
     26          1           0       -0.362992   -0.921989    2.272305
     27          1           0        1.243075   -1.660094    2.531078
     28          6           0        5.171920   -2.122979   -0.146149
     29          6           0       -2.779444   -0.750475   -0.145093
     30          6           0       -2.762398   -2.149873   -0.014671
     31          8           0       -1.515636   -2.675075   -0.019066
     32          6           0       -3.930028   -2.884798    0.134044
     33          6           0        5.196564   -0.724109   -0.093374
     34          6           0        4.015813   -0.000739    0.035153
     35          1           0        4.021971    1.088383    0.077030
     36          1           0        6.111100   -2.670957   -0.252286
     37          1           0        6.150659   -0.197911   -0.154996
     38          1           0        3.945649   -3.925818   -0.109659
     39          6           0       -3.989051   -0.055460   -0.108898
     40          6           0       -5.166139   -0.781263    0.035501
     41          6           0       -5.130253   -2.176303    0.156298
     42          1           0       -6.125473   -0.261582    0.058072
     43          1           0       -6.067099   -2.725913    0.273835
     44          1           0       -3.891417   -3.969707    0.235297
     45          1           0       -3.999132    1.032598   -0.189819
 ---------------------------------------------------------------------
 Rotational constants (GHZ):      0.2080535      0.1494758      0.0959775
 Leave Link  202 at Wed Aug 28 14:03:24 2019, MaxMem=   536870912 cpu:         0.0
 (Enter /pbs_home/pkowalski/g09d01/g09/l301.exe)
 Basis read from rwf:  (5D, 7F)
 No pseudopotential information found on rwf file.
 There are   535 symmetry adapted cartesian basis functions of A   symmetry.
 There are   504 symmetry adapted basis functions of A   symmetry.
   504 basis functions,   873 primitive gaussians,   535 cartesian basis functions
   111 alpha electrons      111 beta electrons
       nuclear repulsion energy      3365.6241747108 Hartrees.
 IExCor=20419 DFT=T Ex+Corr=CAM-B3LYP ExCW=0 ScaHFX=  1.000000
 ScaDFX=  1.000000  1.000000  1.000000  0.810000 ScalE2=  1.000000  1.000000
 IRadAn=      0 IRanWt=     -1 IRanGd=            0 ICorTp=0 IEmpDi=131
  HFx wShort=  0.000000 wLong=  0.330000 cFull=  0.190000 cShort=  0.000000 cLong=  0.460000
  DFx wShort=  0.000000 wLong=  0.330000 cFull=  0.190000 cShort=  0.000000 cLong=  0.460000
 NAtoms=   45 NActive=   45 NUniq=   45 SFac= 1.00D+00 NAtFMM=   60 NAOKFM=F Big=F
 Integral buffers will be    131072 words long.
 Raffenetti 2 integral format.
 Two-electron integral symmetry is turned on.
 R6Disp:  Grimme-D3 Dispersion energy=       -0.0396272974 Hartrees.
 Nuclear repulsion after empirical dispersion term =     3365.5845474134 Hartrees.
 No density basis found on file   724.
 Leave Link  301 at Wed Aug 28 14:03:24 2019, MaxMem=   536870912 cpu:         0.6
 (Enter /pbs_home/pkowalski/g09d01/g09/l302.exe)
 NPDir=0 NMtPBC=     1 NCelOv=     1 NCel=       1 NClECP=     1 NCelD=      1
         NCelK=      1 NCelE2=     1 NClLst=     1 CellRange=     0.0.
 One-electron integrals computed using PRISM.
 NBasis=   504 RedAO= T EigKep=  2.48D-04  NBF=   504
 NBsUse=   504 1.00D-06 EigRej= -1.00D+00 NBFU=   504
 Precomputing XC quadrature grid using
 IXCGrd= 4 IRadAn=           0 IRanWt=          -1 IRanGd=           0 AccXCQ= 0.00D+00.
 Generated NRdTot=       0 NPtTot=           0 NUsed=           0 NTot=          32
 NSgBfM=   518   518   520   521   524 MxSgAt=    45 MxSgA2=    45.
 Leave Link  302 at Wed Aug 28 14:03:25 2019, MaxMem=   536870912 cpu:         9.8
 (Enter /pbs_home/pkowalski/g09d01/g09/l303.exe)
 DipDrv:  MaxL=1.
 Leave Link  303 at Wed Aug 28 14:03:26 2019, MaxMem=   536870912 cpu:         1.1
 (Enter /pbs_home/pkowalski/g09d01/g09/l401.exe)
 Initial guess from the checkpoint file:  "dae0097freq_closed_cam-b3lypd3.chk"
 B after Tr=     0.000000    0.000000    0.000000
         Rot=    0.999996   -0.000988   -0.002247   -0.001556 Ang=  -0.33 deg.
 Guess basis will be translated and rotated to current coordinates.
 JPrj=2 DoOrth=T DoCkMO=T.
 Generating alternative initial guess.
 ExpMin= 1.22D-01 ExpMax= 2.89D+03 ExpMxC= 4.35D+02 IAcc=1 IRadAn=         1 AccDes= 0.00D+00
 Harris functional with IExCor=20419 and IRadAn=       1 diagonalized for initial guess.
 HarFok:  IExCor=20419 AccDes= 0.00D+00 IRadAn=         1 IDoV= 1 UseB2=F ITyADJ=14
 ICtDFT=  3500011 ScaDFX=  1.000000  1.000000  1.000000  1.000000
 FoFCou: FMM=F IPFlag=           0 FMFlag=      100000 FMFlg1=           0
         NFxFlg=           0 DoJE=T BraDBF=F KetDBF=T FulRan=T
         wScrn=  0.000000 ICntrl=     500 IOpCl=  0 I1Cent=   200000004 NGrid=           0
         NMat0=    1 NMatS0=      1 NMatT0=    0 NMatD0=    1 NMtDS0=    0 NMtDT0=    0
 Petite list used in FoFCou.
 Harris En= -1576.03188951058    
 Leave Link  401 at Wed Aug 28 14:03:29 2019, MaxMem=   536870912 cpu:        26.2
 (Enter /pbs_home/pkowalski/g09d01/g09/l502.exe)
 Closed shell SCF:
 Using DIIS extrapolation, IDIIS=  1040.
 Integral symmetry usage will be decided dynamically.
 IVT=      885537 IEndB=      885537 NGot=   536870912 MDV=   536288776
 LenX=   536288776 LenY=   536002016
 Requested convergence on RMS density matrix=1.00D-08 within 128 cycles.
 Requested convergence on MAX density matrix=1.00D-06.
 Requested convergence on             energy=1.00D-06.
 No special actions if energy rises.
 Fock matrices will be formed incrementally for  20 cycles.
 Integral accuracy reduced to 1.0D-05 until final iterations.

 Cycle   1  Pass 0  IDiag  1:
 FoFJK:  IHMeth= 1 ICntrl=       0 DoSepK=T KAlg= 0 I1Cent=   0 FoldK=F
 IRaf=         1 NMat=   1 IRICut=       1 DoRegI=T DoRafI=F ISym2E= 0.
 FoFCou: FMM=F IPFlag=           0 FMFlag=      100000 FMFlg1=           0
         NFxFlg=           0 DoJE=T BraDBF=F KetDBF=F FulRan=T
         wScrn=  0.000000 ICntrl=     500 IOpCl=  0 I1Cent=           0 NGrid=           0
         NMat0=    1 NMatS0=      1 NMatT0=    0 NMatD0=    1 NMtDS0=    0 NMtDT0=    0
 Symmetry not used in FoFCou.
 E= -1632.52446836388    
 DIIS: error= 2.11D-03 at cycle   1 NSaved=   1.
 NSaved= 1 IEnMin= 1 EnMin= -1632.52446836388     IErMin= 1 ErrMin= 2.11D-03
 ErrMax= 2.11D-03  0.00D+00 EMaxC= 1.00D-01 BMatC= 1.07D-02 BMatP= 1.07D-02
 IDIUse=3 WtCom= 9.79D-01 WtEn= 2.11D-02
 Coeff-Com:  0.100D+01
 Coeff-En:   0.100D+01
 Coeff:      0.100D+01
 Gap=     0.697 Goal=   None    Shift=    0.000
 GapD=    0.697 DampG=2.000 DampE=1.000 DampFc=2.0000 IDamp=-1.
 RMSDP=5.23D-04 MaxDP=1.77D-02              OVMax= 1.27D-02

 Cycle   2  Pass 0  IDiag  1:
 RMSU=  5.23D-04    CP:  1.00D+00
 E= -1632.53749106497     Delta-E=       -0.013022701092 Rises=F Damp=F
 DIIS: error= 5.42D-04 at cycle   2 NSaved=   2.
 NSaved= 2 IEnMin= 2 EnMin= -1632.53749106497     IErMin= 2 ErrMin= 5.42D-04
 ErrMax= 5.42D-04  0.00D+00 EMaxC= 1.00D-01 BMatC= 2.60D-04 BMatP= 1.07D-02
 IDIUse=3 WtCom= 9.95D-01 WtEn= 5.42D-03
 Coeff-Com: -0.105D+00 0.111D+01
 Coeff-En:   0.000D+00 0.100D+01
 Coeff:     -0.104D+00 0.110D+01
 Gap=     0.198 Goal=   None    Shift=    0.000
 RMSDP=8.54D-05 MaxDP=2.04D-03 DE=-1.30D-02 OVMax= 3.70D-03

 Cycle   3  Pass 0  IDiag  1:
 RMSU=  6.63D-05    CP:  1.00D+00  1.10D+00
 E= -1632.53805418938     Delta-E=       -0.000563124402 Rises=F Damp=F
 DIIS: error= 2.58D-04 at cycle   3 NSaved=   3.
 NSaved= 3 IEnMin= 3 EnMin= -1632.53805418938     IErMin= 3 ErrMin= 2.58D-04
 ErrMax= 2.58D-04  0.00D+00 EMaxC= 1.00D-01 BMatC= 8.10D-05 BMatP= 2.60D-04
 IDIUse=3 WtCom= 9.97D-01 WtEn= 2.58D-03
 Coeff-Com: -0.517D-01 0.412D+00 0.640D+00
 Coeff-En:   0.000D+00 0.000D+00 0.100D+01
 Coeff:     -0.516D-01 0.411D+00 0.641D+00
 Gap=     0.197 Goal=   None    Shift=    0.000
 RMSDP=3.82D-05 MaxDP=1.71D-03 DE=-5.63D-04 OVMax= 1.73D-03

 Cycle   4  Pass 0  IDiag  1:
 RMSU=  3.49D-05    CP:  1.00D+00  1.12D+00  8.41D-01
 E= -1632.53811186004     Delta-E=       -0.000057670670 Rises=F Damp=F
 DIIS: error= 1.13D-04 at cycle   4 NSaved=   4.
 NSaved= 4 IEnMin= 4 EnMin= -1632.53811186004     IErMin= 4 ErrMin= 1.13D-04
 ErrMax= 1.13D-04  0.00D+00 EMaxC= 1.00D-01 BMatC= 2.03D-05 BMatP= 8.10D-05
 IDIUse=3 WtCom= 9.99D-01 WtEn= 1.13D-03
 Coeff-Com:  0.301D-02-0.988D-01 0.318D+00 0.777D+00
 Coeff-En:   0.000D+00 0.000D+00 0.756D-01 0.924D+00
 Coeff:      0.301D-02-0.987D-01 0.318D+00 0.777D+00
 Gap=     0.197 Goal=   None    Shift=    0.000
 RMSDP=1.55D-05 MaxDP=6.14D-04 DE=-5.77D-05 OVMax= 9.71D-04

 Cycle   5  Pass 0  IDiag  1:
 RMSU=  8.46D-06    CP:  1.00D+00  1.12D+00  1.00D+00  7.97D-01
 E= -1632.53812767365     Delta-E=       -0.000015813608 Rises=F Damp=F
 DIIS: error= 2.77D-05 at cycle   5 NSaved=   5.
 NSaved= 5 IEnMin= 5 EnMin= -1632.53812767365     IErMin= 5 ErrMin= 2.77D-05
 ErrMax= 2.77D-05  0.00D+00 EMaxC= 1.00D-01 BMatC= 9.43D-07 BMatP= 2.03D-05
 IDIUse=1 WtCom= 1.00D+00 WtEn= 0.00D+00
 Coeff-Com:  0.297D-02-0.582D-01 0.125D+00 0.355D+00 0.576D+00
 Coeff:      0.297D-02-0.582D-01 0.125D+00 0.355D+00 0.576D+00
 Gap=     0.197 Goal=   None    Shift=    0.000
 RMSDP=3.79D-06 MaxDP=1.56D-04 DE=-1.58D-05 OVMax= 2.68D-04

 Initial convergence to 1.0D-05 achieved.  Increase integral accuracy.
 Cycle   6  Pass 1  IDiag  1:
 E= -1632.53812198667     Delta-E=        0.000005686987 Rises=F Damp=F
 DIIS: error= 1.60D-04 at cycle   1 NSaved=   1.
 NSaved= 1 IEnMin= 1 EnMin= -1632.53812198667     IErMin= 1 ErrMin= 1.60D-04
 ErrMax= 1.60D-04  0.00D+00 EMaxC= 1.00D-01 BMatC= 6.15D-06 BMatP= 6.15D-06
 IDIUse=3 WtCom= 9.98D-01 WtEn= 1.60D-03
 Coeff-Com:  0.100D+01
 Coeff-En:   0.100D+01
 Coeff:      0.100D+01
 Gap=     0.197 Goal=   None    Shift=    0.000
 RMSDP=3.79D-06 MaxDP=1.56D-04 DE= 5.69D-06 OVMax= 2.48D-04

 Cycle   7  Pass 1  IDiag  1:
 RMSU=  1.40D-04    CP:  1.00D+00
 E= -1632.53812751403     Delta-E=       -0.000005527359 Rises=F Damp=F
 DIIS: error= 1.28D-05 at cycle   2 NSaved=   2.
 NSaved= 2 IEnMin= 2 EnMin= -1632.53812751403     IErMin= 2 ErrMin= 1.28D-05
 ErrMax= 1.28D-05  0.00D+00 EMaxC= 1.00D-01 BMatC= 2.25D-07 BMatP= 6.15D-06
 IDIUse=1 WtCom= 1.00D+00 WtEn= 0.00D+00
 Coeff-Com:  0.312D-01 0.969D+00
 Coeff:      0.312D-01 0.969D+00
 Gap=     0.197 Goal=   None    Shift=    0.000
 RMSDP=5.91D-06 MaxDP=2.23D-04 DE=-5.53D-06 OVMax= 2.61D-04

 Cycle   8  Pass 1  IDiag  1:
 RMSU=  3.39D-06    CP:  1.00D+00  1.03D+00
 E= -1632.53812734637     Delta-E=        0.000000167656 Rises=F Damp=F
 DIIS: error= 1.63D-05 at cycle   3 NSaved=   3.
 NSaved= 3 IEnMin= 2 EnMin= -1632.53812751403     IErMin= 2 ErrMin= 1.28D-05
 ErrMax= 1.63D-05  0.00D+00 EMaxC= 1.00D-01 BMatC= 4.27D-07 BMatP= 2.25D-07
 IDIUse=1 WtCom= 1.00D+00 WtEn= 0.00D+00
 Coeff-Com: -0.173D-01 0.588D+00 0.429D+00
 Coeff:     -0.173D-01 0.588D+00 0.429D+00
 Gap=     0.197 Goal=   None    Shift=    0.000
 RMSDP=1.92D-06 MaxDP=1.04D-04 DE= 1.68D-07 OVMax= 1.61D-04

 Cycle   9  Pass 1  IDiag  1:
 RMSU=  9.56D-07    CP:  1.00D+00  1.04D+00  5.25D-01
 E= -1632.53812771531     Delta-E=       -0.000000368945 Rises=F Damp=F
 DIIS: error= 1.01D-06 at cycle   4 NSaved=   4.
 NSaved= 4 IEnMin= 4 EnMin= -1632.53812771531     IErMin= 4 ErrMin= 1.01D-06
 ErrMax= 1.01D-06  0.00D+00 EMaxC= 1.00D-01 BMatC= 1.66D-09 BMatP= 2.25D-07
 IDIUse=1 WtCom= 1.00D+00 WtEn= 0.00D+00
 Coeff-Com: -0.690D-02 0.210D+00 0.163D+00 0.633D+00
 Coeff:     -0.690D-02 0.210D+00 0.163D+00 0.633D+00
 Gap=     0.197 Goal=   None    Shift=    0.000
 RMSDP=1.98D-07 MaxDP=8.30D-06 DE=-3.69D-07 OVMax= 1.02D-05

 Cycle  10  Pass 1  IDiag  1:
 RMSU=  1.61D-07    CP:  1.00D+00  1.04D+00  5.55D-01  1.02D+00
 E= -1632.53812771674     Delta-E=       -0.000000001423 Rises=F Damp=F
 DIIS: error= 5.60D-07 at cycle   5 NSaved=   5.
 NSaved= 5 IEnMin= 5 EnMin= -1632.53812771674     IErMin= 5 ErrMin= 5.60D-07
 ErrMax= 5.60D-07  0.00D+00 EMaxC= 1.00D-01 BMatC= 3.69D-10 BMatP= 1.66D-09
 IDIUse=1 WtCom= 1.00D+00 WtEn= 0.00D+00
 Coeff-Com:  0.126D-02-0.535D-01-0.339D-01 0.300D+00 0.787D+00
 Coeff:      0.126D-02-0.535D-01-0.339D-01 0.300D+00 0.787D+00
 Gap=     0.197 Goal=   None    Shift=    0.000
 RMSDP=8.55D-08 MaxDP=3.47D-06 DE=-1.42D-09 OVMax= 4.59D-06

 Cycle  11  Pass 1  IDiag  1:
 RMSU=  5.63D-08    CP:  1.00D+00  1.04D+00  5.57D-01  1.08D+00  8.72D-01
 E= -1632.53812771733     Delta-E=       -0.000000000593 Rises=F Damp=F
 DIIS: error= 9.37D-08 at cycle   6 NSaved=   6.
 NSaved= 6 IEnMin= 6 EnMin= -1632.53812771733     IErMin= 6 ErrMin= 9.37D-08
 ErrMax= 9.37D-08  0.00D+00 EMaxC= 1.00D-01 BMatC= 1.30D-11 BMatP= 3.69D-10
 IDIUse=1 WtCom= 1.00D+00 WtEn= 0.00D+00
 Coeff-Com:  0.725D-03-0.265D-01-0.183D-01 0.469D-01 0.217D+00 0.780D+00
 Coeff:      0.725D-03-0.265D-01-0.183D-01 0.469D-01 0.217D+00 0.780D+00
 Gap=     0.197 Goal=   None    Shift=    0.000
 RMSDP=2.04D-08 MaxDP=1.12D-06 DE=-5.93D-10 OVMax= 1.42D-06

 Cycle  12  Pass 1  IDiag  1:
 RMSU=  1.87D-08    CP:  1.00D+00  1.04D+00  5.57D-01  1.08D+00  9.05D-01
                    CP:  1.06D+00
 E= -1632.53812771709     Delta-E=        0.000000000237 Rises=F Damp=F
 DIIS: error= 4.17D-08 at cycle   7 NSaved=   7.
 NSaved= 7 IEnMin= 6 EnMin= -1632.53812771733     IErMin= 7 ErrMin= 4.17D-08
 ErrMax= 4.17D-08  0.00D+00 EMaxC= 1.00D-01 BMatC= 2.98D-12 BMatP= 1.30D-11
 IDIUse=1 WtCom= 1.00D+00 WtEn= 0.00D+00
 Coeff-Com:  0.855D-04-0.194D-02-0.170D-02-0.293D-01-0.385D-01 0.311D+00
 Coeff-Com:  0.761D+00
 Coeff:      0.855D-04-0.194D-02-0.170D-02-0.293D-01-0.385D-01 0.311D+00
 Coeff:      0.761D+00
 Gap=     0.197 Goal=   None    Shift=    0.000
 RMSDP=8.87D-09 MaxDP=2.62D-07 DE= 2.37D-10 OVMax= 6.97D-07

 SCF Done:  E(RCAM-B3LYP) =  -1632.53812772     A.U. after   12 cycles
            NFock= 12  Conv=0.89D-08     -V/T= 2.0084
 KE= 1.618895255568D+03 PE=-1.055618273451D+04 EE= 3.939164803809D+03
 Leave Link  502 at Wed Aug 28 14:09:36 2019, MaxMem=   536870912 cpu:      2930.8
 (Enter /pbs_home/pkowalski/g09d01/g09/l701.exe)
 Compute integral first derivatives.
 ... and contract with generalized density number  0.
 R6Disp: Adding Grimme-D3 dispersion energy 1st derivatives to the gradient.
 Leave Link  701 at Wed Aug 28 14:09:37 2019, MaxMem=   536870912 cpu:         4.4
 (Enter /pbs_home/pkowalski/g09d01/g09/l702.exe)
 L702 exits ... SP integral derivatives will be done elsewhere.
 Leave Link  702 at Wed Aug 28 14:09:37 2019, MaxMem=   536870912 cpu:         0.2
 (Enter /pbs_home/pkowalski/g09d01/g09/l703.exe)
 Compute integral first derivatives, UseDBF=F ICtDFT=           0.
 Integral derivatives from FoFJK, PRISM(SPDF).
 Calling FoFJK, ICntrl=      2127 FMM=F ISym2X=0 I1Cent= 0 IOpClX= 0 NMat=1 NMatS=1 NMatT=0.
 FoFJK:  IHMeth= 1 ICntrl=    2127 DoSepK=T KAlg= 0 I1Cent=   0 FoldK=F
 IRaf=         1 NMat=   1 IRICut=       1 DoRegI=T DoRafI=F ISym2E= 0.
 FoFCou: FMM=F IPFlag=           0 FMFlag=      100000 FMFlg1=         800
         NFxFlg=           0 DoJE=F BraDBF=F KetDBF=F FulRan=T
         wScrn=  0.000000 ICntrl=    2527 IOpCl=  0 I1Cent=           0 NGrid=           0
         NMat0=    1 NMatS0=      1 NMatT0=    0 NMatD0=    1 NMtDS0=    0 NMtDT0=    0
 Symmetry not used in FoFCou.
 Leave Link  703 at Wed Aug 28 14:12:20 2019, MaxMem=   536870912 cpu:      1294.7
 (Enter /pbs_home/pkowalski/g09d01/g09/l716.exe)
 Dipole        = 1.13437546D-02-1.27971654D+00 4.96716689D-02
 ***** Axes restored to original set *****
 -------------------------------------------------------------------
 Center     Atomic                   Forces (Hartrees/Bohr)
 Number     Number              X              Y              Z
 -------------------------------------------------------------------
      1        6          -0.001390654   -0.002577885   -0.001128036
      2        6          -0.000920855   -0.000074600    0.000792253
      3        6          -0.000033116    0.000350158   -0.000078577
      4        8           0.000395318    0.000190839    0.000689072
      5        6          -0.000953887    0.000647994    0.001337939
      6        6           0.000271174    0.000038368   -0.000315071
      7        6           0.002146724    0.001266633    0.000468999
      8        6           0.000464501    0.000078115    0.000495274
      9        6           0.000025225    0.001175813   -0.000488511
     10        6          -0.000542456   -0.001478741   -0.000895341
     11        6          -0.001087825    0.000739085    0.001048984
     12        9          -0.000037021    0.000113407   -0.000147355
     13        9           0.000120344   -0.000016920    0.000030744
     14        9          -0.000115795    0.000299789    0.000789181
     15        9           0.000752522    0.001544875   -0.000122298
     16        9           0.000813218   -0.000156021   -0.000239632
     17        9           0.000080553   -0.000490379   -0.001008586
     18        6           0.000520834    0.000063437   -0.000305582
     19        6          -0.000892101   -0.001371780    0.000358993
     20        6          -0.000111841   -0.000669432   -0.000415865
     21        1           0.000056882    0.000162678    0.000090438
     22        1          -0.000196495    0.000137099    0.000063403
     23        1          -0.000045106    0.000179132   -0.000147806
     24        6           0.000071545    0.000375909   -0.000399443
     25        1           0.000178138   -0.000259066   -0.000063233
     26        1           0.000112219    0.000063773    0.000020086
     27        1           0.000107824    0.000054479   -0.000112052
     28        6          -0.000467687   -0.000132525   -0.000121373
     29        6           0.000250377   -0.000590367   -0.000277735
     30        6           0.000393744   -0.000138514   -0.000787920
     31        8          -0.000274772    0.000302819    0.000463084
     32        6          -0.000099400    0.000296149   -0.000040933
     33        6          -0.000018714    0.000022182    0.000005056
     34        6           0.000534235    0.000105475   -0.000594310
     35        1          -0.000489328   -0.000095816    0.000232893
     36        1           0.000167967    0.000017846    0.000026752
     37        1           0.000048207   -0.000072522    0.000082623
     38        1          -0.000002274    0.000063089   -0.000112561
     39        6           0.000164179    0.000875903    0.000282011
     40        6          -0.000000116   -0.000058948    0.000066697
     41        6           0.000137302   -0.000386858    0.000253450
     42        1          -0.000089312   -0.000061930   -0.000098220
     43        1          -0.000065871    0.000133699   -0.000040797
     44        1           0.000152669    0.000023722    0.000118030
     45        1          -0.000131073   -0.000690165    0.000225275
 -------------------------------------------------------------------
 Cartesian Forces:  Max     0.002577885 RMS     0.000577349
 Leave Link  716 at Wed Aug 28 14:12:20 2019, MaxMem=   536870912 cpu:         0.2
 (Enter /pbs_home/pkowalski/g09d01/g09/l103.exe)

 GradGradGradGradGradGradGradGradGradGradGradGradGradGradGradGradGradGrad
 Berny optimization.
 Using GEDIIS/GDIIS optimizer.
 FormGI is forming the generalized inverse of G from B-inverse, IUseBI=4.
 Internal  Forces:  Max     0.002746573 RMS     0.000296945
 Search for a local minimum.
 Step number   5 out of a maximum of  270
 All quantities printed in internal units (Hartrees-Bohrs-Radians)
 RMS Force = .29695D-03 SwitMx=.10000D-02 MixMth= 2
 Mixed Optimization -- En-DIIS/RFO-DIIS
 Swapping is turned off.
 Update second derivatives using D2CorX and points    4    5
 DE= -8.50D-04 DEPred=-9.13D-04 R= 9.31D-01
 TightC=F SS=  1.41D+00  RLast= 3.92D-01 DXNew= 2.4000D+00 1.1755D+00
 Trust test= 9.31D-01 RLast= 3.92D-01 DXMaxT set to 1.43D+00
 ITU=  1  1  1  1  0
     Eigenvalues ---    0.00230   0.00232   0.00511   0.00811   0.00924
     Eigenvalues ---    0.00971   0.01082   0.01143   0.01275   0.01320
     Eigenvalues ---    0.01959   0.01969   0.01978   0.01987   0.01995
     Eigenvalues ---    0.02000   0.02002   0.02007   0.02085   0.02087
     Eigenvalues ---    0.02093   0.02094   0.02104   0.02105   0.02139
     Eigenvalues ---    0.02181   0.02279   0.02307   0.04423   0.04607
     Eigenvalues ---    0.05044   0.05550   0.05558   0.05756   0.05768
     Eigenvalues ---    0.05890   0.06119   0.07444   0.07534   0.08041
     Eigenvalues ---    0.08968   0.09219   0.09252   0.09641   0.10326
     Eigenvalues ---    0.10635   0.11063   0.12173   0.12456   0.14048
     Eigenvalues ---    0.14466   0.15931   0.15995   0.16000   0.16000
     Eigenvalues ---    0.16000   0.16000   0.16000   0.16000   0.16000
     Eigenvalues ---    0.16000   0.16000   0.16004   0.16012   0.16035
     Eigenvalues ---    0.16929   0.17423   0.20759   0.21983   0.22000
     Eigenvalues ---    0.22593   0.22708   0.24058   0.24292   0.24393
     Eigenvalues ---    0.24397   0.24650   0.24719   0.24960   0.25930
     Eigenvalues ---    0.27185   0.27851   0.28144   0.28252   0.28390
     Eigenvalues ---    0.28430   0.31939   0.32409   0.32463   0.32509
     Eigenvalues ---    0.32550   0.32571   0.32586   0.33007   0.33650
     Eigenvalues ---    0.34629   0.35722   0.35724   0.35727   0.35730
     Eigenvalues ---    0.35739   0.35798   0.36050   0.36349   0.37098
     Eigenvalues ---    0.37354   0.40066   0.40225   0.41506   0.41511
     Eigenvalues ---    0.41848   0.43809   0.44541   0.44650   0.45633
     Eigenvalues ---    0.45771   0.45821   0.46125   0.46584   0.47404
     Eigenvalues ---    0.47458   0.47783   0.48313   0.48438   0.48707
     Eigenvalues ---    0.49303   0.52245   0.52363   0.53890
 En-DIIS/RFO-DIIS IScMMF=        0 using points:     5    4
 RFO step:  Lambda=-4.98603937D-05.
 NNeg= 0 NP= 2 Switch=  2.50D-03 Rises=F DC=  8.50D-04 SmlDif=  1.00D-05
 RMS Error=  0.7235194997D-03 NUsed= 2 EDIIS=F
 DidBck=F Rises=F RFO-DIIS coefs:    1.00487   -0.00487
 Iteration  1 RMS(Cart)=  0.01259476 RMS(Int)=  0.00005079
 Iteration  2 RMS(Cart)=  0.00010152 RMS(Int)=  0.00000810
 Iteration  3 RMS(Cart)=  0.00000000 RMS(Int)=  0.00000810
 ITry= 1 IFail=0 DXMaxC= 5.58D-02 DCOld= 1.00D+10 DXMaxT= 1.43D+00 DXLimC= 3.00D+00 Rises=F
 Variable       Old X    -DE/DX   Delta X   Delta X   Delta X     New X
                                 (Linear)    (Quad)   (Total)
    R1        2.73710   0.00063   0.00001   0.00170   0.00171   2.73882
    R2        2.90499  -0.00049  -0.00001  -0.00312  -0.00313   2.90186
    R3        2.53513   0.00275  -0.00006   0.00584   0.00578   2.54091
    R4        2.65741  -0.00042   0.00000  -0.00046  -0.00046   2.65695
    R5        2.63877   0.00024   0.00000   0.00054   0.00054   2.63931
    R6        2.55441   0.00017   0.00000   0.00037   0.00036   2.55476
    R7        2.62224   0.00003   0.00001   0.00008   0.00008   2.62233
    R8        2.71844  -0.00025   0.00004  -0.00029  -0.00025   2.71819
    R9        2.87773  -0.00055   0.00001  -0.00289  -0.00289   2.87484
   R10        2.88357   0.00045   0.00001   0.00182   0.00183   2.88540
   R11        2.63331  -0.00010   0.00000  -0.00022  -0.00022   2.63309
   R12        2.06036  -0.00008   0.00000  -0.00021  -0.00021   2.06015
   R13        2.82599   0.00033  -0.00002   0.00052   0.00051   2.82650
   R14        2.76372  -0.00026  -0.00002  -0.00044  -0.00043   2.76329
   R15        2.93128  -0.00026   0.00002  -0.00080  -0.00079   2.93049
   R16        2.55688  -0.00001   0.00001   0.00017   0.00018   2.55706
   R17        2.54277  -0.00007   0.00001   0.00001   0.00002   2.54279
   R18        2.82951   0.00032  -0.00003   0.00038   0.00036   2.82987
   R19        2.53533   0.00160  -0.00004   0.00317   0.00314   2.53847
   R20        2.93235   0.00006   0.00003   0.00036   0.00038   2.93274
   R21        2.54044  -0.00084   0.00000  -0.00190  -0.00190   2.53854
   R22        2.51259   0.00168   0.00000   0.00346   0.00346   2.51605
   R23        2.54494   0.00082   0.00000   0.00167   0.00166   2.54660
   R24        2.55755  -0.00109   0.00003  -0.00186  -0.00184   2.55571
   R25        2.89690   0.00006  -0.00003  -0.00186  -0.00190   2.89500
   R26        2.88745  -0.00022   0.00000  -0.00084  -0.00084   2.88660
   R27        2.71886  -0.00013   0.00005   0.00023   0.00028   2.71913
   R28        2.73143   0.00071   0.00000   0.00161   0.00161   2.73304
   R29        2.07464   0.00009   0.00000   0.00027   0.00027   2.07491
   R30        2.07247   0.00011   0.00000   0.00023   0.00023   2.07270
   R31        2.07456   0.00021   0.00000   0.00065   0.00066   2.07521
   R32        2.07204   0.00021  -0.00001   0.00051   0.00050   2.07254
   R33        2.07480   0.00012   0.00001   0.00043   0.00044   2.07524
   R34        2.07483   0.00006   0.00000   0.00019   0.00019   2.07503
   R35        2.64577  -0.00006   0.00000  -0.00005  -0.00005   2.64572
   R36        2.06457  -0.00017   0.00000  -0.00045  -0.00045   2.06412
   R37        2.65614  -0.00024  -0.00001  -0.00020  -0.00020   2.65594
   R38        2.63717   0.00033   0.00000   0.00075   0.00075   2.63792
   R39        2.55656  -0.00009   0.00000   0.00006   0.00006   2.55662
   R40        2.62229   0.00001   0.00001   0.00005   0.00006   2.62235
   R41        2.63412  -0.00012   0.00000  -0.00029  -0.00029   2.63383
   R42        2.06038  -0.00009   0.00000  -0.00024  -0.00024   2.06014
   R43        2.62798   0.00007   0.00000   0.00018   0.00018   2.62817
   R44        2.06230  -0.00012   0.00000  -0.00031  -0.00032   2.06198
   R45        2.05970  -0.00041   0.00000  -0.00109  -0.00109   2.05860
   R46        2.62745   0.00016   0.00000   0.00041   0.00041   2.62786
   R47        2.06190  -0.00067   0.00000  -0.00184  -0.00184   2.06006
   R48        2.64698  -0.00012   0.00000  -0.00024  -0.00025   2.64673
   R49        2.06223  -0.00012   0.00000  -0.00032  -0.00032   2.06190
   R50        2.06453  -0.00015   0.00000  -0.00040  -0.00040   2.06414
    A1        1.83417  -0.00003  -0.00002  -0.00070  -0.00073   1.83343
    A2        2.37293   0.00013   0.00003   0.00251   0.00254   2.37547
    A3        2.07420  -0.00011  -0.00001  -0.00156  -0.00156   2.07264
    A4        1.84820  -0.00005  -0.00001   0.00017   0.00014   1.84834
    A5        2.33920   0.00017   0.00002   0.00117   0.00116   2.34037
    A6        2.09317  -0.00011  -0.00001  -0.00051  -0.00054   2.09263
    A7        1.98215  -0.00009   0.00000  -0.00049  -0.00051   1.98164
    A8        2.12905   0.00005   0.00000   0.00012   0.00014   2.12919
    A9        2.17176   0.00004   0.00000   0.00043   0.00043   2.17219
   A10        1.88527   0.00013  -0.00004  -0.00172  -0.00180   1.88347
   A11        1.81878   0.00005  -0.00003   0.00092   0.00088   1.81966
   A12        1.90318   0.00044   0.00009   0.00187   0.00196   1.90514
   A13        1.93861  -0.00055  -0.00008  -0.00773  -0.00781   1.93080
   A14        1.95434  -0.00017  -0.00002   0.00089   0.00086   1.95520
   A15        1.87922   0.00028   0.00000   0.00382   0.00383   1.88305
   A16        1.96458  -0.00006   0.00003   0.00013   0.00015   1.96474
   A17        2.04660   0.00020   0.00000   0.00075   0.00075   2.04735
   A18        2.10162  -0.00002  -0.00001  -0.00008  -0.00009   2.10153
   A19        2.13495  -0.00018   0.00001  -0.00068  -0.00066   2.13429
   A20        2.28545   0.00035  -0.00002   0.00090   0.00082   2.28627
   A21        2.10606  -0.00034   0.00002  -0.00086  -0.00086   2.10520
   A22        1.89165  -0.00001   0.00000  -0.00013  -0.00014   1.89151
   A23        1.79779   0.00018   0.00001   0.00085   0.00088   1.79867
   A24        1.95466   0.00012   0.00001   0.00215   0.00215   1.95681
   A25        2.00260  -0.00010  -0.00003  -0.00111  -0.00115   2.00146
   A26        1.89116   0.00001  -0.00004   0.00020   0.00015   1.89131
   A27        1.93902  -0.00018   0.00001  -0.00146  -0.00145   1.93757
   A28        1.87620  -0.00002   0.00003  -0.00055  -0.00051   1.87568
   A29        1.91969  -0.00019   0.00002  -0.00049  -0.00047   1.91922
   A30        2.10435  -0.00019   0.00004  -0.00008  -0.00005   2.10429
   A31        2.25841   0.00038  -0.00004   0.00096   0.00087   2.25928
   A32        1.82931  -0.00023   0.00000  -0.00079  -0.00079   1.82852
   A33        1.88975   0.00017   0.00004   0.00085   0.00090   1.89065
   A34        1.96870   0.00002  -0.00005   0.00018   0.00013   1.96883
   A35        1.89859  -0.00008   0.00004  -0.00073  -0.00068   1.89790
   A36        1.96628   0.00031  -0.00004   0.00217   0.00214   1.96842
   A37        1.90787  -0.00018   0.00001  -0.00169  -0.00167   1.90619
   A38        1.81121   0.00021   0.00000   0.00084   0.00084   1.81205
   A39        1.99144   0.00008  -0.00009  -0.00025  -0.00034   1.99110
   A40        1.95285   0.00011   0.00006   0.00302   0.00307   1.95592
   A41        1.93929  -0.00030   0.00000  -0.00215  -0.00215   1.93713
   A42        1.90142  -0.00005   0.00001   0.00002   0.00002   1.90144
   A43        1.86712  -0.00007   0.00002  -0.00143  -0.00140   1.86572
   A44        1.90302   0.00022   0.00001  -0.00034  -0.00033   1.90269
   A45        1.96761  -0.00052   0.00003  -0.00309  -0.00305   1.96455
   A46        1.95970   0.00007  -0.00002   0.00026   0.00024   1.95994
   A47        1.92634   0.00031   0.00000   0.00176   0.00175   1.92810
   A48        1.81885  -0.00016  -0.00003   0.00045   0.00042   1.81927
   A49        1.88267   0.00012   0.00001   0.00131   0.00132   1.88398
   A50        2.07747   0.00013  -0.00001  -0.00134  -0.00135   2.07612
   A51        2.36790  -0.00012   0.00001   0.00150   0.00149   2.36939
   A52        1.83645  -0.00002   0.00001   0.00009   0.00010   1.83655
   A53        1.90722   0.00013   0.00001   0.00124   0.00125   1.90846
   A54        1.90120   0.00029   0.00000   0.00227   0.00227   1.90347
   A55        1.93801  -0.00025  -0.00003  -0.00284  -0.00287   1.93515
   A56        1.90874  -0.00006   0.00002   0.00136   0.00138   1.91011
   A57        1.89995  -0.00001   0.00001  -0.00059  -0.00059   1.89936
   A58        1.90855  -0.00010  -0.00001  -0.00138  -0.00139   1.90716
   A59        1.89921   0.00034   0.00000   0.00252   0.00252   1.90173
   A60        1.93947  -0.00019  -0.00002  -0.00211  -0.00212   1.93735
   A61        1.90833   0.00010   0.00000   0.00082   0.00082   1.90915
   A62        1.90749  -0.00012   0.00000  -0.00105  -0.00105   1.90644
   A63        1.90881  -0.00008   0.00002   0.00102   0.00103   1.90984
   A64        1.90035  -0.00005   0.00000  -0.00117  -0.00117   1.89918
   A65        2.12325  -0.00023   0.00000  -0.00095  -0.00096   2.12229
   A66        2.07743   0.00014   0.00000   0.00060   0.00061   2.07803
   A67        2.08250   0.00009   0.00000   0.00035   0.00035   2.08286
   A68        1.84966  -0.00014   0.00000  -0.00057  -0.00057   1.84909
   A69        2.33254   0.00037   0.00000   0.00176   0.00173   2.33427
   A70        2.09896  -0.00022   0.00001  -0.00065  -0.00065   2.09831
   A71        1.97946   0.00002  -0.00001   0.00020   0.00018   1.97964
   A72        2.12590   0.00011   0.00000   0.00022   0.00021   2.12611
   A73        2.17753  -0.00012   0.00001  -0.00018  -0.00020   2.17733
   A74        1.88218   0.00030  -0.00002   0.00002   0.00001   1.88219
   A75        2.04546   0.00020   0.00000   0.00073   0.00073   2.04619
[truncated: 904,177 more chars]
