# Supplementary material for: Wide-range IR spectra of diarylethene derivatives and their simulation using the density functional theory
Source: Sci Rep. 2022 Oct 7;12:16834. doi: 10.1038/s41598-022-20264-x (PMC9546887; doi:10.1038/s41598-022-20264-x)
Supplement: Supplementary file 1 — Supplementary Information 1. [file 41598_2022_20264_MOESM1_ESM.zip › IR_files/4_0097/closed/closed_PBE0D3.log]

 Entering Gaussian System, Link 0=g09
 Input=closed_PBE0D3.gjf
 Output=closed_PBE0D3.log
 AtFile(1): /pbs_home/daria/inz/Def2SVP.gbs
            O     0
            S   5   1.00
               2266.1767785             -0.53431809926D-02
                340.87010191            -0.39890039230D-01
                 77.363135167           -0.17853911985
                 21.479644940           -0.46427684959
                  6.6589433124          -0.44309745172
            S   1   1.00
                  0.80975975668          1.0000000
            S   1   1.00
                  0.25530772234          1.0000000
            P   3   1.00
                 17.721504317            0.43394573193D-01
                  3.8635505440           0.23094120765
                  1.0480920883           0.51375311064
            P   1   1.00
                  0.27641544411          1.0000000
            D   1   1.00
                  1.2000000              1.0000000
            ****
            H     0
            S   3   1.00
                 13.0107010              0.19682158E-01
                  1.9622572              0.13796524
                  0.44453796             0.47831935
            S   1   1.00
                  0.12194962             1.0000000
            P   1   1.00
                  0.8000000              1.0000000
            ****
            C     0
            S   5   1.00
               1238.4016938              0.54568832082E-02
                186.29004992             0.40638409211E-01
                 42.251176346            0.18025593888
                 11.676557932            0.46315121755
                  3.5930506482           0.44087173314
            S   1   1.00
                  0.40245147363          1.0000000
            S   1   1.00
                  0.13090182668          1.0000000
            P   3   1.00
                  9.4680970621           0.38387871728E-01
                  2.0103545142           0.21117025112
                  0.54771004707          0.51328172114
            P   1   1.00
                  0.15268613795          1.0000000
            D   1   1.00
                  0.8000000              1.0000000
            ****
            F     0
            S   5   1.00
               2894.8325990             -0.53408255515E-02
                435.41939120            -0.39904258866E-01
                 98.843328866           -0.17912768038
                 27.485198001           -0.46758090825
                  8.5405498171          -0.44653131020
            S   1   1.00
                  1.0654578038           1.0000000
            S   1   1.00
                  0.33247346748          1.0000000
            P   3   1.00
                 22.696633924           -0.45212874436E-01
                  4.9872339257          -0.23754317067
                  1.3491613954          -0.51287353587
            P   1   1.00
                  0.34829881977          1.0000000
            D   1   1.00
                  1.4000000              1.0000000
            ****
 Initial command:
 /pbs_home/pkowalski/g09d01/g09/l1.exe "/pbs_home/daria/inz/0097/closed/pbe0/Gau-17427.inp" -scrdir="/pbs_home/daria/inz/0097/closed/pbe0/"
 Entering Link 1 = /pbs_home/pkowalski/g09d01/g09/l1.exe PID=     17428.
  
 Copyright (c) 1988,1990,1992,1993,1995,1998,2003,2009,2013,
            Gaussian, Inc.  All Rights Reserved.
  
 This is part of the Gaussian(R) 09 program.  It is based on
 the Gaussian(R) 03 system (copyright 2003, Gaussian, Inc.),
 the Gaussian(R) 98 system (copyright 1998, Gaussian, Inc.),
 the Gaussian(R) 94 system (copyright 1995, Gaussian, Inc.),
 the Gaussian 92(TM) system (copyright 1992, Gaussian, Inc.),
 the Gaussian 90(TM) system (copyright 1990, Gaussian, Inc.),
 the Gaussian 88(TM) system (copyright 1988, Gaussian, Inc.),
 the Gaussian 86(TM) system (copyright 1986, Carnegie Mellon
 University), and the Gaussian 82(TM) system (copyright 1983,
 Carnegie Mellon University). Gaussian is a federally registered
 trademark of Gaussian, Inc.
  
 This software contains proprietary and confidential information,
 including trade secrets, belonging to Gaussian, Inc.
  
 This software is provided under written license and may be
 used, copied, transmitted, or stored only in accord with that
 written license.
  
 The following legend is applicable only to US Government
 contracts under FAR:
  
                    RESTRICTED RIGHTS LEGEND
  
 Use, reproduction and disclosure by the US Government is
 subject to restrictions as set forth in subparagraphs (a)
 and (c) of the Commercial Computer Software - Restricted
 Rights clause in FAR 52.227-19.
  
 Gaussian, Inc.
 340 Quinnipiac St., Bldg. 40, Wallingford CT 06492
  
  
 ---------------------------------------------------------------
 Warning -- This program may not be used in any manner that
 competes with the business of Gaussian, Inc. or will provide
 assistance to any competitor of Gaussian, Inc.  The licensee
 of this program is prohibited from giving any competitor of
 Gaussian, Inc. access to this program.  By using this program,
 the user acknowledges that Gaussian, Inc. is engaged in the
 business of creating and licensing software in the field of
 computational chemistry and represents and warrants to the
 licensee that it is not a competitor of Gaussian, Inc. and that
 it will not use this program in any manner prohibited above.
 ---------------------------------------------------------------
  

 Cite this work as:
 Gaussian 09, Revision D.01,
 M. J. Frisch, G. W. Trucks, H. B. Schlegel, G. E. Scuseria, 
 M. A. Robb, J. R. Cheeseman, G. Scalmani, V. Barone, B. Mennucci, 
 G. A. Petersson, H. Nakatsuji, M. Caricato, X. Li, H. P. Hratchian, 
 A. F. Izmaylov, J. Bloino, G. Zheng, J. L. Sonnenberg, M. Hada, 
 M. Ehara, K. Toyota, R. Fukuda, J. Hasegawa, M. Ishida, T. Nakajima, 
 Y. Honda, O. Kitao, H. Nakai, T. Vreven, J. A. Montgomery, Jr., 
 J. E. Peralta, F. Ogliaro, M. Bearpark, J. J. Heyd, E. Brothers, 
 K. N. Kudin, V. N. Staroverov, T. Keith, R. Kobayashi, J. Normand, 
 K. Raghavachari, A. Rendell, J. C. Burant, S. S. Iyengar, J. Tomasi, 
 M. Cossi, N. Rega, J. M. Millam, M. Klene, J. E. Knox, J. B. Cross, 
 V. Bakken, C. Adamo, J. Jaramillo, R. Gomperts, R. E. Stratmann, 
 O. Yazyev, A. J. Austin, R. Cammi, C. Pomelli, J. W. Ochterski, 
 R. L. Martin, K. Morokuma, V. G. Zakrzewski, G. A. Voth, 
 P. Salvador, J. J. Dannenberg, S. Dapprich, A. D. Daniels, 
 O. Farkas, J. B. Foresman, J. V. Ortiz, J. Cioslowski, 
 and D. J. Fox, Gaussian, Inc., Wallingford CT, 2013.
 
 ******************************************
 Gaussian 09:  ES64L-G09RevD.01 24-Apr-2013
                28-Aug-2019 
 ******************************************
 %chk=dae0097freq_closed_pbe0d3.chk
 %NProcShared=8
 Will use up to    8 processors via shared memory.
 %Mem=4GB
 -----------------------------------------------------
 #P opt freq=Raman PBE1PBE/Gen EmpiricalDispersion=GD3
 -----------------------------------------------------
 1/14=-1,18=20,19=15,26=3,38=1/1,3;
 2/9=110,12=2,17=6,18=5,40=1/2;
 3/5=7,11=2,16=1,25=1,30=1,71=1,74=-13,124=31/1,2,3;
 4//1;
 5/5=2,38=5/2;
 6/7=2,8=2,9=2,10=2,28=1/1;
 7//1,2,3,16;
 1/14=-1,18=20,19=15,26=3/3(2);
 2/9=110/2;
 99//99;
 2/9=110/2;
 3/5=7,6=1,11=2,16=1,25=1,30=1,71=1,74=-13,82=7,124=31/1,2,3;
 4/5=5,16=3,69=1/1;
 5/5=2,38=5/2;
 7//1,2,3,16;
 1/14=-1,18=20,19=15,26=3/3(-5);
 2/9=110/2;
 6/7=2,8=2,9=2,10=2,19=2,28=1/1;
 99/9=1/99;
 Leave Link    1 at Wed Aug 28 10:38:31 2019, MaxMem=   536870912 cpu:         0.5
 (Enter /pbs_home/pkowalski/g09d01/g09/l101.exe)
 -------------------
 Title Card Required
 -------------------
 Symbolic Z-matrix:
 Charge =  0 Multiplicity = 1
 C                    -1.66312  -0.13968  -0.56629 
 C                    -3.01363   0.20184  -0.93949 
 C                    -3.76531  -0.91862  -0.68143 
 O                    -3.03182  -1.94043  -0.18542 
 C                    -1.6889   -1.58575  -0.11004 
 C                    -5.1394   -0.93336  -0.91616 
 C                    -0.44624   0.68023  -0.40065 
 C                    -0.1705    2.10992  -0.69801 
 C                     0.57478   0.19411   0.52559 
 C                     1.35552   2.14203  -0.52348 
 C                     1.66234   1.20438   0.65807 
 F                    -0.81058   2.90468   0.23773 
 F                    -0.52771   2.48068  -1.98224 
 F                     1.91643   1.58194  -1.66524 
 F                     1.867     3.41721  -0.36019 
 F                     2.93454   0.67816   0.53721 
 F                     1.51965   1.84923   1.87423 
 C                    -1.11372  -1.61694   1.34025 
 C                     0.28772  -1.03442   1.30433 
 C                    -1.99473  -0.81018   2.31927 
 H                    -1.54819  -0.82713   3.33687 
 H                    -3.00861  -1.25884   2.38191 
 H                    -2.09505   0.25219   2.01294 
 C                    -0.88059  -2.47689  -1.07353 
 H                    -0.93802  -3.5378   -0.75055 
 H                     0.18759  -2.17769  -1.11709 
 H                    -1.29847  -2.40413  -2.10063 
 C                    -5.7424    0.23142  -1.42197 
 C                     1.14791  -1.99787   1.95328 
 C                     0.34486  -3.07752   2.23833 
 O                    -0.93953  -2.89368   1.86022 
 C                     0.85966  -4.21818   2.85248 
 C                    -4.96786   1.38228  -1.67591 
 C                    -3.58441   1.37613  -1.42954 
 H                    -2.99132   2.25867  -1.61697 
 H                    -6.8076    0.24645  -1.61255 
 H                    -5.44193   2.27628  -2.05963 
 H                    -5.72739  -1.81837  -0.71126 
 C                     2.51055  -1.99911   2.25418 
 C                     3.04879  -3.13781   2.87716 
 C                     2.22675  -4.24317   3.17551 
 H                     4.10145  -3.16737   3.1268 
 H                     2.65096  -5.11657   3.65347 
 H                     0.22188  -5.06368   3.0747 
 H                     3.14477  -1.1587    2.02607 
 
 NAtoms=     45 NQM=       45 NQMF=       0 NMMI=      0 NMMIF=      0
                NMic=       0 NMicF=      0.
                    Isotopes and Nuclear Properties:
 (Nuclear quadrupole moments (NQMom) in fm**2, nuclear magnetic moments (NMagM)
  in nuclear magnetons)

  Atom         1           2           3           4           5           6           7           8           9          10
 IAtWgt=          12          12          12          16          12          12          12          12          12          12
 AtmWgt=  12.0000000  12.0000000  12.0000000  15.9949146  12.0000000  12.0000000  12.0000000  12.0000000  12.0000000  12.0000000
 NucSpn=           0           0           0           0           0           0           0           0           0           0
 AtZEff=   0.0000000   0.0000000   0.0000000   0.0000000   0.0000000   0.0000000   0.0000000   0.0000000   0.0000000   0.0000000
 NQMom=    0.0000000   0.0000000   0.0000000   0.0000000   0.0000000   0.0000000   0.0000000   0.0000000   0.0000000   0.0000000
 NMagM=    0.0000000   0.0000000   0.0000000   0.0000000   0.0000000   0.0000000   0.0000000   0.0000000   0.0000000   0.0000000
 AtZNuc=   6.0000000   6.0000000   6.0000000   8.0000000   6.0000000   6.0000000   6.0000000   6.0000000   6.0000000   6.0000000

  Atom        11          12          13          14          15          16          17          18          19          20
 IAtWgt=          12          19          19          19          19          19          19          12          12          12
 AtmWgt=  12.0000000  18.9984033  18.9984033  18.9984033  18.9984033  18.9984033  18.9984033  12.0000000  12.0000000  12.0000000
 NucSpn=           0           1           1           1           1           1           1           0           0           0
 AtZEff=   0.0000000   0.0000000   0.0000000   0.0000000   0.0000000   0.0000000   0.0000000   0.0000000   0.0000000   0.0000000
 NQMom=    0.0000000   0.0000000   0.0000000   0.0000000   0.0000000   0.0000000   0.0000000   0.0000000   0.0000000   0.0000000
 NMagM=    0.0000000   2.6288670   2.6288670   2.6288670   2.6288670   2.6288670   2.6288670   0.0000000   0.0000000   0.0000000
 AtZNuc=   6.0000000   9.0000000   9.0000000   9.0000000   9.0000000   9.0000000   9.0000000   6.0000000   6.0000000   6.0000000

  Atom        21          22          23          24          25          26          27          28          29          30
 IAtWgt=           1           1           1          12           1           1           1          12          12          12
 AtmWgt=   1.0078250   1.0078250   1.0078250  12.0000000   1.0078250   1.0078250   1.0078250  12.0000000  12.0000000  12.0000000
 NucSpn=           1           1           1           0           1           1           1           0           0           0
 AtZEff=   0.0000000   0.0000000   0.0000000   0.0000000   0.0000000   0.0000000   0.0000000   0.0000000   0.0000000   0.0000000
 NQMom=    0.0000000   0.0000000   0.0000000   0.0000000   0.0000000   0.0000000   0.0000000   0.0000000   0.0000000   0.0000000
 NMagM=    2.7928460   2.7928460   2.7928460   0.0000000   2.7928460   2.7928460   2.7928460   0.0000000   0.0000000   0.0000000
 AtZNuc=   1.0000000   1.0000000   1.0000000   6.0000000   1.0000000   1.0000000   1.0000000   6.0000000   6.0000000   6.0000000

  Atom        31          32          33          34          35          36          37          38          39          40
 IAtWgt=          16          12          12          12           1           1           1           1          12          12
 AtmWgt=  15.9949146  12.0000000  12.0000000  12.0000000   1.0078250   1.0078250   1.0078250   1.0078250  12.0000000  12.0000000
 NucSpn=           0           0           0           0           1           1           1           1           0           0
 AtZEff=   0.0000000   0.0000000   0.0000000   0.0000000   0.0000000   0.0000000   0.0000000   0.0000000   0.0000000   0.0000000
 NQMom=    0.0000000   0.0000000   0.0000000   0.0000000   0.0000000   0.0000000   0.0000000   0.0000000   0.0000000   0.0000000
 NMagM=    0.0000000   0.0000000   0.0000000   0.0000000   2.7928460   2.7928460   2.7928460   2.7928460   0.0000000   0.0000000
 AtZNuc=   8.0000000   6.0000000   6.0000000   6.0000000   1.0000000   1.0000000   1.0000000   1.0000000   6.0000000   6.0000000

  Atom        41          42          43          44          45
 IAtWgt=          12           1           1           1           1
 AtmWgt=  12.0000000   1.0078250   1.0078250   1.0078250   1.0078250
 NucSpn=           0           1           1           1           1
 AtZEff=   0.0000000   0.0000000   0.0000000   0.0000000   0.0000000
 NQMom=    0.0000000   0.0000000   0.0000000   0.0000000   0.0000000
 NMagM=    0.0000000   2.7928460   2.7928460   2.7928460   2.7928460
 AtZNuc=   6.0000000   1.0000000   1.0000000   1.0000000   1.0000000
 Leave Link  101 at Wed Aug 28 10:38:32 2019, MaxMem=   536870912 cpu:         2.2
 (Enter /pbs_home/pkowalski/g09d01/g09/l103.exe)

 GradGradGradGradGradGradGradGradGradGradGradGradGradGradGradGradGradGrad
 Berny optimization.
 Initialization pass.
                           ----------------------------
                           !    Initial Parameters    !
                           ! (Angstroms and Degrees)  !
 --------------------------                            --------------------------
 ! Name  Definition              Value          Derivative Info.                !
 --------------------------------------------------------------------------------
 ! R1    R(1,2)                  1.4421         estimate D2E/DX2                !
 ! R2    R(1,5)                  1.5166         estimate D2E/DX2                !
 ! R3    R(1,7)                  1.4766         estimate D2E/DX2                !
 ! R4    R(2,3)                  1.3737         estimate D2E/DX2                !
 ! R5    R(2,34)                 1.3946         estimate D2E/DX2                !
 ! R6    R(3,4)                  1.3521         estimate D2E/DX2                !
 ! R7    R(3,6)                  1.3941         estimate D2E/DX2                !
 ! R8    R(4,5)                  1.391          estimate D2E/DX2                !
 ! R9    R(5,18)                 1.5605         estimate D2E/DX2                !
 ! R10   R(5,24)                 1.5414         estimate D2E/DX2                !
 ! R11   R(6,28)                 1.4058         estimate D2E/DX2                !
 ! R12   R(6,38)                 1.0821         estimate D2E/DX2                !
 ! R13   R(7,8)                  1.4861         estimate D2E/DX2                !
 ! R14   R(7,9)                  1.4617         estimate D2E/DX2                !
 ! R15   R(8,10)                 1.5363         estimate D2E/DX2                !
 ! R16   R(8,12)                 1.3845         estimate D2E/DX2                !
 ! R17   R(8,13)                 1.3836         estimate D2E/DX2                !
 ! R18   R(9,11)                 1.4903         estimate D2E/DX2                !
 ! R19   R(9,19)                 1.4826         estimate D2E/DX2                !
 ! R20   R(10,11)                1.5393         estimate D2E/DX2                !
 ! R21   R(10,14)                1.3899         estimate D2E/DX2                !
 ! R22   R(10,15)                1.3836         estimate D2E/DX2                !
 ! R23   R(11,16)                1.382          estimate D2E/DX2                !
 ! R24   R(11,17)                1.3839         estimate D2E/DX2                !
 ! R25   R(18,19)                1.5181         estimate D2E/DX2                !
 ! R26   R(18,20)                1.5445         estimate D2E/DX2                !
 ! R27   R(18,31)                1.3895         estimate D2E/DX2                !
 ! R28   R(19,29)                1.4454         estimate D2E/DX2                !
 ! R29   R(20,21)                1.1114         estimate D2E/DX2                !
 ! R30   R(20,22)                1.1105         estimate D2E/DX2                !
 ! R31   R(20,23)                1.1102         estimate D2E/DX2                !
 ! R32   R(24,25)                1.1105         estimate D2E/DX2                !
 ! R33   R(24,26)                1.1101         estimate D2E/DX2                !
 ! R34   R(24,27)                1.1112         estimate D2E/DX2                !
 ! R35   R(28,33)                1.4103         estimate D2E/DX2                !
 ! R36   R(28,36)                1.0822         estimate D2E/DX2                !
 ! R37   R(29,30)                1.3754         estimate D2E/DX2                !
 ! R38   R(29,39)                1.3955         estimate D2E/DX2                !
 ! R39   R(30,31)                1.3515         estimate D2E/DX2                !
 ! R40   R(30,32)                1.394          estimate D2E/DX2                !
 ! R41   R(32,41)                1.405          estimate D2E/DX2                !
 ! R42   R(32,44)                1.0821         estimate D2E/DX2                !
 ! R43   R(33,34)                1.4052         estimate D2E/DX2                !
 ! R44   R(33,37)                1.0822         estimate D2E/DX2                !
 ! R45   R(34,35)                1.0797         estimate D2E/DX2                !
 ! R46   R(39,40)                1.4051         estimate D2E/DX2                !
 ! R47   R(39,45)                1.0773         estimate D2E/DX2                !
 ! R48   R(40,41)                1.4095         estimate D2E/DX2                !
 ! R49   R(40,42)                1.0823         estimate D2E/DX2                !
 ! R50   R(41,43)                1.0822         estimate D2E/DX2                !
 ! A1    A(2,1,5)              106.7228         estimate D2E/DX2                !
 ! A2    A(2,1,7)              132.0099         estimate D2E/DX2                !
 ! A3    A(5,1,7)              120.6439         estimate D2E/DX2                !
 ! A4    A(1,2,3)              105.7031         estimate D2E/DX2                !
 ! A5    A(1,2,34)             132.3465         estimate D2E/DX2                !
 ! A6    A(3,2,34)             121.9283         estimate D2E/DX2                !
 ! A7    A(2,3,4)              112.8602         estimate D2E/DX2                !
 ! A8    A(2,3,6)              121.0871         estimate D2E/DX2                !
 ! A9    A(4,3,6)              126.0501         estimate D2E/DX2                !
 ! A10   A(3,4,5)              110.5431         estimate D2E/DX2                !
 ! A11   A(1,5,4)              104.0778         estimate D2E/DX2                !
 ! A12   A(1,5,18)             107.0014         estimate D2E/DX2                !
 ! A13   A(1,5,24)             110.7509         estimate D2E/DX2                !
 ! A14   A(4,5,18)             113.6477         estimate D2E/DX2                !
 ! A15   A(4,5,24)             108.9647         estimate D2E/DX2                !
 ! A16   A(18,5,24)            112.0921         estimate D2E/DX2                !
 ! A17   A(3,6,28)             118.3351         estimate D2E/DX2                !
 ! A18   A(3,6,38)             120.8202         estimate D2E/DX2                !
 ! A19   A(28,6,38)            120.8445         estimate D2E/DX2                !
 ! A20   A(1,7,8)              131.6546         estimate D2E/DX2                !
 ! A21   A(1,7,9)              117.5193         estimate D2E/DX2                !
 ! A22   A(8,7,9)              108.4888         estimate D2E/DX2                !
 ! A23   A(7,8,10)             100.4678         estimate D2E/DX2                !
 ! A24   A(7,8,12)             109.3428         estimate D2E/DX2                !
 ! A25   A(7,8,13)             113.3047         estimate D2E/DX2                !
 ! A26   A(10,8,12)            111.7424         estimate D2E/DX2                !
 ! A27   A(10,8,13)            110.8729         estimate D2E/DX2                !
 ! A28   A(12,8,13)            110.7407         estimate D2E/DX2                !
 ! A29   A(7,9,11)             109.9149         estimate D2E/DX2                !
 ! A30   A(7,9,19)             118.2387         estimate D2E/DX2                !
 ! A31   A(11,9,19)            131.0205         estimate D2E/DX2                !
 ! A32   A(8,10,11)            105.811          estimate D2E/DX2                !
 ! A33   A(8,10,14)            107.4037         estimate D2E/DX2                !
 ! A34   A(8,10,15)            113.5697         estimate D2E/DX2                !
 ! A35   A(11,10,14)           107.7368         estimate D2E/DX2                !
 ! A36   A(11,10,15)           113.3993         estimate D2E/DX2                !
 ! A37   A(14,10,15)           108.6114         estimate D2E/DX2                !
 ! A38   A(9,11,10)            101.4925         estimate D2E/DX2                !
 ! A39   A(9,11,16)            113.9461         estimate D2E/DX2                !
 ! A40   A(9,11,17)            108.5871         estimate D2E/DX2                !
 ! A41   A(10,11,16)           110.3832         estimate D2E/DX2                !
 ! A42   A(10,11,17)           111.7257         estimate D2E/DX2                !
 ! A43   A(16,11,17)           110.4374         estimate D2E/DX2                !
 ! A44   A(5,18,19)            108.0956         estimate D2E/DX2                !
 ! A45   A(5,18,20)            111.6182         estimate D2E/DX2                !
 ! A46   A(5,18,31)            114.3528         estimate D2E/DX2                !
 ! A47   A(19,18,20)           109.9465         estimate D2E/DX2                !
 ! A48   A(19,18,31)           104.2233         estimate D2E/DX2                !
 ! A49   A(20,18,31)           108.3151         estimate D2E/DX2                !
 ! A50   A(9,19,18)            120.6055         estimate D2E/DX2                !
 ! A51   A(9,19,29)            132.2924         estimate D2E/DX2                !
 ! A52   A(18,19,29)           106.4382         estimate D2E/DX2                !
 ! A53   A(18,20,21)           110.0738         estimate D2E/DX2                !
 ! A54   A(18,20,22)           110.2127         estimate D2E/DX2                !
 ! A55   A(18,20,23)           112.1158         estimate D2E/DX2                !
 ! A56   A(21,20,22)           108.0005         estimate D2E/DX2                !
 ! A57   A(21,20,23)           107.6706         estimate D2E/DX2                !
 ! A58   A(22,20,23)           108.6434         estimate D2E/DX2                !
 ! A59   A(5,24,25)            110.0853         estimate D2E/DX2                !
 ! A60   A(5,24,26)            111.9191         estimate D2E/DX2                !
 ! A61   A(5,24,27)            110.0415         estimate D2E/DX2                !
 ! A62   A(25,24,26)           108.5822         estimate D2E/DX2                !
 ! A63   A(25,24,27)           108.1757         estimate D2E/DX2                !
 ! A64   A(26,24,27)           107.9334         estimate D2E/DX2                !
 ! A65   A(6,28,33)            120.3558         estimate D2E/DX2                !
 ! A66   A(6,28,36)            119.8068         estimate D2E/DX2                !
 ! A67   A(33,28,36)           119.8367         estimate D2E/DX2                !
 ! A68   A(19,29,30)           105.5931         estimate D2E/DX2                !
 ! A69   A(19,29,39)           132.727          estimate D2E/DX2                !
 ! A70   A(30,29,39)           121.6503         estimate D2E/DX2                !
 ! A71   A(29,30,31)           112.9618         estimate D2E/DX2                !
 ! A72   A(29,30,32)           121.197          estimate D2E/DX2                !
 ! A73   A(31,30,32)           125.8411         estimate D2E/DX2                !
 ! A74   A(18,31,30)           110.4156         estimate D2E/DX2                !
 ! A75   A(30,32,41)           118.3717         estimate D2E/DX2                !
 ! A76   A(30,32,44)           120.8061         estimate D2E/DX2                !
 ! A77   A(41,32,44)           120.8222         estimate D2E/DX2                !
 ! A78   A(28,33,34)           120.3686         estimate D2E/DX2                !
 ! A79   A(28,33,37)           119.8272         estimate D2E/DX2                !
 ! A80   A(34,33,37)           119.8039         estimate D2E/DX2                !
 ! A81   A(2,34,33)            117.9194         estimate D2E/DX2                !
 ! A82   A(2,34,35)            121.6303         estimate D2E/DX2                !
 ! A83   A(33,34,35)           120.4503         estimate D2E/DX2                !
 ! A84   A(29,39,40)           118.0577         estimate D2E/DX2                !
 ! A85   A(29,39,45)           121.9051         estimate D2E/DX2                !
 ! A86   A(40,39,45)           120.0367         estimate D2E/DX2                !
 ! A87   A(39,40,41)           120.3959         estimate D2E/DX2                !
 ! A88   A(39,40,42)           119.7996         estimate D2E/DX2                !
 ! A89   A(41,40,42)           119.8042         estimate D2E/DX2                !
 ! A90   A(32,41,40)           120.324          estimate D2E/DX2                !
 ! A91   A(32,41,43)           119.8227         estimate D2E/DX2                !
 ! A92   A(40,41,43)           119.8531         estimate D2E/DX2                !
 ! D1    D(5,1,2,3)              1.9363         estimate D2E/DX2                !
 ! D2    D(5,1,2,34)          -179.8037         estimate D2E/DX2                !
 ! D3    D(7,1,2,3)           -168.7748         estimate D2E/DX2                !
 ! D4    D(7,1,2,34)             9.4852         estimate D2E/DX2                !
 ! D5    D(2,1,5,4)             -2.9538         estimate D2E/DX2                !
 ! D6    D(2,1,5,18)          -123.5581         estimate D2E/DX2                !
 ! D7    D(2,1,5,24)           114.002          estimate D2E/DX2                !
 ! D8    D(7,1,5,4)            169.033          estimate D2E/DX2                !
 ! D9    D(7,1,5,18)            48.4287         estimate D2E/DX2                !
 ! D10   D(7,1,5,24)           -74.0112         estimate D2E/DX2                !
 ! D11   D(2,1,7,8)             -7.3046         estimate D2E/DX2                !
 ! D12   D(2,1,7,9)            153.0905         estimate D2E/DX2                !
 ! D13   D(5,1,7,8)           -176.9535         estimate D2E/DX2                !
 ! D14   D(5,1,7,9)            -16.5585         estimate D2E/DX2                !
 ! D15   D(1,2,3,4)             -0.1672         estimate D2E/DX2                !
 ! D16   D(1,2,3,6)            179.2765         estimate D2E/DX2                !
 ! D17   D(34,2,3,4)          -178.652          estimate D2E/DX2                !
 ! D18   D(34,2,3,6)             0.7917         estimate D2E/DX2                !
 ! D19   D(1,2,34,33)         -178.9196         estimate D2E/DX2                !
 ! D20   D(1,2,34,35)            1.0597         estimate D2E/DX2                !
 ! D21   D(3,2,34,33)           -0.8932         estimate D2E/DX2                !
 ! D22   D(3,2,34,35)          179.086          estimate D2E/DX2                !
 ! D23   D(2,3,4,5)             -1.8765         estimate D2E/DX2                !
 ! D24   D(6,3,4,5)            178.7128         estimate D2E/DX2                !
 ! D25   D(2,3,6,28)            -0.1772         estimate D2E/DX2                !
 ! D26   D(2,3,6,38)          -179.9964         estimate D2E/DX2                !
 ! D27   D(4,3,6,28)           179.1888         estimate D2E/DX2                !
 ! D28   D(4,3,6,38)            -0.6304         estimate D2E/DX2                !
 ! D29   D(3,4,5,1)              2.9199         estimate D2E/DX2                !
 ! D30   D(3,4,5,18)           118.9531         estimate D2E/DX2                !
 ! D31   D(3,4,5,24)          -115.2714         estimate D2E/DX2                !
 ! D32   D(1,5,18,19)          -58.1624         estimate D2E/DX2                !
 ! D33   D(1,5,18,20)           62.8714         estimate D2E/DX2                !
 ! D34   D(1,5,18,31)         -173.7337         estimate D2E/DX2                !
 ! D35   D(4,5,18,19)         -172.4651         estimate D2E/DX2                !
 ! D36   D(4,5,18,20)          -51.4313         estimate D2E/DX2                !
 ! D37   D(4,5,18,31)           71.9636         estimate D2E/DX2                !
 ! D38   D(24,5,18,19)          63.436          estimate D2E/DX2                !
 ! D39   D(24,5,18,20)        -175.5302         estimate D2E/DX2                !
 ! D40   D(24,5,18,31)         -52.1353         estimate D2E/DX2                !
 ! D41   D(1,5,24,25)         -177.9049         estimate D2E/DX2                !
 ! D42   D(1,5,24,26)           61.2397         estimate D2E/DX2                !
 ! D43   D(1,5,24,27)          -58.7659         estimate D2E/DX2                !
 ! D44   D(4,5,24,25)          -63.9986         estimate D2E/DX2                !
 ! D45   D(4,5,24,26)          175.146          estimate D2E/DX2                !
 ! D46   D(4,5,24,27)           55.1404         estimate D2E/DX2                !
 ! D47   D(18,5,24,25)          62.6727         estimate D2E/DX2                !
 ! D48   D(18,5,24,26)         -58.1826         estimate D2E/DX2                !
 ! D49   D(18,5,24,27)        -178.1883         estimate D2E/DX2                !
 ! D50   D(3,6,28,33)           -0.2936         estimate D2E/DX2                !
 ! D51   D(3,6,28,36)         -179.9726         estimate D2E/DX2                !
 ! D52   D(38,6,28,33)         179.5256         estimate D2E/DX2                !
 ! D53   D(38,6,28,36)          -0.1535         estimate D2E/DX2                !
 ! D54   D(1,7,8,10)          -169.3873         estimate D2E/DX2                !
 ! D55   D(1,7,8,12)            72.9609         estimate D2E/DX2                !
 ! D56   D(1,7,8,13)           -51.0866         estimate D2E/DX2                !
 ! D57   D(9,7,8,10)            28.8988         estimate D2E/DX2                !
 ! D58   D(9,7,8,12)           -88.7529         estimate D2E/DX2                !
 ! D59   D(9,7,8,13)           147.1996         estimate D2E/DX2                !
 ! D60   D(1,7,9,11)          -174.7892         estimate D2E/DX2                !
 ! D61   D(1,7,9,19)            -4.0541         estimate D2E/DX2                !
 ! D62   D(8,7,9,11)           -10.117          estimate D2E/DX2                !
 ! D63   D(8,7,9,19)           160.618          estimate D2E/DX2                !
 ! D64   D(7,8,10,11)          -37.3501         estimate D2E/DX2                !
 ! D65   D(7,8,10,14)           77.5209         estimate D2E/DX2                !
 ! D66   D(7,8,10,15)         -162.37           estimate D2E/DX2                !
 ! D67   D(12,8,10,11)          78.5182         estimate D2E/DX2                !
 ! D68   D(12,8,10,14)        -166.6107         estimate D2E/DX2                !
 ! D69   D(12,8,10,15)         -46.5017         estimate D2E/DX2                !
 ! D70   D(13,8,10,11)        -157.418          estimate D2E/DX2                !
 ! D71   D(13,8,10,14)         -42.547          estimate D2E/DX2                !
 ! D72   D(13,8,10,15)          77.562          estimate D2E/DX2                !
 ! D73   D(7,9,11,10)          -13.4551         estimate D2E/DX2                !
 ! D74   D(7,9,11,16)         -132.0876         estimate D2E/DX2                !
 ! D75   D(7,9,11,17)          104.3779         estimate D2E/DX2                !
 ! D76   D(19,9,11,10)         177.3808         estimate D2E/DX2                !
 ! D77   D(19,9,11,16)          58.7483         estimate D2E/DX2                !
 ! D78   D(19,9,11,17)         -64.7862         estimate D2E/DX2                !
 ! D79   D(7,9,19,18)          -11.4728         estimate D2E/DX2                !
 ! D80   D(7,9,19,29)          157.8154         estimate D2E/DX2                !
 ! D81   D(11,9,19,18)         156.9533         estimate D2E/DX2                !
 ! D82   D(11,9,19,29)         -33.7586         estimate D2E/DX2                !
 ! D83   D(8,10,11,9)           31.5584         estimate D2E/DX2                !
 ! D84   D(8,10,11,16)         152.7159         estimate D2E/DX2                !
 ! D85   D(8,10,11,17)         -83.9824         estimate D2E/DX2                !
 ! D86   D(14,10,11,9)         -83.0839         estimate D2E/DX2                !
 ! D87   D(14,10,11,16)         38.0736         estimate D2E/DX2                !
 ! D88   D(14,10,11,17)        161.3753         estimate D2E/DX2                !
 ! D89   D(15,10,11,9)         156.6838         estimate D2E/DX2                !
 ! D90   D(15,10,11,16)        -82.1587         estimate D2E/DX2                !
 ! D91   D(15,10,11,17)         41.143          estimate D2E/DX2                !
 ! D92   D(5,18,19,9)           43.6988         estimate D2E/DX2                !
 ! D93   D(5,18,19,29)        -128.0593         estimate D2E/DX2                !
 ! D94   D(20,18,19,9)         -78.3682         estimate D2E/DX2                !
 ! D95   D(20,18,19,29)        109.8736         estimate D2E/DX2                !
 ! D96   D(31,18,19,9)         165.7283         estimate D2E/DX2                !
 ! D97   D(31,18,19,29)         -6.0299         estimate D2E/DX2                !
 ! D98   D(5,18,20,21)        -178.5141         estimate D2E/DX2                !
 ! D99   D(5,18,20,22)          62.4638         estimate D2E/DX2                !
 ! D100  D(5,18,20,23)         -58.6895         estimate D2E/DX2                !
 ! D101  D(19,18,20,21)        -58.5639         estimate D2E/DX2                !
 ! D102  D(19,18,20,22)       -177.586          estimate D2E/DX2                !
 ! D103  D(19,18,20,23)         61.2606         estimate D2E/DX2                !
 ! D104  D(31,18,20,21)         54.7305         estimate D2E/DX2                !
 ! D105  D(31,18,20,22)        -64.2916         estimate D2E/DX2                !
 ! D106  D(31,18,20,23)        174.5551         estimate D2E/DX2                !
 ! D107  D(5,18,31,30)         123.3356         estimate D2E/DX2                !
 ! D108  D(19,18,31,30)          5.5316         estimate D2E/DX2                !
 ! D109  D(20,18,31,30)       -111.5084         estimate D2E/DX2                !
 ! D110  D(9,19,29,30)        -166.0426         estimate D2E/DX2                !
 ! D111  D(9,19,29,39)          11.9373         estimate D2E/DX2                !
 ! D112  D(18,19,29,30)          4.3559         estimate D2E/DX2                !
 ! D113  D(18,19,29,39)       -177.6642         estimate D2E/DX2                !
 ! D114  D(6,28,33,34)           0.1721         estimate D2E/DX2                !
 ! D115  D(6,28,33,37)        -179.6282         estimate D2E/DX2                !
 ! D116  D(36,28,33,34)        179.8511         estimate D2E/DX2                !
 ! D117  D(36,28,33,37)          0.0508         estimate D2E/DX2                !
 ! D118  D(19,29,30,31)         -1.0667         estimate D2E/DX2                !
 ! D119  D(19,29,30,32)        178.7975         estimate D2E/DX2                !
 ! D120  D(39,29,30,31)       -179.3235         estimate D2E/DX2                !
 ! D121  D(39,29,30,32)          0.5407         estimate D2E/DX2                !
 ! D122  D(19,29,39,40)       -178.4217         estimate D2E/DX2                !
 ! D123  D(19,29,39,45)          1.8204         estimate D2E/DX2                !
 ! D124  D(30,29,39,40)         -0.7076         estimate D2E/DX2                !
 ! D125  D(30,29,39,45)        179.5346         estimate D2E/DX2                !
 ! D126  D(29,30,31,18)         -3.0674         estimate D2E/DX2                !
 ! D127  D(32,30,31,18)        177.0759         estimate D2E/DX2                !
 ! D128  D(29,30,32,41)         -0.0709         estimate D2E/DX2                !
 ! D129  D(29,30,32,44)        179.9425         estimate D2E/DX2                !
 ! D130  D(31,30,32,41)        179.7748         estimate D2E/DX2                !
 ! D131  D(31,30,32,44)         -0.2117         estimate D2E/DX2                !
 ! D132  D(30,32,41,40)         -0.2037         estimate D2E/DX2                !
 ! D133  D(30,32,41,43)        179.9529         estimate D2E/DX2                !
 ! D134  D(44,32,41,40)        179.7829         estimate D2E/DX2                !
 ! D135  D(44,32,41,43)         -0.0605         estimate D2E/DX2                !
 ! D136  D(28,33,34,2)           0.4082         estimate D2E/DX2                !
 ! D137  D(28,33,34,35)       -179.5713         estimate D2E/DX2                !
 ! D138  D(37,33,34,2)        -179.7915         estimate D2E/DX2                !
 ! D139  D(37,33,34,35)          0.229          estimate D2E/DX2                !
 ! D140  D(29,39,40,41)          0.4239         estimate D2E/DX2                !
 ! D141  D(29,39,40,42)       -179.753          estimate D2E/DX2                !
 ! D142  D(45,39,40,41)       -179.8136         estimate D2E/DX2                !
 ! D143  D(45,39,40,42)          0.0096         estimate D2E/DX2                !
 ! D144  D(39,40,41,32)          0.022          estimate D2E/DX2                !
 ! D145  D(39,40,41,43)        179.8653         estimate D2E/DX2                !
 ! D146  D(42,40,41,32)       -179.8011         estimate D2E/DX2                !
 ! D147  D(42,40,41,43)          0.0422         estimate D2E/DX2                !
 --------------------------------------------------------------------------------
 Trust Radius=3.00D-01 FncErr=1.00D-07 GrdErr=1.00D-06
 Number of steps in this run=    270 maximum allowed number of steps=    270.
 GradGradGradGradGradGradGradGradGradGradGradGradGradGradGradGradGradGrad

 Leave Link  103 at Wed Aug 28 10:38:32 2019, MaxMem=   536870912 cpu:         0.2
 (Enter /pbs_home/pkowalski/g09d01/g09/l202.exe)
                          Input orientation:                          
 ---------------------------------------------------------------------
 Center     Atomic      Atomic             Coordinates (Angstroms)
 Number     Number       Type             X           Y           Z
 ---------------------------------------------------------------------
      1          6           0       -1.663117   -0.139676   -0.566292
      2          6           0       -3.013629    0.201844   -0.939486
      3          6           0       -3.765308   -0.918619   -0.681426
      4          8           0       -3.031816   -1.940434   -0.185418
      5          6           0       -1.688895   -1.585747   -0.110037
      6          6           0       -5.139399   -0.933356   -0.916158
      7          6           0       -0.446242    0.680227   -0.400647
      8          6           0       -0.170496    2.109919   -0.698009
      9          6           0        0.574782    0.194114    0.525589
     10          6           0        1.355522    2.142027   -0.523480
     11          6           0        1.662344    1.204382    0.658069
     12          9           0       -0.810576    2.904675    0.237734
     13          9           0       -0.527708    2.480678   -1.982238
     14          9           0        1.916426    1.581940   -1.665244
     15          9           0        1.867000    3.417214   -0.360191
     16          9           0        2.934536    0.678163    0.537206
     17          9           0        1.519652    1.849227    1.874228
     18          6           0       -1.113717   -1.616938    1.340246
     19          6           0        0.287720   -1.034417    1.304328
     20          6           0       -1.994727   -0.810179    2.319272
     21          1           0       -1.548193   -0.827133    3.336866
     22          1           0       -3.008612   -1.258841    2.381905
     23          1           0       -2.095050    0.252192    2.012941
     24          6           0       -0.880587   -2.476888   -1.073530
     25          1           0       -0.938022   -3.537799   -0.750553
     26          1           0        0.187586   -2.177691   -1.117095
     27          1           0       -1.298465   -2.404125   -2.100631
     28          6           0       -5.742397    0.231417   -1.421970
     29          6           0        1.147905   -1.997870    1.953281
     30          6           0        0.344858   -3.077521    2.238330
     31          8           0       -0.939531   -2.893675    1.860221
     32          6           0        0.859664   -4.218183    2.852477
     33          6           0       -4.967859    1.382277   -1.675913
     34          6           0       -3.584414    1.376134   -1.429540
     35          1           0       -2.991318    2.258668   -1.616970
     36          1           0       -6.807596    0.246448   -1.612552
     37          1           0       -5.441926    2.276279   -2.059628
     38          1           0       -5.727388   -1.818373   -0.711260
     39          6           0        2.510547   -1.999112    2.254184
     40          6           0        3.048790   -3.137811    2.877164
     41          6           0        2.226749   -4.243174    3.175512
     42          1           0        4.101450   -3.167365    3.126798
     43          1           0        2.650964   -5.116565    3.653474
     44          1           0        0.221881   -5.063676    3.074699
     45          1           0        3.144771   -1.158701    2.026065
 ---------------------------------------------------------------------
                    Distance matrix (angstroms):
                    1          2          3          4          5
     1  C    0.000000
     2  C    1.442149   0.000000
     3  C    2.244820   1.373701   0.000000
     4  O    2.293716   2.271190   1.352087   0.000000
     5  C    1.516560   2.374529   2.254559   1.391015   0.000000
     6  C    3.582858   2.410004   1.394074   2.447467   3.602974
     7  C    1.476639   2.666585   3.694773   3.687734   2.600630
     8  C    2.702951   3.432560   4.700531   4.985505   4.038464
     9  C    2.512332   3.875977   4.640198   4.250809   2.948925
    10  C    3.784202   4.798630   5.967864   6.002459   4.830705
    11  C    3.790019   5.042022   5.980032   5.712834   4.427822
    12  F    3.262109   3.680297   4.918625   5.346779   4.588712
    13  F    3.187524   3.529904   4.871282   5.389374   4.624857
    14  F    4.121260   5.170767   6.285125   6.251568   5.044923
    15  F    5.015543   5.873221   7.115162   7.261772   6.143011
    16  F    4.798435   6.147208   6.994475   6.555653   5.188480
    17  F    4.476817   5.584039   6.490234   6.270529   5.102071
    18  C    2.473667   3.480634   3.406720   2.472125   1.560488
    19  C    2.847024   4.178750   4.514827   3.749604   2.492268
    20  C    2.980943   3.561159   3.485815   2.937091   2.568381
    21  H    3.964902   4.636106   4.590277   3.980837   3.532199
    22  H    3.428520   3.628397   3.173694   2.656361   2.838714
    23  H    2.644347   3.092434   3.379375   3.243135   2.837255
    24  C    2.516387   3.426870   3.302054   2.388370   1.541367
    25  H    3.479505   4.281211   3.854663   2.693497   2.187368
    26  H    2.807488   3.992682   4.171384   3.359890   2.210372
    27  H    2.759510   3.328832   3.210325   2.624415   2.187383
    28  C    4.184545   2.771252   2.404136   3.686902   4.631860
    29  C    4.207491   5.524962   5.678567   4.695466   3.531934
    30  C    4.530872   5.668526   5.484460   4.309228   3.446211
    31  O    3.741130   4.660738   4.283203   3.077493   2.480754
    32  C    5.889535   6.994142   6.690737   5.436963   4.711832
    33  C    3.803803   2.398908   2.780154   4.124348   4.691774
    34  C    2.595045   1.394599   2.420390   3.585084   3.755905
    35  H    2.936000   2.165642   3.401390   4.436602   4.329744
    36  H    5.263973   3.853465   3.388199   4.590826   5.640531
    37  H    4.727186   3.384468   3.862365   5.205954   5.727250
    38  H    4.399698   3.390848   2.158751   2.749094   4.089622
    39  C    5.369549   6.749834   7.012248   6.055814   4.836913
    40  C    6.561118   7.903989   8.001269   6.912806   5.811878
    41  C    6.780181   8.009554   7.863421   6.652140   5.760991
    42  H    7.485723   8.860620   9.024706   7.959876   6.819583
    43  H    7.822221   9.025983   8.808102   7.557704   6.742779
    44  H    6.407481   7.369390   6.869327   5.565029   5.088182
    45  H    5.556484   6.969323   7.425452   6.606965   5.301851
                    6          7          8          9         10
     6  C    0.000000
     7  C    4.989501   0.000000
     8  C    5.830875   1.486095   0.000000
     9  C    6.000141   1.461749   2.392267   0.000000
    10  C    7.196956   2.323424   1.536301   2.346160   0.000000
    11  C    7.301495   2.416972   2.453212   1.490296   1.539278
    12  F    5.899208   2.342742   1.384541   3.057649   2.419310
    13  F    5.836082   2.397851   1.383585   3.568341   2.406079
    14  F    7.528115   2.827453   2.359989   2.919900   1.389941
    15  F    8.265965   3.583828   2.444285   3.583686   1.383609
    16  F    8.360484   3.508452   3.635506   2.408916   2.400258
    17  F    7.737699   3.225888   3.088845   2.334739   2.421089
    18  C    4.665272   2.958580   4.351277   2.606646   4.868309
    19  C    5.864673   2.526983   3.755817   1.482608   3.817182
    20  C    4.513551   3.466565   4.578076   3.290635   5.293480
    21  H    5.567428   4.177970   5.177310   3.667867   5.670074
    22  H    3.939976   4.250685   5.374878   4.289254   6.249226
    23  H    4.387848   2.954182   3.808452   3.056729   4.680957
    24  C    4.532630   3.257116   4.656613   3.436500   5.161116
    25  H    4.945919   4.260989   5.699875   4.224250   6.129627
    26  H    5.474077   3.013757   4.322899   2.910978   4.514024
    27  H    4.280060   3.623459   4.859656   4.142093   5.495321
    28  C    1.405755   5.412374   5.924438   6.610683   7.405280
    29  C    6.992643   3.905699   5.063739   2.677978   4.828685
    30  C    6.680218   4.659475   5.983077   3.699992   5.991053
    31  O    5.402779   4.257656   5.672029   3.689014   6.025578
    32  C    7.809062   6.023506   7.328851   4.996392   7.217703
    33  C    2.443115   4.750179   4.949793   6.081053   6.472285
    34  C    2.831128   3.375060   3.567690   4.745378   5.080404
    35  H    3.910806   3.232388   2.970463   4.644353   4.483787
    36  H    2.158653   6.490278   6.954136   7.685954   8.450787
    37  H    3.420644   5.500587   5.446986   6.871647   6.970156
    38  H    1.082113   5.850640   6.805197   6.730323   8.117120
    39  C    8.349166   4.792660   5.726043   3.397862   5.118450
    40  C    9.289529   6.126721   7.119293   4.769942   6.504477
    41  C    9.052999   6.646328   7.817464   5.425920   7.430503
    42  H   10.331001   6.923029   7.792843   5.522972   7.003877
    43  H    9.953418   7.722136   8.894836   6.503653   8.474212
    44  H    7.856832   6.746617   8.114663   5.853790   8.133523
    45  H    8.794028   4.708074   5.394020   3.269003   4.538325
                   11         12         13         14         15
    11  C    0.000000
    12  F    3.030348   0.000000
    13  F    3.660120   2.277732   0.000000
    14  F    2.367465   3.578756   2.623358   0.000000
    15  F    2.444456   2.790990   3.040191   2.252518   0.000000
    16  F    1.382023   4.367253   4.645836   2.589237   3.073655
    17  F    1.383918   3.036782   4.411660   3.571657   2.751702
    18  C    4.016432   4.663948   5.307802   5.333625   6.092524
    19  C    2.705451   4.226147   4.880813   4.279762   5.008170
    20  C    4.493575   4.419859   5.611138   6.074185   6.321654
    21  H    4.648715   4.906637   6.346327   6.544335   6.583787
    22  H    5.554899   5.173364   6.259763   6.978929   7.290828
    23  H    4.106136   3.440480   4.835718   5.602608   5.598836
    24  C    4.797570   5.539453   5.052498   4.964624   6.542058
    25  H    5.588774   6.519082   6.156904   5.932644   7.509510
    26  H    4.094452   5.353721   4.791714   4.174228   5.890356
    27  H    5.422005   5.821455   4.946654   5.139436   6.851079
    28  C    7.752639   5.850110   5.706668   7.780788   8.317427
    29  C    3.492369   5.551009   6.193011   5.147756   5.932317
    30  C    4.750546   6.412806   7.033359   6.278399   7.158967
    31  O    5.000899   6.022454   6.619498   6.373109   7.254941
    32  C    5.904569   7.769279   8.376993   7.427515   8.344774
    33  C    7.031267   4.823147   4.584240   6.887188   7.251716
    34  C    5.649432   3.579164   3.296808   5.509733   5.918398
    35  H    5.286198   2.934772   2.500417   4.954416   5.150240
    36  H    8.821181   6.815716   6.675736   8.825807   9.320450
    37  H    7.681503   5.207894   4.919076   7.401553   7.590140
    38  H    8.100633   6.883517   6.865413   8.420220   9.230891
    39  C    3.678234   6.256441   6.873630   5.342175   6.048611
    40  C    5.069641   7.640218   8.244546   6.647689   7.405771
    41  C    6.027598   8.303471   8.910646   7.580315   8.444653
    42  H    5.581759   8.327326   8.912449   7.091819   7.778724
    43  H    7.064290   9.380289   9.979144   8.584770   9.463059
    44  H    6.870487   8.521089   9.113275   8.336831   9.296794
    45  H    3.106954   5.945916   6.542070   4.758751   5.316570
                   16         17         18         19         20
    16  F    0.000000
    17  F    2.271765   0.000000
    18  C    4.722363   4.385666   0.000000
    19  C    3.244540   3.187137   1.518106   0.000000
    20  C    5.448720   4.429601   1.544516   2.507979   0.000000
    21  H    5.495350   4.325955   2.190674   2.746772   1.111385
    22  H    6.517354   5.515705   2.191783   3.475247   1.110488
    23  H    5.258895   3.954217   2.215667   2.799123   1.110196
    24  C    5.206148   5.758967   2.572971   3.016599   3.940854
    25  H    5.867654   6.476858   2.844647   3.462932   4.240326
    26  H    4.293990   5.190229   2.836610   2.679625   4.294322
    27  H    5.863189   6.467789   3.534605   3.998228   4.749841
    28  C    8.906577   8.137542   5.698327   6.737755   5.396929
    29  C    3.515462   3.865825   2.373996   1.445441   3.379452
    30  C    4.868821   5.077948   2.251066   2.247198   3.258995
    31  O    5.432936   5.342555   1.389522   2.296084   2.380152
    32  C    5.799981   6.181102   3.598271   3.586119   4.477315
    33  C    8.236596   7.410084   5.739940   6.507177   5.441312
    34  C    6.844849   6.098376   4.768075   5.317726   4.621759
    35  H    6.500324   5.718825   5.224063   5.489124   5.089697
    36  H    9.985839   9.168947   6.679183   7.777680   6.303920
    37  H    8.914182   8.007569   6.741637   7.423325   6.370571
    38  H    9.100565   8.523827   5.053238   6.392082   4.912569
    39  C    3.208673   3.991986   3.757210   2.602657   4.659967
    40  C    4.477735   5.311750   4.690590   3.810720   5.582668
    41  C    5.628604   6.269823   4.628610   4.190141   5.508127
    42  H    4.780770   5.779343   5.726566   4.734491   6.585727
    43  H    6.585622   7.277901   5.636598   5.269473   6.473600
    44  H    6.838573   7.135374   4.083155   4.401531   4.855539
    45  H    2.373809   3.422236   4.337632   2.949422   5.159639
                   21         22         23         24         25
    21  H    0.000000
    22  H    1.797539   0.000000
    23  H    1.793536   1.803871   0.000000
    24  C    4.755942   4.236999   4.295242   0.000000
    25  H    4.942369   4.392412   4.831112   1.110471   0.000000
    26  H    4.967364   4.827315   4.572951   1.110140   1.803120
    27  H    5.667066   4.932485   4.961053   1.111239   1.799402
    28  C    6.431049   4.915680   5.010208   5.576157   6.143273
    29  C    3.248673   4.243409   3.947543   3.675027   3.746090
    30  C    3.139215   3.817587   4.134119   3.582023   3.284975
    31  O    2.611809   2.688109   3.354851   2.963795   2.689059
    32  C    4.187079   4.893128   5.423966   4.634017   4.083678
    33  C    6.457829   5.223030   4.810173   5.653478   6.426743
    34  C    5.631981   4.669235   3.915626   4.720509   5.622380
    35  H    6.012094   5.325802   4.243288   5.213061   6.210131
    36  H    7.301413   5.714356   5.945782   6.544963   7.036723
    37  H    7.342647   6.176189   5.646621   6.661141   7.470096
    38  H    5.902165   4.156018   4.990229   4.904728   5.088811
    39  C    4.361090   5.570048   5.132065   4.775117   4.825829
    40  C    5.165541   6.361441   6.220779   5.611132   5.405089
    41  C    5.093678   6.078245   6.343330   5.552446   5.091887
    42  H    6.118765   7.399345   7.164542   6.552878   6.369250
    43  H    6.011022   6.966328   7.351160   6.464079   5.896505
    44  H    4.598934   5.039129   5.895248   5.011458   4.278578
    45  H    4.883856   6.164477   5.426464   5.248677   5.480777
                   26         27         28         29         30
    26  H    0.000000
    27  H    1.796375   0.000000
    28  C    6.407921   5.211065   0.000000
    29  C    3.222073   4.752260   7.989887   0.000000
    30  C    3.477543   4.688342   7.835913   1.375421   0.000000
    31  O    3.263041   4.007099   6.603522   2.273437   1.351451
    32  C    4.513624   5.699264   9.036429   2.412763   1.394027
    33  C    6.290013   5.289771   1.410275   7.873945   7.964676
    34  C    5.191847   4.468365   2.442811   6.724747   6.980508
    35  H    5.480564   4.984107   3.422895   6.928057   7.380266
    36  H    7.419872   6.133048   1.082218   9.002340   8.776996
    37  H    7.240002   6.251090   2.162950   8.820298   8.979003
    38  H    5.939758   4.678549   2.169556   7.375748   6.867147
    39  C    4.097995   5.799743   9.305936   1.395470   2.419385
    40  C    5.006238   6.649463  10.349842   2.401331   2.779027
    41  C    5.181784   6.606582  10.230645   2.774733   2.403866
    42  H    5.857338   7.554312  11.364169   3.386486   3.861273
    43  H    6.120747   7.487659  11.171820   3.856955   3.387987
    44  H    5.089324   6.014042   9.155908   3.393268   2.158575
    45  H    4.434269   6.190561   9.633438   2.167251   3.400947
                   31         32         33         34         35
    31  O    0.000000
    32  C    2.444585   0.000000
    33  C    6.856780   9.264529   0.000000
    34  C    6.004099   8.329579   1.405225   0.000000
    35  H    6.545787   8.761028   2.162926   1.079703   0.000000
    36  H    7.506978   9.932587   2.163043   3.420320   4.314282
    37  H    7.897164  10.296448   1.082227   2.158153   2.490328
    38  H    5.540069   7.864386   3.428061   3.913201   4.992860
    39  C    3.585873   2.829778   9.099781   7.881032   7.961472
    40  C    4.123164   2.441329  10.267832   9.106195   9.262944
    41  C    3.684626   1.404955  10.341393   9.303373   9.616135
    42  H    5.204864   3.418866  11.225758  10.023777  10.111999
    43  H    4.587881   2.158111  11.343887  10.337897  10.677405
    44  H    2.744584   1.082131   9.542119   8.731964   9.271091
    45  H    4.440626   3.907058   9.272323   7.978003   7.912124
                   36         37         38         39         40
    36  H    0.000000
    37  H    2.486995   0.000000
    38  H    2.498532   4.320389   0.000000
    39  C   10.335472  10.006486   8.757288   0.000000
    40  C   11.347207  11.215014   9.572826   1.405149   0.000000
    41  C   11.166989  11.345419   9.179050   2.442376   1.409465
    42  H   12.374281  12.149416  10.637506   2.158065   1.082259
    43  H   12.081279  12.360766  10.006286   3.419977   2.162496
    44  H    9.979042  10.597875   7.762685   3.911878   3.426279
    45  H   10.689415  10.110556   9.308239   1.077297   2.156492
                   41         42         43         44         45
    41  C    0.000000
    42  H    2.162000   0.000000
    43  H    1.082228   2.486097   0.000000
    44  H    2.168613   4.318537   2.497643   0.000000
    45  H    3.417304   2.482253   4.307783   4.989163   0.000000
 Stoichiometry    C23H14F6O2
 Framework group  C1[X(C23H14F6O2)]
 Deg. of freedom   129
 Full point group                 C1      NOp   1
 Largest Abelian subgroup         C1      NOp   1
 Largest concise Abelian subgroup C1      NOp   1
                         Standard orientation:                         
 ---------------------------------------------------------------------
 Center     Atomic      Atomic             Coordinates (Angstroms)
 Number     Number       Type             X           Y           Z
 ---------------------------------------------------------------------
      1          6           0        1.380742   -0.394926    0.384028
      2          6           0        2.738929   -0.821771    0.153979
      3          6           0        2.708799   -2.194599    0.192570
      4          8           0        1.471389   -2.686443    0.427190
      5          6           0        0.560899   -1.650719    0.609408
      6          6           0        3.865600   -2.945937   -0.009287
      7          6           0        0.722283    0.920139    0.251747
      8          6           0        1.267467    2.274070   -0.027765
      9          6           0       -0.712908    0.932038   -0.025368
     10          6           0        0.031073    3.138337    0.263086
     11          6           0       -1.175023    2.331008   -0.249681
     12          9           0        1.645505    2.350683   -1.357491
     13          9           0        2.318776    2.622724    0.801389
     14          9           0       -0.086558    3.244352    1.643976
     15          9           0        0.107726    4.411727   -0.272616
     16          9           0       -2.314131    2.665705    0.457707
     17          9           0       -1.376511    2.516863   -1.606180
     18          6           0       -0.591605   -1.638140   -0.442590
     19          6           0       -1.395517   -0.365440   -0.246102
     20          6           0       -0.045225   -1.698675   -1.885967
     21          1           0       -0.884592   -1.661329   -2.613460
     22          1           0        0.507029   -2.648442   -2.047647
     23          1           0        0.634278   -0.850201   -2.111585
     24          6           0        0.026428   -1.702002    2.054235
     25          1           0       -0.539946   -2.643009    2.218159
     26          1           0       -0.640527   -0.843762    2.280079
     27          1           0        0.872393   -1.676673    2.774342
     28          6           0        5.069272   -2.263784   -0.258264
     29          6           0       -2.778514   -0.769148   -0.129320
     30          6           0       -2.764936   -2.144394   -0.146554
     31          8           0       -1.522438   -2.657684   -0.284946
     32          6           0       -3.943163   -2.879704   -0.026505
     33          6           0        5.092971   -0.854539   -0.306647
     34          6           0        3.914464   -0.116781   -0.102953
     35          1           0        3.929767    0.961933   -0.146537
     36          1           0        5.981516   -2.823465   -0.418777
     37          1           0        6.023245   -0.338313   -0.504933
     38          1           0        3.836903   -4.027218    0.021991
     39          6           0       -3.965335   -0.050389    0.019599
     40          6           0       -5.164890   -0.772496    0.138238
     41          6           0       -5.154229   -2.181730    0.115082
     42          1           0       -6.102264   -0.243427    0.250932
     43          1           0       -6.083054   -2.729102    0.209348
     44          1           0       -3.925242   -3.961579   -0.041790
     45          1           0       -3.979868    1.026597    0.041040
 ---------------------------------------------------------------------
 Rotational constants (GHZ):      0.2000085      0.1514239      0.0959975
 Leave Link  202 at Wed Aug 28 10:38:32 2019, MaxMem=   536870912 cpu:         0.1
 (Enter /pbs_home/pkowalski/g09d01/g09/l301.exe)
 General basis read from cards:  (5D, 7F)
 Centers:       4     31
 S 5 1.00
     Exponent=  2.2661767785D+03 Coefficients= -5.3431809926D-03
     Exponent=  3.4087010191D+02 Coefficients= -3.9890039230D-02
     Exponent=  7.7363135167D+01 Coefficients= -1.7853911985D-01
     Exponent=  2.1479644940D+01 Coefficients= -4.6427684959D-01
     Exponent=  6.6589433124D+00 Coefficients= -4.4309745172D-01
 S 1 1.00
     Exponent=  8.0975975668D-01 Coefficients=  1.0000000000D+00
 S 1 1.00
     Exponent=  2.5530772234D-01 Coefficients=  1.0000000000D+00
 P 3 1.00
     Exponent=  1.7721504317D+01 Coefficients=  4.3394573193D-02
     Exponent=  3.8635505440D+00 Coefficients=  2.3094120765D-01
     Exponent=  1.0480920883D+00 Coefficients=  5.1375311064D-01
 P 1 1.00
     Exponent=  2.7641544411D-01 Coefficients=  1.0000000000D+00
 D 1 1.00
     Exponent=  1.2000000000D+00 Coefficients=  1.0000000000D+00
 ****
 Centers:      21     22     23     25     26     27     35     36     37     38
 Centers:      42     43     44     45
 S 3 1.00
     Exponent=  1.3010701000D+01 Coefficients=  1.9682158000D-02
     Exponent=  1.9622572000D+00 Coefficients=  1.3796524000D-01
     Exponent=  4.4453796000D-01 Coefficients=  4.7831935000D-01
 S 1 1.00
     Exponent=  1.2194962000D-01 Coefficients=  1.0000000000D+00
 P 1 1.00
     Exponent=  8.0000000000D-01 Coefficients=  1.0000000000D+00
 ****
 Centers:       1      2      3      5      6      7      8      9     10     11
 Centers:      18     19     20     24     28     29     30     32     33     34
 Centers:      39     40     41
 S 5 1.00
     Exponent=  1.2384016938D+03 Coefficients=  5.4568832082D-03
     Exponent=  1.8629004992D+02 Coefficients=  4.0638409211D-02
     Exponent=  4.2251176346D+01 Coefficients=  1.8025593888D-01
     Exponent=  1.1676557932D+01 Coefficients=  4.6315121755D-01
     Exponent=  3.5930506482D+00 Coefficients=  4.4087173314D-01
 S 1 1.00
     Exponent=  4.0245147363D-01 Coefficients=  1.0000000000D+00
 S 1 1.00
     Exponent=  1.3090182668D-01 Coefficients=  1.0000000000D+00
 P 3 1.00
     Exponent=  9.4680970621D+00 Coefficients=  3.8387871728D-02
     Exponent=  2.0103545142D+00 Coefficients=  2.1117025112D-01
     Exponent=  5.4771004707D-01 Coefficients=  5.1328172114D-01
 P 1 1.00
     Exponent=  1.5268613795D-01 Coefficients=  1.0000000000D+00
 D 1 1.00
     Exponent=  8.0000000000D-01 Coefficients=  1.0000000000D+00
 ****
 Centers:      12     13     14     15     16     17
 S 5 1.00
     Exponent=  2.8948325990D+03 Coefficients= -5.3408255515D-03
     Exponent=  4.3541939120D+02 Coefficients= -3.9904258866D-02
     Exponent=  9.8843328866D+01 Coefficients= -1.7912768038D-01
     Exponent=  2.7485198001D+01 Coefficients= -4.6758090825D-01
     Exponent=  8.5405498171D+00 Coefficients= -4.4653131020D-01
 S 1 1.00
     Exponent=  1.0654578038D+00 Coefficients=  1.0000000000D+00
 S 1 1.00
     Exponent=  3.3247346748D-01 Coefficients=  1.0000000000D+00
 P 3 1.00
     Exponent=  2.2696633924D+01 Coefficients= -4.5212874436D-02
     Exponent=  4.9872339257D+00 Coefficients= -2.3754317067D-01
     Exponent=  1.3491613954D+00 Coefficients= -5.1287353587D-01
 P 1 1.00
     Exponent=  3.4829881977D-01 Coefficients=  1.0000000000D+00
 D 1 1.00
     Exponent=  1.4000000000D+00 Coefficients=  1.0000000000D+00
 ****
 Ernie: Thresh=  0.10000D-02 Tol=  0.10000D-05 Strict=F.
 There are   535 symmetry adapted cartesian basis functions of A   symmetry.
 There are   504 symmetry adapted basis functions of A   symmetry.
   504 basis functions,   873 primitive gaussians,   535 cartesian basis functions
   111 alpha electrons      111 beta electrons
       nuclear repulsion energy      3344.8777105032 Hartrees.
 IExCor= 1009 DFT=T Ex+Corr=PBE1PBE ExCW=0 ScaHFX=  0.250000
 ScaDFX=  0.750000  0.750000  1.000000  1.000000 ScalE2=  1.000000  1.000000
 IRadAn=      0 IRanWt=     -1 IRanGd=            0 ICorTp=0 IEmpDi=131
 NAtoms=   45 NActive=   45 NUniq=   45 SFac= 1.00D+00 NAtFMM=   60 NAOKFM=F Big=F
 Integral buffers will be    131072 words long.
 Raffenetti 2 integral format.
 Two-electron integral symmetry is turned on.
 R6Disp:  Grimme-D3 Dispersion energy=       -0.0357736195 Hartrees.
 Nuclear repulsion after empirical dispersion term =     3344.8419368838 Hartrees.
 Leave Link  301 at Wed Aug 28 10:38:32 2019, MaxMem=   536870912 cpu:         1.1
 (Enter /pbs_home/pkowalski/g09d01/g09/l302.exe)
 NPDir=0 NMtPBC=     1 NCelOv=     1 NCel=       1 NClECP=     1 NCelD=      1
         NCelK=      1 NCelE2=     1 NClLst=     1 CellRange=     0.0.
 One-electron integrals computed using PRISM.
 NBasis=   504 RedAO= T EigKep=  2.44D-04  NBF=   504
 NBsUse=   504 1.00D-06 EigRej= -1.00D+00 NBFU=   504
 Precomputing XC quadrature grid using
 IXCGrd= 4 IRadAn=           0 IRanWt=          -1 IRanGd=           0 AccXCQ= 0.00D+00.
 Generated NRdTot=       0 NPtTot=           0 NUsed=           0 NTot=          32
 NSgBfM=   524   524   524   524   524 MxSgAt=    45 MxSgA2=    45.
 Leave Link  302 at Wed Aug 28 10:38:33 2019, MaxMem=   536870912 cpu:        10.2
 (Enter /pbs_home/pkowalski/g09d01/g09/l303.exe)
 DipDrv:  MaxL=1.
 Leave Link  303 at Wed Aug 28 10:38:34 2019, MaxMem=   536870912 cpu:         1.2
 (Enter /pbs_home/pkowalski/g09d01/g09/l401.exe)
 ExpMin= 1.22D-01 ExpMax= 2.89D+03 ExpMxC= 4.35D+02 IAcc=1 IRadAn=         1 AccDes= 0.00D+00
 Harris functional with IExCor= 1009 and IRadAn=       1 diagonalized for initial guess.
 HarFok:  IExCor= 1009 AccDes= 0.00D+00 IRadAn=         1 IDoV= 1 UseB2=F ITyADJ=14
 ICtDFT=  3500011 ScaDFX=  1.000000  1.000000  1.000000  1.000000
 FoFCou: FMM=F IPFlag=           0 FMFlag=      100000 FMFlg1=           0
         NFxFlg=           0 DoJE=T BraDBF=F KetDBF=T FulRan=T
         wScrn=  0.000000 ICntrl=     500 IOpCl=  0 I1Cent=   200000004 NGrid=           0
         NMat0=    1 NMatS0=      1 NMatT0=    0 NMatD0=    1 NMtDS0=    0 NMtDT0=    0
 Petite list used in FoFCou.
 Harris En= -1631.60103155196    
 JPrj=0 DoOrth=F DoCkMO=F.
 Leave Link  401 at Wed Aug 28 10:38:36 2019, MaxMem=   536870912 cpu:        20.2
 (Enter /pbs_home/pkowalski/g09d01/g09/l502.exe)
 Closed shell SCF:
 Using DIIS extrapolation, IDIIS=  1040.
 Integral symmetry usage will be decided dynamically.
 IVT=      885537 IEndB=      885537 NGot=   536870912 MDV=   536288776
 LenX=   536288776 LenY=   536002016
 Requested convergence on RMS density matrix=1.00D-08 within 128 cycles.
 Requested convergence on MAX density matrix=1.00D-06.
 Requested convergence on             energy=1.00D-06.
 No special actions if energy rises.
 Fock matrices will be formed incrementally for  20 cycles.
 Integral accuracy reduced to 1.0D-05 until final iterations.

 Cycle   1  Pass 0  IDiag  1:
 FoFJK:  IHMeth= 1 ICntrl=       0 DoSepK=F KAlg= 0 I1Cent=   0 FoldK=F
 IRaf= 760000000 NMat=   1 IRICut=       1 DoRegI=T DoRafI=F ISym2E= 0.
 FoFCou: FMM=F IPFlag=           0 FMFlag=      100000 FMFlg1=           0
         NFxFlg=           0 DoJE=F BraDBF=F KetDBF=F FulRan=T
         wScrn=  0.000000 ICntrl=       0 IOpCl=  0 I1Cent=           0 NGrid=           0
         NMat0=    1 NMatS0=      1 NMatT0=    0 NMatD0=    1 NMtDS0=    0 NMtDT0=    0
 Symmetry not used in FoFCou.
 E= -1631.00794283939    
 DIIS: error= 1.80D-02 at cycle   1 NSaved=   1.
 NSaved= 1 IEnMin= 1 EnMin= -1631.00794283939     IErMin= 1 ErrMin= 1.80D-02
 ErrMax= 1.80D-02  0.00D+00 EMaxC= 1.00D-01 BMatC= 4.23D-01 BMatP= 4.23D-01
 IDIUse=3 WtCom= 8.20D-01 WtEn= 1.80D-01
 Coeff-Com:  0.100D+01
 Coeff-En:   0.100D+01
 Coeff:      0.100D+01
 Gap=     0.092 Goal=   None    Shift=    0.000
 GapD=    0.092 DampG=0.500 DampE=0.500 DampFc=0.2500 IDamp=-1.
 Damping current iteration by 2.50D-01
 RMSDP=3.85D-03 MaxDP=1.90D-01              OVMax= 2.91D-01

 Cycle   2  Pass 0  IDiag  1:
 RMSU=  9.48D-04    CP:  9.90D-01
 E= -1631.15437963454     Delta-E=       -0.146436795156 Rises=F Damp=T
 DIIS: error= 9.85D-03 at cycle   2 NSaved=   2.
 NSaved= 2 IEnMin= 2 EnMin= -1631.15437963454     IErMin= 2 ErrMin= 9.85D-03
 ErrMax= 9.85D-03  0.00D+00 EMaxC= 1.00D-01 BMatC= 1.14D-01 BMatP= 4.23D-01
 IDIUse=3 WtCom= 9.01D-01 WtEn= 9.85D-02
 Coeff-Com: -0.831D+00 0.183D+01
 Coeff-En:   0.000D+00 0.100D+01
 Coeff:     -0.749D+00 0.175D+01
 Gap=     0.097 Goal=   None    Shift=    0.000
 RMSDP=1.78D-03 MaxDP=5.26D-02 DE=-1.46D-01 OVMax= 2.54D-01

 Cycle   3  Pass 0  IDiag  1:
 RMSU=  1.46D-03    CP:  9.61D-01  1.93D+00
 E= -1631.38231368267     Delta-E=       -0.227934048127 Rises=F Damp=F
 DIIS: error= 4.69D-03 at cycle   3 NSaved=   3.
 NSaved= 3 IEnMin= 3 EnMin= -1631.38231368267     IErMin= 3 ErrMin= 4.69D-03
 ErrMax= 4.69D-03  0.00D+00 EMaxC= 1.00D-01 BMatC= 3.88D-02 BMatP= 1.14D-01
 IDIUse=3 WtCom= 9.53D-01 WtEn= 4.69D-02
 Coeff-Com: -0.511D+00 0.101D+01 0.497D+00
 Coeff-En:   0.000D+00 0.000D+00 0.100D+01
 Coeff:     -0.487D+00 0.966D+00 0.521D+00
 Gap=     0.085 Goal=   None    Shift=    0.000
 RMSDP=8.88D-04 MaxDP=4.70D-02 DE=-2.28D-01 OVMax= 1.21D-01

 Cycle   4  Pass 0  IDiag  1:
 RMSU=  5.88D-04    CP:  9.67D-01  2.26D+00  6.06D-01
 E= -1631.41491099604     Delta-E=       -0.032597313368 Rises=F Damp=F
 DIIS: error= 2.05D-03 at cycle   4 NSaved=   4.
 NSaved= 4 IEnMin= 4 EnMin= -1631.41491099604     IErMin= 4 ErrMin= 2.05D-03
 ErrMax= 2.05D-03  0.00D+00 EMaxC= 1.00D-01 BMatC= 7.65D-03 BMatP= 3.88D-02
 IDIUse=3 WtCom= 9.80D-01 WtEn= 2.05D-02
 Coeff-Com: -0.152D+00 0.273D+00 0.321D+00 0.558D+00
 Coeff-En:   0.000D+00 0.000D+00 0.194D+00 0.806D+00
 Coeff:     -0.149D+00 0.267D+00 0.318D+00 0.563D+00
 Gap=     0.084 Goal=   None    Shift=    0.000
 RMSDP=3.26D-04 MaxDP=2.04D-02 DE=-3.26D-02 OVMax= 5.12D-02

 Cycle   5  Pass 0  IDiag  1:
 RMSU=  1.63D-04    CP:  9.65D-01  2.17D+00  7.12D-01  6.30D-01
 E= -1631.42210183060     Delta-E=       -0.007190834565 Rises=F Damp=F
 DIIS: error= 9.93D-04 at cycle   5 NSaved=   5.
 NSaved= 5 IEnMin= 5 EnMin= -1631.42210183060     IErMin= 5 ErrMin= 9.93D-04
 ErrMax= 9.93D-04  0.00D+00 EMaxC= 1.00D-01 BMatC= 9.62D-04 BMatP= 7.65D-03
 IDIUse=3 WtCom= 9.90D-01 WtEn= 9.93D-03
 Coeff-Com: -0.508D-01 0.829D-01 0.151D+00 0.350D+00 0.467D+00
 Coeff-En:   0.000D+00 0.000D+00 0.000D+00 0.791D-01 0.921D+00
 Coeff:     -0.503D-01 0.821D-01 0.150D+00 0.347D+00 0.471D+00
 Gap=     0.084 Goal=   None    Shift=    0.000
 RMSDP=1.09D-04 MaxDP=5.12D-03 DE=-7.19D-03 OVMax= 1.56D-02

 Cycle   6  Pass 0  IDiag  1:
 RMSU=  7.45D-05    CP:  9.65D-01  2.19D+00  7.08D-01  6.67D-01  5.53D-01
 E= -1631.42305444738     Delta-E=       -0.000952616776 Rises=F Damp=F
 DIIS: error= 3.76D-04 at cycle   6 NSaved=   6.
 NSaved= 6 IEnMin= 6 EnMin= -1631.42305444738     IErMin= 6 ErrMin= 3.76D-04
 ErrMax= 3.76D-04  0.00D+00 EMaxC= 1.00D-01 BMatC= 8.50D-05 BMatP= 9.62D-04
 IDIUse=3 WtCom= 9.96D-01 WtEn= 3.76D-03
 Coeff-Com: -0.106D-01 0.145D-01 0.421D-01 0.115D+00 0.271D+00 0.569D+00
 Coeff-En:   0.000D+00 0.000D+00 0.000D+00 0.000D+00 0.612D-01 0.939D+00
 Coeff:     -0.106D-01 0.144D-01 0.419D-01 0.114D+00 0.270D+00 0.570D+00
 Gap=     0.085 Goal=   None    Shift=    0.000
 RMSDP=3.54D-05 MaxDP=1.35D-03 DE=-9.53D-04 OVMax= 4.22D-03

 Cycle   7  Pass 0  IDiag  1:
 RMSU=  2.12D-05    CP:  9.65D-01  2.19D+00  7.12D-01  6.74D-01  6.30D-01
                    CP:  6.73D-01
 E= -1631.42314514357     Delta-E=       -0.000090696194 Rises=F Damp=F
 DIIS: error= 9.14D-05 at cycle   7 NSaved=   7.
 NSaved= 7 IEnMin= 7 EnMin= -1631.42314514357     IErMin= 7 ErrMin= 9.14D-05
 ErrMax= 9.14D-05  0.00D+00 EMaxC= 1.00D-01 BMatC= 1.05D-05 BMatP= 8.50D-05
 IDIUse=1 WtCom= 1.00D+00 WtEn= 0.00D+00
 Coeff-Com: -0.219D-02 0.149D-02 0.132D-01 0.406D-01 0.129D+00 0.346D+00
 Coeff-Com:  0.472D+00
 Coeff:     -0.219D-02 0.149D-02 0.132D-01 0.406D-01 0.129D+00 0.346D+00
 Coeff:      0.472D+00
 Gap=     0.085 Goal=   None    Shift=    0.000
 RMSDP=9.58D-06 MaxDP=4.20D-04 DE=-9.07D-05 OVMax= 1.17D-03

 Initial convergence to 1.0D-05 achieved.  Increase integral accuracy.
 Cycle   8  Pass 1  IDiag  1:
 E= -1631.42334374165     Delta-E=       -0.000198598078 Rises=F Damp=F
 DIIS: error= 1.60D-04 at cycle   1 NSaved=   1.
 NSaved= 1 IEnMin= 1 EnMin= -1631.42334374165     IErMin= 1 ErrMin= 1.60D-04
 ErrMax= 1.60D-04  0.00D+00 EMaxC= 1.00D-01 BMatC= 9.46D-06 BMatP= 9.46D-06
 IDIUse=3 WtCom= 9.98D-01 WtEn= 1.60D-03
 Coeff-Com:  0.100D+01
 Coeff-En:   0.100D+01
 Coeff:      0.100D+01
 Gap=     0.085 Goal=   None    Shift=    0.000
 RMSDP=9.58D-06 MaxDP=4.20D-04 DE=-1.99D-04 OVMax= 1.21D-03

 Cycle   9  Pass 1  IDiag  1:
 RMSU=  1.36D-04    CP:  1.00D+00
 E= -1631.42335111896     Delta-E=       -0.000007377310 Rises=F Damp=F
 DIIS: error= 3.99D-05 at cycle   2 NSaved=   2.
 NSaved= 2 IEnMin= 2 EnMin= -1631.42335111896     IErMin= 2 ErrMin= 3.99D-05
 ErrMax= 3.99D-05  0.00D+00 EMaxC= 1.00D-01 BMatC= 1.86D-06 BMatP= 9.46D-06
 IDIUse=1 WtCom= 1.00D+00 WtEn= 0.00D+00
 Coeff-Com:  0.206D+00 0.794D+00
 Coeff:      0.206D+00 0.794D+00
 Gap=     0.085 Goal=   None    Shift=    0.000
 RMSDP=1.06D-05 MaxDP=7.79D-04 DE=-7.38D-06 OVMax= 2.01D-03

 Cycle  10  Pass 1  IDiag  1:
 RMSU=  1.05D-05    CP:  1.00D+00  1.01D+00
 E= -1631.42334806531     Delta-E=        0.000003053655 Rises=F Damp=F
 DIIS: error= 6.18D-05 at cycle   3 NSaved=   3.
 NSaved= 3 IEnMin= 2 EnMin= -1631.42335111896     IErMin= 2 ErrMin= 3.99D-05
 ErrMax= 6.18D-05  0.00D+00 EMaxC= 1.00D-01 BMatC= 4.49D-06 BMatP= 1.86D-06
 IDIUse=1 WtCom= 1.00D+00 WtEn= 0.00D+00
 Coeff-Com:  0.184D-02 0.609D+00 0.389D+00
 Coeff:      0.184D-02 0.609D+00 0.389D+00
 Gap=     0.085 Goal=   None    Shift=    0.000
 RMSDP=6.83D-06 MaxDP=5.28D-04 DE= 3.05D-06 OVMax= 1.48D-03

 Cycle  11  Pass 1  IDiag  1:
 RMSU=  1.64D-06    CP:  1.00D+00  1.01D+00  3.72D-01
 E= -1631.42335307511     Delta-E=       -0.000005009802 Rises=F Damp=F
 DIIS: error= 8.01D-06 at cycle   4 NSaved=   4.
 NSaved= 4 IEnMin= 4 EnMin= -1631.42335307511     IErMin= 4 ErrMin= 8.01D-06
 ErrMax= 8.01D-06  0.00D+00 EMaxC= 1.00D-01 BMatC= 1.01D-07 BMatP= 1.86D-06
 IDIUse=1 WtCom= 1.00D+00 WtEn= 0.00D+00
 Coeff-Com: -0.522D-02 0.362D+00 0.247D+00 0.396D+00
 Coeff:     -0.522D-02 0.362D+00 0.247D+00 0.396D+00
 Gap=     0.085 Goal=   None    Shift=    0.000
 RMSDP=1.10D-06 MaxDP=7.36D-05 DE=-5.01D-06 OVMax= 2.33D-04

 Cycle  12  Pass 1  IDiag  1:
 RMSU=  6.55D-07    CP:  1.00D+00  1.01D+00  4.00D-01  4.93D-01
 E= -1631.42335317434     Delta-E=       -0.000000099234 Rises=F Damp=F
 DIIS: error= 2.30D-06 at cycle   5 NSaved=   5.
 NSaved= 5 IEnMin= 5 EnMin= -1631.42335317434     IErMin= 5 ErrMin= 2.30D-06
 ErrMax= 2.30D-06  0.00D+00 EMaxC= 1.00D-01 BMatC= 6.07D-09 BMatP= 1.01D-07
 IDIUse=1 WtCom= 1.00D+00 WtEn= 0.00D+00
 Coeff-Com: -0.343D-02 0.184D+00 0.127D+00 0.250D+00 0.444D+00
 Coeff:     -0.343D-02 0.184D+00 0.127D+00 0.250D+00 0.444D+00
 Gap=     0.085 Goal=   None    Shift=    0.000
 RMSDP=2.71D-07 MaxDP=1.52D-05 DE=-9.92D-08 OVMax= 4.07D-05

 Cycle  13  Pass 1  IDiag  1:
 RMSU=  1.76D-07    CP:  1.00D+00  1.01D+00  4.00D-01  5.68D-01  7.50D-01
 E= -1631.42335318075     Delta-E=       -0.000000006405 Rises=F Damp=F
 DIIS: error= 4.01D-07 at cycle   6 NSaved=   6.
 NSaved= 6 IEnMin= 6 EnMin= -1631.42335318075     IErMin= 6 ErrMin= 4.01D-07
 ErrMax= 4.01D-07  0.00D+00 EMaxC= 1.00D-01 BMatC= 1.98D-10 BMatP= 6.07D-09
 IDIUse=1 WtCom= 1.00D+00 WtEn= 0.00D+00
 Coeff-Com: -0.757D-03 0.314D-01 0.217D-01 0.529D-01 0.179D+00 0.716D+00
 Coeff:     -0.757D-03 0.314D-01 0.217D-01 0.529D-01 0.179D+00 0.716D+00
 Gap=     0.085 Goal=   None    Shift=    0.000
 RMSDP=6.56D-08 MaxDP=2.44D-06 DE=-6.40D-09 OVMax= 8.56D-06

 Cycle  14  Pass 1  IDiag  1:
 RMSU=  5.53D-08    CP:  1.00D+00  1.01D+00  4.00D-01  5.66D-01  8.00D-01
                    CP:  9.73D-01
 E= -1631.42335318112     Delta-E=       -0.000000000377 Rises=F Damp=F
 DIIS: error= 1.75D-07 at cycle   7 NSaved=   7.
 NSaved= 7 IEnMin= 7 EnMin= -1631.42335318112     IErMin= 7 ErrMin= 1.75D-07
 ErrMax= 1.75D-07  0.00D+00 EMaxC= 1.00D-01 BMatC= 5.50D-11 BMatP= 1.98D-10
 IDIUse=1 WtCom= 1.00D+00 WtEn= 0.00D+00
 Coeff-Com:  0.852D-04-0.952D-02-0.678D-02-0.922D-02 0.278D-01 0.398D+00
 Coeff-Com:  0.599D+00
 Coeff:      0.852D-04-0.952D-02-0.678D-02-0.922D-02 0.278D-01 0.398D+00
 Coeff:      0.599D+00
 Gap=     0.085 Goal=   None    Shift=    0.000
 RMSDP=2.71D-08 MaxDP=1.28D-06 DE=-3.77D-10 OVMax= 4.36D-06

 Cycle  15  Pass 1  IDiag  1:
 RMSU=  1.89D-08    CP:  1.00D+00  1.01D+00  4.00D-01  5.70D-01  8.15D-01
                    CP:  1.01D+00  7.61D-01
 E= -1631.42335318114     Delta-E=       -0.000000000020 Rises=F Damp=F
 DIIS: error= 7.00D-08 at cycle   8 NSaved=   8.
 NSaved= 8 IEnMin= 8 EnMin= -1631.42335318114     IErMin= 8 ErrMin= 7.00D-08
 ErrMax= 7.00D-08  0.00D+00 EMaxC= 1.00D-01 BMatC= 7.31D-12 BMatP= 5.50D-11
 IDIUse=1 WtCom= 1.00D+00 WtEn= 0.00D+00
 Coeff-Com:  0.121D-03-0.862D-02-0.612D-02-0.108D-01-0.107D-02 0.168D+00
 Coeff-Com:  0.348D+00 0.510D+00
 Coeff:      0.121D-03-0.862D-02-0.612D-02-0.108D-01-0.107D-02 0.168D+00
 Coeff:      0.348D+00 0.510D+00
 Gap=     0.085 Goal=   None    Shift=    0.000
 RMSDP=1.10D-08 MaxDP=5.72D-07 DE=-2.00D-11 OVMax= 1.31D-06

 Cycle  16  Pass 1  IDiag  1:
 RMSU=  9.99D-09    CP:  1.00D+00  1.01D+00  4.00D-01  5.72D-01  8.16D-01
                    CP:  1.00D+00  7.87D-01  8.47D-01
 E= -1631.42335318104     Delta-E=        0.000000000102 Rises=F Damp=F
 DIIS: error= 2.86D-08 at cycle   9 NSaved=   9.
 NSaved= 9 IEnMin= 8 EnMin= -1631.42335318114     IErMin= 9 ErrMin= 2.86D-08
 ErrMax= 2.86D-08  0.00D+00 EMaxC= 1.00D-01 BMatC= 1.39D-12 BMatP= 7.31D-12
 IDIUse=1 WtCom= 1.00D+00 WtEn= 0.00D+00
 Coeff-Com:  0.597D-04-0.387D-02-0.276D-02-0.522D-02-0.462D-02 0.462D-01
 Coeff-Com:  0.136D+00 0.331D+00 0.503D+00
 Coeff:      0.597D-04-0.387D-02-0.276D-02-0.522D-02-0.462D-02 0.462D-01
 Coeff:      0.136D+00 0.331D+00 0.503D+00
 Gap=     0.085 Goal=   None    Shift=    0.000
 RMSDP=4.88D-09 MaxDP=2.31D-07 DE= 1.02D-10 OVMax= 9.27D-07

 SCF Done:  E(RPBE1PBE) =  -1631.42335318     A.U. after   16 cycles
            NFock= 16  Conv=0.49D-08     -V/T= 2.0085
 KE= 1.617604923779D+03 PE=-1.051326831081D+04 EE= 3.919398096963D+03
 Leave Link  502 at Wed Aug 28 10:45:09 2019, MaxMem=   536870912 cpu:      3129.2
 (Enter /pbs_home/pkowalski/g09d01/g09/l601.exe)
 Copying SCF densities to generalized density rwf, IOpCl= 0 IROHF=0.

 **********************************************************************

            Population analysis using the SCF density.

 **********************************************************************

 Orbital symmetries:
       Occupied  (A) (A) (A) (A) (A) (A) (A) (A) (A) (A) (A) (A)
                 (A) (A) (A) (A) (A) (A) (A) (A) (A) (A) (A) (A)
                 (A) (A) (A) (A) (A) (A) (A) (A) (A) (A) (A) (A)
                 (A) (A) (A) (A) (A) (A) (A) (A) (A) (A) (A) (A)
                 (A) (A) (A) (A) (A) (A) (A) (A) (A) (A) (A) (A)
                 (A) (A) (A) (A) (A) (A) (A) (A) (A) (A) (A) (A)
                 (A) (A) (A) (A) (A) (A) (A) (A) (A) (A) (A) (A)
                 (A) (A) (A) (A) (A) (A) (A) (A) (A) (A) (A) (A)
                 (A) (A) (A) (A) (A) (A) (A) (A) (A) (A) (A) (A)
                 (A) (A) (A)
       Virtual   (A) (A) (A) (A) (A) (A) (A) (A) (A) (A) (A) (A)
                 (A) (A) (A) (A) (A) (A) (A) (A) (A) (A) (A) (A)
                 (A) (A) (A) (A) (A) (A) (A) (A) (A) (A) (A) (A)
                 (A) (A) (A) (A) (A) (A) (A) (A) (A) (A) (A) (A)
                 (A) (A) (A) (A) (A) (A) (A) (A) (A) (A) (A) (A)
                 (A) (A) (A) (A) (A) (A) (A) (A) (A) (A) (A) (A)
                 (A) (A) (A) (A) (A) (A) (A) (A) (A) (A) (A) (A)
                 (A) (A) (A) (A) (A) (A) (A) (A) (A) (A) (A) (A)
                 (A) (A) (A) (A) (A) (A) (A) (A) (A) (A) (A) (A)
                 (A) (A) (A) (A) (A) (A) (A) (A) (A) (A) (A) (A)
                 (A) (A) (A) (A) (A) (A) (A) (A) (A) (A) (A) (A)
                 (A) (A) (A) (A) (A) (A) (A) (A) (A) (A) (A) (A)
                 (A) (A) (A) (A) (A) (A) (A) (A) (A) (A) (A) (A)
                 (A) (A) (A) (A) (A) (A) (A) (A) (A) (A) (A) (A)
                 (A) (A) (A) (A) (A) (A) (A) (A) (A) (A) (A) (A)
                 (A) (A) (A) (A) (A) (A) (A) (A) (A) (A) (A) (A)
                 (A) (A) (A) (A) (A) (A) (A) (A) (A) (A) (A) (A)
                 (A) (A) (A) (A) (A) (A) (A) (A) (A) (A) (A) (A)
                 (A) (A) (A) (A) (A) (A) (A) (A) (A) (A) (A) (A)
                 (A) (A) (A) (A) (A) (A) (A) (A) (A) (A) (A) (A)
                 (A) (A) (A) (A) (A) (A) (A) (A) (A) (A) (A) (A)
                 (A) (A) (A) (A) (A) (A) (A) (A) (A) (A) (A) (A)
                 (A) (A) (A) (A) (A) (A) (A) (A) (A) (A) (A) (A)
                 (A) (A) (A) (A) (A) (A) (A) (A) (A) (A) (A) (A)
                 (A) (A) (A) (A) (A) (A) (A) (A) (A) (A) (A) (A)
                 (A) (A) (A) (A) (A) (A) (A) (A) (A) (A) (A) (A)
                 (A) (A) (A) (A) (A) (A) (A) (A) (A) (A) (A) (A)
                 (A) (A) (A) (A) (A) (A) (A) (A) (A) (A) (A) (A)
                 (A) (A) (A) (A) (A) (A) (A) (A) (A) (A) (A) (A)
                 (A) (A) (A) (A) (A) (A) (A) (A) (A) (A) (A) (A)
                 (A) (A) (A) (A) (A) (A) (A) (A) (A) (A) (A) (A)
                 (A) (A) (A) (A) (A) (A) (A) (A) (A) (A) (A) (A)
                 (A) (A) (A) (A) (A) (A) (A) (A) (A)
 The electronic state is 1-A.
 Alpha  occ. eigenvalues --  -24.80705 -24.80575 -24.80530 -24.80489 -24.80460
 Alpha  occ. eigenvalues --  -24.80119 -19.26792 -19.26724 -10.42991 -10.42840
 Alpha  occ. eigenvalues --  -10.42794 -10.33039 -10.32999 -10.31755 -10.31646
 Alpha  occ. eigenvalues --  -10.29593 -10.29497 -10.28418 -10.28363 -10.26546
 Alpha  occ. eigenvalues --  -10.26407 -10.26327 -10.26276 -10.26190 -10.25993
 Alpha  occ. eigenvalues --  -10.25768 -10.25644 -10.25456 -10.25315 -10.24859
 Alpha  occ. eigenvalues --  -10.24856  -1.29410  -1.27665  -1.26577  -1.23134
 Alpha  occ. eigenvalues --   -1.22383  -1.21870  -1.14545  -1.13496  -0.92243
 Alpha  occ. eigenvalues --   -0.90038  -0.89819  -0.87300  -0.83371  -0.81194
 Alpha  occ. eigenvalues --   -0.79038  -0.78182  -0.77156  -0.76355  -0.76271
 Alpha  occ. eigenvalues --   -0.72389  -0.70416  -0.67065  -0.66807  -0.66548
 Alpha  occ. eigenvalues --   -0.64976  -0.64104  -0.63439  -0.61075  -0.60843
 Alpha  occ. eigenvalues --   -0.60064  -0.59420  -0.59037  -0.57270  -0.56991
 Alpha  occ. eigenvalues --   -0.55782  -0.55108  -0.54459  -0.53844  -0.51749
 Alpha  occ. eigenvalues --   -0.51589  -0.50967  -0.49845  -0.48913  -0.48028
 Alpha  occ. eigenvalues --   -0.47768  -0.47168  -0.46974  -0.46623  -0.46497
 Alpha  occ. eigenvalues --   -0.46229  -0.45890  -0.45084  -0.44782  -0.44235
 Alpha  occ. eigenvalues --   -0.44018  -0.43440  -0.43330  -0.43071  -0.42851
 Alpha  occ. eigenvalues --   -0.42669  -0.41962  -0.41746  -0.41074  -0.40274
 Alpha  occ. eigenvalues --   -0.40168  -0.40063  -0.39261  -0.38642  -0.37728
 Alpha  occ. eigenvalues --   -0.36934  -0.36387  -0.35748  -0.35550  -0.34812
 Alpha  occ. eigenvalues --   -0.34499  -0.31569  -0.29091  -0.26827  -0.26227
 Alpha  occ. eigenvalues --   -0.20231
 Alpha virt. eigenvalues --   -0.11755  -0.04399  -0.01324  -0.00891   0.00496
 Alpha virt. eigenvalues --    0.03139   0.05528   0.06171   0.07067   0.07175
 Alpha virt. eigenvalues --    0.08044   0.09600   0.10604   0.10621   0.11428
 Alpha virt. eigenvalues --    0.12149   0.12535   0.12879   0.13625   0.13952
 Alpha virt. eigenvalues --    0.14348   0.14367   0.15452   0.16227   0.16557
 Alpha virt. eigenvalues --    0.16824   0.17472   0.17592   0.18846   0.19102
 Alpha virt. eigenvalues --    0.20771   0.21335   0.21679   0.22550   0.22963
 Alpha virt. eigenvalues --    0.23216   0.23940   0.25198   0.25575   0.26468
 Alpha virt. eigenvalues --    0.27074   0.27270   0.27997   0.29173   0.29447
 Alpha virt. eigenvalues --    0.30750   0.30907   0.30925   0.32020   0.32764
 Alpha virt. eigenvalues --    0.33410   0.33665   0.34416   0.36846   0.37313
 Alpha virt. eigenvalues --    0.37982   0.38337   0.40438   0.40609   0.40955
 Alpha virt. eigenvalues --    0.42565   0.42847   0.43531   0.43940   0.45128
 Alpha virt. eigenvalues --    0.46199   0.46930   0.47225   0.47504   0.48088
 Alpha virt. eigenvalues --    0.48364   0.48640   0.49427   0.50149   0.50222
 Alpha virt. eigenvalues --    0.50844   0.51712   0.52154   0.52342   0.52728
 Alpha virt. eigenvalues --    0.53654   0.54414   0.55015   0.55374   0.55732
 Alpha virt. eigenvalues --    0.56216   0.56926   0.57493   0.57658   0.59218
 Alpha virt. eigenvalues --    0.59520   0.60219   0.60663   0.61295   0.62237
 Alpha virt. eigenvalues --    0.63230   0.64130   0.64327   0.64685   0.65004
 Alpha virt. eigenvalues --    0.65293   0.65672   0.66258   0.66523   0.66859
 Alpha virt. eigenvalues --    0.67289   0.67584   0.67891   0.68297   0.69180
 Alpha virt. eigenvalues --    0.69499   0.70144   0.70806   0.71338   0.72425
 Alpha virt. eigenvalues --    0.73029   0.73278   0.73665   0.73693   0.74314
 Alpha virt. eigenvalues --    0.74481   0.74740   0.75634   0.76727   0.76955
 Alpha virt. eigenvalues --    0.77257   0.78064   0.78402   0.80211   0.80862
 Alpha virt. eigenvalues --    0.81110   0.82847   0.83029   0.86710   0.87693
 Alpha virt. eigenvalues --    0.88364   0.89536   0.90480   0.90851   0.91263
 Alpha virt. eigenvalues --    0.92050   0.93036   0.93884   0.95320   0.97275
 Alpha virt. eigenvalues --    0.99031   1.00792   1.01338   1.05956   1.07538
 Alpha virt. eigenvalues --    1.08096   1.08938   1.09747   1.10308   1.11480
 Alpha virt. eigenvalues --    1.12021   1.13301   1.14652   1.15484   1.16098
 Alpha virt. eigenvalues --    1.16769   1.17689   1.19909   1.20481   1.20719
 Alpha virt. eigenvalues --    1.21556   1.22845   1.23467   1.23657   1.24484
 Alpha virt. eigenvalues --    1.25059   1.25730   1.26162   1.26926   1.27850
 Alpha virt. eigenvalues --    1.28703   1.29538   1.30213   1.31289   1.31839
 Alpha virt. eigenvalues --    1.33152   1.34118   1.34656   1.35558   1.37019
 Alpha virt. eigenvalues --    1.37408   1.38779   1.40044   1.41259   1.42773
 Alpha virt. eigenvalues --    1.43393   1.44057   1.45243   1.45726   1.46541
 Alpha virt. eigenvalues --    1.49118   1.50131   1.50620   1.51183   1.51661
 Alpha virt. eigenvalues --    1.52560   1.53519   1.54138   1.55630   1.55875
 Alpha virt. eigenvalues --    1.56377   1.58284   1.60975   1.62073   1.62916
 Alpha virt. eigenvalues --    1.64227   1.66481   1.67342   1.68798   1.69209
 Alpha virt. eigenvalues --    1.69568   1.69673   1.71409   1.72278   1.72678
 Alpha virt. eigenvalues --    1.72725   1.73349   1.73660   1.73837   1.74279
 Alpha virt. eigenvalues --    1.74741   1.75725   1.76028   1.76774   1.76977
 Alpha virt. eigenvalues --    1.77978   1.78134   1.78607   1.78800   1.79090
 Alpha virt. eigenvalues --    1.79722   1.80175   1.80807   1.81580   1.82252
 Alpha virt. eigenvalues --    1.82623   1.83652   1.84391   1.85562   1.85667
 Alpha virt. eigenvalues --    1.86183   1.87249   1.88210   1.89288   1.90042
 Alpha virt. eigenvalues --    1.90517   1.91951   1.92307   1.95150   1.95433
 Alpha virt. eigenvalues --    1.95529   1.96212   1.96963   1.97751   1.98525
 Alpha virt. eigenvalues --    1.99096   1.99517   2.00199   2.01072   2.02652
 Alpha virt. eigenvalues --    2.03374   2.04268   2.04897   2.06162   2.06586
 Alpha virt. eigenvalues --    2.06768   2.08813   2.10478   2.11848   2.12441
 Alpha virt. eigenvalues --    2.12997   2.13754   2.14137   2.14192   2.15077
 Alpha virt. eigenvalues --    2.15396   2.17422   2.17676   2.18779   2.19394
 Alpha virt. eigenvalues --    2.19946   2.20930   2.21952   2.23267   2.23583
 Alpha virt. eigenvalues --    2.24454   2.24910   2.27727   2.28152   2.28670
 Alpha virt. eigenvalues --    2.29060   2.29694   2.30014   2.30720   2.33459
 Alpha virt. eigenvalues --    2.34790   2.36421   2.38116   2.38957   2.39672
 Alpha virt. eigenvalues --    2.40944   2.42401   2.44121   2.45495   2.45888
 Alpha virt. eigenvalues --    2.47546   2.48918   2.50371   2.52460   2.53477
 Alpha virt. eigenvalues --    2.54714   2.55391   2.57445   2.58593   2.59517
 Alpha virt. eigenvalues --    2.60727   2.61876   2.63115   2.63692   2.65390
 Alpha virt. eigenvalues --    2.66875   2.70189   2.72319   2.74683   2.75265
 Alpha virt. eigenvalues --    2.76173   2.77063   2.77763   2.79111   2.81804
 Alpha virt. eigenvalues --    2.82001   2.84819   2.85391   2.90996   2.92433
 Alpha virt. eigenvalues --    2.93041   2.94318   2.97103   2.97437   2.98241
 Alpha virt. eigenvalues --    2.99714   3.03461   3.03791   3.04604   3.05107
 Alpha virt. eigenvalues --    3.05540   3.06018   3.06319   3.06636   3.06875
 Alpha virt. eigenvalues --    3.07079   3.08319   3.08615   3.10723   3.11276
 Alpha virt. eigenvalues --    3.12157   3.13459   3.13830   3.15320   3.16684
 Alpha virt. eigenvalues --    3.18041   3.19197   3.19859   3.20913   3.21504
 Alpha virt. eigenvalues --    3.25315   3.26502   3.27550   3.31917   3.34836
 Alpha virt. eigenvalues --    3.35763   3.36367   3.38188   3.40291   3.41171
 Alpha virt. eigenvalues --    3.45351   3.52355   3.53490   3.54810   3.57193
 Alpha virt. eigenvalues --    3.66580   3.71445   3.72878   3.74667   3.77192
 Alpha virt. eigenvalues --    3.84408   3.85753   3.87161
          Condensed to atoms (all electrons):
               1          2          3          4          5          6
     1  C    5.564823   0.275458  -0.036261  -0.050368   0.233409   0.014916
     2  C    0.275458   5.490477   0.159644  -0.098766   0.004632   0.041978
     3  C   -0.036261   0.159644   5.100965   0.378450  -0.116479   0.311229
     4  O   -0.050368  -0.098766   0.378450   7.917700   0.279940  -0.048328
     5  C    0.233409   0.004632  -0.116479   0.279940   5.380240   0.004197
     6  C    0.014916   0.041978   0.311229  -0.048328   0.004197   5.109891
     7  C    0.332641  -0.062741   0.026939   0.007886  -0.081789  -0.000490
     8  C   -0.025725  -0.023586  -0.000255  -0.000065   0.006220   0.000002
     9  C   -0.054732   0.005813   0.000040   0.000366  -0.037547   0.000008
    10  C    0.007852   0.000759   0.000005   0.000001  -0.000338   0.000000
    11  C    0.013874  -0.000368   0.000005   0.000000  -0.000383   0.000000
    12  F   -0.010404  -0.001617  -0.000016   0.000000   0.000031   0.000000
    13  F   -0.003085  -0.004737  -0.000037   0.000000  -0.000099   0.000001
    14  F   -0.001508  -0.000008   0.000000   0.000000  -0.000018   0.000000
    15  F   -0.000102   0.000001   0.000000   0.000000   0.000000   0.000000
    16  F   -0.000087   0.000000   0.000000   0.000000  -0.000012   0.000000
    17  F   -0.000336  -0.000003   0.000000   0.000000  -0.000002   0.000000
    18  C   -0.038423   0.002565   0.001241  -0.062506   0.183945  -0.000208
    19  C   -0.027338   0.001824   0.000283   0.004659  -0.039674   0.000012
    20  C    0.008290  -0.002765   0.002289   0.005756  -0.081301  -0.000152
    21  H   -0.000940  -0.000026  -0.000042   0.000059   0.009631  -0.000001
    22  H   -0.003069   0.000879   0.001179   0.006117  -0.007470   0.000089
    23  H    0.006463  -0.002816   0.001274  -0.000819  -0.011608  -0.000063
    24  C   -0.060930  -0.001994  -0.000758  -0.050860   0.370625  -0.000318
    25  H    0.008696  -0.000044  -0.000574  -0.000184  -0.014813   0.000046
    26  H   -0.008255  -0.001080   0.000161   0.004058  -0.004752   0.000010
    27  H   -0.006150   0.002813   0.001187  -0.001331  -0.005506  -0.000351
    28  C    0.001789  -0.142077   0.108770   0.003629  -0.000317   0.286286
    29  C    0.001594   0.000129  -0.000030  -0.000201   0.006773   0.000000
    30  C    0.000200  -0.000041  -0.000007   0.000012   0.000566  -0.000001
    31  O    0.004362  -0.000196   0.000011   0.000322  -0.060727   0.000007
    32  C    0.000017   0.000000  -0.000001   0.000007  -0.000262   0.000000
    33  C    0.017561   0.088962  -0.149330  -0.000139  -0.000424   0.076393
    34  C   -0.088470   0.294926   0.032147   0.005760   0.016220  -0.107626
    35  H   -0.017342  -0.062623   0.013888  -0.000078  -0.000067  -0.002071
    36  H    0.000003  -0.002186   0.014954  -0.000052   0.000005  -0.066363
    37  H   -0.000432   0.014921  -0.001285   0.000004   0.000011   0.012546
    38  H   -0.000516   0.020458  -0.074509  -0.001015  -0.000245   0.453997
    39  C    0.000035   0.000002   0.000000   0.000000  -0.000351   0.000000
    40  C    0.000002   0.000000   0.000000   0.000000  -0.000010   0.000000
    41  C    0.000000   0.000000   0.000000   0.000000   0.000019   0.000000
    42  H    0.000000   0.000000   0.000000   0.000000   0.000000   0.000000
    43  H    0.000000   0.000000   0.000000   0.000000   0.000000   0.000000
    44  H    0.000001   0.000000   0.000000   0.000000  -0.000024   0.000000
    45  H    0.000027   0.000000   0.000000   0.000000  -0.000010   0.000000
               7          8          9         10         11         12
     1  C    0.332641  -0.025725  -0.054732   0.007852   0.013874  -0.010404
     2  C   -0.062741  -0.023586   0.005813   0.000759  -0.000368  -0.001617
     3  C    0.026939  -0.000255   0.000040   0.000005   0.000005  -0.000016
     4  O    0.007886  -0.000065   0.000366   0.000001   0.000000   0.000000
     5  C   -0.081789   0.006220  -0.037547  -0.000338  -0.000383   0.000031
     6  C   -0.000490   0.000002   0.000008   0.000000   0.000000   0.000000
     7  C    5.963160  -0.135360   0.225144  -0.029938   0.040940  -0.047637
     8  C   -0.135360   5.116688   0.073660   0.144696  -0.170737   0.309571
     9  C    0.225144   0.073660   5.884539  -0.028441  -0.061801  -0.004686
    10  C   -0.029938   0.144696  -0.028441   4.898810   0.068627  -0.033822
    11  C    0.040940  -0.170737  -0.061801   0.068627   5.128058   0.011727
    12  F   -0.047637   0.309571  -0.004686  -0.033822   0.011727   9.014449
    13  F   -0.043812   0.307340   0.002702  -0.025594   0.005046  -0.030311
    14  F    0.013567  -0.049488   0.000680   0.317286  -0.039639   0.000259
    15  F    0.005229  -0.040886   0.004451   0.336005  -0.038964  -0.000047
    16  F    0.001883   0.004316  -0.035999  -0.022463   0.294749  -0.000001
    17  F   -0.007924   0.012145  -0.046618  -0.035169   0.315491  -0.000448
    18  C   -0.036727  -0.000276  -0.067594  -0.000497   0.007204  -0.000032
    19  C   -0.053500   0.009594   0.325512   0.013234  -0.030121  -0.000584
    20  C   -0.000916  -0.001019  -0.009579   0.000146  -0.001170  -0.000269
    21  H    0.000467   0.000029  -0.002436  -0.000002  -0.000023  -0.000001
    22  H   -0.000525   0.000024   0.000223  -0.000005   0.000038   0.000000
    23  H   -0.003260   0.000650   0.007801   0.000014  -0.000037   0.002168
    24  C   -0.006366  -0.000329  -0.003854  -0.000010  -0.000448  -0.000003
    25  H    0.000144   0.000018  -0.000412   0.000002  -0.000006   0.000000
    26  H    0.007452  -0.000093  -0.002964   0.000172  -0.000340   0.000002
    27  H   -0.002546  -0.000100   0.000505   0.000000   0.000029   0.000000
    28  C    0.000001   0.000012  -0.000002   0.000000   0.000000   0.000001
    29  C    0.008278  -0.000088  -0.060231  -0.000400  -0.014617  -0.000007
    30  C    0.000086   0.000004   0.025623   0.000008  -0.000354   0.000000
    31  O    0.000499   0.000002   0.007126   0.000001  -0.000052   0.000000
    32  C    0.000000   0.000000  -0.000504   0.000000   0.000008   0.000000
    33  C   -0.000380   0.000004   0.000022   0.000000   0.000000   0.000010
    34  C   -0.025544   0.002894   0.000254   0.000158  -0.000057   0.001338
    35  H   -0.003595   0.004015   0.000062   0.000724  -0.000147   0.002773
    36  H    0.000000   0.000000   0.000000   0.000000   0.000000   0.000000
    37  H    0.000008  -0.000007   0.000000   0.000000   0.000000  -0.000002
    38  H    0.000003   0.000000  -0.000001   0.000000   0.000000   0.000000
    39  C    0.000122  -0.000008  -0.022500   0.000048   0.001909   0.000000
    40  C    0.000010  -0.000001  -0.000310   0.000001   0.000031   0.000000
    41  C   -0.000001   0.000000   0.000018   0.000000   0.000000   0.000000
    42  H    0.000000   0.000000   0.000003   0.000000  -0.000001   0.000000
    43  H    0.000000   0.000000   0.000000   0.000000   0.000000   0.000000
    44  H   -0.000001   0.000000   0.000004   0.000000   0.000000   0.000000
    45  H    0.000053  -0.000073  -0.002193   0.000393   0.001602   0.000000
              13         14         15         16         17         18
     1  C   -0.003085  -0.001508  -0.000102  -0.000087  -0.000336  -0.038423
     2  C   -0.004737  -0.000008   0.000001   0.000000  -0.000003   0.002565
     3  C   -0.000037   0.000000   0.000000   0.000000   0.000000   0.001241
     4  O    0.000000   0.000000   0.000000   0.000000   0.000000  -0.062506
     5  C   -0.000099  -0.000018   0.000000  -0.000012  -0.000002   0.183945
     6  C    0.000001   0.000000   0.000000   0.000000   0.000000  -0.000208
     7  C   -0.043812   0.013567   0.005229   0.001883  -0.007924  -0.036727
     8  C    0.307340  -0.049488  -0.040886   0.004316   0.012145  -0.000276
     9  C    0.002702   0.000680   0.004451  -0.035999  -0.046618  -0.067594
    10  C   -0.025594   0.317286   0.336005  -0.022463  -0.035169  -0.000497
    11  C    0.005046  -0.039639  -0.038964   0.294749   0.315491   0.007204
    12  F   -0.030311   0.000259  -0.000047  -0.000001  -0.000448  -0.000032
    13  F    8.998226  -0.001308   0.000117  -0.000001  -0.000001   0.000007
    14  F   -0.001308   9.003351  -0.033536  -0.001313   0.000258  -0.000007
    15  F    0.000117  -0.033536   8.973742   0.000085   0.000076   0.000000
    16  F   -0.000001  -0.001313   0.000085   9.000613  -0.031233  -0.000021
    17  F   -0.000001   0.000258   0.000076  -0.031233   9.008361  -0.000273
    18  C    0.000007  -0.000007   0.000000  -0.000021  -0.000273   5.386851
    19  C   -0.000126  -0.001008  -0.000087  -0.009913  -0.002511   0.217760
    20  C   -0.000002   0.000000   0.000000  -0.000001   0.000067   0.363745
    21  H    0.000000   0.000000   0.000000   0.000000   0.000009  -0.003578
    22  H    0.000000   0.000000   0.000000   0.000000  -0.000001  -0.013322
    23  H    0.000017   0.000000   0.000000   0.000003   0.000150  -0.007045
    24  C    0.000009  -0.000008   0.000000   0.000000  -0.000001  -0.083957
    25  H    0.000000   0.000000   0.000000   0.000000   0.000000  -0.007494
    26  H   -0.000004   0.000059   0.000000   0.000029   0.000003  -0.010806
    27  H    0.000000   0.000000   0.000000   0.000000   0.000000   0.009685
    28  C   -0.000001   0.000000   0.000000   0.000000   0.000000   0.000016
    29  C    0.000000   0.000014   0.000001  -0.001263  -0.002431   0.005833
    30  C    0.000000   0.000000   0.000000  -0.000004  -0.000008  -0.116437
    31  O    0.000000   0.000000   0.000000   0.000000   0.000000   0.279820
    32  C    0.000000   0.000000   0.000000  -0.000001   0.000000   0.004133
    33  C    0.000253   0.000000   0.000000   0.000000   0.000000  -0.000004
    34  C    0.000067  -0.000004   0.000000   0.000000   0.000000  -0.000423
    35  H    0.012584  -0.000010  -0.000005   0.000000   0.000000  -0.000003
    36  H    0.000000   0.000000   0.000000   0.000000   0.000000   0.000000
    37  H   -0.000008   0.000000   0.000000   0.000000   0.000000   0.000000
    38  H    0.000000   0.000000   0.000000   0.000000   0.000000  -0.000021
    39  C    0.000000  -0.000005   0.000000  -0.002298   0.000450   0.016064
    40  C    0.000000   0.000000   0.000000   0.000364   0.000001  -0.000458
    41  C    0.000000   0.000000   0.000000  -0.000001   0.000000  -0.000333
    42  H    0.000000   0.000000   0.000000  -0.000010   0.000000   0.000012
    43  H    0.000000   0.000000   0.000000   0.000000   0.000000   0.000005
    44  H    0.000000   0.000000   0.000000   0.000000   0.000000  -0.000242
    45  H    0.000000  -0.000014  -0.000002   0.017967   0.000354  -0.000112
              19         20         21         22         23         24
     1  C   -0.027338   0.008290  -0.000940  -0.003069   0.006463  -0.060930
     2  C    0.001824  -0.002765  -0.000026   0.000879  -0.002816  -0.001994
     3  C    0.000283   0.002289  -0.000042   0.001179   0.001274  -0.000758
     4  O    0.004659   0.005756   0.000059   0.006117  -0.000819  -0.050860
     5  C   -0.039674  -0.081301   0.009631  -0.007470  -0.011608   0.370625
     6  C    0.000012  -0.000152  -0.000001   0.000089  -0.000063  -0.000318
     7  C   -0.053500  -0.000916   0.000467  -0.000525  -0.003260  -0.006366
     8  C    0.009594  -0.001019   0.000029   0.000024   0.000650  -0.000329
     9  C    0.325512  -0.009579  -0.002436   0.000223   0.007801  -0.003854
    10  C    0.013234   0.000146  -0.000002  -0.000005   0.000014  -0.000010
    11  C   -0.030121  -0.001170  -0.000023   0.000038  -0.000037  -0.000448
    12  F   -0.000584  -0.000269  -0.000001   0.000000   0.002168  -0.000003
    13  F   -0.000126  -0.000002   0.000000   0.000000   0.000017   0.000009
    14  F   -0.001008   0.000000   0.000000   0.000000   0.000000  -0.000008
    15  F   -0.000087   0.000000   0.000000   0.000000   0.000000   0.000000
    16  F   -0.009913  -0.000001   0.000000   0.000000   0.000003   0.000000
    17  F   -0.002511   0.000067   0.000009  -0.000001   0.000150  -0.000001
    18  C    0.217760   0.363745  -0.003578  -0.013322  -0.007045  -0.083957
    19  C    5.581167  -0.055103  -0.006930   0.008160  -0.005408   0.005065
    20  C   -0.055103   4.631469   0.376979   0.382130   0.377636   0.011933
    21  H   -0.006930   0.376979   0.607956  -0.019978  -0.018169  -0.000291
    22  H    0.008160   0.382130  -0.019978   0.590760  -0.018461  -0.000092
    23  H   -0.005408   0.377636  -0.018169  -0.018461   0.596209  -0.000285
    24  C    0.005065   0.011933  -0.000291  -0.000092  -0.000285   4.622561
    25  H   -0.002124  -0.000059  -0.000019   0.000096  -0.000015   0.382431
    26  H    0.011166  -0.000181   0.000007  -0.000018  -0.000004   0.382676
    27  H   -0.001057  -0.000299   0.000008  -0.000019   0.000009   0.377975
    28  C    0.000000  -0.000028   0.000000  -0.000055   0.000004   0.000004
    29  C    0.268397  -0.005226   0.003446   0.000031  -0.001497  -0.002557
    30  C   -0.038485  -0.000802   0.001374  -0.000597   0.000270   0.002079
    31  O   -0.048844  -0.052238  -0.001950  -0.000131   0.004270   0.005140
    32  C    0.016602  -0.000236  -0.000409   0.000043   0.000006  -0.000105
    33  C    0.000000   0.000004   0.000000   0.000017   0.000006   0.000014
    34  C    0.000051  -0.000219   0.000004  -0.000027   0.000386  -0.000563
    35  H    0.000035  -0.000017   0.000000   0.000003   0.000069  -0.000006
    36  H    0.000000   0.000000   0.000000   0.000000   0.000000   0.000000
    37  H    0.000000   0.000000   0.000000   0.000000  -0.000001   0.000000
    38  H    0.000001  -0.000035  -0.000001   0.000120  -0.000006  -0.000003
    39  C   -0.086791  -0.000556  -0.000205   0.000016  -0.000022  -0.000027
    40  C    0.016300   0.000016   0.000006  -0.000001   0.000002   0.000012
    41  C    0.001462   0.000000  -0.000013   0.000001  -0.000001  -0.000025
    42  H   -0.000411   0.000000   0.000000   0.000000   0.000000   0.000000
    43  H    0.000006   0.000000   0.000000   0.000000   0.000000   0.000000
    44  H   -0.000519  -0.000004  -0.000001   0.000011   0.000000  -0.000029
    45  H   -0.017566   0.000010   0.000002   0.000000  -0.000002  -0.000003
              25         26         27         28         29         30
     1  C    0.008696  -0.008255  -0.006150   0.001789   0.001594   0.000200
     2  C   -0.000044  -0.001080   0.002813  -0.142077   0.000129  -0.000041
     3  C   -0.000574   0.000161   0.001187   0.108770  -0.000030  -0.000007
     4  O   -0.000184   0.004058  -0.001331   0.003629  -0.000201   0.000012
     5  C   -0.014813  -0.004752  -0.005506  -0.000317   0.006773   0.000566
     6  C    0.000046   0.000010  -0.000351   0.286286   0.000000  -0.000001
     7  C    0.000144   0.007452  -0.002546   0.000001   0.008278   0.000086
     8  C    0.000018  -0.000093  -0.000100   0.000012  -0.000088   0.000004
     9  C   -0.000412  -0.002964   0.000505  -0.000002  -0.060231   0.025623
    10  C    0.000002   0.000172   0.000000   0.000000  -0.000400   0.000008
    11  C   -0.000006  -0.000340   0.000029   0.000000  -0.014617  -0.000354
    12  F    0.000000   0.000002   0.000000   0.000001  -0.000007   0.000000
    13  F    0.000000  -0.000004   0.000000  -0.000001   0.000000   0.000000
    14  F    0.000000   0.000059   0.000000   0.000000   0.000014   0.000000
    15  F    0.000000   0.000000   0.000000   0.000000   0.000001   0.000000
    16  F    0.000000   0.000029   0.000000   0.000000  -0.001263  -0.000004
    17  F    0.000000   0.000003   0.000000   0.000000  -0.002431  -0.000008
    18  C   -0.007494  -0.010806   0.009685   0.000016   0.005833  -0.116437
    19  C   -0.002124   0.011166  -0.001057   0.000000   0.268397  -0.038485
    20  C   -0.000059  -0.000181  -0.000299  -0.000028  -0.005226  -0.000802
    21  H   -0.000019   0.000007   0.000008   0.000000   0.003446   0.001374
    22  H    0.000096  -0.000018  -0.000019  -0.000055   0.000031  -0.000597
    23  H   -0.000015  -0.000004   0.000009   0.000004  -0.001497   0.000270
    24  C    0.382431   0.382676   0.377975   0.000004  -0.002557   0.002079
    25  H    0.593434  -0.018236  -0.020287   0.000001   0.000549   0.000794
    26  H   -0.018236   0.589389  -0.018278  -0.000001  -0.002678   0.000995
    27  H   -0.020287  -0.018278   0.608532  -0.000008  -0.000007  -0.000028
    28  C    0.000001  -0.000001  -0.000008   5.069752   0.000000   0.000000
    29  C    0.000549  -0.002678  -0.000007   0.000000   5.448021   0.170330
    30  C    0.000794   0.000995  -0.000028   0.000000   0.170330   5.099497
    31  O    0.006554  -0.000811   0.000053   0.000000  -0.097664   0.378047
    32  C   -0.000027  -0.000009  -0.000002   0.000000   0.038627   0.310610
    33  C   -0.000001   0.000001   0.000004   0.275377   0.000000   0.000000
    34  C    0.000015  -0.000013  -0.000152   0.065396   0.000002  -0.000001
    35  H    0.000000  -0.000001   0.000003   0.012760   0.000000   0.000000
    36  H    0.000000   0.000000   0.000000   0.450314   0.000000   0.000000
    37  H    0.000000   0.000000   0.000000  -0.066442   0.000000   0.000000
    38  H    0.000011   0.000001   0.000000  -0.071595   0.000000   0.000000
    39  C   -0.000041   0.000058   0.000002   0.000000   0.300376   0.033322
    40  C    0.000010  -0.000010   0.000000   0.000000   0.087142  -0.146283
    41  C   -0.000035   0.000008   0.000000   0.000000  -0.140896   0.108028
    42  H    0.000000   0.000000   0.000000   0.000000   0.014919  -0.001313
    43  H    0.000000   0.000000   0.000000   0.000000  -0.002140   0.014959
    44  H    0.000101  -0.000003   0.000000   0.000000   0.020277  -0.074420
    45  H    0.000002   0.000030   0.000000   0.000000  -0.062142   0.013979
              31         32         33         34         35         36
     1  C    0.004362   0.000017   0.017561  -0.088470  -0.017342   0.000003
     2  C   -0.000196   0.000000   0.088962   0.294926  -0.062623  -0.002186
     3  C    0.000011  -0.000001  -0.149330   0.032147   0.013888   0.014954
     4  O    0.000322   0.000007  -0.000139   0.005760  -0.000078  -0.000052
     5  C   -0.060727  -0.000262  -0.000424   0.016220  -0.000067   0.000005
     6  C    0.000007   0.000000   0.076393  -0.107626  -0.002071  -0.066363
     7  C    0.000499   0.000000  -0.000380  -0.025544  -0.003595   0.000000
     8  C    0.000002   0.000000   0.000004   0.002894   0.004015   0.000000
     9  C    0.007126  -0.000504   0.000022   0.000254   0.000062   0.000000
    10  C    0.000001   0.000000   0.000000   0.000158   0.000724   0.000000
    11  C   -0.000052   0.000008   0.000000  -0.000057  -0.000147   0.000000
    12  F    0.000000   0.000000   0.000010   0.001338   0.002773   0.000000
    13  F    0.000000   0.000000   0.000253   0.000067   0.012584   0.000000
    14  F    0.000000   0.000000   0.000000  -0.000004  -0.000010   0.000000
    15  F    0.000000   0.000000   0.000000   0.000000  -0.000005   0.000000
    16  F    0.000000  -0.000001   0.000000   0.000000   0.000000   0.000000
    17  F    0.000000   0.000000   0.000000   0.000000   0.000000   0.000000
    18  C    0.279820   0.004133  -0.000004  -0.000423  -0.000003   0.000000
    19  C   -0.048844   0.016602   0.000000   0.000051   0.000035   0.000000
    20  C   -0.052238  -0.000236   0.000004  -0.000219  -0.000017   0.000000
    21  H   -0.001950  -0.000409   0.000000   0.000004   0.000000   0.000000
    22  H   -0.000131   0.000043   0.000017  -0.000027   0.000003   0.000000
    23  H    0.004270   0.000006   0.000006   0.000386   0.000069   0.000000
    24  C    0.005140  -0.000105   0.000014  -0.000563  -0.000006   0.000000
    25  H    0.006554  -0.000027  -0.000001   0.000015   0.000000   0.000000
    26  H   -0.000811  -0.000009   0.000001  -0.000013  -0.000001   0.000000
    27  H    0.000053  -0.000002   0.000004  -0.000152   0.000003   0.000000
    28  C    0.000000   0.000000   0.275377   0.065396   0.012760   0.450314
    29  C   -0.097664   0.038627   0.000000   0.000002   0.000000   0.000000
    30  C    0.378047   0.310610   0.000000  -0.000001   0.000000   0.000000
    31  O    7.916608  -0.049057   0.000000   0.000000   0.000000   0.000000
    32  C   -0.049057   5.110848   0.000000   0.000000   0.000000   0.000000
    33  C    0.000000   0.000000   5.092065   0.293344  -0.062013  -0.065064
    34  C    0.000000   0.000000   0.293344   5.121263   0.449558   0.013393
    35  H    0.000000   0.000000  -0.062013   0.449558   0.640711  -0.000203
    36  H    0.000000   0.000000  -0.065064   0.013393  -0.000203   0.644503
    37  H    0.000000   0.000000   0.444417  -0.060514  -0.010871  -0.010892
    38  H    0.000000   0.000000   0.013006  -0.002384   0.000024  -0.011558
    39  C    0.005558  -0.106946   0.000000   0.000000   0.000000   0.000000
    40  C   -0.000108   0.074624   0.000000   0.000000   0.000000   0.000000
    41  C    0.003613   0.287501   0.000000   0.000000   0.000000   0.000000
    42  H    0.000004   0.012627   0.000000   0.000000   0.000000   0.000000
    43  H   -0.000052  -0.066357   0.000000   0.000000   0.000000   0.000000
    44  H   -0.000982   0.453790   0.000000   0.000000   0.000000   0.000000
    45  H   -0.000084  -0.002046   0.000000   0.000000   0.000000   0.000000
              37         38         39         40         41         42
     1  C   -0.000432  -0.000516   0.000035   0.000002   0.000000   0.000000
     2  C    0.014921   0.020458   0.000002   0.000000   0.000000   0.000000
     3  C   -0.001285  -0.074509   0.000000   0.000000   0.000000   0.000000
     4  O    0.000004  -0.001015   0.000000   0.000000   0.000000   0.000000
     5  C    0.000011  -0.000245  -0.000351  -0.000010   0.000019   0.000000
     6  C    0.012546   0.453997   0.000000   0.000000   0.000000   0.000000
     7  C    0.000008   0.000003   0.000122   0.000010  -0.000001   0.000000
     8  C   -0.000007   0.000000  -0.000008  -0.000001   0.000000   0.000000
     9  C    0.000000  -0.000001  -0.022500  -0.000310   0.000018   0.000003
    10  C    0.000000   0.000000   0.000048   0.000001   0.000000   0.000000
    11  C    0.000000   0.000000   0.001909   0.000031   0.000000  -0.000001
    12  F   -0.000002   0.000000   0.000000   0.000000   0.000000   0.000000
    13  F   -0.000008   0.000000   0.000000   0.000000   0.000000   0.000000
    14  F    0.000000   0.000000  -0.000005   0.000000   0.000000   0.000000
    15  F    0.000000   0.000000   0.000000   0.000000   0.000000   0.000000
    16  F    0.000000   0.000000  -0.002298   0.000364  -0.000001  -0.000010
    17  F    0.000000   0.000000   0.000450   0.000001   0.000000   0.000000
    18  C    0.000000  -0.000021   0.016064  -0.000458  -0.000333   0.000012
    19  C    0.000000   0.000001  -0.086791   0.016300   0.001462  -0.000411
    20  C    0.000000  -0.000035  -0.000556   0.000016   0.000000   0.000000
    21  H    0.000000  -0.000001  -0.000205   0.000006  -0.000013   0.000000
    22  H    0.000000   0.000120   0.000016  -0.000001   0.000001   0.000000
    23  H   -0.000001  -0.000006  -0.000022   0.000002  -0.000001   0.000000
    24  C    0.000000  -0.000003  -0.000027   0.000012  -0.000025   0.000000
    25  H    0.000000   0.000011  -0.000041   0.000010  -0.000035   0.000000
    26  H    0.000000   0.000001   0.000058  -0.000010   0.000008   0.000000
    27  H    0.000000   0.000000   0.000002   0.000000   0.000000   0.000000
    28  C   -0.066442  -0.071595   0.000000   0.000000   0.000000   0.000000
    29  C    0.000000   0.000000   0.300376   0.087142  -0.140896   0.014919
    30  C    0.000000   0.000000   0.033322  -0.146283   0.108028  -0.001313
    31  O    0.000000   0.000000   0.005558  -0.000108   0.003613   0.000004
    32  C    0.000000   0.000000  -0.106946   0.074624   0.287501   0.012627
    33  C    0.444417   0.013006   0.000000   0.000000   0.000000   0.000000
    34  C   -0.060514  -0.002384   0.000000   0.000000   0.000000   0.000000
    35  H   -0.010871   0.000024   0.000000   0.000000   0.000000   0.000000
    36  H   -0.010892  -0.011558   0.000000   0.000000   0.000000   0.000000
    37  H    0.652307  -0.000185   0.000000   0.000000   0.000000   0.000000
    38  H   -0.000185   0.652252   0.000000   0.000000   0.000000   0.000000
    39  C    0.000000   0.000000   5.116070   0.294911   0.065881  -0.060747
    40  C    0.000000   0.000000   0.294911   5.094638   0.273670   0.444792
    41  C    0.000000   0.000000   0.065881   0.273670   5.071361  -0.066910
    42  H    0.000000   0.000000  -0.060747   0.444792  -0.066910   0.653477
    43  H    0.000000   0.000000   0.013271  -0.065052   0.450126  -0.010949
    44  H    0.000000   0.000000  -0.002376   0.013075  -0.071536  -0.000189
    45  H    0.000000   0.000000   0.448661  -0.060644   0.012776  -0.011082
              43         44         45
     1  C    0.000000   0.000001   0.000027
     2  C    0.000000   0.000000   0.000000
     3  C    0.000000   0.000000   0.000000
     4  O    0.000000   0.000000   0.000000
     5  C    0.000000  -0.000024  -0.000010
     6  C    0.000000   0.000000   0.000000
     7  C    0.000000  -0.000001   0.000053
     8  C    0.000000   0.000000  -0.000073
     9  C    0.000000   0.000004  -0.002193
    10  C    0.000000   0.000000   0.000393
    11  C    0.000000   0.000000   0.001602
    12  F    0.000000   0.000000   0.000000
    13  F    0.000000   0.000000   0.000000
    14  F    0.000000   0.000000  -0.000014
    15  F    0.000000   0.000000  -0.000002
    16  F    0.000000   0.000000   0.017967
    17  F    0.000000   0.000000   0.000354
    18  C    0.000005  -0.000242  -0.000112
    19  C    0.000006  -0.000519  -0.017566
    20  C    0.000000  -0.000004   0.000010
    21  H    0.000000  -0.000001   0.000002
    22  H    0.000000   0.000011   0.000000
    23  H    0.000000   0.000000  -0.000002
    24  C    0.000000  -0.000029  -0.000003
    25  H    0.000000   0.000101   0.000002
    26  H    0.000000  -0.000003   0.000030
    27  H    0.000000   0.000000   0.000000
    28  C    0.000000   0.000000   0.000000
    29  C   -0.002140   0.020277  -0.062142
    30  C    0.014959  -0.074420   0.013979
    31  O   -0.000052  -0.000982  -0.000084
    32  C   -0.066357   0.453790  -0.002046
    33  C    0.000000   0.000000   0.000000
    34  C    0.000000   0.000000   0.000000
    35  H    0.000000   0.000000   0.000000
    36  H    0.000000   0.000000   0.000000
    37  H    0.000000   0.000000   0.000000
    38  H    0.000000   0.000000   0.000000
    39  C    0.013271  -0.002376   0.448661
    40  C   -0.065052   0.013075  -0.060644
    41  C    0.450126  -0.071536   0.012776
    42  H   -0.010949  -0.000189  -0.011082
    43  H    0.645558  -0.011642  -0.000207
    44  H   -0.011642   0.653014   0.000025
    45  H   -0.000207   0.000025   0.640195
 Mulliken charges:
               1
     1  C   -0.057538
     2  C    0.001433
     3  C    0.224921
     4  O   -0.300016
     5  C   -0.032234
     6  C   -0.085634
     7  C   -0.091456
     8  C    0.456210
     9  C   -0.122150
    10  C    0.387738
    11  C    0.469926
    12  F   -0.212443
    13  F   -0.217241
    14  F   -0.207601
    15  F   -0.206077
    16  F   -0.215390
    17  F   -0.210406
    18  C   -0.028086
    19  C   -0.053190
    20  C    0.051707
    21  H    0.055036
    22  H    0.073835
    23  H    0.072111
    24  C    0.053297
    25  H    0.071468
    26  H    0.072261
    27  H    0.055319
    28  C    0.006413
    29  C    0.019337
    30  C    0.218000
    31  O   -0.299100
    32  C   -0.083483
    33  C   -0.024106
    34  C   -0.011179
    35  H    0.021842
    36  H    0.033147
    37  H    0.026426
    38  H    0.022199
    39  C   -0.013884
    40  C   -0.026732
    41  C    0.005289
    42  H    0.025779
    43  H    0.032476
    44  H    0.021670
    45  H    0.020108
 Sum of Mulliken charges =   0.00000
 Mulliken charges with hydrogens summed into heavy atoms:
               1
     1  C   -0.057538
     2  C    0.001433
     3  C    0.224921
     4  O   -0.300016
     5  C   -0.032234
     6  C   -0.063435
     7  C   -0.091456
     8  C    0.456210
     9  C   -0.122150
    10  C    0.387738
    11  C    0.469926
    12  F   -0.212443
    13  F   -0.217241
    14  F   -0.207601
    15  F   -0.206077
    16  F   -0.215390
    17  F   -0.210406
    18  C   -0.028086
    19  C   -0.053190
    20  C    0.252689
    24  C    0.252344
    28  C    0.039560
    29  C    0.019337
    30  C    0.218000
    31  O   -0.299100
    32  C   -0.061813
    33  C    0.002320
    34  C    0.010662
    39  C    0.006224
    40  C   -0.000954
    41  C    0.037765
 Electronic spatial extent (au):  <R**2>=          10733.3041
 Charge=              0.0000 electrons
 Dipole moment (field-independent basis, Debye):
    X=              0.0372    Y=             -4.0499    Z=             -0.0303  Tot=              4.0502
 Quadrupole moment (field-independent basis, Debye-Ang):
   XX=           -147.7155   YY=           -178.4898   ZZ=           -177.3818
   XY=             -0.4248   XZ=             -3.0597   YZ=              0.1290
 Traceless Quadrupole moment (field-independent basis, Debye-Ang):
   XX=             20.1469   YY=            -10.6274   ZZ=             -9.5194
   XY=             -0.4248   XZ=             -3.0597   YZ=              0.1290
 Octapole moment (field-independent basis, Debye-Ang**2):
  XXX=             -1.2431  YYY=             47.1692  ZZZ=              0.0335  XYY=              1.5282
  XXY=            -24.6344  XXZ=             -7.5802  XZZ=              1.4443  YZZ=             24.9518
  YYZ=             -2.6502  XYZ=              3.3346
 Hexadecapole moment (field-independent basis, Debye-Ang**3):
 XXXX=          -6838.2289 YYYY=          -4907.8788 ZZZZ=           -829.1581 XXXY=             -0.4503
 XXXZ=           -126.6062 YYYX=             -2.9563 YYYZ=              2.2034 ZZZX=             16.7836
 ZZZY=             -2.4347 XXYY=          -1923.6230 XXZZ=          -1589.8655 YYZZ=           -984.0957
 XXYZ=              4.7404 YYXZ=            -17.3756 ZZXY=              0.7418
 N-N= 3.344841936884D+03 E-N=-1.051326831955D+04  KE= 1.617604923779D+03
 No NMR shielding tensors so no spin-rotation constants.
 Leave Link  601 at Wed Aug 28 10:45:10 2019, MaxMem=   536870912 cpu:         4.6
 (Enter /pbs_home/pkowalski/g09d01/g09/l701.exe)
 Compute integral first derivatives.
 ... and contract with generalized density number  0.
 R6Disp: Adding Grimme-D3 dispersion energy 1st derivatives to the gradient.
 Leave Link  701 at Wed Aug 28 10:45:11 2019, MaxMem=   536870912 cpu:         4.5
 (Enter /pbs_home/pkowalski/g09d01/g09/l702.exe)
 L702 exits ... SP integral derivatives will be done elsewhere.
 Leave Link  702 at Wed Aug 28 10:45:11 2019, MaxMem=   536870912 cpu:         0.2
 (Enter /pbs_home/pkowalski/g09d01/g09/l703.exe)
 Compute integral first derivatives, UseDBF=F ICtDFT=           0.
 Integral derivatives from FoFJK, PRISM(SPDF).
 Calling FoFJK, ICntrl=      2127 FMM=F ISym2X=0 I1Cent= 0 IOpClX= 0 NMat=1 NMatS=1 NMatT=0.
 FoFJK:  IHMeth= 1 ICntrl=    2127 DoSepK=F KAlg= 0 I1Cent=   0 FoldK=F
 IRaf=         0 NMat=   1 IRICut=       1 DoRegI=T DoRafI=F ISym2E= 0.
 FoFCou: FMM=F IPFlag=           0 FMFlag=      100000 FMFlg1=         800
         NFxFlg=           0 DoJE=F BraDBF=F KetDBF=F FulRan=T
         wScrn=  0.000000 ICntrl=    2127 IOpCl=  0 I1Cent=           0 NGrid=           0
         NMat0=    1 NMatS0=      1 NMatT0=    0 NMatD0=    1 NMtDS0=    0 NMtDT0=    0
 Symmetry not used in FoFCou.
 Leave Link  703 at Wed Aug 28 10:46:41 2019, MaxMem=   536870912 cpu:       716.8
 (Enter /pbs_home/pkowalski/g09d01/g09/l716.exe)
 Dipole        = 1.46486193D-02-1.59336245D+00-1.19281297D-02
 ***** Axes restored to original set *****
 -------------------------------------------------------------------
 Center     Atomic                   Forces (Hartrees/Bohr)
 Number     Number              X              Y              Z
 -------------------------------------------------------------------
      1        6           0.065378150    0.066614506    0.004562677
      2        6           0.035717274    0.018288470   -0.008356928
      3        6          -0.019662994   -0.020091160    0.002890506
      4        8          -0.030015805   -0.012344772    0.006424336
      5        6           0.032115044    0.001326069    0.006338830
      6        6          -0.001379273    0.004614509   -0.002158419
      7        6          -0.065012322   -0.059558495    0.020626943
      8        6          -0.020960907   -0.002945084   -0.013664987
      9        6          -0.036308170   -0.071274421    0.029091855
     10        6           0.032696667    0.033879884   -0.019846781
     11        6           0.007075983   -0.017035143    0.011573071
     12        9           0.015057197   -0.004141577   -0.025713143
     13        9           0.004046927    0.001532541    0.033748413
     14        9          -0.013958669    0.017622566    0.030393359
     15        9          -0.014423254   -0.036550456   -0.004695238
     16        9          -0.021821538    0.017209563    0.011166016
     17        9           0.015546430   -0.008027643   -0.027266536
     18        6          -0.011059939    0.026514446   -0.014784746
     19        6           0.037932217    0.070740919   -0.047745200
     20        6          -0.002457542    0.003704145    0.004682009
     21        1          -0.001452622   -0.001433286   -0.008255181
     22        1           0.007009146    0.001335232   -0.002336311
     23        1           0.001724803   -0.007433160    0.000139338
     24        6           0.001862902   -0.004416837   -0.003655409
     25        1          -0.000634692    0.007283011   -0.000402583
     26        1          -0.007746335   -0.000680130    0.001868997
     27        1           0.001410635    0.000716143    0.008285194
     28        6           0.021280300   -0.000886080    0.004062781
     29        6           0.004406044    0.039411537   -0.008224572
     30        6          -0.010980230   -0.023075109    0.009522878
     31        8          -0.002137267   -0.033632084    0.003257937
     32        6           0.004727759    0.001007774    0.001243649
     33        6           0.011013710   -0.009724826    0.005949008
     34        6          -0.024101016   -0.001166084   -0.004081314
     35        1           0.005823964    0.005148873   -0.001641512
     36        1          -0.006918722   -0.000597051   -0.000906428
     37        1          -0.002916649    0.005760909   -0.002356070
     38        1          -0.002702199   -0.005945490    0.001530140
     39        6           0.007311444   -0.021155246    0.011861016
     40        6          -0.014072603    0.004912514   -0.005814275
     41        6          -0.008728534    0.016611171   -0.009325732
     42        1           0.006710305    0.000001998    0.001445449
     43        1           0.002062712   -0.006055635    0.002920743
     44        1          -0.004817556   -0.004595242    0.000899414
     45        1           0.003359223    0.008528232   -0.003253192
 -------------------------------------------------------------------
 Cartesian Forces:  Max     0.071274421 RMS     0.020448424
 Leave Link  716 at Wed Aug 28 10:46:41 2019, MaxMem=   536870912 cpu:         0.3
 (Enter /pbs_home/pkowalski/g09d01/g09/l103.exe)

 GradGradGradGradGradGradGradGradGradGradGradGradGradGradGradGradGradGrad
 Berny optimization.
 FormGI is forming the generalized inverse of G from B-inverse, IUseBI=4.
 Internal  Forces:  Max     0.088433965 RMS     0.010221936
 Search for a local minimum.
 Step number   1 out of a maximum of  270
 All quantities printed in internal units (Hartrees-Bohrs-Radians)
 RMS Force = .10222D-01 SwitMx=.10000D-02 MixMth= 1
 Mixed Optimization -- RFO/linear search
 Second derivative matrix not updated -- first step.
 ITU=  0
     Eigenvalues ---    0.00230   0.00230   0.00531   0.00962   0.00972
     Eigenvalues ---    0.01092   0.01144   0.01171   0.01275   0.01354
     Eigenvalues ---    0.01956   0.01976   0.01978   0.01986   0.01995
     Eigenvalues ---    0.02002   0.02004   0.02008   0.02087   0.02090
     Eigenvalues ---    0.02091   0.02094   0.02102   0.02104   0.02127
     Eigenvalues ---    0.02131   0.02279   0.02288   0.04711   0.04760
     Eigenvalues ---    0.05035   0.05346   0.05380   0.05587   0.05598
     Eigenvalues ---    0.05883   0.06383   0.07627   0.07906   0.07962
     Eigenvalues ---    0.08191   0.08586   0.09039   0.09489   0.09648
     Eigenvalues ---    0.10324   0.11222   0.12046   0.12146   0.13554
     Eigenvalues ---    0.14178   0.16000   0.16000   0.16000   0.16000
     Eigenvalues ---    0.16000   0.16000   0.16000   0.16000   0.16000
     Eigenvalues ---    0.16000   0.16000   0.16000   0.16000   0.16000
     Eigenvalues ---    0.16664   0.17177   0.20045   0.22000   0.22000
     Eigenvalues ---    0.22531   0.22623   0.22631   0.23860   0.24223
     Eigenvalues ---    0.24492   0.24511   0.24864   0.24917   0.25636
     Eigenvalues ---    0.27650   0.27685   0.28123   0.28323   0.28398
     Eigenvalues ---    0.28566   0.31726   0.32454   0.32469   0.32548
     Eigenvalues ---    0.32550   0.32579   0.32585   0.32938   0.33410
     Eigenvalues ---    0.33799   0.35011   0.35723   0.35726   0.35727
     Eigenvalues ---    0.35728   0.35738   0.35740   0.36030   0.36323
     Eigenvalues ---    0.37094   0.37450   0.40180   0.40235   0.41468
     Eigenvalues ---    0.41487   0.43929   0.44016   0.44544   0.44626
     Eigenvalues ---    0.45781   0.45823   0.46121   0.46128   0.47329
     Eigenvalues ---    0.47361   0.47460   0.48281   0.48393   0.48448
     Eigenvalues ---    0.48453   0.48734   0.52311   0.52444
 RFO step:  Lambda=-7.29571021D-02 EMin= 2.30000000D-03
 Linear search not attempted -- first point.
 Maximum step size (   0.300) exceeded in Quadratic search.
    -- Step size scaled by   0.748
 Iteration  1 RMS(Cart)=  0.03118944 RMS(Int)=  0.00035569
 Iteration  2 RMS(Cart)=  0.00056660 RMS(Int)=  0.00015349
 Iteration  3 RMS(Cart)=  0.00000032 RMS(Int)=  0.00015349
 ITry= 1 IFail=0 DXMaxC= 1.41D-01 DCOld= 1.00D+10 DXMaxT= 3.00D-01 DXLimC= 3.00D+00 Rises=F
 Variable       Old X    -DE/DX   Delta X   Delta X   Delta X     New X
                                 (Linear)    (Quad)   (Total)
    R1        2.72527  -0.00860   0.00000  -0.01421  -0.01425   2.71101
    R2        2.86588   0.00591   0.00000   0.01118   0.01070   2.87658
    R3        2.79044  -0.08843   0.00000  -0.15903  -0.15873   2.63171
    R4        2.59592   0.03060   0.00000   0.04370   0.04380   2.63972
    R5        2.63541   0.00428   0.00000   0.00708   0.00707   2.64248
    R6        2.55507  -0.00408   0.00000  -0.00339  -0.00326   2.55181
    R7        2.63442  -0.00700   0.00000  -0.00875  -0.00877   2.62565
    R8        2.62864   0.02562   0.00000   0.03427   0.03423   2.66287
    R9        2.94890  -0.02373   0.00000  -0.04635  -0.04687   2.90202
   R10        2.91276  -0.00817   0.00000  -0.01712  -0.01712   2.89564
   R11        2.65649  -0.00779   0.00000  -0.01235  -0.01233   2.64416
   R12        2.04490   0.00662   0.00000   0.01151   0.01151   2.05641
   R13        2.80831   0.00409   0.00000   0.00674   0.00675   2.81506
   R14        2.76230  -0.00905   0.00000  -0.02199  -0.02135   2.74095
   R15        2.90319  -0.00026   0.00000   0.00061   0.00057   2.90376
   R16        2.61640  -0.02672   0.00000  -0.03595  -0.03595   2.58045
   R17        2.61460  -0.03196   0.00000  -0.04287  -0.04287   2.57172
   R18        2.81625   0.00294   0.00000   0.00509   0.00510   2.82135
   R19        2.80172  -0.08827   0.00000  -0.16139  -0.16109   2.64064
   R20        2.90881  -0.00227   0.00000  -0.00306  -0.00305   2.90576
   R21        2.62661  -0.03770   0.00000  -0.05162  -0.05162   2.57499
   R22        2.61464  -0.03957   0.00000  -0.05309  -0.05309   2.56155
   R23        2.61164  -0.02762   0.00000  -0.03686  -0.03686   2.57478
   R24        2.61523  -0.02931   0.00000  -0.03936  -0.03936   2.57587
   R25        2.86880   0.00536   0.00000   0.01016   0.00969   2.87850
   R26        2.91871  -0.00841   0.00000  -0.01776  -0.01776   2.90095
   R27        2.62582   0.02564   0.00000   0.03424   0.03421   2.66002
   R28        2.73149  -0.00987   0.00000  -0.01650  -0.01653   2.71495
   R29        2.10021  -0.00812   0.00000  -0.01527  -0.01527   2.08494
   R30        2.09852  -0.00707   0.00000  -0.01328  -0.01328   2.08524
   R31        2.09797  -0.00731   0.00000  -0.01371  -0.01371   2.08426
   R32        2.09849  -0.00704   0.00000  -0.01322  -0.01322   2.08527
   R33        2.09786  -0.00771   0.00000  -0.01446  -0.01446   2.08340
   R34        2.09994  -0.00814   0.00000  -0.01531  -0.01531   2.08463
   R35        2.66503  -0.00275   0.00000  -0.00611  -0.00608   2.65895
   R36        2.04510   0.00696   0.00000   0.01210   0.01210   2.05720
   R37        2.59917   0.02974   0.00000   0.04268   0.04277   2.64194
   R38        2.63706   0.00343   0.00000   0.00582   0.00580   2.64286
   R39        2.55387  -0.00353   0.00000  -0.00267  -0.00255   2.55132
   R40        2.63433  -0.00694   0.00000  -0.00870  -0.00872   2.62561
   R41        2.65498  -0.00735   0.00000  -0.01158  -0.01157   2.64341
   R42        2.04493   0.00661   0.00000   0.01149   0.01149   2.05642
   R43        2.65549  -0.01213   0.00000  -0.01838  -0.01836   2.63713
   R44        2.04511   0.00687   0.00000   0.01195   0.01195   2.05706
   R45        2.04034   0.00769   0.00000   0.01328   0.01328   2.05362
   R46        2.65535  -0.01186   0.00000  -0.01797  -0.01795   2.63739
   R47        2.03580   0.00932   0.00000   0.01598   0.01598   2.05178
   R48        2.66350  -0.00230   0.00000  -0.00533  -0.00530   2.65821
   R49        2.04517   0.00686   0.00000   0.01193   0.01193   2.05710
   R50        2.04511   0.00699   0.00000   0.01214   0.01214   2.05726
    A1        1.86266   0.00088   0.00000  -0.00294  -0.00317   1.85950
    A2        2.30401   0.00568   0.00000   0.01542   0.01590   2.31990
    A3        2.10563  -0.00636   0.00000  -0.01098  -0.01127   2.09436
    A4        1.84487   0.00105   0.00000   0.00188   0.00177   1.84663
    A5        2.30988   0.00645   0.00000   0.01083   0.01092   2.32080
    A6        2.12805  -0.00752   0.00000  -0.01293  -0.01292   2.11513
    A7        1.96978   0.00152   0.00000   0.00598   0.00601   1.97579
    A8        2.11337   0.00127   0.00000   0.00580   0.00573   2.11910
    A9        2.19999  -0.00279   0.00000  -0.01177  -0.01174   2.18825
   A10        1.92934  -0.00859   0.00000  -0.01935  -0.01956   1.90978
   A11        1.81650   0.00492   0.00000   0.01291   0.01303   1.82953
   A12        1.86753  -0.00546   0.00000  -0.00978  -0.01008   1.85744
   A13        1.93297   0.00188   0.00000   0.00820   0.00813   1.94110
   A14        1.98353  -0.00061   0.00000  -0.00501  -0.00498   1.97855
   A15        1.90179  -0.00179   0.00000  -0.00119  -0.00127   1.90052
   A16        1.95638   0.00136   0.00000  -0.00360  -0.00342   1.95296
   A17        2.06534  -0.00520   0.00000  -0.01296  -0.01298   2.05236
   A18        2.10871   0.00150   0.00000   0.00295   0.00296   2.11167
   A19        2.10913   0.00370   0.00000   0.01001   0.01002   2.11915
   A20        2.29781  -0.01046   0.00000  -0.01603  -0.01656   2.28124
   A21        2.05110   0.01151   0.00000   0.02316   0.02365   2.07475
   A22        1.89349  -0.00063   0.00000  -0.00061  -0.00078   1.89270
   A23        1.75349   0.00201   0.00000   0.01140   0.01150   1.76500
   A24        1.90839   0.00607   0.00000   0.02618   0.02631   1.93470
   A25        1.97754   0.00454   0.00000   0.02129   0.02112   1.99866
   A26        1.95027  -0.00349   0.00000  -0.01783  -0.01827   1.93200
   A27        1.93510  -0.00071   0.00000  -0.00100  -0.00137   1.93372
   A28        1.93279  -0.00739   0.00000  -0.03510  -0.03553   1.89726
   A29        1.91838   0.00058   0.00000  -0.00058  -0.00068   1.91770
   A30        2.06366   0.00958   0.00000   0.01621   0.01673   2.08038
   A31        2.28674  -0.01038   0.00000  -0.01646  -0.01689   2.26985
   A32        1.84675  -0.00275   0.00000  -0.01139  -0.01138   1.83537
   A33        1.87455  -0.00001   0.00000   0.00030   0.00031   1.87486
   A34        1.98216   0.00198   0.00000   0.00725   0.00724   1.98941
   A35        1.88036   0.00014   0.00000   0.00084   0.00086   1.88123
   A36        1.97919   0.00196   0.00000   0.00726   0.00723   1.98642
   A37        1.89563  -0.00146   0.00000  -0.00475  -0.00476   1.89087
   A38        1.77138   0.00207   0.00000   0.01150   0.01158   1.78296
   A39        1.98873   0.00404   0.00000   0.02028   0.02008   2.00881
   A40        1.89520   0.00651   0.00000   0.02667   0.02681   1.92202
   A41        1.92655   0.00055   0.00000   0.00269   0.00223   1.92878
   A42        1.94998  -0.00503   0.00000  -0.02202  -0.02236   1.92762
   A43        1.92750  -0.00737   0.00000  -0.03528  -0.03569   1.89181
   A44        1.88662  -0.00419   0.00000  -0.00593  -0.00622   1.88040
   A45        1.94810   0.00205   0.00000  -0.00079  -0.00064   1.94746
   A46        1.99583  -0.00227   0.00000  -0.01071  -0.01066   1.98517
   A47        1.91893  -0.00038   0.00000   0.00009   0.00000   1.91893
   A48        1.81904   0.00538   0.00000   0.01409   0.01422   1.83326
   A49        1.89046  -0.00040   0.00000   0.00434   0.00431   1.89476
   A50        2.10496  -0.00629   0.00000  -0.01070  -0.01096   2.09400
   A51        2.30894   0.00597   0.00000   0.01656   0.01699   2.32593
   A52        1.85770   0.00051   0.00000  -0.00433  -0.00454   1.85315
   A53        1.92115  -0.00257   0.00000  -0.00803  -0.00805   1.91310
   A54        1.92357  -0.00263   0.00000  -0.00863  -0.00867   1.91491
   A55        1.95679  -0.00201   0.00000  -0.00648  -0.00651   1.95028
   A56        1.88496   0.00264   0.00000   0.00851   0.00847   1.89343
   A57        1.87921   0.00260   0.00000   0.00870   0.00868   1.88789
   A58        1.89618   0.00232   0.00000   0.00705   0.00702   1.90320
   A59        1.92135  -0.00199   0.00000  -0.00650  -0.00653   1.91483
   A60        1.95336  -0.00210   0.00000  -0.00674  -0.00677   1.94659
   A61        1.92059  -0.00225   0.00000  -0.00709  -0.00711   1.91347
   A62        1.89512   0.00207   0.00000   0.00639   0.00637   1.90149
   A63        1.88802   0.00214   0.00000   0.00689   0.00687   1.89489
   A64        1.88379   0.00240   0.00000   0.00794   0.00792   1.89171
   A65        2.10060   0.00852   0.00000   0.01659   0.01663   2.11723
   A66        2.09102  -0.00504   0.00000  -0.01080  -0.01082   2.08020
   A67        2.09154  -0.00348   0.00000  -0.00579  -0.00581   2.08574
   A68        1.84295   0.00175   0.00000   0.00329   0.00321   1.84616
   A69        2.31652   0.00530   0.00000   0.00858   0.00865   2.32517
   A70        2.12320  -0.00708   0.00000  -0.01208  -0.01208   2.11112
   A71        1.97156   0.00137   0.00000   0.00554   0.00559   1.97714
   A72        2.11529   0.00134   0.00000   0.00578   0.00571   2.12100
   A73        2.19634  -0.00271   0.00000  -0.01133  -0.01131   2.18503
   A74        1.92712  -0.00941   0.00000  -0.02126  -0.02143   1.90568
   A75        2.06598  -0.00524   0.00000  -0.01298  -0.01299   2.05298
   A76        2.10846   0.00142   0.00000   0.00263   0.00264   2.11110
   A77        2.10875   0.00382   0.00000   0.01034   0.01035   2.11910
   A78        2.10083   0.00371   0.00000   0.00461   0.00466   2.10549
   A79        2.09138  -0.00173   0.00000  -0.00191  -0.00194   2.08944
   A80        2.09097  -0.00198   0.00000  -0.00270  -0.00272   2.08825
   A81        2.05808  -0.00079   0.00000  -0.00109  -0.00109   2.05699
   A82        2.12285  -0.00141   0.00000  -0.00524  -0.00524   2.11761
   A83        2.10225   0.00220   0.00000   0.00633   0.00633   2.10859
   A84        2.06050  -0.00083   0.00000  -0.00139  -0.00139   2.05910
   A85        2.12765  -0.00241   0.00000  -0.00837  -0.00837   2.11928
   A86        2.09504   0.00324   0.00000   0.00977   0.00977   2.10480
   A87        2.10131   0.00370   0.00000   0.00480   0.00485   2.10615
   A88        2.09090  -0.00209   0.00000  -0.00316  -0.00319   2.08771
   A89        2.09098  -0.00161   0.00000  -0.00164  -0.00166   2.08932
   A90        2.10005   0.00810   0.00000   0.01587   0.01590   2.11595
   A91        2.09130  -0.00486   0.00000  -0.01053  -0.01055   2.08076
   A92        2.09183  -0.00325   0.00000  -0.00534  -0.00536   2.08647
    D1        0.03379   0.00265   0.00000   0.02110   0.02101   0.05481
    D2       -3.13817   0.00151   0.00000   0.01239   0.01231  -3.12586
    D3       -2.94568   0.00192   0.00000   0.01154   0.01133  -2.93435
    D4        0.16555   0.00079   0.00000   0.00283   0.00263   0.16817
    D5       -0.05155  -0.00379   0.00000  -0.02644  -0.02661  -0.07816
    D6       -2.15650  -0.00299   0.00000  -0.02257  -0.02262  -2.17911
    D7        1.98971  -0.00228   0.00000  -0.01681  -0.01679   1.97292
    D8        2.95018  -0.00192   0.00000  -0.01534  -0.01550   2.93468
    D9        0.84524  -0.00111   0.00000  -0.01148  -0.01151   0.83373
   D10       -1.29174  -0.00040   0.00000  -0.00572  -0.00569  -1.29743
   D11       -0.12749   0.00129   0.00000   0.00478   0.00470  -0.12279
   D12        2.67193   0.00359   0.00000   0.03251   0.03256   2.70449
   D13       -3.08842  -0.00026   0.00000  -0.00692  -0.00708  -3.09550
   D14       -0.28900   0.00204   0.00000   0.02082   0.02078  -0.26822
   D15       -0.00292  -0.00048   0.00000  -0.00830  -0.00824  -0.01116
   D16        3.12897  -0.00085   0.00000  -0.00796  -0.00788   3.12109
   D17       -3.11807   0.00023   0.00000  -0.00119  -0.00127  -3.11933
   D18        0.01382  -0.00014   0.00000  -0.00085  -0.00090   0.01291
   D19       -3.12274   0.00136   0.00000   0.01158   0.01155  -3.11119
   D20        0.01849   0.00131   0.00000   0.01064   0.01059   0.02909
   D21       -0.01559   0.00025   0.00000   0.00200   0.00205  -0.01354
   D22        3.12564   0.00019   0.00000   0.00106   0.00109   3.12673
   D23       -0.03275  -0.00178   0.00000  -0.00902  -0.00899  -0.04174
   D24        3.11913  -0.00142   0.00000  -0.00950  -0.00949   3.10963
   D25       -0.00309  -0.00004   0.00000  -0.00081  -0.00078  -0.00387
   D26       -3.14153   0.00010   0.00000  -0.00017  -0.00016   3.14150
   D27        3.12743  -0.00043   0.00000  -0.00030  -0.00025   3.12718
   D28       -0.01100  -0.00029   0.00000   0.00035   0.00037  -0.01063
   D29        0.05096   0.00335   0.00000   0.02157   0.02157   0.07253
   D30        2.07612  -0.00050   0.00000   0.01525   0.01494   2.09106
   D31       -2.01187  -0.00057   0.00000   0.00587   0.00581  -2.00605
   D32       -1.01513   0.00301   0.00000   0.00783   0.00814  -1.00698
   D33        1.09731   0.00106   0.00000   0.00354   0.00367   1.10098
   D34       -3.03222   0.00041   0.00000   0.00046   0.00073  -3.03149
   D35       -3.01008   0.00074   0.00000   0.00087   0.00118  -3.00890
   D36       -0.89765  -0.00122   0.00000  -0.00342  -0.00330  -0.90094
   D37        1.25600  -0.00186   0.00000  -0.00650  -0.00623   1.24978
   D38        1.10717   0.00254   0.00000   0.00931   0.00947   1.11664
   D39       -3.06358   0.00058   0.00000   0.00502   0.00500  -3.05858
   D40       -0.90993  -0.00006   0.00000   0.00193   0.00207  -0.90787
   D41       -3.10503  -0.00363   0.00000  -0.01014  -0.01031  -3.11534
   D42        1.06883  -0.00349   0.00000  -0.00928  -0.00945   1.05938
   D43       -1.02566  -0.00363   0.00000  -0.01009  -0.01026  -1.03592
   D44       -1.11699   0.00227   0.00000   0.00913   0.00913  -1.10785
   D45        3.05687   0.00242   0.00000   0.00999   0.00999   3.06686
   D46        0.96238   0.00228   0.00000   0.00918   0.00918   0.97156
   D47        1.09385   0.00110   0.00000  -0.00094  -0.00076   1.09308
   D48       -1.01548   0.00125   0.00000  -0.00008   0.00009  -1.01538
   D49       -3.10997   0.00111   0.00000  -0.00089  -0.00072  -3.11069
   D50       -0.00512   0.00006   0.00000   0.00118   0.00119  -0.00393
   D51       -3.14111   0.00012   0.00000   0.00101   0.00100  -3.14011
   D52        3.13331  -0.00008   0.00000   0.00052   0.00055   3.13387
   D53       -0.00268  -0.00002   0.00000   0.00035   0.00036  -0.00232
   D54       -2.95637   0.00371   0.00000   0.02278   0.02262  -2.93375
   D55        1.27341   0.00428   0.00000   0.02703   0.02688   1.30029
   D56       -0.89163   0.00607   0.00000   0.03772   0.03773  -0.85390
   D57        0.50438  -0.00048   0.00000  -0.00701  -0.00712   0.49726
   D58       -1.54903   0.00009   0.00000  -0.00275  -0.00286  -1.55189
   D59        2.56912   0.00188   0.00000   0.00793   0.00799   2.57711
   D60       -3.05065   0.00088   0.00000  -0.01432  -0.01471  -3.06536
   D61       -0.07076  -0.00156   0.00000  -0.02086  -0.02135  -0.09210
   D62       -0.17658   0.00016   0.00000   0.00317   0.00317  -0.17341
   D63        2.80331  -0.00228   0.00000  -0.00337  -0.00347   2.79984
   D64       -0.65188   0.00222   0.00000   0.01570   0.01565  -0.63623
   D65        1.35300   0.00107   0.00000   0.01136   0.01139   1.36439
   D66       -2.83389   0.00046   0.00000   0.01008   0.01011  -2.82378
   D67        1.37040   0.00887   0.00000   0.04472   0.04449   1.41489
   D68       -2.90791   0.00772   0.00000   0.04039   0.04023  -2.86768
   D69       -0.81161   0.00711   0.00000   0.03910   0.03894  -0.77266
   D70       -2.74746  -0.00382   0.00000  -0.01469  -0.01467  -2.76213
   D71       -0.74258  -0.00497   0.00000  -0.01903  -0.01893  -0.76151
   D72        1.35371  -0.00558   0.00000  -0.02031  -0.02021   1.33350
   D73       -0.23484   0.00065   0.00000   0.00403   0.00413  -0.23070
   D74       -2.30536  -0.00320   0.00000  -0.01589  -0.01590  -2.32126
   D75        1.82174  -0.00138   0.00000  -0.00440  -0.00424   1.81750
   D76        3.09588   0.00080   0.00000   0.00729   0.00727   3.10315
   D77        1.02535  -0.00305   0.00000  -0.01262  -0.01277   1.01259
   D78       -1.13073  -0.00123   0.00000  -0.00113  -0.00111  -1.13184
   D79       -0.20024   0.00215   0.00000   0.01670   0.01656  -0.18368
   D80        2.75440   0.00355   0.00000   0.02803   0.02801   2.78241
   D81        2.73935   0.00098   0.00000   0.01138   0.01124   2.75059
   D82       -0.58920   0.00237   0.00000   0.02271   0.02268  -0.56651
   D83        0.55080  -0.00204   0.00000  -0.01371  -0.01371   0.53709
   D84        2.66540   0.00406   0.00000   0.01751   0.01748   2.68287
   D85       -1.46577  -0.00858   0.00000  -0.04153  -0.04131  -1.50708
   D86       -1.45009  -0.00077   0.00000  -0.00895  -0.00901  -1.45909
   D87        0.66451   0.00533   0.00000   0.02227   0.02218   0.68669
   D88        2.81653  -0.00731   0.00000  -0.03677  -0.03661   2.77992
   D89        2.73465  -0.00026   0.00000  -0.00808  -0.00814   2.72651
   D90       -1.43394   0.00585   0.00000   0.02314   0.02304  -1.41090
   D91        0.71808  -0.00679   0.00000  -0.03590  -0.03575   0.68233
   D92        0.76269   0.00015   0.00000  -0.00364  -0.00368   0.75900
   D93       -2.23506  -0.00169   0.00000  -0.01468  -0.01475  -2.24981
   D94       -1.36778   0.00051   0.00000   0.00103   0.00102  -1.36676
   D95        1.91766  -0.00132   0.00000  -0.01001  -0.01004   1.90761
   D96        2.89250  -0.00168   0.00000  -0.01145  -0.01157   2.88093
   D97       -0.10524  -0.00352   0.00000  -0.02250  -0.02264  -0.12788
   D98       -3.11566   0.00066   0.00000  -0.00220  -0.00204  -3.11769
   D99        1.09020   0.00065   0.00000  -0.00231  -0.00216   1.08804
   D100      -1.02433   0.00089   0.00000  -0.00089  -0.00074  -1.02506
   D101      -1.02213  -0.00351   0.00000  -0.01009  -0.01026  -1.03239
   D102      -3.09946  -0.00353   0.00000  -0.01021  -0.01038  -3.10984
   D103       1.06920  -0.00329   0.00000  -0.00879  -0.00896   1.06024
   D104       0.95523   0.00243   0.00000   0.00895   0.00896   0.96419
   D105      -1.12210   0.00241   0.00000   0.00883   0.00884  -1.11326
   D106       3.04656   0.00265   0.00000   0.01025   0.01026   3.05682
   D107       2.15261   0.00023   0.00000   0.01606   0.01574   2.16835
   D108       0.09654   0.00305   0.00000   0.01981   0.01983   0.11637
   D109      -1.94619   0.00097   0.00000   0.01068   0.01057  -1.93562
   D110      -2.89799   0.00156   0.00000   0.00638   0.00616  -2.89183
   D111       0.20834   0.00048   0.00000  -0.00078  -0.00097   0.20737
   D112       0.07602   0.00216   0.00000   0.01566   0.01559   0.09162
   D113      -3.10083   0.00107   0.00000   0.00849   0.00846  -3.09237
   D114       0.00300   0.00004   0.00000  -0.00004  -0.00006   0.00295
   D115      -3.13510   0.00005   0.00000  -0.00017  -0.00020  -3.13530
   D116       3.13899  -0.00003   0.00000   0.00012   0.00012   3.13911
   D117       0.00089  -0.00002   0.00000  -0.00002  -0.00002   0.00087
   D118      -0.01862  -0.00006   0.00000  -0.00377  -0.00368  -0.02230
   D119       3.12061  -0.00054   0.00000  -0.00517  -0.00508   3.11552
   D120      -3.12979   0.00060   0.00000   0.00195   0.00191  -3.12788
   D121       0.00944   0.00011   0.00000   0.00055   0.00051   0.00995
   D122      -3.11405   0.00102   0.00000   0.00824   0.00818  -3.10586
   D123       0.03177   0.00062   0.00000   0.00459   0.00455   0.03632
   D124      -0.01235  -0.00001   0.00000   0.00046   0.00051  -0.01184
   D125       3.13347  -0.00041   0.00000  -0.00319  -0.00313   3.13034
   D126      -0.05354  -0.00177   0.00000  -0.01052  -0.01047  -0.06401
   D127       3.09056  -0.00126   0.00000  -0.00908  -0.00904   3.08152
   D128      -0.00124  -0.00012   0.00000  -0.00114  -0.00112  -0.00236
   D129       3.14059   0.00013   0.00000   0.00043   0.00043   3.14102
   D130       3.13766  -0.00067   0.00000  -0.00270  -0.00267   3.13499
   D131      -0.00370  -0.00041   0.00000  -0.00113  -0.00112  -0.00481
   D132      -0.00355   0.00000   0.00000   0.00067   0.00068  -0.00287
   D133       3.14077   0.00021   0.00000   0.00171   0.00171  -3.14071
   D134       3.13780  -0.00025   0.00000  -0.00090  -0.00088   3.13692
   D135      -0.00106  -0.00004   0.00000   0.00014   0.00015  -0.00091
   D136       0.00712  -0.00008   0.00000  -0.00134  -0.00138   0.00575
   D137      -3.13411  -0.00003   0.00000  -0.00042  -0.00042  -3.13453
   D138      -3.13795  -0.00009   0.00000  -0.00121  -0.00123  -3.13919
   D139       0.00400  -0.00004   0.00000  -0.00028  -0.00028   0.00371
   D140       0.00740  -0.00001   0.00000  -0.00074  -0.00076   0.00663
   D141      -3.13728  -0.00014   0.00000  -0.00159  -0.00161  -3.13889
   D142      -3.13834   0.00037   0.00000   0.00279   0.00280  -3.13554
   D143       0.00017   0.00024   0.00000   0.00194   0.00195   0.00212
   D144       0.00038   0.00008   0.00000   0.00029   0.00028   0.00067
   D145       3.13924  -0.00013   0.00000  -0.00076  -0.00075   3.13849
   D146      -3.13812   0.00021   0.00000   0.00114   0.00113  -3.13699
   D147       0.00074   0.00000   0.00000   0.00009   0.00009   0.00083
         Item               Value     Threshold  Converged?
 Maximum Force            0.088434     0.000450     NO 
 RMS     Force            0.010222     0.000300     NO 
 Maximum Displacement     0.141228     0.001800     NO 
 RMS     Displacement     0.031313     0.001200     NO 
 Predicted change in Energy=-3.843831D-02
 Lowest energy point so far.  Saving SCF results.
 GradGradGradGradGradGradGradGradGradGradGradGradGradGradGradGradGradGrad

 Leave Link  103 at Wed Aug 28 10:46:41 2019, MaxMem=   536870912 cpu:         1.2
 (Enter /pbs_home/pkowalski/g09d01/g09/l202.exe)
                          Input orientation:                          
 ---------------------------------------------------------------------
 Center     Atomic      Atomic             Coordinates (Angstroms)
 Number     Number       Type             X           Y           Z
 ---------------------------------------------------------------------
      1          6           0       -1.644296   -0.121606   -0.544986
      2          6           0       -2.981409    0.218998   -0.937690
      3          6           0       -3.756079   -0.912425   -0.671161
      4          8           0       -3.041271   -1.938872   -0.162307
      5          6           0       -1.681093   -1.576315   -0.098187
      6          6           0       -5.124433   -0.926378   -0.911871
      7          6           0       -0.486933    0.632301   -0.367260
      8          6           0       -0.206150    2.065314   -0.661781
      9          6           0        0.539385    0.138796    0.531031
     10          6           0        1.322133    2.105868   -0.507347
     11          6           0        1.634678    1.146061    0.652608
     12          9           0       -0.805836    2.877095    0.258015
     13          9           0       -0.576742    2.468896   -1.907503
     14          9           0        1.860983    1.577196   -1.641763
     15          9           0        1.825825    3.352724   -0.336874
     16          9           0        2.896134    0.645564    0.531441
     17          9           0        1.542998    1.796715    1.846868
     18          6           0       -1.109056   -1.607511    1.326639
     19          6           0        0.294397   -1.017565    1.276308
     20          6           0       -1.980148   -0.804132    2.302533
     21          1           0       -1.527570   -0.827715    3.308462
     22          1           0       -2.985984   -1.254168    2.360776
     23          1           0       -2.074953    0.250146    1.992709
     24          6           0       -0.883775   -2.470251   -1.053765
     25          1           0       -0.949253   -3.520776   -0.722451
     26          1           0        0.177189   -2.173389   -1.095061
     27          1           0       -1.305840   -2.395510   -2.070223
     28          6           0       -5.703542    0.238063   -1.428159
     29          6           0        1.151052   -1.965967    1.932629
     30          6           0        0.344054   -3.070214    2.222381
     31          8           0       -0.940849   -2.906756    1.841492
     32          6           0        0.858588   -4.204387    2.838320
     33          6           0       -4.931122    1.384546   -1.690376
     34          6           0       -3.557589    1.388310   -1.443730
     35          1           0       -2.959371    2.274292   -1.639051
     36          1           0       -6.774022    0.256216   -1.625248
     37          1           0       -5.409520    2.278491   -2.086529
     38          1           0       -5.721299   -1.811694   -0.701740
     39          6           0        2.514472   -1.969803    2.244063
     40          6           0        3.040945   -3.103154    2.865493
     41          6           0        2.220182   -4.207211    3.158928
     42          1           0        4.098395   -3.133711    3.122109
     43          1           0        2.650712   -5.083014    3.641401
     44          1           0        0.221866   -5.058559    3.060092
     45          1           0        3.150307   -1.120552    2.013085
 ---------------------------------------------------------------------
                    Distance matrix (angstroms):
                    1          2          3          4          5
     1  C    0.000000
     2  C    1.434607   0.000000
     3  C    2.258526   1.396879   0.000000
     4  O    2.323885   2.293732   1.350362   0.000000
     5  C    1.522223   2.370387   2.252691   1.409129   0.000000
     6  C    3.590768   2.430043   1.389435   2.434451   3.597373
     7  C    1.392642   2.592030   3.628478   3.630094   2.525154
     8  C    2.620024   3.344708   4.633467   4.931622   3.969201
     9  C    2.448282   3.815699   4.582722   4.197442   2.875421
    10  C    3.709819   4.718680   5.909752   5.959721   4.769198
    11  C    3.713877   4.969583   5.920304   5.660866   4.355383
    12  F    3.215592   3.637073   4.891601   5.326104   4.552561
    13  F    3.115577   3.432928   4.803130   5.343036   4.566941
    14  F    4.046705   5.078304   6.220262   6.211571   4.987340
    15  F    4.914878   5.769811   7.032844   7.191669   6.053997
    16  F    4.728928   6.073370   6.937256   6.512556   5.126811
    17  F    4.422643   5.541951   6.462208   6.245553   5.055229
    18  C    2.448954   3.459628   3.388375   2.461751   1.535685
    19  C    2.806847   4.142678   4.495559   3.747680   2.470628
    20  C    2.947372   3.542367   3.465331   2.913598   2.539519
    21  H    3.919347   4.608586   4.561889   3.946163   3.491307
    22  H    3.395037   3.612495   3.146821   2.614924   2.802323
    23  H    2.600685   3.067552   3.357672   3.220197   2.804092
    24  C    2.520592   3.412565   3.289884   2.394128   1.532307
    25  H    3.474037   4.261677   3.832023   2.681925   2.169383
    26  H    2.798250   3.965478   4.152146   3.359094   2.191681
    27  H    2.758902   3.305421   3.187567   2.619233   2.168138
    28  C    4.169752   2.766032   2.385221   3.664576   4.608784
    29  C    4.165840   5.485439   5.654168   4.686691   3.506720
    30  C    4.506235   5.644791   5.462576   4.292680   3.423155
    31  O    3.734592   4.653824   4.268056   3.060030   2.465844
    32  C    5.863471   6.969230   6.666980   5.417123   4.688263
    33  C    3.792577   2.392994   2.774095   4.117237   4.675944
    34  C    2.597745   1.398339   2.435086   3.602607   3.757756
    35  H    2.943930   2.171780   3.424430   4.465225   4.339981
    36  H    5.255834   3.854612   3.374015   4.570780   5.623878
    37  H    4.723741   3.384829   3.862522   5.205515   5.719633
    38  H    4.416211   3.418534   2.161413   2.736733   4.091814
    39  C    5.337600   6.717075   6.995454   6.054573   4.821175
    40  C    6.517092   7.859366   7.969112   6.893220   5.780335
    41  C    6.733895   7.964305   7.825656   6.622602   5.722793
    42  H    7.449757   8.823052   9.000877   7.949206   6.796931
    43  H    7.783862   8.988893   8.777185   7.533426   6.711631
    44  H    6.391609   7.354988   6.851039   5.546564   5.071686
    45  H    5.525382   6.935374   7.412602   6.613443   5.292222
                    6          7          8          9         10
     6  C    0.000000
     7  C    4.922651   0.000000
     8  C    5.762142   1.489668   0.000000
     9  C    5.940993   1.450448   2.385392   0.000000
    10  C    7.135571   2.337465   1.536602   2.358028   0.000000
    11  C    7.240731   2.409422   2.441576   1.492994   1.537664
    12  F    5.872420   2.351971   1.365517   3.063076   2.389315
    13  F    5.762002   2.398645   1.360897   3.552682   2.387039
    14  F    7.456317   2.833706   2.339158   2.921754   1.362627
    15  F    8.182141   3.570781   2.427326   3.568966   1.355514
    16  F    8.299618   3.500426   3.614366   2.410619   2.385173
    17  F    7.712362   3.221621   3.070015   2.342512   2.384678
    18  C    4.647378   2.876297   4.273020   2.529809   4.802433
    19  C    5.844670   2.456389   3.675715   1.397365   3.740788
    20  C    4.498207   3.379471   4.490874   3.221083   5.221933
    21  H    5.546023   4.089683   5.087102   3.594519   5.593489
    22  H    3.923090   4.152854   5.280368   4.209102   6.170563
    23  H    4.372657   2.870070   3.719351   2.997276   4.608056
    24  C    4.515181   3.202280   4.602627   3.368099   5.109351
    25  H    4.919239   4.193798   5.635626   4.144843   6.071621
    26  H    5.449384   2.973658   4.278000   2.849835   4.468595
    27  H    4.252268   3.569080   4.805411   4.073584   5.441620
    28  C    1.399230   5.337972   5.843586   6.543884   7.327803
    29  C    6.968044   3.837119   4.982388   2.601662   4.750010
    30  C    6.657622   4.594061   5.915638   3.632708   5.932948
    31  O    5.385655   4.196373   5.614948   3.630948   5.980345
    32  C    7.784974   5.956485   7.259031   4.928358   7.157352
    33  C    2.446183   4.697588   4.883320   6.034318   6.404925
    34  C    2.845287   3.340550   3.507410   4.716584   5.020298
    35  H    3.931994   3.229015   2.928985   4.637983   4.431749
    36  H    2.151413   6.422730   6.880264   7.625565   8.379656
    37  H    3.425241   5.467879   5.399112   6.842469   6.916558
    38  H    1.088203   5.786499   6.741635   6.672353   8.061948
    39  C    8.330757   4.753775   5.668146   3.358815   5.059942
    40  C    9.256362   6.070439   7.049706   4.713572   6.439276
    41  C    9.015467   6.571403   7.734952   5.349645   7.355476
    42  H   10.305624   6.883587   7.738010   5.485394   6.952249
    43  H    9.922842   7.653692   8.819163   6.434237   8.405787
    44  H    7.838006   6.680945   8.048920   5.788737   8.078751
    45  H    8.778633   4.687008   5.345134   3.255666   4.483814
                   11         12         13         14         15
    11  C    0.000000
    12  F    3.017995   0.000000
    13  F    3.632416   2.215531   0.000000
    14  F    2.345470   3.522899   2.609262   0.000000
    15  F    2.425897   2.739664   3.003391   2.203740   0.000000
    16  F    1.362516   4.331175   4.618859   2.581142   3.037803
    17  F    1.363090   3.034584   4.363535   3.509965   2.696273
    18  C    3.945193   4.620128   5.230690   5.270189   5.998727
    19  C    2.620426   4.173225   4.801140   4.207388   4.903779
    20  C    4.426339   4.371555   5.514224   5.998539   6.223452
    21  H    4.577026   4.853014   6.243237   6.463019   6.481498
    22  H    5.479914   5.122693   6.154986   6.894202   7.187091
    23  H    4.044737   3.394212   4.730659   5.519242   5.501728
    24  C    4.725677   5.506446   5.021783   4.925572   6.462422
    25  H    5.508798   6.474151   6.117130   5.893375   7.422582
    26  H    4.024595   5.320200   4.772764   4.147400   5.816422
    27  H    5.348194   5.785417   4.921433   5.098503   6.771560
    28  C    7.681375   5.813363   5.611636   7.685111   8.220912
    29  C    3.399569   5.485344   6.115546   5.082744   5.821893
    30  C    4.680478   6.368003   6.970334   6.231460   7.071037
    31  O    4.946929   5.998212   6.563929   6.331599   7.181981
    32  C    5.831548   7.718528   8.313586   7.382590   8.253929
    33  C    6.975399   4.800199   4.492614   6.795010   7.166731
    34  C    5.604727   3.561539   3.204403   5.425478   5.836540
    35  H    5.256415   2.932565   2.405588   4.870499   5.075114
    36  H    8.757093   6.784903   6.586493   8.735477   9.230690
    37  H    7.642382   5.200876   4.839840   7.317776   7.521004
    38  H    8.043194   6.860586   6.800277   8.358182   9.152236
    39  C    3.607682   6.201713   6.818588   5.301687   5.955230
    40  C    4.993022   7.573641   8.180275   6.604040   7.308217
    41  C    5.939863   8.231614   8.835265   7.525624   8.338391
    42  H    5.521303   8.269481   8.862455   7.063507   7.694347
    43  H    6.983308   9.314417   9.911516   8.537792   9.363161
    44  H    6.803626   8.478350   9.054135   8.296227   9.212044
    45  H    3.047222   5.891734   6.491999   4.722088   5.223673
                   16         17         18         19         20
    16  F    0.000000
    17  F    2.210537   0.000000
    18  C    4.663714   4.346583   0.000000
    19  C    3.176454   3.131248   1.523236   0.000000
    20  C    5.386698   4.402794   1.535118   2.504445   0.000000
    21  H    5.426929   4.295612   2.170451   2.735919   1.103303
    22  H    6.446298   5.484858   2.171900   3.463084   1.103463
    23  H    5.196476   3.937349   2.197157   2.781032   1.102943
    24  C    5.148679   5.701745   2.541927   2.987914   3.904192
    25  H    5.806689   6.410026   2.808004   3.436244   4.194451
    26  H    4.240833   5.126608   2.799870   2.640655   4.251189
    27  H    5.802877   6.405797   3.492611   3.957116   4.701932
    28  C    8.829526   8.103552   5.666071   6.698210   5.372885
    29  C    3.439293   3.784013   2.367235   1.436691   3.360223
    30  C    4.814499   5.026477   2.247973   2.260728   3.247070
    31  O    5.390515   5.319038   1.407624   2.326867   2.390340
    32  C    5.744155   6.120835   3.591736   3.593610   4.461751
    33  C    8.169977   7.388926   5.715153   6.471275   5.426038
    34  C    6.789958   6.083653   4.758698   5.293831   4.618399
    35  H    6.453738   5.714109   5.223732   5.470160   5.096240
    36  H    9.915383   9.143388   6.654243   7.746231   6.287529
    37  H    8.860255   8.002577   6.726419   7.396440   6.366084
    38  H    9.045386   8.502119   5.042698   6.382156   4.902759
    39  C    3.149426   3.910010   3.755379   2.602314   4.643685
    40  C    4.418332   5.223998   4.671993   3.797198   5.551017
    41  C    5.559678   6.182815   4.604297   4.174536   5.473310
    42  H    4.737078   5.697841   5.715815   4.728156   6.561046
    43  H    6.522936   7.195697   5.618995   5.260586   6.445639
    44  H    6.788432   7.086049   4.084844   4.417780   4.850043
    45  H    2.319276   3.334894   4.341717   2.951215   5.148346
                   21         22         23         24         25
    21  H    0.000000
    22  H    1.790793   0.000000
    23  H    1.786791   1.796779   0.000000
    24  C    4.705467   4.190134   4.254464   0.000000
    25  H    4.882139   4.334982   4.781124   1.103476   0.000000
    26  H    4.909995   4.774247   4.525482   1.102487   1.795316
    27  H    5.606906   4.874351   4.909017   1.103137   1.791610
    28  C    6.403921   4.895703   4.986897   5.541235   6.101652
    29  C    3.219246   4.219601   3.914317   3.648749   3.725340
    30  C    3.116303   3.795567   4.114503   3.549740   3.247720
    31  O    2.611254   2.680164   3.357840   2.928533   2.636455
    32  C    4.161333   4.869555   5.400332   4.603410   4.051506
    33  C    6.439461   5.211354   4.796841   5.625456   6.391740
    34  C    5.622729   4.667301   3.911872   4.710610   5.605603
    35  H    6.012520   5.333794   4.250769   5.211655   6.201898
    36  H    7.282970   5.702533   5.930506   6.515767   7.000617
    37  H    7.336483   6.175089   5.645680   6.640747   7.442189
    38  H    5.885346   4.143886   4.980671   4.894819   5.068906
    39  C    4.333060   5.548041   5.104328   4.761743   4.816960
    40  C    5.123004   6.324346   6.178898   5.582524   5.382325
    41  C    5.048662   6.038350   6.298911   5.513471   5.057827
    42  H    6.083077   7.368903   7.129955   6.534533   6.356824
    43  H    5.972977   6.933426   7.313870   6.431463   5.868862
    44  H    4.585003   5.025210   5.881925   4.984536   4.247814
    45  H    4.862745   6.147585   5.402089   5.244147   5.481845
                   26         27         28         29         30
    26  H    0.000000
    27  H    1.788757   0.000000
    28  C    6.364672   5.166017   0.000000
    29  C    3.187215   4.716317   7.945949   0.000000
    30  C    3.440576   4.647992   7.800292   1.398057   0.000000
    31  O    3.226636   3.961831   6.577519   2.295526   1.350100
    32  C    4.478922   5.661323   8.999986   2.432352   1.389415
    33  C    6.253650   5.251264   1.407058   7.832302   7.936123
    34  C    5.172604   4.447490   2.434836   6.694945   6.967183
    35  H    5.469534   4.972638   3.423621   6.901614   7.374756
    36  H    7.382642   6.093493   1.088623   8.966793   8.748508
    37  H    7.212042   6.219866   2.164080   8.786931   8.959853
    38  H    5.922641   4.659384   2.174742   7.361583   6.850027
    39  C    4.080942   5.778327   9.267990   1.398542   2.433534
    40  C    4.975093   6.614876  10.298797   2.394812   2.772705
    41  C    5.138743   6.561944  10.177781   2.769480   2.385317
    42  H    5.838030   7.530671  11.320414   3.386048   3.861168
    43  H    6.084268   7.449808  11.126898   3.858091   3.374263
    44  H    5.058804   5.978783   9.127380   3.420334   2.161066
    45  H    4.428145   6.177068   9.595762   2.172146   3.423454
                   31         32         33         34         35
    31  O    0.000000
    32  C    2.432177   0.000000
    33  C    6.841904   9.233959   0.000000
    34  C    6.007296   8.313654   1.395508   0.000000
    35  H    6.559868   8.751968   2.163813   1.086729   0.000000
    36  H    7.486560   9.903391   2.161862   3.414677   4.315597
    37  H    7.892094  10.274776   1.088549   2.152965   2.490680
    38  H    5.524481   7.845503   3.437692   3.933473   5.020167
    39  C    3.602663   2.844022   9.064675   7.857904   7.940646
    40  C    4.116045   2.444613  10.220042   9.071015   9.231015
    41  C    3.663187   1.398834  10.291970   9.266982   9.584271
    42  H    5.204370   3.423921  11.185117   9.995482  10.085991
    43  H    4.568926   2.151426  11.302274  10.309200  10.652989
    44  H    2.732609   1.088213   9.520181   8.725298   9.272159
    45  H    4.467384   3.929761   9.235835   7.952348   7.886142
                   36         37         38         39         40
    36  H    0.000000
    37  H    2.482788   0.000000
    38  H    2.497467   4.329486   0.000000
    39  C   10.305476   9.979562   8.748181   0.000000
    40  C   11.304233  11.175642   9.548295   1.395648   0.000000
    41  C   11.122330  11.304490   9.149337   2.435073   1.406662
    42  H   12.338495  12.117025  10.620544   2.152780   1.088571
    43  H   12.044525  12.327541   9.982734   3.415143   2.161981
    44  H    9.956992  10.584542   7.746917   3.932221   3.436376
    45  H   10.659515  10.081219   9.303405   1.085755   2.160849
                   41         42         43         44         45
    41  C    0.000000
    42  H    2.163665   0.000000
    43  H    1.088654   2.482989   0.000000
    44  H    2.174357   4.328552   2.497561   0.000000
    45  H    3.421337   2.486285   4.313016   5.017956   0.000000
 Stoichiometry    C23H14F6O2
 Framework group  C1[X(C23H14F6O2)]
 Deg. of freedom   129
 Full point group                 C1      NOp   1
 RotChk:  IX=0 Diff= 4.93D-03
 Largest Abelian subgroup         C1      NOp   1
 Largest concise Abelian subgroup C1      NOp   1
                         Standard orientation:                         
 ---------------------------------------------------------------------
 Center     Atomic      Atomic             Coordinates (Angstroms)
 Number     Number       Type             X           Y           Z
 ---------------------------------------------------------------------
      1          6           0        1.364608   -0.363840    0.365134
      2          6           0        2.722396   -0.776953    0.155740
      3          6           0        2.703328   -2.173477    0.180782
      4          8           0        1.472706   -2.684969    0.398548
      5          6           0        0.555976   -1.632931    0.594670
      6          6           0        3.860318   -2.917214   -0.016090
      7          6           0        0.715593    0.861593    0.236514
      8          6           0        1.254931    2.222204   -0.040907
      9          6           0       -0.713186    0.874678   -0.012925
     10          6           0        0.028479    3.095593    0.265937
     11          6           0       -1.179402    2.277750   -0.220442
     12          9           0        1.617761    2.343226   -1.351763
     13          9           0        2.310842    2.580919    0.739103
     14          9           0       -0.063470    3.208240    1.620783
     15          9           0        0.093783    4.342266   -0.262227
     16          9           0       -2.300169    2.622875    0.473257
     17          9           0       -1.406311    2.505453   -1.545085
     18          6           0       -0.581196   -1.615795   -0.437257
     19          6           0       -1.378757   -0.335072   -0.227749
     20          6           0       -0.041296   -1.667503   -1.873371
     21          1           0       -0.882086   -1.628853   -2.586712
     22          1           0        0.507992   -2.611498   -2.030805
     23          1           0        0.630961   -0.819842   -2.087903
     24          6           0        0.024046   -1.699511    2.030143
     25          1           0       -0.534311   -2.639913    2.176910
     26          1           0       -0.641041   -0.849476    2.255036
     27          1           0        0.868419   -1.677896    2.739706
     28          6           0        5.049654   -2.216885   -0.246010
     29          6           0       -2.755580   -0.732894   -0.126869
     30          6           0       -2.749482   -2.130845   -0.142907
     31          8           0       -1.513031   -2.657657   -0.271087
     32          6           0       -3.924459   -2.863790   -0.030232
     33          6           0        5.074804   -0.810508   -0.281840
     34          6           0        3.906638   -0.073118   -0.084134
     35          1           0        3.921551    1.012991   -0.117678
     36          1           0        5.971430   -2.773808   -0.404958
     37          1           0        6.013636   -0.292195   -0.468613
     38          1           0        3.837523   -4.004975    0.004933
     39          6           0       -3.950453   -0.020259    0.015779
     40          6           0       -5.136859   -0.746833    0.126978
     41          6           0       -5.121921   -2.153222    0.103609
     42          1           0       -6.082632   -0.219105    0.236542
     43          1           0       -6.057942   -2.701618    0.194680
     44          1           0       -3.909055   -3.951802   -0.044346
     45          1           0       -3.962850    1.065164    0.039589
 ---------------------------------------------------------------------
 Rotational constants (GHZ):      0.2053120      0.1531299      0.0974740
 Leave Link  202 at Wed Aug 28 10:46:41 2019, MaxMem=   536870912 cpu:         0.0
 (Enter /pbs_home/pkowalski/g09d01/g09/l301.exe)
 Basis read from rwf:  (5D, 7F)
 No pseudopotential information found on rwf file.
 There are   535 symmetry adapted cartesian basis functions of A   symmetry.
 There are   504 symmetry adapted basis functions of A   symmetry.
   504 basis functions,   873 primitive gaussians,   535 cartesian basis functions
   111 alpha electrons      111 beta electrons
       nuclear repulsion energy      3371.8919292872 Hartrees.
 IExCor= 1009 DFT=T Ex+Corr=PBE1PBE ExCW=0 ScaHFX=  0.250000
 ScaDFX=  0.750000  0.750000  1.000000  1.000000 ScalE2=  1.000000  1.000000
 IRadAn=      0 IRanWt=     -1 IRanGd=            0 ICorTp=0 IEmpDi=131
 NAtoms=   45 NActive=   45 NUniq=   45 SFac= 1.00D+00 NAtFMM=   60 NAOKFM=F Big=F
 Integral buffers will be    131072 words long.
 Raffenetti 2 integral format.
 Two-electron integral symmetry is turned on.
 R6Disp:  Grimme-D3 Dispersion energy=       -0.0363330156 Hartrees.
 Nuclear repulsion after empirical dispersion term =     3371.8555962717 Hartrees.
 No density basis found on file   724.
 Leave Link  301 at Wed Aug 28 10:46:42 2019, MaxMem=   536870912 cpu:         0.5
 (Enter /pbs_home/pkowalski/g09d01/g09/l302.exe)
 NPDir=0 NMtPBC=     1 NCelOv=     1 NCel=       1 NClECP=     1 NCelD=      1
         NCelK=      1 NCelE2=     1 NClLst=     1 CellRange=     0.0.
 One-electron integrals computed using PRISM.
 NBasis=   504 RedAO= T EigKep=  2.49D-04  NBF=   504
 NBsUse=   504 1.00D-06 EigRej= -1.00D+00 NBFU=   504
 Precomputing XC quadrature grid using
 IXCGrd= 4 IRadAn=           0 IRanWt=          -1 IRanGd=           0 AccXCQ= 0.00D+00.
 Generated NRdTot=       0 NPtTot=           0 NUsed=           0 NTot=          32
 NSgBfM=   524   524   524   524   524 MxSgAt=    45 MxSgA2=    45.
 Leave Link  302 at Wed Aug 28 10:46:43 2019, MaxMem=   536870912 cpu:         9.8
 (Enter /pbs_home/pkowalski/g09d01/g09/l303.exe)
 DipDrv:  MaxL=1.
 Leave Link  303 at Wed Aug 28 10:46:43 2019, MaxMem=   536870912 cpu:         1.1
 (Enter /pbs_home/pkowalski/g09d01/g09/l401.exe)
 Initial guess from the checkpoint file:  "dae0097freq_closed_pbe0d3.chk"
 B after Tr=     0.000000    0.000000    0.000000
         Rot=    0.999999   -0.001029   -0.000572   -0.000841 Ang=  -0.17 deg.
 Guess basis will be translated and rotated to current coordinates.
 JPrj=2 DoOrth=T DoCkMO=T.
 Generating alternative initial guess.
 ExpMin= 1.22D-01 ExpMax= 2.89D+03 ExpMxC= 4.35D+02 IAcc=1 IRadAn=         1 AccDes= 0.00D+00
 Harris functional with IExCor= 1009 and IRadAn=       1 diagonalized for initial guess.
 HarFok:  IExCor= 1009 AccDes= 0.00D+00 IRadAn=         1 IDoV= 1 UseB2=F ITyADJ=14
 ICtDFT=  3500011 ScaDFX=  1.000000  1.000000  1.000000  1.000000
 FoFCou: FMM=F IPFlag=           0 FMFlag=      100000 FMFlg1=           0
         NFxFlg=           0 DoJE=T BraDBF=F KetDBF=T FulRan=T
         wScrn=  0.000000 ICntrl=     500 IOpCl=  0 I1Cent=   200000004 NGrid=           0
         NMat0=    1 NMatS0=      1 NMatT0=    0 NMatD0=    1 NMtDS0=    0 NMtDT0=    0
 Petite list used in FoFCou.
 Harris En= -1631.64034000100    
 Leave Link  401 at Wed Aug 28 10:46:46 2019, MaxMem=   536870912 cpu:        26.5
 (Enter /pbs_home/pkowalski/g09d01/g09/l502.exe)
 Closed shell SCF:
 Using DIIS extrapolation, IDIIS=  1040.
 Integral symmetry usage will be decided dynamically.
 IVT=      885537 IEndB=      885537 NGot=   536870912 MDV=   536288776
 LenX=   536288776 LenY=   536002016
 Requested convergence on RMS density matrix=1.00D-08 within 128 cycles.
 Requested convergence on MAX density matrix=1.00D-06.
 Requested convergence on             energy=1.00D-06.
 No special actions if energy rises.
 Fock matrices will be formed incrementally for  20 cycles.
 Integral accuracy reduced to 1.0D-05 until final iterations.

 Cycle   1  Pass 0  IDiag  1:
 FoFJK:  IHMeth= 1 ICntrl=       0 DoSepK=F KAlg= 0 I1Cent=   0 FoldK=F
 IRaf= 770000000 NMat=   1 IRICut=       1 DoRegI=T DoRafI=F ISym2E= 0.
 FoFCou: FMM=F IPFlag=           0 FMFlag=      100000 FMFlg1=           0
         NFxFlg=           0 DoJE=F BraDBF=F KetDBF=F FulRan=T
         wScrn=  0.000000 ICntrl=       0 IOpCl=  0 I1Cent=           0 NGrid=           0
         NMat0=    1 NMatS0=      1 NMatT0=    0 NMatD0=    1 NMtDS0=    0 NMtDT0=    0
 Symmetry not used in FoFCou.
 E= -1631.45198293494    
 DIIS: error= 2.47D-03 at cycle   1 NSaved=   1.
 NSaved= 1 IEnMin= 1 EnMin= -1631.45198293494     IErMin= 1 ErrMin= 2.47D-03
 ErrMax= 2.47D-03  0.00D+00 EMaxC= 1.00D-01 BMatC= 1.06D-02 BMatP= 1.06D-02
 IDIUse=3 WtCom= 9.75D-01 WtEn= 2.47D-02
 Coeff-Com:  0.100D+01
 Coeff-En:   0.100D+01
 Coeff:      0.100D+01
 Gap=     0.599 Goal=   None    Shift=    0.000
 GapD=    0.599 DampG=2.000 DampE=1.000 DampFc=2.0000 IDamp=-1.
 RMSDP=8.93D-04 MaxDP=5.90D-02              OVMax= 2.83D-02

 Cycle   2  Pass 0  IDiag  1:
 RMSU=  8.89D-04    CP:  1.01D+00
 E= -1631.46090666210     Delta-E=       -0.008923727162 Rises=F Damp=F
 DIIS: error= 1.14D-03 at cycle   2 NSaved=   2.
 NSaved= 2 IEnMin= 2 EnMin= -1631.46090666210     IErMin= 2 ErrMin= 1.14D-03
 ErrMax= 1.14D-03  0.00D+00 EMaxC= 1.00D-01 BMatC= 1.60D-03 BMatP= 1.06D-02
 IDIUse=3 WtCom= 9.89D-01 WtEn= 1.14D-02
 Coeff-Com:  0.174D+00 0.826D+00
 Coeff-En:   0.000D+00 0.100D+01
 Coeff:      0.172D+00 0.828D+00
 Gap=     0.100 Goal=   None    Shift=    0.000
 RMSDP=2.95D-04 MaxDP=1.45D-02 DE=-8.92D-03 OVMax= 2.81D-02

 Cycle   3  Pass 0  IDiag  1:
 RMSU=  2.90D-04    CP:  1.00D+00  9.42D-01
 E= -1631.45994799496     Delta-E=        0.000958667146 Rises=F Damp=F
 DIIS: error= 1.60D-03 at cycle   3 NSaved=   3.
 NSaved= 3 IEnMin= 2 EnMin= -1631.46090666210     IErMin= 2 ErrMin= 1.14D-03
 ErrMax= 1.60D-03  0.00D+00 EMaxC= 1.00D-01 BMatC= 2.42D-03 BMatP= 1.60D-03
 IDIUse=3 WtCom= 2.00D-01 WtEn= 8.00D-01
 Coeff-Com:  0.173D-02 0.554D+00 0.445D+00
 Coeff-En:   0.000D+00 0.594D+00 0.406D+00
 Coeff:      0.346D-03 0.586D+00 0.414D+00
 Gap=     0.099 Goal=   None    Shift=    0.000
 RMSDP=1.86D-04 MaxDP=9.29D-03 DE= 9.59D-04 OVMax= 2.17D-02

 Cycle   4  Pass 0  IDiag  1:
 RMSU=  6.76D-05    CP:  1.01D+00  1.02D+00  4.52D-01
 E= -1631.46248801545     Delta-E=       -0.002540020490 Rises=F Damp=F
 DIIS: error= 2.49D-04 at cycle   4 NSaved=   4.
 NSaved= 4 IEnMin= 4 EnMin= -1631.46248801545     IErMin= 4 ErrMin= 2.49D-04
 ErrMax= 2.49D-04  0.00D+00 EMaxC= 1.00D-01 BMatC= 8.13D-05 BMatP= 1.60D-03
 IDIUse=3 WtCom= 9.98D-01 WtEn= 2.49D-03
 Coeff-Com: -0.968D-02 0.270D+00 0.215D+00 0.524D+00
 Coeff-En:   0.000D+00 0.000D+00 0.000D+00 0.100D+01
 Coeff:     -0.965D-02 0.270D+00 0.215D+00 0.525D+00
 Gap=     0.099 Goal=   None    Shift=    0.000
 RMSDP=3.65D-05 MaxDP=2.14D-03 DE=-2.54D-03 OVMax= 2.70D-03

 Cycle   5  Pass 0  IDiag  1:
 RMSU=  2.17D-05    CP:  1.01D+00  1.02D+00  4.30D-01  5.76D-01
 E= -1631.46255276694     Delta-E=       -0.000064751498 Rises=F Damp=F
 DIIS: error= 1.10D-04 at cycle   5 NSaved=   5.
 NSaved= 5 IEnMin= 5 EnMin= -1631.46255276694     IErMin= 5 ErrMin= 1.10D-04
 ErrMax= 1.10D-04  0.00D+00 EMaxC= 1.00D-01 BMatC= 1.15D-05 BMatP= 8.13D-05
 IDIUse=3 WtCom= 9.99D-01 WtEn= 1.10D-03
 Coeff-Com: -0.565D-02 0.800D-01 0.675D-01 0.295D+00 0.563D+00
 Coeff-En:   0.000D+00 0.000D+00 0.000D+00 0.976D-01 0.902D+00
 Coeff:     -0.564D-02 0.800D-01 0.674D-01 0.295D+00 0.563D+00
 Gap=     0.099 Goal=   None    Shift=    0.000
 RMSDP=1.14D-05 MaxDP=4.94D-04 DE=-6.48D-05 OVMax= 1.22D-03

 Cycle   6  Pass 0  IDiag  1:
 RMSU=  7.76D-06    CP:  1.01D+00  1.02D+00  4.39D-01  6.44D-01  7.00D-01
 E= -1631.46256193906     Delta-E=       -0.000009172112 Rises=F Damp=F
 DIIS: error= 2.75D-05 at cycle   6 NSaved=   6.
 NSaved= 6 IEnMin= 6 EnMin= -1631.46256193906     IErMin= 6 ErrMin= 2.75D-05
 ErrMax= 2.75D-05  0.00D+00 EMaxC= 1.00D-01 BMatC= 9.43D-07 BMatP= 1.15D-05
 IDIUse=1 WtCom= 1.00D+00 WtEn= 0.00D+00
 Coeff-Com: -0.169D-02 0.113D-01 0.121D-01 0.941D-01 0.286D+00 0.598D+00
 Coeff:     -0.169D-02 0.113D-01 0.121D-01 0.941D-01 0.286D+00 0.598D+00
 Gap=     0.099 Goal=   None    Shift=    0.000
 RMSDP=3.51D-06 MaxDP=1.33D-04 DE=-9.17D-06 OVMax= 2.78D-04

 Initial convergence to 1.0D-05 achieved.  Increase integral accuracy.
 Cycle   7  Pass 1  IDiag  1:
 E= -1631.46279625039     Delta-E=       -0.000234311331 Rises=F Damp=F
 DIIS: error= 1.65D-04 at cycle   1 NSaved=   1.
 NSaved= 1 IEnMin= 1 EnMin= -1631.46279625039     IErMin= 1 ErrMin= 1.65D-04
 ErrMax= 1.65D-04  0.00D+00 EMaxC= 1.00D-01 BMatC= 6.79D-06 BMatP= 6.79D-06
 IDIUse=3 WtCom= 9.98D-01 WtEn= 1.65D-03
 Coeff-Com:  0.100D+01
 Coeff-En:   0.100D+01
 Coeff:      0.100D+01
 Gap=     0.099 Goal=   None    Shift=    0.000
 RMSDP=3.51D-06 MaxDP=1.33D-04 DE=-2.34D-04 OVMax= 3.49D-04

 Cycle   8  Pass 1  IDiag  1:
 RMSU=  1.50D-04    CP:  1.00D+00
 E= -1631.46280276769     Delta-E=       -0.000006517306 Rises=F Damp=F
 DIIS: error= 2.24D-05 at cycle   2 NSaved=   2.
 NSaved= 2 IEnMin= 2 EnMin= -1631.46280276769     IErMin= 2 ErrMin= 2.24D-05
 ErrMax= 2.24D-05  0.00D+00 EMaxC= 1.00D-01 BMatC= 4.06D-07 BMatP= 6.79D-06
 IDIUse=1 WtCom= 1.00D+00 WtEn= 0.00D+00
 Coeff-Com:  0.713D-01 0.929D+00
 Coeff:      0.713D-01 0.929D+00
 Gap=     0.099 Goal=   None    Shift=    0.000
 RMSDP=5.50D-06 MaxDP=1.89D-04 DE=-6.52D-06 OVMax= 4.68D-04

 Cycle   9  Pass 1  IDiag  1:
 RMSU=  5.02D-06    CP:  1.00D+00  1.01D+00
 E= -1631.46280192015     Delta-E=        0.000000847542 Rises=F Damp=F
 DIIS: error= 4.06D-05 at cycle   3 NSaved=   3.
 NSaved= 3 IEnMin= 2 EnMin= -1631.46280276769     IErMin= 2 ErrMin= 2.24D-05
 ErrMax= 4.06D-05  0.00D+00 EMaxC= 1.00D-01 BMatC= 1.20D-06 BMatP= 4.06D-07
 IDIUse=1 WtCom= 1.00D+00 WtEn= 0.00D+00
 Coeff-Com: -0.794D-02 0.637D+00 0.371D+00
 Coeff:     -0.794D-02 0.637D+00 0.371D+00
 Gap=     0.099 Goal=   None    Shift=    0.000
 RMSDP=3.31D-06 MaxDP=1.38D-04 DE= 8.48D-07 OVMax= 3.25D-04

 Cycle  10  Pass 1  IDiag  1:
 RMSU=  9.35D-07    CP:  1.00D+00  1.02D+00  3.70D-01
 E= -1631.46280318288     Delta-E=       -0.000001262727 Rises=F Damp=F
 DIIS: error= 2.77D-06 at cycle   4 NSaved=   4.
 NSaved= 4 IEnMin= 4 EnMin= -1631.46280318288     IErMin= 4 ErrMin= 2.77D-06
 ErrMax= 2.77D-06  0.00D+00 EMaxC= 1.00D-01 BMatC= 1.10D-08 BMatP= 4.06D-07
 IDIUse=1 WtCom= 1.00D+00 WtEn= 0.00D+00
 Coeff-Com: -0.577D-02 0.347D+00 0.211D+00 0.447D+00
 Coeff:     -0.577D-02 0.347D+00 0.211D+00 0.447D+00
 Gap=     0.099 Goal=   None    Shift=    0.000
 RMSDP=3.05D-07 MaxDP=1.52D-05 DE=-1.26D-06 OVMax= 3.26D-05

 Cycle  11  Pass 1  IDiag  1:
 RMSU=  2.66D-07    CP:  1.00D+00  1.02D+00  3.90D-01  8.82D-01
 E= -1631.46280319234     Delta-E=       -0.000000009461 Rises=F Damp=F
 DIIS: error= 7.25D-07 at cycle   5 NSaved=   5.
 NSaved= 5 IEnMin= 5 EnMin= -1631.46280319234     IErMin= 5 ErrMin= 7.25D-07
 ErrMax= 7.25D-07  0.00D+00 EMaxC= 1.00D-01 BMatC= 6.02D-10 BMatP= 1.10D-08
 IDIUse=1 WtCom= 1.00D+00 WtEn= 0.00D+00
 Coeff-Com: -0.198D-02 0.103D+00 0.650D-01 0.216D+00 0.618D+00
 Coeff:     -0.198D-02 0.103D+00 0.650D-01 0.216D+00 0.618D+00
 Gap=     0.099 Goal=   None    Shift=    0.000
 RMSDP=1.34D-07 MaxDP=7.04D-06 DE=-9.46D-09 OVMax= 1.44D-05

 Cycle  12  Pass 1  IDiag  1:
 RMSU=  1.07D-07    CP:  1.00D+00  1.02D+00  3.92D-01  9.15D-01  7.35D-01
 E= -1631.46280319273     Delta-E=       -0.000000000387 Rises=F Damp=F
 DIIS: error= 4.04D-07 at cycle   6 NSaved=   6.
 NSaved= 6 IEnMin= 6 EnMin= -1631.46280319273     IErMin= 6 ErrMin= 4.04D-07
 ErrMax= 4.04D-07  0.00D+00 EMaxC= 1.00D-01 BMatC= 1.82D-10 BMatP= 6.02D-10
 IDIUse=1 WtCom= 1.00D+00 WtEn= 0.00D+00
 Coeff-Com: -0.308D-03 0.861D-02 0.689D-02 0.587D-01 0.389D+00 0.537D+00
 Coeff:     -0.308D-03 0.861D-02 0.689D-02 0.587D-01 0.389D+00 0.537D+00
 Gap=     0.099 Goal=   None    Shift=    0.000
 RMSDP=5.60D-08 MaxDP=2.50D-06 DE=-3.87D-10 OVMax= 6.07D-06

 Cycle  13  Pass 1  IDiag  1:
 RMSU=  3.31D-08    CP:  1.00D+00  1.02D+00  3.91D-01  9.22D-01  8.46D-01
                    CP:  6.89D-01
 E= -1631.46280319293     Delta-E=       -0.000000000202 Rises=F Damp=F
 DIIS: error= 1.38D-07 at cycle   7 NSaved=   7.
 NSaved= 7 IEnMin= 7 EnMin= -1631.46280319293     IErMin= 7 ErrMin= 1.38D-07
 ErrMax= 1.38D-07  0.00D+00 EMaxC= 1.00D-01 BMatC= 1.39D-11 BMatP= 1.82D-10
 IDIUse=1 WtCom= 1.00D+00 WtEn= 0.00D+00
 Coeff-Com:  0.682D-04-0.758D-02-0.397D-02 0.306D-02 0.121D+00 0.285D+00
 Coeff-Com:  0.603D+00
 Coeff:      0.682D-04-0.758D-02-0.397D-02 0.306D-02 0.121D+00 0.285D+00
 Coeff:      0.603D+00
 Gap=     0.099 Goal=   None    Shift=    0.000
 RMSDP=1.58D-08 MaxDP=5.97D-07 DE=-2.02D-10 OVMax= 2.47D-06

 Cycle  14  Pass 1  IDiag  1:
 RMSU=  9.60D-09    CP:  1.00D+00  1.02D+00  3.92D-01  9.28D-01  8.42D-01
                    CP:  7.30D-01  6.97D-01
 E= -1631.46280319290     Delta-E=        0.000000000033 Rises=F Damp=F
 DIIS: error= 3.25D-08 at cycle   8 NSaved=   8.
 NSaved= 8 IEnMin= 7 EnMin= -1631.46280319293     IErMin= 8 ErrMin= 3.25D-08
 ErrMax= 3.25D-08  0.00D+00 EMaxC= 1.00D-01 BMatC= 1.95D-12 BMatP= 1.39D-11
 IDIUse=1 WtCom= 1.00D+00 WtEn= 0.00D+00
 Coeff-Com:  0.612D-04-0.507D-02-0.282D-02-0.299D-02 0.418D-01 0.129D+00
 Coeff-Com:  0.365D+00 0.475D+00
 Coeff:      0.612D-04-0.507D-02-0.282D-02-0.299D-02 0.418D-01 0.129D+00
 Coeff:      0.365D+00 0.475D+00
 Gap=     0.099 Goal=   None    Shift=    0.000
 RMSDP=3.94D-09 MaxDP=1.71D-07 DE= 3.27D-11 OVMax= 4.74D-07

 SCF Done:  E(RPBE1PBE) =  -1631.46280319     A.U. after   14 cycles
            NFock= 14  Conv=0.39D-08     -V/T= 2.0082
 KE= 1.618259542866D+03 PE=-1.056783849913D+04 EE= 3.946260556798D+03
 Leave Link  502 at Wed Aug 28 10:52:24 2019, MaxMem=   536870912 cpu:      2691.1
 (Enter /pbs_home/pkowalski/g09d01/g09/l701.exe)
 Compute integral first derivatives.
 ... and contract with generalized density number  0.
 R6Disp: Adding Grimme-D3 dispersion energy 1st derivatives to the gradient.
 Leave Link  701 at Wed Aug 28 10:52:25 2019, MaxMem=   536870912 cpu:         4.4
 (Enter /pbs_home/pkowalski/g09d01/g09/l702.exe)
 L702 exits ... SP integral derivatives will be done elsewhere.
 Leave Link  702 at Wed Aug 28 10:52:25 2019, MaxMem=   536870912 cpu:         0.2
 (Enter /pbs_home/pkowalski/g09d01/g09/l703.exe)
 Compute integral first derivatives, UseDBF=F ICtDFT=           0.
 Integral derivatives from FoFJK, PRISM(SPDF).
 Calling FoFJK, ICntrl=      2127 FMM=F ISym2X=0 I1Cent= 0 IOpClX= 0 NMat=1 NMatS=1 NMatT=0.
 FoFJK:  IHMeth= 1 ICntrl=    2127 DoSepK=F KAlg= 0 I1Cent=   0 FoldK=F
 IRaf=         0 NMat=   1 IRICut=       1 DoRegI=T DoRafI=F ISym2E= 0.
 FoFCou: FMM=F IPFlag=           0 FMFlag=      100000 FMFlg1=         800
         NFxFlg=           0 DoJE=F BraDBF=F KetDBF=F FulRan=T
         wScrn=  0.000000 ICntrl=    2127 IOpCl=  0 I1Cent=           0 NGrid=           0
         NMat0=    1 NMatS0=      1 NMatT0=    0 NMatD0=    1 NMtDS0=    0 NMtDT0=    0
 Symmetry not used in FoFCou.
 Leave Link  703 at Wed Aug 28 10:53:57 2019, MaxMem=   536870912 cpu:       734.0
 (Enter /pbs_home/pkowalski/g09d01/g09/l716.exe)
 Dipole        = 5.51537805D-03-1.46616533D+00 1.12833786D-02
 ***** Axes restored to original set *****
 -------------------------------------------------------------------
 Center     Atomic                   Forces (Hartrees/Bohr)
 Number     Number              X              Y              Z
 -------------------------------------------------------------------
      1        6           0.028221420    0.029839667    0.000188326
      2        6           0.012325778    0.004568548   -0.007359443
      3        6          -0.005733021   -0.006486965    0.000192214
      4        8          -0.016372593   -0.003904373    0.004462527
      5        6           0.019281083   -0.001159591    0.002150654
      6        6          -0.002277042    0.001213635   -0.001059178
      7        6          -0.033676600   -0.019954374    0.014267575
      8        6          -0.010695443   -0.000266637   -0.008718532
      9        6          -0.012271074   -0.031571314    0.015668288
     10        6           0.019287374    0.020177254   -0.012123465
     11        6           0.006332908   -0.008842529    0.004385586
     12        9           0.006802148   -0.001541395   -0.011143955
     13        9           0.001533694    0.000063404    0.015121763
     14        9          -0.005693719    0.007158650    0.012639003
     15        9          -0.008565254   -0.018028587   -0.000471622
     16        9          -0.009717498    0.007298466    0.005007786
     17        9           0.006594668   -0.003546888   -0.011818410
     18        6          -0.008294945    0.015095991   -0.007303805
     19        6           0.019025500    0.028939365   -0.024206675
     20        6          -0.000476642    0.000316735    0.004061301
     21        1          -0.000500000   -0.000648403   -0.003084289
     22        1           0.002924198    0.000453857   -0.001245864
     23        1           0.000867114   -0.003126393   -0.000150944
     24        6          -0.001347906   -0.002670195   -0.002763735
     25        1          -0.000344740    0.003131458    0.000091368
     26        1          -0.003088065   -0.000124413    0.000875610
     27        1           0.000482036    0.000308157    0.003069350
     28        6           0.008595571    0.000792035    0.001340849
     29        6           0.000265581    0.015217160    0.002233021
     30        6          -0.003672592   -0.006585218    0.004245342
     31        8           0.001331957   -0.017619462   -0.000059319
     32        6           0.002012530   -0.001211520    0.001363039
     33        6           0.002517654   -0.003693346    0.002365603
     34        6          -0.010466990   -0.001834178   -0.001211828
     35        1           0.002392741    0.001100837   -0.000810495
     36        1          -0.002682462   -0.000054525   -0.000401029
     37        1          -0.001304103    0.001814230   -0.000813687
     38        1          -0.000427016   -0.002015282    0.000574948
     39        6           0.002383648   -0.009616832    0.005487808
     40        6          -0.004843510    0.000478151   -0.001773649
     41        6          -0.002463453    0.007180231   -0.003859168
     42        1           0.002268829   -0.000305081    0.000634603
     43        1           0.000973688   -0.002270804    0.001096384
     44        1          -0.001837255   -0.001131500    0.000110352
     45        1           0.000331805    0.003061971   -0.001254206
 -------------------------------------------------------------------
 Cartesian Forces:  Max     0.033676600 RMS     0.009362462
 Leave Link  716 at Wed Aug 28 10:53:57 2019, MaxMem=   536870912 cpu:         0.3
 (Enter /pbs_home/pkowalski/g09d01/g09/l103.exe)

 GradGradGradGradGradGradGradGradGradGradGradGradGradGradGradGradGradGrad
 Berny optimization.
 Using GEDIIS/GDIIS optimizer.
 FormGI is forming the generalized inverse of G from B-inverse, IUseBI=4.
 Internal  Forces:  Max     0.033799193 RMS     0.004260952
 Search for a local minimum.
 Step number   2 out of a maximum of  270
 All quantities printed in internal units (Hartrees-Bohrs-Radians)
 RMS Force = .42610D-02 SwitMx=.10000D-02 MixMth= 1
 Mixed Optimization -- RFO/linear search
 Update second derivatives using D2CorX and points    1    2
 DE= -3.95D-02 DEPred=-3.84D-02 R= 1.03D+00
 TightC=F SS=  1.41D+00  RLast= 3.43D-01 DXNew= 5.0454D-01 1.0277D+00
 Trust test= 1.03D+00 RLast= 3.43D-01 DXMaxT set to 5.05D-01
 ITU=  1  0
 Use linear search instead of GDIIS.
     Eigenvalues ---    0.00230   0.00230   0.00529   0.00961   0.00972
     Eigenvalues ---    0.01085   0.01135   0.01155   0.01267   0.01340
     Eigenvalues ---    0.01952   0.01973   0.01978   0.01986   0.01995
     Eigenvalues ---    0.02002   0.02003   0.02007   0.02086   0.02090
     Eigenvalues ---    0.02091   0.02094   0.02102   0.02103   0.02130
     Eigenvalues ---    0.02134   0.02280   0.02288   0.04626   0.04744
     Eigenvalues ---    0.05076   0.05425   0.05452   0.05670   0.05672
     Eigenvalues ---    0.05873   0.06377   0.07654   0.07767   0.08000
     Eigenvalues ---    0.08274   0.08520   0.09224   0.09494   0.10013
     Eigenvalues ---    0.10307   0.11146   0.11934   0.12090   0.13830
     Eigenvalues ---    0.14254   0.15966   0.16000   0.16000   0.16000
     Eigenvalues ---    0.16000   0.16000   0.16000   0.16000   0.16000
     Eigenvalues ---    0.16000   0.16000   0.16000   0.16000   0.16015
     Eigenvalues ---    0.16721   0.17175   0.20202   0.21987   0.22000
     Eigenvalues ---    0.22613   0.22665   0.22760   0.23907   0.24128
     Eigenvalues ---    0.24292   0.24481   0.24856   0.24928   0.25575
     Eigenvalues ---    0.27254   0.27657   0.28099   0.28171   0.28350
     Eigenvalues ---    0.28408   0.31707   0.32154   0.32459   0.32480
     Eigenvalues ---    0.32549   0.32564   0.32583   0.32660   0.33513
     Eigenvalues ---    0.34176   0.35228   0.35724   0.35725   0.35727
     Eigenvalues ---    0.35729   0.35739   0.35834   0.36067   0.36359
     Eigenvalues ---    0.37272   0.38251   0.40158   0.40514   0.41524
     Eigenvalues ---    0.41542   0.43713   0.43967   0.44568   0.44710
     Eigenvalues ---    0.45710   0.45791   0.45881   0.46133   0.46703
     Eigenvalues ---    0.47356   0.47492   0.47902   0.48316   0.48427
     Eigenvalues ---    0.48519   0.48715   0.52275   0.52459
 RFO step:  Lambda=-6.75165632D-03 EMin= 2.29999516D-03
 Quartic linear search produced a step of  0.55944.
 Iteration  1 RMS(Cart)=  0.07337330 RMS(Int)=  0.00181784
 Iteration  2 RMS(Cart)=  0.00330492 RMS(Int)=  0.00055105
 Iteration  3 RMS(Cart)=  0.00000494 RMS(Int)=  0.00055104
 Iteration  4 RMS(Cart)=  0.00000000 RMS(Int)=  0.00055104
 ITry= 1 IFail=0 DXMaxC= 3.32D-01 DCOld= 1.00D+10 DXMaxT= 5.05D-01 DXLimC= 3.00D+00 Rises=F
 Variable       Old X    -DE/DX   Delta X   Delta X   Delta X     New X
                                 (Linear)    (Quad)   (Total)
    R1        2.71101   0.00150  -0.00797   0.01756   0.00951   2.72053
    R2        2.87658   0.00511   0.00599   0.01471   0.01941   2.89599
    R3        2.63171  -0.03364  -0.08880  -0.00162  -0.08966   2.54205
    R4        2.63972   0.01071   0.02450  -0.00252   0.02251   2.66223
    R5        2.64248   0.00167   0.00395   0.00013   0.00403   2.64651
    R6        2.55181  -0.00253  -0.00182  -0.00350  -0.00481   2.54701
    R7        2.62565  -0.00117  -0.00490   0.00441  -0.00056   2.62509
    R8        2.66287   0.01357   0.01915   0.01505   0.03397   2.69684
    R9        2.90202  -0.00812  -0.02622   0.00481  -0.02254   2.87949
   R10        2.89564  -0.00341  -0.00958  -0.00152  -0.01110   2.88454
   R11        2.64416  -0.00303  -0.00690  -0.00039  -0.00724   2.63692
   R12        2.05641   0.00199   0.00644  -0.00203   0.00441   2.06081
   R13        2.81506   0.00370   0.00378   0.00869   0.01281   2.82787
   R14        2.74095   0.00353  -0.01195   0.02854   0.01812   2.75907
   R15        2.90376   0.00319   0.00032   0.01884   0.01909   2.92285
   R16        2.58045  -0.01141  -0.02011  -0.00561  -0.02572   2.55473
   R17        2.57172  -0.01424  -0.02399  -0.00856  -0.03254   2.53918
   R18        2.82135   0.00349   0.00285   0.01050   0.01317   2.83452
   R19        2.64064  -0.03380  -0.09012  -0.00282  -0.09238   2.54825
   R20        2.90576   0.00228  -0.00171   0.01874   0.01673   2.92249
   R21        2.57499  -0.01555  -0.02888  -0.00621  -0.03508   2.53991
   R22        2.56155  -0.01983  -0.02970  -0.01751  -0.04721   2.51434
   R23        2.57478  -0.01212  -0.02062  -0.00680  -0.02742   2.54736
   R24        2.57587  -0.01249  -0.02202  -0.00608  -0.02810   2.54777
   R25        2.87850   0.00513   0.00542   0.01492   0.01883   2.89733
   R26        2.90095  -0.00344  -0.00994  -0.00115  -0.01109   2.88987
   R27        2.66002   0.01344   0.01914   0.01454   0.03346   2.69348
   R28        2.71495   0.00088  -0.00925   0.01700   0.00774   2.72270
   R29        2.08494  -0.00300  -0.00855   0.00026  -0.00829   2.07665
   R30        2.08524  -0.00292  -0.00743  -0.00120  -0.00863   2.07662
   R31        2.08426  -0.00302  -0.00767  -0.00126  -0.00893   2.07533
   R32        2.08527  -0.00293  -0.00739  -0.00132  -0.00871   2.07655
   R33        2.08340  -0.00304  -0.00809  -0.00065  -0.00874   2.07466
   R34        2.08463  -0.00299  -0.00857   0.00034  -0.00822   2.07640
   R35        2.65895  -0.00280  -0.00340  -0.00594  -0.00924   2.64972
   R36        2.05720   0.00271   0.00677   0.00051   0.00728   2.06448
   R37        2.64194   0.01041   0.02393  -0.00234   0.02210   2.66404
   R38        2.64286   0.00160   0.00325   0.00089   0.00408   2.64694
   R39        2.55132  -0.00219  -0.00143  -0.00280  -0.00377   2.54755
   R40        2.62561  -0.00119  -0.00488   0.00426  -0.00069   2.62492
   R41        2.64341  -0.00284  -0.00647  -0.00026  -0.00667   2.63674
   R42        2.05642   0.00198   0.00643  -0.00203   0.00440   2.06083
   R43        2.63713  -0.00350  -0.01027   0.00310  -0.00711   2.63002
   R44        2.05706   0.00236   0.00668  -0.00084   0.00584   2.06290
   R45        2.05362   0.00236   0.00743  -0.00211   0.00532   2.05894
   R46        2.63739  -0.00357  -0.01004   0.00259  -0.00738   2.63001
   R47        2.05178   0.00286   0.00894  -0.00253   0.00641   2.05819
   R48        2.65821  -0.00261  -0.00296  -0.00577  -0.00860   2.64960
   R49        2.05710   0.00236   0.00667  -0.00081   0.00586   2.06297
   R50        2.05726   0.00270   0.00679   0.00042   0.00721   2.06447
    A1        1.85950  -0.00153  -0.00177  -0.00627  -0.00973   1.84977
    A2        2.31990   0.00573   0.00889   0.02503   0.03557   2.35547
    A3        2.09436  -0.00406  -0.00631  -0.01464  -0.02155   2.07281
    A4        1.84663   0.00147   0.00099   0.00316   0.00335   1.84999
    A5        2.32080   0.00355   0.00611   0.00913   0.01553   2.33633
    A6        2.11513  -0.00505  -0.00723  -0.01315  -0.02028   2.09485
    A7        1.97579   0.00106   0.00336  -0.00059   0.00255   1.97834
    A8        2.11910   0.00136   0.00320   0.00566   0.00878   2.12788
    A9        2.18825  -0.00243  -0.00657  -0.00507  -0.01132   2.17693
   A10        1.90978  -0.00247  -0.01094   0.00583  -0.00686   1.90292
   A11        1.82953   0.00120   0.00729  -0.00855  -0.00135   1.82819
   A12        1.85744  -0.00162  -0.00564   0.01149   0.00573   1.86317
   A13        1.94110   0.00138   0.00455   0.00743   0.01146   1.95256
   A14        1.97855  -0.00041  -0.00278  -0.00698  -0.00972   1.96883
   A15        1.90052  -0.00131  -0.00071  -0.01698  -0.01729   1.88323
   A16        1.95296   0.00086  -0.00191   0.01327   0.01123   1.96419
   A17        2.05236  -0.00168  -0.00726   0.00224  -0.00512   2.04724
   A18        2.11167   0.00002   0.00165  -0.00446  -0.00276   2.10891
   A19        2.11915   0.00165   0.00561   0.00222   0.00787   2.12703
   A20        2.28124  -0.00410  -0.00927   0.00715  -0.00511   2.27614
   A21        2.07475   0.00542   0.01323   0.01444   0.02620   2.10095
   A22        1.89270  -0.00075  -0.00044   0.00309   0.00129   1.89400
   A23        1.76500   0.00171   0.00644   0.00775   0.01476   1.77975
   A24        1.93470   0.00240   0.01472  -0.00282   0.01215   1.94685
   A25        1.99866   0.00187   0.01181  -0.00198   0.00929   2.00795
   A26        1.93200  -0.00200  -0.01022  -0.00360  -0.01450   1.91750
   A27        1.93372  -0.00053  -0.00077  -0.00047  -0.00167   1.93205
   A28        1.89726  -0.00321  -0.01988   0.00117  -0.01901   1.87825
   A29        1.91770  -0.00069  -0.00038  -0.00488  -0.00491   1.91278
   A30        2.08038   0.00405   0.00936   0.00301   0.01293   2.09331
   A31        2.26985  -0.00342  -0.00945   0.00444  -0.00602   2.26383
   A32        1.83537  -0.00127  -0.00636   0.00083  -0.00592   1.82946
   A33        1.87486  -0.00008   0.00017   0.00207   0.00234   1.87720
   A34        1.98941   0.00054   0.00405  -0.00952  -0.00539   1.98402
   A35        1.88123   0.00013   0.00048   0.00355   0.00439   1.88562
   A36        1.98642   0.00050   0.00405  -0.00930  -0.00544   1.98098
   A37        1.89087   0.00013  -0.00266   0.01311   0.01040   1.90126
   A38        1.78296   0.00192   0.00648   0.01110   0.01753   1.80049
   A39        2.00881   0.00175   0.01123  -0.00083   0.01018   2.01899
   A40        1.92202   0.00227   0.01500  -0.00677   0.00844   1.93046
   A41        1.92878  -0.00003   0.00125   0.00035   0.00130   1.93008
   A42        1.92762  -0.00260  -0.01251  -0.00433  -0.01737   1.91025
   A43        1.89181  -0.00318  -0.01997   0.00054  -0.01976   1.87205
   A44        1.88040  -0.00087  -0.00348   0.01350   0.00987   1.89027
   A45        1.94746   0.00129  -0.00036   0.01457   0.01427   1.96173
   A46        1.98517  -0.00118  -0.00596  -0.00575  -0.01175   1.97342
   A47        1.91893  -0.00001   0.00000   0.00228   0.00175   1.92067
   A48        1.83326   0.00147   0.00796  -0.00954  -0.00176   1.83150
   A49        1.89476  -0.00066   0.00241  -0.01593  -0.01301   1.88175
   A50        2.09400  -0.00389  -0.00613  -0.01276  -0.02009   2.07391
   A51        2.32593   0.00592   0.00951   0.02826   0.03936   2.36529
   A52        1.85315  -0.00185  -0.00254  -0.00825  -0.01282   1.84033
   A53        1.91310  -0.00095  -0.00451   0.00166  -0.00287   1.91023
   A54        1.91491  -0.00144  -0.00485  -0.00332  -0.00822   1.90668
   A55        1.95028  -0.00121  -0.00364  -0.00374  -0.00742   1.94286
   A56        1.89343   0.00126   0.00474   0.00230   0.00701   1.90045
   A57        1.88789   0.00124   0.00486   0.00191   0.00675   1.89464
   A58        1.90320   0.00122   0.00393   0.00144   0.00530   1.90851
   A59        1.91483  -0.00128  -0.00365  -0.00446  -0.00814   1.90668
   A60        1.94659  -0.00106  -0.00378  -0.00186  -0.00568   1.94091
   A61        1.91347  -0.00077  -0.00398   0.00208  -0.00192   1.91156
   A62        1.90149   0.00109   0.00356   0.00115   0.00466   1.90615
   A63        1.89489   0.00106   0.00384   0.00203   0.00586   1.90075
   A64        1.89171   0.00106   0.00443   0.00123   0.00565   1.89736
   A65        2.11723   0.00272   0.00930  -0.00370   0.00567   2.12291
   A66        2.08020  -0.00149  -0.00605   0.00366  -0.00243   2.07777
   A67        2.08574  -0.00123  -0.00325   0.00004  -0.00324   2.08250
   A68        1.84616   0.00188   0.00180   0.00281   0.00386   1.85002
   A69        2.32517   0.00295   0.00484   0.00898   0.01418   2.33936
   A70        2.11112  -0.00485  -0.00676  -0.01258  -0.01923   2.09189
   A71        1.97714   0.00095   0.00313  -0.00124   0.00152   1.97866
   A72        2.12100   0.00132   0.00320   0.00518   0.00832   2.12932
   A73        2.18503  -0.00227  -0.00633  -0.00393  -0.00984   2.17520
   A74        1.90568  -0.00284  -0.01199   0.00424  -0.00972   1.89597
   A75        2.05298  -0.00168  -0.00727   0.00215  -0.00525   2.04774
   A76        2.11110  -0.00003   0.00148  -0.00454  -0.00300   2.10810
   A77        2.11910   0.00171   0.00579   0.00239   0.00825   2.12735
   A78        2.10549   0.00116   0.00261  -0.00185   0.00084   2.10633
   A79        2.08944  -0.00089  -0.00108  -0.00237  -0.00350   2.08594
   A80        2.08825  -0.00028  -0.00152   0.00422   0.00266   2.09091
   A81        2.05699   0.00148  -0.00061   0.01081   0.01013   2.06712
   A82        2.11761  -0.00194  -0.00293  -0.00959  -0.01249   2.10511
   A83        2.10859   0.00046   0.00354  -0.00122   0.00236   2.11094
   A84        2.05910   0.00145  -0.00078   0.01055   0.00967   2.06878
   A85        2.11928  -0.00247  -0.00468  -0.01060  -0.01525   2.10403
   A86        2.10480   0.00102   0.00546   0.00005   0.00555   2.11036
   A87        2.10615   0.00112   0.00271  -0.00213   0.00068   2.10683
   A88        2.08771  -0.00030  -0.00178   0.00436   0.00253   2.09024
   A89        2.08932  -0.00082  -0.00093  -0.00224  -0.00322   2.08610
   A90        2.11595   0.00264   0.00890  -0.00313   0.00584   2.12179
   A91        2.08076  -0.00145  -0.00590   0.00347  -0.00247   2.07829
   A92        2.08647  -0.00119  -0.00300  -0.00033  -0.00337   2.08310
    D1        0.05481   0.00223   0.01176   0.05930   0.07090   0.12571
    D2       -3.12586   0.00114   0.00689   0.03228   0.03882  -3.08703
    D3       -2.93435   0.00159   0.00634   0.02827   0.03341  -2.90093
    D4        0.16817   0.00050   0.00147   0.00125   0.00133   0.16951
    D5       -0.07816  -0.00290  -0.01489  -0.07280  -0.08751  -0.16568
    D6       -2.17911  -0.00225  -0.01265  -0.06605  -0.07842  -2.25754
    D7        1.97292  -0.00308  -0.00940  -0.09409  -0.10307   1.86984
    D8        2.93468  -0.00137  -0.00867  -0.04254  -0.05148   2.88320
    D9        0.83373  -0.00071  -0.00644  -0.03580  -0.04239   0.79134
   D10       -1.29743  -0.00154  -0.00318  -0.06384  -0.06704  -1.36447
   D11       -0.12279   0.00036   0.00263  -0.00659  -0.00491  -0.12770
   D12        2.70449   0.00300   0.01821   0.10406   0.12241   2.82690
   D13       -3.09550  -0.00067  -0.00396  -0.04215  -0.04768   3.14001
   D14       -0.26822   0.00197   0.01162   0.06850   0.07964  -0.18858
   D15       -0.01116  -0.00067  -0.00461  -0.02437  -0.02902  -0.04017
   D16        3.12109  -0.00082  -0.00441  -0.02346  -0.02758   3.09351
   D17       -3.11933   0.00005  -0.00071  -0.00182  -0.00319  -3.12252
   D18        0.01291  -0.00010  -0.00051  -0.00091  -0.00176   0.01115
   D19       -3.11119   0.00125   0.00646   0.03127   0.03779  -3.07340
   D20        0.02909   0.00121   0.00593   0.03036   0.03620   0.06529
   D21       -0.01354   0.00017   0.00114   0.00127   0.00272  -0.01082
   D22        3.12673   0.00013   0.00061   0.00036   0.00113   3.12787
   D23       -0.04174  -0.00121  -0.00503  -0.02499  -0.02987  -0.07161
   D24        3.10963  -0.00108  -0.00531  -0.02602  -0.03147   3.07816
   D25       -0.00387  -0.00005  -0.00044  -0.00070  -0.00096  -0.00484
   D26        3.14150   0.00003  -0.00009  -0.00073  -0.00081   3.14070
   D27        3.12718  -0.00020  -0.00014   0.00037   0.00073   3.12791
   D28       -0.01063  -0.00012   0.00021   0.00034   0.00089  -0.00974
   D29        0.07253   0.00256   0.01207   0.05983   0.07186   0.14439
   D30        2.09106   0.00113   0.00836   0.06493   0.07306   2.16412
   D31       -2.00605   0.00095   0.00325   0.06415   0.06771  -1.93834
   D32       -1.00698  -0.00016   0.00456  -0.00063   0.00463  -1.00235
   D33        1.10098   0.00004   0.00205   0.01983   0.02235   1.12333
   D34       -3.03149  -0.00073   0.00041   0.00569   0.00721  -3.02428
   D35       -3.00890  -0.00040   0.00066   0.00632   0.00787  -3.00103
   D36       -0.90094  -0.00020  -0.00184   0.02679   0.02559  -0.87535
   D37        1.24978  -0.00097  -0.00348   0.01265   0.01045   1.26022
   D38        1.11664   0.00099   0.00530   0.02391   0.02959   1.14623
   D39       -3.05858   0.00119   0.00280   0.04438   0.04731  -3.01127
   D40       -0.90787   0.00042   0.00116   0.03024   0.03216  -0.87570
   D41       -3.11534  -0.00077  -0.00577   0.01190   0.00619  -3.10915
   D42        1.05938  -0.00059  -0.00529   0.01467   0.00943   1.06881
   D43       -1.03592  -0.00073  -0.00574   0.01294   0.00726  -1.02867
   D44       -1.10785   0.00067   0.00511  -0.00427   0.00067  -1.10718
   D45        3.06686   0.00085   0.00559  -0.00150   0.00391   3.07077
   D46        0.97156   0.00072   0.00514  -0.00323   0.00174   0.97330
   D47        1.09308  -0.00022  -0.00043  -0.01648  -0.01678   1.07630
   D48       -1.01538  -0.00004   0.00005  -0.01370  -0.01354  -1.02893
   D49       -3.11069  -0.00017  -0.00040  -0.01543  -0.01571  -3.12640
   D50       -0.00393   0.00008   0.00067   0.00174   0.00250  -0.00143
   D51       -3.14011   0.00009   0.00056   0.00064   0.00114  -3.13897
   D52        3.13387   0.00000   0.00031   0.00176   0.00231   3.13618
   D53       -0.00232   0.00000   0.00020   0.00066   0.00096  -0.00136
   D54       -2.93375   0.00289   0.01265   0.09266   0.10476  -2.82899
   D55        1.30029   0.00328   0.01504   0.09386   0.10829   1.40857
   D56       -0.85390   0.00423   0.02111   0.09605   0.11688  -0.73701
   D57        0.49726  -0.00049  -0.00399  -0.01076  -0.01469   0.48256
   D58       -1.55189  -0.00010  -0.00160  -0.00956  -0.01117  -1.56306
   D59        2.57711   0.00085   0.00447  -0.00737  -0.00257   2.57454
   D60       -3.06536  -0.00117  -0.00823  -0.09256  -0.10271   3.11512
   D61       -0.09210  -0.00192  -0.01194  -0.07812  -0.09219  -0.18430
   D62       -0.17341   0.00006   0.00177  -0.00447  -0.00290  -0.17631
   D63        2.79984  -0.00069  -0.00194   0.00997   0.00762   2.80746
   D64       -0.63623   0.00127   0.00876   0.02383   0.03209  -0.60414
   D65        1.36439   0.00079   0.00637   0.02918   0.03534   1.39973
   D66       -2.82378   0.00123   0.00565   0.04120   0.04669  -2.77709
   D67        1.41489   0.00410   0.02489   0.02318   0.04763   1.46252
   D68       -2.86768   0.00361   0.02251   0.02852   0.05087  -2.81681
   D69       -0.77266   0.00405   0.02179   0.04055   0.06222  -0.71044
   D70       -2.76213  -0.00163  -0.00821   0.02195   0.01348  -2.74865
   D71       -0.76151  -0.00212  -0.01059   0.02730   0.01672  -0.74479
   D72        1.33350  -0.00168  -0.01131   0.03932   0.02807   1.36158
   D73       -0.23070   0.00059   0.00231   0.01771   0.02042  -0.21028
   D74       -2.32126  -0.00154  -0.00890   0.01035   0.00140  -2.31987
   D75        1.81750  -0.00041  -0.00237   0.01562   0.01343   1.83093
   D76        3.10315   0.00045   0.00407   0.00157   0.00613   3.10928
   D77        1.01259  -0.00168  -0.00714  -0.00578  -0.01289   0.99970
   D78       -1.13184  -0.00055  -0.00062  -0.00052  -0.00086  -1.13270
   D79       -0.18368   0.00186   0.00926   0.06208   0.07035  -0.11333
   D80        2.78241   0.00309   0.01567   0.12312   0.13872   2.92113
   D81        2.75059   0.00148   0.00629   0.07879   0.08401   2.83460
   D82       -0.56651   0.00271   0.01269   0.13983   0.15238  -0.41414
   D83        0.53709  -0.00135  -0.00767  -0.02560  -0.03335   0.50375
   D84        2.68287   0.00182   0.00978  -0.01991  -0.01008   2.67280
   D85       -1.50708  -0.00385  -0.02311  -0.02180  -0.04462  -1.55170
   D86       -1.45909  -0.00071  -0.00504  -0.02993  -0.03513  -1.49423
   D87        0.68669   0.00246   0.01241  -0.02423  -0.01186   0.67482
   D88        2.77992  -0.00321  -0.02048  -0.02613  -0.04641   2.73351
   D89        2.72651  -0.00128  -0.00455  -0.04309  -0.04788   2.67863
   D90       -1.41090   0.00189   0.01289  -0.03739  -0.02461  -1.43551
   D91        0.68233  -0.00378  -0.02000  -0.03929  -0.05915   0.62318
   D92        0.75900   0.00006  -0.00206  -0.02767  -0.03020   0.72881
   D93       -2.24981  -0.00168  -0.00825  -0.07752  -0.08517  -2.33498
   D94       -1.36676  -0.00096   0.00057  -0.05530  -0.05514  -1.42190
   D95        1.90761  -0.00270  -0.00562  -0.10515  -0.11011   1.79750
   D96        2.88093  -0.00097  -0.00647  -0.03263  -0.03985   2.84108
   D97       -0.12788  -0.00271  -0.01267  -0.08248  -0.09482  -0.22270
   D98       -3.11769  -0.00037  -0.00114  -0.01732  -0.01831  -3.13600
   D99        1.08804  -0.00046  -0.00121  -0.01913  -0.02018   1.06786
   D100      -1.02506  -0.00022  -0.00041  -0.01621  -0.01649  -1.04156
   D101      -1.03239  -0.00065  -0.00574   0.01042   0.00468  -1.02771
   D102      -3.10984  -0.00073  -0.00581   0.00861   0.00280  -3.10704
   D103       1.06024  -0.00050  -0.00501   0.01152   0.00649   1.06673
   D104       0.96419   0.00073   0.00501  -0.00849  -0.00360   0.96058
   D105      -1.11326   0.00064   0.00494  -0.01030  -0.00548  -1.11874
   D106       3.05682   0.00088   0.00574  -0.00739  -0.00179   3.05503
   D107       2.16835   0.00176   0.00880   0.07712   0.08541   2.25376
   D108       0.11637   0.00252   0.01109   0.06985   0.08079   0.19716
   D109      -1.93562   0.00209   0.00591   0.07978   0.08581  -1.84980
   D110      -2.89183   0.00115   0.00345   0.01140   0.01315  -2.87868
   D111       0.20737   0.00018  -0.00054  -0.01165  -0.01385   0.19352
   D112       0.09162   0.00198   0.00872   0.06550   0.07395   0.16556
   D113      -3.09237   0.00101   0.00473   0.04246   0.04695  -3.04541
   D114       0.00295   0.00000  -0.00003  -0.00137  -0.00152   0.00143
   D115      -3.13530  -0.00001  -0.00011  -0.00074  -0.00097  -3.13626
   D116       3.13911  -0.00001   0.00007  -0.00025  -0.00016   3.13895
   D117       0.00087  -0.00001  -0.00001   0.00038   0.00039   0.00126
   D118      -0.02230  -0.00043  -0.00206  -0.02484  -0.02690  -0.04920
   D119       3.11552  -0.00063  -0.00284  -0.02321  -0.02574   3.08978
   D120      -3.12788   0.00019   0.00107  -0.00583  -0.00541  -3.13329
   D121       0.00995  -0.00001   0.00029  -0.00421  -0.00426   0.00569
   D122      -3.10586   0.00101   0.00458   0.02914   0.03363  -3.07223
   D123       0.03632   0.00070   0.00254   0.02371   0.02608   0.06240
   D124      -0.01184   0.00008   0.00028   0.00367   0.00429  -0.00756
   D125       3.13034  -0.00023  -0.00175  -0.00176  -0.00326   3.12708
   D126      -0.06401  -0.00129  -0.00586  -0.03139  -0.03693  -0.10094
   D127       3.08152  -0.00109  -0.00506  -0.03311  -0.03817   3.04335
   D128      -0.00236  -0.00008  -0.00063   0.00111   0.00063  -0.00173
   D129       3.14102   0.00005   0.00024  -0.00043  -0.00019   3.14083
   D130       3.13499  -0.00029  -0.00149   0.00294   0.00195   3.13694
   D131      -0.00481  -0.00017  -0.00062   0.00140   0.00113  -0.00368
   D132      -0.00287   0.00006   0.00038   0.00223   0.00272  -0.00015
   D133      -3.14071   0.00013   0.00096   0.00024   0.00115  -3.13955
   D134       3.13692  -0.00006  -0.00049   0.00377   0.00353   3.14046
   D135      -0.00091   0.00001   0.00008   0.00178   0.00196   0.00106
   D136       0.00575  -0.00008  -0.00077  -0.00010  -0.00099   0.00476
   D137      -3.13453  -0.00004  -0.00024   0.00081   0.00062  -3.13392
   D138      -3.13919  -0.00008  -0.00069  -0.00074  -0.00156  -3.14075
   D139       0.00371  -0.00003  -0.00016   0.00017   0.00005   0.00376
   D140       0.00663  -0.00004  -0.00043  -0.00026  -0.00086   0.00578
   D141      -3.13889  -0.00012  -0.00090  -0.00210  -0.00315   3.14115
   D142      -3.13554   0.00027   0.00156   0.00512   0.00672  -3.12883
   D143       0.00212   0.00018   0.00109   0.00329   0.00442   0.00654
   D144       0.00067   0.00000   0.00016  -0.00266  -0.00261  -0.00195
   D145       3.13849  -0.00007  -0.00042  -0.00066  -0.00104   3.13745
   D146      -3.13699   0.00009   0.00063  -0.00084  -0.00034  -3.13733
   D147       0.00083   0.00001   0.00005   0.00116   0.00123   0.00207
         Item               Value     Threshold  Converged?
 Maximum Force            0.033799     0.000450     NO 
 RMS     Force            0.004261     0.000300     NO 
 Maximum Displacement     0.332223     0.001800     NO 
 RMS     Displacement     0.072931     0.001200     NO 
 Predicted change in Energy=-1.416803D-02
 Lowest energy point so far.  Saving SCF results.
 GradGradGradGradGradGradGradGradGradGradGradGradGradGradGradGradGradGrad

 Leave Link  103 at Wed Aug 28 10:53:57 2019, MaxMem=   536870912 cpu:         1.0
 (Enter /pbs_home/pkowalski/g09d01/g09/l202.exe)
                          Input orientation:                          
 ---------------------------------------------------------------------
 Center     Atomic      Atomic             Coordinates (Angstroms)
 Number     Number       Type             X           Y           Z
 ---------------------------------------------------------------------
      1          6           0       -1.654700   -0.060208   -0.512644
      2          6           0       -2.987331    0.249354   -0.960790
      3          6           0       -3.769866   -0.883822   -0.663728
      4          8           0       -3.062268   -1.894242   -0.120614
      5          6           0       -1.681381   -1.534806   -0.096257
      6          6           0       -5.136488   -0.917859   -0.910496
      7          6           0       -0.534373    0.652812   -0.298124
      8          6           0       -0.224049    2.085697   -0.597937
      9          6           0        0.541443    0.107725    0.524798
     10          6           0        1.321325    2.099208   -0.535254
     11          6           0        1.681215    1.081662    0.572351
     12          9           0       -0.729329    2.911144    0.345979
     13          9           0       -0.654718    2.522957   -1.793258
     14          9           0        1.778716    1.620377   -1.704876
     15          9           0        1.837275    3.308760   -0.332536
     16          9           0        2.905138    0.559501    0.356752
     17          9           0        1.718803    1.710281    1.764463
     18          6           0       -1.076633   -1.607790    1.300452
     19          6           0        0.335561   -1.013327    1.245386
     20          6           0       -1.917921   -0.864996    2.339251
     21          1           0       -1.436469   -0.943542    3.323960
     22          1           0       -2.914955   -1.323903    2.393140
     23          1           0       -2.020053    0.198252    2.084001
     24          6           0       -0.947853   -2.422110   -1.098569
     25          1           0       -1.021934   -3.470134   -0.776602
     26          1           0        0.110824   -2.142051   -1.176496
     27          1           0       -1.413244   -2.320118   -2.088689
     28          6           0       -5.715514    0.224757   -1.463934
     29          6           0        1.171357   -1.942956    1.961704
     30          6           0        0.373003   -3.080488    2.198444
     31          8           0       -0.894949   -2.944284    1.761247
     32          6           0        0.875639   -4.215960    2.820949
     33          6           0       -4.954968    1.364994   -1.759759
     34          6           0       -3.586204    1.390388   -1.509167
     35          1           0       -2.992358    2.276586   -1.730754
     36          1           0       -6.788853    0.230054   -1.667440
     37          1           0       -5.444527    2.241881   -2.187634
     38          1           0       -5.725171   -1.804952   -0.674309
     39          6           0        2.516309   -1.941280    2.352932
     40          6           0        3.027744   -3.073813    2.979633
     41          6           0        2.216073   -4.194104    3.207772
     42          1           0        4.073407   -3.094384    3.292554
     43          1           0        2.641564   -5.072760    3.698086
     44          1           0        0.239943   -5.084823    2.994876
     45          1           0        3.146927   -1.073719    2.163459
 ---------------------------------------------------------------------
                    Distance matrix (angstroms):
                    1          2          3          4          5
     1  C    0.000000
     2  C    1.439641   0.000000
     3  C    2.274883   1.408792   0.000000
     4  O    2.344913   2.303587   1.347819   0.000000
     5  C    1.532492   2.374058   2.259994   1.427107   0.000000
     6  C    3.607866   2.446179   1.389140   2.424794   3.602967
     7  C    1.345195   2.572724   3.600462   3.592945   2.478317
     8  C    2.580493   3.337596   4.625493   4.911541   3.934913
     9  C    2.434653   3.831355   4.580736   4.172669   2.832767
    10  C    3.676998   4.708244   5.902135   5.944364   4.734451
    11  C    3.689094   4.983833   5.924973   5.642415   4.312772
    12  F    3.228386   3.727109   4.966501   5.362093   4.568200
    13  F    3.051668   3.362047   4.752487   5.301479   4.516558
    14  F    4.004264   5.014836   6.175902   6.188502   4.951274
    15  F    4.855540   5.747303   7.009098   7.149941   5.991402
    16  F    4.683163   6.045933   6.905088   6.469828   5.062362
    17  F    4.438510   5.631076   6.538422   6.277320   5.055109
    18  C    2.452853   3.494705   3.411104   2.458501   1.523759
    19  C    2.821391   4.183681   4.529461   3.766591   2.477903
    20  C    2.974941   3.643581   3.528163   2.901691   2.536985
    21  H    3.943024   4.710335   4.620602   3.925830   3.479578
    22  H    3.410096   3.705297   3.204526   2.581850   2.786267
    23  H    2.634929   3.195151   3.432600   3.213265   2.805658
    24  C    2.534073   3.363804   3.243328   2.388680   1.526435
    25  H    3.478170   4.210855   3.775298   2.660210   2.154816
    26  H    2.809243   3.919682   4.111669   3.353328   2.178913
    27  H    2.765758   3.217467   3.105983   2.602686   2.158332
    28  C    4.180474   2.774300   2.377987   3.651627   4.608777
    29  C    4.201635   5.535511   5.694764   4.718262   3.541173
    30  C    4.536923   5.688625   5.493699   4.311183   3.446053
    31  O    3.750427   4.689016   4.288491   3.056348   2.460777
    32  C    5.897944   7.011642   6.695284   5.436017   4.715615
    33  C    3.805031   2.398875   2.768199   4.109955   4.678937
    34  C    2.613042   1.400473   2.433214   3.604356   3.765823
    35  H    2.955287   2.168534   3.425090   4.471381   4.349362
    36  H    5.270420   3.866690   3.370822   4.559906   5.627576
    37  H    4.740040   3.393098   3.859637   5.201465   5.726996
    38  H    4.431591   3.434823   2.161437   2.721323   4.093819
    39  C    5.398822   6.787465   7.052265   6.102554   4.876920
    40  C    6.572907   7.921585   8.017333   6.934779   5.831423
    41  C    6.775948   8.012280   7.859894   6.650443   5.760088
    42  H    7.516447   8.895254   9.058459   8.000495   6.858127
    43  H    7.830314   9.039606   8.813572   7.564333   6.752926
    44  H    6.413980   7.383497   6.863844   5.548935   5.084212
    45  H    5.589666   7.010035   7.474696   6.666660   5.350840
                    6          7          8          9         10
     6  C    0.000000
     7  C    4.901171   0.000000
     8  C    5.766376   1.496444   0.000000
     9  C    5.945654   1.460035   2.399768   0.000000
    10  C    7.137707   2.364721   1.546705   2.387034   0.000000
    11  C    7.257961   2.418775   2.451060   1.499965   1.546515
    12  F    5.971854   2.356467   1.351905   3.083179   2.375078
    13  F    5.718806   2.397363   1.343676   3.554931   2.380522
    14  F    7.409030   2.874980   2.335146   2.964862   1.344062
    15  F    8.175066   3.560892   2.411509   3.558205   1.330531
    16  F    8.273830   3.502543   3.610058   2.412342   2.382191
    17  F    7.813933   3.232539   3.081647   2.343316   2.365999
    18  C    4.674047   2.821314   4.239413   2.482499   4.781407
    19  C    5.882199   2.432124   3.648966   1.348478   3.718909
    20  C    4.574148   3.342708   4.494759   3.207319   5.248047
    21  H    5.623293   4.059756   5.101718   3.585054   5.635361
    22  H    4.001762   4.100912   5.273792   4.181740   6.183789
    23  H    4.463730   2.844010   3.739100   3.000095   4.651767
    24  C    4.454527   3.204189   4.592913   3.354608   5.090070
    25  H    4.843717   4.179156   5.615674   4.115685   6.047039
    26  H    5.394783   2.999846   4.280271   2.853301   4.456993
    27  H    4.149339   3.580064   4.800805   4.067621   5.424157
    28  C    1.395398   5.327904   5.862527   6.566450   7.341193
    29  C    7.006373   3.841139   4.972822   2.582011   4.753565
    30  C    6.685579   4.581889   5.904717   3.604742   5.933099
    31  O    5.406965   4.160544   5.596120   3.592602   5.968467
    32  C    7.806845   5.951613   7.253205   4.906960   7.165479
    33  C    2.442461   4.710121   4.924514   6.083623   6.436641
    34  C    2.844256   3.365162   3.552165   4.776998   5.053195
    35  H    3.933777   3.275784   2.997206   4.720087   4.479793
    36  H    2.149646   6.416562   6.905352   7.652066   8.399439
    37  H    3.421976   5.495907   5.459387   6.909685   6.966166
    38  H    1.090535   5.755563   6.738347   6.660829   8.056979
    39  C    8.382282   4.802507   5.695062   3.382394   5.108341
    40  C    9.297092   6.109018   7.070623   4.725473   6.482781
    41  C    9.041795   6.583984   7.737797   5.339332   7.376760
    42  H   10.354953   6.940179   7.774142   5.512599   7.014233
    43  H    9.949891   7.670622   8.826724   6.427884   8.432160
    44  H    7.843566   6.660621   8.033676   5.758016   8.077222
    45  H    8.836768   4.753133   5.382444   3.296903   4.547895
                   11         12         13         14         15
    11  C    0.000000
    12  F    3.034629   0.000000
    13  F    3.623538   2.175452   0.000000
    14  F    2.342111   3.487460   2.596934   0.000000
    15  F    2.408970   2.684387   2.993530   2.176553   0.000000
    16  F    1.348007   4.328937   4.598943   2.577711   3.028840
    17  F    1.348223   3.073682   4.353324   3.471021   2.639427
    18  C    3.920333   4.631673   5.178042   5.254148   5.943901
    19  C    2.579291   4.164661   4.766479   4.209886   4.839981
    20  C    4.457039   4.432281   5.491042   6.016408   6.217730
    21  H    4.625231   4.922095   6.230062   6.496175   6.493799
    22  H    5.497890   5.186853   6.118246   6.891521   7.174577
    23  H    4.094495   3.470802   4.722450   5.550556   5.513065
    24  C    4.688326   5.529744   5.002221   4.913602   6.417680
    25  H    5.463107   6.485870   6.089793   5.883760   7.370595
    26  H    3.989602   5.344021   4.767468   4.149327   5.779640
    27  H    5.313090   5.810460   4.911010   5.085610   6.733068
    28  C    7.719608   5.945964   5.567929   7.626879   8.236246
    29  C    3.367279   5.457605   6.113809   5.148789   5.769532
    30  C    4.656081   6.367606   6.956183   6.269773   7.026552
    31  O    4.925275   6.026313   6.525561   6.324446   7.137893
    32  C    5.811192   7.713431   8.309387   7.440529   8.215267
    33  C    7.039741   4.967971   4.453555   6.738749   7.207617
    34  C    5.672190   3.730415   3.155476   5.373413   5.871859
    35  H    5.345505   3.136364   2.351418   4.816059   5.132811
    36  H    8.802497   6.925310   6.549874   8.679726   9.255834
    37  H    7.729154   5.394459   4.814229   7.265986   7.589746
    38  H    8.046195   6.945572   6.759611   8.312837   9.135504
    39  C    3.606387   6.173172   6.868458   5.449335   5.935970
    40  C    4.987597   7.541316   8.225865   6.748341   7.288684
    41  C    5.921589   8.206692   8.852719   7.624537   8.304831
    42  H    5.528241   8.234983   8.931695   7.243541   7.690372
    43  H    6.969175   9.292054   9.935555   8.644917   9.335024
    44  H    6.780224   8.478893   9.033547   8.331578   9.169262
    45  H    3.053786   5.848738   6.560808   4.908582   5.210691
                   16         17         18         19         20
    16  F    0.000000
    17  F    2.171021   0.000000
    18  C    4.630575   4.363412   0.000000
    19  C    3.141049   3.098522   1.533203   0.000000
    20  C    5.405681   4.493127   1.529251   2.509327   0.000000
    21  H    5.469279   4.408010   2.159929   2.732294   1.098916
    22  H    6.447292   5.574336   2.157310   3.461163   1.098898
    23  H    5.231768   4.045662   2.183066   2.778510   1.098217
    24  C    5.084635   5.690753   2.536731   3.020918   3.896697
    25  H    5.739717   6.387906   2.790245   3.459353   4.159095
    26  H    4.178209   5.106398   2.798349   2.681424   4.255250
    27  H    5.737667   6.395359   3.479511   3.985233   4.688148
    28  C    8.817176   8.240048   5.702567   6.744537   5.483930
    29  C    3.441534   3.699289   2.367076   1.440790   3.293657
    30  C    4.801359   4.995095   2.253148   2.276592   3.190072
    31  O    5.356284   5.338228   1.425327   2.347096   2.388304
    32  C    5.744229   6.078439   3.595251   3.609839   4.389187
    33  C    8.179836   7.555037   5.765745   6.532764   5.567621
    34  C    6.805112   6.241961   4.814662   5.361497   4.762378
    35  H    6.487413   5.893410   5.286453   5.545808   5.252513
    36  H    9.908550   9.292429   6.694438   7.796655   6.401460
    37  H    8.889387   8.198473   6.787134   7.469365   6.525513
    38  H    9.007550   8.585873   5.054449   6.406588   4.945727
    39  C    3.223326   3.783677   3.758745   2.615992   4.562999
    40  C    4.482801   5.106615   4.670630   3.808026   5.454224
    41  C    5.585685   6.098538   4.600957   4.183852   5.378400
    42  H    4.830597   5.564533   5.718509   4.742698   6.463355
    43  H    6.554109   7.113370   5.619578   5.273744   6.351426
    44  H    6.776530   7.062179   4.085855   4.432486   4.784680
    45  H    2.447460   3.154266   4.343786   2.958088   5.072194
                   21         22         23         24         25
    21  H    0.000000
    22  H    1.788021   0.000000
    23  H    1.783749   1.792588   0.000000
    24  C    4.688676   4.155429   4.259656   0.000000
    25  H    4.834265   4.270492   4.757767   1.098865   0.000000
    26  H    4.907611   4.750475   4.544061   1.097862   1.790771
    27  H    5.585005   4.830567   4.911390   1.098785   1.788081
    28  C    6.526797   5.011836   5.122985   5.465344   6.012848
    29  C    3.107303   4.155395   3.845104   3.753120   3.826371
    30  C    3.017866   3.732850   4.060782   3.612259   3.308863
    31  O    2.595821   2.665586   3.353440   2.907579   2.594865
    32  C    4.038265   4.787026   5.330421   4.680346   4.135143
    33  C    6.599498   5.351485   4.974888   5.553045   6.309819
    34  C    5.781670   4.800620   4.096934   4.654528   5.544078
    35  H    6.191942   5.475036   4.451652   5.163081   6.149615
    36  H    7.412113   5.823245   6.067600   6.440099   6.909583
    37  H    7.522573   6.332222   5.843826   6.569547   7.360533
    38  H    5.926309   4.187835   5.034779   4.835664   4.990364
    39  C    4.190803   5.466388   5.022798   4.913703   4.964931
    40  C    4.958409   6.222687   6.081844   5.732523   5.537713
    41  C    4.890881   5.935412   6.204870   5.629828   5.184983
    42  H    5.914883   7.265036   7.030811   6.704250   6.531594
    43  H    5.815563   6.828742   7.219384   6.551164   6.001038
    44  H    4.479829   4.945704   5.817917   5.025653   4.292272
    45  H    4.729824   6.071389   5.321833   5.406128   5.636148
                   26         27         28         29         30
    26  H    0.000000
    27  H    1.785101   0.000000
    28  C    6.295285   5.037483   0.000000
    29  C    3.318534   4.819553   7.991430   0.000000
    30  C    3.512779   4.706203   7.836306   1.409749   0.000000
    31  O    3.207100   3.934492   6.609271   2.304877   1.348108
    32  C    4.567889   5.739142   9.029036   2.447918   1.389048
    33  C    6.188845   5.121724   1.402171   7.894535   7.988552
    34  C    5.124140   4.338831   2.427901   6.767016   7.029255
    35  H    5.427826   4.873542   3.420054   6.983931   7.447314
    36  H    7.312554   5.964730   1.092474   9.014299   8.786178
    37  H    7.148648   6.088749   2.160084   8.860010   9.022690
    38  H    5.867253   4.567120   2.177917   7.384423   6.860570
    39  C    4.275924   5.942466   9.328617   1.400699   2.432163
    40  C    5.162365   6.780731  10.347483   2.400248   2.767300
    41  C    5.278712   6.688517  10.210839   2.777010   2.378190
    42  H    6.048257   7.724028  11.378218   3.393942   3.858789
    43  H    6.225371   7.583223  11.160237   3.869393   3.371119
    44  H    5.106557   6.018243   9.140027   3.436031   2.160872
    45  H    4.638379   6.358415   9.663689   2.167754   3.423886
                   31         32         33         34         35
    31  O    0.000000
    32  C    2.423862   0.000000
    33  C    6.888477   9.280405   0.000000
    34  C    6.060350   8.371922   1.391746   0.000000
    35  H    6.621985   8.822276   2.164181   1.089542   0.000000
    36  H    7.521331   9.932628   2.158644   3.410042   4.313430
    37  H    7.949127  10.331220   1.091638   2.153769   2.494609
    38  H    5.528205   7.848597   3.438019   3.934764   5.024271
    39  C    3.604551   2.843415   9.146893   7.953394   8.050608
    40  C    4.109594   2.441565  10.290216   9.155475   9.330388
    41  C    3.651429   1.395304  10.344262   9.332870   9.663675
    42  H    5.201153   3.421413  11.266032  10.091548  10.198332
    43  H    4.559460   2.149876  11.355177  10.376553  10.734350
    44  H    2.718773   1.090542   9.549544   8.766650   9.325754
    45  H    4.471862   3.932521   9.326290   8.055747   8.005015
                   36         37         38         39         40
    36  H    0.000000
    37  H    2.474926   0.000000
    38  H    2.501795   4.329638   0.000000
    39  C   10.366490  10.074248   8.780931   0.000000
    40  C   11.352374  11.257736   9.569473   1.391744   0.000000
    41  C   11.154799  11.367369   9.156524   2.428190   1.402108
    42  H   12.395246  12.210620  10.649449   2.153391   1.091675
    43  H   12.076484  12.390743   9.989927   3.410468   2.158958
    44  H    9.969407  10.623191   7.733243   3.933928   3.437474
    45  H   10.728250  10.185200   9.343541   1.089147   2.163497
                   41         42         43         44         45
    41  C    0.000000
    42  H    2.160153   0.000000
    43  H    1.092469   2.475601   0.000000
    44  H    2.178025   4.329654   2.502485   0.000000
    45  H    3.419631   2.493252   4.313096   5.023023   0.000000
 Stoichiometry    C23H14F6O2
 Framework group  C1[X(C23H14F6O2)]
 Deg. of freedom   129
 Full point group                 C1      NOp   1
 RotChk:  IX=0 Diff= 1.05D-02
 Largest Abelian subgroup         C1      NOp   1
 Largest concise Abelian subgroup C1      NOp   1
                         Standard orientation:                         
 ---------------------------------------------------------------------
 Center     Atomic      Atomic             Coordinates (Angstroms)
 Number     Number       Type             X           Y           Z
 ---------------------------------------------------------------------
      1          6           0        1.387802   -0.323775    0.298057
      2          6           0        2.756800   -0.742261    0.145473
      3          6           0        2.734719   -2.150878    0.147726
      4          8           0        1.503176   -2.665559    0.334861
      5          6           0        0.584680   -1.599635    0.573208
      6          6           0        3.887286   -2.903788   -0.037823
      7          6           0        0.725899    0.837090    0.143692
      8          6           0        1.237561    2.216956   -0.127449
      9          6           0       -0.727248    0.845248    0.002281
     10          6           0        0.028579    3.092713    0.277159
     11          6           0       -1.213111    2.259321   -0.117016
     12          9           0        1.515309    2.394782   -1.438510
     13          9           0        2.331336    2.565516    0.570854
     14          9           0        0.043075    3.210184    1.615999
     15          9           0        0.044918    4.308505   -0.263115
     16          9           0       -2.266726    2.582419    0.659274
     17          9           0       -1.554678    2.537813   -1.391173
     18          6           0       -0.586519   -1.600140   -0.401540
     19          6           0       -1.391415   -0.312826   -0.187825
     20          6           0       -0.132111   -1.698482   -1.858404
     21          1           0       -1.011474   -1.689140   -2.517382
     22          1           0        0.412352   -2.641674   -2.005114
     23          1           0        0.518182   -0.856680   -2.131475
     24          6           0        0.134237   -1.685169    2.029157
     25          1           0       -0.406934   -2.628582    2.186032
     26          1           0       -0.521224   -0.844612    2.292096
     27          1           0        1.013800   -1.665589    2.687423
     28          6           0        5.081041   -2.208580   -0.234725
     29          6           0       -2.771090   -0.725729   -0.144426
     30          6           0       -2.753646   -2.134458   -0.093739
     31          8           0       -1.512616   -2.656640   -0.161308
     32          6           0       -3.919325   -2.881498    0.018417
     33          6           0        5.122350   -0.807078   -0.247680
     34          6           0        3.962645   -0.060625   -0.061005
     35          1           0        3.988609    1.028485   -0.077334
     36          1           0        6.004465   -2.772396   -0.386051
     37          1           0        6.074641   -0.298577   -0.409677
     38          1           0        3.849910   -3.993666   -0.031974
     39          6           0       -3.990713   -0.040490   -0.074245
     40          6           0       -5.163929   -0.781046    0.035714
     41          6           0       -5.124841   -2.181836    0.082267
     42          1           0       -6.125617   -0.267519    0.092288
     43          1           0       -6.059044   -2.740919    0.172705
     44          1           0       -3.882807   -3.970806    0.055226
     45          1           0       -4.016353    1.048079   -0.098794
 ---------------------------------------------------------------------
 Rotational constants (GHZ):      0.2068498      0.1518350      0.0969216
 Leave Link  202 at Wed Aug 28 10:53:57 2019, MaxMem=   536870912 cpu:         0.0
 (Enter /pbs_home/pkowalski/g09d01/g09/l301.exe)
 Basis read from rwf:  (5D, 7F)
 No pseudopotential information found on rwf file.
 There are   535 symmetry adapted cartesian basis functions of A   symmetry.
 There are   504 symmetry adapted basis functions of A   symmetry.
   504 basis functions,   873 primitive gaussians,   535 cartesian basis functions
   111 alpha electrons      111 beta electrons
       nuclear repulsion energy      3373.7671169017 Hartrees.
 IExCor= 1009 DFT=T Ex+Corr=PBE1PBE ExCW=0 ScaHFX=  0.250000
 ScaDFX=  0.750000  0.750000  1.000000  1.000000 ScalE2=  1.000000  1.000000
 IRadAn=      0 IRanWt=     -1 IRanGd=            0 ICorTp=0 IEmpDi=131
 NAtoms=   45 NActive=   45 NUniq=   45 SFac= 1.00D+00 NAtFMM=   60 NAOKFM=F Big=F
 Integral buffers will be    131072 words long.
 Raffenetti 2 integral format.
 Two-electron integral symmetry is turned on.
 R6Disp:  Grimme-D3 Dispersion energy=       -0.0361826066 Hartrees.
 Nuclear repulsion after empirical dispersion term =     3373.7309342951 Hartrees.
 No density basis found on file   724.
 Leave Link  301 at Wed Aug 28 10:53:58 2019, MaxMem=   536870912 cpu:         0.6
 (Enter /pbs_home/pkowalski/g09d01/g09/l302.exe)
 NPDir=0 NMtPBC=     1 NCelOv=     1 NCel=       1 NClECP=     1 NCelD=      1
         NCelK=      1 NCelE2=     1 NClLst=     1 CellRange=     0.0.
 One-electron integrals computed using PRISM.
 NBasis=   504 RedAO= T EigKep=  2.51D-04  NBF=   504
 NBsUse=   504 1.00D-06 EigRej= -1.00D+00 NBFU=   504
 Precomputing XC quadrature grid using
 IXCGrd= 4 IRadAn=           0 IRanWt=          -1 IRanGd=           0 AccXCQ= 0.00D+00.
 Generated NRdTot=       0 NPtTot=           0 NUsed=           0 NTot=          32
 NSgBfM=   520   521   524   524   524 MxSgAt=    45 MxSgA2=    45.
 Leave Link  302 at Wed Aug 28 10:53:59 2019, MaxMem=   536870912 cpu:         9.8
 (Enter /pbs_home/pkowalski/g09d01/g09/l303.exe)
 DipDrv:  MaxL=1.
 Leave Link  303 at Wed Aug 28 10:53:59 2019, MaxMem=   536870912 cpu:         1.1
 (Enter /pbs_home/pkowalski/g09d01/g09/l401.exe)
 Initial guess from the checkpoint file:  "dae0097freq_closed_pbe0d3.chk"
 B after Tr=     0.000000    0.000000    0.000000
         Rot=    0.999982   -0.000180   -0.005357   -0.002513 Ang=  -0.68 deg.
 Guess basis will be translated and rotated to current coordinates.
 JPrj=2 DoOrth=T DoCkMO=T.
 Generating alternative initial guess.
 ExpMin= 1.22D-01 ExpMax= 2.89D+03 ExpMxC= 4.35D+02 IAcc=1 IRadAn=         1 AccDes= 0.00D+00
 Harris functional with IExCor= 1009 and IRadAn=       1 diagonalized for initial guess.
 HarFok:  IExCor= 1009 AccDes= 0.00D+00 IRadAn=         1 IDoV= 1 UseB2=F ITyADJ=14
 ICtDFT=  3500011 ScaDFX=  1.000000  1.000000  1.000000  1.000000
 FoFCou: FMM=F IPFlag=           0 FMFlag=      100000 FMFlg1=           0
         NFxFlg=           0 DoJE=T BraDBF=F KetDBF=T FulRan=T
         wScrn=  0.000000 ICntrl=     500 IOpCl=  0 I1Cent=   200000004 NGrid=           0
         NMat0=    1 NMatS0=      1 NMatT0=    0 NMatD0=    1 NMtDS0=    0 NMtDT0=    0
 Petite list used in FoFCou.
 Harris En= -1631.65439471100    
 Leave Link  401 at Wed Aug 28 10:54:02 2019, MaxMem=   536870912 cpu:        26.5
 (Enter /pbs_home/pkowalski/g09d01/g09/l502.exe)
 Closed shell SCF:
 Using DIIS extrapolation, IDIIS=  1040.
 Integral symmetry usage will be decided dynamically.
 IVT=      885537 IEndB=      885537 NGot=   536870912 MDV=   536288776
 LenX=   536288776 LenY=   536002016
 Requested convergence on RMS density matrix=1.00D-08 within 128 cycles.
 Requested convergence on MAX density matrix=1.00D-06.
 Requested convergence on             energy=1.00D-06.
 No special actions if energy rises.
 Fock matrices will be formed incrementally for  20 cycles.
 Integral accuracy reduced to 1.0D-05 until final iterations.

 Cycle   1  Pass 0  IDiag  1:
 FoFJK:  IHMeth= 1 ICntrl=       0 DoSepK=F KAlg= 0 I1Cent=   0 FoldK=F
 IRaf= 770000000 NMat=   1 IRICut=       1 DoRegI=T DoRafI=F ISym2E= 0.
 FoFCou: FMM=F IPFlag=           0 FMFlag=      100000 FMFlg1=           0
         NFxFlg=           0 DoJE=F BraDBF=F KetDBF=F FulRan=T
         wScrn=  0.000000 ICntrl=       0 IOpCl=  0 I1Cent=           0 NGrid=           0
         NMat0=    1 NMatS0=      1 NMatT0=    0 NMatD0=    1 NMtDS0=    0 NMtDT0=    0
 Symmetry not used in FoFCou.
 E= -1631.43748541688    
 DIIS: error= 4.45D-03 at cycle   1 NSaved=   1.
 NSaved= 1 IEnMin= 1 EnMin= -1631.43748541688     IErMin= 1 ErrMin= 4.45D-03
 ErrMax= 4.45D-03  0.00D+00 EMaxC= 1.00D-01 BMatC= 3.03D-02 BMatP= 3.03D-02
 IDIUse=3 WtCom= 9.55D-01 WtEn= 4.45D-02
 Coeff-Com:  0.100D+01
 Coeff-En:   0.100D+01
 Coeff:      0.100D+01
 Gap=     0.610 Goal=   None    Shift=    0.000
 GapD=    0.610 DampG=2.000 DampE=1.000 DampFc=2.0000 IDamp=-1.
 RMSDP=9.55D-04 MaxDP=3.43D-02              OVMax= 2.86D-02

 Cycle   2  Pass 0  IDiag  1:
 RMSU=  9.54D-04    CP:  1.00D+00
 E= -1631.47405324283     Delta-E=       -0.036567825946 Rises=F Damp=F
 DIIS: error= 7.14D-04 at cycle   2 NSaved=   2.
 NSaved= 2 IEnMin= 2 EnMin= -1631.47405324283     IErMin= 2 ErrMin= 7.14D-04
 ErrMax= 7.14D-04  0.00D+00 EMaxC= 1.00D-01 BMatC= 9.23D-04 BMatP= 3.03D-02
 IDIUse=3 WtCom= 9.93D-01 WtEn= 7.14D-03
 Coeff-Com: -0.103D-01 0.101D+01
 Coeff-En:   0.000D+00 0.100D+01
 Coeff:     -0.102D-01 0.101D+01
 Gap=     0.115 Goal=   None    Shift=    0.000
 RMSDP=2.19D-04 MaxDP=9.58D-03 DE=-3.66D-02 OVMax= 1.96D-02

 Cycle   3  Pass 0  IDiag  1:
 RMSU=  2.17D-04    CP:  1.00D+00  1.03D+00
 E= -1631.47338378702     Delta-E=        0.000669455807 Rises=F Damp=F
 DIIS: error= 1.16D-03 at cycle   3 NSaved=   3.
 NSaved= 3 IEnMin= 2 EnMin= -1631.47405324283     IErMin= 2 ErrMin= 7.14D-04
 ErrMax= 1.16D-03  0.00D+00 EMaxC= 1.00D-01 BMatC= 1.83D-03 BMatP= 9.23D-04
 IDIUse=3 WtCom= 2.27D-01 WtEn= 7.73D-01
 Coeff-Com: -0.334D-01 0.616D+00 0.417D+00
 Coeff-En:   0.000D+00 0.622D+00 0.378D+00
 Coeff:     -0.758D-02 0.621D+00 0.387D+00
 Gap=     0.115 Goal=   None    Shift=    0.000
 RMSDP=1.59D-04 MaxDP=7.91D-03 DE= 6.69D-04 OVMax= 1.56D-02

 Cycle   4  Pass 0  IDiag  1:
 RMSU=  6.71D-05    CP:  1.00D+00  1.06D+00  3.50D-01
 E= -1631.47513208649     Delta-E=       -0.001748299471 Rises=F Damp=F
 DIIS: error= 1.90D-04 at cycle   4 NSaved=   4.
 NSaved= 4 IEnMin= 4 EnMin= -1631.47513208649     IErMin= 4 ErrMin= 1.90D-04
 ErrMax= 1.90D-04  0.00D+00 EMaxC= 1.00D-01 BMatC= 5.93D-05 BMatP= 9.23D-04
 IDIUse=3 WtCom= 9.98D-01 WtEn= 1.90D-03
 Coeff-Com: -0.155D-01 0.208D+00 0.192D+00 0.615D+00
 Coeff-En:   0.000D+00 0.000D+00 0.000D+00 0.100D+01
 Coeff:     -0.155D-01 0.208D+00 0.192D+00 0.616D+00
 Gap=     0.114 Goal=   None    Shift=    0.000
 RMSDP=3.61D-05 MaxDP=2.19D-03 DE=-1.75D-03 OVMax= 3.41D-03

 Cycle   5  Pass 0  IDiag  1:
 RMSU=  2.53D-05    CP:  1.00D+00  1.06D+00  4.11D-01  6.75D-01
 E= -1631.47517718122     Delta-E=       -0.000045094730 Rises=F Damp=F
 DIIS: error= 9.24D-05 at cycle   5 NSaved=   5.
 NSaved= 5 IEnMin= 5 EnMin= -1631.47517718122     IErMin= 5 ErrMin= 9.24D-05
 ErrMax= 9.24D-05  0.00D+00 EMaxC= 1.00D-01 BMatC= 1.57D-05 BMatP= 5.93D-05
 IDIUse=1 WtCom= 1.00D+00 WtEn= 0.00D+00
 Coeff-Com: -0.392D-02 0.256D-01 0.500D-01 0.366D+00 0.562D+00
 Coeff:     -0.392D-02 0.256D-01 0.500D-01 0.366D+00 0.562D+00
 Gap=     0.115 Goal=   None    Shift=    0.000
 RMSDP=1.25D-05 MaxDP=5.73D-04 DE=-4.51D-05 OVMax= 1.44D-03

 Cycle   6  Pass 0  IDiag  1:
 RMSU=  7.90D-06    CP:  1.00D+00  1.06D+00  4.16D-01  7.61D-01  6.96D-01
 E= -1631.47519125638     Delta-E=       -0.000014075163 Rises=F Damp=F
 DIIS: error= 2.22D-05 at cycle   6 NSaved=   6.
 NSaved= 6 IEnMin= 6 EnMin= -1631.47519125638     IErMin= 6 ErrMin= 2.22D-05
 ErrMax= 2.22D-05  0.00D+00 EMaxC= 1.00D-01 BMatC= 9.97D-07 BMatP= 1.57D-05
 IDIUse=1 WtCom= 1.00D+00 WtEn= 0.00D+00
 Coeff-Com: -0.330D-03-0.917D-02 0.514D-02 0.122D+00 0.276D+00 0.607D+00
 Coeff:     -0.330D-03-0.917D-02 0.514D-02 0.122D+00 0.276D+00 0.607D+00
 Gap=     0.115 Goal=   None    Shift=    0.000
 RMSDP=3.69D-06 MaxDP=1.65D-04 DE=-1.41D-05 OVMax= 2.22D-04

 Initial convergence to 1.0D-05 achieved.  Increase integral accuracy.
 Cycle   7  Pass 1  IDiag  1:
 E= -1631.47538298175     Delta-E=       -0.000191725368 Rises=F Damp=F
 DIIS: error= 1.56D-04 at cycle   1 NSaved=   1.
 NSaved= 1 IEnMin= 1 EnMin= -1631.47538298175     IErMin= 1 ErrMin= 1.56D-04
 ErrMax= 1.56D-04  0.00D+00 EMaxC= 1.00D-01 BMatC= 6.21D-06 BMatP= 6.21D-06
 IDIUse=3 WtCom= 9.98D-01 WtEn= 1.56D-03
 Coeff-Com:  0.100D+01
 Coeff-En:   0.100D+01
 Coeff:      0.100D+01
 Gap=     0.115 Goal=   None    Shift=    0.000
 RMSDP=3.69D-06 MaxDP=1.65D-04 DE=-1.92D-04 OVMax= 2.90D-04

 Cycle   8  Pass 1  IDiag  1:
 RMSU=  1.40D-04    CP:  1.00D+00
 E= -1631.47538881655     Delta-E=       -0.000005834803 Rises=F Damp=F
 DIIS: error= 1.49D-05 at cycle   2 NSaved=   2.
 NSaved= 2 IEnMin= 2 EnMin= -1631.47538881655     IErMin= 2 ErrMin= 1.49D-05
 ErrMax= 1.49D-05  0.00D+00 EMaxC= 1.00D-01 BMatC= 3.42D-07 BMatP= 6.21D-06
 IDIUse=1 WtCom= 1.00D+00 WtEn= 0.00D+00
 Coeff-Com:  0.679D-01 0.932D+00
 Coeff:      0.679D-01 0.932D+00
 Gap=     0.115 Goal=   None    Shift=    0.000
 RMSDP=4.80D-06 MaxDP=1.44D-04 DE=-5.83D-06 OVMax= 3.26D-04

 Cycle   9  Pass 1  IDiag  1:
 RMSU=  4.29D-06    CP:  1.00D+00  1.02D+00
 E= -1631.47538831716     Delta-E=        0.000000499397 Rises=F Damp=F
 DIIS: error= 2.58D-05 at cycle   3 NSaved=   3.
 NSaved= 3 IEnMin= 2 EnMin= -1631.47538881655     IErMin= 2 ErrMin= 1.49D-05
 ErrMax= 2.58D-05  0.00D+00 EMaxC= 1.00D-01 BMatC= 8.58D-07 BMatP= 3.42D-07
 IDIUse=1 WtCom= 1.00D+00 WtEn= 0.00D+00
 Coeff-Com: -0.724D-02 0.618D+00 0.390D+00
 Coeff:     -0.724D-02 0.618D+00 0.390D+00
 Gap=     0.115 Goal=   None    Shift=    0.000
 RMSDP=2.71D-06 MaxDP=1.12D-04 DE= 4.99D-07 OVMax= 2.52D-04

 Cycle  10  Pass 1  IDiag  1:
 RMSU=  8.61D-07    CP:  1.00D+00  1.02D+00  4.01D-01
 E= -1631.47538912481     Delta-E=       -0.000000807656 Rises=F Damp=F
 DIIS: error= 2.72D-06 at cycle   4 NSaved=   4.
 NSaved= 4 IEnMin= 4 EnMin= -1631.47538912481     IErMin= 4 ErrMin= 2.72D-06
 ErrMax= 2.72D-06  0.00D+00 EMaxC= 1.00D-01 BMatC= 1.33D-08 BMatP= 3.42D-07
 IDIUse=1 WtCom= 1.00D+00 WtEn= 0.00D+00
 Coeff-Com: -0.574D-02 0.353D+00 0.235D+00 0.418D+00
 Coeff:     -0.574D-02 0.353D+00 0.235D+00 0.418D+00
 Gap=     0.115 Goal=   None    Shift=    0.000
 RMSDP=3.48D-07 MaxDP=1.69D-05 DE=-8.08D-07 OVMax= 3.89D-05

 Cycle  11  Pass 1  IDiag  1:
 RMSU=  2.68D-07    CP:  1.00D+00  1.02D+00  4.38D-01  8.26D-01
 E= -1631.47538913719     Delta-E=       -0.000000012382 Rises=F Damp=F
 DIIS: error= 6.45D-07 at cycle   5 NSaved=   5.
 NSaved= 5 IEnMin= 5 EnMin= -1631.47538913719     IErMin= 5 ErrMin= 6.45D-07
 ErrMax= 6.45D-07  0.00D+00 EMaxC= 1.00D-01 BMatC= 4.52D-10 BMatP= 1.33D-08
 IDIUse=1 WtCom= 1.00D+00 WtEn= 0.00D+00
 Coeff-Com: -0.194D-02 0.105D+00 0.716D-01 0.190D+00 0.635D+00
 Coeff:     -0.194D-02 0.105D+00 0.716D-01 0.190D+00 0.635D+00
 Gap=     0.115 Goal=   None    Shift=    0.000
 RMSDP=1.19D-07 MaxDP=7.75D-06 DE=-1.24D-08 OVMax= 8.25D-06

 Cycle  12  Pass 1  IDiag  1:
 RMSU=  9.81D-08    CP:  1.00D+00  1.02D+00  4.38D-01  8.77D-01  8.26D-01
 E= -1631.47538913757     Delta-E=       -0.000000000376 Rises=F Damp=F
 DIIS: error= 3.70D-07 at cycle   6 NSaved=   6.
 NSaved= 6 IEnMin= 6 EnMin= -1631.47538913757     IErMin= 6 ErrMin= 3.70D-07
 ErrMax= 3.70D-07  0.00D+00 EMaxC= 1.00D-01 BMatC= 1.20D-10 BMatP= 4.52D-10
 IDIUse=1 WtCom= 1.00D+00 WtEn= 0.00D+00
 Coeff-Com: -0.161D-03 0.141D-02 0.199D-02 0.373D-01 0.374D+00 0.585D+00
 Coeff:     -0.161D-03 0.141D-02 0.199D-02 0.373D-01 0.374D+00 0.585D+00
 Gap=     0.115 Goal=   None    Shift=    0.000
 RMSDP=4.17D-08 MaxDP=1.78D-06 DE=-3.76D-10 OVMax= 3.73D-06

 Cycle  13  Pass 1  IDiag  1:
 RMSU=  2.52D-08    CP:  1.00D+00  1.02D+00  4.39D-01  8.84D-01  9.05D-01
                    CP:  7.60D-01
 E= -1631.47538913765     Delta-E=       -0.000000000085 Rises=F Damp=F
 DIIS: error= 7.90D-08 at cycle   7 NSaved=   7.
 NSaved= 7 IEnMin= 7 EnMin= -1631.47538913765     IErMin= 7 ErrMin= 7.90D-08
 ErrMax= 7.90D-08  0.00D+00 EMaxC= 1.00D-01 BMatC= 6.09D-12 BMatP= 1.20D-10
 IDIUse=1 WtCom= 1.00D+00 WtEn= 0.00D+00
 Coeff-Com:  0.705D-04-0.745D-02-0.459D-02 0.185D-02 0.120D+00 0.272D+00
 Coeff-Com:  0.618D+00
 Coeff:      0.705D-04-0.745D-02-0.459D-02 0.185D-02 0.120D+00 0.272D+00
 Coeff:      0.618D+00
 Gap=     0.115 Goal=   None    Shift=    0.000
 RMSDP=1.10D-08 MaxDP=3.83D-07 DE=-8.46D-11 OVMax= 1.25D-06

 Cycle  14  Pass 1  IDiag  1:
 RMSU=  7.79D-09    CP:  1.00D+00  1.02D+00  4.40D-01  8.87D-01  9.04D-01
                    CP:  7.74D-01  7.15D-01
 E= -1631.47538913765     Delta-E=        0.000000000005 Rises=F Damp=F
 DIIS: error= 5.03D-08 at cycle   8 NSaved=   8.
 NSaved= 8 IEnMin= 7 EnMin= -1631.47538913765     IErMin= 8 ErrMin= 5.03D-08
 ErrMax= 5.03D-08  0.00D+00 EMaxC= 1.00D-01 BMatC= 1.43D-12 BMatP= 6.09D-12
 IDIUse=1 WtCom= 1.00D+00 WtEn= 0.00D+00
 Coeff-Com:  0.551D-04-0.468D-02-0.298D-02-0.211D-02 0.425D-01 0.121D+00
 Coeff-Com:  0.388D+00 0.459D+00
 Coeff:      0.551D-04-0.468D-02-0.298D-02-0.211D-02 0.425D-01 0.121D+00
 Coeff:      0.388D+00 0.459D+00
 Gap=     0.115 Goal=   None    Shift=    0.000
 RMSDP=3.73D-09 MaxDP=1.58D-07 DE= 5.46D-12 OVMax= 5.94D-07

 SCF Done:  E(RPBE1PBE) =  -1631.47538914     A.U. after   14 cycles
            NFock= 14  Conv=0.37D-08     -V/T= 2.0080
 KE= 1.618598633352D+03 PE=-1.057187684437D+04 EE= 3.948071887586D+03
 Leave Link  502 at Wed Aug 28 10:59:39 2019, MaxMem=   536870912 cpu:      2683.8
 (Enter /pbs_home/pkowalski/g09d01/g09/l701.exe)
 Compute integral first derivatives.
 ... and contract with generalized density number  0.
 R6Disp: Adding Grimme-D3 dispersion energy 1st derivatives to the gradient.
 Leave Link  701 at Wed Aug 28 10:59:40 2019, MaxMem=   536870912 cpu:         4.5
 (Enter /pbs_home/pkowalski/g09d01/g09/l702.exe)
 L702 exits ... SP integral derivatives will be done elsewhere.
 Leave Link  702 at Wed Aug 28 10:59:40 2019, MaxMem=   536870912 cpu:         0.2
 (Enter /pbs_home/pkowalski/g09d01/g09/l703.exe)
 Compute integral first derivatives, UseDBF=F ICtDFT=           0.
 Integral derivatives from FoFJK, PRISM(SPDF).
 Calling FoFJK, ICntrl=      2127 FMM=F ISym2X=0 I1Cent= 0 IOpClX= 0 NMat=1 NMatS=1 NMatT=0.
 FoFJK:  IHMeth= 1 ICntrl=    2127 DoSepK=F KAlg= 0 I1Cent=   0 FoldK=F
 IRaf=         0 NMat=   1 IRICut=       1 DoRegI=T DoRafI=F ISym2E= 0.
 FoFCou: FMM=F IPFlag=           0 FMFlag=      100000 FMFlg1=         800
         NFxFlg=           0 DoJE=F BraDBF=F KetDBF=F FulRan=T
         wScrn=  0.000000 ICntrl=    2127 IOpCl=  0 I1Cent=           0 NGrid=           0
         NMat0=    1 NMatS0=      1 NMatT0=    0 NMatD0=    1 NMtDS0=    0 NMtDT0=    0
 Symmetry not used in FoFCou.
 Leave Link  703 at Wed Aug 28 11:01:12 2019, MaxMem=   536870912 cpu:       735.5
 (Enter /pbs_home/pkowalski/g09d01/g09/l716.exe)
 Dipole        =-1.62496286D-02-1.35072469D+00 1.52845423D-02
 ***** Axes restored to original set *****
 -------------------------------------------------------------------
 Center     Atomic                   Forces (Hartrees/Bohr)
 Number     Number              X              Y              Z
 -------------------------------------------------------------------
      1        6          -0.005271779   -0.001989198   -0.004105778
      2        6           0.000435272    0.000218197   -0.002912135
      3        6           0.002068713   -0.001045201   -0.001229023
      4        8          -0.005958893   -0.000901727    0.004988392
      5        6           0.004602697    0.000118509   -0.000833959
      6        6          -0.000829720   -0.000222323   -0.000411731
      7        6           0.004096081    0.006080292    0.010257104
      8        6           0.000039393   -0.003799099   -0.001791996
      9        6          -0.001013218    0.006190317   -0.003370136
     10        6           0.001931266    0.001785477   -0.002260323
     11        6          -0.000371074   -0.002984008   -0.001949995
     12        9           0.001385869    0.001388943   -0.000479249
     13        9          -0.001078018    0.000512806    0.000016731
     14        9           0.000484243    0.000672971   -0.000404279
     15        9          -0.000738097    0.000243659    0.001741012
     16        9          -0.001194158   -0.000893023    0.000953203
     17        9           0.001932535    0.001861280    0.001126792
     18        6          -0.001378190    0.004022132   -0.000082029
     19        6           0.002238774   -0.006659248    0.000194382
     20        6           0.000162370   -0.000547590    0.001144492
     21        1           0.000358011   -0.000208897   -0.000431929
     22        1           0.000249523    0.000004689   -0.000467298
     23        1          -0.000083904    0.000085898   -0.000335359
     24        6          -0.001238551   -0.000253706   -0.000784131
     25        1          -0.000063285    0.000413925    0.000348312
     26        1           0.000244318    0.000087916    0.000225719
     27        1          -0.000135017    0.000427847    0.000314882
     28        6           0.000925003    0.000046148    0.000298417
     29        6           0.000517444    0.001258626    0.002168428
     30        6          -0.001780522    0.002219632    0.001344601
     31        8           0.000932628   -0.007476198   -0.003167196
     32        6           0.000247065   -0.000664836    0.000932731
     33        6           0.000014544    0.000030900    0.000202647
     34        6          -0.001347461   -0.000897904    0.000337835
     35        1           0.000690912    0.000071140   -0.000390504
     36        1          -0.000243152   -0.000076734   -0.000001069
     37        1           0.000088990    0.000188692   -0.000129560
     38        1           0.000341279   -0.000428654    0.000197671
     39        6          -0.000865812   -0.001234748    0.000065512
     40        6           0.000182933    0.000297741   -0.000136005
     41        6          -0.000528305    0.000792995   -0.000682959
     42        1           0.000119969    0.000189796    0.000106371
     43        1           0.000049495   -0.000230489    0.000046948
     44        1          -0.000533254    0.000093561   -0.000180700
     45        1           0.000313085    0.001209496   -0.000474839
 -------------------------------------------------------------------
 Cartesian Forces:  Max     0.010257104 RMS     0.002091019
 Leave Link  716 at Wed Aug 28 11:01:12 2019, MaxMem=   536870912 cpu:         0.2
 (Enter /pbs_home/pkowalski/g09d01/g09/l103.exe)

 GradGradGradGradGradGradGradGradGradGradGradGradGradGradGradGradGradGrad
 Berny optimization.
 Using GEDIIS/GDIIS optimizer.
 FormGI is forming the generalized inverse of G from B-inverse, IUseBI=4.
 Internal  Forces:  Max     0.008406014 RMS     0.000973704
 Search for a local minimum.
 Step number   3 out of a maximum of  270
 All quantities printed in internal units (Hartrees-Bohrs-Radians)
 RMS Force = .97370D-03 SwitMx=.10000D-02 MixMth= 2
 Mixed Optimization -- En-DIIS/RFO-DIIS
 Update second derivatives using D2CorX and points    2    3
 DE= -1.26D-02 DEPred=-1.42D-02 R= 8.88D-01
 TightC=F SS=  1.41D+00  RLast= 5.87D-01 DXNew= 8.4853D-01 1.7597D+00
 Trust test= 8.88D-01 RLast= 5.87D-01 DXMaxT set to 8.49D-01
 ITU=  1  1  0
 Use linear search instead of GDIIS.
     Eigenvalues ---    0.00230   0.00230   0.00516   0.00931   0.00960
     Eigenvalues ---    0.01068   0.01116   0.01133   0.01277   0.01304
     Eigenvalues ---    0.01950   0.01972   0.01977   0.01986   0.01995
     Eigenvalues ---    0.02002   0.02002   0.02007   0.02086   0.02089
     Eigenvalues ---    0.02090   0.02093   0.02102   0.02104   0.02132
     Eigenvalues ---    0.02141   0.02281   0.02289   0.04531   0.04741
     Eigenvalues ---    0.04974   0.05501   0.05513   0.05721   0.05727
     Eigenvalues ---    0.05866   0.06363   0.07572   0.07587   0.08011
     Eigenvalues ---    0.08506   0.08775   0.09272   0.09513   0.10042
     Eigenvalues ---    0.10386   0.11087   0.12002   0.12261   0.14090
     Eigenvalues ---    0.14402   0.15908   0.16000   0.16000   0.16000
     Eigenvalues ---    0.16000   0.16000   0.16000   0.16000   0.16000
     Eigenvalues ---    0.16000   0.16000   0.16000   0.16006   0.16014
     Eigenvalues ---    0.16821   0.17275   0.20521   0.21965   0.22001
     Eigenvalues ---    0.22597   0.22677   0.23665   0.24060   0.24234
     Eigenvalues ---    0.24422   0.24495   0.24790   0.24875   0.25569
     Eigenvalues ---    0.26929   0.27739   0.28102   0.28216   0.28407
     Eigenvalues ---    0.28417   0.31828   0.32404   0.32462   0.32513
     Eigenvalues ---    0.32549   0.32576   0.32584   0.33040   0.33549
     Eigenvalues ---    0.34571   0.35721   0.35724   0.35727   0.35728
     Eigenvalues ---    0.35739   0.35759   0.36040   0.36332   0.37201
     Eigenvalues ---    0.37500   0.39485   0.40128   0.41433   0.41528
     Eigenvalues ---    0.41909   0.43071   0.43913   0.44567   0.44774
     Eigenvalues ---    0.45682   0.45790   0.45955   0.46138   0.47139
     Eigenvalues ---    0.47493   0.47709   0.48239   0.48340   0.48450
     Eigenvalues ---    0.48704   0.50104   0.52256   0.52450
 RFO step:  Lambda=-3.82947330D-03 EMin= 2.29995200D-03
 Quartic linear search produced a step of  0.15949.
 Iteration  1 RMS(Cart)=  0.06007591 RMS(Int)=  0.00117567
 Iteration  2 RMS(Cart)=  0.00266784 RMS(Int)=  0.00040288
 Iteration  3 RMS(Cart)=  0.00000206 RMS(Int)=  0.00040288
 Iteration  4 RMS(Cart)=  0.00000000 RMS(Int)=  0.00040288
 ITry= 1 IFail=0 DXMaxC= 2.66D-01 DCOld= 1.00D+10 DXMaxT= 8.49D-01 DXLimC= 3.00D+00 Rises=F
 Variable       Old X    -DE/DX   Delta X   Delta X   Delta X     New X
                                 (Linear)    (Quad)   (Total)
    R1        2.72053   0.00066   0.00152   0.00010   0.00166   2.72219
    R2        2.89599   0.00238   0.00309   0.00570   0.00768   2.90368
    R3        2.54205   0.00841  -0.01430   0.03451   0.02072   2.56277
    R4        2.66223   0.00107   0.00359   0.00120   0.00525   2.66748
    R5        2.64651  -0.00045   0.00064  -0.00152  -0.00093   2.64558
    R6        2.54701  -0.00108  -0.00077  -0.00107  -0.00147   2.54554
    R7        2.62509   0.00001  -0.00009  -0.00010  -0.00024   2.62485
    R8        2.69684   0.00376   0.00542   0.00528   0.01042   2.70726
    R9        2.87949  -0.00140  -0.00359  -0.00304  -0.00737   2.87211
   R10        2.88454  -0.00104  -0.00177  -0.00299  -0.00476   2.87978
   R11        2.63692  -0.00024  -0.00115   0.00014  -0.00096   2.63596
   R12        2.06081   0.00021   0.00070   0.00034   0.00104   2.06186
   R13        2.82787   0.00064   0.00204  -0.00063   0.00173   2.82960
   R14        2.75907  -0.00138   0.00289  -0.01027  -0.00594   2.75313
   R15        2.92285   0.00108   0.00304   0.00538   0.00824   2.93109
   R16        2.55473   0.00000  -0.00410   0.00230  -0.00180   2.55293
   R17        2.53918   0.00050  -0.00519   0.00412  -0.00108   2.53810
   R18        2.83452  -0.00003   0.00210  -0.00276  -0.00070   2.83383
   R19        2.54825   0.00543  -0.01473   0.02478   0.01050   2.55875
   R20        2.92249   0.00122   0.00267   0.00541   0.00754   2.93003
   R21        2.53991   0.00028  -0.00560   0.00375  -0.00185   2.53806
   R22        2.51434   0.00020  -0.00753   0.00499  -0.00254   2.51180
   R23        2.54736  -0.00089  -0.00437   0.00047  -0.00390   2.54346
   R24        2.54777   0.00192  -0.00448   0.00690   0.00242   2.55019
   R25        2.89733   0.00104   0.00300   0.00043   0.00248   2.89982
   R26        2.88987  -0.00076  -0.00177  -0.00196  -0.00373   2.88614
   R27        2.69348   0.00436   0.00534   0.00725   0.01231   2.70579
   R28        2.72270  -0.00108   0.00124  -0.00507  -0.00372   2.71898
   R29        2.07665  -0.00021  -0.00132  -0.00001  -0.00134   2.07532
   R30        2.07662  -0.00025  -0.00138  -0.00007  -0.00144   2.07517
   R31        2.07533   0.00017  -0.00142   0.00139  -0.00003   2.07529
   R32        2.07655  -0.00029  -0.00139  -0.00018  -0.00157   2.07499
   R33        2.07466   0.00024  -0.00139   0.00159   0.00020   2.07486
   R34        2.07640  -0.00018  -0.00131   0.00007  -0.00124   2.07517
   R35        2.64972  -0.00001  -0.00147   0.00108  -0.00028   2.64943
   R36        2.06448   0.00024   0.00116   0.00010   0.00126   2.06574
   R37        2.66404   0.00059   0.00352  -0.00045   0.00342   2.66746
   R38        2.64694  -0.00099   0.00065  -0.00298  -0.00236   2.64457
   R39        2.54755  -0.00057  -0.00060  -0.00018  -0.00061   2.54695
   R40        2.62492   0.00005  -0.00011  -0.00003  -0.00018   2.62473
   R41        2.63674   0.00000  -0.00106   0.00081  -0.00021   2.63653
   R42        2.06083   0.00021   0.00070   0.00035   0.00105   2.06187
   R43        2.63002  -0.00032  -0.00113  -0.00034  -0.00142   2.62860
   R44        2.06290   0.00016   0.00093   0.00004   0.00097   2.06387
   R45        2.05894   0.00051   0.00085   0.00121   0.00205   2.06099
   R46        2.63001  -0.00056  -0.00118  -0.00087  -0.00201   2.62800
   R47        2.05819   0.00123   0.00102   0.00329   0.00431   2.06250
   R48        2.64960   0.00036  -0.00137   0.00210   0.00081   2.65041
   R49        2.06297   0.00014   0.00094  -0.00003   0.00091   2.06387
   R50        2.06447   0.00023   0.00115   0.00007   0.00122   2.06569
    A1        1.84977  -0.00086  -0.00155  -0.00687  -0.01019   1.83958
    A2        2.35547   0.00172   0.00567   0.00735   0.01418   2.36965
    A3        2.07281  -0.00082  -0.00344   0.00196  -0.00140   2.07141
    A4        1.84999   0.00016   0.00053  -0.00243  -0.00252   1.84747
    A5        2.33633   0.00025   0.00248   0.00076   0.00360   2.33993
    A6        2.09485  -0.00044  -0.00323   0.00083  -0.00234   2.09250
    A7        1.97834   0.00165   0.00041   0.00583   0.00587   1.98421
    A8        2.12788   0.00005   0.00140  -0.00056   0.00083   2.12871
    A9        2.17693  -0.00170  -0.00181  -0.00529  -0.00672   2.17021
   A10        1.90292  -0.00150  -0.00109  -0.01039  -0.01335   1.88958
   A11        1.82819   0.00027  -0.00021   0.00029  -0.00024   1.82795
   A12        1.86317   0.00111   0.00091   0.01852   0.01946   1.88263
   A13        1.95256  -0.00052   0.00183  -0.00317  -0.00153   1.95102
   A14        1.96883  -0.00111  -0.00155  -0.01149  -0.01302   1.95581
   A15        1.88323   0.00041  -0.00276  -0.00024  -0.00269   1.88054
   A16        1.96419  -0.00016   0.00179  -0.00378  -0.00208   1.96211
   A17        2.04724  -0.00016  -0.00082  -0.00048  -0.00138   2.04585
   A18        2.10891  -0.00048  -0.00044  -0.00293  -0.00333   2.10558
   A19        2.12703   0.00064   0.00126   0.00341   0.00471   2.13174
   A20        2.27614   0.00123  -0.00081   0.01180   0.00773   2.28387
   A21        2.10095  -0.00073   0.00418  -0.00100   0.00131   2.10226
   A22        1.89400  -0.00032   0.00021   0.00279   0.00174   1.89573
   A23        1.77975   0.00058   0.00235   0.01094   0.01366   1.79341
   A24        1.94685   0.00075   0.00194   0.00384   0.00590   1.95275
   A25        2.00795   0.00003   0.00148  -0.00016   0.00100   2.00894
   A26        1.91750  -0.00131  -0.00231  -0.01250  -0.01492   1.90258
   A27        1.93205   0.00025  -0.00027   0.00288   0.00232   1.93437
   A28        1.87825  -0.00035  -0.00303  -0.00508  -0.00812   1.87013
   A29        1.91278   0.00083  -0.00078   0.00628   0.00557   1.91835
   A30        2.09331  -0.00011   0.00206   0.00064   0.00273   2.09604
   A31        2.26383  -0.00066  -0.00096   0.00145  -0.00106   2.26277
   A32        1.82946  -0.00101  -0.00094   0.00109  -0.00040   1.82905
   A33        1.87720  -0.00005   0.00037   0.00415   0.00465   1.88185
   A34        1.98402   0.00053  -0.00086  -0.00512  -0.00585   1.97817
   A35        1.88562   0.00042   0.00070   0.00514   0.00611   1.89173
   A36        1.98098  -0.00004  -0.00087  -0.00706  -0.00794   1.97304
   A37        1.90126   0.00013   0.00166   0.00273   0.00433   1.90559
   A38        1.80049   0.00006   0.00280   0.00596   0.00876   1.80926
   A39        2.01899  -0.00091   0.00162  -0.01271  -0.01113   2.00785
   A40        1.93046   0.00119   0.00135   0.01126   0.01264   1.94310
   A41        1.93008   0.00073   0.00021   0.00486   0.00530   1.93538
   A42        1.91025  -0.00042  -0.00277  -0.00353  -0.00667   1.90359
   A43        1.87205  -0.00061  -0.00315  -0.00516  -0.00830   1.86374
   A44        1.89027   0.00044   0.00157   0.00752   0.00899   1.89925
   A45        1.96173   0.00003   0.00228  -0.00010   0.00227   1.96400
   A46        1.97342  -0.00090  -0.00187  -0.01032  -0.01216   1.96126
   A47        1.92067  -0.00003   0.00028   0.00197   0.00197   1.92265
   A48        1.83150  -0.00001  -0.00028  -0.00258  -0.00296   1.82854
   A49        1.88175   0.00046  -0.00208   0.00348   0.00164   1.88339
   A50        2.07391   0.00053  -0.00320   0.00492   0.00139   2.07530
   A51        2.36529  -0.00034   0.00628  -0.00118   0.00591   2.37120
   A52        1.84033  -0.00016  -0.00204  -0.00197  -0.00519   1.83514
   A53        1.91023  -0.00063  -0.00046  -0.00357  -0.00403   1.90620
   A54        1.90668  -0.00043  -0.00131  -0.00218  -0.00350   1.90318
   A55        1.94286  -0.00013  -0.00118  -0.00026  -0.00145   1.94141
   A56        1.90045   0.00058   0.00112   0.00370   0.00481   1.90526
   A57        1.89464   0.00044   0.00108   0.00269   0.00376   1.89840
   A58        1.90851   0.00019   0.00085  -0.00024   0.00059   1.90910
   A59        1.90668  -0.00049  -0.00130  -0.00246  -0.00377   1.90291
   A60        1.94091  -0.00008  -0.00091  -0.00014  -0.00106   1.93985
   A61        1.91156  -0.00055  -0.00031  -0.00330  -0.00361   1.90795
   A62        1.90615   0.00023   0.00074   0.00043   0.00116   1.90731
   A63        1.90075   0.00057   0.00093   0.00370   0.00463   1.90538
   A64        1.89736   0.00035   0.00090   0.00191   0.00281   1.90017
   A65        2.12291   0.00023   0.00090   0.00078   0.00176   2.12466
   A66        2.07777  -0.00020  -0.00039  -0.00108  -0.00151   2.07627
   A67        2.08250  -0.00002  -0.00052   0.00031  -0.00025   2.08225
   A68        1.85002   0.00041   0.00062  -0.00204  -0.00176   1.84825
   A69        2.33936  -0.00112   0.00226  -0.00405  -0.00152   2.33783
   A70        2.09189   0.00069  -0.00307   0.00589   0.00284   2.09474
   A71        1.97866   0.00131   0.00024   0.00412   0.00401   1.98267
   A72        2.12932  -0.00052   0.00133  -0.00316  -0.00183   2.12750
   A73        2.17520  -0.00080  -0.00157  -0.00099  -0.00228   2.17291
   A74        1.89597  -0.00191  -0.00155  -0.01007  -0.01312   1.88285
   A75        2.04774  -0.00036  -0.00084  -0.00143  -0.00233   2.04540
   A76        2.10810  -0.00037  -0.00048  -0.00235  -0.00280   2.10530
   A77        2.12735   0.00073   0.00132   0.00377   0.00512   2.13246
   A78        2.10633  -0.00011   0.00013  -0.00077  -0.00057   2.10576
   A79        2.08594   0.00023  -0.00056   0.00199   0.00140   2.08734
   A80        2.09091  -0.00012   0.00042  -0.00122  -0.00083   2.09008
   A81        2.06712   0.00043   0.00162   0.00021   0.00172   2.06884
   A82        2.10511  -0.00063  -0.00199  -0.00204  -0.00398   2.10113
   A83        2.11094   0.00020   0.00038   0.00184   0.00227   2.11321
   A84        2.06878  -0.00002   0.00154  -0.00235  -0.00087   2.06791
   A85        2.10403  -0.00053  -0.00243  -0.00129  -0.00370   2.10033
   A86        2.11036   0.00055   0.00089   0.00365   0.00457   2.11492
   A87        2.10683  -0.00033   0.00011  -0.00163  -0.00148   2.10535
   A88        2.09024   0.00001   0.00040  -0.00063  -0.00025   2.08999
   A89        2.08610   0.00032  -0.00051   0.00226   0.00173   2.08782
   A90        2.12179   0.00053   0.00093   0.00265   0.00363   2.12543
   A91        2.07829  -0.00033  -0.00039  -0.00185  -0.00226   2.07602
   A92        2.08310  -0.00020  -0.00054  -0.00081  -0.00137   2.08173
    D1        0.12571   0.00101   0.01131   0.04998   0.06095   0.18666
    D2       -3.08703   0.00060   0.00619   0.03534   0.04132  -3.04571
    D3       -2.90093   0.00083   0.00533   0.02288   0.02748  -2.87346
    D4        0.16951   0.00042   0.00021   0.00824   0.00785   0.17735
    D5       -0.16568  -0.00146  -0.01396  -0.07149  -0.08538  -0.25105
    D6       -2.25754  -0.00084  -0.01251  -0.06726  -0.07961  -2.33715
    D7        1.86984  -0.00107  -0.01644  -0.07317  -0.08945   1.78039
    D8        2.88320  -0.00111  -0.00821  -0.04908  -0.05742   2.82578
    D9        0.79134  -0.00050  -0.00676  -0.04486  -0.05165   0.73969
   D10       -1.36447  -0.00072  -0.01069  -0.05077  -0.06149  -1.42596
   D11       -0.12770  -0.00006  -0.00078  -0.02913  -0.03022  -0.15792
   D12        2.82690   0.00127   0.01952   0.07517   0.09493   2.92183
   D13        3.14001  -0.00028  -0.00760  -0.05850  -0.06677   3.07323
   D14       -0.18858   0.00104   0.01270   0.04579   0.05837  -0.13021
   D15       -0.04017  -0.00020  -0.00463  -0.01044  -0.01500  -0.05517
   D16        3.09351  -0.00031  -0.00440  -0.01356  -0.01777   3.07574
   D17       -3.12252   0.00011  -0.00051   0.00173   0.00096  -3.12156
   D18        0.01115   0.00000  -0.00028  -0.00139  -0.00181   0.00935
   D19       -3.07340   0.00044   0.00603   0.01688   0.02285  -3.05055
   D20        0.06529   0.00055   0.00577   0.02040   0.02606   0.09135
   D21       -0.01082   0.00001   0.00043   0.00052   0.00110  -0.00972
   D22        3.12787   0.00011   0.00018   0.00404   0.00431   3.13218
   D23       -0.07161  -0.00078  -0.00476  -0.03769  -0.04221  -0.11382
   D24        3.07816  -0.00068  -0.00502  -0.03450  -0.03941   3.03875
   D25       -0.00484  -0.00004  -0.00015   0.00022   0.00011  -0.00472
   D26        3.14070   0.00001  -0.00013   0.00109   0.00096  -3.14153
   D27        3.12791  -0.00014   0.00012  -0.00321  -0.00290   3.12502
   D28       -0.00974  -0.00009   0.00014  -0.00234  -0.00205  -0.01179
   D29        0.14439   0.00134   0.01146   0.06606   0.07732   0.22171
   D30        2.16412   0.00227   0.01165   0.08262   0.09389   2.25801
   D31       -1.93834   0.00161   0.01080   0.06969   0.08051  -1.85784
   D32       -1.00235  -0.00003   0.00074   0.02812   0.02912  -0.97323
   D33        1.12333   0.00025   0.00357   0.03573   0.03938   1.16272
   D34       -3.02428   0.00021   0.00115   0.03245   0.03411  -2.99017
   D35       -3.00103  -0.00044   0.00126   0.02268   0.02471  -2.97632
   D36       -0.87535  -0.00016   0.00408   0.03029   0.03498  -0.84037
   D37        1.26022  -0.00020   0.00167   0.02701   0.02970   1.28992
   D38        1.14623  -0.00002   0.00472   0.03458   0.03949   1.18572
   D39       -3.01127   0.00027   0.00755   0.04219   0.04975  -2.96152
   D40       -0.87570   0.00022   0.00513   0.03891   0.04448  -0.83122
   D41       -3.10915   0.00020   0.00099   0.01322   0.01429  -3.09485
   D42        1.06881   0.00029   0.00150   0.01439   0.01598   1.08479
   D43       -1.02867   0.00027   0.00116   0.01427   0.01552  -1.01315
   D44       -1.10718   0.00049   0.00011   0.01171   0.01161  -1.09558
   D45        3.07077   0.00058   0.00062   0.01289   0.01330   3.08407
   D46        0.97330   0.00056   0.00028   0.01276   0.01283   0.98613
   D47        1.07630  -0.00074  -0.00268  -0.00579  -0.00834   1.06796
   D48       -1.02893  -0.00065  -0.00216  -0.00461  -0.00665  -1.03558
   D49       -3.12640  -0.00068  -0.00251  -0.00473  -0.00712  -3.13352
   D50       -0.00143   0.00006   0.00040   0.00181   0.00226   0.00083
   D51       -3.13897   0.00002   0.00018   0.00004   0.00021  -3.13876
   D52        3.13618   0.00000   0.00037   0.00092   0.00138   3.13756
   D53       -0.00136  -0.00003   0.00015  -0.00086  -0.00067  -0.00203
   D54       -2.82899   0.00089   0.01671   0.06704   0.08405  -2.74494
   D55        1.40857   0.00175   0.01727   0.07383   0.09118   1.49975
   D56       -0.73701   0.00159   0.01864   0.07769   0.09656  -0.64045
   D57        0.48256  -0.00026  -0.00234  -0.02729  -0.02965   0.45291
   D58       -1.56306   0.00060  -0.00178  -0.02051  -0.02253  -1.58559
   D59        2.57454   0.00044  -0.00041  -0.01665  -0.01715   2.55739
   D60        3.11512  -0.00075  -0.01638  -0.07643  -0.09297   3.02215
   D61       -0.18430  -0.00042  -0.01470  -0.02694  -0.04186  -0.22615
   D62       -0.17631   0.00049  -0.00046   0.00817   0.00752  -0.16879
   D63        2.80746   0.00082   0.00121   0.05765   0.05863   2.86609
   D64       -0.60414   0.00036   0.00512   0.03864   0.04347  -0.56067
   D65        1.39973   0.00033   0.00564   0.04681   0.05228   1.45201
   D66       -2.77709   0.00080   0.00745   0.04993   0.05728  -2.71981
   D67        1.46252   0.00096   0.00760   0.04335   0.05078   1.51329
   D68       -2.81681   0.00094   0.00811   0.05152   0.05959  -2.75722
   D69       -0.71044   0.00140   0.00992   0.05463   0.06459  -0.64585
   D70       -2.74865  -0.00015   0.00215   0.03099   0.03296  -2.71569
   D71       -0.74479  -0.00017   0.00267   0.03916   0.04177  -0.70301
   D72        1.36158   0.00029   0.00448   0.04228   0.04677   1.40835
   D73       -0.21028  -0.00039   0.00326   0.01519   0.01882  -0.19147
   D74       -2.31987  -0.00083   0.00022   0.01209   0.01241  -2.30746
   D75        1.83093  -0.00030   0.00214   0.01943   0.02173   1.85266
   D76        3.10928  -0.00085   0.00098  -0.04059  -0.03919   3.07009
   D77        0.99970  -0.00130  -0.00206  -0.04370  -0.04560   0.95410
   D78       -1.13270  -0.00076  -0.00014  -0.03636  -0.03627  -1.16897
   D79       -0.11333   0.00070   0.01122   0.01447   0.02534  -0.08799
   D80        2.92113   0.00110   0.02212   0.04042   0.06266   2.98378
   D81        2.83460   0.00127   0.01340   0.07566   0.08859   2.92318
   D82       -0.41414   0.00167   0.02430   0.10161   0.12590  -0.28823
   D83        0.50375  -0.00019  -0.00532  -0.03454  -0.03992   0.46382
   D84        2.67280  -0.00084  -0.00161  -0.04346  -0.04497   2.62782
   D85       -1.55170  -0.00140  -0.00712  -0.04904  -0.05605  -1.60775
   D86       -1.49423   0.00017  -0.00560  -0.04205  -0.04774  -1.54197
   D87        0.67482  -0.00048  -0.00189  -0.05097  -0.05279   0.62203
   D88        2.73351  -0.00104  -0.00740  -0.05655  -0.06387   2.66964
   D89        2.67863  -0.00027  -0.00764  -0.04458  -0.05238   2.62625
   D90       -1.43551  -0.00092  -0.00392  -0.05350  -0.05743  -1.49294
   D91        0.62318  -0.00148  -0.00943  -0.05908  -0.06851   0.55467
   D92        0.72881  -0.00022  -0.00482  -0.01837  -0.02310   0.70571
   D93       -2.33498  -0.00049  -0.01358  -0.03712  -0.05055  -2.38553
   D94       -1.42190  -0.00053  -0.00879  -0.02441  -0.03314  -1.45504
   D95        1.79750  -0.00080  -0.01756  -0.04317  -0.06059   1.73691
   D96        2.84108  -0.00104  -0.00636  -0.02801  -0.03440   2.80668
   D97       -0.22270  -0.00131  -0.01512  -0.04677  -0.06185  -0.28455
   D98       -3.13600  -0.00043  -0.00292  -0.00260  -0.00539  -3.14139
   D99        1.06786  -0.00051  -0.00322  -0.00367  -0.00675   1.06111
   D100      -1.04156  -0.00038  -0.00263  -0.00175  -0.00426  -1.04581
   D101      -1.02771   0.00013   0.00075   0.00828   0.00902  -1.01869
   D102      -3.10704   0.00006   0.00045   0.00722   0.00766  -3.09938
   D103       1.06673   0.00019   0.00103   0.00913   0.01016   1.07689
   D104       0.96058   0.00036  -0.00057   0.00812   0.00743   0.96801
   D105      -1.11874   0.00028  -0.00087   0.00706   0.00606  -1.11268
   D106       3.05503   0.00041  -0.00029   0.00897   0.00856   3.06359
   D107       2.25376   0.00144   0.01362   0.05604   0.06926   2.32302
   D108       0.19716   0.00138   0.01288   0.05399   0.06661   0.26378
   D109      -1.84980   0.00121   0.01369   0.05140   0.06506  -1.78474
   D110      -2.87868   0.00030   0.00210  -0.00191  -0.00040  -2.87909
   D111       0.19352   0.00015  -0.00221  -0.00520  -0.00785   0.18568
   D112       0.16556   0.00070   0.01179   0.02197   0.03363   0.19919
   D113      -3.04541   0.00055   0.00749   0.01867   0.02618  -3.01923
   D114       0.00143  -0.00004  -0.00024  -0.00270  -0.00298  -0.00156
   D115      -3.13626  -0.00007  -0.00015  -0.00327  -0.00348  -3.13975
   D116       3.13895  -0.00001  -0.00003  -0.00092  -0.00093   3.13802
   D117       0.00126  -0.00004   0.00006  -0.00149  -0.00143  -0.00016
   D118      -0.04920   0.00032  -0.00429   0.01244   0.00828  -0.04091
   D119       3.08978  -0.00006  -0.00411   0.00004  -0.00390   3.08588
   D120      -3.13329   0.00053  -0.00086   0.01558   0.01465  -3.11864
   D121       0.00569   0.00014  -0.00068   0.00319   0.00246   0.00815
   D122      -3.07223   0.00003   0.00536  -0.00041   0.00483  -3.06740
   D123       0.06240   0.00009   0.00416   0.00114   0.00518   0.06758
   D124      -0.00756  -0.00015   0.00068  -0.00436  -0.00361  -0.01116
   D125       3.12708  -0.00010  -0.00052  -0.00281  -0.00326   3.12381
   D126      -0.10094  -0.00113  -0.00589  -0.04387  -0.04949  -0.15043
   D127       3.04335  -0.00073  -0.00609  -0.03109  -0.03694   3.00642
   D128      -0.00173  -0.00007   0.00010  -0.00105  -0.00094  -0.00268
   D129       3.14083   0.00008  -0.00003   0.00347   0.00342  -3.13893
   D130       3.13694  -0.00049   0.00031  -0.01487  -0.01449   3.12245
   D131      -0.00368  -0.00034   0.00018  -0.01035  -0.01012  -0.01380
   D132      -0.00015   0.00000   0.00043   0.00023   0.00070   0.00055
   D133      -3.13955   0.00006   0.00018   0.00167   0.00186  -3.13769
   D134       3.14046  -0.00015   0.00056  -0.00434  -0.00375   3.13671
   D135       0.00106  -0.00009   0.00031  -0.00290  -0.00258  -0.00153
   D136       0.00476   0.00001  -0.00016   0.00145   0.00123   0.00599
   D137      -3.13392  -0.00009   0.00010  -0.00207  -0.00199  -3.13591
   D138      -3.14075   0.00005  -0.00025   0.00203   0.00174  -3.13901
   D139       0.00376  -0.00006   0.00001  -0.00149  -0.00149   0.00227
   D140       0.00578   0.00008  -0.00014   0.00357   0.00337   0.00915
   D141       3.14115   0.00009  -0.00050   0.00366   0.00313  -3.13891
   D142      -3.12883   0.00003   0.00107   0.00203   0.00306  -3.12577
   D143       0.00654   0.00004   0.00071   0.00212   0.00281   0.00935
   D144      -0.00195  -0.00001  -0.00042  -0.00154  -0.00197  -0.00392
   D145       3.13745  -0.00007  -0.00017  -0.00299  -0.00314   3.13431
   D146      -3.13733  -0.00002  -0.00005  -0.00162  -0.00172  -3.13905
   D147       0.00207  -0.00008   0.00020  -0.00308  -0.00289  -0.00082
         Item               Value     Threshold  Converged?
 Maximum Force            0.008406     0.000450     NO 
 RMS     Force            0.000974     0.000300     NO 
 Maximum Displacement     0.265956     0.001800     NO 
 RMS     Displacement     0.059548     0.001200     NO 
 Predicted change in Energy=-2.695582D-03
 Lowest energy point so far.  Saving SCF results.
 GradGradGradGradGradGradGradGradGradGradGradGradGradGradGradGradGradGrad

 Leave Link  103 at Wed Aug 28 11:01:12 2019, MaxMem=   536870912 cpu:         0.8
 (Enter /pbs_home/pkowalski/g09d01/g09/l202.exe)
                          Input orientation:                          
 ---------------------------------------------------------------------
 Center     Atomic      Atomic             Coordinates (Angstroms)
 Number     Number       Type             X           Y           Z
 ---------------------------------------------------------------------
      1          6           0       -1.681078   -0.019812   -0.467929
      2          6           0       -3.000011    0.262941   -0.973464
      3          6           0       -3.789161   -0.859198   -0.640926
      4          8           0       -3.098470   -1.847874   -0.040941
      5          6           0       -1.708474   -1.501681   -0.062559
      6          6           0       -5.151520   -0.905226   -0.907783
      7          6           0       -0.559012    0.701386   -0.222965
      8          6           0       -0.209337    2.116116   -0.566999
      9          6           0        0.531824    0.128555    0.554515
     10          6           0        1.341475    2.101029   -0.543259
     11          6           0        1.710775    1.055194    0.540218
     12          9           0       -0.655265    2.986045    0.365438
     13          9           0       -0.664696    2.542533   -1.756433
     14          9           0        1.766408    1.646215   -1.733405
     15          9           0        1.876335    3.296499   -0.316280
     16          9           0        2.890944    0.471337    0.261165
     17          9           0        1.856899    1.682017    1.726348
     18          6           0       -1.069004   -1.621267    1.311030
     19          6           0        0.338852   -1.013249    1.256263
     20          6           0       -1.893944   -0.941294    2.401759
     21          1           0       -1.384377   -1.060030    3.367320
     22          1           0       -2.881480   -1.418706    2.454217
     23          1           0       -2.017681    0.130518    2.196946
     24          6           0       -1.025949   -2.384621   -1.100293
     25          1           0       -1.113407   -3.434378   -0.790383
     26          1           0        0.035679   -2.124713   -1.204833
     27          1           0       -1.521180   -2.252910   -2.071523
     28          6           0       -5.720196    0.212647   -1.518262
     29          6           0        1.174614   -1.934524    1.979425
     30          6           0        0.392668   -3.093072    2.176460
     31          8           0       -0.863208   -2.983923    1.699605
     32          6           0        0.905040   -4.228616    2.790624
     33          6           0       -4.955522    1.339185   -1.852696
     34          6           0       -3.591853    1.376789   -1.580927
     35          1           0       -2.991408    2.251571   -1.833308
     36          1           0       -6.790847    0.208036   -1.738820
     37          1           0       -5.437203    2.196222   -2.328372
     38          1           0       -5.740984   -1.783869   -0.641342
     39          6           0        2.509571   -1.911189    2.398711
     40          6           0        3.029994   -3.042261    3.018248
     41          6           0        2.235839   -4.182775    3.207070
     42          1           0        4.068620   -3.045685    3.355951
     43          1           0        2.669523   -5.062046    3.690494
     44          1           0        0.282634   -5.113847    2.930157
     45          1           0        3.123732   -1.024111    2.234057
 ---------------------------------------------------------------------
                    Distance matrix (angstroms):
                    1          2          3          4          5
     1  C    0.000000
     2  C    1.440520   0.000000
     3  C    2.275635   1.411572   0.000000
     4  O    2.352261   2.309726   1.347040   0.000000
     5  C    1.536559   2.368905   2.253121   1.432622   0.000000
     6  C    3.608517   2.449065   1.389011   2.419714   3.595098
     7  C    1.356158   2.591130   3.611644   3.602874   2.490079
     8  C    2.595770   3.374512   4.655438   4.933258   3.948459
     9  C    2.442200   3.850537   4.590822   4.176107   2.838553
    10  C    3.693165   4.734147   5.924180   5.963159   4.744763
    11  C    3.698197   5.011028   5.942163   5.647511   4.311869
    12  F    3.283590   3.834812   5.061617   5.431497   4.629483
    13  F    3.042842   3.356081   4.751675   5.304889   4.507145
    14  F    4.032646   5.020927   6.191523   6.224157   4.977528
    15  F    4.865809   5.780408   7.033709   7.161638   5.994811
    16  F    4.655770   6.022548   6.870801   6.429859   5.015201
    17  F    4.497594   5.735184   6.628706   6.335543   5.103724
    18  C    2.470625   3.535243   3.433677   2.449062   1.519858
    19  C    2.835468   4.212880   4.545718   3.767561   2.483828
    20  C    3.021515   3.750427   3.585599   2.870462   2.534027
    21  H    3.984875   4.816943   4.678606   3.895517   3.473350
    22  H    3.454969   3.819815   3.273659   2.541079   2.777947
    23  H    2.690253   3.321748   3.488724   3.176519   2.804468
    24  C    2.534049   3.304935   3.189558   2.388654   1.523915
    25  H    3.476420   4.154872   3.716659   2.649364   2.149221
    26  H    2.814407   3.869087   4.068037   3.354723   2.176011
    27  H    2.753872   3.118041   3.022049   2.602914   2.152989
    28  C    4.179918   2.774661   2.376440   3.647146   4.599121
    29  C    4.220266   5.565600   5.715035   4.727434   3.559388
    30  C    4.553916   5.717965   5.515030   4.319193   3.458399
    31  O    3.762057   4.717346   4.307406   3.052294   2.452903
    32  C    5.917787   7.042149   6.720419   5.451034   4.733632
    33  C    3.806104   2.399035   2.767972   4.109555   4.671020
    34  C    2.615400   1.399981   2.433552   3.607415   3.760073
    35  H    2.956417   2.166576   3.425648   4.475432   4.343774
    36  H    5.270372   3.867715   3.369640   4.554471   5.618140
    37  H    4.741363   3.393119   3.859936   5.201608   5.719425
    38  H    4.429990   3.436957   2.159775   2.710621   4.083597
    39  C    5.418162   6.815710   7.072490   6.116047   4.900760
    40  C    6.594151   7.951043   8.040907   6.952931   5.858142
    41  C    6.795449   8.040857   7.883772   6.667547   5.782416
    42  H    7.539032   8.925043   9.082978   8.021272   6.888031
    43  H    7.851392   9.069268   8.839669   7.584475   6.777054
    44  H    6.430579   7.411064   6.887248   5.561103   5.095939
    45  H    5.603172   7.031708   7.488712   6.676076   5.371473
                    6          7          8          9         10
     6  C    0.000000
     7  C    4.913380   0.000000
     8  C    5.802569   1.497362   0.000000
     9  C    5.958810   1.456892   2.399482   0.000000
    10  C    7.164456   2.381899   1.551067   2.398186   0.000000
    11  C    7.282241   2.420653   2.457298   1.499597   1.550507
    12  F    6.081068   2.361176   1.350951   3.100029   2.365577
    13  F    5.721787   2.398441   1.343107   3.549568   2.385674
    14  F    7.419517   2.929456   2.341981   3.010327   1.343083
    15  F    8.209452   3.560089   2.409604   3.549910   1.329189
    16  F    8.242729   3.491347   3.605952   2.401874   2.388273
    17  F    7.921515   3.255470   3.117244   2.354200   2.364814
    18  C    4.701359   2.829831   4.270134   2.489345   4.806691
    19  C    5.902453   2.436032   3.663021   1.354033   3.733934
    20  C    4.643939   3.371886   4.582487   3.231290   5.328864
    21  H    5.700161   4.083376   5.191098   3.605057   5.719720
    22  H    4.088984   4.129885   5.363121   4.201610   6.261529
    23  H    4.531342   2.882633   3.853842   3.032748   4.761887
    24  C    4.387027   3.242094   4.605203   3.388377   5.102552
    25  H    4.766209   4.211159   5.628075   4.148497   6.060384
    26  H    5.336892   3.050336   4.295519   2.901496   4.472100
    27  H    4.043502   3.615356   4.803427   4.096618   5.430209
    28  C    1.394890   5.343639   5.907425   6.587202   7.374539
    29  C    7.029608   3.847597   4.980691   2.588405   4.762086
    30  C    6.710979   4.589210   5.918160   3.609564   5.939342
    31  O    5.432225   4.167770   5.619202   3.597897   5.978946
    32  C    7.836137   5.960711   7.264371   4.911660   7.167262
    33  C    2.443083   4.732030   4.978243   6.113203   6.476666
    34  C    2.844869   3.390922   3.607779   4.808629   5.093035
    35  H    3.935485   3.303457   3.059707   4.756265   4.523358
    36  H    2.148806   6.432494   6.951993   7.673800   8.434895
    37  H    3.423254   5.519422   5.517195   6.943743   7.010433
    38  H    1.091088   5.762323   6.768643   6.666001   8.078570
    39  C    8.404592   4.807800   5.692722   3.387196   5.110531
    40  C    9.322971   6.115661   7.067964   4.729155   6.479881
    41  C    9.069036   6.590247   7.739412   5.341093   7.372316
    42  H   10.381328   6.947241   7.767538   5.516590   7.009267
    43  H    9.979580   7.678265   8.828369   6.430122   8.426032
    44  H    7.872248   6.668394   8.046396   5.760950   8.077140
    45  H    8.852405   4.751515   5.368080   3.296587   4.544933
                   11         12         13         14         15
    11  C    0.000000
    12  F    3.058901   0.000000
    13  F    3.623485   2.167747   0.000000
    14  F    2.349843   3.473440   2.591174   0.000000
    15  F    2.405087   2.640098   3.016511   2.178018   0.000000
    16  F    1.345942   4.348589   4.582917   2.573564   3.056863
    17  F    1.349504   3.140626   4.385053   3.461121   2.603701
    18  C    3.935068   4.721509   5.187487   5.290046   5.958823
    19  C    2.583283   4.216183   4.767288   4.248386   4.838458
    20  C    4.521648   4.594009   5.562254   6.098603   6.289804
    21  H    4.695386   5.090543   6.304701   6.577888   6.571187
    22  H    5.556292   5.359185   6.191537   6.966548   7.248835
    23  H    4.183438   3.655767   4.824686   5.662537   5.612762
    24  C    4.691829   5.579411   4.983761   4.944262   6.427523
    25  H    5.468342   6.539698   6.071084   5.915662   7.380246
    26  H    3.995367   5.391011   4.751628   4.182668   5.793710
    27  H    5.311335   5.842537   4.881509   5.111334   6.739431
    28  C    7.756711   6.074009   5.571641   7.625657   8.286265
    29  C    3.361131   5.492305   6.114224   5.192015   5.755543
    30  C    4.650033   6.429124   6.953108   6.295637   7.017239
    31  O    4.927883   6.120764   6.521144   6.335504   7.142309
    32  C    5.799326   7.769647   8.305917   7.464746   8.199001
    33  C    7.088455   5.111210   4.457410   6.729995   7.270895
    34  C    5.720187   3.873188   3.155631   5.367196   5.931753
    35  H    5.401432   3.291124   2.346095   4.797213   5.204630
    36  H    8.842469   7.056245   6.555907   8.677269   9.310331
    37  H    7.786163   5.545030   4.819115   7.249035   7.664656
    38  H    8.061332   7.044872   6.762388   8.325804   9.161842
    39  C    3.590474   6.175216   6.868540   5.502891   5.906961
    40  C    4.966902   7.547119   8.224247   6.793870   7.254646
    41  C    5.901196   8.235614   8.847555   7.655442   8.275432
    42  H    5.504998   8.224356   8.931346   7.294906   7.649490
    43  H    6.947235   9.321051   9.930542   8.673815   9.303154
    44  H    6.768195   8.547847   9.026722   8.345588   9.154952
    45  H    3.031344   5.818411   6.557220   4.971290   5.169902
                   16         17         18         19         20
    16  F    0.000000
    17  F    2.163736   0.000000
    18  C    4.600260   4.432277   0.000000
    19  C    3.115669   3.128882   1.534517   0.000000
    20  C    5.428888   4.626744   1.527278   2.510521   0.000000
    21  H    5.501969   4.551646   2.154710   2.725485   1.098210
    22  H    6.457756   5.709335   2.152435   3.459772   1.098135
    23  H    5.287533   4.200116   2.180271   2.783223   1.098199
    24  C    5.035088   5.730467   2.529633   3.049049   3.885998
    25  H    5.691678   6.429164   2.775839   3.487074   4.124861
    26  H    4.128094   5.138078   2.793447   2.717399   4.258101
    27  H    5.685930   6.427977   3.470605   4.008820   4.676488
    28  C    8.796876   8.372509   5.744713   6.775904   5.598067
    29  C    3.418534   3.689029   2.361928   1.438822   3.252832
    30  C    4.755497   5.014783   2.247591   2.274933   3.147936
    31  O    5.301093   5.400989   1.431843   2.350543   2.393276
    32  C    5.694869   6.080650   3.589473   3.607411   4.334975
    33  C    8.172429   7.702996   5.820520   6.574950   5.716138
    34  C    6.799985   6.381232   4.869961   5.404847   4.911028
    35  H    6.492928   6.041657   5.346154   5.594205   5.416143
    36  H    9.889709   9.432047   6.737018   7.829091   6.514984
    37  H    8.890386   8.361165   6.848330   7.517521   6.691250
    38  H    8.967199   8.680216   5.066123   6.415542   4.976959
    39  C    3.223504   3.713379   3.751440   2.612184   4.509063
    40  C    4.468357   5.036265   4.662145   3.803120   5.388811
    41  C    5.546916   6.060686   4.591109   4.177331   5.311387
    42  H    4.830535   5.467951   5.710154   4.738212   6.394616
    43  H    6.513652   7.071112   5.610473   5.267852   6.282250
    44  H    6.717222   7.078929   4.080026   4.429445   4.735704
    45  H    2.486535   3.030802   4.334467   2.951568   5.021160
                   21         22         23         24         25
    21  H    0.000000
    22  H    1.789894   0.000000
    23  H    1.785568   1.792326   0.000000
    24  C    4.673604   4.124383   4.263947   0.000000
    25  H    4.795565   4.209091   4.738178   1.098036   0.000000
    26  H    4.904558   4.732537   4.568856   1.097968   1.790919
    27  H    5.569802   4.798816   4.913967   1.098130   1.789823
    28  C    6.654919   5.147836   5.245774   5.381121   5.920566
    29  C    3.039643   4.116235   3.808209   3.811788   3.893127
    30  C    2.951152   3.687912   4.025137   3.640259   3.344684
    31  O    2.598895   2.663224   3.358555   2.867939   2.542745
    32  C    3.951448   4.727208   5.281741   4.718926   4.186711
    33  C    6.764456   5.518796   5.146978   5.465747   6.219104
    34  C    5.941060   4.960022   4.278264   4.578546   5.469459
    35  H    6.371482   5.644988   4.657248   5.088676   6.078207
    36  H    7.543910   5.959111   6.187033   6.353239   6.811757
    37  H    7.711646   6.517099   6.036453   6.476996   7.263903
    38  H    5.964339   4.229965   5.058038   4.775259   4.915370
    39  C    4.101891   5.413783   4.970441   4.996705   5.061264
    40  C    4.851573   6.156263   6.018312   5.817691   5.641559
    41  C    4.783636   5.864624   6.141439   5.694382   5.268508
    42  H    5.803287   7.194725   6.962371   6.800717   6.648051
    43  H    5.705671   6.753958   7.152852   6.616401   6.085896
    44  H    4.404937   4.887965   5.773422   5.040395   4.314158
    45  H    4.648507   6.022187   5.269598   5.494427   5.736721
                   26         27         28         29         30
    26  H    0.000000
    27  H    1.786448   0.000000
    28  C    6.220256   4.900694   0.000000
    29  C    3.387158   4.876357   8.023875   0.000000
    30  C    3.535294   4.734348   7.870569   1.411558   0.000000
    31  O    3.159430   3.897270   6.645530   2.309167   1.347787
    32  C    4.598464   5.781905   9.065598   2.448177   1.388950
    33  C    6.109860   4.974508   1.402020   7.936049   8.030077
    34  C    5.055783   4.207504   2.426727   6.808826   7.069231
    35  H    5.358180   4.744330   3.420928   7.029656   7.489688
    36  H    7.233831   5.825490   1.093142   9.047899   8.822110
    37  H    7.062949   5.932621   2.161234   8.907093   9.069594
    38  H    5.814081   4.480197   2.180710   7.397068   6.875734
    39  C    4.376216   6.028824   9.358549   1.399448   2.434650
    40  C    5.257587   6.873283  10.379796   2.397638   2.768876
    41  C    5.342398   6.760408  10.244364   2.772714   2.376318
    42  H    6.157399   7.831465  11.410329   3.391869   3.860838
    43  H    6.287232   7.658595  11.195576   3.865735   3.369455
    44  H    5.108233   6.037839   9.175726   3.436220   2.159560
    45  H    4.751143   6.451602   9.686306   2.166276   3.426752
                   31         32         33         34         35
    31  O    0.000000
    32  C    2.422041   0.000000
    33  C    6.932181   9.322392   0.000000
    34  C    6.101082   8.411484   1.390994   0.000000
    35  H    6.664916   8.863175   2.165771   1.090629   0.000000
    36  H    7.559648   9.971279   2.158908   3.409469   4.315171
    37  H    7.998746  10.378184   1.092153   2.153012   2.496010
    38  H    5.541919   7.869232   3.440609   3.935905   5.026502
    39  C    3.607651   2.845801   9.185151   7.992227   8.093166
    40  C    4.110868   2.444316  10.329163   9.193980   9.371207
    41  C    3.648807   1.395190  10.383108   9.369934   9.702079
    42  H    5.202906   3.424495  11.304522  10.129852  10.238815
    43  H    4.556581   2.148901  11.394912  10.413996  10.772536
    44  H    2.713630   1.091097   9.589347   8.802834   9.362656
    45  H    4.474616   3.937158   9.357406   8.088108   8.041671
                   36         37         38         39         40
    36  H    0.000000
    37  H    2.476451   0.000000
    38  H    2.504866   4.333529   0.000000
    39  C   10.397502  10.117676   8.793737   0.000000
    40  C   11.386089  11.301392   9.586772   1.390679   0.000000
    41  C   11.190268  11.410885   9.175769   2.426618   1.402536
    42  H   12.428653  12.253563  10.667656   2.152678   1.092154
    43  H   12.114034  12.434960  10.012387   3.409133   2.159024
    44  H   10.007793  10.667979   7.754247   3.936839   3.441978
    45  H   10.751781  10.221345   9.350312   1.091427   2.167181
                   41         42         43         44         45
    41  C    0.000000
    42  H    2.161996   0.000000
    43  H    1.093115   2.476914   0.000000
    44  H    2.181418   4.335007   2.505601   0.000000
    45  H    3.422319   2.497644   4.316531   5.028154   0.000000
 Stoichiometry    C23H14F6O2
 Framework group  C1[X(C23H14F6O2)]
 Deg. of freedom   129
 Full point group                 C1      NOp   1
 RotChk:  IX=0 Diff= 1.33D-02
 Largest Abelian subgroup         C1      NOp   1
 Largest concise Abelian subgroup C1      NOp   1
                         Standard orientation:                         
 ---------------------------------------------------------------------
 Center     Atomic      Atomic             Coordinates (Angstroms)
 Number     Number       Type             X           Y           Z
 ---------------------------------------------------------------------
      1          6           0        1.410096   -0.309734    0.229399
      2          6           0        2.788246   -0.718762    0.137219
      3          6           0        2.770371   -2.129873    0.105866
      4          8           0        1.538230   -2.658493    0.235894
      5          6           0        0.621586   -1.595519    0.522697
      6          6           0        3.930033   -2.876509   -0.058657
      7          6           0        0.725189    0.846302    0.045969
      8          6           0        1.207984    2.246694   -0.172907
      9          6           0       -0.729429    0.837823   -0.034964
     10          6           0       -0.003874    3.101639    0.281272
     11          6           0       -1.247192    2.244744   -0.070817
     12          9           0        1.457708    2.495173   -1.477117
     13          9           0        2.313018    2.582197    0.512857
     14          9           0        0.059430    3.227592    1.616936
     15          9           0       -0.031855    4.310538   -0.270564
     16          9           0       -2.261599    2.500244    0.776093
     17          9           0       -1.677138    2.578286   -1.305749
     18          6           0       -0.587885   -1.620932   -0.397358
     19          6           0       -1.393937   -0.331562   -0.191082
     20          6           0       -0.201797   -1.770814   -1.867409
     21          1           0       -1.112564   -1.782637   -2.480946
     22          1           0        0.335731   -2.718914   -2.001835
     23          1           0        0.436088   -0.940163   -2.197807
     24          6           0        0.235493   -1.699184    1.993241
     25          1           0       -0.281745   -2.653091    2.161197
     26          1           0       -0.423677   -0.872379    2.288913
     27          1           0        1.143342   -1.667731    2.610259
     28          6           0        5.126733   -2.173756   -0.199249
     29          6           0       -2.769788   -0.750661   -0.151126
     30          6           0       -2.742397   -2.158291   -0.049521
     31          8           0       -1.498502   -2.676727   -0.071401
     32          6           0       -3.904839   -2.907610    0.078660
     33          6           0        5.166193   -0.772491   -0.175588
     34          6           0        3.999652   -0.032888   -0.011166
     35          1           0        4.021612    1.057427    0.003011
     36          1           0        6.056405   -2.733001   -0.333096
     37          1           0        6.122563   -0.257798   -0.290677
     38          1           0        3.891189   -3.966700   -0.079766
     39          6           0       -3.991825   -0.069690   -0.114266
     40          6           0       -5.161229   -0.812038    0.009838
     41          6           0       -5.112991   -2.210381    0.106872
     42          1           0       -6.126507   -0.301902    0.038169
     43          1           0       -6.045361   -2.771475    0.210597
     44          1           0       -3.859357   -3.994859    0.158121
     45          1           0       -4.017984    1.019692   -0.175712
 ---------------------------------------------------------------------
 Rotational constants (GHZ):      0.2058435      0.1508698      0.0961241
 Leave Link  202 at Wed Aug 28 11:01:13 2019, MaxMem=   536870912 cpu:         0.0
 (Enter /pbs_home/pkowalski/g09d01/g09/l301.exe)
 Basis read from rwf:  (5D, 7F)
 No pseudopotential information found on rwf file.
 There are   535 symmetry adapted cartesian basis functions of A   symmetry.
 There are   504 symmetry adapted basis functions of A   symmetry.
   504 basis functions,   873 primitive gaussians,   535 cartesian basis functions
   111 alpha electrons      111 beta electrons
       nuclear repulsion energy      3366.4422080764 Hartrees.
 IExCor= 1009 DFT=T Ex+Corr=PBE1PBE ExCW=0 ScaHFX=  0.250000
 ScaDFX=  0.750000  0.750000  1.000000  1.000000 ScalE2=  1.000000  1.000000
 IRadAn=      0 IRanWt=     -1 IRanGd=            0 ICorTp=0 IEmpDi=131
 NAtoms=   45 NActive=   45 NUniq=   45 SFac= 1.00D+00 NAtFMM=   60 NAOKFM=F Big=F
 Integral buffers will be    131072 words long.
 Raffenetti 2 integral format.
 Two-electron integral symmetry is turned on.
 R6Disp:  Grimme-D3 Dispersion energy=       -0.0359388317 Hartrees.
 Nuclear repulsion after empirical dispersion term =     3366.4062692448 Hartrees.
 No density basis found on file   724.
 Leave Link  301 at Wed Aug 28 11:01:13 2019, MaxMem=   536870912 cpu:         0.5
 (Enter /pbs_home/pkowalski/g09d01/g09/l302.exe)
 NPDir=0 NMtPBC=     1 NCelOv=     1 NCel=       1 NClECP=     1 NCelD=      1
         NCelK=      1 NCelE2=     1 NClLst=     1 CellRange=     0.0.
 One-electron integrals computed using PRISM.
 NBasis=   504 RedAO= T EigKep=  2.52D-04  NBF=   504
 NBsUse=   504 1.00D-06 EigRej= -1.00D+00 NBFU=   504
 Precomputing XC quadrature grid using
 IXCGrd= 4 IRadAn=           0 IRanWt=          -1 IRanGd=           0 AccXCQ= 0.00D+00.
 Generated NRdTot=       0 NPtTot=           0 NUsed=           0 NTot=          32
 NSgBfM=   518   521   524   524   524 MxSgAt=    45 MxSgA2=    45.
 Leave Link  302 at Wed Aug 28 11:01:14 2019, MaxMem=   536870912 cpu:         9.8
 (Enter /pbs_home/pkowalski/g09d01/g09/l303.exe)
 DipDrv:  MaxL=1.
 Leave Link  303 at Wed Aug 28 11:01:14 2019, MaxMem=   536870912 cpu:         1.1
 (Enter /pbs_home/pkowalski/g09d01/g09/l401.exe)
 Initial guess from the checkpoint file:  "dae0097freq_closed_pbe0d3.chk"
 B after Tr=     0.000000    0.000000    0.000000
         Rot=    0.999982   -0.000693   -0.003452   -0.004925 Ang=  -0.69 deg.
 Guess basis will be translated and rotated to current coordinates.
 JPrj=2 DoOrth=T DoCkMO=T.
 Generating alternative initial guess.
 ExpMin= 1.22D-01 ExpMax= 2.89D+03 ExpMxC= 4.35D+02 IAcc=1 IRadAn=         1 AccDes= 0.00D+00
 Harris functional with IExCor= 1009 and IRadAn=       1 diagonalized for initial guess.
 HarFok:  IExCor= 1009 AccDes= 0.00D+00 IRadAn=         1 IDoV= 1 UseB2=F ITyADJ=14
 ICtDFT=  3500011 ScaDFX=  1.000000  1.000000  1.000000  1.000000
 FoFCou: FMM=F IPFlag=           0 FMFlag=      100000 FMFlg1=           0
         NFxFlg=           0 DoJE=T BraDBF=F KetDBF=T FulRan=T
         wScrn=  0.000000 ICntrl=     500 IOpCl=  0 I1Cent=   200000004 NGrid=           0
         NMat0=    1 NMatS0=      1 NMatT0=    0 NMatD0=    1 NMtDS0=    0 NMtDT0=    0
 Petite list used in FoFCou.
 Harris En= -1631.65596175688    
 Leave Link  401 at Wed Aug 28 11:01:18 2019, MaxMem=   536870912 cpu:        26.3
 (Enter /pbs_home/pkowalski/g09d01/g09/l502.exe)
 Closed shell SCF:
 Using DIIS extrapolation, IDIIS=  1040.
 Integral symmetry usage will be decided dynamically.
 IVT=      885537 IEndB=      885537 NGot=   536870912 MDV=   536288776
 LenX=   536288776 LenY=   536002016
 Requested convergence on RMS density matrix=1.00D-08 within 128 cycles.
 Requested convergence on MAX density matrix=1.00D-06.
 Requested convergence on             energy=1.00D-06.
 No special actions if energy rises.
 Fock matrices will be formed incrementally for  20 cycles.
 Integral accuracy reduced to 1.0D-05 until final iterations.

 Cycle   1  Pass 0  IDiag  1:
 FoFJK:  IHMeth= 1 ICntrl=       0 DoSepK=F KAlg= 0 I1Cent=   0 FoldK=F
 IRaf= 760000000 NMat=   1 IRICut=       1 DoRegI=T DoRafI=F ISym2E= 0.
 FoFCou: FMM=F IPFlag=           0 FMFlag=      100000 FMFlg1=           0
         NFxFlg=           0 DoJE=F BraDBF=F KetDBF=F FulRan=T
         wScrn=  0.000000 ICntrl=       0 IOpCl=  0 I1Cent=           0 NGrid=           0
         NMat0=    1 NMatS0=      1 NMatT0=    0 NMatD0=    1 NMtDS0=    0 NMtDT0=    0
 Symmetry not used in FoFCou.
 E= -1631.45505365512    
 DIIS: error= 3.41D-03 at cycle   1 NSaved=   1.
 NSaved= 1 IEnMin= 1 EnMin= -1631.45505365512     IErMin= 1 ErrMin= 3.41D-03
 ErrMax= 3.41D-03  0.00D+00 EMaxC= 1.00D-01 BMatC= 1.79D-02 BMatP= 1.79D-02
 IDIUse=3 WtCom= 9.66D-01 WtEn= 3.41D-02
 Coeff-Com:  0.100D+01
 Coeff-En:   0.100D+01
 Coeff:      0.100D+01
 Gap=     0.607 Goal=   None    Shift=    0.000
 GapD=    0.607 DampG=2.000 DampE=1.000 DampFc=2.0000 IDamp=-1.
 RMSDP=7.16D-04 MaxDP=3.76D-02              OVMax= 1.86D-02

 Cycle   2  Pass 0  IDiag  1:
 RMSU=  7.15D-04    CP:  9.98D-01
 E= -1631.47770965936     Delta-E=       -0.022656004237 Rises=F Damp=F
 DIIS: error= 4.93D-04 at cycle   2 NSaved=   2.
 NSaved= 2 IEnMin= 2 EnMin= -1631.47770965936     IErMin= 2 ErrMin= 4.93D-04
 ErrMax= 4.93D-04  0.00D+00 EMaxC= 1.00D-01 BMatC= 2.39D-04 BMatP= 1.79D-02
 IDIUse=3 WtCom= 9.95D-01 WtEn= 4.93D-03
 Coeff-Com: -0.537D-01 0.105D+01
 Coeff-En:   0.000D+00 0.100D+01
 Coeff:     -0.534D-01 0.105D+01
 Gap=     0.116 Goal=   None    Shift=    0.000
 RMSDP=9.65D-05 MaxDP=4.57D-03 DE=-2.27D-02 OVMax= 4.72D-03

 Cycle   3  Pass 0  IDiag  1:
 RMSU=  9.31D-05    CP:  9.98D-01  1.03D+00
 E= -1631.47791444107     Delta-E=       -0.000204781709 Rises=F Damp=F
 DIIS: error= 5.11D-04 at cycle   3 NSaved=   3.
 NSaved= 3 IEnMin= 3 EnMin= -1631.47791444107     IErMin= 2 ErrMin= 4.93D-04
 ErrMax= 5.11D-04  0.00D+00 EMaxC= 1.00D-01 BMatC= 2.44D-04 BMatP= 2.39D-04
 IDIUse=3 WtCom= 9.95D-01 WtEn= 5.11D-03
 Coeff-Com: -0.372D-01 0.568D+00 0.469D+00
 Coeff-En:   0.000D+00 0.614D-01 0.939D+00
 Coeff:     -0.370D-01 0.566D+00 0.471D+00
 Gap=     0.116 Goal=   None    Shift=    0.000
 RMSDP=5.81D-05 MaxDP=2.33D-03 DE=-2.05D-04 OVMax= 3.40D-03

 Cycle   4  Pass 0  IDiag  1:
 RMSU=  3.51D-05    CP:  9.98D-01  1.05D+00  5.25D-01
 E= -1631.47808251639     Delta-E=       -0.000168075316 Rises=F Damp=F
 DIIS: error= 8.67D-05 at cycle   4 NSaved=   4.
 NSaved= 4 IEnMin= 4 EnMin= -1631.47808251639     IErMin= 4 ErrMin= 8.67D-05
 ErrMax= 8.67D-05  0.00D+00 EMaxC= 1.00D-01 BMatC= 1.71D-05 BMatP= 2.39D-04
 IDIUse=1 WtCom= 1.00D+00 WtEn= 0.00D+00
 Coeff-Com: -0.746D-02 0.873D-01 0.218D+00 0.702D+00
 Coeff:     -0.746D-02 0.873D-01 0.218D+00 0.702D+00
 Gap=     0.116 Goal=   None    Shift=    0.000
 RMSDP=1.98D-05 MaxDP=1.01D-03 DE=-1.68D-04 OVMax= 2.21D-03

 Cycle   5  Pass 0  IDiag  1:
 RMSU=  1.53D-05    CP:  9.98D-01  1.05D+00  6.04D-01  7.15D-01
 E= -1631.47809111733     Delta-E=       -0.000008600942 Rises=F Damp=F
 DIIS: error= 7.69D-05 at cycle   5 NSaved=   5.
 NSaved= 5 IEnMin= 5 EnMin= -1631.47809111733     IErMin= 5 ErrMin= 7.69D-05
 ErrMax= 7.69D-05  0.00D+00 EMaxC= 1.00D-01 BMatC= 6.59D-06 BMatP= 1.71D-05
 IDIUse=1 WtCom= 1.00D+00 WtEn= 0.00D+00
 Coeff-Com: -0.781D-03-0.628D-02 0.924D-01 0.472D+00 0.442D+00
 Coeff:     -0.781D-03-0.628D-02 0.924D-01 0.472D+00 0.442D+00
 Gap=     0.116 Goal=   None    Shift=    0.000
 RMSDP=8.78D-06 MaxDP=5.06D-04 DE=-8.60D-06 OVMax= 1.05D-03

 Initial convergence to 1.0D-05 achieved.  Increase integral accuracy.
 Cycle   6  Pass 1  IDiag  1:
 E= -1631.47812421066     Delta-E=       -0.000033093330 Rises=F Damp=F
 DIIS: error= 1.43D-04 at cycle   1 NSaved=   1.
 NSaved= 1 IEnMin= 1 EnMin= -1631.47812421066     IErMin= 1 ErrMin= 1.43D-04
 ErrMax= 1.43D-04  0.00D+00 EMaxC= 1.00D-01 BMatC= 6.12D-06 BMatP= 6.12D-06
 IDIUse=3 WtCom= 9.99D-01 WtEn= 1.43D-03
 Coeff-Com:  0.100D+01
 Coeff-En:   0.100D+01
 Coeff:      0.100D+01
 Gap=     0.116 Goal=   None    Shift=    0.000
 RMSDP=8.78D-06 MaxDP=5.06D-04 DE=-3.31D-05 OVMax= 4.04D-04

 Cycle   7  Pass 1  IDiag  1:
 RMSU=  1.36D-04    CP:  1.00D+00
 E= -1631.47812982838     Delta-E=       -0.000005617724 Rises=F Damp=F
 DIIS: error= 2.26D-05 at cycle   2 NSaved=   2.
 NSaved= 2 IEnMin= 2 EnMin= -1631.47812982838     IErMin= 2 ErrMin= 2.26D-05
 ErrMax= 2.26D-05  0.00D+00 EMaxC= 1.00D-01 BMatC= 4.79D-07 BMatP= 6.12D-06
 IDIUse=1 WtCom= 1.00D+00 WtEn= 0.00D+00
 Coeff-Com:  0.949D-01 0.905D+00
 Coeff:      0.949D-01 0.905D+00
 Gap=     0.116 Goal=   None    Shift=    0.000
 RMSDP=5.89D-06 MaxDP=2.72D-04 DE=-5.62D-06 OVMax= 7.06D-04

 Cycle   8  Pass 1  IDiag  1:
 RMSU=  5.62D-06    CP:  1.00D+00  1.01D+00
 E= -1631.47812887935     Delta-E=        0.000000949036 Rises=F Damp=F
 DIIS: error= 4.13D-05 at cycle   3 NSaved=   3.
 NSaved= 3 IEnMin= 2 EnMin= -1631.47812982838     IErMin= 2 ErrMin= 2.26D-05
 ErrMax= 4.13D-05  0.00D+00 EMaxC= 1.00D-01 BMatC= 1.37D-06 BMatP= 4.79D-07
 IDIUse=1 WtCom= 1.00D+00 WtEn= 0.00D+00
 Coeff-Com: -0.541D-02 0.633D+00 0.373D+00
 Coeff:     -0.541D-02 0.633D+00 0.373D+00
 Gap=     0.116 Goal=   None    Shift=    0.000
 RMSDP=3.69D-06 MaxDP=1.88D-04 DE= 9.49D-07 OVMax= 4.77D-04

 Cycle   9  Pass 1  IDiag  1:
 RMSU=  1.08D-06    CP:  1.00D+00  1.02D+00  3.78D-01
 E= -1631.47813030364     Delta-E=       -0.000001424296 Rises=F Damp=F
 DIIS: error= 3.10D-06 at cycle   4 NSaved=   4.
 NSaved= 4 IEnMin= 4 EnMin= -1631.47813030364     IErMin= 4 ErrMin= 3.10D-06
 ErrMax= 3.10D-06  0.00D+00 EMaxC= 1.00D-01 BMatC= 1.56D-08 BMatP= 4.79D-07
 IDIUse=1 WtCom= 1.00D+00 WtEn= 0.00D+00
 Coeff-Com: -0.529D-02 0.342D+00 0.213D+00 0.451D+00
 Coeff:     -0.529D-02 0.342D+00 0.213D+00 0.451D+00
 Gap=     0.116 Goal=   None    Shift=    0.000
 RMSDP=4.64D-07 MaxDP=1.71D-05 DE=-1.42D-06 OVMax= 2.99D-05

 Cycle  10  Pass 1  IDiag  1:
 RMSU=  3.35D-07    CP:  1.00D+00  1.02D+00  3.97D-01  7.26D-01
 E= -1631.47813031613     Delta-E=       -0.000000012487 Rises=F Damp=F
 DIIS: error= 6.50D-07 at cycle   5 NSaved=   5.
 NSaved= 5 IEnMin= 5 EnMin= -1631.47813031613     IErMin= 5 ErrMin= 6.50D-07
 ErrMax= 6.50D-07  0.00D+00 EMaxC= 1.00D-01 BMatC= 5.46D-10 BMatP= 1.56D-08
 IDIUse=1 WtCom= 1.00D+00 WtEn= 0.00D+00
 Coeff-Com: -0.199D-02 0.109D+00 0.699D-01 0.210D+00 0.613D+00
 Coeff:     -0.199D-02 0.109D+00 0.699D-01 0.210D+00 0.613D+00
 Gap=     0.116 Goal=   None    Shift=    0.000
 RMSDP=1.16D-07 MaxDP=5.78D-06 DE=-1.25D-08 OVMax= 4.36D-06

 Cycle  11  Pass 1  IDiag  1:
 RMSU=  1.13D-07    CP:  1.00D+00  1.02D+00  3.93D-01  7.22D-01  9.80D-01
 E= -1631.47813031658     Delta-E=       -0.000000000451 Rises=F Damp=F
 DIIS: error= 1.59D-07 at cycle   6 NSaved=   6.
 NSaved= 6 IEnMin= 6 EnMin= -1631.47813031658     IErMin= 6 ErrMin= 1.59D-07
 ErrMax= 1.59D-07  0.00D+00 EMaxC= 1.00D-01 BMatC= 3.74D-11 BMatP= 5.46D-10
 IDIUse=1 WtCom= 1.00D+00 WtEn= 0.00D+00
 Coeff-Com: -0.151D-03 0.184D-02 0.175D-02 0.265D-01 0.234D+00 0.736D+00
 Coeff:     -0.151D-03 0.184D-02 0.175D-02 0.265D-01 0.234D+00 0.736D+00
 Gap=     0.116 Goal=   None    Shift=    0.000
 RMSDP=3.13D-08 MaxDP=1.22D-06 DE=-4.51D-10 OVMax= 2.14D-06

 Cycle  12  Pass 1  IDiag  1:
 RMSU=  1.89D-08    CP:  1.00D+00  1.02D+00  3.95D-01  7.36D-01  1.01D+00
                    CP:  8.75D-01
 E= -1631.47813031672     Delta-E=       -0.000000000138 Rises=F Damp=F
 DIIS: error= 1.05D-07 at cycle   7 NSaved=   7.
 NSaved= 7 IEnMin= 7 EnMin= -1631.47813031672     IErMin= 7 ErrMin= 1.05D-07
 ErrMax= 1.05D-07  0.00D+00 EMaxC= 1.00D-01 BMatC= 7.71D-12 BMatP= 3.74D-11
 IDIUse=1 WtCom= 1.00D+00 WtEn= 0.00D+00
 Coeff-Com:  0.445D-04-0.610D-02-0.359D-02 0.129D-02 0.910D-01 0.409D+00
 Coeff-Com:  0.508D+00
 Coeff:      0.445D-04-0.610D-02-0.359D-02 0.129D-02 0.910D-01 0.409D+00
 Coeff:      0.508D+00
 Gap=     0.116 Goal=   None    Shift=    0.000
 RMSDP=9.82D-09 MaxDP=4.04D-07 DE=-1.38D-10 OVMax= 1.14D-06

 SCF Done:  E(RPBE1PBE) =  -1631.47813032     A.U. after   12 cycles
            NFock= 12  Conv=0.98D-08     -V/T= 2.0080
 KE= 1.618550547330D+03 PE=-1.055721438593D+04 EE= 3.940779439040D+03
 Leave Link  502 at Wed Aug 28 11:06:11 2019, MaxMem=   536870912 cpu:      2342.1
 (Enter /pbs_home/pkowalski/g09d01/g09/l701.exe)
 Compute integral first derivatives.
 ... and contract with generalized density number  0.
 R6Disp: Adding Grimme-D3 dispersion energy 1st derivatives to the gradient.
 Leave Link  701 at Wed Aug 28 11:06:12 2019, MaxMem=   536870912 cpu:         4.4
 (Enter /pbs_home/pkowalski/g09d01/g09/l702.exe)
 L702 exits ... SP integral derivatives will be done elsewhere.
 Leave Link  702 at Wed Aug 28 11:06:12 2019, MaxMem=   536870912 cpu:         0.2
 (Enter /pbs_home/pkowalski/g09d01/g09/l703.exe)
 Compute integral first derivatives, UseDBF=F ICtDFT=           0.
 Integral derivatives from FoFJK, PRISM(SPDF).
 Calling FoFJK, ICntrl=      2127 FMM=F ISym2X=0 I1Cent= 0 IOpClX= 0 NMat=1 NMatS=1 NMatT=0.
 FoFJK:  IHMeth= 1 ICntrl=    2127 DoSepK=F KAlg= 0 I1Cent=   0 FoldK=F
 IRaf=         0 NMat=   1 IRICut=       1 DoRegI=T DoRafI=F ISym2E= 0.
 FoFCou: FMM=F IPFlag=           0 FMFlag=      100000 FMFlg1=         800
         NFxFlg=           0 DoJE=F BraDBF=F KetDBF=F FulRan=T
         wScrn=  0.000000 ICntrl=    2127 IOpCl=  0 I1Cent=           0 NGrid=           0
         NMat0=    1 NMatS0=      1 NMatT0=    0 NMatD0=    1 NMtDS0=    0 NMtDT0=    0
 Symmetry not used in FoFCou.
 Leave Link  703 at Wed Aug 28 11:07:44 2019, MaxMem=   536870912 cpu:       727.5
 (Enter /pbs_home/pkowalski/g09d01/g09/l716.exe)
 Dipole        = 1.16673195D-03-1.37637198D+00 2.67132306D-02
 ***** Axes restored to original set *****
 -------------------------------------------------------------------
 Center     Atomic                   Forces (Hartrees/Bohr)
 Number     Number              X              Y              Z
 -------------------------------------------------------------------
      1        6           0.002842573    0.000534313   -0.001951635
      2        6          -0.000307087   -0.000261471    0.001218744
      3        6           0.001147134   -0.000559832   -0.001759565
      4        8          -0.002015373    0.001359772    0.002388251
      5        6           0.002206570    0.001289351    0.000980390
      6        6          -0.000413771    0.000077688   -0.000510830
      7        6          -0.002123470   -0.001373890    0.001337785
      8        6          -0.000209755   -0.000860010   -0.000010201
      9        6          -0.001877544    0.000600681    0.001176502
     10        6          -0.000218104   -0.002194627   -0.002112044
     11        6          -0.000695116   -0.000488145    0.000947826
     12        9           0.000249232    0.000726774    0.001334653
     13        9          -0.000663863   -0.000632964   -0.001340600
     14        9           0.000543986    0.000545808   -0.000253266
     15        9          -0.000250634    0.000838118    0.000734579
     16        9          -0.000333668   -0.001485916   -0.000638708
     17        9           0.000454699    0.001188795    0.001451181
     18        6           0.000138784    0.002912870   -0.000269570
     19        6           0.000173859   -0.000645926   -0.001281284
     20        6           0.000041415   -0.000783657    0.000745901
     21        1           0.000234598    0.000171490    0.000233050
     22        1          -0.000041578    0.000182379   -0.000006094
     23        1          -0.000027258    0.000155211   -0.000299465
     24        6          -0.000503905    0.000298540   -0.001431046
     25        1           0.000083689    0.000091647    0.000035526
     26        1           0.000360022    0.000083060    0.000008775
     27        1           0.000059293    0.000233721   -0.000388348
     28        6          -0.000618635   -0.000075197    0.000020622
     29        6          -0.000127711   -0.000942462   -0.000443358
     30        6          -0.000323590    0.000972629    0.000744056
     31        8           0.001366571   -0.001883685   -0.001155809
     32        6           0.000289503   -0.000161185    0.000617936
     33        6          -0.000264774    0.000245426   -0.000242986
     34        6          -0.000033223    0.000107902    0.000020049
     35        1           0.000078522   -0.000264869    0.000025356
     36        1           0.000153864    0.000042987    0.000020624
     37        1           0.000119772   -0.000200376    0.000005457
     38        1           0.000257375    0.000072795   -0.000021274
     39        6           0.000048658    0.000625177   -0.000296333
     40        6           0.000497862   -0.000193350    0.000245138
     41        6           0.000120403   -0.000394158    0.000044860
     42        1          -0.000250280   -0.000050821    0.000043249
     43        1          -0.000022820    0.000158635   -0.000016898
     44        1           0.000055993    0.000210637    0.000008763
     45        1          -0.000202215   -0.000273866    0.000040042
 -------------------------------------------------------------------
 Cartesian Forces:  Max     0.002912870 RMS     0.000876058
 Leave Link  716 at Wed Aug 28 11:07:44 2019, MaxMem=   536870912 cpu:         0.2
 (Enter /pbs_home/pkowalski/g09d01/g09/l103.exe)

 GradGradGradGradGradGradGradGradGradGradGradGradGradGradGradGradGradGrad
 Berny optimization.
 Using GEDIIS/GDIIS optimizer.
 FormGI is forming the generalized inverse of G from B-inverse, IUseBI=4.
 Internal  Forces:  Max     0.003634447 RMS     0.000507092
 Search for a local minimum.
 Step number   4 out of a maximum of  270
 All quantities printed in internal units (Hartrees-Bohrs-Radians)
 RMS Force = .50709D-03 SwitMx=.10000D-02 MixMth= 2
 Mixed Optimization -- En-DIIS/RFO-DIIS
 Swapping is turned off.
 Update second derivatives using D2CorX and points    3    4
 DE= -2.74D-03 DEPred=-2.70D-03 R= 1.02D+00
 TightC=F SS=  1.41D+00  RLast= 5.08D-01 DXNew= 1.4270D+00 1.5227D+00
 Trust test= 1.02D+00 RLast= 5.08D-01 DXMaxT set to 1.43D+00
 ITU=  1  1  1  0
     Eigenvalues ---    0.00229   0.00230   0.00508   0.00788   0.00948
     Eigenvalues ---    0.00983   0.01087   0.01153   0.01272   0.01302
     Eigenvalues ---    0.01955   0.01975   0.01978   0.01986   0.01995
     Eigenvalues ---    0.02002   0.02002   0.02007   0.02075   0.02086
     Eigenvalues ---    0.02089   0.02093   0.02100   0.02105   0.02123
     Eigenvalues ---    0.02177   0.02281   0.02303   0.04430   0.04684
     Eigenvalues ---    0.04959   0.05529   0.05538   0.05755   0.05762
     Eigenvalues ---    0.05877   0.06303   0.07497   0.07540   0.08085
     Eigenvalues ---    0.08790   0.09023   0.09252   0.09494   0.10166
     Eigenvalues ---    0.10493   0.11090   0.12141   0.12394   0.14111
     Eigenvalues ---    0.14507   0.15904   0.16000   0.16000   0.16000
     Eigenvalues ---    0.16000   0.16000   0.16000   0.16000   0.16000
     Eigenvalues ---    0.16000   0.16000   0.16001   0.16007   0.16044
     Eigenvalues ---    0.16910   0.17371   0.20692   0.21982   0.22002
     Eigenvalues ---    0.22587   0.22714   0.24125   0.24238   0.24348
     Eigenvalues ---    0.24411   0.24699   0.24751   0.24797   0.25810
     Eigenvalues ---    0.26987   0.27821   0.28138   0.28369   0.28408
     Eigenvalues ---    0.28488   0.31915   0.32454   0.32473   0.32516
     Eigenvalues ---    0.32549   0.32578   0.32590   0.33064   0.33596
     Eigenvalues ---    0.34623   0.35722   0.35725   0.35727   0.35730
     Eigenvalues ---    0.35739   0.35808   0.36056   0.36358   0.37113
     Eigenvalues ---    0.37448   0.40065   0.40217   0.41426   0.41529
     Eigenvalues ---    0.41864   0.43840   0.44462   0.44596   0.45231
     Eigenvalues ---    0.45697   0.45797   0.46134   0.46231   0.47123
     Eigenvalues ---    0.47484   0.47895   0.48220   0.48369   0.48459
     Eigenvalues ---    0.48713   0.49906   0.52277   0.52414
 En-DIIS/RFO-DIIS IScMMF=        0 using points:     4    3
 RFO step:  Lambda=-2.40075291D-04.
 NNeg= 0 NP= 2 Switch=  2.50D-03 Rises=F DC=  2.74D-03 SmlDif=  1.00D-05
 RMS Error=  0.2316152185D-02 NUsed= 2 EDIIS=F
 DidBck=F Rises=F RFO-DIIS coefs:    1.33788   -0.33788
 Iteration  1 RMS(Cart)=  0.04978339 RMS(Int)=  0.00084885
 Iteration  2 RMS(Cart)=  0.00182154 RMS(Int)=  0.00032700
 Iteration  3 RMS(Cart)=  0.00000078 RMS(Int)=  0.00032700
 ITry= 1 IFail=0 DXMaxC= 2.30D-01 DCOld= 1.00D+10 DXMaxT= 1.43D+00 DXLimC= 3.00D+00 Rises=F
 Variable       Old X    -DE/DX   Delta X   Delta X   Delta X     New X
                                 (Linear)    (Quad)   (Total)
    R1        2.72219   0.00006   0.00056   0.00040   0.00112   2.72330
    R2        2.90368  -0.00140   0.00260  -0.00531  -0.00360   2.90008
    R3        2.56277  -0.00363   0.00700  -0.01838  -0.01103   2.55173
    R4        2.66748  -0.00066   0.00178  -0.00189   0.00019   2.66768
    R5        2.64558   0.00012  -0.00031   0.00035  -0.00001   2.64557
    R6        2.54554  -0.00008  -0.00050  -0.00055  -0.00092   2.54461
    R7        2.62485   0.00056  -0.00008   0.00147   0.00134   2.62619
    R8        2.70726   0.00152   0.00352   0.00562   0.00884   2.71611
    R9        2.87211   0.00044  -0.00249   0.00368   0.00051   2.87263
   R10        2.87978   0.00080  -0.00161   0.00361   0.00200   2.88179
   R11        2.63596   0.00007  -0.00032   0.00018  -0.00011   2.63585
   R12        2.06186  -0.00020   0.00035  -0.00065  -0.00030   2.06156
   R13        2.82960  -0.00116   0.00059  -0.00502  -0.00432   2.82528
   R14        2.75313  -0.00060  -0.00201  -0.00270  -0.00334   2.74979
   R15        2.93109   0.00018   0.00279   0.00242   0.00489   2.93598
   R16        2.55293   0.00131  -0.00061   0.00269   0.00208   2.55501
   R17        2.53810   0.00121  -0.00036   0.00212   0.00175   2.53986
   R18        2.83383  -0.00126  -0.00024  -0.00468  -0.00473   2.82909
   R19        2.55875  -0.00182   0.00355  -0.01128  -0.00720   2.55155
   R20        2.93003   0.00071   0.00255   0.00493   0.00705   2.93708
   R21        2.53806   0.00021  -0.00063  -0.00069  -0.00132   2.53674
   R22        2.51180   0.00078  -0.00086   0.00042  -0.00043   2.51137
   R23        2.54346   0.00049  -0.00132   0.00043  -0.00089   2.54257
   R24        2.55019   0.00188   0.00082   0.00397   0.00479   2.55499
   R25        2.89982  -0.00196   0.00084  -0.00704  -0.00669   2.89313
   R26        2.88614   0.00025  -0.00126   0.00098  -0.00028   2.88586
   R27        2.70579   0.00182   0.00416   0.00660   0.01056   2.71635
   R28        2.71898   0.00021  -0.00126   0.00097  -0.00013   2.71885
   R29        2.07532   0.00030  -0.00045   0.00099   0.00054   2.07586
   R30        2.07517  -0.00004  -0.00049  -0.00041  -0.00090   2.07428
   R31        2.07529   0.00021  -0.00001   0.00055   0.00054   2.07583
   R32        2.07499  -0.00008  -0.00053  -0.00058  -0.00111   2.07388
   R33        2.07486   0.00037   0.00007   0.00119   0.00126   2.07612
   R34        2.07517   0.00035  -0.00042   0.00120   0.00078   2.07594
   R35        2.64943   0.00006  -0.00010   0.00016   0.00015   2.64959
   R36        2.06574  -0.00016   0.00043  -0.00038   0.00005   2.06579
   R37        2.66746  -0.00068   0.00115  -0.00217  -0.00087   2.66659
   R38        2.64457   0.00013  -0.00080   0.00052  -0.00029   2.64429
   R39        2.54695   0.00019  -0.00021  -0.00002  -0.00024   2.54670
   R40        2.62473   0.00058  -0.00006   0.00153   0.00144   2.62617
   R41        2.63653   0.00006  -0.00007   0.00006   0.00000   2.63653
   R42        2.06187  -0.00020   0.00035  -0.00064  -0.00029   2.06159
   R43        2.62860   0.00032  -0.00048   0.00088   0.00045   2.62905
   R44        2.06387  -0.00021   0.00033  -0.00063  -0.00030   2.06357
   R45        2.06099  -0.00017   0.00069  -0.00055   0.00014   2.06113
   R46        2.62800   0.00045  -0.00068   0.00125   0.00060   2.62860
   R47        2.06250  -0.00034   0.00146  -0.00123   0.00022   2.06272
   R48        2.65041  -0.00001   0.00027  -0.00015   0.00017   2.65057
   R49        2.06387  -0.00022   0.00031  -0.00067  -0.00037   2.06351
   R50        2.06569  -0.00014   0.00041  -0.00033   0.00008   2.06577
    A1        1.83958   0.00027  -0.00344   0.00069  -0.00393   1.83565
    A2        2.36965   0.00036   0.00479   0.00244   0.00799   2.37764
    A3        2.07141  -0.00063  -0.00047  -0.00242  -0.00283   2.06858
    A4        1.84747   0.00021  -0.00085   0.00027  -0.00100   1.84647
    A5        2.33993  -0.00003   0.00122   0.00228   0.00381   2.34374
    A6        2.09250  -0.00016  -0.00079  -0.00121  -0.00199   2.09051
    A7        1.98421  -0.00006   0.00198  -0.00246  -0.00098   1.98323
    A8        2.12871  -0.00001   0.00028   0.00019   0.00052   2.12922
    A9        2.17021   0.00007  -0.00227   0.00213   0.00022   2.17043
   A10        1.88958  -0.00030  -0.00451  -0.00182  -0.00805   1.88153
   A11        1.82795  -0.00022  -0.00008  -0.00541  -0.00580   1.82215
   A12        1.88263   0.00061   0.00658   0.01236   0.01882   1.90145
   A13        1.95102  -0.00107  -0.00052  -0.01658  -0.01718   1.93384
   A14        1.95581  -0.00015  -0.00440   0.00051  -0.00376   1.95205
   A15        1.88054   0.00028  -0.00091   0.00087   0.00002   1.88056
   A16        1.96211   0.00047  -0.00070   0.00694   0.00638   1.96849
   A17        2.04585   0.00029  -0.00047   0.00134   0.00078   2.04664
   A18        2.10558  -0.00032  -0.00112  -0.00210  -0.00318   2.10240
   A19        2.13174   0.00003   0.00159   0.00075   0.00239   2.13413
   A20        2.28387  -0.00074   0.00261  -0.00505  -0.00488   2.27899
   A21        2.10226   0.00045   0.00044   0.00526   0.00486   2.10712
   A22        1.89573   0.00030   0.00059   0.00115   0.00129   1.89702
   A23        1.79341  -0.00035   0.00462  -0.00139   0.00350   1.79691
   A24        1.95275   0.00030   0.00199   0.00092   0.00294   1.95570
   A25        2.00894  -0.00057   0.00034  -0.00753  -0.00736   2.00158
   A26        1.90258  -0.00019  -0.00504  -0.00296  -0.00801   1.89457
   A27        1.93437   0.00029   0.00078   0.00206   0.00266   1.93703
   A28        1.87013   0.00050  -0.00274   0.00844   0.00574   1.87587
   A29        1.91835   0.00039   0.00188   0.00343   0.00471   1.92306
   A30        2.09604   0.00084   0.00092   0.00855   0.00883   2.10487
   A31        2.26277  -0.00119  -0.00036  -0.00487  -0.00788   2.25489
   A32        1.82905  -0.00017  -0.00014   0.00137   0.00085   1.82990
   A33        1.88185   0.00019   0.00157   0.00710   0.00877   1.89062
   A34        1.97817  -0.00017  -0.00198  -0.00855  -0.01052   1.96765
   A35        1.89173   0.00028   0.00206   0.00610   0.00827   1.90000
   A36        1.97304  -0.00005  -0.00268  -0.00514  -0.00784   1.96520
   A37        1.90559  -0.00005   0.00146   0.00027   0.00174   1.90733
   A38        1.80926  -0.00046   0.00296  -0.00235   0.00103   1.81029
   A39        2.00785  -0.00085  -0.00376  -0.01524  -0.01920   1.98865
   A40        1.94310   0.00054   0.00427   0.00848   0.01269   1.95579
   A41        1.93538   0.00026   0.00179  -0.00117   0.00062   1.93600
   A42        1.90359   0.00026  -0.00225   0.00393   0.00127   1.90486
   A43        1.86374   0.00030  -0.00281   0.00685   0.00417   1.86791
   A44        1.89925  -0.00035   0.00304   0.00044   0.00330   1.90255
   A45        1.96400   0.00012   0.00077   0.00583   0.00672   1.97071
   A46        1.96126   0.00045  -0.00411   0.00004  -0.00403   1.95723
   A47        1.92265   0.00030   0.00067  -0.00113  -0.00062   1.92202
   A48        1.82854  -0.00043  -0.00100  -0.00570  -0.00666   1.82189
   A49        1.88339  -0.00012   0.00055  -0.00035   0.00027   1.88366
   A50        2.07530  -0.00076   0.00047  -0.00465  -0.00403   2.07127
   A51        2.37120   0.00015   0.00200   0.00111   0.00326   2.37447
   A52        1.83514   0.00061  -0.00175   0.00404   0.00165   1.83680
   A53        1.90620   0.00010  -0.00136   0.00164   0.00027   1.90647
   A54        1.90318   0.00025  -0.00118   0.00251   0.00132   1.90450
   A55        1.94141  -0.00043  -0.00049  -0.00486  -0.00536   1.93606
   A56        1.90526   0.00003   0.00163   0.00252   0.00414   1.90940
   A57        1.89840   0.00009   0.00127  -0.00028   0.00099   1.89938
   A58        1.90910  -0.00003   0.00020  -0.00140  -0.00121   1.90789
   A59        1.90291   0.00001  -0.00127   0.00059  -0.00069   1.90222
   A60        1.93985  -0.00010  -0.00036  -0.00182  -0.00218   1.93768
   A61        1.90795   0.00009  -0.00122   0.00128   0.00006   1.90800
   A62        1.90731  -0.00001   0.00039  -0.00072  -0.00033   1.90698
   A63        1.90538   0.00010   0.00156   0.00248   0.00404   1.90942
   A64        1.90017  -0.00008   0.00095  -0.00173  -0.00078   1.89938
   A65        2.12466  -0.00034   0.00059  -0.00161  -0.00096   2.12370
   A66        2.07627   0.00022  -0.00051   0.00126   0.00072   2.07699
   A67        2.08225   0.00013  -0.00008   0.00035   0.00024   2.08249
   A68        1.84825   0.00011  -0.00060   0.00008  -0.00068   1.84757
   A69        2.33783  -0.00019  -0.00051   0.00109   0.00067   2.33850
   A70        2.09474   0.00010   0.00096  -0.00003   0.00090   2.09563
   A71        1.98267  -0.00026   0.00135  -0.00304  -0.00202   1.98065
   A72        2.12750  -0.00014  -0.00062  -0.00038  -0.00094   2.12656
   A73        2.17291   0.00039  -0.00077   0.00333   0.00276   2.17568
   A74        1.88285  -0.00017  -0.00443   0.00070  -0.00474   1.87811
   A75        2.04540   0.00022  -0.00079   0.00094   0.00010   2.04551
   A76        2.10530  -0.00016  -0.00095  -0.00090  -0.00182   2.10349
   A77        2.13246  -0.00006   0.00173  -0.00005   0.00170   2.13416
   A78        2.10576  -0.00008  -0.00019  -0.00017  -0.00031   2.10546
   A79        2.08734   0.00005   0.00047   0.00001   0.00045   2.08779
   A80        2.09008   0.00003  -0.00028   0.00017  -0.00014   2.08994
   A81        2.06884   0.00030   0.00058   0.00146   0.00196   2.07080
   A82        2.10113  -0.00035  -0.00135  -0.00245  -0.00378   2.09735
   A83        2.11321   0.00005   0.00077   0.00099   0.00177   2.11498
   A84        2.06791   0.00010  -0.00029   0.00056   0.00024   2.06815
   A85        2.10033  -0.00007  -0.00125  -0.00047  -0.00172   2.09862
   A86        2.11492  -0.00004   0.00154  -0.00005   0.00149   2.11642
   A87        2.10535  -0.00012  -0.00050  -0.00041  -0.00088   2.10447
   A88        2.08999   0.00016  -0.00008   0.00117   0.00106   2.09105
   A89        2.08782  -0.00003   0.00058  -0.00072  -0.00016   2.08766
   A90        2.12543  -0.00016   0.00123  -0.00070   0.00054   2.12597
   A91        2.07602   0.00014  -0.00077   0.00088   0.00011   2.07613
   A92        2.08173   0.00002  -0.00046  -0.00017  -0.00064   2.08109
    D1        0.18666   0.00004   0.02059   0.00190   0.02237   0.20903
    D2       -3.04571   0.00029   0.01396   0.02027   0.03425  -3.01146
    D3       -2.87346   0.00005   0.00928  -0.00920  -0.00026  -2.87372
    D4        0.17735   0.00030   0.00265   0.00917   0.01162   0.18898
    D5       -0.25105  -0.00026  -0.02885  -0.02616  -0.05498  -0.30603
    D6       -2.33715  -0.00027  -0.02690  -0.02993  -0.05671  -2.39386
    D7        1.78039  -0.00058  -0.03022  -0.03641  -0.06645   1.71393
    D8        2.82578  -0.00022  -0.01940  -0.01710  -0.03654   2.78924
    D9        0.73969  -0.00023  -0.01745  -0.02087  -0.03828   0.70141
   D10       -1.42596  -0.00054  -0.02078  -0.02735  -0.04802  -1.47398
   D11       -0.15792  -0.00029  -0.01021  -0.02066  -0.03089  -0.18881
   D12        2.92183   0.00001   0.03207   0.01114   0.04342   2.96525
   D13        3.07323  -0.00032  -0.02256  -0.03299  -0.05580   3.01743
   D14       -0.13021  -0.00002   0.01972  -0.00120   0.01851  -0.11170
   D15       -0.05517   0.00043  -0.00507   0.02709   0.02213  -0.03305
   D16        3.07574   0.00025  -0.00600   0.01346   0.00758   3.08332
   D17       -3.12156   0.00022   0.00033   0.01166   0.01197  -3.10959
   D18        0.00935   0.00004  -0.00061  -0.00196  -0.00257   0.00677
   D19       -3.05055  -0.00034   0.00772  -0.02113  -0.01352  -3.06407
   D20        0.09135  -0.00016   0.00880  -0.01180  -0.00311   0.08823
   D21       -0.00972  -0.00005   0.00037  -0.00065  -0.00025  -0.00997
   D22        3.13218   0.00012   0.00146   0.00868   0.01016  -3.14085
   D23       -0.11382  -0.00055  -0.01426  -0.04518  -0.05918  -0.17300
   D24        3.03875  -0.00036  -0.01331  -0.03116  -0.04424   2.99451
   D25       -0.00472  -0.00002   0.00004   0.00225   0.00227  -0.00245
   D26       -3.14153   0.00002   0.00032   0.00361   0.00393  -3.13760
   D27        3.12502  -0.00023  -0.00098  -0.01289  -0.01388   3.11114
   D28       -0.01179  -0.00018  -0.00069  -0.01153  -0.01222  -0.02401
   D29        0.22171   0.00050   0.02613   0.04245   0.06843   0.29014
   D30        2.25801   0.00103   0.03172   0.05422   0.08551   2.34351
   D31       -1.85784   0.00172   0.02720   0.06395   0.09111  -1.76673
   D32       -0.97323  -0.00007   0.00984   0.01641   0.02637  -0.94686
   D33        1.16272   0.00015   0.01331   0.01917   0.03246   1.19518
   D34       -2.99017   0.00042   0.01152   0.02308   0.03480  -2.95538
   D35       -2.97632  -0.00009   0.00835   0.01532   0.02423  -2.95209
   D36       -0.84037   0.00012   0.01182   0.01808   0.03032  -0.81006
   D37        1.28992   0.00040   0.01003   0.02199   0.03265   1.32258
   D38        1.18572  -0.00068   0.01334   0.00876   0.02231   1.20803
   D39       -2.96152  -0.00047   0.01681   0.01152   0.02840  -2.93312
   D40       -0.83122  -0.00020   0.01503   0.01544   0.03074  -0.80049
   D41       -3.09485   0.00031   0.00483   0.03279   0.03761  -3.05724
   D42        1.08479   0.00038   0.00540   0.03444   0.03984   1.12463
   D43       -1.01315   0.00049   0.00524   0.03690   0.04214  -0.97101
   D44       -1.09558  -0.00036   0.00392   0.01793   0.02167  -1.07390
   D45        3.08407  -0.00029   0.00449   0.01958   0.02390   3.10797
   D46        0.98613  -0.00018   0.00434   0.02205   0.02620   1.01233
   D47        1.06796  -0.00004  -0.00282   0.02379   0.02116   1.08912
   D48       -1.03558   0.00003  -0.00225   0.02545   0.02338  -1.01220
   D49       -3.13352   0.00013  -0.00241   0.02791   0.02569  -3.10783
   D50        0.00083   0.00001   0.00076  -0.00002   0.00076   0.00159
   D51       -3.13876   0.00000   0.00007  -0.00142  -0.00134  -3.14010
   D52        3.13756  -0.00004   0.00047  -0.00142  -0.00095   3.13661
   D53       -0.00203  -0.00005  -0.00023  -0.00281  -0.00305  -0.00508
   D54       -2.74494   0.00052   0.02840   0.03165   0.06025  -2.68469
   D55        1.49975   0.00080   0.03081   0.03547   0.06630   1.56605
   D56       -0.64045   0.00033   0.03263   0.02917   0.06190  -0.57855
   D57        0.45291   0.00024  -0.01002   0.00258  -0.00731   0.44560
   D58       -1.58559   0.00052  -0.00761   0.00641  -0.00126  -1.58685
   D59        2.55739   0.00005  -0.00579   0.00010  -0.00567   2.55173
   D60        3.02215  -0.00016  -0.03141  -0.03319  -0.06503   2.95712
   D61       -0.22615   0.00017  -0.01414   0.02917   0.01518  -0.21097
   D62       -0.16879   0.00005   0.00254  -0.00807  -0.00569  -0.17448
   D63        2.86609   0.00038   0.01981   0.05429   0.07452   2.94061
   D64       -0.56067  -0.00036   0.01469   0.00339   0.01790  -0.54277
   D65        1.45201  -0.00004   0.01767   0.01415   0.03174   1.48374
   D66       -2.71981  -0.00007   0.01935   0.01401   0.03330  -2.68651
   D67        1.51329  -0.00027   0.01716   0.00240   0.01949   1.53278
   D68       -2.75722   0.00005   0.02013   0.01317   0.03333  -2.72389
   D69       -0.64585   0.00001   0.02182   0.01303   0.03489  -0.61096
   D70       -2.71569   0.00039   0.01114   0.01212   0.02315  -2.69254
   D71       -0.70301   0.00071   0.01411   0.02289   0.03699  -0.66602
   D72        1.40835   0.00067   0.01580   0.02275   0.03855   1.44691
   D73       -0.19147  -0.00038   0.00636   0.00951   0.01603  -0.17543
   D74       -2.30746   0.00011   0.00419   0.02124   0.02528  -2.28217
   D75        1.85266  -0.00008   0.00734   0.01680   0.02421   1.87687
   D76        3.07009  -0.00092  -0.01324  -0.06175  -0.07450   2.99559
   D77        0.95410  -0.00044  -0.01541  -0.05002  -0.06525   0.88885
   D78       -1.16897  -0.00062  -0.01226  -0.05445  -0.06632  -1.23529
   D79       -0.08799  -0.00044   0.00856  -0.03244  -0.02404  -0.11203
   D80        2.98378  -0.00028   0.02117  -0.02097   0.00026   2.98404
   D81        2.92318   0.00010   0.02993   0.04461   0.07429   2.99747
   D82       -0.28823   0.00027   0.04254   0.05608   0.09858  -0.18965
   D83        0.46382   0.00042  -0.01349  -0.00801  -0.02143   0.44240
   D84        2.62782  -0.00076  -0.01520  -0.02847  -0.04351   2.58432
   D85       -1.60775  -0.00008  -0.01894  -0.01841  -0.03727  -1.64503
   D86       -1.54197   0.00016  -0.01613  -0.01952  -0.03566  -1.57763
   D87        0.62203  -0.00101  -0.01784  -0.03997  -0.05774   0.56429
   D88        2.66964  -0.00034  -0.02158  -0.02991  -0.05151   2.61813
   D89        2.62625   0.00007  -0.01770  -0.02080  -0.03853   2.58772
   D90       -1.49294  -0.00111  -0.01940  -0.04125  -0.06061  -1.55354
   D91        0.55467  -0.00044  -0.02315  -0.03119  -0.05437   0.50030
   D92        0.70571  -0.00028  -0.00780   0.00456  -0.00314   0.70257
   D93       -2.38553  -0.00040  -0.01708  -0.00371  -0.02075  -2.40628
   D94       -1.45504  -0.00040  -0.01120  -0.00229  -0.01337  -1.46841
   D95        1.73691  -0.00051  -0.02047  -0.01056  -0.03098   1.70593
   D96        2.80668  -0.00017  -0.01162   0.00170  -0.00985   2.79684
   D97       -0.28455  -0.00029  -0.02090  -0.00657  -0.02746  -0.31201
   D98       -3.14139   0.00040  -0.00182   0.03154   0.02985  -3.11154
   D99        1.06111   0.00017  -0.00228   0.02604   0.02388   1.08499
   D100      -1.04581   0.00031  -0.00144   0.02921   0.02790  -1.01791
   D101      -1.01869   0.00025   0.00305   0.03531   0.03829  -0.98040
   D102      -3.09938   0.00001   0.00259   0.02980   0.03232  -3.06706
   D103       1.07689   0.00015   0.00343   0.03298   0.03634   1.11323
   D104       0.96801  -0.00017   0.00251   0.02780   0.03025   0.99826
   D105      -1.11268  -0.00041   0.00205   0.02229   0.02428  -1.08840
   D106       3.06359  -0.00027   0.00289   0.02546   0.02829   3.09188
   D107       2.32302   0.00010   0.02340   0.01835   0.04151   2.36453
   D108       0.26378   0.00055   0.02251   0.02125   0.04363   0.30741
   D109      -1.78474   0.00048   0.02198   0.02556   0.04754  -1.73720
   D110      -2.87909  -0.00003  -0.00014  -0.01888  -0.01929  -2.89837
   D111       0.18568   0.00020  -0.00265  -0.00035  -0.00318   0.18249
   D112       0.19919   0.00008   0.01136  -0.00872   0.00263   0.20182
   D113      -3.01923   0.00031   0.00885   0.00981   0.01874  -3.00049
   D114      -0.00156  -0.00002  -0.00101  -0.00255  -0.00356  -0.00511
   D115      -3.13975  -0.00008  -0.00118  -0.00535  -0.00655   3.13689
   D116       3.13802  -0.00001  -0.00031  -0.00115  -0.00145   3.13657
   D117      -0.00016  -0.00006  -0.00048  -0.00395  -0.00444  -0.00461
   D118      -0.04091   0.00050   0.00280   0.02489   0.02776  -0.01315
   D119       3.08588   0.00031  -0.00132   0.01858   0.01735   3.10323
   D120      -3.11864   0.00033   0.00495   0.00943   0.01437  -3.10427
   D121       0.00815   0.00014   0.00083   0.00312   0.00396   0.01211
   D122      -3.06740  -0.00036   0.00163  -0.02240  -0.02086  -3.08826
   D123       0.06758  -0.00022   0.00175  -0.01485  -0.01319   0.05439
   D124      -0.01116  -0.00011  -0.00122  -0.00180  -0.00301  -0.01418
   D125       3.12381   0.00004  -0.00110   0.00575   0.00466   3.12848
   D126      -0.15043  -0.00059  -0.01672  -0.02959  -0.04613  -0.19656
   D127       3.00642  -0.00039  -0.01248  -0.02305  -0.03535   2.97107
   D128      -0.00268  -0.00008  -0.00032  -0.00248  -0.00282  -0.00550
   D129      -3.13893  -0.00002   0.00116  -0.00152  -0.00038  -3.13930
   D130       3.12245  -0.00029  -0.00489  -0.00956  -0.01447   3.10798
   D131      -0.01380  -0.00024  -0.00342  -0.00860  -0.01203  -0.02583
   D132       0.00055  -0.00001   0.00024   0.00065   0.00090   0.00145
   D133      -3.13769  -0.00001   0.00063  -0.00202  -0.00138  -3.13906
   D134       3.13671  -0.00007  -0.00127  -0.00033  -0.00160   3.13511
   D135      -0.00153  -0.00007  -0.00087  -0.00299  -0.00388  -0.00540
   D136       0.00599   0.00004   0.00042   0.00284   0.00323   0.00922
   D137      -3.13591  -0.00013  -0.00067  -0.00656  -0.00729   3.13999
   D138      -3.13901   0.00010   0.00059   0.00564   0.00623  -3.13279
   D139       0.00227  -0.00007  -0.00050  -0.00375  -0.00429  -0.00202
   D140       0.00915   0.00003   0.00114   0.00002   0.00114   0.01029
   D141      -3.13891   0.00011   0.00106   0.00539   0.00645  -3.13246
   D142      -3.12577  -0.00012   0.00103  -0.00760  -0.00661  -3.13237
   D143       0.00935  -0.00004   0.00095  -0.00222  -0.00130   0.00806
   D144      -0.00392   0.00003  -0.00067   0.00057  -0.00009  -0.00401
   D145       3.13431   0.00004  -0.00106   0.00325   0.00219   3.13650
   D146      -3.13905  -0.00005  -0.00058  -0.00480  -0.00540   3.13874
   D147      -0.00082  -0.00004  -0.00098  -0.00213  -0.00311  -0.00393
         Item               Value     Threshold  Converged?
 Maximum Force            0.003634     0.000450     NO 
 RMS     Force            0.000507     0.000300     NO 
 Maximum Displacement     0.230372     0.001800     NO 
 RMS     Displacement     0.049414     0.001200     NO 
 Predicted change in Energy=-7.769796D-04
 Lowest energy point so far.  Saving SCF results.
 GradGradGradGradGradGradGradGradGradGradGradGradGradGradGradGradGradGrad

 Leave Link  103 at Wed Aug 28 11:07:44 2019, MaxMem=   536870912 cpu:         1.0
 (Enter /pbs_home/pkowalski/g09d01/g09/l202.exe)
                          Input orientation:                          
 ---------------------------------------------------------------------
 Center     Atomic      Atomic             Coordinates (Angstroms)
 Number     Number       Type             X           Y           Z
 ---------------------------------------------------------------------
      1          6           0       -1.702617    0.012682   -0.420664
      2          6           0       -3.009673    0.283262   -0.963981
      3          6           0       -3.804109   -0.834429   -0.628629
      4          8           0       -3.131235   -1.796619    0.030638
      5          6           0       -1.732815   -1.468467   -0.020105
      6          6           0       -5.158333   -0.893817   -0.935005
      7          6           0       -0.587762    0.728527   -0.159844
      8          6           0       -0.213203    2.122099   -0.550887
      9          6           0        0.504448    0.150220    0.608286
     10          6           0        1.339826    2.078038   -0.552090
     11          6           0        1.709487    1.035955    0.540184
     12          9           0       -0.617008    3.031992    0.364036
     13          9           0       -0.684466    2.515380   -1.746575
     14          9           0        1.748098    1.619057   -1.745676
     15          9           0        1.887629    3.268071   -0.328777
     16          9           0        2.845456    0.388874    0.222137
     17          9           0        1.933858    1.678744    1.708300
     18          6           0       -1.065143   -1.626602    1.336360
     19          6           0        0.334928   -1.009931    1.277920
     20          6           0       -1.869404   -0.997426    2.471889
     21          1           0       -1.319770   -1.119024    3.415186
     22          1           0       -2.840532   -1.503378    2.547924
     23          1           0       -2.031085    0.073998    2.291401
     24          6           0       -1.090962   -2.334410   -1.098862
     25          1           0       -1.205475   -3.390671   -0.823923
     26          1           0       -0.022694   -2.101830   -1.207045
     27          1           0       -1.592744   -2.150698   -2.058684
     28          6           0       -5.713731    0.204557   -1.591258
     29          6           0        1.184823   -1.933937    1.980699
     30          6           0        0.414740   -3.101786    2.165907
     31          8           0       -0.834307   -3.005817    1.669062
     32          6           0        0.936987   -4.235052    2.777677
     33          6           0       -4.943320    1.325158   -1.932740
     34          6           0       -3.589128    1.377018   -1.618095
     35          1           0       -2.981146    2.243605   -1.880816
     36          1           0       -6.777000    0.188583   -1.844678
     37          1           0       -5.411823    2.164867   -2.450279
     38          1           0       -5.749535   -1.768663   -0.660692
     39          6           0        2.517964   -1.898631    2.404396
     40          6           0        3.048608   -3.027190    3.020542
     41          6           0        2.265494   -4.176940    3.199871
     42          1           0        4.084029   -3.020073    3.367284
     43          1           0        2.706197   -5.053191    3.682527
     44          1           0        0.322773   -5.127204    2.907923
     45          1           0        3.119834   -1.000945    2.251472
 ---------------------------------------------------------------------
                    Distance matrix (angstroms):
                    1          2          3          4          5
     1  C    0.000000
     2  C    1.441111   0.000000
     3  C    2.275328   1.411674   0.000000
     4  O    2.349083   2.308668   1.346552   0.000000
     5  C    1.534654   2.364280   2.250014   1.437302   0.000000
     6  C    3.609468   2.450121   1.389717   2.420050   3.591857
     7  C    1.350319   2.590472   3.606588   3.589136   2.481422
     8  C    2.585528   3.372271   4.652066   4.920308   3.934859
     9  C    2.439015   3.852112   4.589462   4.164379   2.832026
    10  C    3.679596   4.723242   5.911716   5.944991   4.722481
    11  C    3.689549   5.009943   5.938367   5.631670   4.293658
    12  F    3.303110   3.878658   5.108054   5.454171   4.652604
    13  F    3.009678   3.316834   4.712027   5.266734   4.466628
    14  F    4.030326   5.003176   6.172065   6.215305   4.962575
    15  F    4.847254   5.770280   7.022557   7.139276   5.969731
    16  F    4.608653   5.974995   6.814469   6.366623   4.946612
    17  F    4.531247   5.790246   6.685921   6.367721   5.131941
    18  C    2.486113   3.566559   3.462752   2.450010   1.520128
    19  C    2.842976   4.229044   4.560412   3.766812   2.484086
    20  C    3.068387   3.839997   3.658260   2.861928   2.539798
    21  H    4.017596   4.898906   4.754511   3.898167   3.477635
    22  H    3.522188   3.943877   3.386217   2.550927   2.796968
    23  H    2.732572   3.405721   3.534888   3.133782   2.794857
    24  C    2.518515   3.248361   3.135639   2.393262   1.524975
    25  H    3.463031   4.095428   3.650399   2.641937   2.149204
    26  H    2.812774   3.830116   4.029885   3.359768   2.175888
    27  H    2.715768   3.021626   2.944106   2.618701   2.154266
    28  C    4.182839   2.776977   2.377562   3.647538   4.595130
    29  C    4.230034   5.583987   5.736459   4.738139   3.568262
    30  C    4.568749   5.742939   5.545180   4.340135   3.472517
    31  O    3.772566   4.741642   4.337515   3.069605   2.454394
    32  C    5.936341   7.070452   6.756120   5.481115   4.754937
    33  C    3.809346   2.400632   2.768090   4.109014   4.665817
    34  C    2.618048   1.399977   2.432233   3.605545   3.754498
    35  H    2.956974   2.164335   3.423381   4.472090   4.335903
    36  H    5.273340   3.870058   3.370966   4.555155   5.614150
    37  H    4.744411   3.394089   3.859913   5.200903   5.713314
    38  H    4.428132   3.436456   2.158357   2.708176   4.078543
    39  C    5.426545   6.830914   7.092276   6.128506   4.912471
    40  C    6.607334   7.971090   8.067489   6.974546   5.876833
    41  C    6.812277   8.065882   7.916431   6.695869   5.804356
    42  H    7.551915   8.943851   9.108627   8.043014   6.907790
    43  H    7.869999   9.096094   8.875140   7.616900   6.801806
    44  H    6.449816   7.441100   6.925769   5.594796   5.117143
    45  H    5.605692   7.039828   7.500913   6.681397   5.378368
                    6          7          8          9         10
     6  C    0.000000
     7  C    4.911516   0.000000
     8  C    5.804964   1.495076   0.000000
     9  C    5.961447   1.455124   2.397293   0.000000
    10  C    7.155740   2.385505   1.553654   2.400169   0.000000
    11  C    7.284721   2.421137   2.463104   1.497092   1.554236
    12  F    6.141915   2.362469   1.352054   3.101925   2.361888
    13  F    5.683023   2.391633   1.344034   3.543003   2.390778
    14  F    7.393950   2.960430   2.351015   3.040605   1.342385
    15  F    8.205754   3.550406   2.403347   3.537269   1.328960
    16  F    8.188096   3.471061   3.599588   2.384614   2.391574
    17  F    7.994017   3.278939   3.148072   2.364240   2.371007
    18  C    4.738172   2.830751   4.282553   2.480081   4.803590
    19  C    5.923380   2.437367   3.668050   1.350221   3.727507
    20  C    4.736530   3.398167   4.648830   3.228821   5.376066
    21  H    5.805984   4.090247   5.240144   3.580145   5.747515
    22  H    4.227832   4.169938   5.445143   4.205411   6.317597
    23  H    4.596308   2.918937   3.946900   3.044276   4.844033
    24  C    4.318062   3.242923   4.575064   3.410729   5.067286
    25  H    4.676720   4.217862   5.608011   4.184849   6.038148
    26  H    5.282811   3.070318   4.278833   2.940243   4.444853
    27  H    3.944088   3.592425   4.736389   4.099410   5.362089
    28  C    1.394833   5.347807   5.917360   6.595961   7.371734
    29  C    7.058244   3.848727   4.981450   2.586530   4.747104
    30  C    6.749068   4.591887   5.921508   3.606906   5.922320
    31  O    5.471646   4.165454   5.622230   3.588604   5.958688
    32  C    7.880406   5.965820   7.267438   4.911615   7.148758
    33  C    2.442448   4.740254   4.991858   6.124987   6.476955
    34  C    2.843538   3.399299   3.618142   4.818628   5.091402
    35  H    3.934224   3.314437   3.073270   4.767312   4.523685
    36  H    2.149227   6.437148   6.963894   7.683619   8.433486
    37  H    3.422843   5.529984   5.534905   6.958152   7.013944
    38  H    1.090929   5.755928   6.767649   6.663687   8.066471
    39  C    8.431298   4.808620   5.688518   3.387927   5.093399
    40  C    9.356896   6.119106   7.064679   4.731560   6.461192
    41  C    9.109847   6.594874   7.738865   5.342463   7.352471
    42  H   10.414024   6.951134   7.762744   5.520527   6.991629
    43  H   10.023613   7.683895   8.827767   6.432273   8.405557
    44  H    7.920365   6.673070   8.050033   5.759561   8.057395
    45  H    8.870916   4.748872   5.358708   3.296283   4.528634
                   11         12         13         14         15
    11  C    0.000000
    12  F    3.070468   0.000000
    13  F    3.626152   2.173964   0.000000
    14  F    2.359376   3.470014   2.592443   0.000000
    15  F    2.401909   2.609393   3.031892   2.178605   0.000000
    16  F    1.345472   4.358311   4.567078   2.567067   3.083945
    17  F    1.352040   3.185160   4.414945   3.459482   2.584140
    18  C    3.927044   4.780035   5.177394   5.286546   5.953937
    19  C    2.572803   4.251883   4.755475   4.248618   4.826350
    20  C    4.546932   4.716752   5.615988   6.141674   6.336679
    21  H    4.699571   5.199454   6.344783   6.598742   6.599338
    22  H    5.584077   5.503000   6.264324   7.017131   7.307369
    23  H    4.240755   3.803167   4.907033   5.741726   5.694186
    24  C    4.678499   5.582381   4.909708   4.910044   6.391622
    25  H    5.472916   6.558059   6.000347   5.888174   7.358757
    26  H    3.987349   5.401632   4.695493   4.155818   5.766847
    27  H    5.273860   5.803612   4.763891   5.046805   6.668480
    28  C    7.767782   6.147694   5.536924   7.596284   8.292144
    29  C    3.342247   5.524550   6.097806   5.179471   5.734850
    30  C    4.630362   6.475684   6.933132   6.274128   6.997709
    31  O    4.907258   6.181056   6.494047   6.302278   7.124744
    32  C    5.778118   7.813482   8.286513   7.442393   8.176224
    33  C    7.103438   5.187045   4.425960   6.700481   7.280761
    34  C    5.731476   3.937167   3.122408   5.344234   5.935764
    35  H    5.414952   3.354111   2.316597   4.772219   5.211845
    36  H    8.855850   7.135047   6.522467   8.644845   9.319711
    37  H    7.805790   5.626946   4.792281   7.215181   7.681135
    38  H    8.058846   7.102056   6.722135   8.298695   9.154515
    39  C    3.569414   6.188874   6.853437   5.494535   5.878976
    40  C    4.945156   7.563561   8.208613   6.782018   7.224688
    41  C    5.878551   8.265561   8.829311   7.636735   8.247565
    42  H    5.484734   8.230841   8.918034   7.288378   7.617466
    43  H    6.924265   9.350201   9.912366   8.654607   9.273835
    44  H    6.746384   8.598083   9.004886   8.318628   9.132669
    45  H    3.011071   5.813002   6.543823   4.972249   5.138143
                   16         17         18         19         20
    16  F    0.000000
    17  F    2.168745   0.000000
    18  C    4.538328   4.478578   0.000000
    19  C    3.061713   3.157654   1.530979   0.000000
    20  C    5.404917   4.712723   1.527130   2.506950   0.000000
    21  H    5.460625   4.618123   2.154992   2.705149   1.098496
    22  H    6.428092   5.798765   2.152924   3.455423   1.097661
    23  H    5.306756   4.316942   2.176509   2.792859   1.098484
    24  C    4.965552   5.756310   2.536132   3.071889   3.891499
    25  H    5.638195   6.478158   2.792571   3.529661   4.126839
    26  H    4.058626   5.159464   2.789524   2.737734   4.261995
    27  H    5.599034   6.425863   3.475537   4.018730   4.683233
    28  C    8.751117   8.458483   5.790808   6.803928   5.721256
    29  C    3.353460   3.699557   2.360504   1.438753   3.232124
    30  C    4.676680   5.036923   2.248193   2.273928   3.120781
    31  O    5.211351   5.441451   1.437432   2.345989   2.397831
    32  C    5.617271   6.091823   3.590256   3.607375   4.295529
    33  C    8.135426   7.789594   5.868573   6.604610   5.851847
    34  C    6.765113   6.454403   4.911317   5.429792   5.032237
    35  H    6.466199   6.112126   5.385145   5.617780   5.539521
    36  H    9.843958   9.524877   6.785220   7.859171   6.642580
    37  H    8.858815   8.455124   6.899818   7.550096   6.839339
    38  H    8.905517   8.748216   5.094303   6.430753   5.046116
    39  C    3.178393   3.690981   3.748781   2.612352   4.479479
    40  C    4.420615   5.011034   4.660586   3.803962   5.348627
    41  C    5.481780   6.051760   4.590212   4.177431   5.266560
    42  H    4.800722   5.427185   5.707923   4.739396   6.351078
    43  H    6.450563   7.057835   5.609725   5.268112   6.233057
    44  H    6.633588   7.096169   4.080483   4.428205   4.695832
    45  H    2.474890   2.980320   4.329308   2.950184   4.994106
                   21         22         23         24         25
    21  H    0.000000
    22  H    1.792370   0.000000
    23  H    1.786663   1.791403   0.000000
    24  C    4.680400   4.129245   4.263584   0.000000
    25  H    4.810768   4.195788   4.731893   1.097448   0.000000
    26  H    4.900340   4.732668   4.583338   1.098633   1.790772
    27  H    5.576928   4.816310   4.905574   1.098542   1.792246
    28  C    6.791409   5.320258   5.352940   5.297056   5.817116
    29  C    2.999137   4.087862   3.803999   3.850101   3.962512
    30  C    2.915574   3.646593   4.010414   3.676237   3.412862
    31  O    2.616222   2.656062   3.362269   2.859731   2.549677
    32  C    3.899873   4.667385   5.254887   4.769966   4.274886
    33  C    6.906841   5.700762   5.281087   5.378518   6.118824
    34  C    6.059219   5.119843   4.405624   4.503902   5.389190
    35  H    6.489613   5.802878   4.797625   5.014227   6.001258
    36  H    7.691383   6.136242   6.296348   6.265203   6.700365
    37  H    7.869721   6.711899   6.187459   6.382762   7.155585
    38  H    6.054555   4.339112   5.092851   4.713212   4.827633
    39  C    4.044464   5.374971   4.959626   5.048472   5.149002
    40  C    4.783259   6.101421   5.996024   5.880942   5.745367
    41  C    4.717132   5.800386   6.111988   5.756720   5.371849
    42  H    5.728641   7.135913   6.937249   6.870016   6.758876
    43  H    5.635384   6.682417   7.117945   6.683701   6.194613
    44  H    4.361281   4.823713   5.742234   5.084552   4.390645
    45  H    4.591106   5.988847   5.262040   5.543796   5.820407
                   26         27         28         29         30
    26  H    0.000000
    27  H    1.786823   0.000000
    28  C    6.152637   4.769512   0.000000
    29  C    3.412916   4.906983   8.057424   0.000000
    30  C    3.545146   4.773021   7.912417   1.411100   0.000000
    31  O    3.122162   3.899044   6.689168   2.307148   1.347658
    32  C    4.620566   5.842471   9.112068   2.447800   1.389711
    33  C    6.040152   4.829471   1.402101   7.968115   8.068801
    34  C    4.999080   4.077309   2.426793   6.834059   7.099952
    35  H    5.299926   4.611854   3.421780   7.051132   7.515399
    36  H    7.160532   5.691621   1.093169   9.084561   8.867494
    37  H    6.985201   5.776054   2.161453   8.941449   9.110194
    38  H    5.762484   4.402187   2.181934   7.422236   6.911235
    39  C    4.420264   6.072935   9.388794   1.399296   2.434751
    40  C    5.306757   6.936060  10.415924   2.397951   2.770059
    41  C    5.381709   6.829646  10.286908   2.772236   2.377042
    42  H    6.215530   7.900803  11.444713   3.392300   3.861822
    43  H    6.329715   7.737368  11.240636   3.865299   3.370296
    44  H    5.119101   6.098851   9.225491   3.435088   2.159019
    45  H    4.800913   6.489050   9.708330   2.165192   3.426133
                   31         32         33         34         35
    31  O    0.000000
    32  C    2.424362   0.000000
    33  C    6.972396   9.363866   0.000000
    34  C    6.132185   8.444162   1.391232   0.000000
    35  H    6.690814   8.889676   2.167111   1.090705   0.000000
    36  H    7.606982  10.021992   2.159153   3.409728   4.316588
    37  H    8.041057  10.421031   1.091995   2.153010   2.497734
    38  H    5.578331   7.912967   3.440904   3.934373   5.025036
    39  C    3.606148   2.845644   9.212726   8.012920   8.109339
    40  C    4.111445   2.444761  10.360929   9.218109   9.389490
    41  C    3.650160   1.395190  10.420354   9.398715   9.724403
    42  H    5.203286   3.424570  11.334210  10.152130  10.255026
    43  H    4.558612   2.149001  11.433707  10.443912  10.795364
    44  H    2.715491   1.090944   9.633106   8.837008   9.390247
    45  H    4.471459   3.937151   9.377251   8.101755   8.051389
                   36         37         38         39         40
    36  H    0.000000
    37  H    2.477127   0.000000
    38  H    2.507653   4.334666   0.000000
    39  C   10.431081  10.146990   8.818345   0.000000
    40  C   11.426029  11.334294   9.619911   1.390994   0.000000
    41  C   11.237080  11.449188   9.216531   2.426359   1.402623
    42  H   12.466835  12.284088  10.699981   2.153449   1.091960
    43  H   12.163766  12.474530  10.057389   3.408856   2.158738
    44  H   10.062385  10.713086   7.803059   3.936508   3.442807
    45  H   10.776862  10.242948   9.366739   1.091546   2.168458
                   41         42         43         44         45
    41  C    0.000000
    42  H    2.161814   0.000000
    43  H    1.093156   2.476160   0.000000
    44  H    2.182293   4.335673   2.507229   0.000000
    45  H    3.422908   2.500317   4.317373   5.027971   0.000000
 Stoichiometry    C23H14F6O2
 Framework group  C1[X(C23H14F6O2)]
 Deg. of freedom   129
 Full point group                 C1      NOp   1
 RotChk:  IX=0 Diff= 6.06D-03
 Largest Abelian subgroup         C1      NOp   1
 Largest concise Abelian subgroup C1      NOp   1
                         Standard orientation:                         
 ---------------------------------------------------------------------
 Center     Atomic      Atomic             Coordinates (Angstroms)
 Number     Number       Type             X           Y           Z
 ---------------------------------------------------------------------
      1          6           0        1.419526   -0.302582    0.165190
      2          6           0        2.802361   -0.704510    0.110215
      3          6           0        2.791266   -2.115725    0.075997
      4          8           0        1.556082   -2.647598    0.144065
      5          6           0        0.638951   -1.589022    0.466748
      6          6           0        3.959184   -2.858459   -0.049021
      7          6           0        0.727688    0.840206   -0.031681
      8          6           0        1.202529    2.248018   -0.198550
      9          6           0       -0.725912    0.827516   -0.097042
     10          6           0       -0.010664    3.085312    0.292306
     11          6           0       -1.256741    2.226921   -0.062808
     12          9           0        1.440048    2.553467   -1.494056
     13          9           0        2.310961    2.552738    0.497835
     14          9           0        0.069651    3.202268    1.627173
     15          9           0       -0.052905    4.296686   -0.252601
     16          9           0       -2.241642    2.415487    0.834247
     17          9           0       -1.736222    2.617660   -1.265071
     18          6           0       -0.602694   -1.629742   -0.409294
     19          6           0       -1.398874   -0.337952   -0.206140
     20          6           0       -0.279892   -1.820668   -1.889656
     21          1           0       -1.213813   -1.810356   -2.467911
     22          1           0        0.222905   -2.786785   -2.026303
     23          1           0        0.372674   -1.016473   -2.255845
     24          6           0        0.316240   -1.690696    1.953714
     25          1           0       -0.163598   -2.658038    2.149661
     26          1           0       -0.357885   -0.881700    2.266888
     27          1           0        1.246895   -1.620951    2.533205
     28          6           0        5.158365   -2.152381   -0.143776
     29          6           0       -2.775928   -0.749156   -0.138002
     30          6           0       -2.753017   -2.154769   -0.015809
     31          8           0       -1.509239   -2.673613   -0.015947
     32          6           0       -3.919270   -2.897871    0.121841
     33          6           0        5.192147   -0.751026   -0.112926
     34          6           0        4.017123   -0.016091    0.008387
     35          1           0        4.033188    1.074176    0.034795
     36          1           0        6.094230   -2.708289   -0.244489
     37          1           0        6.150456   -0.232508   -0.185271
     38          1           0        3.921146   -3.948377   -0.076530
     39          6           0       -3.994816   -0.062536   -0.108073
     40          6           0       -5.167739   -0.798094    0.026355
     41          6           0       -5.124493   -2.195303    0.141636
     42          1           0       -6.131389   -0.284811    0.043559
     43          1           0       -6.059361   -2.751207    0.251099
     44          1           0       -3.876316   -3.983822    0.216842
     45          1           0       -4.014915    1.025741   -0.190054
 ---------------------------------------------------------------------
 Rotational constants (GHZ):      0.2071855      0.1498314      0.0959215
 Leave Link  202 at Wed Aug 28 11:07:44 2019, MaxMem=   536870912 cpu:         0.0
 (Enter /pbs_home/pkowalski/g09d01/g09/l301.exe)
 Basis read from rwf:  (5D, 7F)
 No pseudopotential information found on rwf file.
 There are   535 symmetry adapted cartesian basis functions of A   symmetry.
 There are   504 symmetry adapted basis functions of A   symmetry.
   504 basis functions,   873 primitive gaussians,   535 cartesian basis functions
   111 alpha electrons      111 beta electrons
       nuclear repulsion energy      3365.3388330903 Hartrees.
 IExCor= 1009 DFT=T Ex+Corr=PBE1PBE ExCW=0 ScaHFX=  0.250000
 ScaDFX=  0.750000  0.750000  1.000000  1.000000 ScalE2=  1.000000  1.000000
 IRadAn=      0 IRanWt=     -1 IRanGd=            0 ICorTp=0 IEmpDi=131
 NAtoms=   45 NActive=   45 NUniq=   45 SFac= 1.00D+00 NAtFMM=   60 NAOKFM=F Big=F
 Integral buffers will be    131072 words long.
 Raffenetti 2 integral format.
 Two-electron integral symmetry is turned on.
 R6Disp:  Grimme-D3 Dispersion energy=       -0.0358599366 Hartrees.
 Nuclear repulsion after empirical dispersion term =     3365.3029731538 Hartrees.
 No density basis found on file   724.
 Leave Link  301 at Wed Aug 28 11:07:44 2019, MaxMem=   536870912 cpu:         0.6
 (Enter /pbs_home/pkowalski/g09d01/g09/l302.exe)
 NPDir=0 NMtPBC=     1 NCelOv=     1 NCel=       1 NClECP=     1 NCelD=      1
         NCelK=      1 NCelE2=     1 NClLst=     1 CellRange=     0.0.
 One-electron integrals computed using PRISM.
 NBasis=   504 RedAO= T EigKep=  2.52D-04  NBF=   504
 NBsUse=   504 1.00D-06 EigRej= -1.00D+00 NBFU=   504
 Precomputing XC quadrature grid using
 IXCGrd= 4 IRadAn=           0 IRanWt=          -1 IRanGd=           0 AccXCQ= 0.00D+00.
 Generated NRdTot=       0 NPtTot=           0 NUsed=           0 NTot=          32
 NSgBfM=   517   520   521   524   524 MxSgAt=    45 MxSgA2=    45.
 Leave Link  302 at Wed Aug 28 11:07:45 2019, MaxMem=   536870912 cpu:         9.8
 (Enter /pbs_home/pkowalski/g09d01/g09/l303.exe)
 DipDrv:  MaxL=1.
 Leave Link  303 at Wed Aug 28 11:07:46 2019, MaxMem=   536870912 cpu:         1.1
 (Enter /pbs_home/pkowalski/g09d01/g09/l401.exe)
 Initial guess from the checkpoint file:  "dae0097freq_closed_pbe0d3.chk"
 B after Tr=     0.000000    0.000000    0.000000
         Rot=    0.999996   -0.000935   -0.002475   -0.001173 Ang=  -0.33 deg.
 Guess basis will be translated and rotated to current coordinates.
 JPrj=2 DoOrth=T DoCkMO=T.
 Generating alternative initial guess.
 ExpMin= 1.22D-01 ExpMax= 2.89D+03 ExpMxC= 4.35D+02 IAcc=1 IRadAn=         1 AccDes= 0.00D+00
 Harris functional with IExCor= 1009 and IRadAn=       1 diagonalized for initial guess.
 HarFok:  IExCor= 1009 AccDes= 0.00D+00 IRadAn=         1 IDoV= 1 UseB2=F ITyADJ=14
 ICtDFT=  3500011 ScaDFX=  1.000000  1.000000  1.000000  1.000000
 FoFCou: FMM=F IPFlag=           0 FMFlag=      100000 FMFlg1=           0
         NFxFlg=           0 DoJE=T BraDBF=F KetDBF=T FulRan=T
         wScrn=  0.000000 ICntrl=     500 IOpCl=  0 I1Cent=   200000004 NGrid=           0
         NMat0=    1 NMatS0=      1 NMatT0=    0 NMatD0=    1 NMtDS0=    0 NMtDT0=    0
 Petite list used in FoFCou.
 Harris En= -1631.65758621286    
 Leave Link  401 at Wed Aug 28 11:07:49 2019, MaxMem=   536870912 cpu:        26.3
 (Enter /pbs_home/pkowalski/g09d01/g09/l502.exe)
 Closed shell SCF:
 Using DIIS extrapolation, IDIIS=  1040.
 Integral symmetry usage will be decided dynamically.
 IVT=      885537 IEndB=      885537 NGot=   536870912 MDV=   536288776
 LenX=   536288776 LenY=   536002016
 Requested convergence on RMS density matrix=1.00D-08 within 128 cycles.
 Requested convergence on MAX density matrix=1.00D-06.
 Requested convergence on             energy=1.00D-06.
 No special actions if energy rises.
 Fock matrices will be formed incrementally for  20 cycles.
 Integral accuracy reduced to 1.0D-05 until final iterations.

 Cycle   1  Pass 0  IDiag  1:
 FoFJK:  IHMeth= 1 ICntrl=       0 DoSepK=F KAlg= 0 I1Cent=   0 FoldK=F
 IRaf= 760000000 NMat=   1 IRICut=       1 DoRegI=T DoRafI=F ISym2E= 0.
 FoFCou: FMM=F IPFlag=           0 FMFlag=      100000 FMFlg1=           0
         NFxFlg=           0 DoJE=F BraDBF=F KetDBF=F FulRan=T
         wScrn=  0.000000 ICntrl=       0 IOpCl=  0 I1Cent=           0 NGrid=           0
         NMat0=    1 NMatS0=      1 NMatT0=    0 NMatD0=    1 NMtDS0=    0 NMtDT0=    0
 Symmetry not used in FoFCou.
 E= -1631.46430604898    
 DIIS: error= 2.28D-03 at cycle   1 NSaved=   1.
 NSaved= 1 IEnMin= 1 EnMin= -1631.46430604898     IErMin= 1 ErrMin= 2.28D-03
 ErrMax= 2.28D-03  0.00D+00 EMaxC= 1.00D-01 BMatC= 1.12D-02 BMatP= 1.12D-02
 IDIUse=3 WtCom= 9.77D-01 WtEn= 2.28D-02
 Coeff-Com:  0.100D+01
 Coeff-En:   0.100D+01
 Coeff:      0.100D+01
 Gap=     0.605 Goal=   None    Shift=    0.000
 GapD=    0.605 DampG=2.000 DampE=1.000 DampFc=2.0000 IDamp=-1.
 RMSDP=5.59D-04 MaxDP=1.75D-02              OVMax= 1.47D-02

 Cycle   2  Pass 0  IDiag  1:
 RMSU=  5.59D-04    CP:  1.00D+00
 E= -1631.47862047465     Delta-E=       -0.014314425671 Rises=F Damp=F
 DIIS: error= 3.24D-04 at cycle   2 NSaved=   2.
 NSaved= 2 IEnMin= 2 EnMin= -1631.47862047465     IErMin= 2 ErrMin= 3.24D-04
 ErrMax= 3.24D-04  0.00D+00 EMaxC= 1.00D-01 BMatC= 1.43D-04 BMatP= 1.12D-02
 IDIUse=3 WtCom= 9.97D-01 WtEn= 3.24D-03
 Coeff-Com: -0.559D-01 0.106D+01
 Coeff-En:   0.000D+00 0.100D+01
 Coeff:     -0.558D-01 0.106D+01
 Gap=     0.118 Goal=   None    Shift=    0.000
 RMSDP=7.41D-05 MaxDP=2.52D-03 DE=-1.43D-02 OVMax= 4.37D-03

 Cycle   3  Pass 0  IDiag  1:
 RMSU=  7.13D-05    CP:  1.00D+00  1.03D+00
 E= -1631.47873273031     Delta-E=       -0.000112255656 Rises=F Damp=F
 DIIS: error= 2.97D-04 at cycle   3 NSaved=   3.
 NSaved= 3 IEnMin= 3 EnMin= -1631.47873273031     IErMin= 3 ErrMin= 2.97D-04
 ErrMax= 2.97D-04  0.00D+00 EMaxC= 1.00D-01 BMatC= 1.54D-04 BMatP= 1.43D-04
 IDIUse=3 WtCom= 9.97D-01 WtEn= 2.97D-03
 Coeff-Com: -0.385D-01 0.581D+00 0.457D+00
 Coeff-En:   0.000D+00 0.150D+00 0.850D+00
 Coeff:     -0.384D-01 0.580D+00 0.458D+00
 Gap=     0.118 Goal=   None    Shift=    0.000
 RMSDP=4.92D-05 MaxDP=2.24D-03 DE=-1.12D-04 OVMax= 3.58D-03

 Cycle   4  Pass 0  IDiag  1:
 RMSU=  3.13D-05    CP:  1.00D+00  1.05D+00  4.96D-01
 E= -1631.47884816932     Delta-E=       -0.000115439015 Rises=F Damp=F
 DIIS: error= 8.70D-05 at cycle   4 NSaved=   4.
 NSaved= 4 IEnMin= 4 EnMin= -1631.47884816932     IErMin= 4 ErrMin= 8.70D-05
 ErrMax= 8.70D-05  0.00D+00 EMaxC= 1.00D-01 BMatC= 1.25D-05 BMatP= 1.43D-04
 IDIUse=1 WtCom= 1.00D+00 WtEn= 0.00D+00
 Coeff-Com: -0.798D-02 0.933D-01 0.230D+00 0.685D+00
 Coeff:     -0.798D-02 0.933D-01 0.230D+00 0.685D+00
 Gap=     0.118 Goal=   None    Shift=    0.000
 RMSDP=1.74D-05 MaxDP=6.87D-04 DE=-1.15D-04 OVMax= 1.77D-03

 Cycle   5  Pass 0  IDiag  1:
 RMSU=  1.20D-05    CP:  1.00D+00  1.05D+00  5.80D-01  6.55D-01
 E= -1631.47885532246     Delta-E=       -0.000007153136 Rises=F Damp=F
 DIIS: error= 5.14D-05 at cycle   5 NSaved=   5.
 NSaved= 5 IEnMin= 5 EnMin= -1631.47885532246     IErMin= 5 ErrMin= 5.14D-05
 ErrMax= 5.14D-05  0.00D+00 EMaxC= 1.00D-01 BMatC= 3.37D-06 BMatP= 1.25D-05
 IDIUse=1 WtCom= 1.00D+00 WtEn= 0.00D+00
 Coeff-Com: -0.949D-03-0.365D-02 0.968D-01 0.438D+00 0.469D+00
 Coeff:     -0.949D-03-0.365D-02 0.968D-01 0.438D+00 0.469D+00
 Gap=     0.118 Goal=   None    Shift=    0.000
 RMSDP=6.47D-06 MaxDP=3.07D-04 DE=-7.15D-06 OVMax= 7.21D-04

 Initial convergence to 1.0D-05 achieved.  Increase integral accuracy.
 Cycle   6  Pass 1  IDiag  1:
 E= -1631.47882261402     Delta-E=        0.000032708436 Rises=F Damp=F
 DIIS: error= 1.40D-04 at cycle   1 NSaved=   1.
 NSaved= 1 IEnMin= 1 EnMin= -1631.47882261402     IErMin= 1 ErrMin= 1.40D-04
 ErrMax= 1.40D-04  0.00D+00 EMaxC= 1.00D-01 BMatC= 5.95D-06 BMatP= 5.95D-06
 IDIUse=3 WtCom= 9.99D-01 WtEn= 1.40D-03
 Coeff-Com:  0.100D+01
 Coeff-En:   0.100D+01
 Coeff:      0.100D+01
 Gap=     0.118 Goal=   None    Shift=    0.000
 RMSDP=6.47D-06 MaxDP=3.07D-04 DE= 3.27D-05 OVMax= 3.21D-04

 Cycle   7  Pass 1  IDiag  1:
 RMSU=  1.36D-04    CP:  1.00D+00
 E= -1631.47882806698     Delta-E=       -0.000005452956 Rises=F Damp=F
 DIIS: error= 2.14D-05 at cycle   2 NSaved=   2.
 NSaved= 2 IEnMin= 2 EnMin= -1631.47882806698     IErMin= 2 ErrMin= 2.14D-05
 ErrMax= 2.14D-05  0.00D+00 EMaxC= 1.00D-01 BMatC= 4.26D-07 BMatP= 5.95D-06
 IDIUse=1 WtCom= 1.00D+00 WtEn= 0.00D+00
 Coeff-Com:  0.880D-01 0.912D+00
 Coeff:      0.880D-01 0.912D+00
 Gap=     0.118 Goal=   None    Shift=    0.000
 RMSDP=5.31D-06 MaxDP=2.57D-04 DE=-5.45D-06 OVMax= 5.62D-04

 Cycle   8  Pass 1  IDiag  1:
 RMSU=  4.99D-06    CP:  1.00D+00  1.01D+00
 E= -1631.47882727655     Delta-E=        0.000000790427 Rises=F Damp=F
 DIIS: error= 3.76D-05 at cycle   3 NSaved=   3.
 NSaved= 3 IEnMin= 2 EnMin= -1631.47882806698     IErMin= 2 ErrMin= 2.14D-05
 ErrMax= 3.76D-05  0.00D+00 EMaxC= 1.00D-01 BMatC= 1.18D-06 BMatP= 4.26D-07
 IDIUse=1 WtCom= 1.00D+00 WtEn= 0.00D+00
 Coeff-Com: -0.599D-02 0.628D+00 0.378D+00
 Coeff:     -0.599D-02 0.628D+00 0.378D+00
 Gap=     0.118 Goal=   None    Shift=    0.000
 RMSDP=3.34D-06 MaxDP=1.59D-04 DE= 7.90D-07 OVMax= 3.90D-04

 Cycle   9  Pass 1  IDiag  1:
 RMSU=  1.00D-06    CP:  1.00D+00  1.02D+00  3.67D-01
 E= -1631.47882848186     Delta-E=       -0.000001205311 Rises=F Damp=F
 DIIS: error= 2.92D-06 at cycle   4 NSaved=   4.
 NSaved= 4 IEnMin= 4 EnMin= -1631.47882848186     IErMin= 4 ErrMin= 2.92D-06
 ErrMax= 2.92D-06  0.00D+00 EMaxC= 1.00D-01 BMatC= 1.41D-08 BMatP= 4.26D-07
 IDIUse=1 WtCom= 1.00D+00 WtEn= 0.00D+00
 Coeff-Com: -0.522D-02 0.353D+00 0.223D+00 0.429D+00
 Coeff:     -0.522D-02 0.353D+00 0.223D+00 0.429D+00
 Gap=     0.118 Goal=   None    Shift=    0.000
 RMSDP=4.40D-07 MaxDP=1.85D-05 DE=-1.21D-06 OVMax= 3.29D-05

 Cycle  10  Pass 1  IDiag  1:
 RMSU=  3.14D-07    CP:  1.00D+00  1.02D+00  3.95D-01  7.33D-01
 E= -1631.47882849358     Delta-E=       -0.000000011723 Rises=F Damp=F
 DIIS: error= 5.02D-07 at cycle   5 NSaved=   5.
 NSaved= 5 IEnMin= 5 EnMin= -1631.47882849358     IErMin= 5 ErrMin= 5.02D-07
 ErrMax= 5.02D-07  0.00D+00 EMaxC= 1.00D-01 BMatC= 4.98D-10 BMatP= 1.41D-08
 IDIUse=1 WtCom= 1.00D+00 WtEn= 0.00D+00
 Coeff-Com: -0.195D-02 0.114D+00 0.741D-01 0.206D+00 0.608D+00
 Coeff:     -0.195D-02 0.114D+00 0.741D-01 0.206D+00 0.608D+00
 Gap=     0.118 Goal=   None    Shift=    0.000
 RMSDP=1.00D-07 MaxDP=5.03D-06 DE=-1.17D-08 OVMax= 4.48D-06

 Cycle  11  Pass 1  IDiag  1:
 RMSU=  9.63D-08    CP:  1.00D+00  1.02D+00  3.91D-01  7.29D-01  9.51D-01
 E= -1631.47882849403     Delta-E=       -0.000000000451 Rises=F Damp=F
 DIIS: error= 1.44D-07 at cycle   6 NSaved=   6.
 NSaved= 6 IEnMin= 6 EnMin= -1631.47882849403     IErMin= 6 ErrMin= 1.44D-07
 ErrMax= 1.44D-07  0.00D+00 EMaxC= 1.00D-01 BMatC= 3.30D-11 BMatP= 4.98D-10
 IDIUse=1 WtCom= 1.00D+00 WtEn= 0.00D+00
 Coeff-Com: -0.149D-03 0.302D-02 0.278D-02 0.291D-01 0.236D+00 0.730D+00
 Coeff:     -0.149D-03 0.302D-02 0.278D-02 0.291D-01 0.236D+00 0.730D+00
 Gap=     0.118 Goal=   None    Shift=    0.000
 RMSDP=2.91D-08 MaxDP=1.58D-06 DE=-4.51D-10 OVMax= 1.56D-06

 Cycle  12  Pass 1  IDiag  1:
 RMSU=  1.92D-08    CP:  1.00D+00  1.02D+00  3.93D-01  7.41D-01  9.89D-01
                    CP:  8.86D-01
 E= -1631.47882849401     Delta-E=        0.000000000027 Rises=F Damp=F
 DIIS: error= 5.86D-08 at cycle   7 NSaved=   7.
 NSaved= 7 IEnMin= 6 EnMin= -1631.47882849403     IErMin= 7 ErrMin= 5.86D-08
 ErrMax= 5.86D-08  0.00D+00 EMaxC= 1.00D-01 BMatC= 7.01D-12 BMatP= 3.30D-11
 IDIUse=1 WtCom= 1.00D+00 WtEn= 0.00D+00
 Coeff-Com:  0.551D-04-0.653D-02-0.379D-02 0.143D-02 0.877D-01 0.408D+00
 Coeff-Com:  0.514D+00
 Coeff:      0.551D-04-0.653D-02-0.379D-02 0.143D-02 0.877D-01 0.408D+00
 Coeff:      0.514D+00
 Gap=     0.118 Goal=   None    Shift=    0.000
 RMSDP=9.68D-09 MaxDP=4.30D-07 DE= 2.73D-11 OVMax= 6.17D-07

 SCF Done:  E(RPBE1PBE) =  -1631.47882849     A.U. after   12 cycles
            NFock= 12  Conv=0.97D-08     -V/T= 2.0080
 KE= 1.618562533998D+03 PE=-1.055503899291D+04 EE= 3.939694657268D+03
 Leave Link  502 at Wed Aug 28 11:12:41 2019, MaxMem=   536870912 cpu:      2331.5
 (Enter /pbs_home/pkowalski/g09d01/g09/l701.exe)
 Compute integral first derivatives.
 ... and contract with generalized density number  0.
 R6Disp: Adding Grimme-D3 dispersion energy 1st derivatives to the gradient.
 Leave Link  701 at Wed Aug 28 11:12:42 2019, MaxMem=   536870912 cpu:         4.4
 (Enter /pbs_home/pkowalski/g09d01/g09/l702.exe)
 L702 exits ... SP integral derivatives will be done elsewhere.
 Leave Link  702 at Wed Aug 28 11:12:42 2019, MaxMem=   536870912 cpu:         0.2
 (Enter /pbs_home/pkowalski/g09d01/g09/l703.exe)
 Compute integral first derivatives, UseDBF=F ICtDFT=           0.
 Integral derivatives from FoFJK, PRISM(SPDF).
 Calling FoFJK, ICntrl=      2127 FMM=F ISym2X=0 I1Cent= 0 IOpClX= 0 NMat=1 NMatS=1 NMatT=0.
 FoFJK:  IHMeth= 1 ICntrl=    2127 DoSepK=F KAlg= 0 I1Cent=   0 FoldK=F
 IRaf=         0 NMat=   1 IRICut=       1 DoRegI=T DoRafI=F ISym2E= 0.
 FoFCou: FMM=F IPFlag=           0 FMFlag=      100000 FMFlg1=         800
         NFxFlg=           0 DoJE=F BraDBF=F KetDBF=F FulRan=T
         wScrn=  0.000000 ICntrl=    2127 IOpCl=  0 I1Cent=           0 NGrid=           0
         NMat0=    1 NMatS0=      1 NMatT0=    0 NMatD0=    1 NMtDS0=    0 NMtDT0=    0
 Symmetry not used in FoFCou.
 Leave Link  703 at Wed Aug 28 11:14:13 2019, MaxMem=   536870912 cpu:       725.4
 (Enter /pbs_home/pkowalski/g09d01/g09/l716.exe)
 Dipole        = 8.37323545D-03-1.36450401D+00 4.07532937D-02
 ***** Axes restored to original set *****
 -------------------------------------------------------------------
 Center     Atomic                   Forces (Hartrees/Bohr)
 Number     Number              X              Y              Z
 -------------------------------------------------------------------
      1        6          -0.001387285   -0.002482454   -0.000764312
      2        6          -0.001123193   -0.000240031    0.000696387
      3        6          -0.000090304    0.000647786    0.000032457
      4        8           0.000607681   -0.000042233    0.000458566
      5        6          -0.001269766    0.000646029    0.001507570
      6        6           0.000335949    0.000049368   -0.000290616
      7        6           0.002226238    0.001318518    0.000131839
      8        6           0.000540824    0.000072326    0.000757996
      9        6           0.000461231    0.001186741   -0.001297177
     10        6          -0.000684365   -0.001479933   -0.000724422
     11        6          -0.001161884    0.000899999    0.001117546
     12        9          -0.000100561    0.000100845   -0.000170372
     13        9           0.000126799    0.000089223   -0.000081199
     14        9          -0.000133300    0.000251584    0.000696481
     15        9           0.000810591    0.001562154   -0.000126363
     16        9           0.000955484   -0.000149756   -0.000190303
     17        9           0.000060619   -0.000539194   -0.000958404
     18        6           0.000424693   -0.000484076   -0.000405007
     19        6          -0.001076009   -0.001350404    0.000848801
     20        6          -0.000161485   -0.000550732   -0.000410863
     21        1           0.000015404    0.000106323    0.000103378
     22        1          -0.000172030    0.000126997   -0.000002072
     23        1           0.000007971    0.000247844   -0.000110178
     24        6           0.000226130    0.000302119   -0.000344829
     25        1           0.000191109   -0.000243967   -0.000032075
     26        1           0.000116024    0.000100915   -0.000044424
     27        1           0.000036080    0.000006455   -0.000109627
     28        6          -0.000437320   -0.000145968   -0.000117251
     29        6           0.000209139   -0.000788821   -0.000064325
     30        6           0.000609530   -0.000100681   -0.000863993
     31        8          -0.000439053    0.000473026    0.000537502
     32        6          -0.000127330    0.000352241   -0.000092705
     33        6           0.000004393    0.000017297   -0.000001219
     34        6           0.000599594    0.000130683   -0.000569566
     35        1          -0.000467223   -0.000082743    0.000238198
     36        1           0.000170071    0.000015126    0.000029032
     37        1           0.000045172   -0.000064862    0.000094809
     38        1          -0.000016599    0.000061732   -0.000108162
     39        6           0.000040873    0.000889199    0.000235760
     40        6          -0.000000368   -0.000041271    0.000063800
     41        6           0.000128394   -0.000382437    0.000262015
     42        1          -0.000080093   -0.000050869   -0.000113082
     43        1          -0.000068112    0.000137587   -0.000045737
     44        1           0.000142886    0.000017668    0.000106834
     45        1          -0.000096595   -0.000589351    0.000119310
 -------------------------------------------------------------------
 Cartesian Forces:  Max     0.002482454 RMS     0.000609726
 Leave Link  716 at Wed Aug 28 11:14:13 2019, MaxMem=   536870912 cpu:         0.2
 (Enter /pbs_home/pkowalski/g09d01/g09/l103.exe)

 GradGradGradGradGradGradGradGradGradGradGradGradGradGradGradGradGradGrad
 Berny optimization.
 Using GEDIIS/GDIIS optimizer.
 FormGI is forming the generalized inverse of G from B-inverse, IUseBI=4.
 Internal  Forces:  Max     0.002872014 RMS     0.000304904
 Search for a local minimum.
 Step number   5 out of a maximum of  270
 All quantities printed in internal units (Hartrees-Bohrs-Radians)
 RMS Force = .30490D-03 SwitMx=.10000D-02 MixMth= 2
 Mixed Optimization -- En-DIIS/RFO-DIIS
 Swapping is turned off.
 Update second derivatives using D2CorX and points    4    5
 DE= -6.98D-04 DEPred=-7.77D-04 R= 8.99D-01
 TightC=F SS=  1.41D+00  RLast= 4.18D-01 DXNew= 2.4000D+00 1.2536D+00
 Trust test= 8.99D-01 RLast= 4.18D-01 DXMaxT set to 1.43D+00
 ITU=  1  1  1  1  0
     Eigenvalues ---    0.00230   0.00233   0.00505   0.00834   0.00922
     Eigenvalues ---    0.00965   0.01085   0.01144   0.01248   0.01303
     Eigenvalues ---    0.01950   0.01969   0.01978   0.01987   0.01995
     Eigenvalues ---    0.02000   0.02002   0.02007   0.02084   0.02087
     Eigenvalues ---    0.02093   0.02095   0.02103   0.02104   0.02129
     Eigenvalues ---    0.02177   0.02279   0.02307   0.04433   0.04622
     Eigenvalues ---    0.05031   0.05560   0.05569   0.05743   0.05753
     Eigenvalues ---    0.05869   0.06149   0.07448   0.07529   0.08019
     Eigenvalues ---    0.08974   0.09229   0.09258   0.09579   0.10293
     Eigenvalues ---    0.10611   0.11062   0.12169   0.12429   0.14070
     Eigenvalues ---    0.14490   0.15932   0.15996   0.16000   0.16000
     Eigenvalues ---    0.16000   0.16000   0.16000   0.16000   0.16000
     Eigenvalues ---    0.16000   0.16000   0.16003   0.16014   0.16035
     Eigenvalues ---    0.16919   0.17391   0.20713   0.21985   0.22000
     Eigenvalues ---    0.22593   0.22710   0.24095   0.24295   0.24379
     Eigenvalues ---    0.24427   0.24684   0.24729   0.24976   0.25995
     Eigenvalues ---    0.27046   0.27872   0.28148   0.28326   0.28407
     Eigenvalues ---    0.28445   0.31960   0.32446   0.32466   0.32516
     Eigenvalues ---    0.32550   0.32571   0.32586   0.33051   0.33629
     Eigenvalues ---    0.34656   0.35723   0.35725   0.35727   0.35730
     Eigenvalues ---    0.35739   0.35814   0.36052   0.36354   0.37094
     Eigenvalues ---    0.37414   0.40070   0.40237   0.41510   0.41525
     Eigenvalues ---    0.41887   0.43790   0.44517   0.44610   0.45411
     Eigenvalues ---    0.45763   0.45814   0.46128   0.46511   0.47347
     Eigenvalues ---    0.47458   0.47763   0.48305   0.48440   0.48707
     Eigenvalues ---    0.49176   0.50861   0.52231   0.52385
 En-DIIS/RFO-DIIS IScMMF=        0 using points:     5    4    3
 RFO step:  Lambda=-5.06778136D-05.
 NNeg= 0 NP= 3 Switch=  2.50D-03 Rises=F DC=  2.74D-03 SmlDif=  1.00D-05
 RMS Error=  0.6941595456D-03 NUsed= 3 EDIIS=F
 DidBck=F Rises=F RFO-DIIS coefs:    0.87204    0.16202   -0.03406
 Iteration  1 RMS(Cart)=  0.00993209 RMS(Int)=  0.00004090
 Iteration  2 RMS(Cart)=  0.00005600 RMS(Int)=  0.00001360
 Iteration  3 RMS(Cart)=  0.00000000 RMS(Int)=  0.00001360
 ITry= 1 IFail=0 DXMaxC= 5.76D-02 DCOld= 1.00D+10 DXMaxT= 1.43D+00 DXLimC= 3.00D+00 Rises=F
 Variable       Old X    -DE/DX   Delta X   Delta X   Delta X     New X
                                 (Linear)    (Quad)   (Total)
    R1        2.72330   0.00062  -0.00009   0.00137   0.00128   2.72459
    R2        2.90008  -0.00035   0.00072  -0.00315  -0.00244   2.89764
    R3        2.55173   0.00287   0.00212   0.00390   0.00602   2.55775
    R4        2.66768  -0.00054   0.00015  -0.00108  -0.00092   2.66676
    R5        2.64557   0.00018  -0.00003   0.00040   0.00037   2.64594
    R6        2.54461   0.00031   0.00007   0.00057   0.00065   2.54526
    R7        2.62619  -0.00004  -0.00018   0.00010  -0.00008   2.62611
    R8        2.71611  -0.00038  -0.00078  -0.00039  -0.00117   2.71494
    R9        2.87263  -0.00063  -0.00032  -0.00216  -0.00248   2.87015
   R10        2.88179   0.00052  -0.00042   0.00231   0.00189   2.88368
   R11        2.63585  -0.00010  -0.00002  -0.00012  -0.00014   2.63571
   R12        2.06156  -0.00007   0.00007  -0.00027  -0.00019   2.06136
   R13        2.82528   0.00037   0.00061   0.00003   0.00065   2.82594
   R14        2.74979  -0.00028   0.00023  -0.00067  -0.00045   2.74934
   R15        2.93598  -0.00027  -0.00034  -0.00085  -0.00119   2.93479
   R16        2.55501  -0.00002  -0.00033   0.00061   0.00028   2.55529
   R17        2.53986   0.00006  -0.00026   0.00068   0.00042   2.54028
   R18        2.82909   0.00033   0.00058  -0.00013   0.00043   2.82953
   R19        2.55155   0.00196   0.00128   0.00314   0.00441   2.55596
   R20        2.93708   0.00004  -0.00064   0.00036  -0.00029   2.93679
   R21        2.53674  -0.00074   0.00011  -0.00130  -0.00120   2.53554
   R22        2.51137   0.00171  -0.00003   0.00353   0.00350   2.51487
   R23        2.54257   0.00092  -0.00002   0.00195   0.00193   2.54450
   R24        2.55499  -0.00108  -0.00053  -0.00112  -0.00165   2.55334
   R25        2.89313   0.00014   0.00094  -0.00204  -0.00112   2.89201
   R26        2.88586  -0.00017  -0.00009  -0.00032  -0.00041   2.88545
   R27        2.71635  -0.00026  -0.00093   0.00009  -0.00085   2.71551
   R28        2.71885   0.00054  -0.00011   0.00118   0.00107   2.71992
   R29        2.07586   0.00008  -0.00011   0.00041   0.00030   2.07615
   R30        2.07428   0.00009   0.00007   0.00021   0.00027   2.07455
   R31        2.07583   0.00026  -0.00007   0.00080   0.00073   2.07657
   R32        2.07388   0.00021   0.00009   0.00049   0.00058   2.07445
   R33        2.07612   0.00014  -0.00015   0.00058   0.00043   2.07654
   R34        2.07594   0.00008  -0.00014   0.00043   0.00029   2.07623
   R35        2.64959  -0.00005  -0.00003   0.00008   0.00005   2.64964
   R36        2.06579  -0.00017   0.00004  -0.00051  -0.00048   2.06531
   R37        2.66659  -0.00039   0.00023  -0.00088  -0.00063   2.66596
   R38        2.64429   0.00015  -0.00004   0.00039   0.00035   2.64463
   R39        2.54670   0.00008   0.00001   0.00038   0.00040   2.54711
   R40        2.62617  -0.00007  -0.00019   0.00006  -0.00012   2.62605
   R41        2.63653  -0.00007  -0.00001  -0.00010  -0.00011   2.63642
   R42        2.06159  -0.00008   0.00007  -0.00030  -0.00023   2.06135
   R43        2.62905   0.00003  -0.00011   0.00026   0.00015   2.62920
   R44        2.06357  -0.00011   0.00007  -0.00039  -0.00032   2.06325
   R45        2.06113  -0.00038   0.00005  -0.00103  -0.00098   2.06016
   R46        2.62860   0.00012  -0.00014   0.00050   0.00035   2.62895
   R47        2.06272  -0.00055   0.00012  -0.00158  -0.00147   2.06126
   R48        2.65057  -0.00008   0.00001  -0.00008  -0.00007   2.65050
   R49        2.06351  -0.00011   0.00008  -0.00040  -0.00032   2.06319
   R50        2.06577  -0.00016   0.00003  -0.00047  -0.00044   2.06533
    A1        1.83565  -0.00007   0.00016  -0.00022  -0.00010   1.83555
    A2        2.37764   0.00003  -0.00054   0.00165   0.00113   2.37877
    A3        2.06858   0.00004   0.00031  -0.00122  -0.00090   2.06768
    A4        1.84647  -0.00002   0.00004   0.00032   0.00035   1.84682
    A5        2.34374   0.00004  -0.00036   0.00053   0.00016   2.34389
    A6        2.09051  -0.00001   0.00018  -0.00006   0.00011   2.09062
    A7        1.98323  -0.00006   0.00033  -0.00064  -0.00030   1.98293
    A8        2.12922   0.00002  -0.00004  -0.00010  -0.00014   2.12908
    A9        2.17043   0.00004  -0.00026   0.00080   0.00054   2.17097
   A10        1.88153   0.00010   0.00058  -0.00124  -0.00066   1.88087
   A11        1.82215   0.00009   0.00073   0.00069   0.00143   1.82357
   A12        1.90145   0.00040  -0.00175   0.00162  -0.00012   1.90134
   A13        1.93384  -0.00052   0.00215  -0.00787  -0.00572   1.92812
   A14        1.95205  -0.00017   0.00004   0.00143   0.00146   1.95351
   A15        1.88056   0.00026  -0.00009   0.00347   0.00340   1.88397
   A16        1.96849  -0.00006  -0.00089   0.00050  -0.00042   1.96807
   A17        2.04664   0.00018  -0.00015   0.00081   0.00066   2.04730
   A18        2.10240  -0.00001   0.00029  -0.00011   0.00018   2.10259
   A19        2.13413  -0.00018  -0.00015  -0.00070  -0.00085   2.13328
   A20        2.27899   0.00050   0.00089   0.00087   0.00171   2.28070
   A21        2.10712  -0.00042  -0.00058  -0.00099  -0.00163   2.10550
   A22        1.89702  -0.00008  -0.00011   0.00005  -0.00011   1.89691
   A23        1.79691   0.00020   0.00002   0.00034   0.00036   1.79727
   A24        1.95570   0.00009  -0.00018   0.00170   0.00153   1.95723
   A25        2.00158  -0.00005   0.00098  -0.00134  -0.00037   2.00122
   A26        1.89457   0.00002   0.00052   0.00041   0.00092   1.89550
   A27        1.93703  -0.00020  -0.00026  -0.00125  -0.00151   1.93552
   A28        1.87587  -0.00004  -0.00101   0.00018  -0.00084   1.87503
   A29        1.92306  -0.00009  -0.00041  -0.00010  -0.00046   1.92260
   A30        2.10487  -0.00031  -0.00104  -0.00013  -0.00110   2.10377
   A31        2.25489   0.00040   0.00097   0.00029   0.00137   2.25626
   A32        1.82990  -0.00019  -0.00012  -0.00053  -0.00066   1.82924
   A33        1.89062   0.00014  -0.00096   0.00115   0.00019   1.89081
   A34        1.96765   0.00002   0.00115  -0.00032   0.00083   1.96848
   A35        1.90000  -0.00006  -0.00085  -0.00002  -0.00086   1.89914
   A36        1.96520   0.00026   0.00073   0.00148   0.00221   1.96741
   A37        1.90733  -0.00018  -0.00007  -0.00168  -0.00176   1.90557
   A38        1.81029   0.00014   0.00017  -0.00005   0.00008   1.81037
   A39        1.98865   0.00014   0.00208  -0.00089   0.00120   1.98985
   A40        1.95579   0.00009  -0.00119   0.00276   0.00158   1.95737
   A41        1.93600  -0.00023   0.00010  -0.00152  -0.00139   1.93461
   A42        1.90486  -0.00002  -0.00039   0.00062   0.00024   1.90510
   A43        1.86791  -0.00013  -0.00082  -0.00086  -0.00168   1.86623
   A44        1.90255   0.00019  -0.00012  -0.00094  -0.00105   1.90150
   A45        1.97071  -0.00056  -0.00078  -0.00292  -0.00371   1.96700
   A46        1.95723   0.00014   0.00010   0.00178   0.00188   1.95911
   A47        1.92202   0.00029   0.00015   0.00101   0.00115   1.92317
   A48        1.82189  -0.00015   0.00075   0.00008   0.00082   1.82271
   A49        1.88366   0.00013   0.00002   0.00128   0.00131   1.88496
   A50        2.07127   0.00026   0.00056  -0.00081  -0.00027   2.07100
   A51        2.37447  -0.00025  -0.00022   0.00041   0.00023   2.37469
   A52        1.83680  -0.00001  -0.00039   0.00051   0.00010   1.83690
   A53        1.90647   0.00015  -0.00017   0.00138   0.00121   1.90767
   A54        1.90450   0.00019  -0.00029   0.00175   0.00147   1.90596
   A55        1.93606  -0.00022   0.00064  -0.00250  -0.00187   1.93419
   A56        1.90940  -0.00004  -0.00037   0.00118   0.00081   1.91020
   A57        1.89938  -0.00003   0.00000  -0.00066  -0.00066   1.89873
   A58        1.90789  -0.00006   0.00017  -0.00111  -0.00093   1.90696
   A59        1.90222   0.00029  -0.00004   0.00207   0.00203   1.90425
   A60        1.93768  -0.00014   0.00024  -0.00147  -0.00123   1.93645
   A61        1.90800   0.00007  -0.00013   0.00068   0.00055   1.90856
   A62        1.90698  -0.00010   0.00008  -0.00084  -0.00076   1.90622
   A63        1.90942  -0.00008  -0.00036   0.00079   0.00043   1.90985
   A64        1.89938  -0.00005   0.00020  -0.00122  -0.00102   1.89836
   A65        2.12370  -0.00021   0.00018  -0.00096  -0.00078   2.12292
   A66        2.07699   0.00012  -0.00014   0.00062   0.00047   2.07747
   A67        2.08249   0.00009  -0.00004   0.00034   0.00030   2.08280
   A68        1.84757  -0.00009   0.00003  -0.00036  -0.00033   1.84724
   A69        2.33850   0.00014  -0.00014   0.00072   0.00058   2.33909
   A70        2.09563  -0.00004  -0.00002   0.00002   0.00001   2.09564
   A71        1.98065   0.00003   0.00039  -0.00007   0.00032   1.98097
   A72        2.12656   0.00004   0.00006  -0.00014  -0.00010   2.12646
   A73        2.17568  -0.00006  -0.00043   0.00042  -0.00003   2.17565
   A74        1.87811   0.00024   0.00016   0.00026   0.00040   1.87851
   A75        2.04551   0.00018  -0.00009   0.00078   0.00069   2.04620
   A76        2.10349   0.00006   0.00014   0.00046   0.00059   2.10408
   A77        2.13416  -0.00024  -0.00004  -0.00122  -0.00127   2.13289
   A78        2.10546   0.00006   0.00002   0.00039   0.00041   2.10586
   A79        2.08779  -0.00002  -0.00001  -0.00014  -0.00015   2.08764
   A80        2.08994  -0.00004  -0.00001  -0.00025  -0.00026   2.08968
   A81        2.07080  -0.00005  -0.00019  -0.00008  -0.00027   2.07053
   A82        2.09735   0.00027   0.00035   0.00118   0.00152   2.09887
   A83        2.11498  -0.00023  -0.00015  -0.00107  -0.00122   2.11376
   A84        2.06815  -0.00005  -0.00006  -0.00019  -0.00025   2.06790
   A85        2.09862   0.00027   0.00009   0.00149   0.00159   2.10020
   A86        2.11642  -0.00022  -0.00004  -0.00130  -0.00133   2.11508
   A87        2.10447   0.00007   0.00006   0.00039   0.00045   2.10493
   A88        2.09105  -0.00002  -0.00014   0.00004  -0.00010   2.09095
   A89        2.08766  -0.00006   0.00008  -0.00043  -0.00035   2.08731
   A90        2.12597  -0.00021   0.00005  -0.00085  -0.00079   2.12518
   A91        2.07613   0.00011  -0.00009   0.00050   0.00041   2.07654
   A92        2.08109   0.00010   0.00004   0.00034   0.00038   2.08146
    D1        0.20903  -0.00013  -0.00079  -0.00599  -0.00680   0.20223
    D2       -3.01146   0.00004  -0.00298   0.00673   0.00373  -3.00773
    D3       -2.87372  -0.00005   0.00097  -0.01061  -0.00967  -2.88339
    D4        0.18898   0.00012  -0.00122   0.00210   0.00086   0.18984
    D5       -0.30603   0.00012   0.00413  -0.00051   0.00361  -0.30242
    D6       -2.39386   0.00007   0.00455  -0.00335   0.00120  -2.39266
    D7        1.71393   0.00023   0.00546   0.00023   0.00568   1.71961
    D8        2.78924   0.00005   0.00272   0.00324   0.00595   2.79519
    D9        0.70141   0.00001   0.00314   0.00040   0.00353   0.70495
   D10       -1.47398   0.00016   0.00405   0.00398   0.00801  -1.46597
   D11       -0.18881   0.00002   0.00292  -0.00030   0.00262  -0.18619
   D12        2.96525  -0.00003  -0.00232   0.00790   0.00558   2.97083
   D13        3.01743   0.00012   0.00487  -0.00542  -0.00056   3.01687
   D14       -0.11170   0.00007  -0.00038   0.00278   0.00240  -0.10930
   D15       -0.03305   0.00010  -0.00334   0.01138   0.00804  -0.02500
   D16        3.08332   0.00028  -0.00158   0.01412   0.01255   3.09586
   D17       -3.10959  -0.00004  -0.00150   0.00087  -0.00064  -3.11023
[truncated: 899,931 more chars]
