# Supplementary material for: Wide-range IR spectra of diarylethene derivatives and their simulation using the density functional theory
Source: Sci Rep. 2022 Oct 7;12:16834. doi: 10.1038/s41598-022-20264-x (PMC9546887; doi:10.1038/s41598-022-20264-x)
Supplement: Supplementary file 1 — Supplementary Information 1. [file 41598_2022_20264_MOESM1_ESM.zip › IR_files/4_0097/closed/closed_m06l.log]

 Entering Gaussian System, Link 0=g09
 Input=closed_m06l.gjf
 Output=closed_m06l.log
 AtFile(1): /pbs_home/daria/inz/Def2SVP.gbs
            O     0
            S   5   1.00
               2266.1767785             -0.53431809926D-02
                340.87010191            -0.39890039230D-01
                 77.363135167           -0.17853911985
                 21.479644940           -0.46427684959
                  6.6589433124          -0.44309745172
            S   1   1.00
                  0.80975975668          1.0000000
            S   1   1.00
                  0.25530772234          1.0000000
            P   3   1.00
                 17.721504317            0.43394573193D-01
                  3.8635505440           0.23094120765
                  1.0480920883           0.51375311064
            P   1   1.00
                  0.27641544411          1.0000000
            D   1   1.00
                  1.2000000              1.0000000
            ****
            H     0
            S   3   1.00
                 13.0107010              0.19682158E-01
                  1.9622572              0.13796524
                  0.44453796             0.47831935
            S   1   1.00
                  0.12194962             1.0000000
            P   1   1.00
                  0.8000000              1.0000000
            ****
            C     0
            S   5   1.00
               1238.4016938              0.54568832082E-02
                186.29004992             0.40638409211E-01
                 42.251176346            0.18025593888
                 11.676557932            0.46315121755
                  3.5930506482           0.44087173314
            S   1   1.00
                  0.40245147363          1.0000000
            S   1   1.00
                  0.13090182668          1.0000000
            P   3   1.00
                  9.4680970621           0.38387871728E-01
                  2.0103545142           0.21117025112
                  0.54771004707          0.51328172114
            P   1   1.00
                  0.15268613795          1.0000000
            D   1   1.00
                  0.8000000              1.0000000
            ****
            F     0
            S   5   1.00
               2894.8325990             -0.53408255515E-02
                435.41939120            -0.39904258866E-01
                 98.843328866           -0.17912768038
                 27.485198001           -0.46758090825
                  8.5405498171          -0.44653131020
            S   1   1.00
                  1.0654578038           1.0000000
            S   1   1.00
                  0.33247346748          1.0000000
            P   3   1.00
                 22.696633924           -0.45212874436E-01
                  4.9872339257          -0.23754317067
                  1.3491613954          -0.51287353587
            P   1   1.00
                  0.34829881977          1.0000000
            D   1   1.00
                  1.4000000              1.0000000
            ****
 Initial command:
 /pbs_home/pkowalski/g09d01/g09/l1.exe "/pbs_home/daria/inz/0097/closed/M06L/Gau-22204.inp" -scrdir="/pbs_home/daria/inz/0097/closed/M06L/"
 Entering Link 1 = /pbs_home/pkowalski/g09d01/g09/l1.exe PID=     22205.
  
 Copyright (c) 1988,1990,1992,1993,1995,1998,2003,2009,2013,
            Gaussian, Inc.  All Rights Reserved.
  
 This is part of the Gaussian(R) 09 program.  It is based on
 the Gaussian(R) 03 system (copyright 2003, Gaussian, Inc.),
 the Gaussian(R) 98 system (copyright 1998, Gaussian, Inc.),
 the Gaussian(R) 94 system (copyright 1995, Gaussian, Inc.),
 the Gaussian 92(TM) system (copyright 1992, Gaussian, Inc.),
 the Gaussian 90(TM) system (copyright 1990, Gaussian, Inc.),
 the Gaussian 88(TM) system (copyright 1988, Gaussian, Inc.),
 the Gaussian 86(TM) system (copyright 1986, Carnegie Mellon
 University), and the Gaussian 82(TM) system (copyright 1983,
 Carnegie Mellon University). Gaussian is a federally registered
 trademark of Gaussian, Inc.
  
 This software contains proprietary and confidential information,
 including trade secrets, belonging to Gaussian, Inc.
  
 This software is provided under written license and may be
 used, copied, transmitted, or stored only in accord with that
 written license.
  
 The following legend is applicable only to US Government
 contracts under FAR:
  
                    RESTRICTED RIGHTS LEGEND
  
 Use, reproduction and disclosure by the US Government is
 subject to restrictions as set forth in subparagraphs (a)
 and (c) of the Commercial Computer Software - Restricted
 Rights clause in FAR 52.227-19.
  
 Gaussian, Inc.
 340 Quinnipiac St., Bldg. 40, Wallingford CT 06492
  
  
 ---------------------------------------------------------------
 Warning -- This program may not be used in any manner that
 competes with the business of Gaussian, Inc. or will provide
 assistance to any competitor of Gaussian, Inc.  The licensee
 of this program is prohibited from giving any competitor of
 Gaussian, Inc. access to this program.  By using this program,
 the user acknowledges that Gaussian, Inc. is engaged in the
 business of creating and licensing software in the field of
 computational chemistry and represents and warrants to the
 licensee that it is not a competitor of Gaussian, Inc. and that
 it will not use this program in any manner prohibited above.
 ---------------------------------------------------------------
  

 Cite this work as:
 Gaussian 09, Revision D.01,
 M. J. Frisch, G. W. Trucks, H. B. Schlegel, G. E. Scuseria, 
 M. A. Robb, J. R. Cheeseman, G. Scalmani, V. Barone, B. Mennucci, 
 G. A. Petersson, H. Nakatsuji, M. Caricato, X. Li, H. P. Hratchian, 
 A. F. Izmaylov, J. Bloino, G. Zheng, J. L. Sonnenberg, M. Hada, 
 M. Ehara, K. Toyota, R. Fukuda, J. Hasegawa, M. Ishida, T. Nakajima, 
 Y. Honda, O. Kitao, H. Nakai, T. Vreven, J. A. Montgomery, Jr., 
 J. E. Peralta, F. Ogliaro, M. Bearpark, J. J. Heyd, E. Brothers, 
 K. N. Kudin, V. N. Staroverov, T. Keith, R. Kobayashi, J. Normand, 
 K. Raghavachari, A. Rendell, J. C. Burant, S. S. Iyengar, J. Tomasi, 
 M. Cossi, N. Rega, J. M. Millam, M. Klene, J. E. Knox, J. B. Cross, 
 V. Bakken, C. Adamo, J. Jaramillo, R. Gomperts, R. E. Stratmann, 
 O. Yazyev, A. J. Austin, R. Cammi, C. Pomelli, J. W. Ochterski, 
 R. L. Martin, K. Morokuma, V. G. Zakrzewski, G. A. Voth, 
 P. Salvador, J. J. Dannenberg, S. Dapprich, A. D. Daniels, 
 O. Farkas, J. B. Foresman, J. V. Ortiz, J. Cioslowski, 
 and D. J. Fox, Gaussian, Inc., Wallingford CT, 2013.
 
 ******************************************
 Gaussian 09:  ES64L-G09RevD.01 24-Apr-2013
                28-Aug-2019 
 ******************************************
 %chk=dae0097freq_closed_m06l.chk
 %NProcShared=8
 Will use up to    8 processors via shared memory.
 %Mem=4GB
 --------------------------------------------------
 #P opt freq=Raman M06L/Gen SCRF=(Solvent=n-Hexane)
 --------------------------------------------------
 1/14=-1,18=20,19=15,26=3,38=1/1,3;
 2/9=110,12=2,17=6,18=5,40=1/2;
 3/5=7,11=2,16=1,25=1,30=1,70=2201,71=1,72=142,74=-53/1,2,3;
 4//1;
 5/5=2,38=5,53=142/2;
 6/7=2,8=2,9=2,10=2,28=1/1;
 7//1,2,3,16;
 1/14=-1,18=20,19=15,26=3/3(2);
 2/9=110/2;
 99//99;
 2/9=110/2;
 3/5=7,6=1,11=2,16=1,25=1,30=1,70=2205,71=1,72=142,74=-53,82=7/1,2,3;
 4/5=5,16=3,69=1/1;
 5/5=2,38=5,53=142/2;
 7//1,2,3,16;
 1/14=-1,18=20,19=15,26=3/3(-5);
 2/9=110/2;
 6/7=2,8=2,9=2,10=2,19=2,28=1/1;
 99/9=1/99;
 Leave Link    1 at Wed Aug 28 10:38:48 2019, MaxMem=   536870912 cpu:         0.4
 (Enter /pbs_home/pkowalski/g09d01/g09/l101.exe)
 -------------------
 Title Card Required
 -------------------
 Symbolic Z-matrix:
 Charge =  0 Multiplicity = 1
 C                    -1.66312  -0.13968  -0.56629 
 C                    -3.01363   0.20184  -0.93949 
 C                    -3.76531  -0.91862  -0.68143 
 O                    -3.03182  -1.94043  -0.18542 
 C                    -1.6889   -1.58575  -0.11004 
 C                    -5.1394   -0.93336  -0.91616 
 C                    -0.44624   0.68023  -0.40065 
 C                    -0.1705    2.10992  -0.69801 
 C                     0.57478   0.19411   0.52559 
 C                     1.35552   2.14203  -0.52348 
 C                     1.66234   1.20438   0.65807 
 F                    -0.81058   2.90468   0.23773 
 F                    -0.52771   2.48068  -1.98224 
 F                     1.91643   1.58194  -1.66524 
 F                     1.867     3.41721  -0.36019 
 F                     2.93454   0.67816   0.53721 
 F                     1.51965   1.84923   1.87423 
 C                    -1.11372  -1.61694   1.34025 
 C                     0.28772  -1.03442   1.30433 
 C                    -1.99473  -0.81018   2.31927 
 H                    -1.54819  -0.82713   3.33687 
 H                    -3.00861  -1.25884   2.38191 
 H                    -2.09505   0.25219   2.01294 
 C                    -0.88059  -2.47689  -1.07353 
 H                    -0.93802  -3.5378   -0.75055 
 H                     0.18759  -2.17769  -1.11709 
 H                    -1.29847  -2.40413  -2.10063 
 C                    -5.7424    0.23142  -1.42197 
 C                     1.14791  -1.99787   1.95328 
 C                     0.34486  -3.07752   2.23833 
 O                    -0.93953  -2.89368   1.86022 
 C                     0.85966  -4.21818   2.85248 
 C                    -4.96786   1.38228  -1.67591 
 C                    -3.58441   1.37613  -1.42954 
 H                    -2.99132   2.25867  -1.61697 
 H                    -6.8076    0.24645  -1.61255 
 H                    -5.44193   2.27628  -2.05963 
 H                    -5.72739  -1.81837  -0.71126 
 C                     2.51055  -1.99911   2.25418 
 C                     3.04879  -3.13781   2.87716 
 C                     2.22675  -4.24317   3.17551 
 H                     4.10145  -3.16737   3.1268 
 H                     2.65096  -5.11657   3.65347 
 H                     0.22188  -5.06368   3.0747 
 H                     3.14477  -1.1587    2.02607 
 
 NAtoms=     45 NQM=       45 NQMF=       0 NMMI=      0 NMMIF=      0
                NMic=       0 NMicF=      0.
                    Isotopes and Nuclear Properties:
 (Nuclear quadrupole moments (NQMom) in fm**2, nuclear magnetic moments (NMagM)
  in nuclear magnetons)

  Atom         1           2           3           4           5           6           7           8           9          10
 IAtWgt=          12          12          12          16          12          12          12          12          12          12
 AtmWgt=  12.0000000  12.0000000  12.0000000  15.9949146  12.0000000  12.0000000  12.0000000  12.0000000  12.0000000  12.0000000
 NucSpn=           0           0           0           0           0           0           0           0           0           0
 AtZEff=   0.0000000   0.0000000   0.0000000   0.0000000   0.0000000   0.0000000   0.0000000   0.0000000   0.0000000   0.0000000
 NQMom=    0.0000000   0.0000000   0.0000000   0.0000000   0.0000000   0.0000000   0.0000000   0.0000000   0.0000000   0.0000000
 NMagM=    0.0000000   0.0000000   0.0000000   0.0000000   0.0000000   0.0000000   0.0000000   0.0000000   0.0000000   0.0000000
 AtZNuc=   6.0000000   6.0000000   6.0000000   8.0000000   6.0000000   6.0000000   6.0000000   6.0000000   6.0000000   6.0000000

  Atom        11          12          13          14          15          16          17          18          19          20
 IAtWgt=          12          19          19          19          19          19          19          12          12          12
 AtmWgt=  12.0000000  18.9984033  18.9984033  18.9984033  18.9984033  18.9984033  18.9984033  12.0000000  12.0000000  12.0000000
 NucSpn=           0           1           1           1           1           1           1           0           0           0
 AtZEff=   0.0000000   0.0000000   0.0000000   0.0000000   0.0000000   0.0000000   0.0000000   0.0000000   0.0000000   0.0000000
 NQMom=    0.0000000   0.0000000   0.0000000   0.0000000   0.0000000   0.0000000   0.0000000   0.0000000   0.0000000   0.0000000
 NMagM=    0.0000000   2.6288670   2.6288670   2.6288670   2.6288670   2.6288670   2.6288670   0.0000000   0.0000000   0.0000000
 AtZNuc=   6.0000000   9.0000000   9.0000000   9.0000000   9.0000000   9.0000000   9.0000000   6.0000000   6.0000000   6.0000000

  Atom        21          22          23          24          25          26          27          28          29          30
 IAtWgt=           1           1           1          12           1           1           1          12          12          12
 AtmWgt=   1.0078250   1.0078250   1.0078250  12.0000000   1.0078250   1.0078250   1.0078250  12.0000000  12.0000000  12.0000000
 NucSpn=           1           1           1           0           1           1           1           0           0           0
 AtZEff=   0.0000000   0.0000000   0.0000000   0.0000000   0.0000000   0.0000000   0.0000000   0.0000000   0.0000000   0.0000000
 NQMom=    0.0000000   0.0000000   0.0000000   0.0000000   0.0000000   0.0000000   0.0000000   0.0000000   0.0000000   0.0000000
 NMagM=    2.7928460   2.7928460   2.7928460   0.0000000   2.7928460   2.7928460   2.7928460   0.0000000   0.0000000   0.0000000
 AtZNuc=   1.0000000   1.0000000   1.0000000   6.0000000   1.0000000   1.0000000   1.0000000   6.0000000   6.0000000   6.0000000

  Atom        31          32          33          34          35          36          37          38          39          40
 IAtWgt=          16          12          12          12           1           1           1           1          12          12
 AtmWgt=  15.9949146  12.0000000  12.0000000  12.0000000   1.0078250   1.0078250   1.0078250   1.0078250  12.0000000  12.0000000
 NucSpn=           0           0           0           0           1           1           1           1           0           0
 AtZEff=   0.0000000   0.0000000   0.0000000   0.0000000   0.0000000   0.0000000   0.0000000   0.0000000   0.0000000   0.0000000
 NQMom=    0.0000000   0.0000000   0.0000000   0.0000000   0.0000000   0.0000000   0.0000000   0.0000000   0.0000000   0.0000000
 NMagM=    0.0000000   0.0000000   0.0000000   0.0000000   2.7928460   2.7928460   2.7928460   2.7928460   0.0000000   0.0000000
 AtZNuc=   8.0000000   6.0000000   6.0000000   6.0000000   1.0000000   1.0000000   1.0000000   1.0000000   6.0000000   6.0000000

  Atom        41          42          43          44          45
 IAtWgt=          12           1           1           1           1
 AtmWgt=  12.0000000   1.0078250   1.0078250   1.0078250   1.0078250
 NucSpn=           0           1           1           1           1
 AtZEff=   0.0000000   0.0000000   0.0000000   0.0000000   0.0000000
 NQMom=    0.0000000   0.0000000   0.0000000   0.0000000   0.0000000
 NMagM=    0.0000000   2.7928460   2.7928460   2.7928460   2.7928460
 AtZNuc=   6.0000000   1.0000000   1.0000000   1.0000000   1.0000000
 Leave Link  101 at Wed Aug 28 10:38:48 2019, MaxMem=   536870912 cpu:         2.3
 (Enter /pbs_home/pkowalski/g09d01/g09/l103.exe)

 GradGradGradGradGradGradGradGradGradGradGradGradGradGradGradGradGradGrad
 Berny optimization.
 Initialization pass.
                           ----------------------------
                           !    Initial Parameters    !
                           ! (Angstroms and Degrees)  !
 --------------------------                            --------------------------
 ! Name  Definition              Value          Derivative Info.                !
 --------------------------------------------------------------------------------
 ! R1    R(1,2)                  1.4421         estimate D2E/DX2                !
 ! R2    R(1,5)                  1.5166         estimate D2E/DX2                !
 ! R3    R(1,7)                  1.4766         estimate D2E/DX2                !
 ! R4    R(2,3)                  1.3737         estimate D2E/DX2                !
 ! R5    R(2,34)                 1.3946         estimate D2E/DX2                !
 ! R6    R(3,4)                  1.3521         estimate D2E/DX2                !
 ! R7    R(3,6)                  1.3941         estimate D2E/DX2                !
 ! R8    R(4,5)                  1.391          estimate D2E/DX2                !
 ! R9    R(5,18)                 1.5605         estimate D2E/DX2                !
 ! R10   R(5,24)                 1.5414         estimate D2E/DX2                !
 ! R11   R(6,28)                 1.4058         estimate D2E/DX2                !
 ! R12   R(6,38)                 1.0821         estimate D2E/DX2                !
 ! R13   R(7,8)                  1.4861         estimate D2E/DX2                !
 ! R14   R(7,9)                  1.4617         estimate D2E/DX2                !
 ! R15   R(8,10)                 1.5363         estimate D2E/DX2                !
 ! R16   R(8,12)                 1.3845         estimate D2E/DX2                !
 ! R17   R(8,13)                 1.3836         estimate D2E/DX2                !
 ! R18   R(9,11)                 1.4903         estimate D2E/DX2                !
 ! R19   R(9,19)                 1.4826         estimate D2E/DX2                !
 ! R20   R(10,11)                1.5393         estimate D2E/DX2                !
 ! R21   R(10,14)                1.3899         estimate D2E/DX2                !
 ! R22   R(10,15)                1.3836         estimate D2E/DX2                !
 ! R23   R(11,16)                1.382          estimate D2E/DX2                !
 ! R24   R(11,17)                1.3839         estimate D2E/DX2                !
 ! R25   R(18,19)                1.5181         estimate D2E/DX2                !
 ! R26   R(18,20)                1.5445         estimate D2E/DX2                !
 ! R27   R(18,31)                1.3895         estimate D2E/DX2                !
 ! R28   R(19,29)                1.4454         estimate D2E/DX2                !
 ! R29   R(20,21)                1.1114         estimate D2E/DX2                !
 ! R30   R(20,22)                1.1105         estimate D2E/DX2                !
 ! R31   R(20,23)                1.1102         estimate D2E/DX2                !
 ! R32   R(24,25)                1.1105         estimate D2E/DX2                !
 ! R33   R(24,26)                1.1101         estimate D2E/DX2                !
 ! R34   R(24,27)                1.1112         estimate D2E/DX2                !
 ! R35   R(28,33)                1.4103         estimate D2E/DX2                !
 ! R36   R(28,36)                1.0822         estimate D2E/DX2                !
 ! R37   R(29,30)                1.3754         estimate D2E/DX2                !
 ! R38   R(29,39)                1.3955         estimate D2E/DX2                !
 ! R39   R(30,31)                1.3515         estimate D2E/DX2                !
 ! R40   R(30,32)                1.394          estimate D2E/DX2                !
 ! R41   R(32,41)                1.405          estimate D2E/DX2                !
 ! R42   R(32,44)                1.0821         estimate D2E/DX2                !
 ! R43   R(33,34)                1.4052         estimate D2E/DX2                !
 ! R44   R(33,37)                1.0822         estimate D2E/DX2                !
 ! R45   R(34,35)                1.0797         estimate D2E/DX2                !
 ! R46   R(39,40)                1.4051         estimate D2E/DX2                !
 ! R47   R(39,45)                1.0773         estimate D2E/DX2                !
 ! R48   R(40,41)                1.4095         estimate D2E/DX2                !
 ! R49   R(40,42)                1.0823         estimate D2E/DX2                !
 ! R50   R(41,43)                1.0822         estimate D2E/DX2                !
 ! A1    A(2,1,5)              106.7228         estimate D2E/DX2                !
 ! A2    A(2,1,7)              132.0099         estimate D2E/DX2                !
 ! A3    A(5,1,7)              120.6439         estimate D2E/DX2                !
 ! A4    A(1,2,3)              105.7031         estimate D2E/DX2                !
 ! A5    A(1,2,34)             132.3465         estimate D2E/DX2                !
 ! A6    A(3,2,34)             121.9283         estimate D2E/DX2                !
 ! A7    A(2,3,4)              112.8602         estimate D2E/DX2                !
 ! A8    A(2,3,6)              121.0871         estimate D2E/DX2                !
 ! A9    A(4,3,6)              126.0501         estimate D2E/DX2                !
 ! A10   A(3,4,5)              110.5431         estimate D2E/DX2                !
 ! A11   A(1,5,4)              104.0778         estimate D2E/DX2                !
 ! A12   A(1,5,18)             107.0014         estimate D2E/DX2                !
 ! A13   A(1,5,24)             110.7509         estimate D2E/DX2                !
 ! A14   A(4,5,18)             113.6477         estimate D2E/DX2                !
 ! A15   A(4,5,24)             108.9647         estimate D2E/DX2                !
 ! A16   A(18,5,24)            112.0921         estimate D2E/DX2                !
 ! A17   A(3,6,28)             118.3351         estimate D2E/DX2                !
 ! A18   A(3,6,38)             120.8202         estimate D2E/DX2                !
 ! A19   A(28,6,38)            120.8445         estimate D2E/DX2                !
 ! A20   A(1,7,8)              131.6546         estimate D2E/DX2                !
 ! A21   A(1,7,9)              117.5193         estimate D2E/DX2                !
 ! A22   A(8,7,9)              108.4888         estimate D2E/DX2                !
 ! A23   A(7,8,10)             100.4678         estimate D2E/DX2                !
 ! A24   A(7,8,12)             109.3428         estimate D2E/DX2                !
 ! A25   A(7,8,13)             113.3047         estimate D2E/DX2                !
 ! A26   A(10,8,12)            111.7424         estimate D2E/DX2                !
 ! A27   A(10,8,13)            110.8729         estimate D2E/DX2                !
 ! A28   A(12,8,13)            110.7407         estimate D2E/DX2                !
 ! A29   A(7,9,11)             109.9149         estimate D2E/DX2                !
 ! A30   A(7,9,19)             118.2387         estimate D2E/DX2                !
 ! A31   A(11,9,19)            131.0205         estimate D2E/DX2                !
 ! A32   A(8,10,11)            105.811          estimate D2E/DX2                !
 ! A33   A(8,10,14)            107.4037         estimate D2E/DX2                !
 ! A34   A(8,10,15)            113.5697         estimate D2E/DX2                !
 ! A35   A(11,10,14)           107.7368         estimate D2E/DX2                !
 ! A36   A(11,10,15)           113.3993         estimate D2E/DX2                !
 ! A37   A(14,10,15)           108.6114         estimate D2E/DX2                !
 ! A38   A(9,11,10)            101.4925         estimate D2E/DX2                !
 ! A39   A(9,11,16)            113.9461         estimate D2E/DX2                !
 ! A40   A(9,11,17)            108.5871         estimate D2E/DX2                !
 ! A41   A(10,11,16)           110.3832         estimate D2E/DX2                !
 ! A42   A(10,11,17)           111.7257         estimate D2E/DX2                !
 ! A43   A(16,11,17)           110.4374         estimate D2E/DX2                !
 ! A44   A(5,18,19)            108.0956         estimate D2E/DX2                !
 ! A45   A(5,18,20)            111.6182         estimate D2E/DX2                !
 ! A46   A(5,18,31)            114.3528         estimate D2E/DX2                !
 ! A47   A(19,18,20)           109.9465         estimate D2E/DX2                !
 ! A48   A(19,18,31)           104.2233         estimate D2E/DX2                !
 ! A49   A(20,18,31)           108.3151         estimate D2E/DX2                !
 ! A50   A(9,19,18)            120.6055         estimate D2E/DX2                !
 ! A51   A(9,19,29)            132.2924         estimate D2E/DX2                !
 ! A52   A(18,19,29)           106.4382         estimate D2E/DX2                !
 ! A53   A(18,20,21)           110.0738         estimate D2E/DX2                !
 ! A54   A(18,20,22)           110.2127         estimate D2E/DX2                !
 ! A55   A(18,20,23)           112.1158         estimate D2E/DX2                !
 ! A56   A(21,20,22)           108.0005         estimate D2E/DX2                !
 ! A57   A(21,20,23)           107.6706         estimate D2E/DX2                !
 ! A58   A(22,20,23)           108.6434         estimate D2E/DX2                !
 ! A59   A(5,24,25)            110.0853         estimate D2E/DX2                !
 ! A60   A(5,24,26)            111.9191         estimate D2E/DX2                !
 ! A61   A(5,24,27)            110.0415         estimate D2E/DX2                !
 ! A62   A(25,24,26)           108.5822         estimate D2E/DX2                !
 ! A63   A(25,24,27)           108.1757         estimate D2E/DX2                !
 ! A64   A(26,24,27)           107.9334         estimate D2E/DX2                !
 ! A65   A(6,28,33)            120.3558         estimate D2E/DX2                !
 ! A66   A(6,28,36)            119.8068         estimate D2E/DX2                !
 ! A67   A(33,28,36)           119.8367         estimate D2E/DX2                !
 ! A68   A(19,29,30)           105.5931         estimate D2E/DX2                !
 ! A69   A(19,29,39)           132.727          estimate D2E/DX2                !
 ! A70   A(30,29,39)           121.6503         estimate D2E/DX2                !
 ! A71   A(29,30,31)           112.9618         estimate D2E/DX2                !
 ! A72   A(29,30,32)           121.197          estimate D2E/DX2                !
 ! A73   A(31,30,32)           125.8411         estimate D2E/DX2                !
 ! A74   A(18,31,30)           110.4156         estimate D2E/DX2                !
 ! A75   A(30,32,41)           118.3717         estimate D2E/DX2                !
 ! A76   A(30,32,44)           120.8061         estimate D2E/DX2                !
 ! A77   A(41,32,44)           120.8222         estimate D2E/DX2                !
 ! A78   A(28,33,34)           120.3686         estimate D2E/DX2                !
 ! A79   A(28,33,37)           119.8272         estimate D2E/DX2                !
 ! A80   A(34,33,37)           119.8039         estimate D2E/DX2                !
 ! A81   A(2,34,33)            117.9194         estimate D2E/DX2                !
 ! A82   A(2,34,35)            121.6303         estimate D2E/DX2                !
 ! A83   A(33,34,35)           120.4503         estimate D2E/DX2                !
 ! A84   A(29,39,40)           118.0577         estimate D2E/DX2                !
 ! A85   A(29,39,45)           121.9051         estimate D2E/DX2                !
 ! A86   A(40,39,45)           120.0367         estimate D2E/DX2                !
 ! A87   A(39,40,41)           120.3959         estimate D2E/DX2                !
 ! A88   A(39,40,42)           119.7996         estimate D2E/DX2                !
 ! A89   A(41,40,42)           119.8042         estimate D2E/DX2                !
 ! A90   A(32,41,40)           120.324          estimate D2E/DX2                !
 ! A91   A(32,41,43)           119.8227         estimate D2E/DX2                !
 ! A92   A(40,41,43)           119.8531         estimate D2E/DX2                !
 ! D1    D(5,1,2,3)              1.9363         estimate D2E/DX2                !
 ! D2    D(5,1,2,34)          -179.8037         estimate D2E/DX2                !
 ! D3    D(7,1,2,3)           -168.7748         estimate D2E/DX2                !
 ! D4    D(7,1,2,34)             9.4852         estimate D2E/DX2                !
 ! D5    D(2,1,5,4)             -2.9538         estimate D2E/DX2                !
 ! D6    D(2,1,5,18)          -123.5581         estimate D2E/DX2                !
 ! D7    D(2,1,5,24)           114.002          estimate D2E/DX2                !
 ! D8    D(7,1,5,4)            169.033          estimate D2E/DX2                !
 ! D9    D(7,1,5,18)            48.4287         estimate D2E/DX2                !
 ! D10   D(7,1,5,24)           -74.0112         estimate D2E/DX2                !
 ! D11   D(2,1,7,8)             -7.3046         estimate D2E/DX2                !
 ! D12   D(2,1,7,9)            153.0905         estimate D2E/DX2                !
 ! D13   D(5,1,7,8)           -176.9535         estimate D2E/DX2                !
 ! D14   D(5,1,7,9)            -16.5585         estimate D2E/DX2                !
 ! D15   D(1,2,3,4)             -0.1672         estimate D2E/DX2                !
 ! D16   D(1,2,3,6)            179.2765         estimate D2E/DX2                !
 ! D17   D(34,2,3,4)          -178.652          estimate D2E/DX2                !
 ! D18   D(34,2,3,6)             0.7917         estimate D2E/DX2                !
 ! D19   D(1,2,34,33)         -178.9196         estimate D2E/DX2                !
 ! D20   D(1,2,34,35)            1.0597         estimate D2E/DX2                !
 ! D21   D(3,2,34,33)           -0.8932         estimate D2E/DX2                !
 ! D22   D(3,2,34,35)          179.086          estimate D2E/DX2                !
 ! D23   D(2,3,4,5)             -1.8765         estimate D2E/DX2                !
 ! D24   D(6,3,4,5)            178.7128         estimate D2E/DX2                !
 ! D25   D(2,3,6,28)            -0.1772         estimate D2E/DX2                !
 ! D26   D(2,3,6,38)          -179.9964         estimate D2E/DX2                !
 ! D27   D(4,3,6,28)           179.1888         estimate D2E/DX2                !
 ! D28   D(4,3,6,38)            -0.6304         estimate D2E/DX2                !
 ! D29   D(3,4,5,1)              2.9199         estimate D2E/DX2                !
 ! D30   D(3,4,5,18)           118.9531         estimate D2E/DX2                !
 ! D31   D(3,4,5,24)          -115.2714         estimate D2E/DX2                !
 ! D32   D(1,5,18,19)          -58.1624         estimate D2E/DX2                !
 ! D33   D(1,5,18,20)           62.8714         estimate D2E/DX2                !
 ! D34   D(1,5,18,31)         -173.7337         estimate D2E/DX2                !
 ! D35   D(4,5,18,19)         -172.4651         estimate D2E/DX2                !
 ! D36   D(4,5,18,20)          -51.4313         estimate D2E/DX2                !
 ! D37   D(4,5,18,31)           71.9636         estimate D2E/DX2                !
 ! D38   D(24,5,18,19)          63.436          estimate D2E/DX2                !
 ! D39   D(24,5,18,20)        -175.5302         estimate D2E/DX2                !
 ! D40   D(24,5,18,31)         -52.1353         estimate D2E/DX2                !
 ! D41   D(1,5,24,25)         -177.9049         estimate D2E/DX2                !
 ! D42   D(1,5,24,26)           61.2397         estimate D2E/DX2                !
 ! D43   D(1,5,24,27)          -58.7659         estimate D2E/DX2                !
 ! D44   D(4,5,24,25)          -63.9986         estimate D2E/DX2                !
 ! D45   D(4,5,24,26)          175.146          estimate D2E/DX2                !
 ! D46   D(4,5,24,27)           55.1404         estimate D2E/DX2                !
 ! D47   D(18,5,24,25)          62.6727         estimate D2E/DX2                !
 ! D48   D(18,5,24,26)         -58.1826         estimate D2E/DX2                !
 ! D49   D(18,5,24,27)        -178.1883         estimate D2E/DX2                !
 ! D50   D(3,6,28,33)           -0.2936         estimate D2E/DX2                !
 ! D51   D(3,6,28,36)         -179.9726         estimate D2E/DX2                !
 ! D52   D(38,6,28,33)         179.5256         estimate D2E/DX2                !
 ! D53   D(38,6,28,36)          -0.1535         estimate D2E/DX2                !
 ! D54   D(1,7,8,10)          -169.3873         estimate D2E/DX2                !
 ! D55   D(1,7,8,12)            72.9609         estimate D2E/DX2                !
 ! D56   D(1,7,8,13)           -51.0866         estimate D2E/DX2                !
 ! D57   D(9,7,8,10)            28.8988         estimate D2E/DX2                !
 ! D58   D(9,7,8,12)           -88.7529         estimate D2E/DX2                !
 ! D59   D(9,7,8,13)           147.1996         estimate D2E/DX2                !
 ! D60   D(1,7,9,11)          -174.7892         estimate D2E/DX2                !
 ! D61   D(1,7,9,19)            -4.0541         estimate D2E/DX2                !
 ! D62   D(8,7,9,11)           -10.117          estimate D2E/DX2                !
 ! D63   D(8,7,9,19)           160.618          estimate D2E/DX2                !
 ! D64   D(7,8,10,11)          -37.3501         estimate D2E/DX2                !
 ! D65   D(7,8,10,14)           77.5209         estimate D2E/DX2                !
 ! D66   D(7,8,10,15)         -162.37           estimate D2E/DX2                !
 ! D67   D(12,8,10,11)          78.5182         estimate D2E/DX2                !
 ! D68   D(12,8,10,14)        -166.6107         estimate D2E/DX2                !
 ! D69   D(12,8,10,15)         -46.5017         estimate D2E/DX2                !
 ! D70   D(13,8,10,11)        -157.418          estimate D2E/DX2                !
 ! D71   D(13,8,10,14)         -42.547          estimate D2E/DX2                !
 ! D72   D(13,8,10,15)          77.562          estimate D2E/DX2                !
 ! D73   D(7,9,11,10)          -13.4551         estimate D2E/DX2                !
 ! D74   D(7,9,11,16)         -132.0876         estimate D2E/DX2                !
 ! D75   D(7,9,11,17)          104.3779         estimate D2E/DX2                !
 ! D76   D(19,9,11,10)         177.3808         estimate D2E/DX2                !
 ! D77   D(19,9,11,16)          58.7483         estimate D2E/DX2                !
 ! D78   D(19,9,11,17)         -64.7862         estimate D2E/DX2                !
 ! D79   D(7,9,19,18)          -11.4728         estimate D2E/DX2                !
 ! D80   D(7,9,19,29)          157.8154         estimate D2E/DX2                !
 ! D81   D(11,9,19,18)         156.9533         estimate D2E/DX2                !
 ! D82   D(11,9,19,29)         -33.7586         estimate D2E/DX2                !
 ! D83   D(8,10,11,9)           31.5584         estimate D2E/DX2                !
 ! D84   D(8,10,11,16)         152.7159         estimate D2E/DX2                !
 ! D85   D(8,10,11,17)         -83.9824         estimate D2E/DX2                !
 ! D86   D(14,10,11,9)         -83.0839         estimate D2E/DX2                !
 ! D87   D(14,10,11,16)         38.0736         estimate D2E/DX2                !
 ! D88   D(14,10,11,17)        161.3753         estimate D2E/DX2                !
 ! D89   D(15,10,11,9)         156.6838         estimate D2E/DX2                !
 ! D90   D(15,10,11,16)        -82.1587         estimate D2E/DX2                !
 ! D91   D(15,10,11,17)         41.143          estimate D2E/DX2                !
 ! D92   D(5,18,19,9)           43.6988         estimate D2E/DX2                !
 ! D93   D(5,18,19,29)        -128.0593         estimate D2E/DX2                !
 ! D94   D(20,18,19,9)         -78.3682         estimate D2E/DX2                !
 ! D95   D(20,18,19,29)        109.8736         estimate D2E/DX2                !
 ! D96   D(31,18,19,9)         165.7283         estimate D2E/DX2                !
 ! D97   D(31,18,19,29)         -6.0299         estimate D2E/DX2                !
 ! D98   D(5,18,20,21)        -178.5141         estimate D2E/DX2                !
 ! D99   D(5,18,20,22)          62.4638         estimate D2E/DX2                !
 ! D100  D(5,18,20,23)         -58.6895         estimate D2E/DX2                !
 ! D101  D(19,18,20,21)        -58.5639         estimate D2E/DX2                !
 ! D102  D(19,18,20,22)       -177.586          estimate D2E/DX2                !
 ! D103  D(19,18,20,23)         61.2606         estimate D2E/DX2                !
 ! D104  D(31,18,20,21)         54.7305         estimate D2E/DX2                !
 ! D105  D(31,18,20,22)        -64.2916         estimate D2E/DX2                !
 ! D106  D(31,18,20,23)        174.5551         estimate D2E/DX2                !
 ! D107  D(5,18,31,30)         123.3356         estimate D2E/DX2                !
 ! D108  D(19,18,31,30)          5.5316         estimate D2E/DX2                !
 ! D109  D(20,18,31,30)       -111.5084         estimate D2E/DX2                !
 ! D110  D(9,19,29,30)        -166.0426         estimate D2E/DX2                !
 ! D111  D(9,19,29,39)          11.9373         estimate D2E/DX2                !
 ! D112  D(18,19,29,30)          4.3559         estimate D2E/DX2                !
 ! D113  D(18,19,29,39)       -177.6642         estimate D2E/DX2                !
 ! D114  D(6,28,33,34)           0.1721         estimate D2E/DX2                !
 ! D115  D(6,28,33,37)        -179.6282         estimate D2E/DX2                !
 ! D116  D(36,28,33,34)        179.8511         estimate D2E/DX2                !
 ! D117  D(36,28,33,37)          0.0508         estimate D2E/DX2                !
 ! D118  D(19,29,30,31)         -1.0667         estimate D2E/DX2                !
 ! D119  D(19,29,30,32)        178.7975         estimate D2E/DX2                !
 ! D120  D(39,29,30,31)       -179.3235         estimate D2E/DX2                !
 ! D121  D(39,29,30,32)          0.5407         estimate D2E/DX2                !
 ! D122  D(19,29,39,40)       -178.4217         estimate D2E/DX2                !
 ! D123  D(19,29,39,45)          1.8204         estimate D2E/DX2                !
 ! D124  D(30,29,39,40)         -0.7076         estimate D2E/DX2                !
 ! D125  D(30,29,39,45)        179.5346         estimate D2E/DX2                !
 ! D126  D(29,30,31,18)         -3.0674         estimate D2E/DX2                !
 ! D127  D(32,30,31,18)        177.0759         estimate D2E/DX2                !
 ! D128  D(29,30,32,41)         -0.0709         estimate D2E/DX2                !
 ! D129  D(29,30,32,44)        179.9425         estimate D2E/DX2                !
 ! D130  D(31,30,32,41)        179.7748         estimate D2E/DX2                !
 ! D131  D(31,30,32,44)         -0.2117         estimate D2E/DX2                !
 ! D132  D(30,32,41,40)         -0.2037         estimate D2E/DX2                !
 ! D133  D(30,32,41,43)        179.9529         estimate D2E/DX2                !
 ! D134  D(44,32,41,40)        179.7829         estimate D2E/DX2                !
 ! D135  D(44,32,41,43)         -0.0605         estimate D2E/DX2                !
 ! D136  D(28,33,34,2)           0.4082         estimate D2E/DX2                !
 ! D137  D(28,33,34,35)       -179.5713         estimate D2E/DX2                !
 ! D138  D(37,33,34,2)        -179.7915         estimate D2E/DX2                !
 ! D139  D(37,33,34,35)          0.229          estimate D2E/DX2                !
 ! D140  D(29,39,40,41)          0.4239         estimate D2E/DX2                !
 ! D141  D(29,39,40,42)       -179.753          estimate D2E/DX2                !
 ! D142  D(45,39,40,41)       -179.8136         estimate D2E/DX2                !
 ! D143  D(45,39,40,42)          0.0096         estimate D2E/DX2                !
 ! D144  D(39,40,41,32)          0.022          estimate D2E/DX2                !
 ! D145  D(39,40,41,43)        179.8653         estimate D2E/DX2                !
 ! D146  D(42,40,41,32)       -179.8011         estimate D2E/DX2                !
 ! D147  D(42,40,41,43)          0.0422         estimate D2E/DX2                !
 --------------------------------------------------------------------------------
 Trust Radius=3.00D-01 FncErr=1.00D-07 GrdErr=1.00D-06
 Number of steps in this run=    270 maximum allowed number of steps=    270.
 GradGradGradGradGradGradGradGradGradGradGradGradGradGradGradGradGradGrad

 Leave Link  103 at Wed Aug 28 10:38:48 2019, MaxMem=   536870912 cpu:         0.2
 (Enter /pbs_home/pkowalski/g09d01/g09/l202.exe)
                          Input orientation:                          
 ---------------------------------------------------------------------
 Center     Atomic      Atomic             Coordinates (Angstroms)
 Number     Number       Type             X           Y           Z
 ---------------------------------------------------------------------
      1          6           0       -1.663117   -0.139676   -0.566292
      2          6           0       -3.013629    0.201844   -0.939486
      3          6           0       -3.765308   -0.918619   -0.681426
      4          8           0       -3.031816   -1.940434   -0.185418
      5          6           0       -1.688895   -1.585747   -0.110037
      6          6           0       -5.139399   -0.933356   -0.916158
      7          6           0       -0.446242    0.680227   -0.400647
      8          6           0       -0.170496    2.109919   -0.698009
      9          6           0        0.574782    0.194114    0.525589
     10          6           0        1.355522    2.142027   -0.523480
     11          6           0        1.662344    1.204382    0.658069
     12          9           0       -0.810576    2.904675    0.237734
     13          9           0       -0.527708    2.480678   -1.982238
     14          9           0        1.916426    1.581940   -1.665244
     15          9           0        1.867000    3.417214   -0.360191
     16          9           0        2.934536    0.678163    0.537206
     17          9           0        1.519652    1.849227    1.874228
     18          6           0       -1.113717   -1.616938    1.340246
     19          6           0        0.287720   -1.034417    1.304328
     20          6           0       -1.994727   -0.810179    2.319272
     21          1           0       -1.548193   -0.827133    3.336866
     22          1           0       -3.008612   -1.258841    2.381905
     23          1           0       -2.095050    0.252192    2.012941
     24          6           0       -0.880587   -2.476888   -1.073530
     25          1           0       -0.938022   -3.537799   -0.750553
     26          1           0        0.187586   -2.177691   -1.117095
     27          1           0       -1.298465   -2.404125   -2.100631
     28          6           0       -5.742397    0.231417   -1.421970
     29          6           0        1.147905   -1.997870    1.953281
     30          6           0        0.344858   -3.077521    2.238330
     31          8           0       -0.939531   -2.893675    1.860221
     32          6           0        0.859664   -4.218183    2.852477
     33          6           0       -4.967859    1.382277   -1.675913
     34          6           0       -3.584414    1.376134   -1.429540
     35          1           0       -2.991318    2.258668   -1.616970
     36          1           0       -6.807596    0.246448   -1.612552
     37          1           0       -5.441926    2.276279   -2.059628
     38          1           0       -5.727388   -1.818373   -0.711260
     39          6           0        2.510547   -1.999112    2.254184
     40          6           0        3.048790   -3.137811    2.877164
     41          6           0        2.226749   -4.243174    3.175512
     42          1           0        4.101450   -3.167365    3.126798
     43          1           0        2.650964   -5.116565    3.653474
     44          1           0        0.221881   -5.063676    3.074699
     45          1           0        3.144771   -1.158701    2.026065
 ---------------------------------------------------------------------
                    Distance matrix (angstroms):
                    1          2          3          4          5
     1  C    0.000000
     2  C    1.442149   0.000000
     3  C    2.244820   1.373701   0.000000
     4  O    2.293716   2.271190   1.352087   0.000000
     5  C    1.516560   2.374529   2.254559   1.391015   0.000000
     6  C    3.582858   2.410004   1.394074   2.447467   3.602974
     7  C    1.476639   2.666585   3.694773   3.687734   2.600630
     8  C    2.702951   3.432560   4.700531   4.985505   4.038464
     9  C    2.512332   3.875977   4.640198   4.250809   2.948925
    10  C    3.784202   4.798630   5.967864   6.002459   4.830705
    11  C    3.790019   5.042022   5.980032   5.712834   4.427822
    12  F    3.262109   3.680297   4.918625   5.346779   4.588712
    13  F    3.187524   3.529904   4.871282   5.389374   4.624857
    14  F    4.121260   5.170767   6.285125   6.251568   5.044923
    15  F    5.015543   5.873221   7.115162   7.261772   6.143011
    16  F    4.798435   6.147208   6.994475   6.555653   5.188480
    17  F    4.476817   5.584039   6.490234   6.270529   5.102071
    18  C    2.473667   3.480634   3.406720   2.472125   1.560488
    19  C    2.847024   4.178750   4.514827   3.749604   2.492268
    20  C    2.980943   3.561159   3.485815   2.937091   2.568381
    21  H    3.964902   4.636106   4.590277   3.980837   3.532199
    22  H    3.428520   3.628397   3.173694   2.656361   2.838714
    23  H    2.644347   3.092434   3.379375   3.243135   2.837255
    24  C    2.516387   3.426870   3.302054   2.388370   1.541367
    25  H    3.479505   4.281211   3.854663   2.693497   2.187368
    26  H    2.807488   3.992682   4.171384   3.359890   2.210372
    27  H    2.759510   3.328832   3.210325   2.624415   2.187383
    28  C    4.184545   2.771252   2.404136   3.686902   4.631860
    29  C    4.207491   5.524962   5.678567   4.695466   3.531934
    30  C    4.530872   5.668526   5.484460   4.309228   3.446211
    31  O    3.741130   4.660738   4.283203   3.077493   2.480754
    32  C    5.889535   6.994142   6.690737   5.436963   4.711832
    33  C    3.803803   2.398908   2.780154   4.124348   4.691774
    34  C    2.595045   1.394599   2.420390   3.585084   3.755905
    35  H    2.936000   2.165642   3.401390   4.436602   4.329744
    36  H    5.263973   3.853465   3.388199   4.590826   5.640531
    37  H    4.727186   3.384468   3.862365   5.205954   5.727250
    38  H    4.399698   3.390848   2.158751   2.749094   4.089622
    39  C    5.369549   6.749834   7.012248   6.055814   4.836913
    40  C    6.561118   7.903989   8.001269   6.912806   5.811878
    41  C    6.780181   8.009554   7.863421   6.652140   5.760991
    42  H    7.485723   8.860620   9.024706   7.959876   6.819583
    43  H    7.822221   9.025983   8.808102   7.557704   6.742779
    44  H    6.407481   7.369390   6.869327   5.565029   5.088182
    45  H    5.556484   6.969323   7.425452   6.606965   5.301851
                    6          7          8          9         10
     6  C    0.000000
     7  C    4.989501   0.000000
     8  C    5.830875   1.486095   0.000000
     9  C    6.000141   1.461749   2.392267   0.000000
    10  C    7.196956   2.323424   1.536301   2.346160   0.000000
    11  C    7.301495   2.416972   2.453212   1.490296   1.539278
    12  F    5.899208   2.342742   1.384541   3.057649   2.419310
    13  F    5.836082   2.397851   1.383585   3.568341   2.406079
    14  F    7.528115   2.827453   2.359989   2.919900   1.389941
    15  F    8.265965   3.583828   2.444285   3.583686   1.383609
    16  F    8.360484   3.508452   3.635506   2.408916   2.400258
    17  F    7.737699   3.225888   3.088845   2.334739   2.421089
    18  C    4.665272   2.958580   4.351277   2.606646   4.868309
    19  C    5.864673   2.526983   3.755817   1.482608   3.817182
    20  C    4.513551   3.466565   4.578076   3.290635   5.293480
    21  H    5.567428   4.177970   5.177310   3.667867   5.670074
    22  H    3.939976   4.250685   5.374878   4.289254   6.249226
    23  H    4.387848   2.954182   3.808452   3.056729   4.680957
    24  C    4.532630   3.257116   4.656613   3.436500   5.161116
    25  H    4.945919   4.260989   5.699875   4.224250   6.129627
    26  H    5.474077   3.013757   4.322899   2.910978   4.514024
    27  H    4.280060   3.623459   4.859656   4.142093   5.495321
    28  C    1.405755   5.412374   5.924438   6.610683   7.405280
    29  C    6.992643   3.905699   5.063739   2.677978   4.828685
    30  C    6.680218   4.659475   5.983077   3.699992   5.991053
    31  O    5.402779   4.257656   5.672029   3.689014   6.025578
    32  C    7.809062   6.023506   7.328851   4.996392   7.217703
    33  C    2.443115   4.750179   4.949793   6.081053   6.472285
    34  C    2.831128   3.375060   3.567690   4.745378   5.080404
    35  H    3.910806   3.232388   2.970463   4.644353   4.483787
    36  H    2.158653   6.490278   6.954136   7.685954   8.450787
    37  H    3.420644   5.500587   5.446986   6.871647   6.970156
    38  H    1.082113   5.850640   6.805197   6.730323   8.117120
    39  C    8.349166   4.792660   5.726043   3.397862   5.118450
    40  C    9.289529   6.126721   7.119293   4.769942   6.504477
    41  C    9.052999   6.646328   7.817464   5.425920   7.430503
    42  H   10.331001   6.923029   7.792843   5.522972   7.003877
    43  H    9.953418   7.722136   8.894836   6.503653   8.474212
    44  H    7.856832   6.746617   8.114663   5.853790   8.133523
    45  H    8.794028   4.708074   5.394020   3.269003   4.538325
                   11         12         13         14         15
    11  C    0.000000
    12  F    3.030348   0.000000
    13  F    3.660120   2.277732   0.000000
    14  F    2.367465   3.578756   2.623358   0.000000
    15  F    2.444456   2.790990   3.040191   2.252518   0.000000
    16  F    1.382023   4.367253   4.645836   2.589237   3.073655
    17  F    1.383918   3.036782   4.411660   3.571657   2.751702
    18  C    4.016432   4.663948   5.307802   5.333625   6.092524
    19  C    2.705451   4.226147   4.880813   4.279762   5.008170
    20  C    4.493575   4.419859   5.611138   6.074185   6.321654
    21  H    4.648715   4.906637   6.346327   6.544335   6.583787
    22  H    5.554899   5.173364   6.259763   6.978929   7.290828
    23  H    4.106136   3.440480   4.835718   5.602608   5.598836
    24  C    4.797570   5.539453   5.052498   4.964624   6.542058
    25  H    5.588774   6.519082   6.156904   5.932644   7.509510
    26  H    4.094452   5.353721   4.791714   4.174228   5.890356
    27  H    5.422005   5.821455   4.946654   5.139436   6.851079
    28  C    7.752639   5.850110   5.706668   7.780788   8.317427
    29  C    3.492369   5.551009   6.193011   5.147756   5.932317
    30  C    4.750546   6.412806   7.033359   6.278399   7.158967
    31  O    5.000899   6.022454   6.619498   6.373109   7.254941
    32  C    5.904569   7.769279   8.376993   7.427515   8.344774
    33  C    7.031267   4.823147   4.584240   6.887188   7.251716
    34  C    5.649432   3.579164   3.296808   5.509733   5.918398
    35  H    5.286198   2.934772   2.500417   4.954416   5.150240
    36  H    8.821181   6.815716   6.675736   8.825807   9.320450
    37  H    7.681503   5.207894   4.919076   7.401553   7.590140
    38  H    8.100633   6.883517   6.865413   8.420220   9.230891
    39  C    3.678234   6.256441   6.873630   5.342175   6.048611
    40  C    5.069641   7.640218   8.244546   6.647689   7.405771
    41  C    6.027598   8.303471   8.910646   7.580315   8.444653
    42  H    5.581759   8.327326   8.912449   7.091819   7.778724
    43  H    7.064290   9.380289   9.979144   8.584770   9.463059
    44  H    6.870487   8.521089   9.113275   8.336831   9.296794
    45  H    3.106954   5.945916   6.542070   4.758751   5.316570
                   16         17         18         19         20
    16  F    0.000000
    17  F    2.271765   0.000000
    18  C    4.722363   4.385666   0.000000
    19  C    3.244540   3.187137   1.518106   0.000000
    20  C    5.448720   4.429601   1.544516   2.507979   0.000000
    21  H    5.495350   4.325955   2.190674   2.746772   1.111385
    22  H    6.517354   5.515705   2.191783   3.475247   1.110488
    23  H    5.258895   3.954217   2.215667   2.799123   1.110196
    24  C    5.206148   5.758967   2.572971   3.016599   3.940854
    25  H    5.867654   6.476858   2.844647   3.462932   4.240326
    26  H    4.293990   5.190229   2.836610   2.679625   4.294322
    27  H    5.863189   6.467789   3.534605   3.998228   4.749841
    28  C    8.906577   8.137542   5.698327   6.737755   5.396929
    29  C    3.515462   3.865825   2.373996   1.445441   3.379452
    30  C    4.868821   5.077948   2.251066   2.247198   3.258995
    31  O    5.432936   5.342555   1.389522   2.296084   2.380152
    32  C    5.799981   6.181102   3.598271   3.586119   4.477315
    33  C    8.236596   7.410084   5.739940   6.507177   5.441312
    34  C    6.844849   6.098376   4.768075   5.317726   4.621759
    35  H    6.500324   5.718825   5.224063   5.489124   5.089697
    36  H    9.985839   9.168947   6.679183   7.777680   6.303920
    37  H    8.914182   8.007569   6.741637   7.423325   6.370571
    38  H    9.100565   8.523827   5.053238   6.392082   4.912569
    39  C    3.208673   3.991986   3.757210   2.602657   4.659967
    40  C    4.477735   5.311750   4.690590   3.810720   5.582668
    41  C    5.628604   6.269823   4.628610   4.190141   5.508127
    42  H    4.780770   5.779343   5.726566   4.734491   6.585727
    43  H    6.585622   7.277901   5.636598   5.269473   6.473600
    44  H    6.838573   7.135374   4.083155   4.401531   4.855539
    45  H    2.373809   3.422236   4.337632   2.949422   5.159639
                   21         22         23         24         25
    21  H    0.000000
    22  H    1.797539   0.000000
    23  H    1.793536   1.803871   0.000000
    24  C    4.755942   4.236999   4.295242   0.000000
    25  H    4.942369   4.392412   4.831112   1.110471   0.000000
    26  H    4.967364   4.827315   4.572951   1.110140   1.803120
    27  H    5.667066   4.932485   4.961053   1.111239   1.799402
    28  C    6.431049   4.915680   5.010208   5.576157   6.143273
    29  C    3.248673   4.243409   3.947543   3.675027   3.746090
    30  C    3.139215   3.817587   4.134119   3.582023   3.284975
    31  O    2.611809   2.688109   3.354851   2.963795   2.689059
    32  C    4.187079   4.893128   5.423966   4.634017   4.083678
    33  C    6.457829   5.223030   4.810173   5.653478   6.426743
    34  C    5.631981   4.669235   3.915626   4.720509   5.622380
    35  H    6.012094   5.325802   4.243288   5.213061   6.210131
    36  H    7.301413   5.714356   5.945782   6.544963   7.036723
    37  H    7.342647   6.176189   5.646621   6.661141   7.470096
    38  H    5.902165   4.156018   4.990229   4.904728   5.088811
    39  C    4.361090   5.570048   5.132065   4.775117   4.825829
    40  C    5.165541   6.361441   6.220779   5.611132   5.405089
    41  C    5.093678   6.078245   6.343330   5.552446   5.091887
    42  H    6.118765   7.399345   7.164542   6.552878   6.369250
    43  H    6.011022   6.966328   7.351160   6.464079   5.896505
    44  H    4.598934   5.039129   5.895248   5.011458   4.278578
    45  H    4.883856   6.164477   5.426464   5.248677   5.480777
                   26         27         28         29         30
    26  H    0.000000
    27  H    1.796375   0.000000
    28  C    6.407921   5.211065   0.000000
    29  C    3.222073   4.752260   7.989887   0.000000
    30  C    3.477543   4.688342   7.835913   1.375421   0.000000
    31  O    3.263041   4.007099   6.603522   2.273437   1.351451
    32  C    4.513624   5.699264   9.036429   2.412763   1.394027
    33  C    6.290013   5.289771   1.410275   7.873945   7.964676
    34  C    5.191847   4.468365   2.442811   6.724747   6.980508
    35  H    5.480564   4.984107   3.422895   6.928057   7.380266
    36  H    7.419872   6.133048   1.082218   9.002340   8.776996
    37  H    7.240002   6.251090   2.162950   8.820298   8.979003
    38  H    5.939758   4.678549   2.169556   7.375748   6.867147
    39  C    4.097995   5.799743   9.305936   1.395470   2.419385
    40  C    5.006238   6.649463  10.349842   2.401331   2.779027
    41  C    5.181784   6.606582  10.230645   2.774733   2.403866
    42  H    5.857338   7.554312  11.364169   3.386486   3.861273
    43  H    6.120747   7.487659  11.171820   3.856955   3.387987
    44  H    5.089324   6.014042   9.155908   3.393268   2.158575
    45  H    4.434269   6.190561   9.633438   2.167251   3.400947
                   31         32         33         34         35
    31  O    0.000000
    32  C    2.444585   0.000000
    33  C    6.856780   9.264529   0.000000
    34  C    6.004099   8.329579   1.405225   0.000000
    35  H    6.545787   8.761028   2.162926   1.079703   0.000000
    36  H    7.506978   9.932587   2.163043   3.420320   4.314282
    37  H    7.897164  10.296448   1.082227   2.158153   2.490328
    38  H    5.540069   7.864386   3.428061   3.913201   4.992860
    39  C    3.585873   2.829778   9.099781   7.881032   7.961472
    40  C    4.123164   2.441329  10.267832   9.106195   9.262944
    41  C    3.684626   1.404955  10.341393   9.303373   9.616135
    42  H    5.204864   3.418866  11.225758  10.023777  10.111999
    43  H    4.587881   2.158111  11.343887  10.337897  10.677405
    44  H    2.744584   1.082131   9.542119   8.731964   9.271091
    45  H    4.440626   3.907058   9.272323   7.978003   7.912124
                   36         37         38         39         40
    36  H    0.000000
    37  H    2.486995   0.000000
    38  H    2.498532   4.320389   0.000000
    39  C   10.335472  10.006486   8.757288   0.000000
    40  C   11.347207  11.215014   9.572826   1.405149   0.000000
    41  C   11.166989  11.345419   9.179050   2.442376   1.409465
    42  H   12.374281  12.149416  10.637506   2.158065   1.082259
    43  H   12.081279  12.360766  10.006286   3.419977   2.162496
    44  H    9.979042  10.597875   7.762685   3.911878   3.426279
    45  H   10.689415  10.110556   9.308239   1.077297   2.156492
                   41         42         43         44         45
    41  C    0.000000
    42  H    2.162000   0.000000
    43  H    1.082228   2.486097   0.000000
    44  H    2.168613   4.318537   2.497643   0.000000
    45  H    3.417304   2.482253   4.307783   4.989163   0.000000
 Stoichiometry    C23H14F6O2
 Framework group  C1[X(C23H14F6O2)]
 Deg. of freedom   129
 Full point group                 C1      NOp   1
 Largest Abelian subgroup         C1      NOp   1
 Largest concise Abelian subgroup C1      NOp   1
                         Standard orientation:                         
 ---------------------------------------------------------------------
 Center     Atomic      Atomic             Coordinates (Angstroms)
 Number     Number       Type             X           Y           Z
 ---------------------------------------------------------------------
      1          6           0        1.380742   -0.394926    0.384028
      2          6           0        2.738929   -0.821771    0.153979
      3          6           0        2.708799   -2.194599    0.192570
      4          8           0        1.471389   -2.686443    0.427190
      5          6           0        0.560899   -1.650719    0.609408
      6          6           0        3.865600   -2.945937   -0.009287
      7          6           0        0.722283    0.920139    0.251747
      8          6           0        1.267467    2.274070   -0.027765
      9          6           0       -0.712908    0.932038   -0.025368
     10          6           0        0.031073    3.138337    0.263086
     11          6           0       -1.175023    2.331008   -0.249681
     12          9           0        1.645505    2.350683   -1.357491
     13          9           0        2.318776    2.622724    0.801389
     14          9           0       -0.086558    3.244352    1.643976
     15          9           0        0.107726    4.411727   -0.272616
     16          9           0       -2.314131    2.665705    0.457707
     17          9           0       -1.376511    2.516863   -1.606180
     18          6           0       -0.591605   -1.638140   -0.442590
     19          6           0       -1.395517   -0.365440   -0.246102
     20          6           0       -0.045225   -1.698675   -1.885967
     21          1           0       -0.884592   -1.661329   -2.613460
     22          1           0        0.507029   -2.648442   -2.047647
     23          1           0        0.634278   -0.850201   -2.111585
     24          6           0        0.026428   -1.702002    2.054235
     25          1           0       -0.539946   -2.643009    2.218159
     26          1           0       -0.640527   -0.843762    2.280079
     27          1           0        0.872393   -1.676673    2.774342
     28          6           0        5.069272   -2.263784   -0.258264
     29          6           0       -2.778514   -0.769148   -0.129320
     30          6           0       -2.764936   -2.144394   -0.146554
     31          8           0       -1.522438   -2.657684   -0.284946
     32          6           0       -3.943163   -2.879704   -0.026505
     33          6           0        5.092971   -0.854539   -0.306647
     34          6           0        3.914464   -0.116781   -0.102953
     35          1           0        3.929767    0.961933   -0.146537
     36          1           0        5.981516   -2.823465   -0.418777
     37          1           0        6.023245   -0.338313   -0.504933
     38          1           0        3.836903   -4.027218    0.021991
     39          6           0       -3.965335   -0.050389    0.019599
     40          6           0       -5.164890   -0.772496    0.138238
     41          6           0       -5.154229   -2.181730    0.115082
     42          1           0       -6.102264   -0.243427    0.250932
     43          1           0       -6.083054   -2.729102    0.209348
     44          1           0       -3.925242   -3.961579   -0.041790
     45          1           0       -3.979868    1.026597    0.041040
 ---------------------------------------------------------------------
 Rotational constants (GHZ):      0.2000085      0.1514239      0.0959975
 Leave Link  202 at Wed Aug 28 10:38:48 2019, MaxMem=   536870912 cpu:         0.1
 (Enter /pbs_home/pkowalski/g09d01/g09/l301.exe)
 General basis read from cards:  (5D, 7F)
 Centers:       4     31
 S 5 1.00
     Exponent=  2.2661767785D+03 Coefficients= -5.3431809926D-03
     Exponent=  3.4087010191D+02 Coefficients= -3.9890039230D-02
     Exponent=  7.7363135167D+01 Coefficients= -1.7853911985D-01
     Exponent=  2.1479644940D+01 Coefficients= -4.6427684959D-01
     Exponent=  6.6589433124D+00 Coefficients= -4.4309745172D-01
 S 1 1.00
     Exponent=  8.0975975668D-01 Coefficients=  1.0000000000D+00
 S 1 1.00
     Exponent=  2.5530772234D-01 Coefficients=  1.0000000000D+00
 P 3 1.00
     Exponent=  1.7721504317D+01 Coefficients=  4.3394573193D-02
     Exponent=  3.8635505440D+00 Coefficients=  2.3094120765D-01
     Exponent=  1.0480920883D+00 Coefficients=  5.1375311064D-01
 P 1 1.00
     Exponent=  2.7641544411D-01 Coefficients=  1.0000000000D+00
 D 1 1.00
     Exponent=  1.2000000000D+00 Coefficients=  1.0000000000D+00
 ****
 Centers:      21     22     23     25     26     27     35     36     37     38
 Centers:      42     43     44     45
 S 3 1.00
     Exponent=  1.3010701000D+01 Coefficients=  1.9682158000D-02
     Exponent=  1.9622572000D+00 Coefficients=  1.3796524000D-01
     Exponent=  4.4453796000D-01 Coefficients=  4.7831935000D-01
 S 1 1.00
     Exponent=  1.2194962000D-01 Coefficients=  1.0000000000D+00
 P 1 1.00
     Exponent=  8.0000000000D-01 Coefficients=  1.0000000000D+00
 ****
 Centers:       1      2      3      5      6      7      8      9     10     11
 Centers:      18     19     20     24     28     29     30     32     33     34
 Centers:      39     40     41
 S 5 1.00
     Exponent=  1.2384016938D+03 Coefficients=  5.4568832082D-03
     Exponent=  1.8629004992D+02 Coefficients=  4.0638409211D-02
     Exponent=  4.2251176346D+01 Coefficients=  1.8025593888D-01
     Exponent=  1.1676557932D+01 Coefficients=  4.6315121755D-01
     Exponent=  3.5930506482D+00 Coefficients=  4.4087173314D-01
 S 1 1.00
     Exponent=  4.0245147363D-01 Coefficients=  1.0000000000D+00
 S 1 1.00
     Exponent=  1.3090182668D-01 Coefficients=  1.0000000000D+00
 P 3 1.00
     Exponent=  9.4680970621D+00 Coefficients=  3.8387871728D-02
     Exponent=  2.0103545142D+00 Coefficients=  2.1117025112D-01
     Exponent=  5.4771004707D-01 Coefficients=  5.1328172114D-01
 P 1 1.00
     Exponent=  1.5268613795D-01 Coefficients=  1.0000000000D+00
 D 1 1.00
     Exponent=  8.0000000000D-01 Coefficients=  1.0000000000D+00
 ****
 Centers:      12     13     14     15     16     17
 S 5 1.00
     Exponent=  2.8948325990D+03 Coefficients= -5.3408255515D-03
     Exponent=  4.3541939120D+02 Coefficients= -3.9904258866D-02
     Exponent=  9.8843328866D+01 Coefficients= -1.7912768038D-01
     Exponent=  2.7485198001D+01 Coefficients= -4.6758090825D-01
     Exponent=  8.5405498171D+00 Coefficients= -4.4653131020D-01
 S 1 1.00
     Exponent=  1.0654578038D+00 Coefficients=  1.0000000000D+00
 S 1 1.00
     Exponent=  3.3247346748D-01 Coefficients=  1.0000000000D+00
 P 3 1.00
     Exponent=  2.2696633924D+01 Coefficients= -4.5212874436D-02
     Exponent=  4.9872339257D+00 Coefficients= -2.3754317067D-01
     Exponent=  1.3491613954D+00 Coefficients= -5.1287353587D-01
 P 1 1.00
     Exponent=  3.4829881977D-01 Coefficients=  1.0000000000D+00
 D 1 1.00
     Exponent=  1.4000000000D+00 Coefficients=  1.0000000000D+00
 ****
 Ernie: Thresh=  0.10000D-02 Tol=  0.10000D-05 Strict=F.
 There are   535 symmetry adapted cartesian basis functions of A   symmetry.
 There are   504 symmetry adapted basis functions of A   symmetry.
   504 basis functions,   873 primitive gaussians,   535 cartesian basis functions
   111 alpha electrons      111 beta electrons
       nuclear repulsion energy      3344.8777105032 Hartrees.
 IExCor= 4134 DFT=T Ex+Corr=M06L ExCW=0 ScaHFX=  0.000000
 ScaDFX=  1.000000  1.000000  1.000000  1.000000 ScalE2=  1.000000  1.000000
 IRadAn=      0 IRanWt=     -1 IRanGd=            0 ICorTp=0 IEmpDi=  4
 NAtoms=   45 NActive=   45 NUniq=   45 SFac= 1.00D+00 NAtFMM=   60 NAOKFM=F Big=F
 Integral buffers will be    131072 words long.
 Raffenetti 2 integral format.
 Two-electron integral symmetry is turned on.
 ------------------------------------------------------------------------------
 Polarizable Continuum Model (PCM)
 =================================
 Model                : PCM (using non-symmetric T matrix).
 Atomic radii         : UFF (Universal Force Field).
 Polarization charges : Total charges.
 Charge compensation  : None.
 Solution method      : On-the-fly selection.
 Cavity type          : Scaled VdW (van der Waals Surface) (Alpha=1.100).
 Cavity algorithm     : GePol (No added spheres)
                        Default sphere list used, NSphG=   45.
                        Lebedev-Laikov grids with approx.  5.0 points / Ang**2.
                        Smoothing algorithm: Karplus/York (Gamma=1.0000).
                        Polarization charges: spherical gaussians, with
                                              point-specific exponents (IZeta= 3).
                        Self-potential: point-specific (ISelfS= 7).
                        Self-field    : sphere-specific E.n sum rule (ISelfD= 2).
 1st derivatives      : Analytical E(r).r(x)/FMM algorithm (CHGder, D1EAlg=3).
                        Cavity 1st derivative terms included.
 Solvent              : n-Hexane, Eps=   1.881900 Eps(inf)=   1.890350
 ------------------------------------------------------------------------------
 GePol: Number of generator spheres                  =      45
 GePol: Total number of spheres                      =      45
 GePol: Number of exposed spheres                    =      45 (100.00%)
 GePol: Number of points                             =    3333
 GePol: Average weight of points                     =       0.13
 GePol: Minimum weight of points                     =   0.24D-11
 GePol: Maximum weight of points                     =    0.20577
 GePol: Number of points with low weight             =     200
 GePol: Fraction of low-weight points (<1% of avg)   =       6.00%
 GePol: Cavity surface area                          =    421.430 Ang**2
 GePol: Cavity volume                                =    491.273 Ang**3
 Leave Link  301 at Wed Aug 28 10:38:48 2019, MaxMem=   536870912 cpu:         1.4
 (Enter /pbs_home/pkowalski/g09d01/g09/l302.exe)
 NPDir=0 NMtPBC=     1 NCelOv=     1 NCel=       1 NClECP=     1 NCelD=      1
         NCelK=      1 NCelE2=     1 NClLst=     1 CellRange=     0.0.
 One-electron integrals computed using PRISM.
 NBasis=   504 RedAO= T EigKep=  2.44D-04  NBF=   504
 NBsUse=   504 1.00D-06 EigRej= -1.00D+00 NBFU=   504
 Precomputing XC quadrature grid using
 IXCGrd= 4 IRadAn=           0 IRanWt=          -1 IRanGd=           0 AccXCQ= 0.00D+00.
 Generated NRdTot=       0 NPtTot=           0 NUsed=           0 NTot=          32
 NSgBfM=   524   524   524   524   524 MxSgAt=    45 MxSgA2=    45.
 Leave Link  302 at Wed Aug 28 10:38:50 2019, MaxMem=   536870912 cpu:        10.2
 (Enter /pbs_home/pkowalski/g09d01/g09/l303.exe)
 DipDrv:  MaxL=1.
 Leave Link  303 at Wed Aug 28 10:38:50 2019, MaxMem=   536870912 cpu:         1.2
 (Enter /pbs_home/pkowalski/g09d01/g09/l401.exe)
 ExpMin= 1.22D-01 ExpMax= 2.89D+03 ExpMxC= 4.35D+02 IAcc=1 IRadAn=         1 AccDes= 0.00D+00
 Harris functional with IExCor= 1009 and IRadAn=       1 diagonalized for initial guess.
 HarFok:  IExCor= 1009 AccDes= 0.00D+00 IRadAn=         1 IDoV= 1 UseB2=F ITyADJ=14
 ICtDFT=  3500011 ScaDFX=  1.000000  1.000000  1.000000  1.000000
 FoFCou: FMM=F IPFlag=           0 FMFlag=      100000 FMFlg1=           0
         NFxFlg=           0 DoJE=T BraDBF=F KetDBF=T FulRan=T
         wScrn=  0.000000 ICntrl=     500 IOpCl=  0 I1Cent=   200000004 NGrid=           0
         NMat0=    1 NMatS0=      1 NMatT0=    0 NMatD0=    1 NMtDS0=    0 NMtDT0=    0
 Petite list used in FoFCou.
 Harris En= -1631.56525793249    
 JPrj=0 DoOrth=F DoCkMO=F.
 Leave Link  401 at Wed Aug 28 10:38:53 2019, MaxMem=   536870912 cpu:        20.1
 (Enter /pbs_home/pkowalski/g09d01/g09/l502.exe)
 Closed shell SCF:
 Using DIIS extrapolation, IDIIS=  1040.
 Integral symmetry usage will be decided dynamically.
 IVT=      885537 IEndB=      885537 NGot=   536870912 MDV=   536288776
 LenX=   536288776 LenY=   536002016
 Requested convergence on RMS density matrix=1.00D-08 within 128 cycles.
 Requested convergence on MAX density matrix=1.00D-06.
 Requested convergence on             energy=1.00D-06.
 No special actions if energy rises.
 Fock matrices will be formed incrementally for  20 cycles.

 Cycle   1  Pass 1  IDiag  1:
 FoFJK:  IHMeth= 1 ICntrl=     500 DoSepK=F KAlg= 0 I1Cent=   0 FoldK=F
 IRaf= 760000000 NMat=   1 IRICut=       1 DoRegI=T DoRafI=F ISym2E= 0.
 FoFCou: FMM=F IPFlag=           0 FMFlag=      100000 FMFlg1=           0
         NFxFlg=           0 DoJE=T BraDBF=F KetDBF=F FulRan=T
         wScrn=  0.000000 ICntrl=     500 IOpCl=  0 I1Cent=           0 NGrid=           0
         NMat0=    1 NMatS0=      1 NMatT0=    0 NMatD0=    1 NMtDS0=    0 NMtDT0=    0
 Symmetry not used in FoFCou.
 Inv3:  Mode=1 IEnd=    33326667.
 Iteration    1 A*A^-1 deviation from unit magnitude is 1.55D-14 for    394.
 Iteration    1 A*A^-1 deviation from orthogonality  is 2.88D-15 for   3221   2065.
 Iteration    1 A^-1*A deviation from unit magnitude is 1.70D-14 for    394.
 Iteration    1 A^-1*A deviation from orthogonality  is 2.55D-15 for   2287    369.
 E= -1632.50309690835    
 DIIS: error= 2.06D-02 at cycle   1 NSaved=   1.
 NSaved= 1 IEnMin= 1 EnMin= -1632.50309690835     IErMin= 1 ErrMin= 2.06D-02
 ErrMax= 2.06D-02  0.00D+00 EMaxC= 1.00D-01 BMatC= 4.43D-01 BMatP= 4.43D-01
 IDIUse=3 WtCom= 7.94D-01 WtEn= 2.06D-01
 Coeff-Com:  0.100D+01
 Coeff-En:   0.100D+01
 Coeff:      0.100D+01
 Gap=     0.048 Goal=   None    Shift=    0.000
 GapD=    0.048 DampG=0.250 DampE=0.500 DampFc=0.2500 IDamp=-1.
 Damping current iteration by 2.50D-01
 RMSDP=4.44D-03 MaxDP=1.77D-01              OVMax= 3.69D-01

 Cycle   2  Pass 1  IDiag  1:
 RMSU=  1.09D-03    CP:  9.87D-01
 E= -1632.65069710615     Delta-E=       -0.147600197808 Rises=F Damp=T
 DIIS: error= 9.31D-03 at cycle   2 NSaved=   2.
 NSaved= 2 IEnMin= 2 EnMin= -1632.65069710615     IErMin= 2 ErrMin= 9.31D-03
 ErrMax= 9.31D-03  0.00D+00 EMaxC= 1.00D-01 BMatC= 1.10D-01 BMatP= 4.43D-01
 IDIUse=3 WtCom= 9.07D-01 WtEn= 9.31D-02
 Coeff-Com: -0.645D+00 0.164D+01
 Coeff-En:   0.000D+00 0.100D+01
 Coeff:     -0.585D+00 0.158D+01
 Gap=     0.046 Goal=   None    Shift=    0.000
 RMSDP=2.45D-03 MaxDP=7.80D-02 DE=-1.48D-01 OVMax= 4.33D-01

 Cycle   3  Pass 1  IDiag  1:
 RMSU=  2.16D-03    CP:  9.44D-01  1.82D+00
 E= -1632.81319530319     Delta-E=       -0.162498197039 Rises=F Damp=F
 DIIS: error= 9.13D-03 at cycle   3 NSaved=   3.
 NSaved= 3 IEnMin= 3 EnMin= -1632.81319530319     IErMin= 3 ErrMin= 9.13D-03
 ErrMax= 9.13D-03  0.00D+00 EMaxC= 1.00D-01 BMatC= 9.74D-02 BMatP= 1.10D-01
 IDIUse=3 WtCom= 9.09D-01 WtEn= 9.13D-02
 Coeff-Com: -0.511D+00 0.109D+01 0.423D+00
 Coeff-En:   0.000D+00 0.000D+00 0.100D+01
 Coeff:     -0.464D+00 0.989D+00 0.475D+00
 Gap=     0.038 Goal=   None    Shift=    0.000
 RMSDP=1.53D-03 MaxDP=9.85D-02 DE=-1.62D-01 OVMax= 2.80D-01

 Cycle   4  Pass 1  IDiag  1:
 RMSU=  9.81D-04    CP:  9.52D-01  2.31D+00  5.22D-01
 E= -1632.88655375350     Delta-E=       -0.073358450305 Rises=F Damp=F
 DIIS: error= 4.49D-03 at cycle   4 NSaved=   4.
 NSaved= 4 IEnMin= 4 EnMin= -1632.88655375350     IErMin= 4 ErrMin= 4.49D-03
 ErrMax= 4.49D-03  0.00D+00 EMaxC= 1.00D-01 BMatC= 3.60D-02 BMatP= 9.74D-02
 IDIUse=3 WtCom= 9.55D-01 WtEn= 4.49D-02
 Coeff-Com: -0.196D+00 0.366D+00 0.371D+00 0.459D+00
 Coeff-En:   0.000D+00 0.000D+00 0.325D+00 0.675D+00
 Coeff:     -0.187D+00 0.350D+00 0.369D+00 0.468D+00
 Gap=     0.038 Goal=   None    Shift=    0.000
 RMSDP=6.73D-04 MaxDP=5.33D-02 DE=-7.34D-02 OVMax= 1.49D-01

 Cycle   5  Pass 1  IDiag  1:
 RMSU=  3.01D-04    CP:  9.50D-01  2.13D+00  6.87D-01  5.51D-01
 E= -1632.92497262330     Delta-E=       -0.038418869799 Rises=F Damp=F
 DIIS: error= 1.83D-03 at cycle   5 NSaved=   5.
 NSaved= 5 IEnMin= 5 EnMin= -1632.92497262330     IErMin= 5 ErrMin= 1.83D-03
 ErrMax= 1.83D-03  0.00D+00 EMaxC= 1.00D-01 BMatC= 3.72D-03 BMatP= 3.60D-02
 IDIUse=3 WtCom= 9.82D-01 WtEn= 1.83D-02
 Coeff-Com: -0.755D-01 0.124D+00 0.203D+00 0.321D+00 0.427D+00
 Coeff-En:   0.000D+00 0.000D+00 0.000D+00 0.690D-01 0.931D+00
 Coeff:     -0.741D-01 0.121D+00 0.200D+00 0.317D+00 0.436D+00
 Gap=     0.039 Goal=   None    Shift=    0.000
 RMSDP=2.52D-04 MaxDP=1.70D-02 DE=-3.84D-02 OVMax= 5.85D-02

 Cycle   6  Pass 1  IDiag  1:
 RMSU=  1.59D-04    CP:  9.50D-01  2.15D+00  6.79D-01  5.99D-01  3.79D-01
 E= -1632.92819424546     Delta-E=       -0.003221622165 Rises=F Damp=F
 DIIS: error= 8.40D-04 at cycle   6 NSaved=   6.
 NSaved= 6 IEnMin= 6 EnMin= -1632.92819424546     IErMin= 6 ErrMin= 8.40D-04
 ErrMax= 8.40D-04  0.00D+00 EMaxC= 1.00D-01 BMatC= 7.95D-04 BMatP= 3.72D-03
 IDIUse=3 WtCom= 9.92D-01 WtEn= 8.40D-03
 Coeff-Com: -0.261D-01 0.370D-01 0.807D-01 0.138D+00 0.323D+00 0.448D+00
 Coeff-En:   0.000D+00 0.000D+00 0.000D+00 0.000D+00 0.239D+00 0.761D+00
 Coeff:     -0.259D-01 0.367D-01 0.801D-01 0.137D+00 0.322D+00 0.450D+00
 Gap=     0.040 Goal=   None    Shift=    0.000
 RMSDP=1.61D-04 MaxDP=1.18D-02 DE=-3.22D-03 OVMax= 5.02D-02

 Cycle   7  Pass 1  IDiag  1:
 RMSU=  9.65D-05    CP:  9.50D-01  2.15D+00  6.82D-01  5.95D-01  5.82D-01
                    CP:  2.94D-01
 E= -1632.92868445731     Delta-E=       -0.000490211843 Rises=F Damp=F
 DIIS: error= 6.44D-04 at cycle   7 NSaved=   7.
 NSaved= 7 IEnMin= 7 EnMin= -1632.92868445731     IErMin= 7 ErrMin= 6.44D-04
 ErrMax= 6.44D-04  0.00D+00 EMaxC= 1.00D-01 BMatC= 3.90D-04 BMatP= 7.95D-04
 IDIUse=3 WtCom= 9.94D-01 WtEn= 6.44D-03
 Coeff-Com: -0.918D-02 0.101D-01 0.310D-01 0.549D-01 0.201D+00 0.398D+00
 Coeff-Com:  0.314D+00
 Coeff-En:   0.000D+00 0.000D+00 0.000D+00 0.000D+00 0.000D+00 0.371D+00
 Coeff-En:   0.629D+00
 Coeff:     -0.912D-02 0.101D-01 0.308D-01 0.545D-01 0.200D+00 0.398D+00
 Coeff:      0.316D+00
 Gap=     0.040 Goal=   None    Shift=    0.000
 RMSDP=9.50D-05 MaxDP=6.58D-03 DE=-4.90D-04 OVMax= 3.15D-02

 Cycle   8  Pass 1  IDiag  1:
 RMSU=  3.38D-05    CP:  9.50D-01  2.14D+00  6.84D-01  5.94D-01  5.38D-01
                    CP:  5.67D-01  2.12D-01
 E= -1632.92914604641     Delta-E=       -0.000461589108 Rises=F Damp=F
 DIIS: error= 1.93D-04 at cycle   8 NSaved=   8.
 NSaved= 8 IEnMin= 8 EnMin= -1632.92914604641     IErMin= 8 ErrMin= 1.93D-04
 ErrMax= 1.93D-04  0.00D+00 EMaxC= 1.00D-01 BMatC= 4.52D-05 BMatP= 3.90D-04
 IDIUse=3 WtCom= 9.98D-01 WtEn= 1.93D-03
 Coeff-Com: -0.327D-02 0.242D-02 0.108D-01 0.189D-01 0.105D+00 0.242D+00
 Coeff-Com:  0.255D+00 0.370D+00
 Coeff-En:   0.000D+00 0.000D+00 0.000D+00 0.000D+00 0.000D+00 0.000D+00
 Coeff-En:   0.138D+00 0.862D+00
 Coeff:     -0.327D-02 0.242D-02 0.108D-01 0.188D-01 0.105D+00 0.241D+00
 Coeff:      0.254D+00 0.371D+00
 Gap=     0.040 Goal=   None    Shift=    0.000
 RMSDP=2.65D-05 MaxDP=1.88D-03 DE=-4.62D-04 OVMax= 7.70D-03

 Cycle   9  Pass 1  IDiag  1:
 RMSU=  9.57D-06    CP:  9.50D-01  2.15D+00  6.84D-01  5.92D-01  5.46D-01
                    CP:  5.28D-01  3.79D-01  4.89D-01
 E= -1632.92920018305     Delta-E=       -0.000054136633 Rises=F Damp=F
 DIIS: error= 4.67D-05 at cycle   9 NSaved=   9.
 NSaved= 9 IEnMin= 9 EnMin= -1632.92920018305     IErMin= 9 ErrMin= 4.67D-05
 ErrMax= 4.67D-05  0.00D+00 EMaxC= 1.00D-01 BMatC= 2.55D-06 BMatP= 4.52D-05
 IDIUse=1 WtCom= 1.00D+00 WtEn= 0.00D+00
 Coeff-Com: -0.863D-03 0.462D-03 0.126D-02 0.163D-02 0.319D-01 0.860D-01
 Coeff-Com:  0.106D+00 0.230D+00 0.544D+00
 Coeff:     -0.863D-03 0.462D-03 0.126D-02 0.163D-02 0.319D-01 0.860D-01
 Coeff:      0.106D+00 0.230D+00 0.544D+00
 Gap=     0.040 Goal=   None    Shift=    0.000
 RMSDP=5.50D-06 MaxDP=4.04D-04 DE=-5.41D-05 OVMax= 9.85D-04

 Cycle  10  Pass 1  IDiag  1:
 RMSU=  3.56D-06    CP:  9.50D-01  2.15D+00  6.84D-01  5.93D-01  5.47D-01
                    CP:  5.34D-01  3.67D-01  5.53D-01  7.17D-01
 E= -1632.92920241234     Delta-E=       -0.000002229289 Rises=F Damp=F
 DIIS: error= 1.99D-05 at cycle  10 NSaved=  10.
 NSaved=10 IEnMin=10 EnMin= -1632.92920241234     IErMin=10 ErrMin= 1.99D-05
 ErrMax= 1.99D-05  0.00D+00 EMaxC= 1.00D-01 BMatC= 3.35D-07 BMatP= 2.55D-06
 IDIUse=1 WtCom= 1.00D+00 WtEn= 0.00D+00
 Coeff-Com: -0.389D-03 0.342D-03-0.371D-04-0.576D-03 0.104D-01 0.312D-01
 Coeff-Com:  0.412D-01 0.104D+00 0.333D+00 0.481D+00
 Coeff:     -0.389D-03 0.342D-03-0.371D-04-0.576D-03 0.104D-01 0.312D-01
 Coeff:      0.412D-01 0.104D+00 0.333D+00 0.481D+00
 Gap=     0.040 Goal=   None    Shift=    0.000
 RMSDP=2.39D-06 MaxDP=1.16D-04 DE=-2.23D-06 OVMax= 3.36D-04

 Cycle  11  Pass 1  IDiag  1:
 RMSU=  1.34D-06    CP:  9.50D-01  2.15D+00  6.84D-01  5.92D-01  5.48D-01
                    CP:  5.37D-01  3.68D-01  5.41D-01  7.52D-01  5.44D-01
 E= -1632.92920271384     Delta-E=       -0.000000301503 Rises=F Damp=F
 DIIS: error= 8.06D-06 at cycle  11 NSaved=  11.
 NSaved=11 IEnMin=11 EnMin= -1632.92920271384     IErMin=11 ErrMin= 8.06D-06
 ErrMax= 8.06D-06  0.00D+00 EMaxC= 1.00D-01 BMatC= 7.10D-08 BMatP= 3.35D-07
 IDIUse=1 WtCom= 1.00D+00 WtEn= 0.00D+00
 Coeff-Com: -0.146D-03 0.190D-03-0.265D-03-0.756D-03 0.126D-02 0.596D-02
 Coeff-Com:  0.942D-02 0.310D-01 0.135D+00 0.338D+00 0.480D+00
 Coeff:     -0.146D-03 0.190D-03-0.265D-03-0.756D-03 0.126D-02 0.596D-02
 Coeff:      0.942D-02 0.310D-01 0.135D+00 0.338D+00 0.480D+00
 Gap=     0.040 Goal=   None    Shift=    0.000
 RMSDP=7.58D-07 MaxDP=2.97D-05 DE=-3.02D-07 OVMax= 1.00D-04

 Cycle  12  Pass 1  IDiag  1:
 RMSU=  4.27D-07    CP:  9.50D-01  2.15D+00  6.84D-01  5.92D-01  5.48D-01
                    CP:  5.37D-01  3.68D-01  5.45D-01  7.52D-01  6.33D-01
                    CP:  6.38D-01
 E= -1632.92920278443     Delta-E=       -0.000000070597 Rises=F Damp=F
 DIIS: error= 1.31D-06 at cycle  12 NSaved=  12.
 NSaved=12 IEnMin=12 EnMin= -1632.92920278443     IErMin=12 ErrMin= 1.31D-06
 ErrMax= 1.31D-06  0.00D+00 EMaxC= 1.00D-01 BMatC= 2.42D-09 BMatP= 7.10D-08
 IDIUse=1 WtCom= 1.00D+00 WtEn= 0.00D+00
 Coeff-Com: -0.415D-04 0.668D-04-0.934D-04-0.184D-03-0.535D-03-0.791D-03
 Coeff-Com: -0.483D-03 0.106D-02 0.183D-01 0.913D-01 0.205D+00 0.687D+00
 Coeff:     -0.415D-04 0.668D-04-0.934D-04-0.184D-03-0.535D-03-0.791D-03
 Coeff:     -0.483D-03 0.106D-02 0.183D-01 0.913D-01 0.205D+00 0.687D+00
 Gap=     0.040 Goal=   None    Shift=    0.000
 RMSDP=1.86D-07 MaxDP=6.91D-06 DE=-7.06D-08 OVMax= 1.96D-05

 Cycle  13  Pass 1  IDiag  1:
 RMSU=  1.36D-07    CP:  9.50D-01  2.15D+00  6.84D-01  5.92D-01  5.48D-01
                    CP:  5.37D-01  3.69D-01  5.46D-01  7.56D-01  6.39D-01
                    CP:  6.78D-01  8.27D-01
 E= -1632.92920278662     Delta-E=       -0.000000002185 Rises=F Damp=F
 DIIS: error= 7.24D-07 at cycle  13 NSaved=  13.
 NSaved=13 IEnMin=13 EnMin= -1632.92920278662     IErMin=13 ErrMin= 7.24D-07
 ErrMax= 7.24D-07  0.00D+00 EMaxC= 1.00D-01 BMatC= 6.07D-10 BMatP= 2.42D-09
 IDIUse=1 WtCom= 1.00D+00 WtEn= 0.00D+00
 Coeff-Com: -0.104D-04 0.181D-04-0.265D-04-0.226D-04-0.397D-03-0.974D-03
 Coeff-Com: -0.115D-02-0.242D-02-0.257D-02 0.211D-01 0.736D-01 0.417D+00
 Coeff-Com:  0.496D+00
 Coeff:     -0.104D-04 0.181D-04-0.265D-04-0.226D-04-0.397D-03-0.974D-03
 Coeff:     -0.115D-02-0.242D-02-0.257D-02 0.211D-01 0.736D-01 0.417D+00
 Coeff:      0.496D+00
 Gap=     0.040 Goal=   None    Shift=    0.000
 RMSDP=7.35D-08 MaxDP=3.83D-06 DE=-2.18D-09 OVMax= 8.50D-06

 Cycle  14  Pass 1  IDiag  1:
 RMSU=  4.46D-08    CP:  9.50D-01  2.15D+00  6.84D-01  5.92D-01  5.48D-01
                    CP:  5.37D-01  3.69D-01  5.46D-01  7.57D-01  6.42D-01
                    CP:  6.82D-01  8.60D-01  6.34D-01
 E= -1632.92920278712     Delta-E=       -0.000000000504 Rises=F Damp=F
 DIIS: error= 2.19D-07 at cycle  14 NSaved=  14.
 NSaved=14 IEnMin=14 EnMin= -1632.92920278712     IErMin=14 ErrMin= 2.19D-07
 ErrMax= 2.19D-07  0.00D+00 EMaxC= 1.00D-01 BMatC= 5.50D-11 BMatP= 6.07D-10
 IDIUse=1 WtCom= 1.00D+00 WtEn= 0.00D+00
 Coeff-Com: -0.367D-06 0.146D-05-0.520D-05 0.377D-05-0.180D-03-0.511D-03
 Coeff-Com: -0.650D-03-0.157D-02-0.356D-02 0.213D-02 0.203D-01 0.168D+00
 Coeff-Com:  0.285D+00 0.531D+00
 Coeff:     -0.367D-06 0.146D-05-0.520D-05 0.377D-05-0.180D-03-0.511D-03
 Coeff:     -0.650D-03-0.157D-02-0.356D-02 0.213D-02 0.203D-01 0.168D+00
 Coeff:      0.285D+00 0.531D+00
 Gap=     0.040 Goal=   None    Shift=    0.000
 RMSDP=2.20D-08 MaxDP=1.23D-06 DE=-5.04D-10 OVMax= 2.88D-06

 Cycle  15  Pass 1  IDiag  1:
 RMSU=  1.43D-08    CP:  9.50D-01  2.15D+00  6.84D-01  5.92D-01  5.48D-01
                    CP:  5.37D-01  3.69D-01  5.46D-01  7.57D-01  6.43D-01
                    CP:  6.85D-01  8.61D-01  6.48D-01  6.60D-01
 E= -1632.92920278713     Delta-E=       -0.000000000008 Rises=F Damp=F
 DIIS: error= 6.29D-08 at cycle  15 NSaved=  15.
 NSaved=15 IEnMin=15 EnMin= -1632.92920278713     IErMin=15 ErrMin= 6.29D-08
 ErrMax= 6.29D-08  0.00D+00 EMaxC= 1.00D-01 BMatC= 5.83D-12 BMatP= 5.50D-11
 IDIUse=1 WtCom= 1.00D+00 WtEn= 0.00D+00
 Coeff-Com:  0.132D-05-0.147D-05 0.593D-06 0.350D-05-0.514D-04-0.167D-03
 Coeff-Com: -0.222D-03-0.565D-03-0.164D-02-0.122D-02 0.246D-02 0.433D-01
 Coeff-Com:  0.983D-01 0.299D+00 0.561D+00
 Coeff:      0.132D-05-0.147D-05 0.593D-06 0.350D-05-0.514D-04-0.167D-03
 Coeff:     -0.222D-03-0.565D-03-0.164D-02-0.122D-02 0.246D-02 0.433D-01
 Coeff:      0.983D-01 0.299D+00 0.561D+00
 Gap=     0.040 Goal=   None    Shift=    0.000
 RMSDP=6.75D-09 MaxDP=4.32D-07 DE=-8.19D-12 OVMax= 8.23D-07

 Error on total polarization charges =  0.00442
 SCF Done:  E(RM06L) =  -1632.92920279     A.U. after   15 cycles
            NFock= 15  Conv=0.68D-08     -V/T= 2.0084
 KE= 1.619346379665D+03 PE=-1.051534089513D+04 EE= 3.918187602174D+03
 Leave Link  502 at Wed Aug 28 10:46:30 2019, MaxMem=   536870912 cpu:      3627.1
 (Enter /pbs_home/pkowalski/g09d01/g09/l601.exe)
 Copying SCF densities to generalized density rwf, IOpCl= 0 IROHF=0.

 **********************************************************************

            Population analysis using the SCF density.

 **********************************************************************

 Orbital symmetries:
       Occupied  (A) (A) (A) (A) (A) (A) (A) (A) (A) (A) (A) (A)
                 (A) (A) (A) (A) (A) (A) (A) (A) (A) (A) (A) (A)
                 (A) (A) (A) (A) (A) (A) (A) (A) (A) (A) (A) (A)
                 (A) (A) (A) (A) (A) (A) (A) (A) (A) (A) (A) (A)
                 (A) (A) (A) (A) (A) (A) (A) (A) (A) (A) (A) (A)
                 (A) (A) (A) (A) (A) (A) (A) (A) (A) (A) (A) (A)
                 (A) (A) (A) (A) (A) (A) (A) (A) (A) (A) (A) (A)
                 (A) (A) (A) (A) (A) (A) (A) (A) (A) (A) (A) (A)
                 (A) (A) (A) (A) (A) (A) (A) (A) (A) (A) (A) (A)
                 (A) (A) (A)
       Virtual   (A) (A) (A) (A) (A) (A) (A) (A) (A) (A) (A) (A)
                 (A) (A) (A) (A) (A) (A) (A) (A) (A) (A) (A) (A)
                 (A) (A) (A) (A) (A) (A) (A) (A) (A) (A) (A) (A)
                 (A) (A) (A) (A) (A) (A) (A) (A) (A) (A) (A) (A)
                 (A) (A) (A) (A) (A) (A) (A) (A) (A) (A) (A) (A)
                 (A) (A) (A) (A) (A) (A) (A) (A) (A) (A) (A) (A)
                 (A) (A) (A) (A) (A) (A) (A) (A) (A) (A) (A) (A)
                 (A) (A) (A) (A) (A) (A) (A) (A) (A) (A) (A) (A)
                 (A) (A) (A) (A) (A) (A) (A) (A) (A) (A) (A) (A)
                 (A) (A) (A) (A) (A) (A) (A) (A) (A) (A) (A) (A)
                 (A) (A) (A) (A) (A) (A) (A) (A) (A) (A) (A) (A)
                 (A) (A) (A) (A) (A) (A) (A) (A) (A) (A) (A) (A)
                 (A) (A) (A) (A) (A) (A) (A) (A) (A) (A) (A) (A)
                 (A) (A) (A) (A) (A) (A) (A) (A) (A) (A) (A) (A)
                 (A) (A) (A) (A) (A) (A) (A) (A) (A) (A) (A) (A)
                 (A) (A) (A) (A) (A) (A) (A) (A) (A) (A) (A) (A)
                 (A) (A) (A) (A) (A) (A) (A) (A) (A) (A) (A) (A)
                 (A) (A) (A) (A) (A) (A) (A) (A) (A) (A) (A) (A)
                 (A) (A) (A) (A) (A) (A) (A) (A) (A) (A) (A) (A)
                 (A) (A) (A) (A) (A) (A) (A) (A) (A) (A) (A) (A)
                 (A) (A) (A) (A) (A) (A) (A) (A) (A) (A) (A) (A)
                 (A) (A) (A) (A) (A) (A) (A) (A) (A) (A) (A) (A)
                 (A) (A) (A) (A) (A) (A) (A) (A) (A) (A) (A) (A)
                 (A) (A) (A) (A) (A) (A) (A) (A) (A) (A) (A) (A)
                 (A) (A) (A) (A) (A) (A) (A) (A) (A) (A) (A) (A)
                 (A) (A) (A) (A) (A) (A) (A) (A) (A) (A) (A) (A)
                 (A) (A) (A) (A) (A) (A) (A) (A) (A) (A) (A) (A)
                 (A) (A) (A) (A) (A) (A) (A) (A) (A) (A) (A) (A)
                 (A) (A) (A) (A) (A) (A) (A) (A) (A) (A) (A) (A)
                 (A) (A) (A) (A) (A) (A) (A) (A) (A) (A) (A) (A)
                 (A) (A) (A) (A) (A) (A) (A) (A) (A) (A) (A) (A)
                 (A) (A) (A) (A) (A) (A) (A) (A) (A) (A) (A) (A)
                 (A) (A) (A) (A) (A) (A) (A) (A) (A)
 The electronic state is 1-A.
 Alpha  occ. eigenvalues --  -24.54108 -24.54008 -24.53743 -24.53714 -24.53647
 Alpha  occ. eigenvalues --  -24.53470 -19.02601 -19.02542 -10.25681 -10.25489
 Alpha  occ. eigenvalues --  -10.25461 -10.15487 -10.15452 -10.14172 -10.14068
 Alpha  occ. eigenvalues --  -10.11475 -10.11368 -10.10555 -10.10507 -10.08815
 Alpha  occ. eigenvalues --  -10.08762 -10.08709 -10.08686 -10.08512 -10.08301
 Alpha  occ. eigenvalues --  -10.08119 -10.08006 -10.07837 -10.07702 -10.07675
 Alpha  occ. eigenvalues --  -10.07644  -1.23934  -1.22370  -1.21520  -1.18346
 Alpha  occ. eigenvalues --   -1.17641  -1.17260  -1.08475  -1.07550  -0.86003
 Alpha  occ. eigenvalues --   -0.83628  -0.83464  -0.81164  -0.77291  -0.75090
 Alpha  occ. eigenvalues --   -0.73009  -0.72256  -0.71370  -0.70667  -0.70598
 Alpha  occ. eigenvalues --   -0.66588  -0.64730  -0.61367  -0.60994  -0.60869
 Alpha  occ. eigenvalues --   -0.59304  -0.58516  -0.57853  -0.55481  -0.55386
 Alpha  occ. eigenvalues --   -0.54503  -0.53949  -0.53512  -0.51909  -0.51507
 Alpha  occ. eigenvalues --   -0.50437  -0.49748  -0.48872  -0.48430  -0.46426
 Alpha  occ. eigenvalues --   -0.46261  -0.45744  -0.44525  -0.43017  -0.42618
 Alpha  occ. eigenvalues --   -0.42495  -0.41728  -0.41342  -0.41151  -0.41015
 Alpha  occ. eigenvalues --   -0.40677  -0.40108  -0.39494  -0.39324  -0.39255
 Alpha  occ. eigenvalues --   -0.39126  -0.38226  -0.38059  -0.37944  -0.37794
 Alpha  occ. eigenvalues --   -0.37394  -0.37167  -0.36992  -0.36422  -0.35393
 Alpha  occ. eigenvalues --   -0.35348  -0.35174  -0.34679  -0.33981  -0.33100
 Alpha  occ. eigenvalues --   -0.32399  -0.31805  -0.31420  -0.31183  -0.30644
 Alpha  occ. eigenvalues --   -0.30055  -0.27897  -0.25802  -0.23488  -0.22931
 Alpha  occ. eigenvalues --   -0.17603
 Alpha virt. eigenvalues --   -0.13601  -0.06819  -0.04020  -0.03553  -0.02202
 Alpha virt. eigenvalues --    0.00174   0.02290   0.03195   0.05999   0.06234
 Alpha virt. eigenvalues --    0.07264   0.07853   0.08993   0.09301   0.09761
 Alpha virt. eigenvalues --    0.10826   0.11212   0.11402   0.11747   0.12379
 Alpha virt. eigenvalues --    0.12488   0.13134   0.13569   0.13860   0.14675
 Alpha virt. eigenvalues --    0.15037   0.15532   0.15837   0.16137   0.16645
 Alpha virt. eigenvalues --    0.17889   0.18677   0.19253   0.19771   0.20507
 Alpha virt. eigenvalues --    0.20779   0.21458   0.22735   0.23189   0.24223
 Alpha virt. eigenvalues --    0.24308   0.25006   0.25500   0.26916   0.27402
 Alpha virt. eigenvalues --    0.28615   0.28872   0.29103   0.29667   0.30614
 Alpha virt. eigenvalues --    0.31037   0.31244   0.32208   0.34901   0.35530
 Alpha virt. eigenvalues --    0.35914   0.36256   0.38682   0.38750   0.39219
 Alpha virt. eigenvalues --    0.40546   0.40857   0.41043   0.42224   0.43173
 Alpha virt. eigenvalues --    0.43705   0.44816   0.45108   0.45343   0.45803
 Alpha virt. eigenvalues --    0.46213   0.46498   0.47354   0.47780   0.48145
 Alpha virt. eigenvalues --    0.48461   0.49512   0.49820   0.50241   0.50401
 Alpha virt. eigenvalues --    0.51332   0.51814   0.52328   0.52710   0.53275
 Alpha virt. eigenvalues --    0.53532   0.54540   0.55023   0.55450   0.56698
 Alpha virt. eigenvalues --    0.57052   0.57967   0.58035   0.58516   0.59267
 Alpha virt. eigenvalues --    0.59853   0.60805   0.61130   0.61474   0.61826
 Alpha virt. eigenvalues --    0.62066   0.62417   0.62979   0.63235   0.63628
 Alpha virt. eigenvalues --    0.63922   0.64342   0.65285   0.65647   0.65928
 Alpha virt. eigenvalues --    0.66855   0.67501   0.68275   0.68487   0.69264
 Alpha virt. eigenvalues --    0.70199   0.70577   0.71070   0.71341   0.71934
 Alpha virt. eigenvalues --    0.72199   0.72973   0.73567   0.74615   0.74669
 Alpha virt. eigenvalues --    0.75260   0.76151   0.76900   0.77871   0.78523
 Alpha virt. eigenvalues --    0.78896   0.80647   0.80972   0.84963   0.85621
 Alpha virt. eigenvalues --    0.86298   0.87585   0.88732   0.89023   0.89135
 Alpha virt. eigenvalues --    0.89804   0.91094   0.92133   0.93415   0.95044
 Alpha virt. eigenvalues --    0.97104   0.98345   0.99300   1.04072   1.05228
 Alpha virt. eigenvalues --    1.05617   1.06539   1.07234   1.07912   1.08497
 Alpha virt. eigenvalues --    1.10101   1.11158   1.11914   1.12421   1.13540
 Alpha virt. eigenvalues --    1.13674   1.14654   1.16233   1.16966   1.17638
 Alpha virt. eigenvalues --    1.17943   1.19463   1.20221   1.20715   1.21296
 Alpha virt. eigenvalues --    1.21467   1.22715   1.23157   1.23814   1.25234
 Alpha virt. eigenvalues --    1.25575   1.27048   1.27803   1.29028   1.29585
 Alpha virt. eigenvalues --    1.30939   1.31245   1.31677   1.32659   1.34016
 Alpha virt. eigenvalues --    1.34239   1.35757   1.37187   1.38733   1.39823
 Alpha virt. eigenvalues --    1.40459   1.40696   1.42489   1.43087   1.43759
 Alpha virt. eigenvalues --    1.45914   1.46398   1.47692   1.48053   1.49289
 Alpha virt. eigenvalues --    1.49943   1.50960   1.51538   1.53043   1.53494
 Alpha virt. eigenvalues --    1.53820   1.56032   1.58404   1.59510   1.60595
 Alpha virt. eigenvalues --    1.61704   1.63280   1.64143   1.66201   1.66666
 Alpha virt. eigenvalues --    1.66775   1.66938   1.68850   1.69893   1.70023
 Alpha virt. eigenvalues --    1.70674   1.70846   1.71259   1.71619   1.72110
 Alpha virt. eigenvalues --    1.72515   1.72943   1.73768   1.73947   1.74161
 Alpha virt. eigenvalues --    1.75353   1.75694   1.76174   1.76566   1.76850
 Alpha virt. eigenvalues --    1.77457   1.77924   1.78130   1.79841   1.80325
 Alpha virt. eigenvalues --    1.80360   1.81775   1.82327   1.83734   1.84103
 Alpha virt. eigenvalues --    1.84914   1.85860   1.86891   1.87773   1.88650
 Alpha virt. eigenvalues --    1.89108   1.90774   1.91146   1.93898   1.94816
 Alpha virt. eigenvalues --    1.95883   1.96283   1.96479   1.97320   1.97506
 Alpha virt. eigenvalues --    1.98343   1.99118   1.99669   2.00444   2.01922
 Alpha virt. eigenvalues --    2.02944   2.03811   2.04537   2.05744   2.06028
 Alpha virt. eigenvalues --    2.06448   2.07964   2.09987   2.11686   2.12194
 Alpha virt. eigenvalues --    2.12716   2.13474   2.13827   2.14139   2.14832
 Alpha virt. eigenvalues --    2.15018   2.16825   2.17453   2.18553   2.19477
 Alpha virt. eigenvalues --    2.20463   2.20857   2.21518   2.23210   2.23582
 Alpha virt. eigenvalues --    2.24650   2.25166   2.27577   2.28110   2.28612
 Alpha virt. eigenvalues --    2.29313   2.30462   2.30687   2.31082   2.34531
 Alpha virt. eigenvalues --    2.35912   2.36938   2.38809   2.39721   2.40510
 Alpha virt. eigenvalues --    2.41928   2.43321   2.44699   2.46500   2.47623
 Alpha virt. eigenvalues --    2.48913   2.50572   2.51645   2.53613   2.54609
 Alpha virt. eigenvalues --    2.55613   2.56197   2.59021   2.60458   2.61762
 Alpha virt. eigenvalues --    2.62180   2.63710   2.64642   2.64984   2.66255
 Alpha virt. eigenvalues --    2.68004   2.71961   2.73471   2.74405   2.74931
 Alpha virt. eigenvalues --    2.76301   2.77540   2.79438   2.80581   2.82520
 Alpha virt. eigenvalues --    2.83778   2.85423   2.86428   2.89292   2.90616
 Alpha virt. eigenvalues --    2.94099   2.94652   2.95848   2.96109   2.98879
 Alpha virt. eigenvalues --    2.99606   3.01935   3.03362   3.04485   3.04730
 Alpha virt. eigenvalues --    3.05074   3.05219   3.05466   3.06074   3.06342
 Alpha virt. eigenvalues --    3.07378   3.08087   3.08222   3.09976   3.10440
 Alpha virt. eigenvalues --    3.11395   3.12754   3.13718   3.14725   3.16142
 Alpha virt. eigenvalues --    3.17501   3.18885   3.19819   3.20681   3.21700
 Alpha virt. eigenvalues --    3.26657   3.26886   3.28773   3.31490   3.34749
 Alpha virt. eigenvalues --    3.35695   3.36651   3.39298   3.40631   3.41861
 Alpha virt. eigenvalues --    3.45037   3.52209   3.53344   3.54766   3.56119
 Alpha virt. eigenvalues --    3.66903   3.72013   3.73551   3.74415   3.77391
 Alpha virt. eigenvalues --    3.85566   3.86879   3.88276
          Condensed to atoms (all electrons):
               1          2          3          4          5          6
     1  C    5.455133   0.310749  -0.055512  -0.044624   0.261507   0.013227
     2  C    0.310749   5.405275   0.213666  -0.095224  -0.006509   0.015917
     3  C   -0.055512   0.213666   5.020274   0.364726  -0.102527   0.349771
     4  O   -0.044624  -0.095224   0.364726   8.016493   0.246370  -0.044914
     5  C    0.261507  -0.006509  -0.102527   0.246370   5.252970   0.002785
     6  C    0.013227   0.015917   0.349771  -0.044914   0.002785   5.115596
     7  C    0.389291  -0.059843   0.021707   0.006949  -0.077397  -0.000479
     8  C   -0.017385  -0.020020  -0.000254  -0.000078   0.006313   0.000004
     9  C   -0.065141   0.004271  -0.000104   0.000520  -0.030640   0.000010
    10  C    0.005458   0.000505   0.000008   0.000001  -0.000492   0.000000
    11  C    0.012216  -0.000206   0.000005   0.000000  -0.000208   0.000000
    12  F   -0.009410  -0.001315  -0.000011   0.000000   0.000018   0.000000
    13  F   -0.002599  -0.003957  -0.000032   0.000000  -0.000083   0.000000
    14  F   -0.001194  -0.000006   0.000000   0.000000  -0.000014   0.000000
    15  F   -0.000098   0.000001   0.000000   0.000000   0.000000   0.000000
    16  F   -0.000082   0.000000   0.000000   0.000000  -0.000011   0.000000
    17  F   -0.000300  -0.000002   0.000000   0.000000  -0.000002   0.000000
    18  C   -0.043603   0.001442   0.002360  -0.054140   0.206478  -0.000068
    19  C   -0.016751   0.001958   0.000196   0.003611  -0.044548   0.000013
    20  C    0.009988  -0.003780   0.000869   0.006920  -0.076639  -0.000089
    21  H   -0.000792  -0.000003  -0.000036   0.000044   0.008136  -0.000005
    22  H   -0.002863   0.000889  -0.000224   0.004801  -0.006050  -0.000005
    23  H    0.007327  -0.003412   0.000923  -0.000759  -0.010794  -0.000009
    24  C   -0.058793  -0.001581  -0.001053  -0.045319   0.354431  -0.000131
    25  H    0.008001  -0.000080  -0.000483  -0.000388  -0.018397   0.000036
    26  H   -0.007825  -0.000845   0.000161   0.003716  -0.009536   0.000006
    27  H   -0.006750   0.002081   0.000520  -0.001480  -0.007435  -0.000312
    28  C    0.001350  -0.114898   0.064085   0.003178  -0.000210   0.322990
    29  C    0.001929   0.000096  -0.000028  -0.000165   0.005205   0.000000
    30  C    0.000083  -0.000036   0.000009  -0.000038   0.001714   0.000000
    31  O    0.003349  -0.000160  -0.000032   0.000571  -0.051741   0.000006
    32  C    0.000016   0.000000   0.000000   0.000006  -0.000135   0.000000
    33  C    0.014507   0.049349  -0.120129  -0.000055  -0.000457   0.044347
    34  C   -0.088849   0.330202   0.008735   0.005329   0.013630  -0.089512
    35  H   -0.014784  -0.059389   0.011564  -0.000084  -0.000090  -0.001563
    36  H    0.000018  -0.001702   0.012154  -0.000052   0.000004  -0.061410
    37  H   -0.000326   0.012504  -0.001091   0.000005   0.000013   0.010562
    38  H   -0.000403   0.016053  -0.069136  -0.000688  -0.000222   0.451996
    39  C    0.000015   0.000002   0.000000   0.000000  -0.000281   0.000000
    40  C    0.000001   0.000000   0.000000   0.000000  -0.000006   0.000000
    41  C    0.000000   0.000000   0.000000   0.000000   0.000017   0.000000
    42  H    0.000000   0.000000   0.000000   0.000000   0.000000   0.000000
    43  H    0.000000   0.000000   0.000000   0.000000   0.000000   0.000000
    44  H    0.000001   0.000000   0.000000   0.000000  -0.000026   0.000000
    45  H    0.000022   0.000000   0.000000   0.000000  -0.000013   0.000000
               7          8          9         10         11         12
     1  C    0.389291  -0.017385  -0.065141   0.005458   0.012216  -0.009410
     2  C   -0.059843  -0.020020   0.004271   0.000505  -0.000206  -0.001315
     3  C    0.021707  -0.000254  -0.000104   0.000008   0.000005  -0.000011
     4  O    0.006949  -0.000078   0.000520   0.000001   0.000000   0.000000
     5  C   -0.077397   0.006313  -0.030640  -0.000492  -0.000208   0.000018
     6  C   -0.000479   0.000004   0.000010   0.000000   0.000000   0.000000
     7  C    5.880200  -0.082623   0.251448  -0.044957   0.032542  -0.041163
     8  C   -0.082623   4.945224   0.064479   0.204236  -0.169635   0.285735
     9  C    0.251448   0.064479   5.818570  -0.046326  -0.007125  -0.004019
    10  C   -0.044957   0.204236  -0.046326   4.756908   0.140615  -0.032590
    11  C    0.032542  -0.169635  -0.007125   0.140615   4.941259   0.012350
    12  F   -0.041163   0.285735  -0.004019  -0.032590   0.012350   9.064757
    13  F   -0.036009   0.283048   0.002372  -0.020797   0.004383  -0.028873
    14  F    0.015143  -0.047783   0.003055   0.293816  -0.038895   0.000257
    15  F    0.004420  -0.035340   0.003830   0.312078  -0.033789   0.000138
    16  F    0.001469   0.003513  -0.029231  -0.017162   0.271460  -0.000001
    17  F   -0.007678   0.013037  -0.039659  -0.033518   0.290052  -0.000465
    18  C   -0.028563  -0.000650  -0.067148  -0.000344   0.006538  -0.000015
    19  C   -0.061860   0.007986   0.381150   0.010457  -0.022198  -0.000532
    20  C   -0.000426  -0.000734  -0.008104   0.000105  -0.000964  -0.000247
    21  H    0.000363   0.000020  -0.001760  -0.000002  -0.000004  -0.000001
    22  H   -0.000415   0.000023   0.000103  -0.000004   0.000032   0.000000
    23  H   -0.003737   0.000246   0.006594   0.000054  -0.000077   0.001931
    24  C   -0.006349  -0.000203  -0.002255   0.000000  -0.000378  -0.000003
    25  H    0.000071   0.000014  -0.000334   0.000001  -0.000003   0.000000
    26  H    0.006203  -0.000037  -0.003280   0.000112  -0.000284   0.000001
    27  H   -0.001839  -0.000079   0.000376   0.000001   0.000021   0.000000
    28  C    0.000012   0.000006  -0.000002   0.000000   0.000000   0.000000
    29  C    0.006155  -0.000087  -0.058499  -0.000336  -0.012240  -0.000006
    30  C   -0.000024   0.000004   0.021208   0.000007  -0.000318   0.000000
    31  O    0.000620   0.000002   0.006213   0.000001  -0.000064   0.000000
    32  C    0.000003   0.000000  -0.000483   0.000000   0.000007   0.000000
    33  C   -0.000312  -0.000026   0.000023   0.000001  -0.000001   0.000002
    34  C   -0.021528   0.000938   0.000403   0.000129  -0.000050   0.001046
    35  H   -0.002471   0.002823   0.000034   0.000552  -0.000116   0.002311
    36  H    0.000000   0.000000   0.000000   0.000000   0.000000   0.000000
    37  H   -0.000001  -0.000002   0.000000   0.000000   0.000000  -0.000002
    38  H    0.000005   0.000000  -0.000001   0.000000   0.000000   0.000000
    39  C    0.000218  -0.000007  -0.020383   0.000040   0.000647   0.000000
    40  C    0.000011   0.000000  -0.000306   0.000001   0.000018   0.000000
    41  C   -0.000001   0.000000   0.000021   0.000000  -0.000002   0.000000
    42  H    0.000000   0.000000  -0.000002   0.000000   0.000001   0.000000
    43  H    0.000000   0.000000   0.000000   0.000000   0.000000   0.000000
    44  H   -0.000001   0.000000   0.000005   0.000000   0.000000   0.000000
    45  H    0.000021  -0.000059  -0.001611   0.000310   0.001329   0.000000
              13         14         15         16         17         18
     1  C   -0.002599  -0.001194  -0.000098  -0.000082  -0.000300  -0.043603
     2  C   -0.003957  -0.000006   0.000001   0.000000  -0.000002   0.001442
     3  C   -0.000032   0.000000   0.000000   0.000000   0.000000   0.002360
     4  O    0.000000   0.000000   0.000000   0.000000   0.000000  -0.054140
     5  C   -0.000083  -0.000014   0.000000  -0.000011  -0.000002   0.206478
     6  C    0.000000   0.000000   0.000000   0.000000   0.000000  -0.000068
     7  C   -0.036009   0.015143   0.004420   0.001469  -0.007678  -0.028563
     8  C    0.283048  -0.047783  -0.035340   0.003513   0.013037  -0.000650
     9  C    0.002372   0.003055   0.003830  -0.029231  -0.039659  -0.067148
    10  C   -0.020797   0.293816   0.312078  -0.017162  -0.033518  -0.000344
    11  C    0.004383  -0.038895  -0.033789   0.271460   0.290052   0.006538
    12  F   -0.028873   0.000257   0.000138  -0.000001  -0.000465  -0.000015
    13  F    9.049606  -0.000794   0.000202  -0.000001  -0.000001   0.000005
    14  F   -0.000794   9.058009  -0.032145  -0.000781   0.000254  -0.000006
    15  F    0.000202  -0.032145   9.025068   0.000161   0.000289   0.000000
    16  F   -0.000001  -0.000781   0.000161   9.051851  -0.029841  -0.000015
    17  F   -0.000001   0.000254   0.000289  -0.029841   9.059138  -0.000240
    18  C    0.000005  -0.000006   0.000000  -0.000015  -0.000240   5.254172
    19  C   -0.000122  -0.000775  -0.000083  -0.008350  -0.001813   0.251677
    20  C   -0.000002   0.000000   0.000000  -0.000001   0.000062   0.348222
    21  H    0.000000   0.000000   0.000000   0.000000   0.000010  -0.005787
    22  H    0.000000   0.000000   0.000000   0.000000  -0.000001  -0.017185
    23  H    0.000015   0.000000   0.000000   0.000002   0.000142  -0.012379
    24  C    0.000007  -0.000007   0.000000   0.000000  -0.000001  -0.078464
    25  H    0.000000   0.000000   0.000000   0.000000   0.000000  -0.006481
    26  H   -0.000003   0.000053   0.000000   0.000026   0.000003  -0.010085
    27  H    0.000000   0.000000   0.000000   0.000000   0.000000   0.008226
    28  C   -0.000001   0.000000   0.000000   0.000000   0.000000   0.000015
    29  C    0.000000   0.000015   0.000001  -0.000968  -0.002175  -0.005901
    30  C    0.000000   0.000000   0.000000  -0.000001  -0.000010  -0.103028
    31  O    0.000000   0.000000   0.000000   0.000000   0.000000   0.246562
    32  C    0.000000   0.000000   0.000000  -0.000001   0.000000   0.002852
    33  C    0.000210   0.000000   0.000000   0.000000   0.000000  -0.000002
    34  C    0.000084  -0.000003   0.000000   0.000000   0.000000  -0.000355
    35  H    0.009682  -0.000008  -0.000005   0.000000   0.000000  -0.000008
    36  H    0.000000   0.000000   0.000000   0.000000   0.000000   0.000000
    37  H   -0.000006   0.000000   0.000000   0.000000   0.000000   0.000000
    38  H    0.000000   0.000000   0.000000   0.000000   0.000000  -0.000025
    39  C    0.000000  -0.000004   0.000000  -0.001773   0.000431   0.013809
    40  C    0.000000   0.000000   0.000000   0.000302   0.000001  -0.000474
    41  C    0.000000   0.000000   0.000000  -0.000001   0.000000  -0.000229
    42  H    0.000000   0.000000   0.000000  -0.000007   0.000000   0.000013
    43  H    0.000000   0.000000   0.000000   0.000000   0.000000   0.000004
    44  H    0.000000   0.000000   0.000000   0.000000   0.000000  -0.000221
    45  H    0.000000  -0.000012  -0.000002   0.013633   0.000386  -0.000101
              19         20         21         22         23         24
     1  C   -0.016751   0.009988  -0.000792  -0.002863   0.007327  -0.058793
     2  C    0.001958  -0.003780  -0.000003   0.000889  -0.003412  -0.001581
     3  C    0.000196   0.000869  -0.000036  -0.000224   0.000923  -0.001053
     4  O    0.003611   0.006920   0.000044   0.004801  -0.000759  -0.045319
     5  C   -0.044548  -0.076639   0.008136  -0.006050  -0.010794   0.354431
     6  C    0.000013  -0.000089  -0.000005  -0.000005  -0.000009  -0.000131
     7  C   -0.061860  -0.000426   0.000363  -0.000415  -0.003737  -0.006349
     8  C    0.007986  -0.000734   0.000020   0.000023   0.000246  -0.000203
     9  C    0.381150  -0.008104  -0.001760   0.000103   0.006594  -0.002255
    10  C    0.010457   0.000105  -0.000002  -0.000004   0.000054   0.000000
    11  C   -0.022198  -0.000964  -0.000004   0.000032  -0.000077  -0.000378
    12  F   -0.000532  -0.000247  -0.000001   0.000000   0.001931  -0.000003
    13  F   -0.000122  -0.000002   0.000000   0.000000   0.000015   0.000007
    14  F   -0.000775   0.000000   0.000000   0.000000   0.000000  -0.000007
    15  F   -0.000083   0.000000   0.000000   0.000000   0.000000   0.000000
    16  F   -0.008350  -0.000001   0.000000   0.000000   0.000002   0.000000
    17  F   -0.001813   0.000062   0.000010  -0.000001   0.000142  -0.000001
    18  C    0.251677   0.348222  -0.005787  -0.017185  -0.012379  -0.078464
    19  C    5.468804  -0.053266  -0.007163   0.007417  -0.005299   0.006863
    20  C   -0.053266   4.660684   0.387752   0.391718   0.384982   0.010272
    21  H   -0.007163   0.387752   0.591897  -0.020565  -0.020100  -0.000227
    22  H    0.007417   0.391718  -0.020565   0.580445  -0.020563  -0.000089
    23  H   -0.005299   0.384982  -0.020100  -0.020563   0.598936  -0.000269
    24  C    0.006863   0.010272  -0.000227  -0.000089  -0.000269   4.656018
    25  H   -0.002055  -0.000062  -0.000016   0.000085  -0.000010   0.391800
    26  H    0.010672  -0.000190   0.000004  -0.000012  -0.000003   0.389861
    27  H   -0.000878  -0.000235   0.000006  -0.000016   0.000006   0.388261
    28  C    0.000000  -0.000025   0.000000  -0.000045  -0.000004   0.000004
    29  C    0.306325  -0.004686   0.002483   0.000018  -0.001201  -0.003368
    30  C   -0.057648  -0.001080   0.000587  -0.000526   0.000261   0.000586
    31  O   -0.043195  -0.046740  -0.002000  -0.000366   0.003994   0.006014
    32  C    0.014584  -0.000037  -0.000351   0.000034   0.000002  -0.000075
    33  C    0.000000   0.000011   0.000000   0.000015   0.000019   0.000013
    34  C    0.000028  -0.000164   0.000003   0.000001   0.000285  -0.000429
    35  H    0.000031  -0.000017   0.000000   0.000003   0.000051  -0.000006
    36  H    0.000000   0.000000   0.000000   0.000000   0.000000   0.000000
    37  H    0.000000   0.000000   0.000000   0.000000  -0.000001   0.000000
    38  H    0.000001  -0.000025   0.000000   0.000093  -0.000004  -0.000006
    39  C   -0.085498  -0.000439  -0.000165   0.000014  -0.000021  -0.000002
    40  C    0.013794   0.000016   0.000008  -0.000001   0.000002   0.000015
    41  C    0.001081   0.000000  -0.000007   0.000001  -0.000001  -0.000021
    42  H   -0.000316   0.000000   0.000000   0.000000   0.000000   0.000000
    43  H    0.000020   0.000000   0.000000   0.000000   0.000000   0.000000
    44  H   -0.000414  -0.000007  -0.000001   0.000009   0.000000  -0.000021
    45  H   -0.014588   0.000005   0.000000   0.000000  -0.000002  -0.000006
              25         26         27         28         29         30
     1  C    0.008001  -0.007825  -0.006750   0.001350   0.001929   0.000083
     2  C   -0.000080  -0.000845   0.002081  -0.114898   0.000096  -0.000036
     3  C   -0.000483   0.000161   0.000520   0.064085  -0.000028   0.000009
     4  O   -0.000388   0.003716  -0.001480   0.003178  -0.000165  -0.000038
     5  C   -0.018397  -0.009536  -0.007435  -0.000210   0.005205   0.001714
     6  C    0.000036   0.000006  -0.000312   0.322990   0.000000   0.000000
     7  C    0.000071   0.006203  -0.001839   0.000012   0.006155  -0.000024
     8  C    0.000014  -0.000037  -0.000079   0.000006  -0.000087   0.000004
     9  C   -0.000334  -0.003280   0.000376  -0.000002  -0.058499   0.021208
    10  C    0.000001   0.000112   0.000001   0.000000  -0.000336   0.000007
    11  C   -0.000003  -0.000284   0.000021   0.000000  -0.012240  -0.000318
    12  F    0.000000   0.000001   0.000000   0.000000  -0.000006   0.000000
    13  F    0.000000  -0.000003   0.000000  -0.000001   0.000000   0.000000
    14  F    0.000000   0.000053   0.000000   0.000000   0.000015   0.000000
    15  F    0.000000   0.000000   0.000000   0.000000   0.000001   0.000000
    16  F    0.000000   0.000026   0.000000   0.000000  -0.000968  -0.000001
    17  F    0.000000   0.000003   0.000000   0.000000  -0.002175  -0.000010
    18  C   -0.006481  -0.010085   0.008226   0.000015  -0.005901  -0.103028
    19  C   -0.002055   0.010672  -0.000878   0.000000   0.306325  -0.057648
    20  C   -0.000062  -0.000190  -0.000235  -0.000025  -0.004686  -0.001080
    21  H   -0.000016   0.000004   0.000006   0.000000   0.002483   0.000587
    22  H    0.000085  -0.000012  -0.000016  -0.000045   0.000018  -0.000526
    23  H   -0.000010  -0.000003   0.000006  -0.000004  -0.001201   0.000261
    24  C    0.391800   0.389861   0.388261   0.000004  -0.003368   0.000586
    25  H    0.582605  -0.019974  -0.020860   0.000001   0.000682  -0.000352
    26  H   -0.019974   0.586447  -0.019826  -0.000001  -0.003129   0.000747
    27  H   -0.020860  -0.019826   0.592367  -0.000004   0.000005  -0.000019
    28  C    0.000001  -0.000001  -0.000004   5.053269   0.000000   0.000000
    29  C    0.000682  -0.003129   0.000005   0.000000   5.370408   0.221662
    30  C   -0.000352   0.000747  -0.000019   0.000000   0.221662   5.021149
    31  O    0.005175  -0.000706   0.000029   0.000000  -0.094463   0.364213
    32  C   -0.000061   0.000012  -0.000003   0.000000   0.013511   0.349317
    33  C   -0.000001   0.000001   0.000005   0.310437   0.000000   0.000000
    34  C    0.000012  -0.000014  -0.000127   0.035766   0.000002  -0.000001
    35  H    0.000000  -0.000001   0.000001   0.010785   0.000000   0.000000
    36  H    0.000000   0.000000   0.000000   0.450040   0.000000   0.000000
    37  H    0.000000   0.000000   0.000000  -0.061982   0.000000   0.000000
    38  H    0.000008   0.000000  -0.000001  -0.061387   0.000000   0.000000
    39  C   -0.000017   0.000039   0.000001   0.000000   0.331573   0.008815
    40  C    0.000008  -0.000002   0.000000   0.000000   0.048903  -0.118571
    41  C   -0.000028   0.000004   0.000000   0.000000  -0.114441   0.063679
    42  H    0.000000   0.000000   0.000000   0.000000   0.012510  -0.001101
    43  H    0.000000   0.000000   0.000000   0.000000  -0.001664   0.012164
    44  H    0.000079  -0.000002   0.000000   0.000000   0.015894  -0.069055
    45  H    0.000002   0.000021   0.000000   0.000000  -0.058824   0.011548
              31         32         33         34         35         36
     1  C    0.003349   0.000016   0.014507  -0.088849  -0.014784   0.000018
     2  C   -0.000160   0.000000   0.049349   0.330202  -0.059389  -0.001702
     3  C   -0.000032   0.000000  -0.120129   0.008735   0.011564   0.012154
     4  O    0.000571   0.000006  -0.000055   0.005329  -0.000084  -0.000052
     5  C   -0.051741  -0.000135  -0.000457   0.013630  -0.000090   0.000004
     6  C    0.000006   0.000000   0.044347  -0.089512  -0.001563  -0.061410
     7  C    0.000620   0.000003  -0.000312  -0.021528  -0.002471   0.000000
     8  C    0.000002   0.000000  -0.000026   0.000938   0.002823   0.000000
     9  C    0.006213  -0.000483   0.000023   0.000403   0.000034   0.000000
    10  C    0.000001   0.000000   0.000001   0.000129   0.000552   0.000000
    11  C   -0.000064   0.000007  -0.000001  -0.000050  -0.000116   0.000000
    12  F    0.000000   0.000000   0.000002   0.001046   0.002311   0.000000
    13  F    0.000000   0.000000   0.000210   0.000084   0.009682   0.000000
    14  F    0.000000   0.000000   0.000000  -0.000003  -0.000008   0.000000
    15  F    0.000000   0.000000   0.000000   0.000000  -0.000005   0.000000
    16  F    0.000000  -0.000001   0.000000   0.000000   0.000000   0.000000
    17  F    0.000000   0.000000   0.000000   0.000000   0.000000   0.000000
    18  C    0.246562   0.002852  -0.000002  -0.000355  -0.000008   0.000000
    19  C   -0.043195   0.014584   0.000000   0.000028   0.000031   0.000000
    20  C   -0.046740  -0.000037   0.000011  -0.000164  -0.000017   0.000000
    21  H   -0.002000  -0.000351   0.000000   0.000003   0.000000   0.000000
    22  H   -0.000366   0.000034   0.000015   0.000001   0.000003   0.000000
    23  H    0.003994   0.000002   0.000019   0.000285   0.000051   0.000000
    24  C    0.006014  -0.000075   0.000013  -0.000429  -0.000006   0.000000
    25  H    0.005175  -0.000061  -0.000001   0.000012   0.000000   0.000000
    26  H   -0.000706   0.000012   0.000001  -0.000014  -0.000001   0.000000
    27  H    0.000029  -0.000003   0.000005  -0.000127   0.000001   0.000000
    28  C    0.000000   0.000000   0.310437   0.035766   0.010785   0.450040
    29  C   -0.094463   0.013511   0.000000   0.000002   0.000000   0.000000
    30  C    0.364213   0.349317   0.000000  -0.000001   0.000000   0.000000
    31  O    8.015186  -0.045553   0.000000   0.000000   0.000000   0.000000
    32  C   -0.045553   5.116234   0.000000   0.000000   0.000000   0.000000
    33  C    0.000000   0.000000   5.070690   0.335237  -0.055120  -0.060132
    34  C    0.000000   0.000000   0.335237   5.132663   0.448458   0.011212
    35  H    0.000000   0.000000  -0.055120   0.448458   0.619040  -0.000177
    36  H    0.000000   0.000000  -0.060132   0.011212  -0.000177   0.613616
    37  H    0.000000   0.000000   0.446721  -0.057168  -0.010253  -0.009953
    38  H    0.000000   0.000000   0.010480  -0.001739   0.000030  -0.010577
    39  C    0.005128  -0.088833   0.000000   0.000000   0.000000   0.000000
    40  C   -0.000029   0.043275   0.000000   0.000000   0.000000   0.000000
    41  C    0.003147   0.323916   0.000000   0.000000   0.000000   0.000000
    42  H    0.000005   0.010631   0.000000   0.000000   0.000000   0.000000
    43  H   -0.000052  -0.061382   0.000000   0.000000   0.000000   0.000000
    44  H   -0.000649   0.451839   0.000000   0.000000   0.000000   0.000000
    45  H   -0.000089  -0.001535   0.000000   0.000000   0.000000   0.000000
              37         38         39         40         41         42
     1  C   -0.000326  -0.000403   0.000015   0.000001   0.000000   0.000000
     2  C    0.012504   0.016053   0.000002   0.000000   0.000000   0.000000
     3  C   -0.001091  -0.069136   0.000000   0.000000   0.000000   0.000000
     4  O    0.000005  -0.000688   0.000000   0.000000   0.000000   0.000000
     5  C    0.000013  -0.000222  -0.000281  -0.000006   0.000017   0.000000
     6  C    0.010562   0.451996   0.000000   0.000000   0.000000   0.000000
     7  C   -0.000001   0.000005   0.000218   0.000011  -0.000001   0.000000
     8  C   -0.000002   0.000000  -0.000007   0.000000   0.000000   0.000000
     9  C    0.000000  -0.000001  -0.020383  -0.000306   0.000021  -0.000002
    10  C    0.000000   0.000000   0.000040   0.000001   0.000000   0.000000
    11  C    0.000000   0.000000   0.000647   0.000018  -0.000002   0.000001
    12  F   -0.000002   0.000000   0.000000   0.000000   0.000000   0.000000
    13  F   -0.000006   0.000000   0.000000   0.000000   0.000000   0.000000
    14  F    0.000000   0.000000  -0.000004   0.000000   0.000000   0.000000
    15  F    0.000000   0.000000   0.000000   0.000000   0.000000   0.000000
    16  F    0.000000   0.000000  -0.001773   0.000302  -0.000001  -0.000007
    17  F    0.000000   0.000000   0.000431   0.000001   0.000000   0.000000
    18  C    0.000000  -0.000025   0.013809  -0.000474  -0.000229   0.000013
    19  C    0.000000   0.000001  -0.085498   0.013794   0.001081  -0.000316
    20  C    0.000000  -0.000025  -0.000439   0.000016   0.000000   0.000000
    21  H    0.000000   0.000000  -0.000165   0.000008  -0.000007   0.000000
    22  H    0.000000   0.000093   0.000014  -0.000001   0.000001   0.000000
    23  H   -0.000001  -0.000004  -0.000021   0.000002  -0.000001   0.000000
    24  C    0.000000  -0.000006  -0.000002   0.000015  -0.000021   0.000000
    25  H    0.000000   0.000008  -0.000017   0.000008  -0.000028   0.000000
    26  H    0.000000   0.000000   0.000039  -0.000002   0.000004   0.000000
    27  H    0.000000  -0.000001   0.000001   0.000000   0.000000   0.000000
    28  C   -0.061982  -0.061387   0.000000   0.000000   0.000000   0.000000
    29  C    0.000000   0.000000   0.331573   0.048903  -0.114441   0.012510
    30  C    0.000000   0.000000   0.008815  -0.118571   0.063679  -0.001101
    31  O    0.000000   0.000000   0.005128  -0.000029   0.003147   0.000005
    32  C    0.000000   0.000000  -0.088833   0.043275   0.323916   0.010631
    33  C    0.446721   0.010480   0.000000   0.000000   0.000000   0.000000
    34  C   -0.057168  -0.001739   0.000000   0.000000   0.000000   0.000000
    35  H   -0.010253   0.000030   0.000000   0.000000   0.000000   0.000000
    36  H   -0.009953  -0.010577   0.000000   0.000000   0.000000   0.000000
    37  H    0.621908  -0.000150   0.000000   0.000000   0.000000   0.000000
    38  H   -0.000150   0.616976   0.000000   0.000000   0.000000   0.000000
    39  C    0.000000   0.000000   5.133028   0.332749   0.037165  -0.057636
    40  C    0.000000   0.000000   0.332749   5.078460   0.307145   0.447288
    41  C    0.000000   0.000000   0.037165   0.307145   5.056017  -0.062448
    42  H    0.000000   0.000000  -0.057636   0.447288  -0.062448   0.623131
    43  H    0.000000   0.000000   0.011083  -0.060064   0.449807  -0.010005
    44  H    0.000000   0.000000  -0.001728   0.010537  -0.061342  -0.000152
    45  H    0.000000   0.000000   0.449352  -0.055173   0.010787  -0.010360
              43         44         45
     1  C    0.000000   0.000001   0.000022
     2  C    0.000000   0.000000   0.000000
     3  C    0.000000   0.000000   0.000000
     4  O    0.000000   0.000000   0.000000
     5  C    0.000000  -0.000026  -0.000013
     6  C    0.000000   0.000000   0.000000
     7  C    0.000000  -0.000001   0.000021
     8  C    0.000000   0.000000  -0.000059
     9  C    0.000000   0.000005  -0.001611
    10  C    0.000000   0.000000   0.000310
    11  C    0.000000   0.000000   0.001329
    12  F    0.000000   0.000000   0.000000
    13  F    0.000000   0.000000   0.000000
    14  F    0.000000   0.000000  -0.000012
    15  F    0.000000   0.000000  -0.000002
    16  F    0.000000   0.000000   0.013633
    17  F    0.000000   0.000000   0.000386
    18  C    0.000004  -0.000221  -0.000101
    19  C    0.000020  -0.000414  -0.014588
    20  C    0.000000  -0.000007   0.000005
    21  H    0.000000  -0.000001   0.000000
    22  H    0.000000   0.000009   0.000000
    23  H    0.000000   0.000000  -0.000002
    24  C    0.000000  -0.000021  -0.000006
    25  H    0.000000   0.000079   0.000002
    26  H    0.000000  -0.000002   0.000021
    27  H    0.000000   0.000000   0.000000
    28  C    0.000000   0.000000   0.000000
    29  C   -0.001664   0.015894  -0.058824
    30  C    0.012164  -0.069055   0.011548
    31  O   -0.000052  -0.000649  -0.000089
    32  C   -0.061382   0.451839  -0.001535
    33  C    0.000000   0.000000   0.000000
    34  C    0.000000   0.000000   0.000000
    35  H    0.000000   0.000000   0.000000
    36  H    0.000000   0.000000   0.000000
    37  H    0.000000   0.000000   0.000000
    38  H    0.000000   0.000000   0.000000
    39  C    0.011083  -0.001728   0.449352
    40  C   -0.060064   0.010537  -0.055173
    41  C    0.449807  -0.061342   0.010787
    42  H   -0.010005  -0.000152  -0.010360
    43  H    0.614781  -0.010659  -0.000179
    44  H   -0.010659   0.617796   0.000030
    45  H   -0.000179   0.000030   0.615083
 Mulliken charges:
               1
     1  C   -0.056101
     2  C    0.008012
     3  C    0.278920
     4  O   -0.375236
     5  C    0.084872
     6  C   -0.128769
     7  C   -0.139173
     8  C    0.557353
     9  C   -0.178273
    10  C    0.471132
    11  C    0.573080
    12  F   -0.249892
    13  F   -0.256334
    14  F   -0.248172
    15  F   -0.244726
    16  F   -0.254193
    17  F   -0.248101
    18  C    0.093142
    19  C   -0.059314
    20  C   -0.003647
    21  H    0.067671
    22  H    0.083232
    23  H    0.072872
    24  C   -0.005088
    25  H    0.081020
    26  H    0.077662
    27  H    0.067959
    28  C   -0.013379
    29  C    0.024803
    30  C    0.274053
    31  O   -0.374377
    32  C   -0.127789
    33  C   -0.045834
    34  C   -0.064224
    35  H    0.038726
    36  H    0.056960
    37  H    0.049222
    38  H    0.048720
    39  C   -0.067319
    40  C   -0.047907
    41  C   -0.014267
    42  H    0.048450
    43  H    0.056146
    44  H    0.048088
    45  H    0.040023
 Sum of Mulliken charges =   0.00000
 Mulliken charges with hydrogens summed into heavy atoms:
               1
     1  C   -0.056101
     2  C    0.008012
     3  C    0.278920
     4  O   -0.375236
     5  C    0.084872
     6  C   -0.080049
     7  C   -0.139173
     8  C    0.557353
     9  C   -0.178273
    10  C    0.471132
    11  C    0.573080
    12  F   -0.249892
    13  F   -0.256334
    14  F   -0.248172
    15  F   -0.244726
    16  F   -0.254193
    17  F   -0.248101
    18  C    0.093142
    19  C   -0.059314
    20  C    0.220127
    24  C    0.221553
    28  C    0.043581
    29  C    0.024803
    30  C    0.274053
    31  O   -0.374377
    32  C   -0.079701
    33  C    0.003388
    34  C   -0.025498
    39  C   -0.027297
    40  C    0.000542
    41  C    0.041879
 Electronic spatial extent (au):  <R**2>=          10733.2571
 Charge=              0.0000 electrons
 Dipole moment (field-independent basis, Debye):
    X=              0.0387    Y=             -4.5132    Z=             -0.0251  Tot=              4.5135
 Quadrupole moment (field-independent basis, Debye-Ang):
   XX=           -147.8224   YY=           -179.0939   ZZ=           -176.6077
   XY=             -0.4888   XZ=             -2.8714   YZ=              0.1107
 Traceless Quadrupole moment (field-independent basis, Debye-Ang):
   XX=             20.0189   YY=            -11.2525   ZZ=             -8.7664
   XY=             -0.4888   XZ=             -2.8714   YZ=              0.1107
 Octapole moment (field-independent basis, Debye-Ang**2):
  XXX=             -0.7829  YYY=             43.3369  ZZZ=              0.1850  XYY=              1.5801
  XXY=            -27.2253  XXZ=             -7.3850  XZZ=              1.3526  YZZ=             22.5932
  YYZ=             -2.7063  XYZ=              3.1343
 Hexadecapole moment (field-independent basis, Debye-Ang**3):
 XXXX=          -6834.0766 YYYY=          -4917.0514 ZZZZ=           -821.4088 XXXY=             -1.7918
 XXXZ=           -121.0136 YYYX=             -3.6475 YYYZ=              2.2517 ZZZX=             16.0799
 ZZZY=             -2.3551 XXYY=          -1924.2348 XXZZ=          -1576.0367 YYZZ=           -980.9056
 XXYZ=              4.2431 YYXZ=            -17.1308 ZZXY=              0.6603
 N-N= 3.344877710503D+03 E-N=-1.051534087201D+04  KE= 1.619346379665D+03
 No NMR shielding tensors so no spin-rotation constants.
 Leave Link  601 at Wed Aug 28 10:46:31 2019, MaxMem=   536870912 cpu:         4.5
 (Enter /pbs_home/pkowalski/g09d01/g09/l701.exe)
 Compute integral first derivatives.
 ... and contract with generalized density number  0.
 D1PCM: PCM CHGder 1st derivatives, ID1Alg=3 FixD1E=F DoIter=F DoCFld=F I1PDM=0.
 GePol: Maximum number of non-zero 1st derivatives   =     208
 Leave Link  701 at Wed Aug 28 10:46:46 2019, MaxMem=   536870912 cpu:       118.0
 (Enter /pbs_home/pkowalski/g09d01/g09/l702.exe)
 L702 exits ... SP integral derivatives will be done elsewhere.
 Leave Link  702 at Wed Aug 28 10:46:46 2019, MaxMem=   536870912 cpu:         0.2
 (Enter /pbs_home/pkowalski/g09d01/g09/l703.exe)
 Compute integral first derivatives, UseDBF=F ICtDFT=           0.
 Integral derivatives from FoFJK, PRISM(SPDF).
 Calling FoFJK, ICntrl=      2527 FMM=F ISym2X=0 I1Cent= 0 IOpClX= 0 NMat=1 NMatS=1 NMatT=0.
 FoFJK:  IHMeth= 1 ICntrl=    2527 DoSepK=F KAlg= 0 I1Cent=   0 FoldK=F
 IRaf=         0 NMat=   1 IRICut=       1 DoRegI=T DoRafI=F ISym2E= 0.
 FoFCou: FMM=F IPFlag=           0 FMFlag=      100000 FMFlg1=         800
         NFxFlg=           0 DoJE=F BraDBF=F KetDBF=F FulRan=T
         wScrn=  0.000000 ICntrl=    2527 IOpCl=  0 I1Cent=           0 NGrid=           0
         NMat0=    1 NMatS0=      1 NMatT0=    0 NMatD0=    1 NMtDS0=    0 NMtDT0=    0
 Symmetry not used in FoFCou.
 Leave Link  703 at Wed Aug 28 10:48:11 2019, MaxMem=   536870912 cpu:       682.9
 (Enter /pbs_home/pkowalski/g09d01/g09/l716.exe)
 Dipole        = 1.52317576D-02-1.77563869D+00-9.88719077D-03
 ***** Axes restored to original set *****
 -------------------------------------------------------------------
 Center     Atomic                   Forces (Hartrees/Bohr)
 Number     Number              X              Y              Z
 -------------------------------------------------------------------
      1        6           0.056431871    0.063359920    0.002944056
      2        6           0.040919038    0.017695652   -0.007013165
      3        6          -0.022482837   -0.018174793    0.001382385
      4        8          -0.032885893   -0.016760832    0.007502993
      5        6           0.038158849    0.003950801    0.005425481
      6        6          -0.001311283    0.003391536   -0.001635611
      7        6          -0.057956681   -0.055659745    0.021084207
      8        6          -0.016320016   -0.011330717   -0.012352371
      9        6          -0.035100650   -0.064327561    0.025017887
     10        6           0.026958228    0.030922039   -0.014239734
     11        6           0.000270125   -0.019572373    0.004962388
     12        9           0.012242749    0.000205685   -0.021127553
     13        9           0.003595859    0.003403774    0.028369584
     14        9          -0.011657565    0.015259685    0.025629751
     15        9          -0.011710739   -0.030769004   -0.004645876
     16        9          -0.016684360    0.015870823    0.010152485
     17        9           0.015416299   -0.004685392   -0.021199248
     18        6          -0.010543290    0.032708085   -0.016322712
     19        6           0.038225986    0.063039887   -0.042176616
     20        6          -0.001199319    0.001496433    0.003393066
     21        1          -0.002693632   -0.000775063   -0.008746479
     22        1           0.007427050    0.002527043   -0.001318476
     23        1           0.001196359   -0.007771921    0.001119137
     24        6          -0.000059747   -0.003368716   -0.002002446
     25        1           0.000000671    0.007698743   -0.001846362
     26        1          -0.008264339   -0.001556540    0.001267830
     27        1           0.002557982   -0.000050765    0.008806005
     28        6           0.020387316   -0.000651641    0.003746892
     29        6           0.001898048    0.042975833   -0.010921973
     30        6          -0.008008674   -0.024559818    0.011008164
     31        8          -0.005386103   -0.037703995    0.004358483
     32        6           0.003524385    0.000546727    0.001185199
     33        6           0.010690300   -0.008880109    0.005763129
     34        6          -0.024524088   -0.000415787   -0.004326429
     35        1           0.004678622    0.005326788   -0.001712513
     36        1          -0.006501463   -0.000625723   -0.000780720
     37        1          -0.002813102    0.005446953   -0.002237138
     38        1          -0.002824061   -0.005599073    0.001408167
     39        6           0.008230129   -0.021092803    0.011966514
     40        6          -0.013261481    0.005086417   -0.005735637
     41        6          -0.008131520    0.015952986   -0.008788813
     42        1           0.006368906   -0.000097130    0.001371284
     43        1           0.001848196   -0.005731095    0.002715278
     44        1          -0.004433124   -0.004565964    0.000947476
     45        1           0.003726995    0.007860750   -0.002397968
 -------------------------------------------------------------------
 Cartesian Forces:  Max     0.064327561 RMS     0.019239924
 Leave Link  716 at Wed Aug 28 10:48:12 2019, MaxMem=   536870912 cpu:         0.2
 (Enter /pbs_home/pkowalski/g09d01/g09/l103.exe)

 GradGradGradGradGradGradGradGradGradGradGradGradGradGradGradGradGradGrad
 Berny optimization.
 FormGI is forming the generalized inverse of G from B-inverse, IUseBI=4.
 Internal  Forces:  Max     0.081715020 RMS     0.009589359
 Search for a local minimum.
 Step number   1 out of a maximum of  270
 All quantities printed in internal units (Hartrees-Bohrs-Radians)
 RMS Force = .95894D-02 SwitMx=.10000D-02 MixMth= 1
 Mixed Optimization -- RFO/linear search
 Second derivative matrix not updated -- first step.
 ITU=  0
     Eigenvalues ---    0.00230   0.00230   0.00531   0.00962   0.00972
     Eigenvalues ---    0.01092   0.01144   0.01171   0.01275   0.01354
     Eigenvalues ---    0.01956   0.01976   0.01978   0.01986   0.01995
     Eigenvalues ---    0.02002   0.02004   0.02008   0.02087   0.02090
     Eigenvalues ---    0.02091   0.02094   0.02102   0.02104   0.02127
     Eigenvalues ---    0.02131   0.02279   0.02288   0.04711   0.04760
     Eigenvalues ---    0.05035   0.05346   0.05380   0.05587   0.05598
     Eigenvalues ---    0.05883   0.06383   0.07627   0.07906   0.07962
     Eigenvalues ---    0.08191   0.08586   0.09039   0.09489   0.09648
     Eigenvalues ---    0.10324   0.11222   0.12046   0.12146   0.13554
     Eigenvalues ---    0.14178   0.16000   0.16000   0.16000   0.16000
     Eigenvalues ---    0.16000   0.16000   0.16000   0.16000   0.16000
     Eigenvalues ---    0.16000   0.16000   0.16000   0.16000   0.16000
     Eigenvalues ---    0.16664   0.17177   0.20045   0.22000   0.22000
     Eigenvalues ---    0.22531   0.22623   0.22631   0.23860   0.24223
     Eigenvalues ---    0.24492   0.24511   0.24864   0.24917   0.25636
     Eigenvalues ---    0.27650   0.27685   0.28123   0.28323   0.28398
     Eigenvalues ---    0.28566   0.31726   0.32454   0.32469   0.32548
     Eigenvalues ---    0.32550   0.32579   0.32585   0.32938   0.33410
     Eigenvalues ---    0.33799   0.35011   0.35723   0.35726   0.35727
     Eigenvalues ---    0.35728   0.35738   0.35740   0.36030   0.36323
     Eigenvalues ---    0.37094   0.37450   0.40180   0.40235   0.41468
     Eigenvalues ---    0.41487   0.43929   0.44016   0.44544   0.44626
     Eigenvalues ---    0.45781   0.45823   0.46121   0.46128   0.47329
     Eigenvalues ---    0.47361   0.47460   0.48281   0.48393   0.48448
     Eigenvalues ---    0.48453   0.48734   0.52311   0.52444
 RFO step:  Lambda=-6.65700600D-02 EMin= 2.30000000D-03
 Linear search not attempted -- first point.
 Maximum step size (   0.300) exceeded in Quadratic search.
    -- Step size scaled by   0.777
 Iteration  1 RMS(Cart)=  0.02911569 RMS(Int)=  0.00040607
 Iteration  2 RMS(Cart)=  0.00060868 RMS(Int)=  0.00018382
 Iteration  3 RMS(Cart)=  0.00000037 RMS(Int)=  0.00018382
 ITry= 1 IFail=0 DXMaxC= 1.36D-01 DCOld= 1.00D+10 DXMaxT= 3.00D-01 DXLimC= 3.00D+00 Rises=F
 Variable       Old X    -DE/DX   Delta X   Delta X   Delta X     New X
                                 (Linear)    (Quad)   (Total)
    R1        2.72527  -0.00946   0.00000  -0.01681  -0.01687   2.70839
    R2        2.86588   0.00623   0.00000   0.01090   0.01037   2.87626
    R3        2.79044  -0.08172   0.00000  -0.15468  -0.15433   2.63611
    R4        2.59592   0.03238   0.00000   0.04873   0.04885   2.64477
    R5        2.63541   0.00655   0.00000   0.01084   0.01084   2.64625
    R6        2.55507  -0.00194   0.00000  -0.00037  -0.00021   2.55487
    R7        2.63442  -0.00677   0.00000  -0.00882  -0.00885   2.62557
    R8        2.62864   0.02975   0.00000   0.04203   0.04200   2.67063
    R9        2.94890  -0.02249   0.00000  -0.04703  -0.04761   2.90128
   R10        2.91276  -0.00847   0.00000  -0.01876  -0.01876   2.89401
   R11        2.65649  -0.00754   0.00000  -0.01268  -0.01268   2.64382
   R12        2.04490   0.00638   0.00000   0.01169   0.01169   2.05659
   R13        2.80831   0.00274   0.00000   0.00456   0.00457   2.81289
   R14        2.76230  -0.00995   0.00000  -0.02372  -0.02302   2.73929
   R15        2.90319  -0.00191   0.00000  -0.00296  -0.00300   2.90019
   R16        2.61640  -0.01981   0.00000  -0.02799  -0.02799   2.58841
   R17        2.61460  -0.02636   0.00000  -0.03714  -0.03714   2.57746
   R18        2.81625   0.00166   0.00000   0.00285   0.00286   2.81911
   R19        2.80172  -0.08132   0.00000  -0.15644  -0.15611   2.64562
   R20        2.90881  -0.00362   0.00000  -0.00624  -0.00624   2.90258
   R21        2.62661  -0.03193   0.00000  -0.04592  -0.04592   2.58068
   R22        2.61464  -0.03323   0.00000  -0.04682  -0.04682   2.56782
   R23        2.61164  -0.02230   0.00000  -0.03126  -0.03126   2.58038
   R24        2.61523  -0.02239   0.00000  -0.03158  -0.03158   2.58365
   R25        2.86880   0.00580   0.00000   0.01021   0.00965   2.87845
   R26        2.91871  -0.00860   0.00000  -0.01921  -0.01921   2.89950
   R27        2.62582   0.02979   0.00000   0.04199   0.04195   2.66777
   R28        2.73149  -0.01075   0.00000  -0.01926  -0.01931   2.71218
   R29        2.10021  -0.00908   0.00000  -0.01803  -0.01803   2.08218
   R30        2.09852  -0.00787   0.00000  -0.01559  -0.01559   2.08293
   R31        2.09797  -0.00786   0.00000  -0.01556  -0.01556   2.08240
   R32        2.09849  -0.00790   0.00000  -0.01565  -0.01565   2.08284
   R33        2.09786  -0.00841   0.00000  -0.01664  -0.01664   2.08122
   R34        2.09994  -0.00910   0.00000  -0.01806  -0.01806   2.08188
   R35        2.66503  -0.00267   0.00000  -0.00643  -0.00640   2.65863
   R36        2.04510   0.00653   0.00000   0.01196   0.01196   2.05706
   R37        2.59917   0.03144   0.00000   0.04758   0.04770   2.64687
   R38        2.63706   0.00553   0.00000   0.00926   0.00925   2.64631
   R39        2.55387  -0.00138   0.00000   0.00039   0.00055   2.55442
   R40        2.63433  -0.00666   0.00000  -0.00868  -0.00871   2.62562
   R41        2.65498  -0.00708   0.00000  -0.01183  -0.01183   2.64315
   R42        2.04493   0.00637   0.00000   0.01167   0.01167   2.05661
   R43        2.65549  -0.01163   0.00000  -0.01862  -0.01859   2.63690
   R44        2.04511   0.00652   0.00000   0.01195   0.01195   2.05706
   R45        2.04034   0.00722   0.00000   0.01313   0.01313   2.05348
   R46        2.65535  -0.01141   0.00000  -0.01826  -0.01824   2.63711
   R47        2.03580   0.00884   0.00000   0.01596   0.01596   2.05176
   R48        2.66350  -0.00216   0.00000  -0.00550  -0.00547   2.65803
   R49        2.04517   0.00652   0.00000   0.01194   0.01194   2.05711
   R50        2.04511   0.00655   0.00000   0.01200   0.01200   2.05711
    A1        1.86266   0.00166   0.00000  -0.00192  -0.00219   1.86047
    A2        2.30401   0.00581   0.00000   0.01930   0.01984   2.32385
    A3        2.10563  -0.00728   0.00000  -0.01575  -0.01607   2.08957
    A4        1.84487   0.00184   0.00000   0.00308   0.00293   1.84780
    A5        2.30988   0.00768   0.00000   0.01470   0.01478   2.32466
    A6        2.12805  -0.00955   0.00000  -0.01802  -0.01799   2.11006
    A7        1.96978   0.00107   0.00000   0.00573   0.00579   1.97558
    A8        2.11337   0.00241   0.00000   0.00886   0.00877   2.12214
    A9        2.19999  -0.00349   0.00000  -0.01459  -0.01457   2.18542
   A10        1.92934  -0.00955   0.00000  -0.02252  -0.02272   1.90662
   A11        1.81650   0.00476   0.00000   0.01404   0.01417   1.83067
   A12        1.86753  -0.00484   0.00000  -0.00879  -0.00909   1.85844
   A13        1.93297   0.00197   0.00000   0.00951   0.00943   1.94240
   A14        1.98353  -0.00114   0.00000  -0.00805  -0.00803   1.97550
   A15        1.90179  -0.00203   0.00000  -0.00292  -0.00301   1.89879
   A16        1.95638   0.00157   0.00000  -0.00213  -0.00196   1.95442
   A17        2.06534  -0.00519   0.00000  -0.01386  -0.01389   2.05145
   A18        2.10871   0.00180   0.00000   0.00420   0.00422   2.11293
   A19        2.10913   0.00339   0.00000   0.00965   0.00967   2.11880
   A20        2.29781  -0.01037   0.00000  -0.01652  -0.01712   2.28069
   A21        2.05110   0.01158   0.00000   0.02508   0.02561   2.07671
   A22        1.89349  -0.00080   0.00000  -0.00116  -0.00137   1.89212
   A23        1.75349   0.00240   0.00000   0.01344   0.01356   1.76706
   A24        1.90839   0.00642   0.00000   0.03027   0.03044   1.93883
   A25        1.97754   0.00491   0.00000   0.02478   0.02462   2.00216
   A26        1.95027  -0.00390   0.00000  -0.02066  -0.02125   1.92902
   A27        1.93510  -0.00169   0.00000  -0.00508  -0.00557   1.92953
   A28        1.93279  -0.00712   0.00000  -0.03736  -0.03804   1.89475
   A29        1.91838   0.00033   0.00000  -0.00148  -0.00158   1.91680
   A30        2.06366   0.00954   0.00000   0.01758   0.01814   2.08179
   A31        2.28674  -0.01007   0.00000  -0.01681  -0.01728   2.26946
   A32        1.84675  -0.00302   0.00000  -0.01229  -0.01231   1.83444
   A33        1.87455  -0.00009   0.00000  -0.00080  -0.00079   1.87376
   A34        1.98216   0.00226   0.00000   0.00915   0.00915   1.99131
   A35        1.88036   0.00012   0.00000   0.00004   0.00007   1.88043
   A36        1.97919   0.00231   0.00000   0.00949   0.00947   1.98866
   A37        1.89563  -0.00174   0.00000  -0.00633  -0.00633   1.88929
   A38        1.77138   0.00242   0.00000   0.01359   0.01368   1.78506
   A39        1.98873   0.00442   0.00000   0.02360   0.02341   2.01214
   A40        1.89520   0.00676   0.00000   0.03040   0.03058   1.92579
   A41        1.92655  -0.00031   0.00000  -0.00060  -0.00116   1.92539
   A42        1.94998  -0.00510   0.00000  -0.02387  -0.02435   1.92563
   A43        1.92750  -0.00738   0.00000  -0.03878  -0.03938   1.88812
   A44        1.88662  -0.00354   0.00000  -0.00428  -0.00459   1.88204
   A45        1.94810   0.00193   0.00000  -0.00061  -0.00044   1.94766
   A46        1.99583  -0.00259   0.00000  -0.01324  -0.01321   1.98262
   A47        1.91893  -0.00006   0.00000   0.00158   0.00148   1.92040
   A48        1.81904   0.00517   0.00000   0.01528   0.01543   1.83447
   A49        1.89046  -0.00068   0.00000   0.00260   0.00256   1.89302
   A50        2.10496  -0.00711   0.00000  -0.01474  -0.01505   2.08992
   A51        2.30894   0.00604   0.00000   0.02004   0.02060   2.32954
   A52        1.85770   0.00123   0.00000  -0.00377  -0.00406   1.85364
   A53        1.92115  -0.00147   0.00000  -0.00492  -0.00493   1.91622
   A54        1.92357  -0.00109   0.00000  -0.00387  -0.00388   1.91969
   A55        1.95679  -0.00110   0.00000  -0.00375  -0.00376   1.95303
   A56        1.88496   0.00129   0.00000   0.00439   0.00438   1.88934
   A57        1.87921   0.00146   0.00000   0.00526   0.00525   1.88446
   A58        1.89618   0.00109   0.00000   0.00350   0.00349   1.89967
   A59        1.92135  -0.00040   0.00000  -0.00138  -0.00138   1.91997
   A60        1.95336  -0.00131   0.00000  -0.00449  -0.00449   1.94886
   A61        1.92059  -0.00116   0.00000  -0.00396  -0.00396   1.91662
   A62        1.89512   0.00089   0.00000   0.00303   0.00303   1.89814
   A63        1.88802   0.00079   0.00000   0.00271   0.00271   1.89073
   A64        1.88379   0.00131   0.00000   0.00450   0.00450   1.88829
   A65        2.10060   0.00847   0.00000   0.01705   0.01708   2.11768
   A66        2.09102  -0.00506   0.00000  -0.01135  -0.01136   2.07966
   A67        2.09154  -0.00341   0.00000  -0.00570  -0.00572   2.08583
   A68        1.84295   0.00264   0.00000   0.00485   0.00472   1.84767
   A69        2.31652   0.00626   0.00000   0.01164   0.01173   2.32825
   A70        2.12320  -0.00892   0.00000  -0.01668  -0.01666   2.10654
   A71        1.97156   0.00087   0.00000   0.00512   0.00519   1.97674
   A72        2.11529   0.00239   0.00000   0.00863   0.00854   2.12383
   A73        2.19634  -0.00326   0.00000  -0.01375  -0.01374   2.18261
   A74        1.92712  -0.01032   0.00000  -0.02452  -0.02470   1.90242
   A75        2.06598  -0.00527   0.00000  -0.01393  -0.01396   2.05201
   A76        2.10846   0.00175   0.00000   0.00393   0.00394   2.11240
   A77        2.10875   0.00352   0.00000   0.01001   0.01002   2.11877
   A78        2.10083   0.00405   0.00000   0.00548   0.00553   2.10636
   A79        2.09138  -0.00196   0.00000  -0.00253  -0.00255   2.08883
   A80        2.09097  -0.00209   0.00000  -0.00296  -0.00298   2.08799
   A81        2.05808  -0.00019   0.00000   0.00051   0.00052   2.05860
   A82        2.12285  -0.00064   0.00000  -0.00277  -0.00278   2.12007
   A83        2.10225   0.00083   0.00000   0.00226   0.00226   2.10451
   A84        2.06050  -0.00032   0.00000  -0.00007  -0.00006   2.06044
   A85        2.12765  -0.00171   0.00000  -0.00635  -0.00636   2.12129
   A86        2.09504   0.00202   0.00000   0.00643   0.00643   2.10146
   A87        2.10131   0.00407   0.00000   0.00576   0.00581   2.10712
   A88        2.09090  -0.00217   0.00000  -0.00334  -0.00337   2.08753
   A89        2.09098  -0.00190   0.00000  -0.00242  -0.00245   2.08853
   A90        2.10005   0.00804   0.00000   0.01631   0.01634   2.11639
   A91        2.09130  -0.00488   0.00000  -0.01109  -0.01111   2.08019
   A92        2.09183  -0.00316   0.00000  -0.00521  -0.00523   2.08660
    D1        0.03379   0.00249   0.00000   0.02149   0.02142   0.05522
    D2       -3.13817   0.00123   0.00000   0.01139   0.01130  -3.12687
    D3       -2.94568   0.00196   0.00000   0.01149   0.01122  -2.93446
    D4        0.16555   0.00070   0.00000   0.00138   0.00109   0.16664
    D5       -0.05155  -0.00363   0.00000  -0.02743  -0.02763  -0.07918
    D6       -2.15650  -0.00243   0.00000  -0.02111  -0.02118  -2.17768
    D7        1.98971  -0.00243   0.00000  -0.01858  -0.01856   1.97115
    D8        2.95018  -0.00182   0.00000  -0.01506  -0.01526   2.93492
    D9        0.84524  -0.00063   0.00000  -0.00874  -0.00881   0.83643
   D10       -1.29174  -0.00063   0.00000  -0.00621  -0.00619  -1.29793
   D11       -0.12749   0.00092   0.00000   0.00190   0.00177  -0.12572
   D12        2.67193   0.00315   0.00000   0.03322   0.03323   2.70517
   D13       -3.08842  -0.00056   0.00000  -0.01087  -0.01111  -3.09953
   D14       -0.28900   0.00167   0.00000   0.02044   0.02036  -0.26864
   D15       -0.00292  -0.00034   0.00000  -0.00788  -0.00778  -0.01070
   D16        3.12897  -0.00082   0.00000  -0.00848  -0.00836   3.12060
   D17       -3.11807   0.00042   0.00000   0.00027   0.00017  -3.11789
   D18        0.01382  -0.00006   0.00000  -0.00033  -0.00041   0.01341
   D19       -3.12274   0.00140   0.00000   0.01290   0.01287  -3.10987
   D20        0.01849   0.00127   0.00000   0.01115   0.01110   0.02959
   D21       -0.01559   0.00019   0.00000   0.00185   0.00192  -0.01367
   D22        3.12564   0.00006   0.00000   0.00010   0.00015   3.12579
   D23       -0.03275  -0.00178   0.00000  -0.01002  -0.00999  -0.04274
   D24        3.11913  -0.00131   0.00000  -0.00955  -0.00954   3.10959
   D25       -0.00309  -0.00008   0.00000  -0.00115  -0.00111  -0.00420
   D26       -3.14153   0.00010   0.00000  -0.00008  -0.00006  -3.14159
   D27        3.12743  -0.00059   0.00000  -0.00169  -0.00162   3.12581
   D28       -0.01100  -0.00041   0.00000  -0.00062  -0.00057  -0.01157
   D29        0.05096   0.00322   0.00000   0.02272   0.02272   0.07368
   D30        2.07612  -0.00024   0.00000   0.01679   0.01644   2.09256
   D31       -2.01187  -0.00060   0.00000   0.00573   0.00569  -2.00617
   D32       -1.01513   0.00186   0.00000   0.00281   0.00318  -1.01195
   D33        1.09731   0.00065   0.00000   0.00157   0.00172   1.09904
   D34       -3.03222  -0.00072   0.00000  -0.00566  -0.00531  -3.03753
   D35       -3.01008  -0.00033   0.00000  -0.00451  -0.00417  -3.01425
   D36       -0.89765  -0.00154   0.00000  -0.00575  -0.00563  -0.90327
   D37        1.25600  -0.00291   0.00000  -0.01299  -0.01266   1.24335
   D38        1.10717   0.00203   0.00000   0.00746   0.00764   1.11480
   D39       -3.06358   0.00082   0.00000   0.00622   0.00618  -3.05740
   D40       -0.90993  -0.00055   0.00000  -0.00101  -0.00085  -0.91078
   D41       -3.10503  -0.00312   0.00000  -0.00861  -0.00879  -3.11382
   D42        1.06883  -0.00310   0.00000  -0.00852  -0.00869   1.06014
   D43       -1.02566  -0.00311   0.00000  -0.00859  -0.00877  -1.03443
   D44       -1.11699   0.00252   0.00000   0.01174   0.01174  -1.10525
   D45        3.05687   0.00253   0.00000   0.01184   0.01184   3.06871
   D46        0.96238   0.00252   0.00000   0.01176   0.01176   0.97414
   D47        1.09385   0.00064   0.00000  -0.00253  -0.00236   1.09149
   D48       -1.01548   0.00066   0.00000  -0.00244  -0.00226  -1.01774
   D49       -3.10997   0.00064   0.00000  -0.00251  -0.00233  -3.11231
   D50       -0.00512   0.00001   0.00000   0.00094   0.00096  -0.00417
   D51       -3.14111   0.00015   0.00000   0.00139   0.00138  -3.13973
   D52        3.13331  -0.00017   0.00000  -0.00015  -0.00010   3.13321
   D53       -0.00268  -0.00003   0.00000   0.00030   0.00032  -0.00236
   D54       -2.95637   0.00372   0.00000   0.02556   0.02536  -2.93100
   D55        1.27341   0.00443   0.00000   0.03040   0.03021   1.30362
   D56       -0.89163   0.00533   0.00000   0.03844   0.03843  -0.85319
   D57        0.50438  -0.00042   0.00000  -0.00795  -0.00806   0.49632
   D58       -1.54903   0.00028   0.00000  -0.00310  -0.00322  -1.55225
   D59        2.56912   0.00118   0.00000   0.00494   0.00501   2.57413
   D60       -3.05065   0.00090   0.00000  -0.01714  -0.01761  -3.06826
   D61       -0.07076  -0.00131   0.00000  -0.02303  -0.02360  -0.09436
   D62       -0.17658   0.00016   0.00000   0.00304   0.00303  -0.17355
   D63        2.80331  -0.00205   0.00000  -0.00285  -0.00296   2.80035
   D64       -0.65188   0.00229   0.00000   0.01805   0.01797  -0.63391
   D65        1.35300   0.00093   0.00000   0.01187   0.01189   1.36489
   D66       -2.83389   0.00009   0.00000   0.00902   0.00904  -2.82485
   D67        1.37040   0.00938   0.00000   0.05172   0.05139   1.42179
   D68       -2.90791   0.00803   0.00000   0.04554   0.04531  -2.86260
   D69       -0.81161   0.00718   0.00000   0.04269   0.04245  -0.76915
   D70       -2.74746  -0.00397   0.00000  -0.01571  -0.01564  -2.76310
   D71       -0.74258  -0.00532   0.00000  -0.02190  -0.02172  -0.76430
   D72        1.35371  -0.00617   0.00000  -0.02475  -0.02457   1.32914
   D73       -0.23484   0.00071   0.00000   0.00555   0.00568  -0.22915
   D74       -2.30536  -0.00250   0.00000  -0.01331  -0.01334  -2.31870
   D75        1.82174  -0.00112   0.00000  -0.00243  -0.00225   1.81949
   D76        3.09588   0.00064   0.00000   0.00785   0.00786   3.10374
   D77        1.02535  -0.00258   0.00000  -0.01101  -0.01116   1.01419
   D78       -1.13073  -0.00119   0.00000  -0.00013  -0.00007  -1.13080
   D79       -0.20024   0.00233   0.00000   0.02063   0.02048  -0.17975
   D80        2.75440   0.00355   0.00000   0.03201   0.03199   2.78639
   D81        2.73935   0.00138   0.00000   0.01613   0.01596   2.75531
   D82       -0.58920   0.00261   0.00000   0.02750   0.02747  -0.56173
   D83        0.55080  -0.00216   0.00000  -0.01623  -0.01622   0.53458
   D84        2.66540   0.00419   0.00000   0.01850   0.01842   2.68382
   D85       -1.46577  -0.00914   0.00000  -0.04871  -0.04841  -1.51418
   D86       -1.45009  -0.00065   0.00000  -0.00941  -0.00948  -1.45956
   D87        0.66451   0.00570   0.00000   0.02533   0.02517   0.68968
   D88        2.81653  -0.00763   0.00000  -0.04189  -0.04167   2.77486
   D89        2.73465   0.00001   0.00000  -0.00740  -0.00747   2.72718
   D90       -1.43394   0.00636   0.00000   0.02734   0.02717  -1.40677
   D91        0.71808  -0.00698   0.00000  -0.03988  -0.03966   0.67842
   D92        0.76269   0.00005   0.00000  -0.00497  -0.00502   0.75767
   D93       -2.23506  -0.00163   0.00000  -0.01649  -0.01657  -2.25162
   D94       -1.36778  -0.00004   0.00000  -0.00248  -0.00248  -1.37026
   D95        1.91766  -0.00173   0.00000  -0.01399  -0.01402   1.90363
   D96        2.89250  -0.00194   0.00000  -0.01426  -0.01440   2.87811
   D97       -0.10524  -0.00363   0.00000  -0.02577  -0.02595  -0.13119
   D98       -3.11566   0.00017   0.00000  -0.00429  -0.00413  -3.11978
   D99        1.09020   0.00018   0.00000  -0.00423  -0.00406   1.08614
   D100      -1.02433   0.00030   0.00000  -0.00345  -0.00328  -1.02761
   D101      -1.02213  -0.00306   0.00000  -0.00901  -0.00919  -1.03132
   D102      -3.09946  -0.00305   0.00000  -0.00895  -0.00912  -3.10859
   D103       1.06920  -0.00293   0.00000  -0.00817  -0.00835   1.06085
   D104       0.95523   0.00265   0.00000   0.01127   0.01128   0.96651
   D105      -1.12210   0.00266   0.00000   0.01133   0.01135  -1.11075
   D106       3.04656   0.00278   0.00000   0.01211   0.01213   3.05869
   D107       2.15261   0.00074   0.00000   0.02012   0.01973   2.17234
   D108       0.09654   0.00307   0.00000   0.02243   0.02243   0.11897
   D109      -1.94619   0.00087   0.00000   0.01178   0.01167  -1.93452
   D110      -2.89799   0.00198   0.00000   0.00937   0.00909  -2.88890
   D111       0.20834   0.00094   0.00000   0.00241   0.00217   0.21051
   D112       0.07602   0.00230   0.00000   0.01826   0.01818   0.09421
   D113      -3.10083   0.00127   0.00000   0.01130   0.01126  -3.08957
   D114       0.00300   0.00011   0.00000   0.00057   0.00054   0.00355
   D115      -3.13510   0.00012   0.00000   0.00031   0.00028  -3.13483
   D116       3.13899  -0.00004   0.00000   0.00009   0.00010   3.13909
   D117       0.00089  -0.00003   0.00000  -0.00017  -0.00017   0.00072
   D118      -0.01862  -0.00009   0.00000  -0.00468  -0.00457  -0.02319
   D119       3.12061  -0.00055   0.00000  -0.00594  -0.00584   3.11477
   D120      -3.12979   0.00046   0.00000   0.00068   0.00064  -3.12915
   D121       0.00944   0.00000   0.00000  -0.00057  -0.00062   0.00881
   D122      -3.11405   0.00101   0.00000   0.00903   0.00896  -3.10509
   D123       0.03177   0.00078   0.00000   0.00637   0.00630   0.03808
   D124      -0.01235   0.00010   0.00000   0.00161   0.00166  -0.01069
   D125       3.13347  -0.00014   0.00000  -0.00104  -0.00099   3.13248
   D126      -0.05354  -0.00175   0.00000  -0.01163  -0.01156  -0.06509
   D127       3.09056  -0.00127   0.00000  -0.01034  -0.01028   3.08028
   D128      -0.00124  -0.00008   0.00000  -0.00080  -0.00077  -0.00201
   D129       3.14059   0.00017   0.00000   0.00083   0.00084   3.14143
   D130       3.13766  -0.00060   0.00000  -0.00219  -0.00216   3.13550
   D131      -0.00370  -0.00035   0.00000  -0.00057  -0.00055  -0.00424
   D132      -0.00355   0.00002   0.00000   0.00100   0.00102  -0.00254
   D133       3.14077   0.00021   0.00000   0.00185   0.00184  -3.14057
   D134       3.13780  -0.00022   0.00000  -0.00063  -0.00060   3.13720
   D135      -0.00106  -0.00004   0.00000   0.00022   0.00022  -0.00083
   D136       0.00712  -0.00009   0.00000  -0.00171  -0.00175   0.00538
   D137      -3.13411   0.00004   0.00000   0.00001   0.00001  -3.13410
   D138      -3.13795  -0.00010   0.00000  -0.00145  -0.00148  -3.13944
   D139       0.00400   0.00004   0.00000   0.00027   0.00027   0.00427
   D140       0.00740  -0.00003   0.00000  -0.00116  -0.00120   0.00620
   D141      -3.13728  -0.00013   0.00000  -0.00179  -0.00182  -3.13910
   D142      -3.13834   0.00019   0.00000   0.00141   0.00139  -3.13695
   D143       0.00017   0.00009   0.00000   0.00078   0.00077   0.00094
   D144       0.00038   0.00005   0.00000   0.00001   0.00000   0.00038
   D145       3.13924  -0.00014   0.00000  -0.00085  -0.00084   3.13840
   D146      -3.13812   0.00015   0.00000   0.00064   0.00062  -3.13750
   D147       0.00074  -0.00004   0.00000  -0.00022  -0.00022   0.00052
         Item               Value     Threshold  Converged?
 Maximum Force            0.081715     0.000450     NO 
 RMS     Force            0.009589     0.000300     NO 
 Maximum Displacement     0.135944     0.001800     NO 
 RMS     Displacement     0.029185     0.001200     NO 
 Predicted change in Energy=-3.572216D-02
 Lowest energy point so far.  Saving SCF results.
 GradGradGradGradGradGradGradGradGradGradGradGradGradGradGradGradGradGrad

 Leave Link  103 at Wed Aug 28 10:48:12 2019, MaxMem=   536870912 cpu:         1.4
 (Enter /pbs_home/pkowalski/g09d01/g09/l202.exe)
                          Input orientation:                          
 ---------------------------------------------------------------------
 Center     Atomic      Atomic             Coordinates (Angstroms)
 Number     Number       Type             X           Y           Z
 ---------------------------------------------------------------------
      1          6           0       -1.645200   -0.116920   -0.546570
      2          6           0       -2.982007    0.220979   -0.937586
      3          6           0       -3.756939   -0.913718   -0.671706
      4          8           0       -3.039937   -1.940953   -0.163237
      5          6           0       -1.677075   -1.572108   -0.101550
      6          6           0       -5.125604   -0.932544   -0.910063
      7          6           0       -0.484565    0.635898   -0.367318
      8          6           0       -0.201331    2.067137   -0.662294
      9          6           0        0.542376    0.141096    0.528122
     10          6           0        1.325356    2.107482   -0.510829
     11          6           0        1.638407    1.146287    0.645601
     12          9           0       -0.797157    2.887396    0.258748
     13          9           0       -0.569693    2.475917   -1.910299
     14          9           0        1.861893    1.577452   -1.649322
     15          9           0        1.833290    3.356527   -0.342558
     16          9           0        2.903221    0.647667    0.518484
     17          9           0        1.556339    1.801098    1.842991
     18          6           0       -1.105943   -1.604473    1.323189
     19          6           0        0.298601   -1.016925    1.276161
     20          6           0       -1.978040   -0.804081    2.299432
     21          1           0       -1.530137   -0.828384    3.305836
     22          1           0       -2.984246   -1.250164    2.358530
     23          1           0       -2.073658    0.250731    1.995217
     24          6           0       -0.880830   -2.463876   -1.058660
     25          1           0       -0.941514   -3.515116   -0.733031
     26          1           0        0.178971   -2.167655   -1.103458
     27          1           0       -1.301566   -2.390890   -2.074218
     28          6           0       -5.708804    0.230795   -1.423730
     29          6           0        1.151579   -1.964836    1.934765
     30          6           0        0.343459   -3.072261    2.221845
     31          8           0       -0.941967   -2.909207    1.836752
     32          6           0        0.853878   -4.207985    2.838360
     33          6           0       -4.940803    1.380190   -1.685255
     34          6           0       -3.566889    1.389243   -1.441576
     35          1           0       -2.976522    2.280214   -1.637667
     36          1           0       -6.779641    0.245643   -1.618725
     37          1           0       -5.423493    2.272901   -2.078982
     38          1           0       -5.719989   -1.819691   -0.700129
     39          6           0        2.514982   -1.972768    2.254284
     40          6           0        3.036738   -3.107849    2.876200
     41          6           0        2.214049   -4.211747    3.164353
     42          1           0        4.092892   -3.140173    3.137908
     43          1           0        2.641762   -5.088589    3.647273
     44          1           0        0.216183   -5.062454    3.056630
     45          1           0        3.155736   -1.125328    2.030401
 ---------------------------------------------------------------------
                    Distance matrix (angstroms):
                    1          2          3          4          5
     1  C    0.000000
     2  C    1.433221   0.000000
     3  C    2.260528   1.399553   0.000000
     4  O    2.327946   2.297156   1.351978   0.000000
     5  C    1.522049   2.370014   2.254859   1.413239   0.000000
     6  C    3.593129   2.434416   1.389392   2.434059   3.599317
     7  C    1.394969   2.595106   3.633509   3.634795   2.523490
     8  C    2.620736   3.349066   4.639820   4.936753   3.966909
     9  C    2.450923   3.817847   4.586538   4.200699   2.873590
    10  C    3.711259   4.721693   5.914664   5.963759   4.766706
    11  C    3.714706   4.971006   5.923570   5.663230   4.352049
    12  F    3.223915   3.648913   4.906580   5.340514   4.559743
    13  F    3.120781   3.442407   4.814797   5.353790   4.569942
    14  F    4.048044   5.080349   6.223578   6.214141   4.983936
    15  F    4.919994   5.776919   7.042300   7.200263   6.055757
    16  F    4.733611   6.077673   6.943502   6.518192   5.127471
    17  F    4.431551   5.552024   6.474940   6.257288   5.061100
    18  C    2.449411   3.458757   3.388883   2.462318   1.535292
    19  C    2.812601   4.146743   4.500250   3.751204   2.471763
    20  C    2.946643   3.540761   3.464703   2.912875   2.538733
    21  H    3.919242   4.606053   4.559251   3.943574   3.490702
    22  H    3.393655   3.609523   3.145248   2.615263   2.804343
    23  H    2.603733   3.070394   3.361823   3.224298   2.806502
    24  C    2.520854   3.411459   3.290095   2.395198   1.531442
    25  H    3.475296   4.261909   3.833752   2.684406   2.171428
    26  H    2.800578   3.965459   4.153331   3.361068   2.191666
    27  H    2.760930   3.307216   3.190288   2.622256   2.168601
    28  C    4.171713   2.769811   2.384371   3.664448   4.610147
    29  C    4.170586   5.487688   5.656155   4.687322   3.507435
    30  C    4.511422   5.646784   5.463077   4.291369   3.425082
    31  O    3.737864   4.653685   4.265959   3.055969   2.466826
    32  C    5.868557   6.970474   6.665763   5.413946   4.690058
    33  C    3.794593   2.395759   2.773234   4.118230   4.677190
    34  C    2.600471   1.400333   2.435661   3.605833   3.759876
    35  H    2.951129   2.174992   3.426854   4.471713   4.346102
    36  H    5.257704   3.858314   3.373083   4.570015   5.625142
    37  H    4.725995   3.387333   3.861653   5.206533   5.721012
    38  H    4.418926   3.423049   2.162212   2.735989   4.094477
    39  C    5.347530   6.724393   7.001429   6.058263   4.825332
    40  C    6.525455   7.864563   7.972196   6.893896   5.783211
    41  C    6.740354   7.967056   7.825922   6.620705   5.724917
    42  H    7.459300   8.829564   9.005005   7.950657   6.800400
    43  H    7.789985   8.991064   8.776475   7.530558   6.713543
    44  H    6.395788   7.355056   6.848226   5.541988   5.073563
    45  H    5.541359   6.949344   7.425041   6.622964   5.301027
                    6          7          8          9         10
     6  C    0.000000
     7  C    4.928876   0.000000
     8  C    5.771303   1.488516   0.000000
     9  C    5.945340   1.449569   2.383239   0.000000
    10  C    7.142550   2.337086   1.534712   2.357786   0.000000
    11  C    7.245238   2.406972   2.437866   1.491809   1.535978
    12  F    5.890120   2.357736   1.369727   3.067422   2.388635
    13  F    5.777057   2.402854   1.363931   3.554432   2.384423
    14  F    7.461346   2.834770   2.338997   2.923270   1.365639
    15  F    8.194167   3.574197   2.429905   3.572610   1.358832
    16  F    8.306614   3.501697   3.612116   2.414601   2.383318
    17  F    7.726607   3.226213   3.071911   2.347894   2.384889
    18  C    4.647211   2.874576   4.270971   2.529051   4.801401
    19  C    5.848820   2.458901   3.676817   1.400000   3.742924
    20  C    4.497168   3.378692   4.491371   3.222328   5.223714
    21  H    5.541844   4.090159   5.088795   3.598735   5.598222
    22  H    3.920459   4.151612   5.279629   4.209877   6.170874
    23  H    4.376661   2.873176   3.723883   3.001336   4.613143
    24  C    4.514993   3.200559   4.598794   3.365899   5.105359
    25  H    4.920125   4.192072   5.631557   4.142502   6.066439
    26  H    5.449900   2.973565   4.274661   2.850342   4.465670
    27  H    4.255032   3.569656   4.803963   4.072254   5.438773
    28  C    1.399047   5.345352   5.855271   6.549430   7.337216
    29  C    6.968622   3.839319   4.983161   2.604750   4.753410
    30  C    6.655666   4.597807   5.918486   3.637846   5.938129
    31  O    5.380985   4.199394   5.617631   3.635950   5.984903
    32  C    7.780321   5.960789   7.262589   4.934443   7.164111
    33  C    2.446182   4.706270   4.897034   6.041494   6.416617
    34  C    2.846540   3.349967   3.520483   4.724790   5.031522
    35  H    3.933163   3.244597   2.949312   4.652861   4.450365
    36  H    2.150852   6.430108   6.892515   7.630978   8.389568
    37  H    3.424907   5.477461   5.414824   6.850780   6.930615
    38  H    1.088300   5.792265   6.750144   6.676114   8.068172
    39  C    8.335089   4.761851   5.675000   3.367377   5.070454
    40  C    9.256974   6.077469   7.055956   4.721329   6.449843
    41  C    9.012466   6.576845   7.739618   5.356440   7.364062
    42  H   10.307297   6.891911   7.745836   5.493985   6.964943
    43  H    9.918366   7.659022   8.823830   6.440972   8.414641
    44  H    7.831060   6.684735   8.052068   5.794539   8.084864
    45  H    8.789999   4.701358   5.358390   3.269606   4.501023
                   11         12         13         14         15
    11  C    0.000000
    12  F    3.018789   0.000000
    13  F    3.629910   2.219420   0.000000
    14  F    2.345745   3.525228   2.605371   0.000000
    15  F    2.428909   2.738777   3.001269   2.207613   0.000000
    16  F    1.365480   4.333203   4.615476   2.578419   3.037115
    17  F    1.367207   3.037896   4.366072   3.512780   2.696792
    18  C    3.944270   4.626584   5.233793   5.269584   6.002110
    19  C    2.621483   4.180854   4.807016   4.211071   4.909440
    20  C    4.429197   4.380169   5.519390   6.000786   6.230329
    21  H    4.584305   4.860970   6.248914   6.468964   6.491294
    22  H    5.481426   5.129508   6.159273   6.895169   7.192088
    23  H    4.050051   3.405405   4.739875   5.525523   5.511388
    24  C    4.720630   5.511686   5.022315   4.919730   6.461915
    25  H    5.503208   6.480481   6.116918   5.884975   7.421016
    26  H    4.021365   5.325596   4.772237   4.141983   5.816556
    27  H    5.343452   5.792881   4.924258   5.092715   6.771910
    28  C    7.687767   5.832027   5.629190   7.692843   8.235430
    29  C    3.402651   5.490971   6.121077   5.089010   5.828193
    30  C    4.685892   6.377482   6.977875   6.237900   7.079906
    31  O    4.952192   6.009299   6.571038   6.335964   7.191026
    32  C    5.838827   7.728179   8.321710   7.390984   8.264340
    33  C    6.983810   4.818778   4.511969   6.805650   7.183110
    34  C    5.613416   3.578684   3.222382   5.436014   5.851493
    35  H    5.272255   2.952066   2.430114   4.889199   5.096082
    36  H    8.763667   6.803961   6.604740   8.743612   9.246014
    37  H    7.652650   5.219729   4.860971   7.331105   7.539914
    38  H    8.046987   6.878255   6.814859   8.362205   9.163684
    39  C    3.617285   6.210767   6.830064   5.316834   5.967385
    40  C    5.002857   7.582399   8.191176   6.619112   7.320987
    41  C    5.948446   8.240615   8.844556   7.537261   8.349981
    42  H    5.532616   8.278511   8.874941   7.081731   7.708862
    43  H    6.992170   9.323337   9.920776   8.549749   9.375093
    44  H    6.810599   8.488529   9.061734   8.303174   9.222188
    45  H    3.062711   5.904750   6.509755   4.745462   5.240880
                   16         17         18         19         20
    16  F    0.000000
    17  F    2.213326   0.000000
    18  C    4.668307   4.353833   0.000000
    19  C    3.182607   3.137587   1.523211   0.000000
    20  C    5.395004   4.414423   1.534351   2.505092   0.000000
    21  H    5.440839   4.310502   2.170978   2.738506   1.101843
    22  H    6.453666   5.494806   2.173819   3.464537   1.102240
    23  H    5.206499   3.950151   2.197698   2.784171   1.101960
    24  C    5.146663   5.705206   2.542136   2.989334   3.903278
    25  H    5.803193   6.413836   2.811696   3.437397   4.197611
    26  H    4.240080   5.131248   2.802997   2.645955   4.253433
    27  H    5.799584   6.409751   3.492720   3.958959   4.701532
    28  C    8.838154   8.119090   5.665695   6.703367   5.371359
    29  C    3.449533   3.788735   2.366494   1.435223   3.357804
    30  C    4.826147   5.036292   2.250056   2.262905   3.246540
    31  O    5.401357   5.331842   1.411724   2.331095   2.391459
    32  C    5.758384   6.131336   3.593733   3.596062   4.460580
    33  C    8.180573   7.405305   5.715339   6.478233   5.424641
    34  C    6.801037   6.099629   4.760516   5.302617   4.618468
    35  H    6.471907   5.735100   5.230347   5.485249   5.100058
    36  H    9.924067   9.159229   6.653468   7.750868   6.285638
    37  H    8.872564   8.020133   6.726815   7.404209   6.364705
    38  H    9.051664   8.516015   5.042772   6.385419   4.902143
    39  C    3.167083   3.915383   3.756818   2.604363   4.642749
    40  C    4.436277   5.230378   4.672664   3.798616   5.548694
    41  C    5.575795   6.191355   4.605444   4.176254   5.471188
    42  H    4.756515   5.703251   5.716596   4.729792   6.558704
    43  H    6.539291   7.204260   5.620118   5.262226   6.443311
    44  H    6.802048   7.097696   4.087844   4.420766   4.849919
    45  H    2.343752   3.340234   4.346451   2.956999   5.150848
                   21         22         23         24         25
    21  H    0.000000
    22  H    1.785979   0.000000
    23  H    1.782590   1.792722   0.000000
    24  C    4.705875   4.192213   4.256535   0.000000
    25  H    4.886456   4.342870   4.786093   1.102190   0.000000
    26  H    4.914933   4.778399   4.530421   1.101332   1.791188
    27  H    5.607018   4.876672   4.912697   1.101682   1.786702
    28  C    6.399368   4.891007   4.990379   5.541106   6.102129
    29  C    3.219155   4.218457   3.913380   3.652441   3.728477
    30  C    3.117752   3.796359   4.115348   3.553974   3.252471
    31  O    2.614187   2.682457   3.360214   2.930098   2.640249
    32  C    4.162182   4.869306   5.400139   4.608459   4.056887
    33  C    6.435949   5.205677   4.800216   5.626086   6.392579
    34  C    5.621757   4.663341   3.916311   4.712543   5.607795
    35  H    6.016115   5.332281   4.258146   5.218579   6.208500
    36  H    7.277508   5.697457   5.933538   6.515454   7.000821
    37  H    7.332971   6.168746   5.648864   6.641830   7.443176
    38  H    5.880927   4.142951   4.984703   4.894995   5.070441
    39  C    4.333401   5.547480   5.105554   4.769521   4.821852
    40  C    5.122196   6.322280   6.178376   5.589738   5.386920
    41  C    5.048375   6.036771   6.298017   5.519708   5.062853
    42  H    6.082025   7.366509   7.129538   6.542667   6.361603
    43  H    5.972492   6.931546   7.312510   6.437669   5.873904
    44  H    4.586838   5.026296   5.882168   4.989154   4.253945
    45  H    4.865420   6.150011   5.407526   5.256223   5.489544
                   26         27         28         29         30
    26  H    0.000000
    27  H    1.784432   0.000000
    28  C    6.365613   5.169151   0.000000
    29  C    3.196545   4.719257   7.947650   0.000000
    30  C    3.450074   4.650433   7.799377   1.400665   0.000000
    31  O    3.232837   3.961521   6.573666   2.298777   1.351741
    32  C    4.489585   5.664026   8.996498   2.436560   1.389419
    33  C    6.256019   5.255129   1.406886   7.836508   7.938084
    34  C    5.176612   4.452115   2.435184   6.701750   6.972553
    35  H    5.479603   4.981493   3.422171   6.915485   7.386955
    36  H    7.383210   6.096564   1.088547   8.967595   8.746258
    37  H    7.215108   6.224248   2.163552   8.792051   8.962456
    38  H    5.922962   4.662280   2.174446   7.360854   6.846332
    39  C    4.095042   5.785914   9.274381   1.400366   2.434225
    40  C    4.988836   6.621295  10.301478   2.397208   2.771858
    41  C    5.151123   6.566407  10.176360   2.772966   2.384504
    42  H    5.852672   7.538426  11.324541   3.388259   3.860315
    43  H    6.096445   7.454051  11.123977   3.861497   3.373369
    44  H    5.068291   5.980503   9.121271   3.424731   2.161928
    45  H    4.446195   6.190079   9.609899   2.174986   3.425799
                   31         32         33         34         35
    31  O    0.000000
    32  C    2.432099   0.000000
    33  C    6.840624   9.234128   0.000000
    34  C    6.009519   8.318052   1.395386   0.000000
    35  H    6.568188   8.763761   2.161182   1.086653   0.000000
    36  H    7.481433   9.898031   2.161700   3.414817   4.313183
    37  H    7.891216  10.275579   1.088552   2.152700   2.486459
    38  H    5.518360   7.838404   3.437563   3.934823   5.021434
    39  C    3.605794   2.845453   9.074747   7.870937   7.961894
    40  C    4.117039   2.444710  10.226951   9.081570   9.250163
    41  C    3.663274   1.398696  10.294677   9.273884   9.599322
    42  H    5.205398   3.423618  11.193937  10.007973  10.107588
    43  H    4.568458   2.150891  11.303815  10.315330  10.667472
    44  H    2.732378   1.088309   9.517754   8.727536   9.281410
    45  H    4.473353   3.931172   9.254062   7.973166   7.915619
                   36         37         38         39         40
    36  H    0.000000
    37  H    2.482086   0.000000
    38  H    2.496455   4.328794   0.000000
    39  C   10.310750   9.991111   8.750242   0.000000
    40  C   11.305377  11.183998   9.546190   1.395499   0.000000
    41  C   11.119021  11.308196   9.143583   2.435531   1.406570
    42  H   12.341041  12.127610  10.619173   2.152539   1.088576
    43  H   12.039419  12.330040   9.975193   3.415381   2.161919
    44  H    9.948688  10.582433   7.737369   3.933751   3.436360
    45  H   10.672741  10.101394   9.312165   1.085745   2.158685
                   41         42         43         44         45
    41  C    0.000000
    42  H    2.163105   0.000000
    43  H    1.088578   2.482249   0.000000
    44  H    2.174115   4.327892   2.496593   0.000000
    45  H    3.420322   2.482828   4.311134   5.019470   0.000000
 Stoichiometry    C23H14F6O2
 Framework group  C1[X(C23H14F6O2)]
 Deg. of freedom   129
 Full point group                 C1      NOp   1
 RotChk:  IX=0 Diff= 4.38D-03
 Largest Abelian subgroup         C1      NOp   1
 Largest concise Abelian subgroup C1      NOp   1
                         Standard orientation:                         
 ---------------------------------------------------------------------
 Center     Atomic      Atomic             Coordinates (Angstroms)
 Number     Number       Type             X           Y           Z
 ---------------------------------------------------------------------
      1          6           0        1.368477   -0.360987    0.363424
      2          6           0        2.724252   -0.775944    0.154126
      3          6           0        2.704966   -2.175083    0.182204
      4          8           0        1.472766   -2.686279    0.401765
      5          6           0        0.557344   -1.627489    0.597236
      6          6           0        3.859326   -2.922961   -0.014111
      7          6           0        0.715169    0.864723    0.233954
      8          6           0        1.251432    2.225437   -0.042741
      9          6           0       -0.713286    0.876813   -0.012264
     10          6           0        0.027139    3.098013    0.265576
     11          6           0       -1.179655    2.279081   -0.216323
     12          9           0        1.614215    2.354250   -1.357255
     13          9           0        2.308815    2.591172    0.737315
     14          9           0       -0.061656    3.210158    1.623703
     15          9           0        0.090574    4.348884   -0.261420
     16          9           0       -2.299463    2.628852    0.482410
     17          9           0       -1.413816    2.513743   -1.542730
     18          6           0       -0.579643   -1.613182   -0.434354
     19          6           0       -1.381255   -0.334615   -0.227341
     20          6           0       -0.040450   -1.668845   -1.869765
     21          1           0       -0.878246   -1.634523   -2.584592
     22          1           0        0.510841   -2.609943   -2.028971
     23          1           0        0.629543   -0.822206   -2.090283
     24          6           0        0.027989   -1.691710    2.032845
     25          1           0       -0.531152   -2.628951    2.187000
     26          1           0       -0.635192   -0.842277    2.259976
     27          1           0        0.870180   -1.669924    2.742734
     28          6           0        5.049718   -2.225994   -0.247645
     29          6           0       -2.755959   -0.735174   -0.129328
     30          6           0       -2.748407   -2.135770   -0.140901
     31          8           0       -1.509458   -2.661876   -0.265090
     32          6           0       -3.920820   -2.872879   -0.028622
     33          6           0        5.078488   -0.819975   -0.287796
     34          6           0        3.913373   -0.077954   -0.090274
     35          1           0        3.936278    1.007784   -0.128536
     36          1           0        5.969608   -2.785865   -0.406647
     37          1           0        6.018657   -0.305286   -0.477857
     38          1           0        3.834465   -4.010720    0.009506
     39          6           0       -3.956796   -0.027884    0.007627
     40          6           0       -5.140212   -0.759097    0.118399
     41          6           0       -5.120519   -2.165410    0.100061
     42          1           0       -6.088446   -0.234897    0.223589
     43          1           0       -6.054776   -2.716701    0.190850
     44          1           0       -3.902592   -3.960985   -0.039010
     45          1           0       -3.977663    1.057493    0.026724
 ---------------------------------------------------------------------
 Rotational constants (GHZ):      0.2045944      0.1530274      0.0972874
 Leave Link  202 at Wed Aug 28 10:48:12 2019, MaxMem=   536870912 cpu:         0.0
 (Enter /pbs_home/pkowalski/g09d01/g09/l301.exe)
 Basis read from rwf:  (5D, 7F)
 No pseudopotential information found on rwf file.
 There are   535 symmetry adapted cartesian basis functions of A   symmetry.
 There are   504 symmetry adapted basis functions of A   symmetry.
   504 basis functions,   873 primitive gaussians,   535 cartesian basis functions
   111 alpha electrons      111 beta electrons
       nuclear repulsion energy      3369.0957646188 Hartrees.
 IExCor= 4134 DFT=T Ex+Corr=M06L ExCW=0 ScaHFX=  0.000000
 ScaDFX=  1.000000  1.000000  1.000000  1.000000 ScalE2=  1.000000  1.000000
 IRadAn=      0 IRanWt=     -1 IRanGd=            0 ICorTp=0 IEmpDi=  4
 NAtoms=   45 NActive=   45 NUniq=   45 SFac= 1.00D+00 NAtFMM=   60 NAOKFM=F Big=F
 Integral buffers will be    131072 words long.
 Raffenetti 2 integral format.
 Two-electron integral symmetry is turned on.
 No density basis found on file   724.
 ------------------------------------------------------------------------------
 Polarizable Continuum Model (PCM)
 =================================
 Model                : PCM (using non-symmetric T matrix).
 Atomic radii         : UFF (Universal Force Field).
 Polarization charges : Total charges.
 Charge compensation  : None.
 Solution method      : On-the-fly selection.
 Cavity type          : Scaled VdW (van der Waals Surface) (Alpha=1.100).
 Cavity algorithm     : GePol (No added spheres)
                        Default sphere list used, NSphG=   45.
                        Lebedev-Laikov grids with approx.  5.0 points / Ang**2.
                        Smoothing algorithm: Karplus/York (Gamma=1.0000).
                        Polarization charges: spherical gaussians, with
                                              point-specific exponents (IZeta= 3).
                        Self-potential: point-specific (ISelfS= 7).
                        Self-field    : sphere-specific E.n sum rule (ISelfD= 2).
 1st derivatives      : Analytical E(r).r(x)/FMM algorithm (CHGder, D1EAlg=3).
                        Cavity 1st derivative terms included.
 Solvent              : n-Hexane, Eps=   1.881900 Eps(inf)=   1.890350
 ------------------------------------------------------------------------------
 GePol: Number of generator spheres                  =      45
 GePol: Total number of spheres                      =      45
 GePol: Number of exposed spheres                    =      45 (100.00%)
 GePol: Number of points                             =    3292
 GePol: Average weight of points                     =       0.13
 GePol: Minimum weight of points                     =   0.13D-09
 GePol: Maximum weight of points                     =    0.20577
 GePol: Number of points with low weight             =     187
 GePol: Fraction of low-weight points (<1% of avg)   =       5.68%
 GePol: Cavity surface area                          =    416.514 Ang**2
 GePol: Cavity volume                                =    486.798 Ang**3
 Leave Link  301 at Wed Aug 28 10:48:12 2019, MaxMem=   536870912 cpu:         0.8
 (Enter /pbs_home/pkowalski/g09d01/g09/l302.exe)
 NPDir=0 NMtPBC=     1 NCelOv=     1 NCel=       1 NClECP=     1 NCelD=      1
         NCelK=      1 NCelE2=     1 NClLst=     1 CellRange=     0.0.
 One-electron integrals computed using PRISM.
 NBasis=   504 RedAO= T EigKep=  2.50D-04  NBF=   504
 NBsUse=   504 1.00D-06 EigRej= -1.00D+00 NBFU=   504
 Precomputing XC quadrature grid using
 IXCGrd= 4 IRadAn=           0 IRanWt=          -1 IRanGd=           0 AccXCQ= 0.00D+00.
 Generated NRdTot=       0 NPtTot=           0 NUsed=           0 NTot=          32
 NSgBfM=   524   524   524   524   524 MxSgAt=    45 MxSgA2=    45.
 Leave Link  302 at Wed Aug 28 10:48:13 2019, MaxMem=   536870912 cpu:         9.8
 (Enter /pbs_home/pkowalski/g09d01/g09/l303.exe)
 DipDrv:  MaxL=1.
 Leave Link  303 at Wed Aug 28 10:48:14 2019, MaxMem=   536870912 cpu:         1.1
 (Enter /pbs_home/pkowalski/g09d01/g09/l401.exe)
 Initial guess from the checkpoint file:  "dae0097freq_closed_m06l.chk"
 B after Tr=     0.000000    0.000000    0.000000
         Rot=    0.999999   -0.000950   -0.000692   -0.001116 Ang=  -0.19 deg.
 Guess basis will be translated and rotated to current coordinates.
 JPrj=2 DoOrth=T DoCkMO=T.
 Generating alternative initial guess.
 ExpMin= 1.22D-01 ExpMax= 2.89D+03 ExpMxC= 4.35D+02 IAcc=1 IRadAn=         1 AccDes= 0.00D+00
 Harris functional with IExCor= 1009 and IRadAn=       1 diagonalized for initial guess.
 HarFok:  IExCor= 1009 AccDes= 0.00D+00 IRadAn=         1 IDoV= 1 UseB2=F ITyADJ=14
 ICtDFT=  3500011 ScaDFX=  1.000000  1.000000  1.000000  1.000000
 FoFCou: FMM=F IPFlag=           0 FMFlag=      100000 FMFlg1=           0
         NFxFlg=           0 DoJE=T BraDBF=F KetDBF=T FulRan=T
         wScrn=  0.000000 ICntrl=     500 IOpCl=  0 I1Cent=   200000004 NGrid=           0
         NMat0=    1 NMatS0=      1 NMatT0=    0 NMatD0=    1 NMtDS0=    0 NMtDT0=    0
 Petite list used in FoFCou.
 Harris En= -1631.60462243461    
 Leave Link  401 at Wed Aug 28 10:48:17 2019, MaxMem=   536870912 cpu:        26.6
 (Enter /pbs_home/pkowalski/g09d01/g09/l502.exe)
 Closed shell SCF:
 Using DIIS extrapolation, IDIIS=  1040.
 Integral symmetry usage will be decided dynamically.
 IVT=      885537 IEndB=      885537 NGot=   536870912 MDV=   536288776
 LenX=   536288776 LenY=   536002016
 Requested convergence on RMS density matrix=1.00D-08 within 128 cycles.
 Requested convergence on MAX density matrix=1.00D-06.
 Requested convergence on             energy=1.00D-06.
 No special actions if energy rises.
 Fock matrices will be formed incrementally for  20 cycles.

 Cycle   1  Pass 1  IDiag  1:
 FoFJK:  IHMeth= 1 ICntrl=     500 DoSepK=F KAlg= 0 I1Cent=   0 FoldK=F
 IRaf= 770000000 NMat=   1 IRICut=       1 DoRegI=T DoRafI=F ISym2E= 0.
 FoFCou: FMM=F IPFlag=           0 FMFlag=      100000 FMFlg1=           0
         NFxFlg=           0 DoJE=T BraDBF=F KetDBF=F FulRan=T
         wScrn=  0.000000 ICntrl=     500 IOpCl=  0 I1Cent=           0 NGrid=           0
         NMat0=    1 NMatS0=      1 NMatT0=    0 NMatD0=    1 NMtDS0=    0 NMtDT0=    0
 Symmetry not used in FoFCou.
 Inv3:  Mode=1 IEnd=    32511792.
 Iteration    1 A*A^-1 deviation from unit magnitude is 5.11D-15 for   3281.
 Iteration    1 A*A^-1 deviation from orthogonality  is 3.84D-15 for   3285   3244.
 Iteration    1 A^-1*A deviation from unit magnitude is 4.88D-15 for   3261.
 Iteration    1 A^-1*A deviation from orthogonality  is 3.92D-15 for   3286   3261.
 E= -1632.95541417725    
 DIIS: error= 2.30D-03 at cycle   1 NSaved=   1.
 NSaved= 1 IEnMin= 1 EnMin= -1632.95541417725     IErMin= 1 ErrMin= 2.30D-03
 ErrMax= 2.30D-03  0.00D+00 EMaxC= 1.00D-01 BMatC= 1.02D-02 BMatP= 1.02D-02
 IDIUse=3 WtCom= 9.77D-01 WtEn= 2.30D-02
 Coeff-Com:  0.100D+01
 Coeff-En:   0.100D+01
 Coeff:      0.100D+01
 Gap=     0.573 Goal=   None    Shift=    0.000
 GapD=    0.573 DampG=2.000 DampE=1.000 DampFc=2.0000 IDamp=-1.
 RMSDP=7.85D-04 MaxDP=4.71D-02              OVMax= 3.88D-02

 Cycle   2  Pass 1  IDiag  1:
 RMSU=  7.82D-04    CP:  1.00D+00
 E= -1632.96338949136     Delta-E=       -0.007975314118 Rises=F Damp=F
 DIIS: error= 1.53D-03 at cycle   2 NSaved=   2.
 NSaved= 2 IEnMin= 2 EnMin= -1632.96338949136     IErMin= 2 ErrMin= 1.53D-03
 ErrMax= 1.53D-03  0.00D+00 EMaxC= 1.00D-01 BMatC= 2.59D-03 BMatP= 1.02D-02
 IDIUse=3 WtCom= 9.85D-01 WtEn= 1.53D-02
 Coeff-Com:  0.256D+00 0.744D+00
 Coeff-En:   0.000D+00 0.100D+01
 Coeff:      0.252D+00 0.748D+00
 Gap=     0.053 Goal=   None    Shift=    0.000
 RMSDP=3.96D-04 MaxDP=1.92D-02 DE=-7.98D-03 OVMax= 5.59D-02

 Cycle   3  Pass 1  IDiag  1:
 RMSU=  3.73D-04    CP:  1.00D+00  8.32D-01
 E= -1632.95977999565     Delta-E=        0.003609495718 Rises=F Damp=F
 DIIS: error= 2.36D-03 at cycle   3 NSaved=   3.
 NSaved= 3 IEnMin= 2 EnMin= -1632.96338949136     IErMin= 2 ErrMin= 1.53D-03
 ErrMax= 2.36D-03  0.00D+00 EMaxC= 1.00D-01 BMatC= 5.54D-03 BMatP= 2.59D-03
 IDIUse=3 WtCom= 1.71D-01 WtEn= 8.29D-01
 Coeff-Com:  0.346D-01 0.584D+00 0.382D+00
 Coeff-En:   0.000D+00 0.650D+00 0.350D+00
 Coeff:      0.591D-02 0.639D+00 0.355D+00
 Gap=     0.053 Goal=   None    Shift=    0.000
 RMSDP=2.44D-04 MaxDP=1.24D-02 DE= 3.61D-03 OVMax= 3.85D-02

 Cycle   4  Pass 1  IDiag  1:
 RMSU=  8.54D-05    CP:  1.00D+00  9.42D-01  4.36D-01
 E= -1632.96591022592     Delta-E=       -0.006130230274 Rises=F Damp=F
 DIIS: error= 5.36D-04 at cycle   4 NSaved=   4.
 NSaved= 4 IEnMin= 4 EnMin= -1632.96591022592     IErMin= 4 ErrMin= 5.36D-04
 ErrMax= 5.36D-04  0.00D+00 EMaxC= 1.00D-01 BMatC= 2.54D-04 BMatP= 2.59D-03
 IDIUse=3 WtCom= 9.95D-01 WtEn= 5.36D-03
 Coeff-Com:  0.659D-02 0.360D+00 0.201D+00 0.432D+00
 Coeff-En:   0.000D+00 0.127D-02 0.000D+00 0.999D+00
 Coeff:      0.656D-02 0.358D+00 0.200D+00 0.435D+00
 Gap=     0.052 Goal=   None    Shift=    0.000
 RMSDP=5.85D-05 MaxDP=3.35D-03 DE=-6.13D-03 OVMax= 4.22D-03

 Cycle   5  Pass 1  IDiag  1:
 RMSU=  2.81D-05    CP:  1.00D+00  9.50D-01  3.70D-01  4.76D-01
 E= -1632.96613604707     Delta-E=       -0.000225821153 Rises=F Damp=F
 DIIS: error= 1.63D-04 at cycle   5 NSaved=   5.
 NSaved= 5 IEnMin= 5 EnMin= -1632.96613604707     IErMin= 5 ErrMin= 1.63D-04
 ErrMax= 1.63D-04  0.00D+00 EMaxC= 1.00D-01 BMatC= 2.29D-05 BMatP= 2.54D-04
 IDIUse=3 WtCom= 9.98D-01 WtEn= 1.63D-03
 Coeff-Com:  0.555D-04 0.153D+00 0.830D-01 0.270D+00 0.493D+00
 Coeff-En:   0.000D+00 0.000D+00 0.000D+00 0.319D-01 0.968D+00
 Coeff:      0.554D-04 0.153D+00 0.828D-01 0.270D+00 0.494D+00
 Gap=     0.052 Goal=   None    Shift=    0.000
 RMSDP=1.59D-05 MaxDP=1.07D-03 DE=-2.26D-04 OVMax= 2.15D-03

 Cycle   6  Pass 1  IDiag  1:
 RMSU=  7.78D-06    CP:  1.00D+00  9.47D-01  3.76D-01  5.24D-01  5.39D-01
 E= -1632.96615605786     Delta-E=       -0.000020010785 Rises=F Damp=F
 DIIS: error= 4.74D-05 at cycle   6 NSaved=   6.
 NSaved= 6 IEnMin= 6 EnMin= -1632.96615605786     IErMin= 6 ErrMin= 4.74D-05
 ErrMax= 4.74D-05  0.00D+00 EMaxC= 1.00D-01 BMatC= 2.39D-06 BMatP= 2.29D-05
 IDIUse=1 WtCom= 1.00D+00 WtEn= 0.00D+00
 Coeff-Com: -0.326D-03 0.637D-01 0.353D-01 0.128D+00 0.311D+00 0.462D+00
 Coeff:     -0.326D-03 0.637D-01 0.353D-01 0.128D+00 0.311D+00 0.462D+00
 Gap=     0.052 Goal=   None    Shift=    0.000
 RMSDP=5.51D-06 MaxDP=3.94D-04 DE=-2.00D-05 OVMax= 1.26D-03

 Cycle   7  Pass 1  IDiag  1:
 RMSU=  3.62D-06    CP:  1.00D+00  9.47D-01  3.77D-01  5.12D-01  6.11D-01
                    CP:  5.54D-01
 E= -1632.96615805165     Delta-E=       -0.000001993795 Rises=F Damp=F
 DIIS: error= 2.04D-05 at cycle   7 NSaved=   7.
 NSaved= 7 IEnMin= 7 EnMin= -1632.96615805165     IErMin= 7 ErrMin= 2.04D-05
 ErrMax= 2.04D-05  0.00D+00 EMaxC= 1.00D-01 BMatC= 3.56D-07 BMatP= 2.39D-06
 IDIUse=1 WtCom= 1.00D+00 WtEn= 0.00D+00
 Coeff-Com: -0.182D-03 0.270D-01 0.155D-01 0.579D-01 0.162D+00 0.318D+00
 Coeff-Com:  0.420D+00
 Coeff:     -0.182D-03 0.270D-01 0.155D-01 0.579D-01 0.162D+00 0.318D+00
 Coeff:      0.420D+00
 Gap=     0.052 Goal=   None    Shift=    0.000
 RMSDP=3.03D-06 MaxDP=2.17D-04 DE=-1.99D-06 OVMax= 8.64D-04

 Cycle   8  Pass 1  IDiag  1:
 RMSU=  1.66D-06    CP:  1.00D+00  9.47D-01  3.78D-01  5.13D-01  6.03D-01
                    CP:  6.90D-01  3.79D-01
 E= -1632.96615836312     Delta-E=       -0.000000311464 Rises=F Damp=F
 DIIS: error= 1.29D-05 at cycle   8 NSaved=   8.
 NSaved= 8 IEnMin= 8 EnMin= -1632.96615836312     IErMin= 8 ErrMin= 1.29D-05
 ErrMax= 1.29D-05  0.00D+00 EMaxC= 1.00D-01 BMatC= 1.08D-07 BMatP= 3.56D-07
 IDIUse=1 WtCom= 1.00D+00 WtEn= 0.00D+00
 Coeff-Com: -0.629D-04 0.515D-02 0.334D-02 0.134D-01 0.524D-01 0.143D+00
 Coeff-Com:  0.351D+00 0.432D+00
 Coeff:     -0.629D-04 0.515D-02 0.334D-02 0.134D-01 0.524D-01 0.143D+00
 Coeff:      0.351D+00 0.432D+00
 Gap=     0.052 Goal=   None    Shift=    0.000
 RMSDP=1.32D-06 MaxDP=9.03D-05 DE=-3.11D-07 OVMax= 3.76D-04

 Cycle   9  Pass 1  IDiag  1:
 RMSU=  5.52D-07    CP:  1.00D+00  9.47D-01  3.78D-01  5.15D-01  6.09D-01
                    CP:  6.49D-01  5.77D-01  4.69D-01
 E= -1632.96615848616     Delta-E=       -0.000000123042 Rises=F Damp=F
 DIIS: error= 2.79D-06 at cycle   9 NSaved=   9.
 NSaved= 9 IEnMin= 9 EnMin= -1632.96615848616     IErMin= 9 ErrMin= 2.79D-06
 ErrMax= 2.79D-06  0.00D+00 EMaxC= 1.00D-01 BMatC= 8.03D-09 BMatP= 1.08D-07
 IDIUse=1 WtCom= 1.00D+00 WtEn= 0.00D+00
 Coeff-Com: -0.245D-04 0.373D-03 0.428D-03 0.247D-02 0.171D-01 0.597D-01
 Coeff-Com:  0.187D+00 0.282D+00 0.450D+00
 Coeff:     -0.245D-04 0.373D-03 0.428D-03 0.247D-02 0.171D-01 0.597D-01
 Coeff:      0.187D+00 0.282D+00 0.450D+00
 Gap=     0.052 Goal=   None    Shift=    0.000
 RMSDP=3.88D-07 MaxDP=2.55D-05 DE=-1.23D-07 OVMax= 7.52D-05

 Cycle  10  Pass 1  IDiag  1:
 RMSU=  2.19D-07    CP:  1.00D+00  9.47D-01  3.78D-01  5.14D-01  6.10D-01
                    CP:  6.55D-01  5.59D-01  5.49D-01  5.29D-01
 E= -1632.96615849412     Delta-E=       -0.000000007961 Rises=F Damp=F
 DIIS: error= 1.42D-06 at cycle  10 NSaved=  10.
 NSaved=10 IEnMin=10 EnMin= -1632.96615849412     IErMin=10 ErrMin= 1.42D-06
 ErrMax= 1.42D-06  0.00D+00 EMaxC= 1.00D-01 BMatC= 1.48D-09 BMatP= 8.03D-09
 IDIUse=1 WtCom= 1.00D+00 WtEn= 0.00D+00
 Coeff-Com: -0.800D-05-0.651D-03-0.330D-03-0.718D-03 0.216D-02 0.153D-01
 Coeff-Com:  0.653D-01 0.113D+00 0.315D+00 0.491D+00
 Coeff:     -0.800D-05-0.651D-03-0.330D-03-0.718D-03 0.216D-02 0.153D-01
 Coeff:      0.653D-01 0.113D+00 0.315D+00 0.491D+00
 Gap=     0.052 Goal=   None    Shift=    0.000
 RMSDP=1.19D-07 MaxDP=7.33D-06 DE=-7.96D-09 OVMax= 1.97D-05

 Cycle  11  Pass 1  IDiag  1:
 RMSU=  7.14D-08    CP:  1.00D+00  9.47D-01  3.78D-01  5.14D-01  6.10D-01
                    CP:  6.55D-01  5.66D-01  5.34D-01  6.11D-01  6.59D-01
 E= -1632.96615849569     Delta-E=       -0.000000001567 Rises=F Damp=F
 DIIS: error= 3.89D-07 at cycle  11 NSaved=  11.
 NSaved=11 IEnMin=11 EnMin= -1632.96615849569     IErMin=11 ErrMin= 3.89D-07
 ErrMax= 3.89D-07  0.00D+00 EMaxC= 1.00D-01 BMatC= 1.39D-10 BMatP= 1.48D-09
 IDIUse=1 WtCom= 1.00D+00 WtEn= 0.00D+00
 Coeff-Com: -0.175D-05-0.449D-03-0.270D-03-0.767D-03-0.892D-03 0.185D-02
 Coeff-Com:  0.163D-01 0.333D-01 0.139D+00 0.300D+00 0.512D+00
 Coeff:     -0.175D-05-0.449D-03-0.270D-03-0.767D-03-0.892D-03 0.185D-02
 Coeff:      0.163D-01 0.333D-01 0.139D+00 0.300D+00 0.512D+00
 Gap=     0.052 Goal=   None    Shift=    0.000
 RMSDP=4.08D-08 MaxDP=1.66D-06 DE=-1.57D-09 OVMax= 4.65D-06

 Cycle  12  Pass 1  IDiag  1:
 RMSU=  2.52D-08    CP:  1.00D+00  9.47D-01  3.78D-01  5.14D-01  6.10D-01
                    CP:  6.56D-01  5.68D-01  5.40D-01  6.13D-01  6.91D-01
                    CP:  6.52D-01
 E= -1632.96615849575     Delta-E=       -0.000000000062 Rises=F Damp=F
 DIIS: error= 1.04D-07 at cycle  12 NSaved=  12.
 NSaved=12 IEnMin=12 EnMin= -1632.96615849575     IErMin=12 ErrMin= 1.04D-07
 ErrMax= 1.04D-07  0.00D+00 EMaxC= 1.00D-01 BMatC= 1.33D-11 BMatP= 1.39D-10
 IDIUse=1 WtCom= 1.00D+00 WtEn= 0.00D+00
 Coeff-Com:  0.203D-06-0.165D-03-0.106D-03-0.335D-03-0.734D-03-0.833D-03
 Coeff-Com:  0.704D-03 0.391D-02 0.365D-01 0.996D-01 0.287D+00 0.575D+00
 Coeff:      0.203D-06-0.165D-03-0.106D-03-0.335D-03-0.734D-03-0.833D-03
 Coeff:      0.704D-03 0.391D-02 0.365D-01 0.996D-01 0.287D+00 0.575D+00
 Gap=     0.052 Goal=   None    Shift=    0.000
 RMSDP=1.30D-08 MaxDP=5.44D-07 DE=-6.18D-11 OVMax= 1.10D-06

 Cycle  13  Pass 1  IDiag  1:
 RMSU=  8.29D-09    CP:  1.00D+00  9.47D-01  3.78D-01  5.14D-01  6.10D-01
                    CP:  6.56D-01  5.68D-01  5.40D-01  6.21D-01  6.87D-01
                    CP:  6.78D-01  6.72D-01
 E= -1632.96615849593     Delta-E=       -0.000000000177 Rises=F Damp=F
 DIIS: error= 4.42D-08 at cycle  13 NSaved=  13.
 NSaved=13 IEnMin=13 EnMin= -1632.96615849593     IErMin=13 ErrMin= 4.42D-08
 ErrMax= 4.42D-08  0.00D+00 EMaxC= 1.00D-01 BMatC= 1.79D-12 BMatP= 1.33D-11
 IDIUse=1 WtCom= 1.00D+00 WtEn= 0.00D+00
 Coeff-Com:  0.416D-06-0.298D-04-0.220D-04-0.799D-04-0.268D-03-0.651D-03
 Coeff-Com: -0.166D-02-0.211D-02 0.301D-02 0.189D-01 0.100D+00 0.326D+00
 Coeff-Com:  0.557D+00
 Coeff:      0.416D-06-0.298D-04-0.220D-04-0.799D-04-0.268D-03-0.651D-03
 Coeff:     -0.166D-02-0.211D-02 0.301D-02 0.189D-01 0.100D+00 0.326D+00
 Coeff:      0.557D+00
 Gap=     0.052 Goal=   None    Shift=    0.000
 RMSDP=4.95D-09 MaxDP=2.09D-07 DE=-1.77D-10 OVMax= 3.84D-07

 Error on total polarization charges =  0.00443
 SCF Done:  E(RM06L) =  -1632.96615850     A.U. after   13 cycles
            NFock= 13  Conv=0.49D-08     -V/T= 2.0081
 KE= 1.619923960620D+03 PE=-1.056425043061D+04 EE= 3.942264546871D+03
 Leave Link  502 at Wed Aug 28 10:54:39 2019, MaxMem=   536870912 cpu:      3027.1
 (Enter /pbs_home/pkowalski/g09d01/g09/l701.exe)
 Compute integral first derivatives.
 ... and contract with generalized density number  0.
 D1PCM: PCM CHGder 1st derivatives, ID1Alg=3 FixD1E=F DoIter=F DoCFld=F I1PDM=0.
 GePol: Maximum number of non-zero 1st derivatives   =     205
 Leave Link  701 at Wed Aug 28 10:54:54 2019, MaxMem=   536870912 cpu:       116.5
 (Enter /pbs_home/pkowalski/g09d01/g09/l702.exe)
 L702 exits ... SP integral derivatives will be done elsewhere.
 Leave Link  702 at Wed Aug 28 10:54:54 2019, MaxMem=   536870912 cpu:         0.2
 (Enter /pbs_home/pkowalski/g09d01/g09/l703.exe)
 Compute integral first derivatives, UseDBF=F ICtDFT=           0.
 Integral derivatives from FoFJK, PRISM(SPDF).
 Calling FoFJK, ICntrl=      2527 FMM=F ISym2X=0 I1Cent= 0 IOpClX= 0 NMat=1 NMatS=1 NMatT=0.
 FoFJK:  IHMeth= 1 ICntrl=    2527 DoSepK=F KAlg= 0 I1Cent=   0 FoldK=F
 IRaf=         0 NMat=   1 IRICut=       1 DoRegI=T DoRafI=F ISym2E= 0.
 FoFCou: FMM=F IPFlag=           0 FMFlag=      100000 FMFlg1=         800
         NFxFlg=           0 DoJE=F BraDBF=F KetDBF=F FulRan=T
         wScrn=  0.000000 ICntrl=    2527 IOpCl=  0 I1Cent=           0 NGrid=           0
         NMat0=    1 NMatS0=      1 NMatT0=    0 NMatD0=    1 NMtDS0=    0 NMtDT0=    0
 Symmetry not used in FoFCou.
 Leave Link  703 at Wed Aug 28 10:56:21 2019, MaxMem=   536870912 cpu:       699.7
 (Enter /pbs_home/pkowalski/g09d01/g09/l716.exe)
 Dipole        = 5.71948330D-03-1.68893660D+00 1.51374768D-02
 ***** Axes restored to original set *****
 -------------------------------------------------------------------
 Center     Atomic                   Forces (Hartrees/Bohr)
 Number     Number              X              Y              Z
 -------------------------------------------------------------------
      1        6           0.021887848    0.027175968   -0.000891293
      2        6           0.014581330    0.004157874   -0.006336597
      3        6          -0.006672706   -0.005366814   -0.000689723
      4        8          -0.017870641   -0.006083109    0.005018150
      5        6           0.023580402    0.000220468    0.001681001
      6        6          -0.002093841    0.000765390   -0.000815903
      7        6          -0.029146881   -0.016984154    0.014162921
      8        6          -0.007637112   -0.004477707   -0.008683264
      9        6          -0.011239946   -0.026972707    0.013473508
     10        6           0.015896813    0.018488747   -0.008794690
     11        6           0.002988499   -0.009894332    0.000572006
     12        9           0.004754404    0.000260446   -0.008549076
     13        9           0.000875092    0.000833928    0.012574555
     14        9          -0.004374613    0.005774871    0.010003188
     15        9          -0.007066216   -0.015303324   -0.000690323
     16        9          -0.007352179    0.006415096    0.004565258
     17        9           0.006483547   -0.002130294   -0.008439760
     18        6          -0.008401730    0.019378245   -0.008364780
     19        6           0.018827804    0.023451203   -0.020281905
     20        6           0.000802198   -0.001409968    0.002841089
     21        1          -0.000998763   -0.000182048   -0.002836193
     22        1           0.002748238    0.000940949   -0.000694502
     23        1           0.000579586   -0.002918653    0.000242103
     24        6          -0.002881571   -0.001495513   -0.001279098
     25        1          -0.000036496    0.002947791   -0.000571792
     26        1          -0.002977158   -0.000471981    0.000553689
     27        1           0.001011391   -0.000072457    0.002825811
     28        6           0.007713536    0.000741884    0.001180495
     29        6          -0.001030698    0.016627077    0.000548140
     30        6          -0.002150243   -0.006855828    0.004877469
     31        8          -0.000264791   -0.019632009    0.000497994
     32        6           0.001492983   -0.001274340    0.001286760
     33        6           0.002612261   -0.003140422    0.002257494
     34        6          -0.010486290   -0.001886284   -0.001098731
     35        1           0.002060807    0.001390088   -0.000749542
     36        1          -0.002453048   -0.000037538   -0.000337190
     37        1          -0.001190550    0.001587944   -0.000721217
     38        1          -0.000379852   -0.001691546    0.000478357
     39        6           0.002358580   -0.009527248    0.005388400
     40        6          -0.004353412    0.000769587   -0.001777527
     41        6          -0.002171305    0.006492960   -0.003406732
     42        1           0.002004541   -0.000344269    0.000561180
     43        1           0.000883504   -0.002069301    0.000974967
     44        1          -0.001533054   -0.000968698    0.000090276
     45        1           0.000619734    0.002770030   -0.000644974
 -------------------------------------------------------------------
 Cartesian Forces:  Max     0.029146881 RMS     0.008538531
 Leave Link  716 at Wed Aug 28 10:56:22 2019, MaxMem=   536870912 cpu:         0.2
 (Enter /pbs_home/pkowalski/g09d01/g09/l103.exe)

 GradGradGradGradGradGradGradGradGradGradGradGradGradGradGradGradGradGrad
 Berny optimization.
 Using GEDIIS/GDIIS optimizer.
 FormGI is forming the generalized inverse of G from B-inverse, IUseBI=4.
 Internal  Forces:  Max     0.029829018 RMS     0.003868117
 Search for a local minimum.
 Step number   2 out of a maximum of  270
 All quantities printed in internal units (Hartrees-Bohrs-Radians)
 RMS Force = .38681D-02 SwitMx=.10000D-02 MixMth= 1
 Mixed Optimization -- RFO/linear search
 Update second derivatives using D2CorX and points    1    2
 DE= -3.70D-02 DEPred=-3.57D-02 R= 1.03D+00
 TightC=F SS=  1.41D+00  RLast= 3.52D-01 DXNew= 5.0454D-01 1.0548D+00
 Trust test= 1.03D+00 RLast= 3.52D-01 DXMaxT set to 5.05D-01
 ITU=  1  0
 Use linear search instead of GDIIS.
     Eigenvalues ---    0.00230   0.00230   0.00528   0.00960   0.00972
     Eigenvalues ---    0.01084   0.01134   0.01153   0.01267   0.01341
     Eigenvalues ---    0.01950   0.01972   0.01977   0.01986   0.01995
     Eigenvalues ---    0.02002   0.02002   0.02007   0.02087   0.02090
     Eigenvalues ---    0.02091   0.02094   0.02102   0.02103   0.02130
     Eigenvalues ---    0.02134   0.02280   0.02288   0.04620   0.04732
     Eigenvalues ---    0.05066   0.05389   0.05418   0.05629   0.05633
     Eigenvalues ---    0.05871   0.06386   0.07649   0.07740   0.08013
     Eigenvalues ---    0.08305   0.08530   0.09253   0.09444   0.10057
     Eigenvalues ---    0.10300   0.11154   0.11928   0.12094   0.13862
     Eigenvalues ---    0.14268   0.15979   0.16000   0.16000   0.16000
     Eigenvalues ---    0.16000   0.16000   0.16000   0.16000   0.16000
     Eigenvalues ---    0.16000   0.16000   0.16000   0.16000   0.16013
     Eigenvalues ---    0.16738   0.17176   0.20195   0.21989   0.22000
     Eigenvalues ---    0.22612   0.22660   0.22771   0.23912   0.24065
     Eigenvalues ---    0.24296   0.24480   0.24852   0.24931   0.25571
     Eigenvalues ---    0.27220   0.27656   0.28064   0.28190   0.28361
     Eigenvalues ---    0.28418   0.31707   0.32337   0.32459   0.32482
     Eigenvalues ---    0.32549   0.32567   0.32583   0.32721   0.33513
     Eigenvalues ---    0.34006   0.35074   0.35724   0.35724   0.35727
     Eigenvalues ---    0.35729   0.35739   0.35847   0.36046   0.36353
     Eigenvalues ---    0.37271   0.37802   0.40150   0.40319   0.41529
     Eigenvalues ---    0.41545   0.43638   0.43962   0.44561   0.44668
     Eigenvalues ---    0.45637   0.45795   0.45905   0.46136   0.46624
     Eigenvalues ---    0.47365   0.47499   0.48036   0.48320   0.48431
     Eigenvalues ---    0.48533   0.48713   0.52283   0.52459
 RFO step:  Lambda=-6.75510227D-03 EMin= 2.29998740D-03
 Quartic linear search produced a step of  0.54949.
 Iteration  1 RMS(Cart)=  0.07841482 RMS(Int)=  0.00212462
 Iteration  2 RMS(Cart)=  0.00374709 RMS(Int)=  0.00059822
 Iteration  3 RMS(Cart)=  0.00000677 RMS(Int)=  0.00059821
 Iteration  4 RMS(Cart)=  0.00000000 RMS(Int)=  0.00059821
 ITry= 1 IFail=0 DXMaxC= 3.83D-01 DCOld= 1.00D+10 DXMaxT= 5.05D-01 DXLimC= 3.00D+00 Rises=F
 Variable       Old X    -DE/DX   Delta X   Delta X   Delta X     New X
                                 (Linear)    (Quad)   (Total)
    R1        2.70839   0.00010  -0.00927   0.01236   0.00302   2.71142
    R2        2.87626   0.00440   0.00570   0.01064   0.01508   2.89134
    R3        2.63611  -0.02983  -0.08481  -0.00086  -0.08480   2.55131
    R4        2.64477   0.01092   0.02685  -0.00290   0.02451   2.66928
    R5        2.64625   0.00223   0.00595  -0.00056   0.00536   2.65161
    R6        2.55487  -0.00129  -0.00011  -0.00203  -0.00163   2.55324
    R7        2.62557  -0.00107  -0.00486   0.00420  -0.00072   2.62485
    R8        2.67063   0.01581   0.02308   0.01885   0.04168   2.71231
    R9        2.90128  -0.00780  -0.02616   0.00193  -0.02539   2.87589
   R10        2.89401  -0.00400  -0.01031  -0.00472  -0.01503   2.87898
   R11        2.64382  -0.00282  -0.00697  -0.00022  -0.00715   2.63666
   R12        2.05659   0.00168   0.00642  -0.00256   0.00386   2.06045
   R13        2.81289   0.00206   0.00251   0.00350   0.00640   2.81928
   R14        2.73929   0.00286  -0.01265   0.02654   0.01548   2.75477
   R15        2.90019   0.00247  -0.00165   0.01810   0.01639   2.91658
   R16        2.58841  -0.00765  -0.01538  -0.00231  -0.01769   2.57072
   R17        2.57746  -0.01150  -0.02041  -0.00721  -0.02762   2.54984
   R18        2.81911   0.00219   0.00157   0.00705   0.00841   2.82752
   R19        2.64562  -0.02953  -0.08578  -0.00024  -0.08552   2.56010
   R20        2.90258   0.00168  -0.00343   0.01812   0.01436   2.91694
   R21        2.58068  -0.01232  -0.02524  -0.00372  -0.02895   2.55173
   R22        2.56782  -0.01678  -0.02573  -0.01624  -0.04197   2.52585
   R23        2.58038  -0.00959  -0.01718  -0.00563  -0.02281   2.55757
   R24        2.58365  -0.00879  -0.01735  -0.00306  -0.02041   2.56324
   R25        2.87845   0.00479   0.00530   0.01242   0.01596   2.89441
   R26        2.89950  -0.00395  -0.01056  -0.00419  -0.01475   2.88475
   R27        2.66777   0.01552   0.02305   0.01763   0.04044   2.70821
   R28        2.71218  -0.00013  -0.01061   0.01334   0.00270   2.71488
   R29        2.08218  -0.00300  -0.00991   0.00135  -0.00856   2.07362
   R30        2.08293  -0.00292  -0.00856  -0.00033  -0.00890   2.07404
   R31        2.08240  -0.00292  -0.00855  -0.00035  -0.00890   2.07350
   R32        2.08284  -0.00299  -0.00860  -0.00059  -0.00919   2.07364
   R33        2.08122  -0.00300  -0.00915   0.00018  -0.00897   2.07225
   R34        2.08188  -0.00299  -0.00992   0.00140  -0.00852   2.07336
   R35        2.65863  -0.00256  -0.00352  -0.00521  -0.00864   2.64999
   R36        2.05706   0.00247   0.00657   0.00056   0.00713   2.06419
   R37        2.64687   0.01073   0.02621  -0.00218   0.02461   2.67148
   R38        2.64631   0.00235   0.00508   0.00101   0.00603   2.65234
   R39        2.55442  -0.00107   0.00030  -0.00165  -0.00079   2.55364
   R40        2.62562  -0.00106  -0.00478   0.00408  -0.00079   2.62483
   R41        2.64315  -0.00272  -0.00650  -0.00045  -0.00688   2.63627
   R42        2.05661   0.00168   0.00641  -0.00257   0.00385   2.06045
   R43        2.63690  -0.00340  -0.01022   0.00232  -0.00783   2.62907
   R44        2.05706   0.00209   0.00657  -0.00105   0.00552   2.06258
   R45        2.05348   0.00239   0.00722  -0.00080   0.00641   2.05989
   R46        2.63711  -0.00343  -0.01002   0.00200  -0.00794   2.62917
   R47        2.05176   0.00266   0.00877  -0.00208   0.00669   2.05846
   R48        2.65803  -0.00248  -0.00301  -0.00551  -0.00837   2.64967
   R49        2.05711   0.00209   0.00656  -0.00103   0.00553   2.06264
   R50        2.05711   0.00245   0.00659   0.00042   0.00701   2.06413
    A1        1.86047  -0.00071  -0.00120  -0.00286  -0.00570   1.85477
    A2        2.32385   0.00533   0.01090   0.02398   0.03652   2.36037
    A3        2.08957  -0.00449  -0.00883  -0.01713  -0.02659   2.06298
    A4        1.84780   0.00192   0.00161   0.00321   0.00408   1.85188
    A5        2.32466   0.00360   0.00812   0.00788   0.01620   2.34086
    A6        2.11006  -0.00554  -0.00989  -0.01200  -0.02179   2.08827
    A7        1.97558   0.00080   0.00318  -0.00106   0.00196   1.97754
    A8        2.12214   0.00165   0.00482   0.00486   0.00959   2.13173
    A9        2.18542  -0.00245  -0.00801  -0.00382  -0.01157   2.17385
   A10        1.90662  -0.00314  -0.01249   0.00448  -0.00965   1.89697
   A11        1.83067   0.00089   0.00779  -0.00995  -0.00219   1.82849
   A12        1.85844  -0.00125  -0.00499   0.01031   0.00529   1.86373
   A13        1.94240   0.00140   0.00518   0.00746   0.01192   1.95432
   A14        1.97550  -0.00070  -0.00441  -0.00845  -0.01291   1.96259
   A15        1.89879  -0.00133  -0.00165  -0.01580  -0.01697   1.88182
   A16        1.95442   0.00105  -0.00108   0.01571   0.01448   1.96889
   A17        2.05145  -0.00155  -0.00763   0.00261  -0.00512   2.04632
   A18        2.11293   0.00011   0.00232  -0.00454  -0.00217   2.11075
   A19        2.11880   0.00144   0.00531   0.00193   0.00729   2.12609
   A20        2.28069  -0.00438  -0.00941   0.00528  -0.00731   2.27337
   A21        2.07671   0.00540   0.01407   0.01506   0.02762   2.10432
   A22        1.89212  -0.00048  -0.00075   0.00440   0.00219   1.89431
   A23        1.76706   0.00162   0.00745   0.00650   0.01453   1.78159
   A24        1.93883   0.00215   0.01673  -0.00688   0.01012   1.94895
   A25        2.00216   0.00188   0.01353  -0.00235   0.01059   2.01275
   A26        1.92902  -0.00161  -0.01168   0.00122  -0.01122   1.91780
   A27        1.92953  -0.00061  -0.00306   0.00372   0.00017   1.92970
   A28        1.89475  -0.00322  -0.02090  -0.00157  -0.02284   1.87191
   A29        1.91680  -0.00079  -0.00087  -0.00512  -0.00562   1.91118
   A30        2.08179   0.00386   0.00997   0.00276   0.01319   2.09498
   A31        2.26946  -0.00310  -0.00949   0.00545  -0.00502   2.26445
   A32        1.83444  -0.00134  -0.00676   0.00120  -0.00600   1.82844
   A33        1.87376  -0.00016  -0.00043   0.00096   0.00063   1.87439
   A34        1.99131   0.00079   0.00503  -0.00660  -0.00143   1.98988
   A35        1.88043   0.00005   0.00004   0.00148   0.00191   1.88234
   A36        1.98866   0.00065   0.00520  -0.00745  -0.00240   1.98626
   A37        1.88929  -0.00007  -0.00348   0.01084   0.00728   1.89658
   A38        1.78506   0.00191   0.00752   0.01110   0.01848   1.80354
   A39        2.01214   0.00177   0.01286  -0.00155   0.01110   2.02325
   A40        1.92579   0.00223   0.01681  -0.00670   0.01035   1.93614
   A41        1.92539  -0.00023  -0.00064   0.00198   0.00101   1.92640
   A42        1.92563  -0.00231  -0.01338  -0.00192  -0.01595   1.90968
   A43        1.88812  -0.00326  -0.02164  -0.00243  -0.02452   1.86359
   A44        1.88204  -0.00039  -0.00252   0.01476   0.01214   1.89417
   A45        1.94766   0.00121  -0.00024   0.01519   0.01497   1.96263
   A46        1.98262  -0.00137  -0.00726  -0.00749  -0.01485   1.96777
   A47        1.92040   0.00014   0.00081   0.00261   0.00276   1.92317
   A48        1.83447   0.00117   0.00848  -0.01052  -0.00227   1.83219
   A49        1.89302  -0.00073   0.00141  -0.01553  -0.01349   1.87953
   A50        2.08992  -0.00445  -0.00827  -0.01532  -0.02491   2.06501
   A51        2.32954   0.00581   0.01132   0.02897   0.04227   2.37181
   A52        1.85364  -0.00120  -0.00223  -0.00631  -0.01085   1.84279
   A53        1.91622  -0.00017  -0.00271   0.00462   0.00191   1.91812
   A54        1.91969  -0.00061  -0.00213  -0.00176  -0.00391   1.91578
   A55        1.95303  -0.00078  -0.00206  -0.00384  -0.00592   1.94712
   A56        1.88934   0.00049   0.00241   0.00123   0.00363   1.89298
   A57        1.88446   0.00056   0.00288   0.00011   0.00300   1.88745
   A58        1.89967   0.00057   0.00192  -0.00020   0.00169   1.90137
   A59        1.91997  -0.00037  -0.00076  -0.00215  -0.00292   1.91705
   A60        1.94886  -0.00069  -0.00247  -0.00209  -0.00456   1.94430
   A61        1.91662  -0.00004  -0.00218   0.00450   0.00232   1.91894
   A62        1.89814   0.00046   0.00166  -0.00020   0.00145   1.89959
   A63        1.89073   0.00029   0.00149   0.00076   0.00225   1.89298
   A64        1.88829   0.00040   0.00247  -0.00076   0.00171   1.89000
   A65        2.11768   0.00245   0.00938  -0.00419   0.00524   2.12292
   A66        2.07966  -0.00134  -0.00624   0.00408  -0.00219   2.07747
   A67        2.08583  -0.00112  -0.00314   0.00011  -0.00305   2.08277
   A68        1.84767   0.00226   0.00259   0.00255   0.00428   1.85195
   A69        2.32825   0.00328   0.00644   0.00981   0.01676   2.34501
   A70        2.10654  -0.00556  -0.00915  -0.01303  -0.02203   2.08452
   A71        1.97674   0.00074   0.00285  -0.00124   0.00121   1.97796
   A72        2.12383   0.00170   0.00470   0.00524   0.00986   2.13369
   A73        2.18261  -0.00245  -0.00755  -0.00400  -0.01107   2.17153
   A74        1.90242  -0.00340  -0.01357   0.00258  -0.01315   1.88927
   A75        2.05201  -0.00153  -0.00767   0.00266  -0.00517   2.04684
   A76        2.11240   0.00005   0.00216  -0.00466  -0.00241   2.10999
   A77        2.11877   0.00148   0.00551   0.00200   0.00759   2.12636
   A78        2.10636   0.00128   0.00304  -0.00160   0.00152   2.10788
   A79        2.08883  -0.00094  -0.00140  -0.00223  -0.00367   2.08516
   A80        2.08799  -0.00033  -0.00164   0.00383   0.00215   2.09014
   A81        2.05860   0.00171   0.00028   0.01032   0.01057   2.06917
   A82        2.12007  -0.00167  -0.00153  -0.01002  -0.01153   2.10854
   A83        2.10451  -0.00004   0.00124  -0.00030   0.00095   2.10546
   A84        2.06044   0.00174  -0.00003   0.01077   0.01062   2.07106
   A85        2.12129  -0.00202  -0.00350  -0.00915  -0.01259   2.10869
   A86        2.10146   0.00028   0.00353  -0.00161   0.00197   2.10344
   A87        2.10712   0.00128   0.00319  -0.00168   0.00161   2.10873
   A88        2.08753  -0.00035  -0.00185   0.00400   0.00210   2.08963
   A89        2.08853  -0.00093  -0.00134  -0.00232  -0.00371   2.08482
   A90        2.11639   0.00236   0.00898  -0.00390   0.00515   2.12153
   A91        2.08019  -0.00130  -0.00610   0.00401  -0.00213   2.07806
   A92        2.08660  -0.00107  -0.00287  -0.00010  -0.00301   2.08359
    D1        0.05522   0.00203   0.01177   0.05439   0.06615   0.12136
    D2       -3.12687   0.00089   0.00621   0.02659   0.03257  -3.09430
    D3       -2.93446   0.00150   0.00616   0.02430   0.02914  -2.90532
    D4        0.16664   0.00036   0.00060  -0.00350  -0.00443   0.16221
    D5       -0.07918  -0.00269  -0.01518  -0.06885  -0.08393  -0.16312
    D6       -2.17768  -0.00173  -0.01164  -0.05915  -0.07056  -2.24824
    D7        1.97115  -0.00305  -0.01020  -0.08957  -0.09937   1.87178
    D8        2.93492  -0.00128  -0.00838  -0.03952  -0.04819   2.88674
    D9        0.83643  -0.00032  -0.00484  -0.02982  -0.03481   0.80162
   D10       -1.29793  -0.00164  -0.00340  -0.06024  -0.06362  -1.36155
   D11       -0.12572   0.00004   0.00097  -0.01174  -0.01180  -0.13752
   D12        2.70517   0.00262   0.01826   0.10088   0.11922   2.82439
   D13       -3.09953  -0.00095  -0.00610  -0.04655  -0.05437   3.12929
   D14       -0.26864   0.00163   0.01119   0.06608   0.07665  -0.19198
   D15       -0.01070  -0.00048  -0.00428  -0.01980  -0.02399  -0.03469
   D16        3.12060  -0.00075  -0.00460  -0.02187  -0.02611   3.09449
   D17       -3.11789   0.00026   0.00009   0.00331   0.00277  -3.11513
   D18        0.01341  -0.00001  -0.00023   0.00124   0.00065   0.01406
   D19       -3.10987   0.00121   0.00707   0.03056   0.03765  -3.07221
   D20        0.02959   0.00111   0.00610   0.02809   0.03407   0.06366
   D21       -0.01367   0.00010   0.00106  -0.00024   0.00115  -0.01252
   D22        3.12579   0.00000   0.00008  -0.00272  -0.00244   3.12336
   D23       -0.04274  -0.00122  -0.00549  -0.02678  -0.03204  -0.07478
   D24        3.10959  -0.00097  -0.00524  -0.02469  -0.03001   3.07957
   D25       -0.00420  -0.00009  -0.00061  -0.00184  -0.00229  -0.00649
   D26       -3.14159   0.00003  -0.00003  -0.00062  -0.00065   3.14094
   D27        3.12581  -0.00037  -0.00089  -0.00414  -0.00455   3.12127
   D28       -0.01157  -0.00025  -0.00031  -0.00293  -0.00291  -0.01449
   D29        0.07368   0.00240   0.01248   0.05825   0.07053   0.14421
   D30        2.09256   0.00109   0.00903   0.06037   0.06914   2.16171
   D31       -2.00617   0.00094   0.00313   0.06271   0.06614  -1.94004
   D32       -1.01195  -0.00099   0.00175  -0.00615  -0.00359  -1.01553
   D33        1.09904  -0.00033   0.00095   0.01604   0.01756   1.11660
   D34       -3.03753  -0.00140  -0.00292   0.00159   0.00001  -3.03752
   D35       -3.01425  -0.00094  -0.00229   0.00401   0.00259  -3.01166
   D36       -0.90327  -0.00028  -0.00309   0.02620   0.02375  -0.87953
   D37        1.24335  -0.00135  -0.00695   0.01175   0.00619   1.24954
   D38        1.11480   0.00055   0.00420   0.01926   0.02382   1.13862
   D39       -3.05740   0.00121   0.00340   0.04145   0.04497  -3.01243
   D40       -0.91078   0.00014  -0.00047   0.02700   0.02742  -0.88336
   D41       -3.11382  -0.00039  -0.00483   0.01438   0.00964  -3.10417
   D42        1.06014  -0.00026  -0.00478   0.01747   0.01278   1.07292
   D43       -1.03443  -0.00029  -0.00482   0.01677   0.01204  -1.02239
   D44       -1.10525   0.00068   0.00645  -0.00280   0.00352  -1.10173
   D45        3.06871   0.00081   0.00650   0.00029   0.00666   3.07537
   D46        0.97414   0.00078   0.00646  -0.00041   0.00592   0.98006
   D47        1.09149  -0.00047  -0.00129  -0.01430  -0.01554   1.07595
   D48       -1.01774  -0.00033  -0.00124  -0.01120  -0.01240  -1.03014
   D49       -3.11231  -0.00037  -0.00128  -0.01191  -0.01315  -3.12545
   D50       -0.00417   0.00005   0.00053   0.00135   0.00196  -0.00220
   D51       -3.13973   0.00011   0.00076   0.00123   0.00193  -3.13780
   D52        3.13321  -0.00008  -0.00006   0.00011   0.00028   3.13349
   D53       -0.00236  -0.00002   0.00018  -0.00001   0.00026  -0.00210
   D54       -2.93100   0.00288   0.01394   0.09767   0.11093  -2.82007
   D55        1.30362   0.00295   0.01660   0.09568   0.11158   1.41520
   D56       -0.85319   0.00409   0.02112   0.10515   0.12594  -0.72726
   D57        0.49632  -0.00040  -0.00443  -0.00739  -0.01178   0.48454
   D58       -1.55225  -0.00033  -0.00177  -0.00937  -0.01113  -1.56338
   D59        2.57413   0.00081   0.00275   0.00009   0.00323   2.57735
   D60       -3.06826  -0.00119  -0.00968  -0.09959  -0.11145   3.10347
   D61       -0.09436  -0.00174  -0.01297  -0.08211  -0.09748  -0.19183
   D62       -0.17355  -0.00008   0.00166  -0.01041  -0.00893  -0.18248
   D63        2.80035  -0.00063  -0.00163   0.00706   0.00505   2.80541
   D64       -0.63391   0.00133   0.00988   0.02418   0.03349  -0.60042
   D65        1.36489   0.00069   0.00653   0.02685   0.03314   1.39803
   D66       -2.82485   0.00097   0.00497   0.03707   0.04187  -2.78299
   D67        1.42179   0.00397   0.02824   0.02023   0.04796   1.46975
   D68       -2.86260   0.00333   0.02490   0.02290   0.04761  -2.81499
   D69       -0.76915   0.00362   0.02333   0.03312   0.05633  -0.71282
   D70       -2.76310  -0.00150  -0.00859   0.02149   0.01260  -2.75050
   D71       -0.76430  -0.00214  -0.01193   0.02415   0.01225  -0.75206
   D72        1.32914  -0.00186  -0.01350   0.03438   0.02097   1.35011
   D73       -0.22915   0.00068   0.00312   0.02313   0.02667  -0.20248
   D74       -2.31870  -0.00124  -0.00733   0.01410   0.00668  -2.31202
   D75        1.81949   0.00001  -0.00123   0.02388   0.02283   1.84232
   D76        3.10374   0.00039   0.00432   0.00373   0.00862   3.11236
   D77        1.01419  -0.00153  -0.00613  -0.00530  -0.01136   1.00283
   D78       -1.13080  -0.00029  -0.00004   0.00447   0.00478  -1.12602
   D79       -0.17975   0.00194   0.01126   0.06848   0.07872  -0.10103
   D80        2.78639   0.00307   0.01758   0.13058   0.14810   2.93449
   D81        2.75531   0.00174   0.00877   0.08877   0.09643   2.85174
   D82       -0.56173   0.00288   0.01510   0.15086   0.16581  -0.39592
   D83        0.53458  -0.00145  -0.00891  -0.02900  -0.03797   0.49661
   D84        2.68382   0.00164   0.01012  -0.02335  -0.01319   2.67063
   D85       -1.51418  -0.00402  -0.02660  -0.02632  -0.05254  -1.56672
   D86       -1.45956  -0.00065  -0.00521  -0.03131  -0.03669  -1.49626
   D87        0.68968   0.00244   0.01383  -0.02566  -0.01191   0.67777
   D88        2.77486  -0.00322  -0.02290  -0.02863  -0.05127   2.72360
   D89        2.72718  -0.00100  -0.00410  -0.04135  -0.04572   2.68146
   D90       -1.40677   0.00209   0.01493  -0.03570  -0.02093  -1.42770
   D91        0.67842  -0.00357  -0.02179  -0.03867  -0.06029   0.61813
   D92        0.75767   0.00004  -0.00276  -0.02958  -0.03281   0.72486
   D93       -2.25162  -0.00159  -0.00910  -0.08010  -0.08854  -2.34017
   D94       -1.37026  -0.00129  -0.00136  -0.05907  -0.06087  -1.43113
   D95        1.90363  -0.00292  -0.00771  -0.10958  -0.11660   1.78703
   D96        2.87811  -0.00113  -0.00791  -0.03646  -0.04522   2.83289
   D97       -0.13119  -0.00276  -0.01426  -0.08698  -0.10095  -0.23214
   D98       -3.11978  -0.00065  -0.00227  -0.01852  -0.02066  -3.14045
   D99        1.08614  -0.00078  -0.00223  -0.02178  -0.02389   1.06225
   D100      -1.02761  -0.00056  -0.00180  -0.01776  -0.01945  -1.04706
   D101      -1.03132  -0.00027  -0.00505   0.01152   0.00650  -1.02482
   D102      -3.10859  -0.00039  -0.00501   0.00825   0.00328  -3.10531
   D103       1.06085  -0.00018  -0.00459   0.01228   0.00772   1.06857
   D104       0.96651   0.00080   0.00620  -0.00819  -0.00215   0.96437
   D105      -1.11075   0.00067   0.00624  -0.01146  -0.00537  -1.11613
   D106       3.05869   0.00089   0.00666  -0.00743  -0.00093   3.05776
   D107       2.17234   0.00203   0.01084   0.08084   0.09098   2.26332
   D108       0.11897   0.00249   0.01233   0.07358   0.08559   0.20456
   D109      -1.93452   0.00208   0.00641   0.08346   0.08994  -1.84458
   D110      -2.88890   0.00140   0.00500   0.01397   0.01702  -2.87187
   D111       0.21051   0.00053   0.00119  -0.00598  -0.00663   0.20388
   D112       0.09421   0.00207   0.00999   0.06885   0.07861   0.17281
   D113      -3.08957   0.00121   0.00619   0.04890   0.05495  -3.03462
   D114       0.00355   0.00005   0.00030  -0.00038  -0.00020   0.00334
   D115      -3.13483   0.00005   0.00015   0.00025   0.00029  -3.13453
   D116       3.13909  -0.00001   0.00005  -0.00025  -0.00017   3.13892
   D117       0.00072  -0.00002  -0.00009   0.00039   0.00032   0.00105
   D118      -0.02319  -0.00044  -0.00251  -0.02561  -0.02801  -0.05121
   D119       3.11477  -0.00063  -0.00321  -0.02378  -0.02660   3.08816
   D120      -3.12915   0.00006   0.00035  -0.00936  -0.00962  -3.13876
   D121       0.00881  -0.00013  -0.00034  -0.00754  -0.00821   0.00061
   D122      -3.10509   0.00096   0.00492   0.02858   0.03334  -3.07175
   D123       0.03808   0.00080   0.00346   0.02554   0.02873   0.06680
   D124      -0.01069   0.00018   0.00091   0.00665   0.00789  -0.00279
   D125       3.13248   0.00002  -0.00054   0.00361   0.00328   3.13576
   D126      -0.06509  -0.00127  -0.00635  -0.03338  -0.03931  -0.10440
   D127       3.08028  -0.00108  -0.00565  -0.03529  -0.04081   3.03947
   D128      -0.00201  -0.00003  -0.00043   0.00234   0.00208   0.00007
   D129       3.14143   0.00009   0.00046   0.00073   0.00122  -3.14053
   D130       3.13550  -0.00023  -0.00119   0.00439   0.00369   3.13919
   D131      -0.00424  -0.00012  -0.00030   0.00279   0.00283  -0.00141
   D132      -0.00254   0.00009   0.00056   0.00334   0.00403   0.00149
   D133      -3.14057   0.00013   0.00101   0.00054   0.00151  -3.13906
   D134       3.13720  -0.00003  -0.00033   0.00494   0.00488  -3.14110
   D135      -0.00083   0.00001   0.00012   0.00214   0.00236   0.00153
   D136       0.00538  -0.00008  -0.00096  -0.00013  -0.00121   0.00417
   D137      -3.13410   0.00003   0.00000   0.00234   0.00239  -3.13171
   D138      -3.13944  -0.00007  -0.00081  -0.00078  -0.00172  -3.14115
   D139       0.00427   0.00003   0.00015   0.00169   0.00188   0.00615
   D140       0.00620  -0.00006  -0.00066  -0.00096  -0.00184   0.00436
   D141      -3.13910  -0.00012  -0.00100  -0.00273  -0.00390   3.14019
   D142      -3.13695   0.00010   0.00077   0.00203   0.00275  -3.13420
   D143       0.00094   0.00003   0.00043   0.00027   0.00068   0.00162
   D144       0.00038  -0.00004   0.00000  -0.00404  -0.00417  -0.00379
   D145       3.13840  -0.00008  -0.00046  -0.00122  -0.00164   3.13676
   D146      -3.13750   0.00002   0.00034  -0.00228  -0.00213  -3.13963
   D147       0.00052  -0.00002  -0.00012   0.00053   0.00041   0.00092
         Item               Value     Threshold  Converged?
 Maximum Force            0.029829     0.000450     NO 
 RMS     Force            0.003868     0.000300     NO 
 Maximum Displacement     0.383124     0.001800     NO 
 RMS     Displacement     0.078137     0.001200     NO 
 Predicted change in Energy=-1.296227D-02
 Lowest energy point so far.  Saving SCF results.
 GradGradGradGradGradGradGradGradGradGradGradGradGradGradGradGradGradGrad

 Leave Link  103 at Wed Aug 28 10:56:22 2019, MaxMem=   536870912 cpu:         1.1
 (Enter /pbs_home/pkowalski/g09d01/g09/l202.exe)
                          Input orientation:                          
 ---------------------------------------------------------------------
 Center     Atomic      Atomic             Coordinates (Angstroms)
 Number     Number       Type             X           Y           Z
 ---------------------------------------------------------------------
      1          6           0       -1.656748   -0.055308   -0.516451
      2          6           0       -2.987620    0.252280   -0.955634
      3          6           0       -3.768765   -0.888869   -0.667854
      4          8           0       -3.055980   -1.902740   -0.129787
      5          6           0       -1.670184   -1.529706   -0.107847
      6          6           0       -5.135792   -0.928984   -0.910695
      7          6           0       -0.530247    0.656562   -0.299675
      8          6           0       -0.219175    2.084302   -0.600602
      9          6           0        0.546992    0.109536    0.516035
     10          6           0        1.323343    2.096281   -0.550249
     11          6           0        1.688928    1.075821    0.548681
     12          9           0       -0.719589    2.918575    0.350278
     13          9           0       -0.657839    2.530992   -1.795882
     14          9           0        1.769500    1.612469   -1.729328
     15          9           0        1.851862    3.308811   -0.357888
     16          9           0        2.914646    0.551345    0.315743
     17          9           0        1.754820    1.707855    1.747025
     18          6           0       -1.070387   -1.604134    1.288845
     19          6           0        0.342598   -1.014712    1.243790
     20          6           0       -1.915197   -0.868694    2.326037
     21          1           0       -1.445359   -0.947750    3.314521
     22          1           0       -2.914100   -1.320327    2.378930
     23          1           0       -2.018171    0.195837    2.080828
     24          6           0       -0.935282   -2.406741   -1.113707
     25          1           0       -0.999068   -3.458491   -0.807317
     26          1           0        0.121388   -2.124679   -1.193650
     27          1           0       -1.394698   -2.305159   -2.104870
     28          6           0       -5.722690    0.216364   -1.449660
     29          6           0        1.169944   -1.939798    1.967446
     30          6           0        0.371738   -3.083960    2.196089
     31          8           0       -0.895367   -2.951186    1.745646
     32          6           0        0.867451   -4.220537    2.822017
     33          6           0       -4.969456    1.364513   -1.734050
     34          6           0       -3.600318    1.396352   -1.489100
     35          1           0       -3.018598    2.293171   -1.702448
     36          1           0       -6.796683    0.218001   -1.648915
     37          1           0       -5.466083    2.243352   -2.149160
     38          1           0       -5.719895   -1.820693   -0.681517
     39          6           0        2.510939   -1.940299    2.381826
     40          6           0        3.014275   -3.074010    3.011954
     41          6           0        2.202639   -4.197218    3.225628
     42          1           0        4.055078   -3.093715    3.340157
     43          1           0        2.623373   -5.076431    3.718640
     44          1           0        0.232145   -5.091313    2.986301
     45          1           0        3.147792   -1.073010    2.212190
 ---------------------------------------------------------------------
                    Distance matrix (angstroms):
                    1          2          3          4          5
     1  C    0.000000
     2  C    1.434821   0.000000
     3  C    2.275602   1.412525   0.000000
     4  O    2.349545   2.308854   1.351115   0.000000
     5  C    1.530029   2.372732   2.264580   1.435293   0.000000
     6  C    3.608669   2.451948   1.389009   2.425621   3.607753
     7  C    1.350094   2.575346   3.607202   3.599752   2.473059
     8  C    2.579075   3.338658   4.630751   4.915855   3.925467
     9  C    2.439194   3.831405   4.585211   4.177050   2.827050
    10  C    3.675788   4.706281   5.903771   5.945370   4.722785
    11  C    3.688835   4.981092   5.926751   5.643252   4.301562
    12  F    3.236273   3.736107   4.983041   5.379058   4.571730
    13  F    3.053474   3.365475   4.758755   5.308947   4.512601
    14  F    3.998965   5.007884   6.168938   6.180654   4.932939
    15  F    4.863412   5.755021   7.021968   7.162346   5.989873
    16  F    4.685959   6.045046   6.907218   6.470657   5.052807
    17  F    4.457674   5.649229   6.563886   6.301001   5.064879
    18  C    2.449852   3.487082   3.409035   2.458508   1.521855
    19  C    2.831305   4.187253   4.535805   3.771689   2.478595
    20  C    2.967849   3.629881   3.521292   2.898569   2.533921
    21  H    3.939224   4.696048   4.610965   3.920378   3.478767
    22  H    3.400652   3.687521   3.193665   2.579340   2.788409
    23  H    2.634304   3.187964   3.434591   3.219921   2.808717
    24  C    2.531099   3.362658   3.245204   2.391543   1.523491
    25  H    3.478334   4.212619   3.780692   2.666514   2.158673
    26  H    2.811167   3.920780   4.115456   3.358084   2.177772
    27  H    2.766510   3.224692   3.115620   2.612040   2.159936
    28  C    4.180499   2.779561   2.377096   3.652945   4.612161
    29  C    4.208472   5.534884   5.695621   4.717859   3.541375
    30  C    4.543716   5.687630   5.492208   4.307462   3.448661
    31  O    3.752718   4.683655   4.281886   3.047087   2.460971
    32  C    5.904750   7.009872   6.691316   5.429423   4.718502
    33  C    3.804271   2.402222   2.766977   4.112176   4.680411
    34  C    2.613586   1.403170   2.434143   3.609438   3.767638
    35  H    2.962529   2.173460   3.429069   4.481108   4.356072
    36  H    5.270304   3.871793   3.369856   4.560499   5.631196
    37  H    4.739263   3.395829   3.858233   5.203512   5.728157
    38  H    4.433171   3.440594   2.162266   2.721688   4.100480
    39  C    5.415054   6.795600   7.059797   6.107388   4.883527
    40  C    6.586400   7.926456   8.020316   6.934725   5.836282
    41  C    6.786269   8.013724   7.858883   6.646542   5.764237
    42  H    7.531952   8.902196   9.063003   8.001630   6.863926
    43  H    7.840096   9.040312   8.811154   7.558952   6.756914
    44  H    6.418609   7.379683   6.857162   5.539745   5.087008
    45  H    5.618256   7.030987   7.494486   6.682820   5.366938
                    6          7          8          9         10
     6  C    0.000000
     7  C    4.909007   0.000000
     8  C    5.774874   1.491900   0.000000
     9  C    5.950472   1.457760   2.394492   0.000000
    10  C    7.141609   2.360376   1.543387   2.384709   0.000000
    11  C    7.261255   2.412514   2.445147   1.496259   1.543579
    12  F    5.991378   2.361142   1.360367   3.085838   2.379220
    13  F    5.727744   2.401749   1.349315   3.558092   2.380264
    14  F    7.403526   2.871672   2.334840   2.965634   1.350318
    15  F    8.190959   3.565425   2.418166   3.563957   1.336624
    16  F    8.276779   3.501014   3.607005   2.416836   2.380969
    17  F    7.841998   3.242796   3.090262   2.351342   2.369496
    18  C    4.671331   2.815297   4.230737   2.479882   4.775488
    19  C    5.887437   2.436657   3.649830   1.354747   3.722729
    20  C    4.566432   3.337493   4.490200   3.208647   5.249023
    21  H    5.610001   4.058776   5.101476   3.594279   5.645200
    22  H    3.988822   4.094603   5.266092   4.182588   6.181361
    23  H    4.464750   2.844816   3.740688   3.006008   4.658322
    24  C    4.457496   3.195391   4.576631   3.344375   5.069129
    25  H    4.849906   4.172668   5.601208   4.107600   6.026207
    26  H    5.398861   2.993179   4.264178   2.845325   4.435669
    27  H    4.161213   3.574604   4.786653   4.058332   5.401599
    28  C    1.395261   5.336450   5.873565   6.571474   7.347762
    29  C    7.004838   3.843381   4.971711   2.587361   4.759438
    30  C    6.680488   4.586275   5.906064   3.612715   5.939934
    31  O    5.396912   4.163231   5.596272   3.600050   5.972497
    32  C    7.797845   5.956896   7.255762   4.916277   7.175110
    33  C    2.442480   4.718602   4.936392   6.088435   6.444858
    34  C    2.845948   3.374516   3.562981   4.782953   5.061007
    35  H    3.935945   3.292135   3.015702   4.733218   4.496530
    36  H    2.149209   6.425029   6.917055   7.656914   8.406535
    37  H    3.421491   5.504632   5.472967   6.914730   6.976708
    38  H    1.090342   5.763250   6.746366   6.665868   8.060219
    39  C    8.386653   4.814867   5.704894   3.397071   5.128491
    40  C    9.295801   6.119452   7.079121   4.738362   6.502342
    41  C    9.035658   6.592087   7.743560   5.350813   7.391788
    42  H   10.355091   6.952565   7.785287   5.526587   7.038017
    43  H    9.941666   7.678502   8.832443   6.439123   8.447561
    44  H    7.831112   6.664604   8.034863   5.766297   8.084516
    45  H    8.853865   4.777955   5.405265   3.322577   4.583021
                   11         12         13         14         15
    11  C    0.000000
    12  F    3.039088   0.000000
    13  F    3.622404   2.181751   0.000000
    14  F    2.341753   3.496604   2.596168   0.000000
    15  F    2.415503   2.695579   2.995234   2.182936   0.000000
    16  F    1.353410   4.337353   4.597892   2.572870   3.030991
    17  F    1.356406   3.088599   4.364707   3.477692   2.646344
    18  C    3.917119   4.632371   5.175423   5.246033   5.948807
    19  C    2.581881   4.171013   4.776242   4.216344   4.851402
    20  C    4.464287   4.435821   5.488991   6.014910   6.232635
    21  H    4.644187   4.925642   6.232018   6.506186   6.517405
    22  H    5.502655   5.186482   6.111662   6.885868   7.185644
    23  H    4.106632   3.477703   4.725709   5.556130   5.533091
    24  C    4.666717   5.527093   4.992348   4.883531   6.403668
    25  H    5.442797   6.487304   6.080099   5.850616   7.357049
    26  H    3.966875   5.340914   4.758691   4.119405   5.763319
    27  H    5.289718   5.811276   4.901713   5.049851   6.716306
    28  C    7.724255   5.964289   5.579434   7.626285   8.254031
    29  C    3.372863   5.457962   6.123021   5.161803   5.781011
    30  C    4.663981   6.374043   6.965884   6.278462   7.041384
    31  O    4.932352   6.035896   6.530934   6.324864   7.152600
    32  C    5.821881   7.719787   8.320735   7.453348   8.232372
    33  C    7.044734   4.982058   4.467050   6.743518   7.225268
    34  C    5.677272   3.741534   3.168549   5.379532   5.887564
    35  H    5.358201   3.144878   2.374546   4.836317   5.153712
    36  H    8.807433   6.944130   6.561778   8.679314   9.274545
    37  H    7.735351   5.406692   4.829777   7.275158   7.608954
    38  H    8.049463   6.966228   6.767820   8.305152   9.151397
    39  C    3.623962   6.178361   6.891069   5.483929   5.957648
    40  C    5.004534   7.545683   8.247167   6.781763   7.310776
    41  C    5.935899   8.212281   8.869425   7.647985   8.324969
    42  H    5.547616   8.239202   8.956998   7.285034   7.715053
    43  H    6.983699   9.297385   9.952346   8.668959   9.355512
    44  H    6.789533   8.486031   9.042172   8.339144   9.185269
    45  H    3.084319   5.861407   6.598204   4.964580   5.242622
                   16         17         18         19         20
    16  F    0.000000
    17  F    2.175150   0.000000
    18  C    4.633951   4.377327   0.000000
    19  C    3.151068   3.108051   1.531658   0.000000
    20  C    5.420809   4.521381   1.526546   2.508031   0.000000
    21  H    5.499963   4.444145   2.162130   2.736641   1.097315
    22  H    6.460199   5.600714   2.160581   3.462373   1.097532
    23  H    5.251151   4.078367   2.182986   2.781958   1.097251
    24  C    5.061179   5.687735   2.536668   3.021343   3.893283
    25  H    5.714648   6.387463   2.799575   3.461093   4.167042
    26  H    4.152307   5.099410   2.802513   2.687392   4.255981
    27  H    5.708715   6.392248   3.480505   3.987102   4.686927
    28  C    8.822269   8.267798   5.697153   6.749662   5.470854
    29  C    3.460910   3.700816   2.364794   1.436650   3.285414
    30  C    4.818456   5.007600   2.256701   2.278049   3.186590
    31  O    5.369221   5.360051   1.433125   2.352520   2.390330
    32  C    5.765698   6.090063   3.598805   3.611591   4.384515
    33  C    8.186694   7.579687   5.757908   6.538055   5.549776
    34  C    6.812948   6.264746   4.808373   5.369219   4.746087
    35  H    6.504647   5.918359   5.285106   5.560580   5.238662
    36  H    9.913673   9.320959   6.688877   7.801068   6.388274
    37  H    8.898047   8.222435   6.778287   7.474481   6.505460
    38  H    9.009794   8.615093   5.054419   6.411727   4.942409
    39  C    3.261896   3.779380   3.759456   2.617926   4.554353
    40  C    4.519146   5.104166   4.670557   3.808540   5.443675
    41  C    5.614555   6.103826   4.603033   4.185186   5.370746
    42  H    4.871768   5.557368   5.718140   4.743366   6.451616
    43  H    6.583040   7.118159   5.621798   5.274882   6.343738
    44  H    6.794651   7.076936   4.091254   4.434774   4.783047
    45  H    2.507867   3.144831   4.350596   2.968216   5.068388
                   21         22         23         24         25
    21  H    0.000000
    22  H    1.780827   0.000000
    23  H    1.777050   1.786143   0.000000
    24  C    4.690206   4.158669   4.260412   0.000000
    25  H    4.846911   4.288504   4.768025   1.097326   0.000000
    26  H    4.915635   4.756522   4.548045   1.096586   1.784302
    27  H    5.587032   4.835591   4.915665   1.097172   1.780546
    28  C    6.507545   4.990761   5.117443   5.469262   6.019118
    29  C    3.104606   4.151202   3.838993   3.760786   3.835407
    30  C    3.019292   3.733707   4.059805   3.622385   3.322623
    31  O    2.603385   2.671336   3.358093   2.910998   2.604944
    32  C    4.037671   4.786197   5.327339   4.693572   4.151706
    33  C    6.576769   5.324421   4.962779   5.557135   6.315393
    34  C    5.763111   4.776285   4.085194   4.659062   5.549850
    35  H    6.176458   5.452149   4.439914   5.174553   6.161281
    36  H    7.391302   5.802106   6.061819   6.444513   6.916446
    37  H    7.496744   6.302064   5.828654   6.574472   7.366531
    38  H    5.916250   4.182008   5.039812   4.839707   4.998442
    39  C    4.184180   5.460350   5.016624   4.930796   4.979526
    40  C    4.949835   6.214641   6.073254   5.750246   5.553519
    41  C    4.886188   5.930803   6.198770   5.646431   5.202047
    42  H    5.904289   7.255227   7.020785   6.724026   6.548205
    43  H    5.810671   6.823984   7.212709   6.568322   6.018645
    44  H    4.482283   4.948545   5.817024   5.037845   4.309702
    45  H    4.725236   6.069226   5.321128   5.432487   5.657242
                   26         27         28         29         30
    26  H    0.000000
    27  H    1.778036   0.000000
    28  C    6.300736   5.051623   0.000000
    29  C    3.335593   4.826452   7.989622   0.000000
    30  C    3.531745   4.714348   7.831071   1.413689   0.000000
    31  O    3.218131   3.936135   6.598970   2.310326   1.351326
    32  C    4.590731   5.749800   9.020159   2.454295   1.389002
    33  C    6.195417   5.136429   1.402314   7.893781   7.985190
    34  C    5.131866   4.352599   2.428660   6.770008   7.030721
    35  H    5.443876   4.893223   3.418939   6.995001   7.456977
    36  H    7.318137   5.979605   1.092321   9.011177   8.779137
    37  H    7.156293   6.104678   2.159589   8.859009   9.018957
    38  H    5.871565   4.579080   2.177075   7.382484   6.854520
    39  C    4.304414   5.959661   9.334030   1.403559   2.432826
    40  C    5.192026   6.797946  10.347325   2.403954   2.765636
    41  C    5.306322   6.703353  10.205336   2.783061   2.377288
    42  H    6.080161   7.744043  11.379970   3.397037   3.856940
    43  H    6.253269   7.598560  11.152658   3.875255   3.370158
    44  H    5.126908   6.027379   9.127390   3.442322   2.161802
    45  H    4.675989   6.386659   9.682824   2.173270   3.427923
                   31         32         33         34         35
    31  O    0.000000
    32  C    2.424325   0.000000
    33  C    6.879807   9.274698   0.000000
    34  C    6.056520   8.372344   1.391241   0.000000
    35  H    6.625763   8.831792   2.160845   1.090046   0.000000
    36  H    7.509482   9.921129   2.158818   3.410396   4.310815
    37  H    7.940036  10.325120   1.091472   2.152711   2.488416
    38  H    5.517718   7.837546   3.437517   3.936264   5.026250
    39  C    3.609645   2.845050   9.155246   7.966478   8.073372
    40  C    4.111438   2.441200  10.293931   9.164959   9.350283
    41  C    3.652477   1.395054  10.342641   9.337613   9.678451
    42  H    5.202854   3.420404  11.272338  10.103837  10.221708
    43  H    4.559704   2.149360  11.352033  10.380357  10.748538
    44  H    2.718576   1.090346   9.540234   8.763948   9.331790
    45  H    4.482448   3.934307   9.349013   8.082963   8.042383
                   36         37         38         39         40
    36  H    0.000000
    37  H    2.474427   0.000000
    38  H    2.500321   4.328379   0.000000
    39  C   10.370002  10.082938   8.783223   0.000000
    40  C   11.349711  11.261790   9.565473   1.391298   0.000000
    41  C   11.146440  11.365676   9.147689   2.429143   1.402143
    42  H   12.394314  12.217585  10.646340   2.152472   1.091502
    43  H   12.065617  12.387477   9.978544   3.411018   2.159143
    44  H    9.953817  10.613203   7.718590   3.935376   3.436629
    45  H   10.745577  10.208744   9.357801   1.089288   2.159039
                   41         42         43         44         45
    41  C    0.000000
    42  H    2.159251   0.000000
    43  H    1.092288   2.474711   0.000000
    44  H    2.177047   4.327867   2.500902   0.000000
    45  H    3.417754   2.485705   4.309500   5.024640   0.000000
 Stoichiometry    C23H14F6O2
 Framework group  C1[X(C23H14F6O2)]
 Deg. of freedom   129
 Full point group                 C1      NOp   1
 RotChk:  IX=0 Diff= 1.18D-02
 Largest Abelian subgroup         C1      NOp   1
 Largest concise Abelian subgroup C1      NOp   1
                         Standard orientation:                         
 ---------------------------------------------------------------------
 Center     Atomic      Atomic             Coordinates (Angstroms)
 Number     Number       Type             X           Y           Z
 ---------------------------------------------------------------------
      1          6           0        1.393024   -0.321258    0.295556
      2          6           0        2.755305   -0.743313    0.138167
      3          6           0        2.732633   -2.155532    0.156823
      4          8           0        1.497858   -2.667762    0.352942
      5          6           0        0.583004   -1.586514    0.585351
      6          6           0        3.880694   -2.915469   -0.027020
      7          6           0        0.725364    0.841536    0.137773
      8          6           0        1.235479    2.216827   -0.134483
      9          6           0       -0.726186    0.850674    0.003677
     10          6           0        0.034412    3.094188    0.277489
     11          6           0       -1.209041    2.262808   -0.103650
     12          9           0        1.509977    2.398556   -1.454416
     13          9           0        2.339478    2.570109    0.556190
     14          9           0        0.060006    3.207658    1.622787
     15          9           0        0.047990    4.319860   -0.255529
     16          9           0       -2.256479    2.591727    0.687808
     17          9           0       -1.573697    2.554807   -1.377070
     18          6           0       -0.584970   -1.593642   -0.390266
     19          6           0       -1.396854   -0.310887   -0.186898
     20          6           0       -0.130182   -1.704514   -1.843269
     21          1           0       -1.002666   -1.704729   -2.508756
     22          1           0        0.418828   -2.643510   -1.989728
     23          1           0        0.516835   -0.865459   -2.128427
     24          6           0        0.137471   -1.657358    2.040517
     25          1           0       -0.406058   -2.593871    2.218403
     26          1           0       -0.514245   -0.814764    2.300909
     27          1           0        1.012775   -1.632734    2.701594
     28          6           0        5.074950   -2.226782   -0.241998
     29          6           0       -2.771891   -0.725716   -0.152921
     30          6           0       -2.754096   -2.137792   -0.087791
     31          8           0       -1.508985   -2.660276   -0.140595
     32          6           0       -3.916952   -2.889440    0.022287
     33          6           0        5.120316   -0.825589   -0.274902
     34          6           0        3.966124   -0.071471   -0.088622
     35          1           0        4.002378    1.017405   -0.123769
     36          1           0        5.995011   -2.795691   -0.393651
     37          1           0        6.072902   -0.323187   -0.452339
     38          1           0        3.840748   -4.004917   -0.008257
     39          6           0       -4.000304   -0.048459   -0.104946
     40          6           0       -5.169827   -0.794357    0.002590
     41          6           0       -5.125645   -2.194308    0.067325
     42          1           0       -6.134595   -0.285440    0.042628
     43          1           0       -6.058012   -2.756362    0.156097
     44          1           0       -3.877380   -3.977940    0.071823
     45          1           0       -4.039940    1.039258   -0.147958
 ---------------------------------------------------------------------
 Rotational constants (GHZ):      0.2060276      0.1517440      0.0967550
 Leave Link  202 at Wed Aug 28 10:56:22 2019, MaxMem=   536870912 cpu:         0.0
 (Enter /pbs_home/pkowalski/g09d01/g09/l301.exe)
 Basis read from rwf:  (5D, 7F)
 No pseudopotential information found on rwf file.
 There are   535 symmetry adapted cartesian basis functions of A   symmetry.
 There are   504 symmetry adapted basis functions of A   symmetry.
   504 basis functions,   873 primitive gaussians,   535 cartesian basis functions
   111 alpha electrons      111 beta electrons
       nuclear repulsion energy      3370.4305860937 Hartrees.
 IExCor= 4134 DFT=T Ex+Corr=M06L ExCW=0 ScaHFX=  0.000000
 ScaDFX=  1.000000  1.000000  1.000000  1.000000 ScalE2=  1.000000  1.000000
 IRadAn=      0 IRanWt=     -1 IRanGd=            0 ICorTp=0 IEmpDi=  4
 NAtoms=   45 NActive=   45 NUniq=   45 SFac= 1.00D+00 NAtFMM=   60 NAOKFM=F Big=F
 Integral buffers will be    131072 words long.
 Raffenetti 2 integral format.
 Two-electron integral symmetry is turned on.
 No density basis found on file   724.
 ------------------------------------------------------------------------------
 Polarizable Continuum Model (PCM)
 =================================
 Model                : PCM (using non-symmetric T matrix).
 Atomic radii         : UFF (Universal Force Field).
 Polarization charges : Total charges.
 Charge compensation  : None.
 Solution method      : On-the-fly selection.
 Cavity type          : Scaled VdW (van der Waals Surface) (Alpha=1.100).
 Cavity algorithm     : GePol (No added spheres)
                        Default sphere list used, NSphG=   45.
                        Lebedev-Laikov grids with approx.  5.0 points / Ang**2.
                        Smoothing algorithm: Karplus/York (Gamma=1.0000).
                        Polarization charges: spherical gaussians, with
                                              point-specific exponents (IZeta= 3).
                        Self-potential: point-specific (ISelfS= 7).
                        Self-field    : sphere-specific E.n sum rule (ISelfD= 2).
 1st derivatives      : Analytical E(r).r(x)/FMM algorithm (CHGder, D1EAlg=3).
                        Cavity 1st derivative terms included.
 Solvent              : n-Hexane, Eps=   1.881900 Eps(inf)=   1.890350
 ------------------------------------------------------------------------------
 GePol: Number of generator spheres                  =      45
 GePol: Total number of spheres                      =      45
 GePol: Number of exposed spheres                    =      45 (100.00%)
 GePol: Number of points                             =    3305
 GePol: Average weight of points                     =       0.13
 GePol: Minimum weight of points                     =   0.28D-09
 GePol: Maximum weight of points                     =    0.20577
 GePol: Number of points with low weight             =     197
 GePol: Fraction of low-weight points (<1% of avg)   =       5.96%
 GePol: Cavity surface area                          =    417.713 Ang**2
 GePol: Cavity volume                                =    487.027 Ang**3
 Leave Link  301 at Wed Aug 28 10:56:22 2019, MaxMem=   536870912 cpu:         0.8
 (Enter /pbs_home/pkowalski/g09d01/g09/l302.exe)
 NPDir=0 NMtPBC=     1 NCelOv=     1 NCel=       1 NClECP=     1 NCelD=      1
         NCelK=      1 NCelE2=     1 NClLst=     1 CellRange=     0.0.
 One-electron integrals computed using PRISM.
 NBasis=   504 RedAO= T EigKep=  2.53D-04  NBF=   504
 NBsUse=   504 1.00D-06 EigRej= -1.00D+00 NBFU=   504
 Precomputing XC quadrature grid using
 IXCGrd= 4 IRadAn=           0 IRanWt=          -1 IRanGd=           0 AccXCQ= 0.00D+00.
 Generated NRdTot=       0 NPtTot=           0 NUsed=           0 NTot=          32
 NSgBfM=   520   521   524   524   524 MxSgAt=    45 MxSgA2=    45.
 Leave Link  302 at Wed Aug 28 10:56:23 2019, MaxMem=   536870912 cpu:         9.8
 (Enter /pbs_home/pkowalski/g09d01/g09/l303.exe)
 DipDrv:  MaxL=1.
 Leave Link  303 at Wed Aug 28 10:56:24 2019, MaxMem=   536870912 cpu:         1.1
 (Enter /pbs_home/pkowalski/g09d01/g09/l401.exe)
 Initial guess from the checkpoint file:  "dae0097freq_closed_m06l.chk"
 B after Tr=     0.000000    0.000000    0.000000
         Rot=    0.999982    0.000177   -0.005610   -0.001922 Ang=   0.68 deg.
 Guess basis will be translated and rotated to current coordinates.
 JPrj=2 DoOrth=T DoCkMO=T.
 Generating alternative initial guess.
 ExpMin= 1.22D-01 ExpMax= 2.89D+03 ExpMxC= 4.35D+02 IAcc=1 IRadAn=         1 AccDes= 0.00D+00
 Harris functional with IExCor= 1009 and IRadAn=       1 diagonalized for initial guess.
 HarFok:  IExCor= 1009 AccDes= 0.00D+00 IRadAn=         1 IDoV= 1 UseB2=F ITyADJ=14
 ICtDFT=  3500011 ScaDFX=  1.000000  1.000000  1.000000  1.000000
 FoFCou: FMM=F IPFlag=           0 FMFlag=      100000 FMFlg1=           0
         NFxFlg=           0 DoJE=T BraDBF=F KetDBF=T FulRan=T
         wScrn=  0.000000 ICntrl=     500 IOpCl=  0 I1Cent=   200000004 NGrid=           0
         NMat0=    1 NMatS0=      1 NMatT0=    0 NMatD0=    1 NMtDS0=    0 NMtDT0=    0
 Petite list used in FoFCou.
 Harris En= -1631.61944686619    
 Leave Link  401 at Wed Aug 28 10:56:27 2019, MaxMem=   536870912 cpu:        26.5
 (Enter /pbs_home/pkowalski/g09d01/g09/l502.exe)
 Closed shell SCF:
 Using DIIS extrapolation, IDIIS=  1040.
 Integral symmetry usage will be decided dynamically.
 IVT=      885537 IEndB=      885537 NGot=   536870912 MDV=   536288776
 LenX=   536288776 LenY=   536002016
 Requested convergence on RMS density matrix=1.00D-08 within 128 cycles.
 Requested convergence on MAX density matrix=1.00D-06.
 Requested convergence on             energy=1.00D-06.
 No special actions if energy rises.
 Fock matrices will be formed incrementally for  20 cycles.

 Cycle   1  Pass 1  IDiag  1:
 FoFJK:  IHMeth= 1 ICntrl=     500 DoSepK=F KAlg= 0 I1Cent=   0 FoldK=F
 IRaf= 770000000 NMat=   1 IRICut=       1 DoRegI=T DoRafI=F ISym2E= 0.
 FoFCou: FMM=F IPFlag=           0 FMFlag=      100000 FMFlg1=           0
         NFxFlg=           0 DoJE=T BraDBF=F KetDBF=F FulRan=T
         wScrn=  0.000000 ICntrl=     500 IOpCl=  0 I1Cent=           0 NGrid=           0
         NMat0=    1 NMatS0=      1 NMatT0=    0 NMatD0=    1 NMtDS0=    0 NMtDT0=    0
 Symmetry not used in FoFCou.
 Inv3:  Mode=1 IEnd=    32769075.
 Iteration    1 A*A^-1 deviation from unit magnitude is 4.88D-15 for   3302.
 Iteration    1 A*A^-1 deviation from orthogonality  is 2.76D-15 for   1008     37.
 Iteration    1 A^-1*A deviation from unit magnitude is 4.88D-15 for   3302.
 Iteration    1 A^-1*A deviation from orthogonality  is 1.77D-15 for   3293   3233.
 E= -1632.93564018926    
 DIIS: error= 4.66D-03 at cycle   1 NSaved=   1.
 NSaved= 1 IEnMin= 1 EnMin= -1632.93564018926     IErMin= 1 ErrMin= 4.66D-03
 ErrMax= 4.66D-03  0.00D+00 EMaxC= 1.00D-01 BMatC= 3.22D-02 BMatP= 3.22D-02
 IDIUse=3 WtCom= 9.53D-01 WtEn= 4.66D-02
 Coeff-Com:  0.100D+01
 Coeff-En:   0.100D+01
 Coeff:      0.100D+01
 Gap=     0.582 Goal=   None    Shift=    0.000
 GapD=    0.582 DampG=2.000 DampE=1.000 DampFc=2.0000 IDamp=-1.
 RMSDP=9.15D-04 MaxDP=2.84D-02              OVMax= 3.59D-02

 Cycle   2  Pass 1  IDiag  1:
 RMSU=  9.15D-04    CP:  1.00D+00
 E= -1632.97658912817     Delta-E=       -0.040948938906 Rises=F Damp=F
 DIIS: error= 9.06D-04 at cycle   2 NSaved=   2.
 NSaved= 2 IEnMin= 2 EnMin= -1632.97658912817     IErMin= 2 ErrMin= 9.06D-04
 ErrMax= 9.06D-04  0.00D+00 EMaxC= 1.00D-01 BMatC= 1.21D-03 BMatP= 3.22D-02
 IDIUse=3 WtCom= 9.91D-01 WtEn= 9.06D-03
 Coeff-Com:  0.474D-01 0.953D+00
 Coeff-En:   0.000D+00 0.100D+01
 Coeff:      0.470D-01 0.953D+00
 Gap=     0.067 Goal=   None    Shift=    0.000
 RMSDP=2.87D-04 MaxDP=1.23D-02 DE=-4.09D-02 OVMax= 3.41D-02

 Cycle   3  Pass 1  IDiag  1:
 RMSU=  2.83D-04    CP:  1.00D+00  9.53D-01
 E= -1632.97337551398     Delta-E=        0.003213614184 Rises=F Damp=F
 DIIS: error= 1.79D-03 at cycle   3 NSaved=   3.
 NSaved= 3 IEnMin= 2 EnMin= -1632.97658912817     IErMin= 2 ErrMin= 9.06D-04
 ErrMax= 1.79D-03  0.00D+00 EMaxC= 1.00D-01 BMatC= 4.22D-03 BMatP= 1.21D-03
 IDIUse=3 WtCom= 1.91D-01 WtEn= 8.09D-01
 Coeff-Com:  0.750D-03 0.658D+00 0.342D+00
 Coeff-En:   0.000D+00 0.746D+00 0.254D+00
 Coeff:      0.143D-03 0.729D+00 0.271D+00
 Gap=     0.066 Goal=   None    Shift=    0.000
 RMSDP=1.81D-04 MaxDP=8.12D-03 DE= 3.21D-03 OVMax= 2.39D-02

 Cycle   4  Pass 1  IDiag  1:
 RMSU=  6.16D-05    CP:  1.00D+00  9.84D-01  4.09D-01
 E= -1632.97758713526     Delta-E=       -0.004211621284 Rises=F Damp=F
 DIIS: error= 2.82D-04 at cycle   4 NSaved=   4.
 NSaved= 4 IEnMin= 4 EnMin= -1632.97758713526     IErMin= 4 ErrMin= 2.82D-04
 ErrMax= 2.82D-04  0.00D+00 EMaxC= 1.00D-01 BMatC= 1.50D-04 BMatP= 1.21D-03
 IDIUse=3 WtCom= 9.97D-01 WtEn= 2.82D-03
 Coeff-Com: -0.163D-02 0.336D+00 0.896D-01 0.576D+00
 Coeff-En:   0.000D+00 0.791D-01 0.000D+00 0.921D+00
 Coeff:     -0.162D-02 0.335D+00 0.894D-01 0.577D+00
 Gap=     0.065 Goal=   None    Shift=    0.000
 RMSDP=4.33D-05 MaxDP=2.18D-03 DE=-4.21D-03 OVMax= 3.12D-03

 Cycle   5  Pass 1  IDiag  1:
 RMSU=  2.61D-05    CP:  1.00D+00  9.88D-01  3.18D-01  6.34D-01
 E= -1632.97770148910     Delta-E=       -0.000114353837 Rises=F Damp=F
 DIIS: error= 1.12D-04 at cycle   5 NSaved=   5.
 NSaved= 5 IEnMin= 5 EnMin= -1632.97770148910     IErMin= 5 ErrMin= 1.12D-04
 ErrMax= 1.12D-04  0.00D+00 EMaxC= 1.00D-01 BMatC= 2.36D-05 BMatP= 1.50D-04
 IDIUse=3 WtCom= 9.99D-01 WtEn= 1.12D-03
 Coeff-Com: -0.828D-03 0.131D+00 0.137D-01 0.382D+00 0.474D+00
 Coeff-En:   0.000D+00 0.000D+00 0.000D+00 0.894D-01 0.911D+00
 Coeff:     -0.827D-03 0.131D+00 0.137D-01 0.382D+00 0.474D+00
 Gap=     0.065 Goal=   None    Shift=    0.000
 RMSDP=1.46D-05 MaxDP=8.32D-04 DE=-1.14D-04 OVMax= 2.03D-03

 Cycle   6  Pass 1  IDiag  1:
 RMSU=  7.71D-06    CP:  1.00D+00  9.88D-01  3.17D-01  7.03D-01  5.52D-01
 E= -1632.97772361734     Delta-E=       -0.000022128234 Rises=F Damp=F
 DIIS: error= 2.81D-05 at cycle   6 NSaved=   6.
 NSaved= 6 IEnMin= 6 EnMin= -1632.97772361734     IErMin= 6 ErrMin= 2.81D-05
 ErrMax= 2.81D-05  0.00D+00 EMaxC= 1.00D-01 BMatC= 1.56D-06 BMatP= 2.36D-05
 IDIUse=1 WtCom= 1.00D+00 WtEn= 0.00D+00
 Coeff-Com: -0.277D-03 0.525D-01 0.190D-02 0.182D+00 0.282D+00 0.482D+00
 Coeff:     -0.277D-03 0.525D-01 0.190D-02 0.182D+00 0.282D+00 0.482D+00
 Gap=     0.065 Goal=   None    Shift=    0.000
 RMSDP=3.72D-06 MaxDP=1.55D-04 DE=-2.21D-05 OVMax= 3.19D-04

 Cycle   7  Pass 1  IDiag  1:
 RMSU=  2.44D-06    CP:  1.00D+00  9.88D-01  3.19D-01  7.01D-01  6.13D-01
                    CP:  7.09D-01
 E= -1632.97772499288     Delta-E=       -0.000001375545 Rises=F Damp=F
 DIIS: error= 8.28D-06 at cycle   7 NSaved=   7.
 NSaved= 7 IEnMin= 7 EnMin= -1632.97772499288     IErMin= 7 ErrMin= 8.28D-06
 ErrMax= 8.28D-06  0.00D+00 EMaxC= 1.00D-01 BMatC= 1.21D-07 BMatP= 1.56D-06
 IDIUse=1 WtCom= 1.00D+00 WtEn= 0.00D+00
 Coeff-Com: -0.274D-04 0.586D-02-0.135D-02 0.332D-01 0.705D-01 0.252D+00
 Coeff-Com:  0.640D+00
 Coeff:     -0.274D-04 0.586D-02-0.135D-02 0.332D-01 0.705D-01 0.252D+00
 Coeff:      0.640D+00
 Gap=     0.065 Goal=   None    Shift=    0.000
 RMSDP=1.21D-06 MaxDP=5.33D-05 DE=-1.38D-06 OVMax= 7.71D-05

 Cycle   8  Pass 1  IDiag  1:
 RMSU=  7.73D-07    CP:  1.00D+00  9.88D-01  3.19D-01  7.09D-01  6.13D-01
                    CP:  7.25D-01  6.87D-01
 E= -1632.97772507761     Delta-E=       -0.000000084730 Rises=F Damp=F
 DIIS: error= 3.43D-06 at cycle   8 NSaved=   8.
 NSaved= 8 IEnMin= 8 EnMin= -1632.97772507761     IErMin= 8 ErrMin= 3.43D-06
 ErrMax= 3.43D-06  0.00D+00 EMaxC= 1.00D-01 BMatC= 1.59D-08 BMatP= 1.21D-07
 IDIUse=1 WtCom= 1.00D+00 WtEn= 0.00D+00
 Coeff-Com: -0.300D-05-0.764D-03-0.989D-03 0.478D-02 0.180D-01 0.106D+00
 Coeff-Com:  0.362D+00 0.511D+00
 Coeff:     -0.300D-05-0.764D-03-0.989D-03 0.478D-02 0.180D-01 0.106D+00
 Coeff:      0.362D+00 0.511D+00
 Gap=     0.065 Goal=   None    Shift=    0.000
 RMSDP=4.70D-07 MaxDP=2.54D-05 DE=-8.47D-08 OVMax= 6.15D-05

 Cycle   9  Pass 1  IDiag  1:
 RMSU=  3.27D-07    CP:  1.00D+00  9.88D-01  3.19D-01  7.08D-01  6.14D-01
                    CP:  7.34D-01  7.35D-01  6.06D-01
 E= -1632.97772508916     Delta-E=       -0.000000011545 Rises=F Damp=F
 DIIS: error= 2.05D-06 at cycle   9 NSaved=   9.
 NSaved= 9 IEnMin= 9 EnMin= -1632.97772508916     IErMin= 9 ErrMin= 2.05D-06
 ErrMax= 2.05D-06  0.00D+00 EMaxC= 1.00D-01 BMatC= 3.70D-09 BMatP= 1.59D-08
 IDIUse=1 WtCom= 1.00D+00 WtEn= 0.00D+00
 Coeff-Com: -0.194D-05-0.119D-02-0.508D-03-0.798D-03 0.322D-02 0.398D-01
 Coeff-Com:  0.160D+00 0.352D+00 0.447D+00
 Coeff:     -0.194D-05-0.119D-02-0.508D-03-0.798D-03 0.322D-02 0.398D-01
 Coeff:      0.160D+00 0.352D+00 0.447D+00
 Gap=     0.065 Goal=   None    Shift=    0.000
 RMSDP=2.11D-07 MaxDP=1.42D-05 DE=-1.15D-08 OVMax= 4.00D-05

 Cycle  10  Pass 1  IDiag  1:
 RMSU=  1.19D-07    CP:  1.00D+00  9.88D-01  3.19D-01  7.08D-01  6.14D-01
                    CP:  7.38D-01  7.32D-01  6.79D-01  5.08D-01
 E= -1632.97772509298     Delta-E=       -0.000000003827 Rises=F Damp=F
 DIIS: error= 5.05D-07 at cycle  10 NSaved=  10.
 NSaved=10 IEnMin=10 EnMin= -1632.97772509298     IErMin=10 ErrMin= 5.05D-07
 ErrMax= 5.05D-07  0.00D+00 EMaxC= 1.00D-01 BMatC= 4.02D-10 BMatP= 3.70D-09
 IDIUse=1 WtCom= 1.00D+00 WtEn= 0.00D+00
 Coeff-Com: -0.121D-05-0.734D-03-0.251D-03-0.107D-02 0.254D-03 0.161D-01
 Coeff-Com:  0.714D-01 0.188D+00 0.302D+00 0.425D+00
 Coeff:     -0.121D-05-0.734D-03-0.251D-03-0.107D-02 0.254D-03 0.161D-01
 Coeff:      0.714D-01 0.188D+00 0.302D+00 0.425D+00
 Gap=     0.065 Goal=   None    Shift=    0.000
 RMSDP=7.84D-08 MaxDP=4.95D-06 DE=-3.83D-09 OVMax= 1.69D-05

 Cycle  11  Pass 1  IDiag  1:
 RMSU=  4.40D-08    CP:  1.00D+00  9.88D-01  3.19D-01  7.08D-01  6.14D-01
                    CP:  7.39D-01  7.36D-01  6.71D-01  5.77D-01  5.02D-01
 E= -1632.97772509355     Delta-E=       -0.000000000562 Rises=F Damp=F
 DIIS: error= 1.64D-07 at cycle  11 NSaved=  11.
 NSaved=11 IEnMin=11 EnMin= -1632.97772509355     IErMin=11 ErrMin= 1.64D-07
 ErrMax= 1.64D-07  0.00D+00 EMaxC= 1.00D-01 BMatC= 4.71D-11 BMatP= 4.02D-10
 IDIUse=1 WtCom= 1.00D+00 WtEn= 0.00D+00
 Coeff-Com: -0.173D-06-0.310D-03-0.905D-04-0.602D-03-0.349D-03 0.460D-02
 Coeff-Com:  0.226D-01 0.704D-01 0.131D+00 0.280D+00 0.493D+00
 Coeff:     -0.173D-06-0.310D-03-0.905D-04-0.602D-03-0.349D-03 0.460D-02
 Coeff:      0.226D-01 0.704D-01 0.131D+00 0.280D+00 0.493D+00
 Gap=     0.065 Goal=   None    Shift=    0.000
 RMSDP=2.95D-08 MaxDP=1.77D-06 DE=-5.62D-10 OVMax= 6.20D-06

 Cycle  12  Pass 1  IDiag  1:
 RMSU=  1.70D-08    CP:  1.00D+00  9.88D-01  3.19D-01  7.08D-01  6.14D-01
                    CP:  7.39D-01  7.37D-01  6.76D-01  5.64D-01  5.92D-01
                    CP:  5.30D-01
 E= -1632.97772509335     Delta-E=        0.000000000198 Rises=F Damp=F
 DIIS: error= 6.74D-08 at cycle  12 NSaved=  12.
 NSaved=12 IEnMin=11 EnMin= -1632.97772509355     IErMin=12 ErrMin= 6.74D-08
 ErrMax= 6.74D-08  0.00D+00 EMaxC= 1.00D-01 BMatC= 9.71D-12 BMatP= 4.71D-11
 IDIUse=1 WtCom= 1.00D+00 WtEn= 0.00D+00
 Coeff-Com:  0.216D-06-0.651D-04-0.119D-04-0.201D-03-0.294D-03-0.102D-03
 Coeff-Com:  0.103D-02 0.108D-01 0.302D-01 0.108D+00 0.345D+00 0.506D+00
 Coeff:      0.216D-06-0.651D-04-0.119D-04-0.201D-03-0.294D-03-0.102D-03
 Coeff:      0.103D-02 0.108D-01 0.302D-01 0.108D+00 0.345D+00 0.506D+00
 Gap=     0.065 Goal=   None    Shift=    0.000
 RMSDP=1.10D-08 MaxDP=6.73D-07 DE= 1.98D-10 OVMax= 1.97D-06

 Cycle  13  Pass 1  IDiag  1:
 RMSU=  6.11D-09    CP:  1.00D+00  9.88D-01  3.19D-01  7.08D-01  6.14D-01
                    CP:  7.39D-01  7.37D-01  6.78D-01  5.70D-01  5.76D-01
                    CP:  6.33D-01  5.81D-01
 E= -1632.97772509344     Delta-E=       -0.000000000095 Rises=F Damp=F
 DIIS: error= 3.11D-08 at cycle  13 NSaved=  13.
 NSaved=13 IEnMin=11 EnMin= -1632.97772509355     IErMin=13 ErrMin= 3.11D-08
 ErrMax= 3.11D-08  0.00D+00 EMaxC= 1.00D-01 BMatC= 1.10D-12 BMatP= 9.71D-12
 IDIUse=1 WtCom= 1.00D+00 WtEn= 0.00D+00
 Coeff-Com:  0.185D-06-0.774D-05 0.211D-05-0.606D-04-0.143D-03-0.547D-03
 Coeff-Com: -0.177D-02-0.748D-03 0.526D-02 0.374D-01 0.164D+00 0.324D+00
 Coeff-Com:  0.472D+00
 Coeff:      0.185D-06-0.774D-05 0.211D-05-0.606D-04-0.143D-03-0.547D-03
 Coeff:     -0.177D-02-0.748D-03 0.526D-02 0.374D-01 0.164D+00 0.324D+00
 Coeff:      0.472D+00
 Gap=     0.065 Goal=   None    Shift=    0.000
 RMSDP=3.63D-09 MaxDP=1.56D-07 DE=-9.55D-11 OVMax= 4.46D-07

 Error on total polarization charges =  0.00445
 SCF Done:  E(RM06L) =  -1632.97772509     A.U. after   13 cycles
            NFock= 13  Conv=0.36D-08     -V/T= 2.0079
 KE= 1.620214814177D+03 PE=-1.056717026619D+04 EE= 3.943547140824D+03
 Leave Link  502 at Wed Aug 28 11:02:47 2019, MaxMem=   536870912 cpu:      3012.6
 (Enter /pbs_home/pkowalski/g09d01/g09/l701.exe)
 Compute integral first derivatives.
 ... and contract with generalized density number  0.
 D1PCM: PCM CHGder 1st derivatives, ID1Alg=3 FixD1E=F DoIter=F DoCFld=F I1PDM=0.
 GePol: Maximum number of non-zero 1st derivatives   =     202
 Leave Link  701 at Wed Aug 28 11:03:01 2019, MaxMem=   536870912 cpu:       113.4
 (Enter /pbs_home/pkowalski/g09d01/g09/l702.exe)
 L702 exits ... SP integral derivatives will be done elsewhere.
 Leave Link  702 at Wed Aug 28 11:03:01 2019, MaxMem=   536870912 cpu:         0.2
 (Enter /pbs_home/pkowalski/g09d01/g09/l703.exe)
 Compute integral first derivatives, UseDBF=F ICtDFT=           0.
 Integral derivatives from FoFJK, PRISM(SPDF).
 Calling FoFJK, ICntrl=      2527 FMM=F ISym2X=0 I1Cent= 0 IOpClX= 0 NMat=1 NMatS=1 NMatT=0.
 FoFJK:  IHMeth= 1 ICntrl=    2527 DoSepK=F KAlg= 0 I1Cent=   0 FoldK=F
 IRaf=         0 NMat=   1 IRICut=       1 DoRegI=T DoRafI=F ISym2E= 0.
 FoFCou: FMM=F IPFlag=           0 FMFlag=      100000 FMFlg1=         800
         NFxFlg=           0 DoJE=F BraDBF=F KetDBF=F FulRan=T
         wScrn=  0.000000 ICntrl=    2527 IOpCl=  0 I1Cent=           0 NGrid=           0
         NMat0=    1 NMatS0=      1 NMatT0=    0 NMatD0=    1 NMtDS0=    0 NMtDT0=    0
 Symmetry not used in FoFCou.
 Leave Link  703 at Wed Aug 28 11:04:30 2019, MaxMem=   536870912 cpu:       703.9
 (Enter /pbs_home/pkowalski/g09d01/g09/l716.exe)
 Dipole        =-2.29898151D-02-1.58684710D+00 1.24420671D-02
 ***** Axes restored to original set *****
 -------------------------------------------------------------------
 Center     Atomic                   Forces (Hartrees/Bohr)
 Number     Number              X              Y              Z
 -------------------------------------------------------------------
      1        6          -0.006330476   -0.002353630   -0.004190990
      2        6           0.000193382    0.000200988   -0.002741581
      3        6           0.002245188   -0.001029374   -0.001230929
      4        8          -0.007162322   -0.001641582    0.004573911
      5        6           0.006811214    0.000535837   -0.000889710
      6        6          -0.000813319   -0.000176520   -0.000366083
      7        6           0.005241060    0.006070460    0.009499092
      8        6           0.000578490   -0.003992465   -0.002671333
      9        6          -0.001115261    0.006335213   -0.003247808
     10        6           0.002010825    0.002542840   -0.001488890
     11        6          -0.000479529   -0.002435141   -0.001696113
     12        9           0.000961045    0.001565668   -0.000107117
     13        9          -0.000699756    0.000272153    0.000305696
     14        9           0.000367573    0.000279752   -0.001024480
     15        9          -0.000712228   -0.000350303    0.001499841
     16        9          -0.001030237   -0.001228823    0.000555236
     17        9           0.001509808    0.002154693    0.001632500
     18        6          -0.002092476    0.006304006   -0.000641764
     19        6           0.002251658   -0.006987818    0.000693216
     20        6           0.000603708   -0.001247519    0.000835058
     21        1           0.000268043   -0.000014286   -0.000292759
     22        1           0.000142911    0.000133001   -0.000265649
     23        1          -0.000149139    0.000102299   -0.000222737
     24        6          -0.001996840    0.000113862   -0.000096414
     25        1          -0.000028466    0.000247932    0.000084555
     26        1           0.000438225   -0.000026726    0.000139813
     27        1           0.000051192    0.000313815    0.000128183
     28        6           0.000493865   -0.000076616    0.000261472
     29        6           0.000489557    0.000959157    0.001661930
     30        6          -0.001754585    0.002386044    0.001270620
     31        8           0.001025698   -0.008556022   -0.002367751
     32        6           0.000215198   -0.000657964    0.000955676
     33        6          -0.000093220    0.000197398    0.000128774
     34        6          -0.001027715   -0.000688607    0.000508763
     35        1           0.000420798   -0.000054138   -0.000242196
     36        1          -0.000103424   -0.000046791    0.000018765
     37        1           0.000121499    0.000080810   -0.000094081
     38        1           0.000334712   -0.000301945    0.000169666
     39        6          -0.000990268   -0.001021137   -0.000300524
     40        6           0.000409773    0.000307490    0.000053035
     41        6          -0.000430509    0.000344741   -0.000549517
     42        1           0.000005726    0.000216245    0.000083510
     43        1           0.000025360   -0.000103534   -0.000011523
     44        1          -0.000443875    0.000173616   -0.000161445
     45        1           0.000237135    0.001152919   -0.000157915
 -------------------------------------------------------------------
 Cartesian Forces:  Max     0.009499092 RMS     0.002249538
 Leave Link  716 at Wed Aug 28 11:04:30 2019, MaxMem=   536870912 cpu:         0.3
 (Enter /pbs_home/pkowalski/g09d01/g09/l103.exe)

 GradGradGradGradGradGradGradGradGradGradGradGradGradGradGradGradGradGrad
 Berny optimization.
 Using GEDIIS/GDIIS optimizer.
 FormGI is forming the generalized inverse of G from B-inverse, IUseBI=4.
 Internal  Forces:  Max     0.009375759 RMS     0.001033575
 Search for a local minimum.
 Step number   3 out of a maximum of  270
 All quantities printed in internal units (Hartrees-Bohrs-Radians)
 RMS Force = .10336D-02 SwitMx=.10000D-02 MixMth= 1
 Mixed Optimization -- RFO/linear search
 Update second derivatives using D2CorX and points    2    3
 DE= -1.16D-02 DEPred=-1.30D-02 R= 8.92D-01
 TightC=F SS=  1.41D+00  RLast= 6.01D-01 DXNew= 8.4853D-01 1.8032D+00
 Trust test= 8.92D-01 RLast= 6.01D-01 DXMaxT set to 8.49D-01
 ITU=  1  1  0
 Use linear search instead of GDIIS.
     Eigenvalues ---    0.00230   0.00230   0.00515   0.00920   0.00957
     Eigenvalues ---    0.01060   0.01120   0.01153   0.01293   0.01319
     Eigenvalues ---    0.01946   0.01970   0.01977   0.01986   0.01995
     Eigenvalues ---    0.02002   0.02002   0.02007   0.02085   0.02089
     Eigenvalues ---    0.02090   0.02093   0.02102   0.02104   0.02132
     Eigenvalues ---    0.02140   0.02281   0.02289   0.04512   0.04708
     Eigenvalues ---    0.04940   0.05439   0.05454   0.05631   0.05640
     Eigenvalues ---    0.05871   0.06387   0.07548   0.07571   0.08017
     Eigenvalues ---    0.08526   0.08793   0.09273   0.09388   0.10060
     Eigenvalues ---    0.10368   0.11131   0.12043   0.12299   0.14135
     Eigenvalues ---    0.14428   0.15942   0.16000   0.16000   0.16000
     Eigenvalues ---    0.16000   0.16000   0.16000   0.16000   0.16000
     Eigenvalues ---    0.16000   0.16000   0.16000   0.16005   0.16016
     Eigenvalues ---    0.16849   0.17272   0.20506   0.21969   0.22001
     Eigenvalues ---    0.22594   0.22660   0.23724   0.23978   0.24190
     Eigenvalues ---    0.24426   0.24521   0.24779   0.24870   0.25538
     Eigenvalues ---    0.26806   0.27744   0.28063   0.28214   0.28414
     Eigenvalues ---    0.28434   0.31834   0.32419   0.32463   0.32513
     Eigenvalues ---    0.32549   0.32576   0.32585   0.33092   0.33535
     Eigenvalues ---    0.34629   0.35717   0.35724   0.35727   0.35728
     Eigenvalues ---    0.35739   0.35766   0.36032   0.36328   0.37182
     Eigenvalues ---    0.37524   0.39032   0.40127   0.40470   0.41526
     Eigenvalues ---    0.41570   0.43225   0.43901   0.44566   0.44766
     Eigenvalues ---    0.45533   0.45789   0.45954   0.46141   0.46841
     Eigenvalues ---    0.47505   0.47679   0.48265   0.48333   0.48460
     Eigenvalues ---    0.48704   0.49887   0.52264   0.52448
 RFO step:  Lambda=-3.48460253D-03 EMin= 2.29957346D-03
 Quartic linear search produced a step of  0.15355.
 Iteration  1 RMS(Cart)=  0.05700767 RMS(Int)=  0.00109205
 Iteration  2 RMS(Cart)=  0.00239908 RMS(Int)=  0.00038039
 Iteration  3 RMS(Cart)=  0.00000219 RMS(Int)=  0.00038039
 Iteration  4 RMS(Cart)=  0.00000000 RMS(Int)=  0.00038039
 ITry= 1 IFail=0 DXMaxC= 2.39D-01 DCOld= 1.00D+10 DXMaxT= 8.49D-01 DXLimC= 3.00D+00 Rises=F
 Variable       Old X    -DE/DX   Delta X   Delta X   Delta X     New X
                                 (Linear)    (Quad)   (Total)
    R1        2.71142   0.00100   0.00046   0.00183   0.00237   2.71379
    R2        2.89134   0.00228   0.00232   0.00613   0.00760   2.89894
    R3        2.55131   0.00938  -0.01302   0.03446   0.02204   2.57335
    R4        2.66928   0.00118   0.00376   0.00184   0.00598   2.67526
    R5        2.65161  -0.00035   0.00082  -0.00117  -0.00037   2.65123
    R6        2.55324  -0.00107  -0.00025  -0.00154  -0.00155   2.55169
    R7        2.62485   0.00017  -0.00011   0.00026   0.00011   2.62496
    R8        2.71231   0.00498   0.00640   0.00863   0.01478   2.72709
    R9        2.87589  -0.00119  -0.00390  -0.00294  -0.00758   2.86831
   R10        2.87898  -0.00128  -0.00231  -0.00389  -0.00620   2.87278
   R11        2.63666  -0.00026  -0.00110  -0.00018  -0.00125   2.63541
   R12        2.06045   0.00011   0.00059   0.00023   0.00083   2.06127
   R13        2.81928   0.00063   0.00098   0.00057   0.00185   2.82113
   R14        2.75477  -0.00145   0.00238  -0.00915  -0.00532   2.74944
   R15        2.91658   0.00090   0.00252   0.00498   0.00728   2.92386
   R16        2.57072   0.00055  -0.00272   0.00228  -0.00044   2.57028
   R17        2.54984   0.00004  -0.00424   0.00184  -0.00240   2.54744
   R18        2.82752  -0.00005   0.00129  -0.00211  -0.00082   2.82670
   R19        2.56010   0.00547  -0.01313   0.02197   0.00918   2.56928
   R20        2.91694   0.00103   0.00221   0.00476   0.00642   2.92336
   R21        2.55173   0.00090  -0.00445   0.00376  -0.00068   2.55105
   R22        2.52585  -0.00037  -0.00644   0.00206  -0.00438   2.52147
   R23        2.55757  -0.00056  -0.00350   0.00016  -0.00334   2.55424
   R24        2.56324   0.00253  -0.00313   0.00698   0.00384   2.56708
   R25        2.89441   0.00081   0.00245   0.00086   0.00229   2.89670
   R26        2.88475  -0.00097  -0.00226  -0.00277  -0.00503   2.87972
   R27        2.70821   0.00564   0.00621   0.01092   0.01688   2.72509
   R28        2.71488  -0.00109   0.00041  -0.00468  -0.00417   2.71071
   R29        2.07362  -0.00014  -0.00131  -0.00008  -0.00139   2.07223
   R30        2.07404  -0.00019  -0.00137  -0.00015  -0.00152   2.07252
   R31        2.07350   0.00015  -0.00137   0.00101  -0.00035   2.07315
   R32        2.07364  -0.00022  -0.00141  -0.00023  -0.00164   2.07201
   R33        2.07225   0.00041  -0.00138   0.00187   0.00050   2.07275
   R34        2.07336  -0.00010  -0.00131   0.00007  -0.00123   2.07212
   R35        2.64999   0.00003  -0.00133   0.00085  -0.00041   2.64958
   R36        2.06419   0.00010   0.00110  -0.00010   0.00099   2.06518
   R37        2.67148   0.00054   0.00378  -0.00046   0.00366   2.67514
   R38        2.65234  -0.00103   0.00093  -0.00309  -0.00220   2.65014
   R39        2.55364  -0.00051  -0.00012  -0.00047  -0.00040   2.55324
   R40        2.62483   0.00024  -0.00012   0.00038   0.00022   2.62505
   R41        2.63627   0.00008  -0.00106   0.00085  -0.00016   2.63611
   R42        2.06045   0.00010   0.00059   0.00020   0.00079   2.06125
   R43        2.62907  -0.00011  -0.00120   0.00000  -0.00116   2.62790
   R44        2.06258   0.00005   0.00085  -0.00011   0.00074   2.06332
   R45        2.05989   0.00023   0.00098   0.00038   0.00137   2.06126
   R46        2.62917  -0.00037  -0.00122  -0.00057  -0.00175   2.62743
   R47        2.05846   0.00108   0.00103   0.00303   0.00405   2.06251
   R48        2.64967   0.00045  -0.00128   0.00213   0.00093   2.65059
   R49        2.06264   0.00003   0.00085  -0.00016   0.00069   2.06332
   R50        2.06413   0.00009   0.00108  -0.00012   0.00095   2.06508
    A1        1.85477  -0.00085  -0.00087  -0.00648  -0.00872   1.84605
    A2        2.36037   0.00191   0.00561   0.00880   0.01510   2.37547
    A3        2.06298  -0.00104  -0.00408  -0.00027  -0.00410   2.05888
    A4        1.85188   0.00031   0.00063  -0.00164  -0.00142   1.85046
    A5        2.34086   0.00025   0.00249   0.00097   0.00360   2.34445
    A6        2.08827  -0.00058  -0.00335  -0.00037  -0.00371   2.08456
    A7        1.97754   0.00175   0.00030   0.00636   0.00640   1.98394
    A8        2.13173   0.00005   0.00147  -0.00028   0.00119   2.13291
    A9        2.17385  -0.00180  -0.00178  -0.00617  -0.00771   2.16614
   A10        1.89697  -0.00168  -0.00148  -0.01014  -0.01303   1.88394
   A11        1.82849   0.00025  -0.00034   0.00095   0.00049   1.82897
   A12        1.86373   0.00113   0.00081   0.01893   0.01979   1.88352
   A13        1.95432  -0.00056   0.00183  -0.00286  -0.00134   1.95298
   A14        1.96259  -0.00116  -0.00198  -0.01340  -0.01546   1.94713
   A15        1.88182   0.00026  -0.00260  -0.00240  -0.00473   1.87709
   A16        1.96889   0.00006   0.00222  -0.00126   0.00087   1.96976
   A17        2.04632   0.00000  -0.00079   0.00008  -0.00077   2.04555
   A18        2.11075  -0.00049  -0.00033  -0.00293  -0.00323   2.10752
   A19        2.12609   0.00048   0.00112   0.00283   0.00398   2.13007
   A20        2.27337   0.00143  -0.00112   0.01135   0.00685   2.28022
   A21        2.10432  -0.00085   0.00424  -0.00111   0.00166   2.10598
   A22        1.89431  -0.00043   0.00034   0.00250   0.00155   1.89586
   A23        1.78159   0.00071   0.00223   0.01196   0.01455   1.79614
   A24        1.94895   0.00062   0.00155   0.00395   0.00562   1.95457
   A25        2.01275  -0.00001   0.00163  -0.00054   0.00077   2.01352
   A26        1.91780  -0.00120  -0.00172  -0.01187  -0.01370   1.90410
   A27        1.92970   0.00011   0.00003   0.00127   0.00100   1.93070
   A28        1.87191  -0.00027  -0.00351  -0.00495  -0.00845   1.86345
   A29        1.91118   0.00081  -0.00086   0.00626   0.00540   1.91658
   A30        2.09498  -0.00002   0.00202   0.00280   0.00479   2.09977
   A31        2.26445  -0.00071  -0.00077   0.00007  -0.00250   2.26194
   A32        1.82844  -0.00109  -0.00092   0.00005  -0.00137   1.82707
   A33        1.87439  -0.00026   0.00010   0.00179   0.00201   1.87640
   A34        1.98988   0.00072  -0.00022  -0.00349  -0.00358   1.98631
   A35        1.88234   0.00054   0.00029   0.00564   0.00620   1.88854
   A36        1.98626  -0.00008  -0.00037  -0.00686  -0.00723   1.97903
   A37        1.89658   0.00014   0.00112   0.00363   0.00469   1.90126
   A38        1.80354   0.00012   0.00284   0.00501   0.00795   1.81149
   A39        2.02325  -0.00116   0.00171  -0.01472  -0.01307   2.01017
   A40        1.93614   0.00114   0.00159   0.01147   0.01306   1.94920
   A41        1.92640   0.00057   0.00015   0.00302   0.00335   1.92975
   A42        1.90968  -0.00037  -0.00245  -0.00261  -0.00545   1.90423
   A43        1.86359  -0.00026  -0.00377  -0.00164  -0.00538   1.85821
   A44        1.89417   0.00047   0.00186   0.00856   0.01032   1.90449
   A45        1.96263   0.00025   0.00230   0.00279   0.00512   1.96775
   A46        1.96777  -0.00088  -0.00228  -0.01119  -0.01342   1.95435
   A47        1.92317  -0.00002   0.00042   0.00219   0.00232   1.92548
   A48        1.83219  -0.00015  -0.00035  -0.00364  -0.00412   1.82807
   A49        1.87953   0.00030  -0.00207   0.00094  -0.00089   1.87864
   A50        2.06501   0.00059  -0.00382   0.00557   0.00156   2.06656
   A51        2.37181  -0.00052   0.00649  -0.00234   0.00500   2.37682
   A52        1.84279  -0.00005  -0.00167  -0.00198  -0.00484   1.83795
   A53        1.91812  -0.00039   0.00029  -0.00253  -0.00224   1.91588
   A54        1.91578  -0.00013  -0.00060  -0.00058  -0.00119   1.91459
   A55        1.94712  -0.00005  -0.00091  -0.00022  -0.00113   1.94599
   A56        1.89298   0.00036   0.00056   0.00301   0.00357   1.89655
   A57        1.88745   0.00024   0.00046   0.00144   0.00190   1.88935
   A58        1.90137   0.00000   0.00026  -0.00098  -0.00072   1.90064
   A59        1.91705  -0.00014  -0.00045  -0.00062  -0.00107   1.91598
   A60        1.94430   0.00003  -0.00070   0.00030  -0.00040   1.94390
   A61        1.91894  -0.00027   0.00036  -0.00193  -0.00157   1.91737
   A62        1.89959   0.00001   0.00022  -0.00045  -0.00023   1.89936
   A63        1.89298   0.00027   0.00035   0.00225   0.00259   1.89557
   A64        1.89000   0.00011   0.00026   0.00054   0.00080   1.89080
   A65        2.12292   0.00008   0.00081   0.00022   0.00107   2.12400
   A66        2.07747  -0.00010  -0.00034  -0.00064  -0.00100   2.07647
   A67        2.08277   0.00002  -0.00047   0.00041  -0.00008   2.08270
   A68        1.85195   0.00064   0.00066  -0.00131  -0.00102   1.85093
   A69        2.34501  -0.00128   0.00257  -0.00418  -0.00131   2.34370
   A70        2.08452   0.00063  -0.00338   0.00535   0.00201   2.08652
   A71        1.97796   0.00131   0.00019   0.00387   0.00369   1.98165
   A72        2.13369  -0.00054   0.00151  -0.00310  -0.00159   2.13211
   A73        2.17153  -0.00077  -0.00170  -0.00079  -0.00221   2.16932
   A74        1.88927  -0.00209  -0.00202  -0.00988  -0.01336   1.87591
   A75        2.04684  -0.00022  -0.00079  -0.00102  -0.00189   2.04496
   A76        2.10999  -0.00039  -0.00037  -0.00247  -0.00281   2.10718
   A77        2.12636   0.00061   0.00117   0.00348   0.00468   2.13104
   A78        2.10788  -0.00006   0.00023  -0.00059  -0.00031   2.10757
   A79        2.08516   0.00018  -0.00056   0.00160   0.00101   2.08617
   A80        2.09014  -0.00011   0.00033  -0.00101  -0.00070   2.08944
   A81        2.06917   0.00051   0.00162   0.00093   0.00251   2.07167
   A82        2.10854  -0.00055  -0.00177  -0.00190  -0.00364   2.10490
   A83        2.10546   0.00004   0.00015   0.00097   0.00114   2.10660
   A84        2.07106   0.00009   0.00163  -0.00177  -0.00022   2.07084
   A85        2.10869  -0.00049  -0.00193  -0.00153  -0.00344   2.10525
   A86        2.10344   0.00040   0.00030   0.00332   0.00366   2.10709
   A87        2.10873  -0.00033   0.00025  -0.00166  -0.00137   2.10736
   A88        2.08963  -0.00001   0.00032  -0.00070  -0.00040   2.08922
   A89        2.08482   0.00034  -0.00057   0.00237   0.00177   2.08659
   A90        2.12153   0.00037   0.00079   0.00219   0.00302   2.12456
   A91        2.07806  -0.00021  -0.00033  -0.00137  -0.00172   2.07634
   A92        2.08359  -0.00016  -0.00046  -0.00082  -0.00131   2.08229
    D1        0.12136   0.00081   0.01016   0.03940   0.04934   0.17070
    D2       -3.09430   0.00030   0.00500   0.02161   0.02649  -3.06781
    D3       -2.90532   0.00076   0.00447   0.01654   0.02030  -2.88502
    D4        0.16221   0.00025  -0.00068  -0.00125  -0.00255   0.15966
    D5       -0.16312  -0.00116  -0.01289  -0.05820  -0.07102  -0.23413
    D6       -2.24824  -0.00049  -0.01083  -0.05226  -0.06291  -2.31115
    D7        1.87178  -0.00099  -0.01526  -0.06191  -0.07700   1.79478
    D8        2.88674  -0.00090  -0.00740  -0.03915  -0.04666   2.84008
    D9        0.80162  -0.00023  -0.00535  -0.03321  -0.03855   0.76307
   D10       -1.36155  -0.00073  -0.00977  -0.04286  -0.05265  -1.41420
   D11       -0.13752  -0.00046  -0.00181  -0.05372  -0.05583  -0.19335
   D12        2.82439   0.00073   0.01831   0.04804   0.06655   2.89094
   D13        3.12929  -0.00055  -0.00835  -0.07843  -0.08746   3.04183
   D14       -0.19198   0.00064   0.01177   0.02333   0.03492  -0.15706
   D15       -0.03469  -0.00010  -0.00368  -0.00594  -0.00953  -0.04423
   D16        3.09449  -0.00031  -0.00401  -0.01336  -0.01720   3.07729
   D17       -3.11513   0.00029   0.00043   0.00867   0.00887  -3.10625
   D18        0.01406   0.00008   0.00010   0.00124   0.00121   0.01527
   D19       -3.07221   0.00047   0.00578   0.01814   0.02387  -3.04834
   D20        0.06366   0.00052   0.00523   0.01945   0.02457   0.08823
   D21       -0.01252  -0.00006   0.00018  -0.00155  -0.00123  -0.01375
   D22        3.12336  -0.00001  -0.00037  -0.00025  -0.00053   3.12283
   D23       -0.07478  -0.00066  -0.00492  -0.03297  -0.03765  -0.11243
   D24        3.07957  -0.00046  -0.00461  -0.02538  -0.02990   3.04968
   D25       -0.00649  -0.00007  -0.00035  -0.00097  -0.00129  -0.00778
   D26        3.14094   0.00003  -0.00010   0.00221   0.00209  -3.14016
   D27        3.12127  -0.00027  -0.00070  -0.00916  -0.00966   3.11161
   D28       -0.01449  -0.00017  -0.00045  -0.00598  -0.00628  -0.02077
   D29        0.14421   0.00110   0.01083   0.05499   0.06563   0.20984
   D30        2.16171   0.00203   0.01062   0.07146   0.08177   2.24348
   D31       -1.94004   0.00150   0.01016   0.05896   0.06920  -1.87083
   D32       -1.01553  -0.00023  -0.00055   0.03000   0.02968  -0.98585
   D33        1.11660   0.00024   0.00270   0.04058   0.04341   1.16001
   D34       -3.03752   0.00017   0.00000   0.03554   0.03605  -3.00147
   D35       -3.01166  -0.00060   0.00040   0.02464   0.02564  -2.98602
   D36       -0.87953  -0.00013   0.00365   0.03521   0.03937  -0.84016
   D37        1.24954  -0.00020   0.00095   0.03017   0.03202   1.28155
   D38        1.13862  -0.00010   0.00366   0.03890   0.04272   1.18134
   D39       -3.01243   0.00037   0.00691   0.04948   0.05644  -2.95598
   D40       -0.88336   0.00030   0.00421   0.04443   0.04909  -0.83427
   D41       -3.10417   0.00036   0.00148   0.02415   0.02568  -3.07849
   D42        1.07292   0.00042   0.00196   0.02493   0.02695   1.09987
   D43       -1.02239   0.00044   0.00185   0.02534   0.02724  -0.99515
   D44       -1.10173   0.00051   0.00054   0.02233   0.02277  -1.07896
   D45        3.07537   0.00057   0.00102   0.02312   0.02403   3.09940
   D46        0.98006   0.00059   0.00091   0.02353   0.02432   1.00438
   D47        1.07595  -0.00074  -0.00239   0.00253   0.00020   1.07615
   D48       -1.03014  -0.00068  -0.00190   0.00331   0.00146  -1.02867
   D49       -3.12545  -0.00067  -0.00202   0.00372   0.00176  -3.12369
   D50       -0.00220   0.00003   0.00030   0.00107   0.00142  -0.00078
   D51       -3.13780   0.00005   0.00030   0.00129   0.00158  -3.13622
   D52        3.13349  -0.00007   0.00004  -0.00216  -0.00202   3.13147
   D53       -0.00210  -0.00006   0.00004  -0.00194  -0.00187  -0.00397
   D54       -2.82007   0.00072   0.01703   0.05809   0.07543  -2.74464
   D55        1.41520   0.00144   0.01713   0.06348   0.08068   1.49588
   D56       -0.72726   0.00131   0.01934   0.06736   0.08692  -0.64034
   D57        0.48454  -0.00031  -0.00181  -0.03380  -0.03559   0.44895
   D58       -1.56338   0.00042  -0.00171  -0.02841  -0.03034  -1.59371
   D59        2.57735   0.00029   0.00050  -0.02453  -0.02410   2.55325
   D60        3.10347  -0.00052  -0.01711  -0.06221  -0.07956   3.02391
   D61       -0.19183  -0.00010  -0.01497  -0.00690  -0.02208  -0.21391
   D62       -0.18248   0.00063  -0.00137   0.02050   0.01893  -0.16355
   D63        2.80541   0.00105   0.00078   0.07581   0.07641   2.88182
   D64       -0.60042   0.00030   0.00514   0.03710   0.04194  -0.55848
   D65        1.39803   0.00029   0.00509   0.04429   0.04920   1.44723
   D66       -2.78299   0.00074   0.00643   0.04795   0.05428  -2.72871
   D67        1.46975   0.00086   0.00736   0.04273   0.04993   1.51968
   D68       -2.81499   0.00085   0.00731   0.04993   0.05720  -2.75779
   D69       -0.71282   0.00130   0.00865   0.05359   0.06227  -0.65055
   D70       -2.75050  -0.00015   0.00193   0.03007   0.03183  -2.71868
   D71       -0.75206  -0.00016   0.00188   0.03726   0.03909  -0.71296
   D72        1.35011   0.00029   0.00322   0.04092   0.04417   1.39428
   D73       -0.20248  -0.00054   0.00410   0.00280   0.00722  -0.19526
   D74       -2.31202  -0.00068   0.00103   0.00383   0.00489  -2.30713
   D75        1.84232  -0.00037   0.00351   0.00783   0.01148   1.85380
   D76        3.11236  -0.00112   0.00132  -0.05995  -0.05817   3.05420
   D77        1.00283  -0.00126  -0.00174  -0.05892  -0.06050   0.94233
   D78       -1.12602  -0.00095   0.00073  -0.05492  -0.05391  -1.17993
   D79       -0.10103   0.00059   0.01209   0.00869   0.02043  -0.08061
   D80        2.93449   0.00085   0.02274   0.02711   0.04994   2.98443
   D81        2.85174   0.00128   0.01481   0.07732   0.09166   2.94340
   D82       -0.39592   0.00154   0.02546   0.09574   0.12117  -0.27475
   D83        0.49661  -0.00008  -0.00583  -0.02631  -0.03220   0.46441
   D84        2.67063  -0.00108  -0.00202  -0.03922  -0.04115   2.62949
   D85       -1.56672  -0.00129  -0.00807  -0.04101  -0.04899  -1.61571
   D86       -1.49626   0.00050  -0.00563  -0.03082  -0.03653  -1.53279
   D87        0.67777  -0.00051  -0.00183  -0.04372  -0.04548   0.63229
   D88        2.72360  -0.00071  -0.00787  -0.04552  -0.05332   2.67027
   D89        2.68146  -0.00001  -0.00702  -0.03502  -0.04220   2.63926
   D90       -1.42770  -0.00102  -0.00321  -0.04793  -0.05115  -1.47885
   D91        0.61813  -0.00122  -0.00926  -0.04972  -0.05899   0.55914
   D92        0.72486  -0.00018  -0.00504  -0.02267  -0.02760   0.69726
   D93       -2.34017  -0.00033  -0.01360  -0.03580  -0.04924  -2.38940
   D94       -1.43113  -0.00079  -0.00935  -0.03324  -0.04251  -1.47364
   D95        1.78703  -0.00094  -0.01790  -0.04637  -0.06415   1.72288
   D96        2.83289  -0.00105  -0.00694  -0.03341  -0.04036   2.79253
   D97       -0.23214  -0.00120  -0.01550  -0.04654  -0.06200  -0.29414
   D98       -3.14045  -0.00042  -0.00317   0.00077  -0.00229   3.14045
   D99        1.06225  -0.00054  -0.00367  -0.00101  -0.00457   1.05768
   D100      -1.04706  -0.00042  -0.00299   0.00075  -0.00212  -1.04918
   D101      -1.02482   0.00033   0.00100   0.01516   0.01618  -1.00864
   D102      -3.10531   0.00022   0.00050   0.01337   0.01390  -3.09141
   D103       1.06857   0.00034   0.00119   0.01513   0.01634   1.08492
   D104       0.96437   0.00031  -0.00033   0.01248   0.01201   0.97638
   D105      -1.11613   0.00019  -0.00083   0.01069   0.00973  -1.10639
   D106       3.05776   0.00031  -0.00014   0.01246   0.01218   3.06994
   D107       2.26332   0.00126   0.01397   0.05480   0.06838   2.33170
   D108       0.20456   0.00125   0.01314   0.05261   0.06547   0.27003
   D109      -1.84458   0.00120   0.01381   0.05147   0.06527  -1.77931
   D110      -2.87187   0.00043   0.00261   0.00586   0.00792  -2.86396
   D111       0.20388   0.00034  -0.00102   0.00347   0.00203   0.20591
   D112       0.17281   0.00070   0.01207   0.02302   0.03502   0.20783
   D113      -3.03462   0.00061   0.00844   0.02063   0.02913  -3.00548
   D114       0.00334  -0.00001  -0.00003  -0.00146  -0.00153   0.00181
   D115      -3.13453  -0.00002   0.00005  -0.00133  -0.00134  -3.13587
   D116       3.13892  -0.00003  -0.00003  -0.00168  -0.00169   3.13723
   D117       0.00105  -0.00004   0.00005  -0.00155  -0.00150  -0.00045
   D118      -0.05121   0.00032  -0.00430   0.01078   0.00664  -0.04457
   D119       3.08816  -0.00009  -0.00408  -0.00228  -0.00620   3.08196
   D120      -3.13876   0.00048  -0.00148   0.01313   0.01161  -3.12716
   D121       0.00061   0.00007  -0.00126   0.00006  -0.00123  -0.00062
   D122      -3.07175   0.00002   0.00512   0.00103   0.00602  -3.06573
   D123       0.06680   0.00019   0.00441   0.00656   0.01083   0.07763
   D124      -0.00279  -0.00009   0.00121  -0.00186  -0.00059  -0.00339
   D125       3.13576   0.00007   0.00050   0.00367   0.00422   3.13998
   D126      -0.10440  -0.00102  -0.00604  -0.04180  -0.04755  -0.15195
   D127       3.03947  -0.00061  -0.00627  -0.02840  -0.03440   3.00507
   D128       0.00007  -0.00005   0.00032  -0.00056  -0.00023  -0.00017
   D129      -3.14053   0.00011   0.00019   0.00457   0.00475  -3.13579
   D130       3.13919  -0.00051   0.00057  -0.01509  -0.01447   3.12472
   D131      -0.00141  -0.00034   0.00043  -0.00996  -0.00949  -0.01091
   D132       0.00149   0.00006   0.00062   0.00291   0.00356   0.00506
   D133      -3.13906   0.00007   0.00023   0.00214   0.00237  -3.13669
   D134      -3.14110  -0.00011   0.00075  -0.00227  -0.00150   3.14059
   D135       0.00153  -0.00010   0.00036  -0.00305  -0.00269  -0.00116
   D136       0.00417   0.00003  -0.00019   0.00167   0.00143   0.00560
   D137      -3.13171  -0.00001   0.00037   0.00038   0.00074  -3.13097
   D138      -3.14115   0.00004  -0.00026   0.00155   0.00124  -3.13992
   D139       0.00615   0.00000   0.00029   0.00026   0.00055   0.00670
   D140       0.00436   0.00009  -0.00028   0.00419   0.00385   0.00822
   D141       3.14019   0.00010  -0.00060   0.00406   0.00343  -3.13956
   D142      -3.13420  -0.00007   0.00042  -0.00131  -0.00095  -3.13515
   D143       0.00162  -0.00006   0.00010  -0.00144  -0.00137   0.00025
   D144      -0.00379  -0.00008  -0.00064  -0.00484  -0.00550  -0.00929
   D145       3.13676  -0.00009  -0.00025  -0.00407  -0.00430   3.13246
   D146      -3.13963  -0.00009  -0.00033  -0.00470  -0.00508   3.13848
   D147       0.00092  -0.00010   0.00006  -0.00393  -0.00388  -0.00296
         Item               Value     Threshold  Converged?
 Maximum Force            0.009376     0.000450     NO 
 RMS     Force            0.001034     0.000300     NO 
 Maximum Displacement     0.238542     0.001800     NO 
 RMS     Displacement     0.056487     0.001200     NO 
 Predicted change in Energy=-2.369939D-03
 Lowest energy point so far.  Saving SCF results.
 GradGradGradGradGradGradGradGradGradGradGradGradGradGradGradGradGradGrad

 Leave Link  103 at Wed Aug 28 11:04:30 2019, MaxMem=   536870912 cpu:         0.8
 (Enter /pbs_home/pkowalski/g09d01/g09/l202.exe)
                          Input orientation:                          
 ---------------------------------------------------------------------
 Center     Atomic      Atomic             Coordinates (Angstroms)
 Number     Number       Type             X           Y           Z
 ---------------------------------------------------------------------
      1          6           0       -1.680084   -0.015564   -0.480733
      2          6           0       -3.001997    0.269191   -0.964241
      3          6           0       -3.786054   -0.867010   -0.650433
      4          8           0       -3.086719   -1.863981   -0.067104
      5          6           0       -1.690955   -1.497806   -0.085568
      6          6           0       -5.150605   -0.918192   -0.905176
      7          6           0       -0.548402    0.701811   -0.237733
      8          6           0       -0.189134    2.104340   -0.601779
      9          6           0        0.535438    0.133906    0.549436
     10          6           0        1.357656    2.084270   -0.570333
     11          6           0        1.714208    1.054516    0.527669
     12          9           0       -0.641289    3.000480    0.316074
     13          9           0       -0.634180    2.520970   -1.804101
     14          9           0        1.781770    1.599646   -1.756777
     15          9           0        1.907916    3.283339   -0.370783
     16          9           0        2.899857    0.464206    0.258019
     17          9           0        1.867035    1.702253    1.711914
     18          6           0       -1.064309   -1.618538    1.291598
     19          6           0        0.342239   -1.010096    1.258278
     20          6           0       -1.901378   -0.957212    2.379800
     21          1           0       -1.406136   -1.073981    3.351181
     22          1           0       -2.887545   -1.434566    2.428987
     23          1           0       -2.034658    0.114835    2.188744
     24          6           0       -1.002760   -2.366942   -1.125775
     25          1           0       -1.086724   -3.422578   -0.841512
     26          1           0        0.059134   -2.109792   -1.222387
     27          1           0       -1.481451   -2.228460   -2.102521
     28          6           0       -5.734267    0.209657   -1.481547
     29          6           0        1.168387   -1.925782    1.990830
     30          6           0        0.392205   -3.096044    2.169766
     31          8           0       -0.860074   -2.994210    1.672835
     32          6           0        0.900354   -4.233595    2.784100
     33          6           0       -4.981721    1.351066   -1.792582
     34          6           0       -3.615734    1.394041   -1.535528
     35          1           0       -3.032986    2.286106   -1.768771
     36          1           0       -6.807083    0.202676   -1.689710
     37          1           0       -5.476069    2.216569   -2.238331
     38          1           0       -5.732277   -1.805631   -0.652375
     39          6           0        2.495136   -1.899774    2.444455
     40          6           0        3.009894   -3.032632    3.064775
     41          6           0        2.222685   -4.182362    3.225403
     42          1           0        4.040183   -3.030563    3.426256
     43          1           0        2.653792   -5.062572    3.708698
     44          1           0        0.283053   -5.124706    2.905058
     45          1           0        3.109808   -1.007335    2.314243
 ---------------------------------------------------------------------
                    Distance matrix (angstroms):
                    1          2          3          4          5
     1  C    0.000000
     2  C    1.436078   0.000000
     3  C    2.277909   1.415689   0.000000
     4  O    2.359313   2.315697   1.350294   0.000000
     5  C    1.534052   2.369215   2.259739   1.443115   0.000000
     6  C    3.611012   2.455583   1.389069   2.420022   3.602345
     7  C    1.361756   2.595208   3.621314   3.613233   2.483324
     8  C    2.594527   3.378068   4.665739   4.942614   3.936673
     9  C    2.447882   3.850061   4.595304   4.182307   2.832409
    10  C    3.693940   4.738803   5.930787   5.966104   4.728668
    11  C    3.699075   5.008504   5.944162   5.649802   4.299481
    12  F    3.287935   3.830416   5.077515   5.458015   4.636560
    13  F    3.046181   3.373785   4.769032   5.316003   4.496742
    14  F    4.027608   5.028186   6.189431   6.209178   4.944388
    15  F    4.875304   5.791764   7.051588   7.178683   5.991041
    16  F    4.663882   6.030243   6.877415   6.431582   5.004308
    17  F    4.510060   5.737852   6.643735   6.357877   5.111811
    18  C    2.467766   3.522353   3.426978   2.448767   1.517843
    19  C    2.846585   4.214272   4.550435   3.774058   2.485490
    20  C    3.019656   3.728007   3.569657   2.866113   2.532698
    21  H    3.984829   4.793094   4.660446   3.890133   3.474477
    22  H    3.455142   3.798669   3.257647   2.540579   2.785465
    23  H    2.696077   3.301649   3.477403   3.179842   2.809135
    24  C    2.530578   3.312437   3.197260   2.390949   1.520211
    25  H    3.477065   4.160828   3.722072   2.651209   2.154366
    26  H    2.821475   3.885450   4.081313   3.360281   2.174787
    27  H    2.750738   3.137834   3.045210   2.617756   2.155423
    28  C    4.181956   2.781448   2.376025   3.648306   4.605710
    29  C    4.227451   5.562594   5.713471   4.727033   3.559554
    30  C    4.561676   5.715542   5.511803   4.315609   3.461279
    31  O    3.765980   4.710817   4.299292   3.043478   2.453888
    32  C    5.925334   7.039424   6.715083   5.444372   4.736498
    33  C    3.806499   2.403313   2.766584   4.111549   4.675373
    34  C    2.616548   1.402972   2.434082   3.612594   3.764299
    35  H    2.964299   2.171676   3.429276   4.485731   4.353414
    36  H    5.272132   3.874198   3.369116   4.554671   5.624916
    37  H    4.741420   3.396559   3.858241   5.203278   5.723465
    38  H    4.433291   3.443338   2.160740   2.710152   4.092470
    39  C    5.435019   6.822176   7.078014   6.120973   4.907744
    40  C    6.608269   7.954737   8.042238   6.952920   5.863303
    41  C    6.806560   8.041564   7.881536   6.663728   5.786704
    42  H    7.554881   8.930685   9.085722   8.022294   6.894069
    43  H    7.861686   9.069289   8.836084   7.578993   6.780917
    44  H    6.435901   7.406561   6.879471   5.551706   5.098524
    45  H    5.633699   7.052102   7.507457   6.693400   5.389525
                    6          7          8          9         10
     6  C    0.000000
     7  C    4.924446   0.000000
     8  C    5.817555   1.492880   0.000000
     9  C    5.962709   1.454943   2.394350   0.000000
    10  C    7.175261   2.377998   1.547240   2.394545   0.000000
    11  C    7.284935   2.414465   2.449591   1.495825   1.546975
    12  F    6.097653   2.366265   1.360134   3.107473   2.370852
    13  F    5.747521   2.402126   1.348045   3.550383   2.383339
    14  F    7.424457   2.922893   2.339488   3.003391   1.349957
    15  F    8.231717   3.565878   2.416820   3.556603   1.334306
    16  F    8.250696   3.491807   3.601550   2.405098   2.385196
    17  F    7.934933   3.261340   3.121327   2.363095   2.369400
    18  C    4.691921   2.826488   4.267392   2.486173   4.800364
    19  C    5.904263   2.441704   3.666317   1.359605   3.734969
    20  C    4.620613   3.381476   4.603769   3.237104   5.345578
    21  H    5.671146   4.095052   5.216197   3.616417   5.743812
    22  H    4.062601   4.140905   5.384313   4.208282   6.276932
    23  H    4.510944   2.905390   3.892442   3.048457   4.795725
    24  C    4.399109   3.226810   4.574813   3.380329   5.068863
    25  H    4.774006   4.202966   5.604458   4.149063   6.031079
    26  H    5.353683   3.040354   4.266814   2.898345   4.438637
    27  H    4.075921   3.596457   4.763975   4.084298   5.385887
    28  C    1.394600   5.355604   5.925564   6.590890   7.391878
    29  C    7.023657   3.849428   4.980599   2.592403   4.761922
    30  C    6.702317   4.593963   5.921437   3.616430   5.939352
    31  O    5.418916   4.172287   5.623099   3.604801   5.978385
    32  C    7.824114   5.965618   7.267777   4.919548   7.167759
    33  C    2.442446   4.742722   4.995430   6.116010   6.497629
    34  C    2.845979   3.401762   3.621878   4.813237   5.112987
    35  H    3.936704   3.320727   3.079351   4.768616   4.555736
    36  H    2.148431   6.444259   6.971167   7.676661   8.453187
    37  H    3.421981   5.529809   5.535573   6.946031   7.035589
    38  H    1.090779   5.773366   6.783573   6.670113   8.087349
    39  C    8.404814   4.819284   5.702436   3.401083   5.124004
    40  C    9.318000   6.124875   7.075725   4.740973   6.490500
    41  C    9.059906   6.597528   7.745116   5.351427   7.377437
    42  H   10.377572   6.957768   7.776851   5.529303   7.023545
    43  H    9.968568   7.684821   8.833293   6.439856   8.430150
    44  H    7.857308   6.672087   8.048600   5.767638   8.074804
    45  H    8.866061   4.776637   5.391542   3.323305   4.576990
                   11         12         13         14         15
    11  C    0.000000
    12  F    3.062664   0.000000
    13  F    3.619747   2.173735   0.000000
    14  F    2.349558   3.482853   2.586097   0.000000
    15  F    2.410890   2.655226   3.016266   2.184426   0.000000
    16  F    1.351644   4.356119   4.579524   2.568802   3.053990
    17  F    1.358439   3.150468   4.391894   3.471256   2.615173
    18  C    3.930516   4.739823   5.186897   5.267776   5.968755
    19  C    2.584320   4.235540   4.774934   4.239524   4.851677
    20  C    4.533200   4.637899   5.586463   6.100359   6.329194
    21  H    4.715852   5.137908   6.332182   6.588039   6.619834
    22  H    5.566567   5.401824   6.216346   6.966317   7.286549
    23  H    4.206681   3.711511   4.867611   5.686556   5.668728
    24  C    4.671419   5.569453   4.948500   4.887289   6.400603
    25  H    5.455661   6.541719   6.037974   5.855655   7.359265
    26  H    3.976784   5.382595   4.718372   4.124679   5.764468
    27  H    5.282808   5.822138   4.833633   5.042078   6.698258
    28  C    7.760832   6.079356   5.608662   7.648440   8.311695
    29  C    3.364660   5.508882   6.117545   5.181644   5.767067
    30  C    4.655247   6.455377   6.956719   6.276794   7.031949
    31  O    4.932597   6.150201   6.523598   6.312297   7.158615
    32  C    5.806717   7.797413   8.308462   7.444674   8.214181
    33  C    7.092741   5.099642   4.502213   6.768153   7.295361
    34  C    5.725412   3.854400   3.198713   5.405949   5.952881
    35  H    5.415376   3.252249   2.410534   4.863461   5.230808
    36  H    8.846174   7.061721   6.594870   8.701979   9.337091
    37  H    7.791097   5.524002   4.870841   7.299912   7.690836
    38  H    8.063689   7.067868   6.785023   8.323252   9.184196
    39  C    3.607180   6.195131   6.883737   5.514089   5.927483
    40  C    4.982016   7.568680   8.235759   6.798062   7.273850
    41  C    5.912800   8.261946   8.853940   7.645138   8.292667
    42  H    5.522665   8.243960   8.945715   7.307741   7.670034
    43  H    6.958486   9.347741   9.935382   8.661235   9.319481
    44  H    6.773696   8.577639   9.026287   8.318399   9.168781
    45  H    3.064437   5.841745   6.589927   5.013306   5.202287
                   16         17         18         19         20
    16  F    0.000000
    17  F    2.171012   0.000000
    18  C    4.595728   4.449393   0.000000
    19  C    3.116968   3.144459   1.532870   0.000000
    20  C    5.438221   4.660447   1.523884   2.508870   0.000000
    21  H    5.520439   4.594379   2.157607   2.727845   1.096577
    22  H    6.466256   5.741068   2.156778   3.461538   1.096728
    23  H    5.310292   4.239159   2.179686   2.789423   1.097065
    24  C    5.016044   5.731191   2.531322   3.055121   3.883801
    25  H    5.675287   6.442714   2.793783   3.503016   4.137456
    26  H    4.109352   5.139097   2.797066   2.728219   4.260024
    27  H    5.658486   6.419718   3.473623   4.013132   4.677992
    28  C    8.811299   8.378892   5.730720   6.776310   5.564407
    29  C    3.422377   3.705204   2.359715   1.434445   3.242358
    30  C    4.755889   5.040675   2.252917   2.276947   3.143126
    31  O    5.300889   5.430968   1.442056   2.356718   2.394468
    32  C    5.696353   6.108875   3.595272   3.609788   4.329879
    33  C    8.192116   7.701317   5.803175   6.574754   5.676744
    34  C    6.821608   6.379783   4.855724   5.408400   4.878237
    35  H    6.528846   6.038730   5.337397   5.605366   5.386120
    36  H    9.903875   9.437166   6.721940   7.827788   6.478595
    37  H    8.913959   8.354048   6.828768   7.516006   6.646685
    38  H    8.971885   8.697393   5.060036   6.417416   4.958799
    39  C    3.245412   3.729038   3.752042   2.614097   4.496881
    40  C    4.485293   5.055244   4.662933   3.804006   5.375608
    41  C    5.554685   6.086529   4.595337   4.179584   5.303258
    42  H    4.852986   5.482799   5.710202   4.738902   6.379342
    43  H    6.520199   7.097111   5.614981   5.269762   6.274515
    44  H    6.714940   7.109146   4.088012   4.432313   4.734516
    45  H    2.537236   3.041242   4.340809   2.962179   5.011866
                   21         22         23         24         25
    21  H    0.000000
    22  H    1.781863   0.000000
    23  H    1.777522   1.784875   0.000000
    24  C    4.677349   4.130142   4.267325   0.000000
    25  H    4.816285   4.229812   4.753348   1.096459   0.000000
    26  H    4.912987   4.740399   4.579164   1.096849   1.783666
    27  H    5.575066   4.810606   4.920572   1.096519   1.780974
    28  C    6.613298   5.108774   5.212210   5.399314   5.933164
    29  C    3.033856   4.108997   3.802997   3.823837   3.917664
    30  C    2.952712   3.685711   4.024894   3.652138   3.370705
    31  O    2.608123   2.667376   3.363328   2.871592   2.560627
    32  C    3.952801   4.723224   5.279924   4.732163   4.213228
    33  C    6.717437   5.474209   5.105331   5.486378   6.234037
    34  C    5.903676   4.924293   4.243392   4.597883   5.484284
    35  H    6.336461   5.611215   4.623095   5.117237   6.102198
    36  H    7.497377   5.916672   6.150298   6.372686   6.825277
    37  H    7.657331   6.466459   5.988287   6.500526   7.281306
    38  H    5.939636   4.210105   5.043068   4.786179   4.922545
    39  C    4.089500   5.402769   4.964179   5.019967   5.093745
    40  C    4.839386   6.143113   6.010115   5.839970   5.673924
    41  C    4.779769   5.856545   6.137226   5.712443   5.298043
    42  H    5.787593   7.178800   6.951881   6.825881   6.682267
    43  H    5.702604   6.745851   7.148243   6.633922   6.114365
    44  H    4.411434   4.888401   5.773879   5.050366   4.337086
    45  H    4.633943   6.013646   5.266930   5.531317   5.779539
                   26         27         28         29         30
    26  H    0.000000
    27  H    1.778235   0.000000
    28  C    6.245839   4.941302   0.000000
    29  C    3.404272   4.885569   8.016492   0.000000
    30  C    3.548286   4.745074   7.860879   1.415624   0.000000
    31  O    3.163771   3.902024   6.631188   2.314587   1.351115
    32  C    4.611955   5.794189   9.052979   2.455020   1.389116
    33  C    6.141082   5.016071   1.402099   7.929424   8.022224
    34  C    5.087196   4.242542   2.427727   6.807661   7.067790
    35  H    5.402191   4.785390   3.419219   7.037481   7.497437
    36  H    7.260223   5.868832   1.092847   9.037966   8.809476
    37  H    7.098451   5.977767   2.160343   8.899082   9.060453
    38  H    5.827338   4.511233   2.179201   7.390544   6.865780
    39  C    4.407260   6.049485   9.358754   1.402396   2.434920
    40  C    5.285676   6.893462  10.375059   2.402004   2.767193
    41  C    5.362773   6.776809  10.235151   2.779905   2.375945
    42  H    6.189220   7.854882  11.407253   3.395320   3.858859
    43  H    6.306089   7.674809  11.184569   3.872590   3.369023
    44  H    5.116214   6.047938   9.160015   3.442782   2.160564
    45  H    4.798935   6.486803   9.700864   2.171925   3.430590
                   31         32         33         34         35
    31  O    0.000000
    32  C    2.422827   0.000000
    33  C    6.919431   9.313070   0.000000
    34  C    6.094589   8.409788   1.390627   0.000000
    35  H    6.666929   8.871658   2.161582   1.090770   0.000000
    36  H    7.542792   9.954902   2.159011   3.409961   4.311699
    37  H    7.984788  10.367651   1.091863   2.152052   2.488770
    38  H    5.527901   7.854691   3.439207   3.936701   5.027408
    39  C    3.612564   2.847000   9.188245   8.002014   8.113754
    40  C    4.112861   2.443615  10.328438   9.200933   9.389811
    41  C    3.650421   1.394967  10.377980   9.372827   9.716221
    42  H    5.204644   3.423183  11.306179  10.139501  10.260847
    43  H    4.557424   2.148634  11.388587  10.416176  10.786343
    44  H    2.713692   1.090765   9.577123   8.798489   9.368081
    45  H    4.485425   3.938428   9.375549   8.112969   8.077851
                   36         37         38         39         40
    36  H    0.000000
    37  H    2.475550   0.000000
    38  H    2.502912   4.331165   0.000000
    39  C   10.394369  10.119924   8.791447   0.000000
    40  C   11.377407  11.299938   9.578533   1.390374   0.000000
    41  C   11.176923  11.404802   9.163375   2.427822   1.402633
    42  H   12.421357  12.254753  10.660050   2.151694   1.091864
    43  H   12.098504  12.427698   9.997639   3.409805   2.159190
    44  H    9.988139  10.654400   7.736652   3.937722   3.440632
    45  H   10.762923  10.238982   9.360586   1.091433   2.162200
                   41         42         43         44         45
    41  C    0.000000
    42  H    2.161083   0.000000
    43  H    1.092793   2.476068   0.000000
    44  H    2.180094   4.332795   2.504018   0.000000
    45  H    3.420234   2.489100   4.312471   5.029151   0.000000
 Stoichiometry    C23H14F6O2
 Framework group  C1[X(C23H14F6O2)]
 Deg. of freedom   129
 Full point group                 C1      NOp   1
 RotChk:  IX=0 Diff= 1.77D-02
 Largest Abelian subgroup         C1      NOp   1
 Largest concise Abelian subgroup C1      NOp   1
                         Standard orientation:                         
 ---------------------------------------------------------------------
 Center     Atomic      Atomic             Coordinates (Angstroms)
 Number     Number       Type             X           Y           Z
 ---------------------------------------------------------------------
      1          6           0        1.418197   -0.300949    0.232525
      2          6           0        2.789538   -0.712876    0.122718
      3          6           0        2.773649   -2.128475    0.124044
      4          8           0        1.540477   -2.656658    0.277676
      5          6           0        0.624088   -1.575053    0.547754
      6          6           0        3.928395   -2.881987   -0.044169
      7          6           0        0.723142    0.855401    0.047776
      8          6           0        1.200672    2.255251   -0.154899
      9          6           0       -0.728728    0.841600   -0.045725
     10          6           0       -0.015513    3.102958    0.288090
     11          6           0       -1.247801    2.244011   -0.081784
     12          9           0        1.472778    2.516337   -1.461711
     13          9           0        2.299274    2.598009    0.547109
     14          9           0        0.033946    3.212603    1.632677
     15          9           0       -0.042732    4.325708   -0.245309
     16          9           0       -2.274233    2.498992    0.759859
     17          9           0       -1.673847    2.589646   -1.324514
     18          6           0       -0.577542   -1.617545   -0.378598
     19          6           0       -1.395230   -0.333415   -0.199474
     20          6           0       -0.188096   -1.797345   -1.840865
     21          1           0       -1.089735   -1.822567   -2.464477
     22          1           0        0.351755   -2.743772   -1.965957
     23          1           0        0.449069   -0.975835   -2.191141
     24          6           0        0.240521   -1.655202    2.016594
     25          1           0       -0.267638   -2.606116    2.215994
     26          1           0       -0.425404   -0.831497    2.301432
     27          1           0        1.140947   -1.602184    2.640113
     28          6           0        5.122914   -2.185824   -0.226902
     29          6           0       -2.765154   -0.757780   -0.170248
     30          6           0       -2.735656   -2.166843   -0.037354
     31          8           0       -1.486842   -2.682563   -0.034452
     32          6           0       -3.894381   -2.921482    0.095012
     33          6           0        5.163899   -0.784408   -0.242259
     34          6           0        4.003543   -0.037136   -0.071959
     35          1           0        4.034958    1.052960   -0.093907
     36          1           0        6.048309   -2.750001   -0.367130
     37          1           0        6.118051   -0.275573   -0.393405
     38          1           0        3.888558   -3.972031   -0.040499
     39          6           0       -3.997696   -0.088784   -0.170622
     40          6           0       -5.162490   -0.837258   -0.043425
     41          6           0       -5.107142   -2.232178    0.092641
     42          1           0       -6.131566   -0.334207   -0.043534
     43          1           0       -6.036824   -2.796484    0.199634
     44          1           0       -3.844239   -4.005894    0.201333
     45          1           0       -4.040770    0.997218   -0.270475
 ---------------------------------------------------------------------
 Rotational constants (GHZ):      0.2048590      0.1508452      0.0959939
 Leave Link  202 at Wed Aug 28 11:04:30 2019, MaxMem=   536870912 cpu:         0.0
 (Enter /pbs_home/pkowalski/g09d01/g09/l301.exe)
 Basis read from rwf:  (5D, 7F)
 No pseudopotential information found on rwf file.
 There are   535 symmetry adapted cartesian basis functions of A   symmetry.
 There are   504 symmetry adapted basis functions of A   symmetry.
   504 basis functions,   873 primitive gaussians,   535 cartesian basis functions
   111 alpha electrons      111 beta electrons
       nuclear repulsion energy      3362.8824440913 Hartrees.
 IExCor= 4134 DFT=T Ex+Corr=M06L ExCW=0 ScaHFX=  0.000000
 ScaDFX=  1.000000  1.000000  1.000000  1.000000 ScalE2=  1.000000  1.000000
 IRadAn=      0 IRanWt=     -1 IRanGd=            0 ICorTp=0 IEmpDi=  4
 NAtoms=   45 NActive=   45 NUniq=   45 SFac= 1.00D+00 NAtFMM=   60 NAOKFM=F Big=F
 Integral buffers will be    131072 words long.
 Raffenetti 2 integral format.
 Two-electron integral symmetry is turned on.
 No density basis found on file   724.
 ------------------------------------------------------------------------------
 Polarizable Continuum Model (PCM)
 =================================
 Model                : PCM (using non-symmetric T matrix).
 Atomic radii         : UFF (Universal Force Field).
 Polarization charges : Total charges.
 Charge compensation  : None.
 Solution method      : On-the-fly selection.
 Cavity type          : Scaled VdW (van der Waals Surface) (Alpha=1.100).
 Cavity algorithm     : GePol (No added spheres)
                        Default sphere list used, NSphG=   45.
                        Lebedev-Laikov grids with approx.  5.0 points / Ang**2.
                        Smoothing algorithm: Karplus/York (Gamma=1.0000).
                        Polarization charges: spherical gaussians, with
                                              point-specific exponents (IZeta= 3).
                        Self-potential: point-specific (ISelfS= 7).
                        Self-field    : sphere-specific E.n sum rule (ISelfD= 2).
 1st derivatives      : Analytical E(r).r(x)/FMM algorithm (CHGder, D1EAlg=3).
                        Cavity 1st derivative terms included.
 Solvent              : n-Hexane, Eps=   1.881900 Eps(inf)=   1.890350
 ------------------------------------------------------------------------------
 GePol: Number of generator spheres                  =      45
 GePol: Total number of spheres                      =      45
 GePol: Number of exposed spheres                    =      45 (100.00%)
 GePol: Number of points                             =    3344
 GePol: Average weight of points                     =       0.12
 GePol: Minimum weight of points                     =   0.15D-10
 GePol: Maximum weight of points                     =    0.20577
 GePol: Number of points with low weight             =     206
 GePol: Fraction of low-weight points (<1% of avg)   =       6.16%
 GePol: Cavity surface area                          =    417.889 Ang**2
 GePol: Cavity volume                                =    487.146 Ang**3
 Leave Link  301 at Wed Aug 28 11:04:30 2019, MaxMem=   536870912 cpu:         0.9
 (Enter /pbs_home/pkowalski/g09d01/g09/l302.exe)
 NPDir=0 NMtPBC=     1 NCelOv=     1 NCel=       1 NClECP=     1 NCelD=      1
         NCelK=      1 NCelE2=     1 NClLst=     1 CellRange=     0.0.
 One-electron integrals computed using PRISM.
 NBasis=   504 RedAO= T EigKep=  2.54D-04  NBF=   504
 NBsUse=   504 1.00D-06 EigRej= -1.00D+00 NBFU=   504
 Precomputing XC quadrature grid using
 IXCGrd= 4 IRadAn=           0 IRanWt=          -1 IRanGd=           0 AccXCQ= 0.00D+00.
 Generated NRdTot=       0 NPtTot=           0 NUsed=           0 NTot=          32
 NSgBfM=   517   520   524   524   524 MxSgAt=    45 MxSgA2=    45.
 Leave Link  302 at Wed Aug 28 11:04:32 2019, MaxMem=   536870912 cpu:         9.9
 (Enter /pbs_home/pkowalski/g09d01/g09/l303.exe)
 DipDrv:  MaxL=1.
 Leave Link  303 at Wed Aug 28 11:04:32 2019, MaxMem=   536870912 cpu:         1.1
 (Enter /pbs_home/pkowalski/g09d01/g09/l401.exe)
 Initial guess from the checkpoint file:  "dae0097freq_closed_m06l.chk"
 B after Tr=     0.000000    0.000000    0.000000
         Rot=    0.999977   -0.000378   -0.002549   -0.006258 Ang=  -0.78 deg.
 Guess basis will be translated and rotated to current coordinates.
 JPrj=2 DoOrth=T DoCkMO=T.
 Generating alternative initial guess.
 ExpMin= 1.22D-01 ExpMax= 2.89D+03 ExpMxC= 4.35D+02 IAcc=1 IRadAn=         1 AccDes= 0.00D+00
 Harris functional with IExCor= 1009 and IRadAn=       1 diagonalized for initial guess.
 HarFok:  IExCor= 1009 AccDes= 0.00D+00 IRadAn=         1 IDoV= 1 UseB2=F ITyADJ=14
 ICtDFT=  3500011 ScaDFX=  1.000000  1.000000  1.000000  1.000000
 FoFCou: FMM=F IPFlag=           0 FMFlag=      100000 FMFlg1=           0
         NFxFlg=           0 DoJE=T BraDBF=F KetDBF=T FulRan=T
         wScrn=  0.000000 ICntrl=     500 IOpCl=  0 I1Cent=   200000004 NGrid=           0
         NMat0=    1 NMatS0=      1 NMatT0=    0 NMatD0=    1 NMtDS0=    0 NMtDT0=    0
 Petite list used in FoFCou.
 Harris En= -1631.62091336315    
 Leave Link  401 at Wed Aug 28 11:04:35 2019, MaxMem=   536870912 cpu:        26.5
 (Enter /pbs_home/pkowalski/g09d01/g09/l502.exe)
 Closed shell SCF:
 Using DIIS extrapolation, IDIIS=  1040.
 Integral symmetry usage will be decided dynamically.
 IVT=      885537 IEndB=      885537 NGot=   536870912 MDV=   536288776
 LenX=   536288776 LenY=   536002016
 Requested convergence on RMS density matrix=1.00D-08 within 128 cycles.
 Requested convergence on MAX density matrix=1.00D-06.
 Requested convergence on             energy=1.00D-06.
 No special actions if energy rises.
 Fock matrices will be formed incrementally for  20 cycles.

 Cycle   1  Pass 1  IDiag  1:
 FoFJK:  IHMeth= 1 ICntrl=     500 DoSepK=F KAlg= 0 I1Cent=   0 FoldK=F
 IRaf= 760000000 NMat=   1 IRICut=       1 DoRegI=T DoRafI=F ISym2E= 0.
 FoFCou: FMM=F IPFlag=           0 FMFlag=      100000 FMFlg1=           0
         NFxFlg=           0 DoJE=T BraDBF=F KetDBF=F FulRan=T
         wScrn=  0.000000 ICntrl=     500 IOpCl=  0 I1Cent=           0 NGrid=           0
         NMat0=    1 NMatS0=      1 NMatT0=    0 NMatD0=    1 NMtDS0=    0 NMtDT0=    0
 Symmetry not used in FoFCou.
 Inv3:  Mode=1 IEnd=    33547008.
 Iteration    1 A*A^-1 deviation from unit magnitude is 8.22D-15 for   3339.
 Iteration    1 A*A^-1 deviation from orthogonality  is 4.33D-15 for   3327    331.
 Iteration    1 A^-1*A deviation from unit magnitude is 8.22D-15 for   3339.
 Iteration    1 A^-1*A deviation from orthogonality  is 3.38D-15 for   3322   3304.
 E= -1632.95973786388    
 DIIS: error= 3.68D-03 at cycle   1 NSaved=   1.
 NSaved= 1 IEnMin= 1 EnMin= -1632.95973786388     IErMin= 1 ErrMin= 3.68D-03
 ErrMax= 3.68D-03  0.00D+00 EMaxC= 1.00D-01 BMatC= 1.51D-02 BMatP= 1.51D-02
 IDIUse=3 WtCom= 9.63D-01 WtEn= 3.68D-02
 Coeff-Com:  0.100D+01
 Coeff-En:   0.100D+01
 Coeff:      0.100D+01
 Gap=     0.578 Goal=   None    Shift=    0.000
 GapD=    0.578 DampG=2.000 DampE=1.000 DampFc=2.0000 IDamp=-1.
 RMSDP=6.42D-04 MaxDP=2.90D-02              OVMax= 1.85D-02

 Cycle   2  Pass 1  IDiag  1:
 RMSU=  6.42D-04    CP:  9.98D-01
 E= -1632.98009867336     Delta-E=       -0.020360809489 Rises=F Damp=F
 DIIS: error= 3.60D-04 at cycle   2 NSaved=   2.
 NSaved= 2 IEnMin= 2 EnMin= -1632.98009867336     IErMin= 2 ErrMin= 3.60D-04
 ErrMax= 3.60D-04  0.00D+00 EMaxC= 1.00D-01 BMatC= 1.56D-04 BMatP= 1.51D-02
 IDIUse=3 WtCom= 9.96D-01 WtEn= 3.60D-03
 Coeff-Com:  0.404D-02 0.996D+00
 Coeff-En:   0.000D+00 0.100D+01
 Coeff:      0.403D-02 0.996D+00
 Gap=     0.066 Goal=   None    Shift=    0.000
 RMSDP=8.94D-05 MaxDP=3.03D-03 DE=-2.04D-02 OVMax= 6.64D-03

 Cycle   3  Pass 1  IDiag  1:
 RMSU=  8.79D-05    CP:  9.98D-01  9.77D-01
 E= -1632.97995121276     Delta-E=        0.000147460600 Rises=F Damp=F
 DIIS: error= 4.48D-04 at cycle   3 NSaved=   3.
 NSaved= 3 IEnMin= 2 EnMin= -1632.98009867336     IErMin= 2 ErrMin= 3.60D-04
 ErrMax= 4.48D-04  0.00D+00 EMaxC= 1.00D-01 BMatC= 3.27D-04 BMatP= 1.56D-04
 IDIUse=3 WtCom= 3.21D-01 WtEn= 6.79D-01
 Coeff-Com: -0.447D-02 0.603D+00 0.402D+00
 Coeff-En:   0.000D+00 0.678D+00 0.322D+00
 Coeff:     -0.144D-02 0.654D+00 0.347D+00
 Gap=     0.066 Goal=   None    Shift=    0.000
 RMSDP=5.46D-05 MaxDP=2.58D-03 DE= 1.47D-04 OVMax= 6.84D-03

 Cycle   4  Pass 1  IDiag  1:
 RMSU=  3.04D-05    CP:  9.98D-01  9.88D-01  4.94D-01
 E= -1632.98020504679     Delta-E=       -0.000253834023 Rises=F Damp=F
 DIIS: error= 8.41D-05 at cycle   4 NSaved=   4.
 NSaved= 4 IEnMin= 4 EnMin= -1632.98020504679     IErMin= 4 ErrMin= 8.41D-05
 ErrMax= 8.41D-05  0.00D+00 EMaxC= 1.00D-01 BMatC= 1.28D-05 BMatP= 1.56D-04
 IDIUse=1 WtCom= 1.00D+00 WtEn= 0.00D+00
 Coeff-Com: -0.193D-02 0.259D+00 0.182D+00 0.561D+00
 Coeff:     -0.193D-02 0.259D+00 0.182D+00 0.561D+00
 Gap=     0.066 Goal=   None    Shift=    0.000
 RMSDP=2.04D-05 MaxDP=1.20D-03 DE=-2.54D-04 OVMax= 3.74D-03

 Cycle   5  Pass 1  IDiag  1:
 RMSU=  1.47D-05    CP:  9.98D-01  9.93D-01  4.89D-01  5.44D-01
 E= -1632.98021004560     Delta-E=       -0.000004998811 Rises=F Damp=F
 DIIS: error= 6.76D-05 at cycle   5 NSaved=   5.
 NSaved= 5 IEnMin= 5 EnMin= -1632.98021004560     IErMin= 5 ErrMin= 6.76D-05
 ErrMax= 6.76D-05  0.00D+00 EMaxC= 1.00D-01 BMatC= 7.95D-06 BMatP= 1.28D-05
 IDIUse=1 WtCom= 1.00D+00 WtEn= 0.00D+00
 Coeff-Com: -0.518D-03 0.104D+00 0.759D-01 0.421D+00 0.400D+00
 Coeff:     -0.518D-03 0.104D+00 0.759D-01 0.421D+00 0.400D+00
 Gap=     0.066 Goal=   None    Shift=    0.000
 RMSDP=9.34D-06 MaxDP=6.09D-04 DE=-5.00D-06 OVMax= 2.03D-03

 Cycle   6  Pass 1  IDiag  1:
 RMSU=  4.31D-06    CP:  9.98D-01  9.92D-01  4.71D-01  6.82D-01  5.27D-01
 E= -1632.98021851312     Delta-E=       -0.000008467526 Rises=F Damp=F
 DIIS: error= 1.17D-05 at cycle   6 NSaved=   6.
 NSaved= 6 IEnMin= 6 EnMin= -1632.98021851312     IErMin= 6 ErrMin= 1.17D-05
 ErrMax= 1.17D-05  0.00D+00 EMaxC= 1.00D-01 BMatC= 2.46D-07 BMatP= 7.95D-06
 IDIUse=1 WtCom= 1.00D+00 WtEn= 0.00D+00
 Coeff-Com: -0.135D-03 0.338D-01 0.251D-01 0.177D+00 0.214D+00 0.551D+00
 Coeff:     -0.135D-03 0.338D-01 0.251D-01 0.177D+00 0.214D+00 0.551D+00
 Gap=     0.066 Goal=   None    Shift=    0.000
 RMSDP=2.56D-06 MaxDP=1.20D-04 DE=-8.47D-06 OVMax= 4.61D-04

 Cycle   7  Pass 1  IDiag  1:
 RMSU=  1.63D-06    CP:  9.98D-01  9.91D-01  4.80D-01  6.89D-01  5.61D-01
                    CP:  6.05D-01
 E= -1632.98021867306     Delta-E=       -0.000000159936 Rises=F Damp=F
 DIIS: error= 8.94D-06 at cycle   7 NSaved=   7.
 NSaved= 7 IEnMin= 7 EnMin= -1632.98021867306     IErMin= 7 ErrMin= 8.94D-06
 ErrMax= 8.94D-06  0.00D+00 EMaxC= 1.00D-01 BMatC= 9.65D-08 BMatP= 2.46D-07
 IDIUse=1 WtCom= 1.00D+00 WtEn= 0.00D+00
 Coeff-Com: -0.285D-04 0.461D-02 0.387D-02 0.474D-01 0.770D-01 0.399D+00
 Coeff-Com:  0.468D+00
 Coeff:     -0.285D-04 0.461D-02 0.387D-02 0.474D-01 0.770D-01 0.399D+00
 Coeff:      0.468D+00
 Gap=     0.066 Goal=   None    Shift=    0.000
 RMSDP=1.16D-06 MaxDP=6.88D-05 DE=-1.60D-07 OVMax= 2.31D-04

 Cycle   8  Pass 1  IDiag  1:
 RMSU=  6.45D-07    CP:  9.98D-01  9.91D-01  4.81D-01  6.94D-01  5.55D-01
                    CP:  6.85D-01  4.61D-01
 E= -1632.98021876153     Delta-E=       -0.000000088475 Rises=F Damp=F
 DIIS: error= 2.57D-06 at cycle   8 NSaved=   8.
 NSaved= 8 IEnMin= 8 EnMin= -1632.98021876153     IErMin= 8 ErrMin= 2.57D-06
 ErrMax= 2.57D-06  0.00D+00 EMaxC= 1.00D-01 BMatC= 1.31D-08 BMatP= 9.65D-08
 IDIUse=1 WtCom= 1.00D+00 WtEn= 0.00D+00
 Coeff-Com: -0.750D-05-0.141D-02-0.772D-03 0.936D-02 0.249D-01 0.202D+00
 Coeff-Com:  0.321D+00 0.445D+00
 Coeff:     -0.750D-05-0.141D-02-0.772D-03 0.936D-02 0.249D-01 0.202D+00
 Coeff:      0.321D+00 0.445D+00
 Gap=     0.066 Goal=   None    Shift=    0.000
 RMSDP=4.32D-07 MaxDP=2.50D-05 DE=-8.85D-08 OVMax= 7.16D-05

 Cycle   9  Pass 1  IDiag  1:
 RMSU=  2.01D-07    CP:  9.98D-01  9.91D-01  4.80D-01  6.94D-01  5.60D-01
                    CP:  6.93D-01  5.72D-01  5.07D-01
 E= -1632.98021877446     Delta-E=       -0.000000012925 Rises=F Damp=F
 DIIS: error= 8.32D-07 at cycle   9 NSaved=   9.
 NSaved= 9 IEnMin= 9 EnMin= -1632.98021877446     IErMin= 9 ErrMin= 8.32D-07
 ErrMax= 8.32D-07  0.00D+00 EMaxC= 1.00D-01 BMatC= 1.41D-09 BMatP= 1.31D-08
 IDIUse=1 WtCom= 1.00D+00 WtEn= 0.00D+00
 Coeff-Com: -0.391D-05-0.136D-02-0.862D-03 0.150D-02 0.887D-02 0.947D-01
 Coeff-Com:  0.168D+00 0.300D+00 0.430D+00
 Coeff:     -0.391D-05-0.136D-02-0.862D-03 0.150D-02 0.887D-02 0.947D-01
 Coeff:      0.168D+00 0.300D+00 0.430D+00
 Gap=     0.066 Goal=   None    Shift=    0.000
 RMSDP=1.30D-07 MaxDP=6.74D-06 DE=-1.29D-08 OVMax= 1.76D-05

 Cycle  10  Pass 1  IDiag  1:
 RMSU=  6.70D-08    CP:  9.98D-01  9.91D-01  4.80D-01  6.94D-01  5.61D-01
                    CP:  7.02D-01  5.58D-01  5.28D-01  5.17D-01
 E= -1632.98021877594     Delta-E=       -0.000000001485 Rises=F Damp=F
 DIIS: error= 1.81D-07 at cycle  10 NSaved=  10.
 NSaved=10 IEnMin=10 EnMin= -1632.98021877594     IErMin=10 ErrMin= 1.81D-07
 ErrMax= 1.81D-07  0.00D+00 EMaxC= 1.00D-01 BMatC= 6.97D-11 BMatP= 1.41D-09
 IDIUse=1 WtCom= 1.00D+00 WtEn= 0.00D+00
 Coeff-Com: -0.915D-06-0.666D-03-0.435D-03-0.126D-03 0.266D-02 0.352D-01
 Coeff-Com:  0.659D-01 0.131D+00 0.244D+00 0.523D+00
 Coeff:     -0.915D-06-0.666D-03-0.435D-03-0.126D-03 0.266D-02 0.352D-01
 Coeff:      0.659D-01 0.131D+00 0.244D+00 0.523D+00
 Gap=     0.066 Goal=   None    Shift=    0.000
 RMSDP=3.44D-08 MaxDP=1.59D-06 DE=-1.49D-09 OVMax= 4.84D-06

 Cycle  11  Pass 1  IDiag  1:
 RMSU=  2.41D-08    CP:  9.98D-01  9.91D-01  4.80D-01  6.94D-01  5.61D-01
                    CP:  7.03D-01  5.62D-01  5.29D-01  5.83D-01  7.19D-01
 E= -1632.98021877600     Delta-E=       -0.000000000057 Rises=F Damp=F
 DIIS: error= 1.10D-07 at cycle  11 NSaved=  11.
 NSaved=11 IEnMin=11 EnMin= -1632.98021877600     IErMin=11 ErrMin= 1.10D-07
 ErrMax= 1.10D-07  0.00D+00 EMaxC= 1.00D-01 BMatC= 1.48D-11 BMatP= 6.97D-11
 IDIUse=1 WtCom= 1.00D+00 WtEn= 0.00D+00
 Coeff-Com:  0.163D-06-0.214D-03-0.144D-03-0.371D-03 0.229D-03 0.747D-02
 Coeff-Com:  0.157D-01 0.375D-01 0.901D-01 0.346D+00 0.504D+00
 Coeff:      0.163D-06-0.214D-03-0.144D-03-0.371D-03 0.229D-03 0.747D-02
 Coeff:      0.157D-01 0.375D-01 0.901D-01 0.346D+00 0.504D+00
 Gap=     0.066 Goal=   None    Shift=    0.000
 RMSDP=1.44D-08 MaxDP=6.69D-07 DE=-5.73D-11 OVMax= 2.20D-06

 Cycle  12  Pass 1  IDiag  1:
 RMSU=  7.46D-09    CP:  9.98D-01  9.91D-01  4.80D-01  6.94D-01  5.61D-01
                    CP:  7.02D-01  5.62D-01  5.35D-01  5.71D-01  7.69D-01
                    CP:  5.66D-01
 E= -1632.98021877597     Delta-E=        0.000000000028 Rises=F Damp=F
 DIIS: error= 4.68D-08 at cycle  12 NSaved=  12.
 NSaved=12 IEnMin=11 EnMin= -1632.98021877600     IErMin=12 ErrMin= 4.68D-08
 ErrMax= 4.68D-08  0.00D+00 EMaxC= 1.00D-01 BMatC= 1.82D-12 BMatP= 1.48D-11
 IDIUse=1 WtCom= 1.00D+00 WtEn= 0.00D+00
 Coeff-Com:  0.240D-06-0.587D-04-0.417D-04-0.216D-03-0.165D-03 0.661D-03
 Coeff-Com:  0.234D-02 0.842D-02 0.284D-01 0.153D+00 0.318D+00 0.489D+00
 Coeff:      0.240D-06-0.587D-04-0.417D-04-0.216D-03-0.165D-03 0.661D-03
 Coeff:      0.234D-02 0.842D-02 0.284D-01 0.153D+00 0.318D+00 0.489D+00
 Gap=     0.066 Goal=   None    Shift=    0.000
 RMSDP=4.73D-09 MaxDP=2.22D-07 DE= 2.82D-11 OVMax= 6.72D-07

 Error on total polarization charges =  0.00445
 SCF Done:  E(RM06L) =  -1632.98021878     A.U. after   12 cycles
            NFock= 12  Conv=0.47D-08     -V/T= 2.0079
 KE= 1.620158849708D+03 PE=-1.055206019470D+04 EE= 3.936038682127D+03
 Leave Link  502 at Wed Aug 28 11:10:27 2019, MaxMem=   536870912 cpu:      2784.1
 (Enter /pbs_home/pkowalski/g09d01/g09/l701.exe)
 Compute integral first derivatives.
 ... and contract with generalized density number  0.
 D1PCM: PCM CHGder 1st derivatives, ID1Alg=3 FixD1E=F DoIter=F DoCFld=F I1PDM=0.
 GePol: Maximum number of non-zero 1st derivatives   =     197
 Leave Link  701 at Wed Aug 28 11:10:41 2019, MaxMem=   536870912 cpu:       116.0
 (Enter /pbs_home/pkowalski/g09d01/g09/l702.exe)
 L702 exits ... SP integral derivatives will be done elsewhere.
 Leave Link  702 at Wed Aug 28 11:10:41 2019, MaxMem=   536870912 cpu:         0.2
 (Enter /pbs_home/pkowalski/g09d01/g09/l703.exe)
 Compute integral first derivatives, UseDBF=F ICtDFT=           0.
 Integral derivatives from FoFJK, PRISM(SPDF).
 Calling FoFJK, ICntrl=      2527 FMM=F ISym2X=0 I1Cent= 0 IOpClX= 0 NMat=1 NMatS=1 NMatT=0.
 FoFJK:  IHMeth= 1 ICntrl=    2527 DoSepK=F KAlg= 0 I1Cent=   0 FoldK=F
 IRaf=         0 NMat=   1 IRICut=       1 DoRegI=T DoRafI=F ISym2E= 0.
 FoFCou: FMM=F IPFlag=           0 FMFlag=      100000 FMFlg1=         800
         NFxFlg=           0 DoJE=F BraDBF=F KetDBF=F FulRan=T
         wScrn=  0.000000 ICntrl=    2527 IOpCl=  0 I1Cent=           0 NGrid=           0
         NMat0=    1 NMatS0=      1 NMatT0=    0 NMatD0=    1 NMtDS0=    0 NMtDT0=    0
 Symmetry not used in FoFCou.
 Leave Link  703 at Wed Aug 28 11:12:09 2019, MaxMem=   536870912 cpu:       695.6
 (Enter /pbs_home/pkowalski/g09d01/g09/l716.exe)
 Dipole        = 9.87131260D-03-1.61399249D+00 6.12413211D-03
 ***** Axes restored to original set *****
 -------------------------------------------------------------------
 Center     Atomic                   Forces (Hartrees/Bohr)
 Number     Number              X              Y              Z
 -------------------------------------------------------------------
      1        6           0.001629323    0.000133442   -0.001743562
      2        6          -0.000236399   -0.000586390    0.000639735
      3        6           0.001537261   -0.000718832   -0.001162216
      4        8          -0.002750290    0.001220699    0.001601771
      5        6           0.002948546    0.001453608    0.001361232
      6        6          -0.000432798    0.000252271   -0.000476271
      7        6          -0.001128740   -0.000943716    0.001564655
      8        6          -0.000520047   -0.000631847   -0.000150577
      9        6          -0.001551053    0.001415167    0.000209349
     10        6          -0.000255615   -0.002123358   -0.001347710
     11        6          -0.000687022   -0.000378566    0.000200475
     12        9           0.000273748    0.001483913    0.001484767
     13        9          -0.000875842   -0.000946115   -0.001294926
     14        9           0.000614670    0.000318474   -0.000431635
     15        9          -0.000219119    0.000781061    0.000508562
     16        9          -0.000040460   -0.001566691    0.000013279
     17        9           0.000149778    0.000812110    0.001213950
     18        6          -0.000389346    0.003942720   -0.000671081
     19        6          -0.000094462   -0.001910504   -0.000671261
     20        6           0.000167233   -0.001069862    0.000344527
     21        1           0.000286729    0.000232554    0.000293932
     22        1          -0.000035523    0.000202917    0.000115004
     23        1          -0.000163233    0.000326264   -0.000256234
     24        6          -0.000719195    0.000512901   -0.001008469
     25        1           0.000050558   -0.000002328    0.000082332
     26        1           0.000494258   -0.000030763   -0.000093635
     27        1           0.000070198    0.000250513   -0.000465740
     28        6          -0.000793893   -0.000275488    0.000063748
     29        6           0.000280632   -0.001240569   -0.000280455
     30        6          -0.000656446    0.001288705    0.000570409
     31        8           0.001879343   -0.002679743   -0.000616800
     32        6           0.000376617   -0.000032528    0.000509726
     33        6          -0.000085891    0.000464151   -0.000290374
     34        6           0.000207368    0.000082510    0.000270980
     35        1           0.000054704   -0.000238161   -0.000159372
     36        1           0.000203126    0.000050707   -0.000009273
     37        1           0.000149240   -0.000207814    0.000033902
     38        1           0.000275245    0.000088035   -0.000030605
     39        6          -0.000020226    0.000669103   -0.000332266
     40        6           0.000590864   -0.000173785    0.000205900
     41        6          -0.000009974   -0.000573202    0.000194861
     42        1          -0.000281760   -0.000012524    0.000058459
     43        1          -0.000021939    0.000181872   -0.000026214
     44        1           0.000045727    0.000219637    0.000030373
     45        1          -0.000315898   -0.000040547   -0.000053255
 -------------------------------------------------------------------
 Cartesian Forces:  Max     0.003942720 RMS     0.000899990
 Leave Link  716 at Wed Aug 28 11:12:09 2019, MaxMem=   536870912 cpu:         0.2
 (Enter /pbs_home/pkowalski/g09d01/g09/l103.exe)

 GradGradGradGradGradGradGradGradGradGradGradGradGradGradGradGradGradGrad
 Berny optimization.
 Using GEDIIS/GDIIS optimizer.
 FormGI is forming the generalized inverse of G from B-inverse, IUseBI=4.
 Internal  Forces:  Max     0.002830806 RMS     0.000524315
 Search for a local minimum.
 Step number   4 out of a maximum of  270
 All quantities printed in internal units (Hartrees-Bohrs-Radians)
 RMS Force = .52432D-03 SwitMx=.10000D-02 MixMth= 2
 Mixed Optimization -- En-DIIS/RFO-DIIS
 Update second derivatives using D2CorX and points    3    4
 DE= -2.49D-03 DEPred=-2.37D-03 R= 1.05D+00
 TightC=F SS=  1.41D+00  RLast= 4.82D-01 DXNew= 1.4270D+00 1.4455D+00
 Trust test= 1.05D+00 RLast= 4.82D-01 DXMaxT set to 1.43D+00
 ITU=  1  1  1  0
 Use linear search instead of GDIIS.
     Eigenvalues ---    0.00228   0.00230   0.00521   0.00743   0.00932
     Eigenvalues ---    0.00984   0.01101   0.01154   0.01277   0.01324
     Eigenvalues ---    0.01947   0.01976   0.01979   0.01986   0.01995
     Eigenvalues ---    0.02002   0.02003   0.02007   0.02069   0.02087
     Eigenvalues ---    0.02090   0.02094   0.02101   0.02104   0.02121
     Eigenvalues ---    0.02156   0.02282   0.02297   0.04426   0.04649
     Eigenvalues ---    0.04919   0.05457   0.05465   0.05641   0.05653
     Eigenvalues ---    0.05884   0.06330   0.07457   0.07518   0.08104
     Eigenvalues ---    0.08822   0.09177   0.09268   0.09341   0.10125
     Eigenvalues ---    0.10434   0.11134   0.12182   0.12484   0.14113
     Eigenvalues ---    0.14519   0.15930   0.15999   0.16000   0.16000
     Eigenvalues ---    0.16000   0.16000   0.16000   0.16000   0.16000
     Eigenvalues ---    0.16000   0.16000   0.16001   0.16004   0.16036
     Eigenvalues ---    0.16998   0.17352   0.20641   0.21989   0.22003
     Eigenvalues ---    0.22580   0.22675   0.24137   0.24234   0.24344
     Eigenvalues ---    0.24418   0.24711   0.24770   0.24805   0.25759
     Eigenvalues ---    0.26811   0.27810   0.28120   0.28378   0.28411
     Eigenvalues ---    0.28508   0.31907   0.32458   0.32489   0.32518
     Eigenvalues ---    0.32549   0.32580   0.32600   0.33147   0.33587
     Eigenvalues ---    0.34677   0.35718   0.35724   0.35727   0.35729
     Eigenvalues ---    0.35739   0.35821   0.36042   0.36332   0.36994
     Eigenvalues ---    0.37358   0.40059   0.40246   0.40364   0.41529
     Eigenvalues ---    0.41570   0.43820   0.44398   0.44589   0.45275
     Eigenvalues ---    0.45542   0.45790   0.46138   0.46168   0.46830
     Eigenvalues ---    0.47496   0.47895   0.48100   0.48375   0.48513
     Eigenvalues ---    0.48730   0.49314   0.52237   0.52417
 RFO step:  Lambda=-1.11418637D-03 EMin= 2.28118454D-03
 Quartic linear search produced a step of  0.38167.
 Iteration  1 RMS(Cart)=  0.05115765 RMS(Int)=  0.00081378
 Iteration  2 RMS(Cart)=  0.00172528 RMS(Int)=  0.00031192
 Iteration  3 RMS(Cart)=  0.00000077 RMS(Int)=  0.00031192
 ITry= 1 IFail=0 DXMaxC= 2.21D-01 DCOld= 1.00D+10 DXMaxT= 1.43D+00 DXLimC= 3.00D+00 Rises=F
 Variable       Old X    -DE/DX   Delta X   Delta X   Delta X     New X
                                 (Linear)    (Quad)   (Total)
    R1        2.71379  -0.00043   0.00091  -0.00203  -0.00099   2.71280
    R2        2.89894  -0.00141   0.00290  -0.00510  -0.00292   2.89602
    R3        2.57335  -0.00283   0.00841  -0.01704  -0.00820   2.56515
    R4        2.67526  -0.00072   0.00228  -0.00234   0.00021   2.67547
    R5        2.65123  -0.00005  -0.00014  -0.00006  -0.00023   2.65100
    R6        2.55169  -0.00036  -0.00059  -0.00104  -0.00153   2.55016
    R7        2.62496   0.00060   0.00004   0.00153   0.00154   2.62650
    R8        2.72709   0.00209   0.00564   0.00736   0.01274   2.73984
    R9        2.86831   0.00035  -0.00289   0.00304  -0.00051   2.86780
   R10        2.87278   0.00056  -0.00237   0.00255   0.00018   2.87296
   R11        2.63541   0.00010  -0.00048   0.00030  -0.00014   2.63527
   R12        2.06127  -0.00023   0.00032  -0.00073  -0.00041   2.06086
   R13        2.82113  -0.00097   0.00071  -0.00363  -0.00272   2.81841
   R14        2.74944  -0.00097  -0.00203  -0.00420  -0.00492   2.74453
   R15        2.92386   0.00048   0.00278   0.00344   0.00595   2.92981
   R16        2.57028   0.00191  -0.00017   0.00454   0.00438   2.57466
   R17        2.54744   0.00114  -0.00092   0.00212   0.00121   2.54864
   R18        2.82670  -0.00155  -0.00031  -0.00660  -0.00682   2.81988
   R19        2.56928  -0.00091   0.00350  -0.00861  -0.00470   2.56458
   R20        2.92336   0.00070   0.00245   0.00392   0.00592   2.92928
   R21        2.55105   0.00044  -0.00026  -0.00003  -0.00029   2.55076
   R22        2.52147   0.00070  -0.00167   0.00046  -0.00122   2.52026
   R23        2.55424   0.00064  -0.00127   0.00101  -0.00026   2.55397
   R24        2.56708   0.00147   0.00147   0.00285   0.00432   2.57140
   R25        2.89670  -0.00212   0.00087  -0.00680  -0.00652   2.89018
   R26        2.87972   0.00005  -0.00192   0.00005  -0.00187   2.87785
   R27        2.72509   0.00266   0.00644   0.00910   0.01534   2.74043
   R28        2.71071   0.00006  -0.00159   0.00008  -0.00137   2.70933
   R29        2.07223   0.00037  -0.00053   0.00124   0.00071   2.07294
   R30        2.07252  -0.00005  -0.00058  -0.00046  -0.00104   2.07147
   R31        2.07315   0.00037  -0.00013   0.00116   0.00103   2.07418
   R32        2.07201   0.00001  -0.00062  -0.00024  -0.00086   2.07114
   R33        2.07275   0.00048   0.00019   0.00156   0.00175   2.07450
   R34        2.07212   0.00043  -0.00047   0.00148   0.00101   2.07313
   R35        2.64958   0.00026  -0.00015   0.00082   0.00074   2.65032
   R36        2.06518  -0.00020   0.00038  -0.00051  -0.00013   2.06506
   R37        2.67514  -0.00084   0.00140  -0.00301  -0.00145   2.67369
   R38        2.65014  -0.00015  -0.00084  -0.00017  -0.00102   2.64912
   R39        2.55324   0.00010  -0.00015  -0.00024  -0.00039   2.55285
   R40        2.62505   0.00054   0.00008   0.00134   0.00139   2.62644
   R41        2.63611   0.00010  -0.00006   0.00019   0.00015   2.63625
   R42        2.06125  -0.00020   0.00030  -0.00062  -0.00032   2.06093
   R43        2.62790   0.00019  -0.00044   0.00041   0.00001   2.62791
   R44        2.06332  -0.00024   0.00028  -0.00072  -0.00044   2.06288
   R45        2.06126  -0.00013   0.00052  -0.00030   0.00022   2.06148
   R46        2.62743   0.00048  -0.00067   0.00133   0.00069   2.62812
   R47        2.06251  -0.00021   0.00155  -0.00078   0.00077   2.06328
   R48        2.65059   0.00018   0.00035   0.00045   0.00085   2.65144
   R49        2.06332  -0.00025   0.00026  -0.00073  -0.00047   2.06286
   R50        2.06508  -0.00016   0.00036  -0.00038  -0.00002   2.06506
    A1        1.84605   0.00039  -0.00333   0.00183  -0.00260   1.84346
    A2        2.37547   0.00013   0.00576   0.00020   0.00642   2.38188
    A3        2.05888  -0.00051  -0.00157  -0.00093  -0.00228   2.05660
    A4        1.85046   0.00028  -0.00054  -0.00018  -0.00103   1.84943
    A5        2.34445  -0.00040   0.00137   0.00055   0.00216   2.34661
    A6        2.08456   0.00013  -0.00141   0.00042  -0.00099   2.08357
    A7        1.98394   0.00007   0.00244  -0.00213  -0.00006   1.98389
    A8        2.13291  -0.00024   0.00045  -0.00105  -0.00057   2.13235
    A9        2.16614   0.00017  -0.00294   0.00304   0.00037   2.16651
   A10        1.88394  -0.00045  -0.00497  -0.00131  -0.00765   1.87629
   A11        1.82897  -0.00035   0.00019  -0.00666  -0.00673   1.82225
   A12        1.88352   0.00067   0.00755   0.01212   0.01958   1.90310
   A13        1.95298  -0.00102  -0.00051  -0.01559  -0.01626   1.93671
   A14        1.94713   0.00004  -0.00590   0.00431  -0.00151   1.94562
   A15        1.87709   0.00023  -0.00180  -0.00063  -0.00241   1.87468
   A16        1.96976   0.00035   0.00033   0.00531   0.00579   1.97555
   A17        2.04555   0.00036  -0.00029   0.00166   0.00130   2.04686
   A18        2.10752  -0.00036  -0.00123  -0.00223  -0.00343   2.10409
   A19        2.13007   0.00000   0.00152   0.00057   0.00212   2.13219
   A20        2.28022  -0.00074   0.00261  -0.00573  -0.00598   2.27424
   A21        2.10598   0.00024   0.00063   0.00360   0.00323   2.10920
   A22        1.89586   0.00051   0.00059   0.00377   0.00355   1.89941
   A23        1.79614  -0.00073   0.00555  -0.00451   0.00143   1.79757
   A24        1.95457   0.00080   0.00215   0.00696   0.00914   1.96371
   A25        2.01352  -0.00080   0.00029  -0.01121  -0.01113   2.00239
   A26        1.90410  -0.00040  -0.00523  -0.00385  -0.00913   1.89497
   A27        1.93070   0.00072   0.00038   0.00433   0.00448   1.93518
   A28        1.86345   0.00039  -0.00323   0.00797   0.00481   1.86826
   A29        1.91658   0.00053   0.00206   0.00225   0.00401   1.92059
   A30        2.09977   0.00081   0.00183   0.00784   0.00937   2.10914
   A31        2.26194  -0.00130  -0.00095  -0.00591  -0.00906   2.25288
   A32        1.82707  -0.00002  -0.00052  -0.00011  -0.00097   1.82610
   A33        1.87640   0.00034   0.00077   0.00744   0.00828   1.88468
   A34        1.98631  -0.00039  -0.00136  -0.00775  -0.00908   1.97723
   A35        1.88854  -0.00003   0.00237   0.00466   0.00717   1.89571
   A36        1.97903   0.00017  -0.00276  -0.00306  -0.00587   1.97316
   A37        1.90126  -0.00004   0.00179  -0.00007   0.00172   1.90298
   A38        1.81149  -0.00057   0.00304  -0.00419  -0.00080   1.81070
   A39        2.01017  -0.00091  -0.00499  -0.01205  -0.01716   1.99302
   A40        1.94920   0.00032   0.00498   0.00340   0.00831   1.95750
   A41        1.92975   0.00065   0.00128   0.00475   0.00605   1.93580
   A42        1.90423   0.00049  -0.00208   0.00467   0.00226   1.90648
   A43        1.85821   0.00010  -0.00205   0.00412   0.00214   1.86035
   A44        1.90449  -0.00033   0.00394  -0.00072   0.00300   1.90749
   A45        1.96775   0.00009   0.00196   0.00600   0.00804   1.97580
   A46        1.95435   0.00060  -0.00512   0.00224  -0.00279   1.95156
   A47        1.92548   0.00033   0.00088  -0.00049   0.00024   1.92572
   A48        1.82807  -0.00066  -0.00157  -0.00800  -0.00956   1.81851
   A49        1.87864  -0.00008  -0.00034  -0.00005  -0.00034   1.87830
   A50        2.06656  -0.00070   0.00059  -0.00399  -0.00329   2.06327
   A51        2.37682  -0.00015   0.00191  -0.00163   0.00055   2.37737
   A52        1.83795   0.00086  -0.00185   0.00612   0.00365   1.84160
   A53        1.91588   0.00004  -0.00086   0.00107   0.00021   1.91610
   A54        1.91459   0.00035  -0.00045   0.00337   0.00292   1.91751
   A55        1.94599  -0.00025  -0.00043  -0.00325  -0.00368   1.94231
   A56        1.89655  -0.00002   0.00136   0.00164   0.00300   1.89954
   A57        1.88935   0.00002   0.00072  -0.00088  -0.00016   1.88919
   A58        1.90064  -0.00013  -0.00028  -0.00192  -0.00220   1.89845
   A59        1.91598  -0.00005  -0.00041  -0.00006  -0.00047   1.91552
   A60        1.94390   0.00014  -0.00015   0.00037   0.00022   1.94411
   A61        1.91737   0.00009  -0.00060   0.00122   0.00062   1.91799
   A62        1.89936  -0.00009  -0.00009  -0.00124  -0.00133   1.89803
   A63        1.89557   0.00010   0.00099   0.00212   0.00311   1.89868
   A64        1.89080  -0.00019   0.00031  -0.00240  -0.00209   1.88871
   A65        2.12400  -0.00035   0.00041  -0.00149  -0.00104   2.12295
   A66        2.07647   0.00024  -0.00038   0.00136   0.00096   2.07744
   A67        2.08270   0.00011  -0.00003   0.00014   0.00009   2.08279
   A68        1.85093   0.00008  -0.00039  -0.00065  -0.00124   1.84969
   A69        2.34370  -0.00051  -0.00050  -0.00001  -0.00037   2.34333
   A70        2.08652   0.00043   0.00077   0.00155   0.00230   2.08882
   A71        1.98165  -0.00007   0.00141  -0.00254  -0.00147   1.98018
   A72        2.13211  -0.00035  -0.00060  -0.00139  -0.00195   2.13015
   A73        2.16932   0.00042  -0.00084   0.00383   0.00318   2.17250
   A74        1.87591  -0.00032  -0.00510   0.00156  -0.00454   1.87137
   A75        2.04496   0.00030  -0.00072   0.00134   0.00057   2.04552
   A76        2.10718  -0.00020  -0.00107  -0.00100  -0.00205   2.10513
   A77        2.13104  -0.00009   0.00179  -0.00034   0.00147   2.13250
   A78        2.10757  -0.00013  -0.00012  -0.00037  -0.00043   2.10714
   A79        2.08617   0.00009   0.00039   0.00024   0.00060   2.08677
   A80        2.08944   0.00004  -0.00027   0.00013  -0.00017   2.08927
   A81        2.07167   0.00024   0.00096   0.00084   0.00173   2.07341
   A82        2.10490  -0.00021  -0.00139  -0.00124  -0.00262   2.10228
   A83        2.10660  -0.00002   0.00043   0.00044   0.00088   2.10749
   A84        2.07084   0.00002  -0.00008  -0.00007  -0.00019   2.07065
   A85        2.10525  -0.00026  -0.00131  -0.00205  -0.00336   2.10189
   A86        2.10709   0.00024   0.00140   0.00211   0.00350   2.11059
   A87        2.10736  -0.00020  -0.00052  -0.00066  -0.00116   2.10620
   A88        2.08922   0.00017  -0.00015   0.00111   0.00094   2.09016
   A89        2.08659   0.00003   0.00068  -0.00042   0.00024   2.08683
   A90        2.12456  -0.00019   0.00115  -0.00076   0.00042   2.12498
   A91        2.07634   0.00016  -0.00065   0.00097   0.00030   2.07664
   A92        2.08229   0.00003  -0.00050  -0.00021  -0.00072   2.08157
    D1        0.17070   0.00008   0.01883   0.01023   0.02902   0.19972
    D2       -3.06781   0.00027   0.01011   0.02056   0.03073  -3.03708
    D3       -2.88502  -0.00001   0.00775  -0.00659   0.00085  -2.88417
    D4        0.15966   0.00019  -0.00097   0.00374   0.00255   0.16221
    D5       -0.23413  -0.00017  -0.02710  -0.02821  -0.05528  -0.28941
    D6       -2.31115  -0.00036  -0.02401  -0.03559  -0.05946  -2.37060
    D7        1.79478  -0.00060  -0.02939  -0.04049  -0.06969   1.72509
    D8        2.84008  -0.00007  -0.01781  -0.01497  -0.03282   2.80726
    D9        0.76307  -0.00026  -0.01471  -0.02235  -0.03701   0.72606
   D10       -1.41420  -0.00050  -0.02009  -0.02726  -0.04724  -1.46144
   D11       -0.19335  -0.00014  -0.02131  -0.01621  -0.03746  -0.23081
   D12        2.89094   0.00022   0.02540   0.02534   0.05092   2.94186
   D13        3.04183  -0.00027  -0.03338  -0.03465  -0.06820   2.97363
   D14       -0.15706   0.00009   0.01333   0.00690   0.02017  -0.13688
   D15       -0.04423   0.00029  -0.00364   0.01467   0.01117  -0.03306
   D16        3.07729   0.00017  -0.00656   0.00696   0.00052   3.07781
   D17       -3.10625   0.00017   0.00339   0.00618   0.00956  -3.09669
   D18        0.01527   0.00005   0.00046  -0.00153  -0.00109   0.01418
   D19       -3.04834  -0.00025   0.00911  -0.01162  -0.00259  -3.05093
   D20        0.08823  -0.00006   0.00938  -0.00176   0.00754   0.09577
   D21       -0.01375  -0.00004  -0.00047  -0.00024  -0.00068  -0.01443
   D22        3.12283   0.00016  -0.00020   0.00962   0.00945   3.13227
   D23       -0.11243  -0.00034  -0.01437  -0.03373  -0.04791  -0.16034
   D24        3.04968  -0.00021  -0.01141  -0.02579  -0.03701   3.01266
   D25       -0.00778  -0.00004  -0.00049   0.00135   0.00085  -0.00693
   D26       -3.14016   0.00000   0.00080   0.00117   0.00197  -3.13819
   D27        3.11161  -0.00018  -0.00369  -0.00725  -0.01094   3.10068
   D28       -0.02077  -0.00014  -0.00240  -0.00742  -0.00982  -0.03059
   D29        0.20984   0.00030   0.02505   0.03687   0.06177   0.27161
   D30        2.24348   0.00091   0.03121   0.04951   0.08031   2.32379
   D31       -1.87083   0.00154   0.02641   0.05855   0.08494  -1.78590
   D32       -0.98585  -0.00006   0.01133   0.01515   0.02658  -0.95927
   D33        1.16001   0.00019   0.01657   0.01810   0.03467   1.19468
   D34       -3.00147   0.00060   0.01376   0.02408   0.03803  -2.96343
   D35       -2.98602  -0.00005   0.00979   0.01377   0.02402  -2.96199
   D36       -0.84016   0.00020   0.01503   0.01672   0.03211  -0.80804
   D37        1.28155   0.00061   0.01222   0.02270   0.03548   1.31703
   D38        1.18134  -0.00063   0.01630   0.00763   0.02411   1.20546
   D39       -2.95598  -0.00039   0.02154   0.01058   0.03220  -2.92378
   D40       -0.83427   0.00003   0.01874   0.01656   0.03557  -0.79870
   D41       -3.07849   0.00040   0.00980   0.02742   0.03720  -3.04130
   D42        1.09987   0.00046   0.01028   0.02878   0.03904   1.13891
   D43       -0.99515   0.00054   0.01040   0.03074   0.04111  -0.95404
   D44       -1.07896  -0.00042   0.00869   0.01076   0.01933  -1.05963
   D45        3.09940  -0.00036   0.00917   0.01212   0.02118   3.12058
   D46        1.00438  -0.00028   0.00928   0.01408   0.02325   1.02763
   D47        1.07615   0.00002   0.00008   0.01928   0.01950   1.09565
   D48       -1.02867   0.00008   0.00056   0.02064   0.02134  -1.00733
   D49       -3.12369   0.00017   0.00067   0.02259   0.02341  -3.10028
   D50       -0.00078   0.00002   0.00054   0.00055   0.00111   0.00033
   D51       -3.13622  -0.00001   0.00060  -0.00202  -0.00141  -3.13764
   D52        3.13147  -0.00001  -0.00077   0.00072  -0.00005   3.13142
   D53       -0.00397  -0.00005  -0.00071  -0.00186  -0.00258  -0.00655
   D54       -2.74464   0.00044   0.02879   0.03334   0.06232  -2.68232
   D55        1.49588   0.00095   0.03079   0.03720   0.06799   1.56386
   D56       -0.64034   0.00039   0.03317   0.02946   0.06276  -0.57759
   D57        0.44895   0.00011  -0.01358  -0.00441  -0.01788   0.43108
   D58       -1.59371   0.00062  -0.01158  -0.00054  -0.01221  -1.60592
   D59        2.55325   0.00007  -0.00920  -0.00828  -0.01744   2.53581
   D60        3.02391  -0.00010  -0.03037  -0.02225  -0.05305   2.97086
   D61       -0.21391   0.00012  -0.00843   0.01835   0.01003  -0.20388
   D62       -0.16355   0.00015   0.00722   0.01071   0.01786  -0.14569
   D63        2.88182   0.00038   0.02916   0.05131   0.08094   2.96276
   D64       -0.55848  -0.00029   0.01601  -0.00326   0.01253  -0.54596
   D65        1.44723  -0.00019   0.01878   0.00522   0.02387   1.47110
   D66       -2.72871  -0.00025   0.02072   0.00546   0.02607  -2.70263
   D67        1.51968   0.00006   0.01906   0.00065   0.01963   1.53931
   D68       -2.75779   0.00017   0.02183   0.00912   0.03097  -2.72682
   D69       -0.65055   0.00011   0.02377   0.00937   0.03318  -0.61737
   D70       -2.71868   0.00072   0.01215   0.01055   0.02257  -2.69611
   D71       -0.71296   0.00083   0.01492   0.01902   0.03392  -0.67905
   D72        1.39428   0.00077   0.01686   0.01927   0.03612   1.43040
   D73       -0.19526  -0.00050   0.00276  -0.01323  -0.01035  -0.20561
   D74       -2.30713  -0.00040   0.00187  -0.00937  -0.00766  -2.31478
   D75        1.85380  -0.00010   0.00438  -0.00849  -0.00411   1.84969
   D76        3.05420  -0.00093  -0.02220  -0.05981  -0.08156   2.97264
   D77        0.94233  -0.00083  -0.02309  -0.05595  -0.07886   0.86347
   D78       -1.17993  -0.00053  -0.02058  -0.05507  -0.07531  -1.25524
   D79       -0.08061  -0.00040   0.00780  -0.02547  -0.01781  -0.09842
   D80        2.98443  -0.00020   0.01906  -0.01494   0.00416   2.98859
   D81        2.94340   0.00003   0.03498   0.02490   0.05966   3.00306
   D82       -0.27475   0.00023   0.04625   0.03542   0.08163  -0.19312
   D83        0.46441   0.00053  -0.01229   0.01029  -0.00199   0.46242
   D84        2.62949  -0.00056  -0.01570  -0.00417  -0.01978   2.60971
   D85       -1.61571   0.00023  -0.01870   0.00636  -0.01229  -1.62800
   D86       -1.53279   0.00016  -0.01394  -0.00017  -0.01415  -1.54694
   D87        0.63229  -0.00092  -0.01736  -0.01463  -0.03194   0.60035
   D88        2.67027  -0.00014  -0.02035  -0.00410  -0.02445   2.64583
   D89        2.63926   0.00013  -0.01611  -0.00138  -0.01755   2.62171
   D90       -1.47885  -0.00096  -0.01952  -0.01584  -0.03534  -1.51418
   D91        0.55914  -0.00017  -0.02251  -0.00531  -0.02785   0.53129
   D92        0.69726  -0.00027  -0.01053   0.00370  -0.00671   0.69055
   D93       -2.38940  -0.00039  -0.01879  -0.00366  -0.02245  -2.41186
   D94       -1.47364  -0.00038  -0.01622  -0.00304  -0.01913  -1.49277
   D95        1.72288  -0.00050  -0.02448  -0.01040  -0.03487   1.68801
   D96        2.79253  -0.00009  -0.01540   0.00154  -0.01374   2.77878
   D97       -0.29414  -0.00021  -0.02366  -0.00582  -0.02948  -0.32362
   D98        3.14045   0.00049  -0.00087   0.03805   0.03731  -3.10543
   D99        1.05768   0.00029  -0.00174   0.03331   0.03170   1.08937
   D100      -1.04918   0.00039  -0.00081   0.03557   0.03489  -1.01429
   D101      -1.00864   0.00038   0.00618   0.04097   0.04709  -0.96154
   D102      -3.09141   0.00017   0.00530   0.03623   0.04148  -3.04993
   D103       1.08492   0.00027   0.00624   0.03849   0.04468   1.12960
   D104       0.97638  -0.00028   0.00459   0.03123   0.03574   1.01212
   D105      -1.10639  -0.00049   0.00371   0.02650   0.03012  -1.07627
   D106       3.06994  -0.00039   0.00465   0.02876   0.03332   3.10326
   D107       2.33170  -0.00005   0.02610   0.01374   0.03957   2.37127
   D108       0.27003   0.00043   0.02499   0.01824   0.04308   0.31311
   D109      -1.77931   0.00041   0.02491   0.02278   0.04766  -1.73165
   D110      -2.86396  -0.00004   0.00302  -0.01627  -0.01341  -2.87737
   D111       0.20591   0.00021   0.00078  -0.00049   0.00017   0.20608
   D112       0.20783   0.00010   0.01337  -0.00694   0.00648   0.21431
   D113      -3.00548   0.00035   0.01112   0.00883   0.02007  -2.98542
   D114       0.00181  -0.00002  -0.00059  -0.00231  -0.00289  -0.00108
   D115      -3.13587  -0.00008  -0.00051  -0.00454  -0.00507  -3.14094
   D116       3.13723   0.00002  -0.00065   0.00028  -0.00035   3.13687
   D117      -0.00045  -0.00004  -0.00057  -0.00195  -0.00253  -0.00298
   D118      -0.04457   0.00051   0.00253   0.02155   0.02418  -0.02038
   D119       3.08196   0.00027  -0.00237   0.01448   0.01221   3.09417
   D120      -3.12716   0.00035   0.00443   0.00863   0.01309  -3.11406
   D121      -0.00062   0.00011  -0.00047   0.00156   0.00111   0.00049
   D122      -3.06573  -0.00035   0.00230  -0.01817  -0.01596  -3.08169
   D123       0.07763  -0.00019   0.00413  -0.01172  -0.00767   0.06996
   D124      -0.00339  -0.00009  -0.00023  -0.00082  -0.00106  -0.00444
   D125       3.13998   0.00006   0.00161   0.00563   0.00724  -3.13597
   D126      -0.15195  -0.00052  -0.01815  -0.02560  -0.04361  -0.19556
   D127       3.00507  -0.00027  -0.01313  -0.01831  -0.03124   2.97383
   D128      -0.00017  -0.00005  -0.00009  -0.00079  -0.00090  -0.00107
   D129      -3.13579   0.00001   0.00181  -0.00038   0.00143  -3.13436
   D130       3.12472  -0.00032  -0.00552  -0.00870  -0.01428   3.11043
   D131      -0.01091  -0.00026  -0.00362  -0.00829  -0.01195  -0.02286
   D132       0.00506  -0.00002   0.00136  -0.00068   0.00069   0.00575
   D133      -3.13669   0.00000   0.00091  -0.00156  -0.00064  -3.13733
   D134       3.14059  -0.00009  -0.00057  -0.00110  -0.00169   3.13890
   D135      -0.00116  -0.00007  -0.00103  -0.00198  -0.00302  -0.00418
   D136       0.00560   0.00002   0.00055   0.00208   0.00261   0.00821
   D137      -3.13097  -0.00018   0.00028  -0.00778  -0.00754  -3.13851
   D138      -3.13992   0.00008   0.00047   0.00432   0.00479  -3.13512
   D139       0.00670  -0.00011   0.00021  -0.00554  -0.00535   0.00134
   D140       0.00822   0.00002   0.00147  -0.00061   0.00085   0.00907
   D141      -3.13956   0.00012   0.00131   0.00524   0.00656  -3.13300
   D142      -3.13515  -0.00014  -0.00036  -0.00707  -0.00749   3.14054
   D143       0.00025  -0.00004  -0.00052  -0.00122  -0.00178  -0.00152
   D144      -0.00929   0.00004  -0.00210   0.00141  -0.00069  -0.00998
   D145       3.13246   0.00002  -0.00164   0.00229   0.00065   3.13310
   D146       3.13848  -0.00006  -0.00194  -0.00444  -0.00639   3.13209
   D147      -0.00296  -0.00008  -0.00148  -0.00356  -0.00506  -0.00802
         Item               Value     Threshold  Converged?
 Maximum Force            0.002831     0.000450     NO 
 RMS     Force            0.000524     0.000300     NO 
 Maximum Displacement     0.220958     0.001800     NO 
 RMS     Displacement     0.050747     0.001200     NO 
 Predicted change in Energy=-7.876285D-04
 Lowest energy point so far.  Saving SCF results.
 GradGradGradGradGradGradGradGradGradGradGradGradGradGradGradGradGradGrad

 Leave Link  103 at Wed Aug 28 11:12:09 2019, MaxMem=   536870912 cpu:         1.1
 (Enter /pbs_home/pkowalski/g09d01/g09/l202.exe)
                          Input orientation:                          
 ---------------------------------------------------------------------
 Center     Atomic      Atomic             Coordinates (Angstroms)
 Number     Number       Type             X           Y           Z
 ---------------------------------------------------------------------
      1          6           0       -1.703518    0.015472   -0.432633
      2          6           0       -3.011097    0.288450   -0.958494
      3          6           0       -3.803090   -0.840580   -0.638297
      4          8           0       -3.122923   -1.816187   -0.000587
      5          6           0       -1.716467   -1.466677   -0.043209
      6          6           0       -5.160935   -0.898690   -0.929245
      7          6           0       -0.578303    0.729096   -0.173371
      8          6           0       -0.190257    2.105797   -0.595870
      9          6           0        0.506603    0.153403    0.601776
     10          6           0        1.359102    2.051007   -0.581904
     11          6           0        1.704961    1.040546    0.541566
     12          9           0       -0.598836    3.057696    0.289129
     13          9           0       -0.647276    2.473065   -1.810447
     14          9           0        1.768710    1.539966   -1.762168
     15          9           0        1.927291    3.244400   -0.404050
     16          9           0        2.859940    0.393506    0.269671
     17          9           0        1.902732    1.715645    1.706341
     18          6           0       -1.062681   -1.626915    1.316908
     19          6           0        0.335855   -1.008899    1.281234
     20          6           0       -1.879933   -1.021802    2.450548
     21          1           0       -1.340715   -1.135932    3.398982
     22          1           0       -2.845602   -1.534643    2.528524
     23          1           0       -2.060533    0.048048    2.284563
     24          6           0       -1.068549   -2.318499   -1.122995
     25          1           0       -1.179316   -3.379976   -0.873559
     26          1           0        0.000221   -2.089847   -1.225767
     27          1           0       -1.553968   -2.129960   -2.088574
     28          6           0       -5.729720    0.213133   -1.549757
     29          6           0        1.177961   -1.924247    1.994354
     30          6           0        0.418034   -3.106526    2.157265
     31          8           0       -0.827338   -3.020704    1.640890
     32          6           0        0.941695   -4.242142    2.763766
     33          6           0       -4.968312    1.346520   -1.870167
     34          6           0       -3.610335    1.397044   -1.574869
     35          1           0       -3.018393    2.279586   -1.821358
     36          1           0       -6.796098    0.199646   -1.788140
     37          1           0       -5.448495    2.198441   -2.355257
     38          1           0       -5.746692   -1.780667   -0.667848
     39          6           0        2.501921   -1.881319    2.453141
     40          6           0        3.032162   -3.011788    3.065551
     41          6           0        2.261312   -4.175057    3.211271
     42          1           0        4.058570   -2.995756    3.436842
     43          1           0        2.703721   -5.052724    3.688920
     44          1           0        0.336993   -5.143363    2.871187
     45          1           0        3.097758   -0.973608    2.338458
 ---------------------------------------------------------------------
                    Distance matrix (angstroms):
                    1          2          3          4          5
     1  C    0.000000
     2  C    1.435552   0.000000
     3  C    2.276691   1.415799   0.000000
     4  O    2.357191   2.315078   1.349485   0.000000
     5  C    1.532509   2.365224   2.258345   1.449859   0.000000
     6  C    3.610547   2.456005   1.389882   2.420268   3.601670
     7  C    1.357419   2.594047   3.616530   3.603251   2.476648
     8  C    2.585742   3.375113   4.662134   4.933239   3.923942
     9  C    2.444108   3.850571   4.593391   4.173199   2.825369
    10  C    3.680398   4.727269   5.917151   5.948249   4.703554
    11  C    3.690200   5.005701   5.938800   5.635896   4.281858
    12  F    3.316080   3.878697   5.130684   5.496334   4.672205
    13  F    3.008950   3.329567   4.723699   5.272770   4.448356
    14  F    4.018472   5.005871   6.162389   6.188296   4.913368
    15  F    4.858967   5.782104   7.041249   7.160795   5.966693
    16  F    4.632633   5.999042   6.836910   6.383607   4.949917
    17  F    4.524471   5.769224   6.677426   6.375316   5.127056
    18  C    2.483747   3.555615   3.457020   2.452797   1.517574
    19  C    2.854070   4.231026   4.565500   3.775967   2.485103
    20  C    3.069168   3.823331   3.643123   2.860793   2.538398
    21  H    4.017291   4.879205   4.738159   3.898216   3.478400
    22  H    3.532090   3.938318   3.380424   2.559800   2.809515
    23  H    2.740743   3.388035   3.516998   3.134638   2.798445
    24  C    2.515394   3.255263   3.145932   2.394278   1.520307
    25  H    3.463852   4.101217   3.658970   2.642939   2.153770
    26  H    2.822084   3.846527   4.046104   3.366004   2.175730
    27  H    2.714293   3.041219   2.970581   2.630544   2.156355
    28  C    4.182982   2.783195   2.377598   3.648760   4.604090
    29  C    4.237416   5.582432   5.737251   4.742265   3.569139
    30  C    4.577709   5.743932   5.546851   4.342773   3.476677
    31  O    3.779623   4.740896   4.336211   3.068390   2.457995
    32  C    5.944863   7.071496   6.757044   5.481609   4.759007
    33  C    3.807503   2.404444   2.767428   4.111388   4.671868
    34  C    2.617135   1.402849   2.433368   3.611203   3.759470
    35  H    2.963725   2.170071   3.427946   4.483468   4.346413
    36  H    5.273110   3.875877   3.370802   4.555341   5.623527
    37  H    4.742013   3.397046   3.858880   5.202883   5.718976
    38  H    4.430429   3.442267   2.159220   2.707519   4.090413
    39  C    5.441620   6.836704   7.098823   6.137092   4.919197
    40  C    6.620291   7.975305   8.071760   6.979667   5.882282
    41  C    6.823375   8.068961   7.919273   6.698529   5.809448
    42  H    7.565843   8.949032   9.113574   8.048674   6.913747
    43  H    7.880201   9.098667   8.877249   7.618230   6.806364
    44  H    6.456973   7.441825   6.926089   5.593587   5.121370
    45  H    5.631117   7.055551   7.516679   6.699101   5.393721
                    6          7          8          9         10
     6  C    0.000000
     7  C    4.921540   0.000000
     8  C    5.817708   1.491439   0.000000
     9  C    5.964220   1.452342   2.394120   0.000000
    10  C    7.164653   2.380732   1.550391   2.393481   0.000000
    11  C    7.284536   2.412764   2.453644   1.492217   1.550107
    12  F    6.160372   2.374174   1.362451   3.123245   2.367624
    13  F    5.702488   2.392948   1.348684   3.539928   2.390190
    14  F    7.393294   2.947924   2.349035   3.017234   1.349802
    15  F    8.227027   3.557803   2.411891   3.547435   1.333663
    16  F    8.212284   3.482875   3.603443   2.388752   2.392698
    17  F    7.979753   3.265291   3.135761   2.368510   2.375724
    18  C    4.729820   2.829548   4.284038   2.478629   4.795585
    19  C    5.925628   2.443806   3.674458   1.357116   3.725767
    20  C    4.712021   3.412453   4.681618   3.239540   5.397154
    21  H    5.777882   4.101379   5.271736   3.591564   5.770012
    22  H    4.209676   4.191109   5.483202   4.218903   6.341229
    23  H    4.564797   2.949961   4.003643   3.071329   4.891051
    24  C    4.336014   3.229546   4.541327   3.400918   5.027808
    25  H    4.691819   4.211408   5.581133   4.183743   6.002017
    26  H    5.305121   3.064094   4.246938   2.937432   4.405427
    27  H    3.983752   3.576889   4.693561   4.086280   5.313805
    28  C    1.394525   5.357029   5.931082   6.597302   7.386875
    29  C    7.055551   3.850159   4.982222   2.589715   4.740523
    30  C    6.747294   4.597450   5.926051   3.613105   5.915133
    31  O    5.467047   4.173076   5.629385   3.596402   5.953451
    32  C    7.877760   5.970794   7.270818   4.917756   7.139430
    33  C    2.442009   4.746843   5.003014   6.124438   6.495545
    34  C    2.844571   3.406402   3.627355   4.820125   5.109692
    35  H    3.935453   3.327750   3.087131   4.776801   4.555322
    36  H    2.148906   6.445834   6.977969   7.683962   8.449250
    37  H    3.421757   5.535194   5.545547   6.956250   7.036327
    38  H    1.090561   5.766773   6.781133   6.667554   8.073502
    39  C    8.433591   4.816701   5.695734   3.398373   5.097128
    40  C    9.356838   6.125380   7.069629   4.739944   6.460259
    41  C    9.108689   6.600752   7.742973   5.350143   7.346157
    42  H   10.414398   6.957640   7.767956   5.529129   6.993373
    43  H   10.021790   7.688850   8.830570   6.439064   8.397079
    44  H    7.917560   6.677790   8.052875   5.764957   8.045341
    45  H    8.881977   4.766750   5.376249   3.316670   4.549696
                   11         12         13         14         15
    11  C    0.000000
    12  F    3.072474   0.000000
    13  F    3.621753   2.179990   0.000000
    14  F    2.358108   3.480890   2.590366   0.000000
    15  F    2.408441   2.626151   3.033366   2.185115   0.000000
    16  F    1.351504   4.365938   4.577338   2.575562   3.074301
    17  F    1.360725   3.172922   4.409538   3.475540   2.606040
    18  C    3.921269   4.818409   5.173272   5.246582   5.969199
    19  C    2.573283   4.288952   4.759108   4.220436   4.843903
    20  C    4.555103   4.791164   5.647089   6.133696   6.390944
    21  H    4.709355   5.273337   6.375254   6.592907   6.658094
    22  H    5.593499   5.581436   6.302462   7.011072   7.363406
    23  H    4.266385   3.895677   4.964585   5.767578   5.774777
    24  C    4.663294   5.578369   4.858925   4.831805   6.359071
    25  H    5.464673   6.567527   5.951379   5.803991   7.331698
    26  H    3.978564   5.399164   4.645565   4.073183   5.730882
    27  H    5.252654   5.785976   4.699711   4.961360   6.621218
    28  C    7.767415   6.148090   5.568347   7.617878   8.314508
    29  C    3.343400   5.557387   6.094617   5.144047   5.747064
    30  C    4.633020   6.520858   6.928886   6.227051   7.012307
    31  O    4.910683   6.231084   6.490427   6.254596   7.142918
    32  C    5.781656   7.860324   8.279025   7.389236   8.188697
    33  C    7.102300   5.165560   4.465873   6.740665   7.300739
    34  C    5.732256   3.911698   3.161176   5.384202   5.953893
    35  H    5.424823   3.303614   2.379022   4.844264   5.234445
    36  H    8.854527   7.133691   6.555680   8.669087   9.342577
    37  H    7.804117   5.590196   4.839828   7.271410   7.700874
    38  H    8.059099   7.129235   6.738235   8.288873   9.176650
    39  C    3.581419   6.220250   6.859758   5.478286   5.896332
    40  C    4.955136   7.598111   8.209582   6.754380   7.238698
    41  C    5.885522   8.308554   8.824685   7.592051   8.260172
    42  H    5.496711   8.260981   8.921156   7.269521   7.631143
    43  H    6.930462   9.393848   9.905035   8.605357   9.284261
    44  H    6.748275   8.648709   8.994246   8.257402   9.143894
    45  H    3.037354   5.840887   6.566449   4.989945   5.165552
                   16         17         18         19         20
    16  F    0.000000
    17  F    2.174470   0.000000
    18  C    4.534950   4.485314   0.000000
    19  C    3.059576   3.171586   1.529418   0.000000
    20  C    5.406082   4.728215   1.522893   2.505430   0.000000
    21  H    5.456855   4.638585   2.157174   2.704049   1.096954
    22  H    6.432215   5.812661   2.157622   3.457428   1.096177
    23  H    5.328245   4.338513   2.176595   2.804725   1.097610
    24  C    4.972678   5.753953   2.536030   3.076966   3.887155
    25  H    5.644620   6.490012   2.808019   3.544134   4.135401
    26  H    4.072023   5.167066   2.794506   2.750664   4.265090
    27  H    5.604622   6.413956   3.477316   4.022911   4.683791
    28  C    8.782091   8.432915   5.777957   6.804342   5.687563
    29  C    3.342988   3.722507   2.359623   1.433717   3.220750
    30  C    4.666492   5.065668   2.255652   2.274692   3.116527
    31  O    5.208943   5.467226   1.450172   2.351537   2.399814
    32  C    5.602625   6.126741   3.598658   3.608158   4.293050
    33  C    8.171210   7.754929   5.852582   6.604054   5.815121
    34  C    6.802490   6.423531   4.898698   5.433075   5.004907
    35  H    6.518013   6.081131   5.379058   5.629493   5.517648
    36  H    9.874778   9.496278   6.771241   7.857887   6.605081
    37  H    8.898209   8.412503   6.881388   7.547834   6.797085
    38  H    8.926371   8.739260   5.089485   6.433656   5.025147
    39  C    3.173413   3.722215   3.749952   2.612724   4.465357
    40  C    4.409380   5.046948   4.662979   3.803344   5.335442
    41  C    5.466547   6.090464   4.596800   4.178155   5.260382
    42  H    4.791116   5.462561   5.709208   4.738444   6.335225
    43  H    6.432503   7.098100   5.616796   5.268422   6.228305
    44  H    6.617407   7.131227   4.091489   4.429644   4.698826
    45  H    2.491072   3.009940   4.333547   2.957546   4.979186
                   21         22         23         24         25
    21  H    0.000000
    22  H    1.783635   0.000000
    23  H    1.778167   1.783469   0.000000
    24  C    4.681967   4.135932   4.265680   0.000000
    25  H    4.828705   4.213779   4.743588   1.096002   0.000000
    26  H    4.908805   4.743592   4.597795   1.097777   1.783197
    27  H    5.580936   4.831182   4.911685   1.097052   1.783021
    28  C    6.750805   5.291997   5.309632   5.321447   5.837281
    29  C    2.989673   4.077522   3.802895   3.862656   3.987585
    30  C    2.918613   3.641424   4.013831   3.686600   3.436888
    31  O    2.628081   2.658883   3.369320   2.861875   2.564258
    32  C    3.906588   4.661492   5.258207   4.779999   4.297925
    33  C    6.861922   5.670581   5.234787   5.403590   6.139176
    34  C    6.025474   5.100729   4.372287   4.524392   5.405701
    35  H    6.460055   5.787890   4.770308   5.043014   6.025874
    36  H    7.645339   6.103095   6.247836   6.291922   6.722974
    37  H    7.816852   6.675499   6.134362   6.411329   7.179140
    38  H    6.030541   4.323615   5.064454   4.730903   4.843659
    39  C    4.026917   5.359279   4.956497   5.072291   5.183090
    40  C    4.769912   6.084280   5.992335   5.902576   5.778296
    41  C    4.716578   5.789516   6.113243   5.772404   5.399622
    42  H    5.710748   7.115299   6.930794   6.894791   6.794309
    43  H    5.637623   6.672211   7.119566   6.697801   6.220312
    44  H    4.376389   4.823815   5.748305   5.090078   4.408158
    45  H    4.566300   5.972806   5.258769   5.581084   5.865239
                   26         27         28         29         30
    26  H    0.000000
    27  H    1.778075   0.000000
    28  C    6.183924   4.818435   0.000000
    29  C    3.432736   4.916916   8.052650   0.000000
    30  C    3.557121   4.782219   7.909300   1.414854   0.000000
    31  O    3.125551   3.902604   6.683657   2.312656   1.350911
    32  C    4.629808   5.851056   9.108443   2.453661   1.389852
    33  C    6.075376   4.877639   1.402488   7.962985   8.066137
    34  C    5.031540   4.114887   2.427771   6.833601   7.102022
    35  H    5.344034   4.654035   3.419838   7.059834   7.526531
    36  H    7.193607   5.744323   1.092780   9.077654   8.862318
    37  H    7.025217   5.828680   2.160872   8.934517   9.106135
    38  H    5.782204   4.440654   2.180204   7.420159   6.909632
    39  C    4.453802   6.094197   9.389880   1.401855   2.435418
    40  C    5.334609   6.955230  10.414978   2.401722   2.769048
    41  C    5.398883   6.843036  10.284950   2.778611   2.377049
    42  H    6.247463   7.923409  11.444377   3.395115   3.860452
    43  H    6.343635   7.749188  11.238146   3.871287   3.370167
    44  H    5.120782   6.103734   9.221812   3.440752   2.159851
    45  H    4.852260   6.524900   9.718587   2.169733   3.429737
                   31         32         33         34         35
    31  O    0.000000
    32  C    2.425334   0.000000
    33  C    6.967628   9.361340   0.000000
    34  C    6.132101   8.446606   1.390632   0.000000
    35  H    6.699324   8.901606   2.162216   1.090886   0.000000
    36  H    7.599670  10.016126   2.159363   3.410034   4.312575
    37  H    8.035157  10.417295   1.091630   2.151761   2.489384
    38  H    5.573868   7.910080   3.439586   3.935042   5.025919
    39  C    3.611359   2.846801   9.214897   8.020736   8.127628
    40  C    4.114059   2.444360  10.361648   9.224644   9.406898
    41  C    3.652176   1.395045  10.419995   9.403812   9.739869
    42  H    5.205590   3.423655  11.335974  10.160022  10.274303
    43  H    4.559815   2.148881  11.433017  10.448650  10.810575
    44  H    2.715692   1.090598   9.630436   8.838877   9.400998
    45  H    4.481471   3.938630   9.389197   8.119891   8.080510
                   36         37         38         39         40
    36  H    0.000000
    37  H    2.476456   0.000000
    38  H    2.505583   4.332387   0.000000
    39  C   10.429383  10.147623   8.819882   0.000000
    40  C   11.422185  11.333719   9.618847   1.390741   0.000000
    41  C   11.232489  11.447656   9.214597   2.427733   1.403082
    42  H   12.463340  12.284640  10.698976   2.152392   1.091616
    43  H   12.158624  12.472774  10.054714   3.409646   2.159140
    44  H   10.056742  10.709327   7.800239   3.937335   3.441704
    45  H   10.783956  10.253355   9.376221   1.091839   2.164981
                   41         42         43         44         45
    41  C    0.000000
    42  H    2.161427   0.000000
    43  H    1.092783   2.475939   0.000000
    44  H    2.180889   4.333856   2.505654   0.000000
    45  H    3.422093   2.493730   4.314882   5.029163   0.000000
 Stoichiometry    C23H14F6O2
 Framework group  C1[X(C23H14F6O2)]
 Deg. of freedom   129
 Full point group                 C1      NOp   1
 RotChk:  IX=0 Diff= 5.89D-03
 Largest Abelian subgroup         C1      NOp   1
 Largest concise Abelian subgroup C1      NOp   1
                         Standard orientation:                         
 ---------------------------------------------------------------------
 Center     Atomic      Atomic             Coordinates (Angstroms)
 Number     Number       Type             X           Y           Z
 ---------------------------------------------------------------------
      1          6           0        1.428136   -0.295997    0.167225
      2          6           0        2.804518   -0.698136    0.098921
      3          6           0        2.796685   -2.113897    0.092137
      4          8           0        1.561804   -2.649287    0.189791
      5          6           0        0.641438   -1.570491    0.491813
      6          6           0        3.961652   -2.859829   -0.042801
      7          6           0        0.726250    0.848756   -0.031478
      8          6           0        1.196778    2.257324   -0.169059
      9          6           0       -0.724045    0.829636   -0.106148
     10          6           0       -0.026840    3.081689    0.307274
     11          6           0       -1.255367    2.223963   -0.090044
     12          9           0        1.469376    2.592402   -1.461222
     13          9           0        2.292223    2.559702    0.557245
     14          9           0        0.024318    3.163487    1.653624
     15          9           0       -0.063230    4.313656   -0.202225
     16          9           0       -2.277830    2.417093    0.772414
     17          9           0       -1.700038    2.617866   -1.314250
     18          6           0       -0.591995   -1.629100   -0.390365
     19          6           0       -1.399755   -0.342192   -0.215685
     20          6           0       -0.267649   -1.854856   -1.861091
     21          1           0       -1.192955   -1.850786   -2.450245
     22          1           0        0.228818   -2.823810   -1.988573
     23          1           0        0.390452   -1.066950   -2.249491
     24          6           0        0.320370   -1.648467    1.975784
     25          1           0       -0.150424   -2.611826    2.202748
     26          1           0       -0.359785   -0.842698    2.281135
     27          1           0        1.243025   -1.559198    2.562521
     28          6           0        5.158026   -2.156980   -0.182062
     29          6           0       -2.771617   -0.755033   -0.159983
     30          6           0       -2.749193   -2.160712   -0.000680
     31          8           0       -1.501993   -2.679181    0.024643
     32          6           0       -3.913681   -2.904828    0.147461
     33          6           0        5.191325   -0.754893   -0.186185
     34          6           0        4.021027   -0.015890   -0.051518
     35          1           0        4.046219    1.074688   -0.057553
     36          1           0        6.090913   -2.714989   -0.293941
     37          1           0        6.146927   -0.239170   -0.298036
     38          1           0        3.924647   -3.949751   -0.047759
     39          6           0       -3.998596   -0.077084   -0.170240
     40          6           0       -5.168934   -0.814694   -0.027404
     41          6           0       -5.121919   -2.207585    0.134719
     42          1           0       -6.134838   -0.306290   -0.040894
     43          1           0       -6.055308   -2.763441    0.252969
     44          1           0       -3.868804   -3.986960    0.275442
     45          1           0       -4.030439    1.006832   -0.297618
 ---------------------------------------------------------------------
 Rotational constants (GHZ):      0.2065669      0.1496936      0.0958205
 Leave Link  202 at Wed Aug 28 11:12:09 2019, MaxMem=   536870912 cpu:         0.0
 (Enter /pbs_home/pkowalski/g09d01/g09/l301.exe)
 Basis read from rwf:  (5D, 7F)
 No pseudopotential information found on rwf file.
 There are   535 symmetry adapted cartesian basis functions of A   symmetry.
 There are   504 symmetry adapted basis functions of A   symmetry.
   504 basis functions,   873 primitive gaussians,   535 cartesian basis functions
   111 alpha electrons      111 beta electrons
       nuclear repulsion energy      3361.9379030282 Hartrees.
 IExCor= 4134 DFT=T Ex+Corr=M06L ExCW=0 ScaHFX=  0.000000
 ScaDFX=  1.000000  1.000000  1.000000  1.000000 ScalE2=  1.000000  1.000000
 IRadAn=      0 IRanWt=     -1 IRanGd=            0 ICorTp=0 IEmpDi=  4
 NAtoms=   45 NActive=   45 NUniq=   45 SFac= 1.00D+00 NAtFMM=   60 NAOKFM=F Big=F
 Integral buffers will be    131072 words long.
 Raffenetti 2 integral format.
 Two-electron integral symmetry is turned on.
 No density basis found on file   724.
 ------------------------------------------------------------------------------
 Polarizable Continuum Model (PCM)
 =================================
 Model                : PCM (using non-symmetric T matrix).
 Atomic radii         : UFF (Universal Force Field).
 Polarization charges : Total charges.
 Charge compensation  : None.
 Solution method      : On-the-fly selection.
 Cavity type          : Scaled VdW (van der Waals Surface) (Alpha=1.100).
 Cavity algorithm     : GePol (No added spheres)
                        Default sphere list used, NSphG=   45.
                        Lebedev-Laikov grids with approx.  5.0 points / Ang**2.
                        Smoothing algorithm: Karplus/York (Gamma=1.0000).
                        Polarization charges: spherical gaussians, with
                                              point-specific exponents (IZeta= 3).
                        Self-potential: point-specific (ISelfS= 7).
                        Self-field    : sphere-specific E.n sum rule (ISelfD= 2).
 1st derivatives      : Analytical E(r).r(x)/FMM algorithm (CHGder, D1EAlg=3).
                        Cavity 1st derivative terms included.
 Solvent              : n-Hexane, Eps=   1.881900 Eps(inf)=   1.890350
 ------------------------------------------------------------------------------
 GePol: Number of generator spheres                  =      45
 GePol: Total number of spheres                      =      45
 GePol: Number of exposed spheres                    =      45 (100.00%)
 GePol: Number of points                             =    3334
 GePol: Average weight of points                     =       0.13
 GePol: Minimum weight of points                     =   0.29D-11
 GePol: Maximum weight of points                     =    0.20577
 GePol: Number of points with low weight             =     182
 GePol: Fraction of low-weight points (<1% of avg)   =       5.46%
 GePol: Cavity surface area                          =    417.290 Ang**2
 GePol: Cavity volume                                =    486.404 Ang**3
 Leave Link  301 at Wed Aug 28 11:12:09 2019, MaxMem=   536870912 cpu:         0.9
 (Enter /pbs_home/pkowalski/g09d01/g09/l302.exe)
 NPDir=0 NMtPBC=     1 NCelOv=     1 NCel=       1 NClECP=     1 NCelD=      1
         NCelK=      1 NCelE2=     1 NClLst=     1 CellRange=     0.0.
 One-electron integrals computed using PRISM.
 NBasis=   504 RedAO= T EigKep=  2.54D-04  NBF=   504
 NBsUse=   504 1.00D-06 EigRej= -1.00D+00 NBFU=   504
 Precomputing XC quadrature grid using
 IXCGrd= 4 IRadAn=           0 IRanWt=          -1 IRanGd=           0 AccXCQ= 0.00D+00.
 Generated NRdTot=       0 NPtTot=           0 NUsed=           0 NTot=          32
 NSgBfM=   517   517   521   524   524 MxSgAt=    45 MxSgA2=    45.
 Leave Link  302 at Wed Aug 28 11:12:10 2019, MaxMem=   536870912 cpu:         9.8
 (Enter /pbs_home/pkowalski/g09d01/g09/l303.exe)
 DipDrv:  MaxL=1.
 Leave Link  303 at Wed Aug 28 11:12:11 2019, MaxMem=   536870912 cpu:         1.1
 (Enter /pbs_home/pkowalski/g09d01/g09/l401.exe)
 Initial guess from the checkpoint file:  "dae0097freq_closed_m06l.chk"
 B after Tr=     0.000000    0.000000    0.000000
         Rot=    0.999997   -0.001280   -0.001867   -0.001160 Ang=  -0.29 deg.
 Guess basis will be translated and rotated to current coordinates.
 JPrj=2 DoOrth=T DoCkMO=T.
 Generating alternative initial guess.
 ExpMin= 1.22D-01 ExpMax= 2.89D+03 ExpMxC= 4.35D+02 IAcc=1 IRadAn=         1 AccDes= 0.00D+00
 Harris functional with IExCor= 1009 and IRadAn=       1 diagonalized for initial guess.
 HarFok:  IExCor= 1009 AccDes= 0.00D+00 IRadAn=         1 IDoV= 1 UseB2=F ITyADJ=14
 ICtDFT=  3500011 ScaDFX=  1.000000  1.000000  1.000000  1.000000
 FoFCou: FMM=F IPFlag=           0 FMFlag=      100000 FMFlg1=           0
         NFxFlg=           0 DoJE=T BraDBF=F KetDBF=T FulRan=T
         wScrn=  0.000000 ICntrl=     500 IOpCl=  0 I1Cent=   200000004 NGrid=           0
         NMat0=    1 NMatS0=      1 NMatT0=    0 NMatD0=    1 NMtDS0=    0 NMtDT0=    0
 Petite list used in FoFCou.
 Harris En= -1631.62265017402    
 Leave Link  401 at Wed Aug 28 11:12:14 2019, MaxMem=   536870912 cpu:        26.4
 (Enter /pbs_home/pkowalski/g09d01/g09/l502.exe)
 Closed shell SCF:
 Using DIIS extrapolation, IDIIS=  1040.
 Integral symmetry usage will be decided dynamically.
 IVT=      885537 IEndB=      885537 NGot=   536870912 MDV=   536288776
 LenX=   536288776 LenY=   536002016
 Requested convergence on RMS density matrix=1.00D-08 within 128 cycles.
 Requested convergence on MAX density matrix=1.00D-06.
 Requested convergence on             energy=1.00D-06.
 No special actions if energy rises.
 Fock matrices will be formed incrementally for  20 cycles.

 Cycle   1  Pass 1  IDiag  1:
 FoFJK:  IHMeth= 1 ICntrl=     500 DoSepK=F KAlg= 0 I1Cent=   0 FoldK=F
 IRaf= 760000000 NMat=   1 IRICut=       1 DoRegI=T DoRafI=F ISym2E= 0.
 FoFCou: FMM=F IPFlag=           0 FMFlag=      100000 FMFlg1=           0
         NFxFlg=           0 DoJE=T BraDBF=F KetDBF=F FulRan=T
         wScrn=  0.000000 ICntrl=     500 IOpCl=  0 I1Cent=           0 NGrid=           0
         NMat0=    1 NMatS0=      1 NMatT0=    0 NMatD0=    1 NMtDS0=    0 NMtDT0=    0
 Symmetry not used in FoFCou.
 Inv3:  Mode=1 IEnd=    33346668.
 Iteration    1 A*A^-1 deviation from unit magnitude is 6.88D-15 for   1223.
 Iteration    1 A*A^-1 deviation from orthogonality  is 3.94D-15 for   2553    412.
 Iteration    1 A^-1*A deviation from unit magnitude is 8.99D-15 for    390.
 Iteration    1 A^-1*A deviation from orthogonality  is 1.64D-15 for   3226    604.
 E= -1632.96698893732    
 DIIS: error= 2.07D-03 at cycle   1 NSaved=   1.
 NSaved= 1 IEnMin= 1 EnMin= -1632.96698893732     IErMin= 1 ErrMin= 2.07D-03
 ErrMax= 2.07D-03  0.00D+00 EMaxC= 1.00D-01 BMatC= 1.04D-02 BMatP= 1.04D-02
 IDIUse=3 WtCom= 9.79D-01 WtEn= 2.07D-02
 Coeff-Com:  0.100D+01
 Coeff-En:   0.100D+01
 Coeff:      0.100D+01
 Gap=     0.576 Goal=   None    Shift=    0.000
 GapD=    0.576 DampG=2.000 DampE=1.000 DampFc=2.0000 IDamp=-1.
 RMSDP=4.93D-04 MaxDP=1.48D-02              OVMax= 1.52D-02

 Cycle   2  Pass 1  IDiag  1:
 RMSU=  4.93D-04    CP:  1.00D+00
 E= -1632.98083550435     Delta-E=       -0.013846567029 Rises=F Damp=F
 DIIS: error= 2.30D-04 at cycle   2 NSaved=   2.
 NSaved= 2 IEnMin= 2 EnMin= -1632.98083550435     IErMin= 2 ErrMin= 2.30D-04
 ErrMax= 2.30D-04  0.00D+00 EMaxC= 1.00D-01 BMatC= 8.92D-05 BMatP= 1.04D-02
 IDIUse=3 WtCom= 9.98D-01 WtEn= 2.30D-03
 Coeff-Com:  0.204D-02 0.998D+00
 Coeff-En:   0.000D+00 0.100D+01
 Coeff:      0.203D-02 0.998D+00
 Gap=     0.068 Goal=   None    Shift=    0.000
 RMSDP=6.55D-05 MaxDP=2.41D-03 DE=-1.38D-02 OVMax= 5.31D-03

 Cycle   3  Pass 1  IDiag  1:
 RMSU=  6.45D-05    CP:  1.00D+00  9.79D-01
 E= -1632.98073288542     Delta-E=        0.000102618922 Rises=F Damp=F
 DIIS: error= 3.94D-04 at cycle   3 NSaved=   3.
 NSaved= 3 IEnMin= 2 EnMin= -1632.98083550435     IErMin= 2 ErrMin= 2.30D-04
 ErrMax= 3.94D-04  0.00D+00 EMaxC= 1.00D-01 BMatC= 2.00D-04 BMatP= 8.92D-05
 IDIUse=3 WtCom= 3.35D-01 WtEn= 6.65D-01
 Coeff-Com: -0.429D-02 0.613D+00 0.391D+00
 Coeff-En:   0.000D+00 0.694D+00 0.306D+00
 Coeff:     -0.144D-02 0.667D+00 0.334D+00
 Gap=     0.068 Goal=   None    Shift=    0.000
 RMSDP=4.31D-05 MaxDP=1.81D-03 DE= 1.03D-04 OVMax= 4.84D-03

 Cycle   4  Pass 1  IDiag  1:
 RMSU=  2.64D-05    CP:  1.00D+00  9.91D-01  4.84D-01
 E= -1632.98090117571     Delta-E=       -0.000168290285 Rises=F Damp=F
 DIIS: error= 6.51D-05 at cycle   4 NSaved=   4.
 NSaved= 4 IEnMin= 4 EnMin= -1632.98090117571     IErMin= 4 ErrMin= 6.51D-05
 ErrMax= 6.51D-05  0.00D+00 EMaxC= 1.00D-01 BMatC= 6.26D-06 BMatP= 8.92D-05
 IDIUse=1 WtCom= 1.00D+00 WtEn= 0.00D+00
 Coeff-Com: -0.156D-02 0.231D+00 0.163D+00 0.608D+00
 Coeff:     -0.156D-02 0.231D+00 0.163D+00 0.608D+00
 Gap=     0.068 Goal=   None    Shift=    0.000
 RMSDP=1.51D-05 MaxDP=6.36D-04 DE=-1.68D-04 OVMax= 1.83D-03

 Cycle   5  Pass 1  IDiag  1:
 RMSU=  9.97D-06    CP:  1.00D+00  9.94D-01  4.75D-01  5.80D-01
 E= -1632.98090395463     Delta-E=       -0.000002778922 Rises=F Damp=F
 DIIS: error= 5.40D-05 at cycle   5 NSaved=   5.
 NSaved= 5 IEnMin= 5 EnMin= -1632.98090395463     IErMin= 5 ErrMin= 5.40D-05
 ErrMax= 5.40D-05  0.00D+00 EMaxC= 1.00D-01 BMatC= 3.55D-06 BMatP= 6.26D-06
 IDIUse=1 WtCom= 1.00D+00 WtEn= 0.00D+00
 Coeff-Com: -0.512D-03 0.100D+00 0.743D-01 0.427D+00 0.399D+00
 Coeff:     -0.512D-03 0.100D+00 0.743D-01 0.427D+00 0.399D+00
 Gap=     0.068 Goal=   None    Shift=    0.000
 RMSDP=6.08D-06 MaxDP=3.49D-04 DE=-2.78D-06 OVMax= 9.34D-04

 Cycle   6  Pass 1  IDiag  1:
 RMSU=  3.25D-06    CP:  1.00D+00  9.94D-01  4.64D-01  6.92D-01  5.87D-01
 E= -1632.98090755949     Delta-E=       -0.000003604860 Rises=F Damp=F
 DIIS: error= 1.16D-05 at cycle   6 NSaved=   6.
 NSaved= 6 IEnMin= 6 EnMin= -1632.98090755949     IErMin= 6 ErrMin= 1.16D-05
 ErrMax= 1.16D-05  0.00D+00 EMaxC= 1.00D-01 BMatC= 1.46D-07 BMatP= 3.55D-06
 IDIUse=1 WtCom= 1.00D+00 WtEn= 0.00D+00
 Coeff-Com: -0.103D-03 0.255D-01 0.201D-01 0.155D+00 0.213D+00 0.587D+00
 Coeff:     -0.103D-03 0.255D-01 0.201D-01 0.155D+00 0.213D+00 0.587D+00
 Gap=     0.068 Goal=   None    Shift=    0.000
 RMSDP=1.73D-06 MaxDP=7.32D-05 DE=-3.60D-06 OVMax= 1.76D-04

 Cycle   7  Pass 1  IDiag  1:
 RMSU=  1.01D-06    CP:  1.00D+00  9.93D-01  4.75D-01  7.01D-01  6.02D-01
                    CP:  6.45D-01
 E= -1632.98090768393     Delta-E=       -0.000000124436 Rises=F Damp=F
 DIIS: error= 4.85D-06 at cycle   7 NSaved=   7.
 NSaved= 7 IEnMin= 7 EnMin= -1632.98090768393     IErMin= 7 ErrMin= 4.85D-06
 ErrMax= 4.85D-06  0.00D+00 EMaxC= 1.00D-01 BMatC= 3.19D-08 BMatP= 1.46D-07
 IDIUse=1 WtCom= 1.00D+00 WtEn= 0.00D+00
 Coeff-Com: -0.180D-04 0.188D-02 0.205D-02 0.368D-01 0.754D-01 0.365D+00
 Coeff-Com:  0.519D+00
 Coeff:     -0.180D-04 0.188D-02 0.205D-02 0.368D-01 0.754D-01 0.365D+00
 Coeff:      0.519D+00
 Gap=     0.068 Goal=   None    Shift=    0.000
 RMSDP=5.97D-07 MaxDP=3.33D-05 DE=-1.24D-07 OVMax= 8.54D-05

 Cycle   8  Pass 1  IDiag  1:
 RMSU=  3.91D-07    CP:  1.00D+00  9.93D-01  4.73D-01  7.05D-01  6.04D-01
                    CP:  6.99D-01  6.20D-01
 E= -1632.98090770987     Delta-E=       -0.000000025944 Rises=F Damp=F
 DIIS: error= 1.36D-06 at cycle   8 NSaved=   8.
 NSaved= 8 IEnMin= 8 EnMin= -1632.98090770987     IErMin= 8 ErrMin= 1.36D-06
 ErrMax= 1.36D-06  0.00D+00 EMaxC= 1.00D-01 BMatC= 4.13D-09 BMatP= 3.19D-08
 IDIUse=1 WtCom= 1.00D+00 WtEn= 0.00D+00
 Coeff-Com: -0.793D-05-0.159D-02-0.883D-03 0.644D-02 0.243D-01 0.165D+00
 Coeff-Com:  0.327D+00 0.480D+00
 Coeff:     -0.793D-05-0.159D-02-0.883D-03 0.644D-02 0.243D-01 0.165D+00
 Coeff:      0.327D+00 0.480D+00
 Gap=     0.068 Goal=   None    Shift=    0.000
 RMSDP=2.73D-07 MaxDP=1.83D-05 DE=-2.59D-08 OVMax= 5.19D-05

 Cycle   9  Pass 1  IDiag  1:
 RMSU=  1.41D-07    CP:  1.00D+00  9.93D-01  4.73D-01  7.04D-01  6.10D-01
                    CP:  7.14D-01  6.69D-01  4.59D-01
 E= -1632.98090771326     Delta-E=       -0.000000003384 Rises=F Damp=F
 DIIS: error= 8.26D-07 at cycle   9 NSaved=   9.
 NSaved= 9 IEnMin= 9 EnMin= -1632.98090771326     IErMin= 9 ErrMin= 8.26D-07
 ErrMax= 8.26D-07  0.00D+00 EMaxC= 1.00D-01 BMatC= 8.25D-10 BMatP= 4.13D-09
 IDIUse=1 WtCom= 1.00D+00 WtEn= 0.00D+00
 Coeff-Com: -0.446D-05-0.129D-02-0.781D-03 0.190D-02 0.119D-01 0.919D-01
 Coeff-Com:  0.199D+00 0.351D+00 0.347D+00
 Coeff:     -0.446D-05-0.129D-02-0.781D-03 0.190D-02 0.119D-01 0.919D-01
 Coeff:      0.199D+00 0.351D+00 0.347D+00
 Gap=     0.068 Goal=   None    Shift=    0.000
 RMSDP=1.04D-07 MaxDP=6.79D-06 DE=-3.38D-09 OVMax= 2.35D-05

 Cycle  10  Pass 1  IDiag  1:
 RMSU=  4.98D-08    CP:  1.00D+00  9.93D-01  4.73D-01  7.04D-01  6.11D-01
                    CP:  7.20D-01  6.52D-01  5.43D-01  4.33D-01
 E= -1632.98090771426     Delta-E=       -0.000000001002 Rises=F Damp=F
 DIIS: error= 1.62D-07 at cycle  10 NSaved=  10.
 NSaved=10 IEnMin=10 EnMin= -1632.98090771426     IErMin=10 ErrMin= 1.62D-07
 ErrMax= 1.62D-07  0.00D+00 EMaxC= 1.00D-01 BMatC= 3.40D-11 BMatP= 8.25D-10
 IDIUse=1 WtCom= 1.00D+00 WtEn= 0.00D+00
 Coeff-Com: -0.755D-06-0.486D-03-0.316D-03-0.124D-03 0.261D-02 0.248D-01
 Coeff-Com:  0.595D-01 0.122D+00 0.200D+00 0.592D+00
 Coeff:     -0.755D-06-0.486D-03-0.316D-03-0.124D-03 0.261D-02 0.248D-01
 Coeff:      0.595D-01 0.122D+00 0.200D+00 0.592D+00
 Gap=     0.068 Goal=   None    Shift=    0.000
 RMSDP=2.35D-08 MaxDP=1.70D-06 DE=-1.00D-09 OVMax= 4.41D-06

 Cycle  11  Pass 1  IDiag  1:
 RMSU=  1.42D-08    CP:  1.00D+00  9.93D-01  4.73D-01  7.04D-01  6.11D-01
                    CP:  7.20D-01  6.57D-01  5.42D-01  5.15D-01  7.34D-01
 E= -1632.98090771406     Delta-E=        0.000000000193 Rises=F Damp=F
 DIIS: error= 5.54D-08 at cycle  11 NSaved=  11.
 NSaved=11 IEnMin=10 EnMin= -1632.98090771426     IErMin=11 ErrMin= 5.54D-08
 ErrMax= 5.54D-08  0.00D+00 EMaxC= 1.00D-01 BMatC= 6.59D-12 BMatP= 3.40D-11
 IDIUse=1 WtCom= 1.00D+00 WtEn= 0.00D+00
 Coeff-Com:  0.291D-06-0.150D-03-0.107D-03-0.345D-03 0.751D-04 0.392D-02
 Coeff-Com:  0.125D-01 0.330D-01 0.846D-01 0.376D+00 0.490D+00
 Coeff:      0.291D-06-0.150D-03-0.107D-03-0.345D-03 0.751D-04 0.392D-02
 Coeff:      0.125D-01 0.330D-01 0.846D-01 0.376D+00 0.490D+00
 Gap=     0.068 Goal=   None    Shift=    0.000
 RMSDP=9.42D-09 MaxDP=4.99D-07 DE= 1.93D-10 OVMax= 1.15D-06

 Error on total polarization charges =  0.00445
 SCF Done:  E(RM06L) =  -1632.98090771     A.U. after   11 cycles
            NFock= 11  Conv=0.94D-08     -V/T= 2.0079
 KE= 1.620161642095D+03 PE=-1.055018717646D+04 EE= 3.935106723625D+03
 Leave Link  502 at Wed Aug 28 11:17:40 2019, MaxMem=   536870912 cpu:      2579.9
 (Enter /pbs_home/pkowalski/g09d01/g09/l701.exe)
 Compute integral first derivatives.
 ... and contract with generalized density number  0.
 D1PCM: PCM CHGder 1st derivatives, ID1Alg=3 FixD1E=F DoIter=F DoCFld=F I1PDM=0.
 GePol: Maximum number of non-zero 1st derivatives   =     197
 Leave Link  701 at Wed Aug 28 11:17:54 2019, MaxMem=   536870912 cpu:       115.2
 (Enter /pbs_home/pkowalski/g09d01/g09/l702.exe)
 L702 exits ... SP integral derivatives will be done elsewhere.
 Leave Link  702 at Wed Aug 28 11:17:54 2019, MaxMem=   536870912 cpu:         0.2
 (Enter /pbs_home/pkowalski/g09d01/g09/l703.exe)
 Compute integral first derivatives, UseDBF=F ICtDFT=           0.
 Integral derivatives from FoFJK, PRISM(SPDF).
 Calling FoFJK, ICntrl=      2527 FMM=F ISym2X=0 I1Cent= 0 IOpClX= 0 NMat=1 NMatS=1 NMatT=0.
 FoFJK:  IHMeth= 1 ICntrl=    2527 DoSepK=F KAlg= 0 I1Cent=   0 FoldK=F
 IRaf=         0 NMat=   1 IRICut=       1 DoRegI=T DoRafI=F ISym2E= 0.
 FoFCou: FMM=F IPFlag=           0 FMFlag=      100000 FMFlg1=         800
         NFxFlg=           0 DoJE=F BraDBF=F KetDBF=F FulRan=T
         wScrn=  0.000000 ICntrl=    2527 IOpCl=  0 I1Cent=           0 NGrid=           0
         NMat0=    1 NMatS0=      1 NMatT0=    0 NMatD0=    1 NMtDS0=    0 NMtDT0=    0
 Symmetry not used in FoFCou.
 Leave Link  703 at Wed Aug 28 11:19:21 2019, MaxMem=   536870912 cpu:       688.7
 (Enter /pbs_home/pkowalski/g09d01/g09/l716.exe)
 Dipole        = 2.63661631D-02-1.59016464D+00 1.80107162D-02
 ***** Axes restored to original set *****
 -------------------------------------------------------------------
 Center     Atomic                   Forces (Hartrees/Bohr)
 Number     Number              X              Y              Z
 -------------------------------------------------------------------
      1        6          -0.000782078   -0.002391661   -0.000550874
      2        6          -0.001280534   -0.000293067    0.000948482
      3        6           0.000357108    0.000286996    0.000014711
      4        8           0.000289081    0.000425929    0.000378194
      5        6          -0.001155704    0.000950927    0.001591667
      6        6           0.000187349    0.000118926   -0.000332615
      7        6           0.001863715    0.000959952    0.000011359
      8        6           0.000242245    0.000404593    0.001143928
      9        6          -0.000042771    0.001116367   -0.000428899
     10        6          -0.000616648   -0.001682631   -0.000182307
     11        6          -0.000718452    0.000279141    0.000070335
     12        9           0.000311173   -0.000112047   -0.000406679
     13        9          -0.000040947   -0.000124870   -0.000340408
     14        9           0.000055995    0.000216587    0.000727327
     15        9           0.000812182    0.001567358   -0.000205411
     16        9           0.000938628    0.000227189   -0.000247544
     17        9          -0.000341070   -0.000036764   -0.000893101
     18        6           0.000528393   -0.000237179   -0.000458710
     19        6          -0.001267955   -0.000969301    0.000276171
     20        6          -0.000068600   -0.000514335   -0.000372603
     21        1           0.000051614    0.000103534    0.000144393
     22        1          -0.000194238    0.000013236   -0.000052693
     23        1          -0.000095096    0.000341121   -0.000281592
     24        6           0.000315021    0.000189154   -0.000574903
     25        1           0.000159086   -0.000300244   -0.000006392
     26        1           0.000104294    0.000048956    0.000036174
     27        1          -0.000038660    0.000087857   -0.000139575
     28        6          -0.000415052   -0.000192731   -0.000100537
     29        6           0.000367181   -0.001120111    0.000032827
     30        6           0.000197076    0.000118715   -0.000934238
     31        8          -0.000162343    0.000120911    0.000695848
[truncated: 998,598 more chars]
