# Supplementary material for: Wide-range IR spectra of diarylethene derivatives and their simulation using the density functional theory
Source: Sci Rep. 2022 Oct 7;12:16834. doi: 10.1038/s41598-022-20264-x (PMC9546887; doi:10.1038/s41598-022-20264-x)
Supplement: Supplementary file 1 — Supplementary Information 1. [file 41598_2022_20264_MOESM1_ESM.zip › IR_files/4_0097/closed/closed_cam-b3lyp.log]

 Entering Gaussian System, Link 0=g09
 Input=closed_cam-b3lyp.gjf
 Output=closed_cam-b3lyp.log
 AtFile(1): /pbs_home/daria/inz/Def2SVP.gbs
            O     0
            S   5   1.00
               2266.1767785             -0.53431809926D-02
                340.87010191            -0.39890039230D-01
                 77.363135167           -0.17853911985
                 21.479644940           -0.46427684959
                  6.6589433124          -0.44309745172
            S   1   1.00
                  0.80975975668          1.0000000
            S   1   1.00
                  0.25530772234          1.0000000
            P   3   1.00
                 17.721504317            0.43394573193D-01
                  3.8635505440           0.23094120765
                  1.0480920883           0.51375311064
            P   1   1.00
                  0.27641544411          1.0000000
            D   1   1.00
                  1.2000000              1.0000000
            ****
            H     0
            S   3   1.00
                 13.0107010              0.19682158E-01
                  1.9622572              0.13796524
                  0.44453796             0.47831935
            S   1   1.00
                  0.12194962             1.0000000
            P   1   1.00
                  0.8000000              1.0000000
            ****
            C     0
            S   5   1.00
               1238.4016938              0.54568832082E-02
                186.29004992             0.40638409211E-01
                 42.251176346            0.18025593888
                 11.676557932            0.46315121755
                  3.5930506482           0.44087173314
            S   1   1.00
                  0.40245147363          1.0000000
            S   1   1.00
                  0.13090182668          1.0000000
            P   3   1.00
                  9.4680970621           0.38387871728E-01
                  2.0103545142           0.21117025112
                  0.54771004707          0.51328172114
            P   1   1.00
                  0.15268613795          1.0000000
            D   1   1.00
                  0.8000000              1.0000000
            ****
            F     0
            S   5   1.00
               2894.8325990             -0.53408255515E-02
                435.41939120            -0.39904258866E-01
                 98.843328866           -0.17912768038
                 27.485198001           -0.46758090825
                  8.5405498171          -0.44653131020
            S   1   1.00
                  1.0654578038           1.0000000
            S   1   1.00
                  0.33247346748          1.0000000
            P   3   1.00
                 22.696633924           -0.45212874436E-01
                  4.9872339257          -0.23754317067
                  1.3491613954          -0.51287353587
            P   1   1.00
                  0.34829881977          1.0000000
            D   1   1.00
                  1.4000000              1.0000000
            ****
 Initial command:
 /pbs_home/pkowalski/g09d01/g09/l1.exe "/pbs_home/daria/inz/0097/closed/CAM-B3LYP/Gau-23468.inp" -scrdir="/pbs_home/daria/inz/0097/closed/CAM-B3LYP/"
 Entering Link 1 = /pbs_home/pkowalski/g09d01/g09/l1.exe PID=     23469.
  
 Copyright (c) 1988,1990,1992,1993,1995,1998,2003,2009,2013,
            Gaussian, Inc.  All Rights Reserved.
  
 This is part of the Gaussian(R) 09 program.  It is based on
 the Gaussian(R) 03 system (copyright 2003, Gaussian, Inc.),
 the Gaussian(R) 98 system (copyright 1998, Gaussian, Inc.),
 the Gaussian(R) 94 system (copyright 1995, Gaussian, Inc.),
 the Gaussian 92(TM) system (copyright 1992, Gaussian, Inc.),
 the Gaussian 90(TM) system (copyright 1990, Gaussian, Inc.),
 the Gaussian 88(TM) system (copyright 1988, Gaussian, Inc.),
 the Gaussian 86(TM) system (copyright 1986, Carnegie Mellon
 University), and the Gaussian 82(TM) system (copyright 1983,
 Carnegie Mellon University). Gaussian is a federally registered
 trademark of Gaussian, Inc.
  
 This software contains proprietary and confidential information,
 including trade secrets, belonging to Gaussian, Inc.
  
 This software is provided under written license and may be
 used, copied, transmitted, or stored only in accord with that
 written license.
  
 The following legend is applicable only to US Government
 contracts under FAR:
  
                    RESTRICTED RIGHTS LEGEND
  
 Use, reproduction and disclosure by the US Government is
 subject to restrictions as set forth in subparagraphs (a)
 and (c) of the Commercial Computer Software - Restricted
 Rights clause in FAR 52.227-19.
  
 Gaussian, Inc.
 340 Quinnipiac St., Bldg. 40, Wallingford CT 06492
  
  
 ---------------------------------------------------------------
 Warning -- This program may not be used in any manner that
 competes with the business of Gaussian, Inc. or will provide
 assistance to any competitor of Gaussian, Inc.  The licensee
 of this program is prohibited from giving any competitor of
 Gaussian, Inc. access to this program.  By using this program,
 the user acknowledges that Gaussian, Inc. is engaged in the
 business of creating and licensing software in the field of
 computational chemistry and represents and warrants to the
 licensee that it is not a competitor of Gaussian, Inc. and that
 it will not use this program in any manner prohibited above.
 ---------------------------------------------------------------
  

 Cite this work as:
 Gaussian 09, Revision D.01,
 M. J. Frisch, G. W. Trucks, H. B. Schlegel, G. E. Scuseria, 
 M. A. Robb, J. R. Cheeseman, G. Scalmani, V. Barone, B. Mennucci, 
 G. A. Petersson, H. Nakatsuji, M. Caricato, X. Li, H. P. Hratchian, 
 A. F. Izmaylov, J. Bloino, G. Zheng, J. L. Sonnenberg, M. Hada, 
 M. Ehara, K. Toyota, R. Fukuda, J. Hasegawa, M. Ishida, T. Nakajima, 
 Y. Honda, O. Kitao, H. Nakai, T. Vreven, J. A. Montgomery, Jr., 
 J. E. Peralta, F. Ogliaro, M. Bearpark, J. J. Heyd, E. Brothers, 
 K. N. Kudin, V. N. Staroverov, T. Keith, R. Kobayashi, J. Normand, 
 K. Raghavachari, A. Rendell, J. C. Burant, S. S. Iyengar, J. Tomasi, 
 M. Cossi, N. Rega, J. M. Millam, M. Klene, J. E. Knox, J. B. Cross, 
 V. Bakken, C. Adamo, J. Jaramillo, R. Gomperts, R. E. Stratmann, 
 O. Yazyev, A. J. Austin, R. Cammi, C. Pomelli, J. W. Ochterski, 
 R. L. Martin, K. Morokuma, V. G. Zakrzewski, G. A. Voth, 
 P. Salvador, J. J. Dannenberg, S. Dapprich, A. D. Daniels, 
 O. Farkas, J. B. Foresman, J. V. Ortiz, J. Cioslowski, 
 and D. J. Fox, Gaussian, Inc., Wallingford CT, 2013.
 
 ******************************************
 Gaussian 09:  ES64L-G09RevD.01 24-Apr-2013
                28-Aug-2019 
 ******************************************
 %chk=dae0097freq_closed_cam-b3lyp.chk
 %NProcShared=8
 Will use up to    8 processors via shared memory.
 %Mem=4GB
 -------------------------------
 #P opt freq=Raman CAM-B3LYP/Gen
 -------------------------------
 1/14=-1,18=20,19=15,26=3,38=1/1,3;
 2/9=110,12=2,17=6,18=5,40=1/2;
 3/5=7,11=2,16=1,25=1,30=1,71=1,74=-40/1,2,3;
 4//1;
 5/5=2,38=5/2;
 6/7=2,8=2,9=2,10=2,28=1/1;
 7//1,2,3,16;
 1/14=-1,18=20,19=15,26=3/3(2);
 2/9=110/2;
 99//99;
 2/9=110/2;
 3/5=7,6=1,11=2,16=1,25=1,30=1,71=1,74=-40,82=7/1,2,3;
 4/5=5,16=3,69=1/1;
 5/5=2,38=5/2;
 7//1,2,3,16;
 1/14=-1,18=20,19=15,26=3/3(-5);
 2/9=110/2;
 6/7=2,8=2,9=2,10=2,19=2,28=1/1;
 99/9=1/99;
 Leave Link    1 at Wed Aug 28 13:36:03 2019, MaxMem=   536870912 cpu:         0.4
 (Enter /pbs_home/pkowalski/g09d01/g09/l101.exe)
 -------------------
 Title Card Required
 -------------------
 Symbolic Z-matrix:
 Charge =  0 Multiplicity = 1
 C                    -1.66312  -0.13968  -0.56629 
 C                    -3.01363   0.20184  -0.93949 
 C                    -3.76531  -0.91862  -0.68143 
 O                    -3.03182  -1.94043  -0.18542 
 C                    -1.6889   -1.58575  -0.11004 
 C                    -5.1394   -0.93336  -0.91616 
 C                    -0.44624   0.68023  -0.40065 
 C                    -0.1705    2.10992  -0.69801 
 C                     0.57478   0.19411   0.52559 
 C                     1.35552   2.14203  -0.52348 
 C                     1.66234   1.20438   0.65807 
 F                    -0.81058   2.90468   0.23773 
 F                    -0.52771   2.48068  -1.98224 
 F                     1.91643   1.58194  -1.66524 
 F                     1.867     3.41721  -0.36019 
 F                     2.93454   0.67816   0.53721 
 F                     1.51965   1.84923   1.87423 
 C                    -1.11372  -1.61694   1.34025 
 C                     0.28772  -1.03442   1.30433 
 C                    -1.99473  -0.81018   2.31927 
 H                    -1.54819  -0.82713   3.33687 
 H                    -3.00861  -1.25884   2.38191 
 H                    -2.09505   0.25219   2.01294 
 C                    -0.88059  -2.47689  -1.07353 
 H                    -0.93802  -3.5378   -0.75055 
 H                     0.18759  -2.17769  -1.11709 
 H                    -1.29847  -2.40413  -2.10063 
 C                    -5.7424    0.23142  -1.42197 
 C                     1.14791  -1.99787   1.95328 
 C                     0.34486  -3.07752   2.23833 
 O                    -0.93953  -2.89368   1.86022 
 C                     0.85966  -4.21818   2.85248 
 C                    -4.96786   1.38228  -1.67591 
 C                    -3.58441   1.37613  -1.42954 
 H                    -2.99132   2.25867  -1.61697 
 H                    -6.8076    0.24645  -1.61255 
 H                    -5.44193   2.27628  -2.05963 
 H                    -5.72739  -1.81837  -0.71126 
 C                     2.51055  -1.99911   2.25418 
 C                     3.04879  -3.13781   2.87716 
 C                     2.22675  -4.24317   3.17551 
 H                     4.10145  -3.16737   3.1268 
 H                     2.65096  -5.11657   3.65347 
 H                     0.22188  -5.06368   3.0747 
 H                     3.14477  -1.1587    2.02607 
 
 NAtoms=     45 NQM=       45 NQMF=       0 NMMI=      0 NMMIF=      0
                NMic=       0 NMicF=      0.
                    Isotopes and Nuclear Properties:
 (Nuclear quadrupole moments (NQMom) in fm**2, nuclear magnetic moments (NMagM)
  in nuclear magnetons)

  Atom         1           2           3           4           5           6           7           8           9          10
 IAtWgt=          12          12          12          16          12          12          12          12          12          12
 AtmWgt=  12.0000000  12.0000000  12.0000000  15.9949146  12.0000000  12.0000000  12.0000000  12.0000000  12.0000000  12.0000000
 NucSpn=           0           0           0           0           0           0           0           0           0           0
 AtZEff=   0.0000000   0.0000000   0.0000000   0.0000000   0.0000000   0.0000000   0.0000000   0.0000000   0.0000000   0.0000000
 NQMom=    0.0000000   0.0000000   0.0000000   0.0000000   0.0000000   0.0000000   0.0000000   0.0000000   0.0000000   0.0000000
 NMagM=    0.0000000   0.0000000   0.0000000   0.0000000   0.0000000   0.0000000   0.0000000   0.0000000   0.0000000   0.0000000
 AtZNuc=   6.0000000   6.0000000   6.0000000   8.0000000   6.0000000   6.0000000   6.0000000   6.0000000   6.0000000   6.0000000

  Atom        11          12          13          14          15          16          17          18          19          20
 IAtWgt=          12          19          19          19          19          19          19          12          12          12
 AtmWgt=  12.0000000  18.9984033  18.9984033  18.9984033  18.9984033  18.9984033  18.9984033  12.0000000  12.0000000  12.0000000
 NucSpn=           0           1           1           1           1           1           1           0           0           0
 AtZEff=   0.0000000   0.0000000   0.0000000   0.0000000   0.0000000   0.0000000   0.0000000   0.0000000   0.0000000   0.0000000
 NQMom=    0.0000000   0.0000000   0.0000000   0.0000000   0.0000000   0.0000000   0.0000000   0.0000000   0.0000000   0.0000000
 NMagM=    0.0000000   2.6288670   2.6288670   2.6288670   2.6288670   2.6288670   2.6288670   0.0000000   0.0000000   0.0000000
 AtZNuc=   6.0000000   9.0000000   9.0000000   9.0000000   9.0000000   9.0000000   9.0000000   6.0000000   6.0000000   6.0000000

  Atom        21          22          23          24          25          26          27          28          29          30
 IAtWgt=           1           1           1          12           1           1           1          12          12          12
 AtmWgt=   1.0078250   1.0078250   1.0078250  12.0000000   1.0078250   1.0078250   1.0078250  12.0000000  12.0000000  12.0000000
 NucSpn=           1           1           1           0           1           1           1           0           0           0
 AtZEff=   0.0000000   0.0000000   0.0000000   0.0000000   0.0000000   0.0000000   0.0000000   0.0000000   0.0000000   0.0000000
 NQMom=    0.0000000   0.0000000   0.0000000   0.0000000   0.0000000   0.0000000   0.0000000   0.0000000   0.0000000   0.0000000
 NMagM=    2.7928460   2.7928460   2.7928460   0.0000000   2.7928460   2.7928460   2.7928460   0.0000000   0.0000000   0.0000000
 AtZNuc=   1.0000000   1.0000000   1.0000000   6.0000000   1.0000000   1.0000000   1.0000000   6.0000000   6.0000000   6.0000000

  Atom        31          32          33          34          35          36          37          38          39          40
 IAtWgt=          16          12          12          12           1           1           1           1          12          12
 AtmWgt=  15.9949146  12.0000000  12.0000000  12.0000000   1.0078250   1.0078250   1.0078250   1.0078250  12.0000000  12.0000000
 NucSpn=           0           0           0           0           1           1           1           1           0           0
 AtZEff=   0.0000000   0.0000000   0.0000000   0.0000000   0.0000000   0.0000000   0.0000000   0.0000000   0.0000000   0.0000000
 NQMom=    0.0000000   0.0000000   0.0000000   0.0000000   0.0000000   0.0000000   0.0000000   0.0000000   0.0000000   0.0000000
 NMagM=    0.0000000   0.0000000   0.0000000   0.0000000   2.7928460   2.7928460   2.7928460   2.7928460   0.0000000   0.0000000
 AtZNuc=   8.0000000   6.0000000   6.0000000   6.0000000   1.0000000   1.0000000   1.0000000   1.0000000   6.0000000   6.0000000

  Atom        41          42          43          44          45
 IAtWgt=          12           1           1           1           1
 AtmWgt=  12.0000000   1.0078250   1.0078250   1.0078250   1.0078250
 NucSpn=           0           1           1           1           1
 AtZEff=   0.0000000   0.0000000   0.0000000   0.0000000   0.0000000
 NQMom=    0.0000000   0.0000000   0.0000000   0.0000000   0.0000000
 NMagM=    0.0000000   2.7928460   2.7928460   2.7928460   2.7928460
 AtZNuc=   6.0000000   1.0000000   1.0000000   1.0000000   1.0000000
 Leave Link  101 at Wed Aug 28 13:36:03 2019, MaxMem=   536870912 cpu:         2.2
 (Enter /pbs_home/pkowalski/g09d01/g09/l103.exe)

 GradGradGradGradGradGradGradGradGradGradGradGradGradGradGradGradGradGrad
 Berny optimization.
 Initialization pass.
                           ----------------------------
                           !    Initial Parameters    !
                           ! (Angstroms and Degrees)  !
 --------------------------                            --------------------------
 ! Name  Definition              Value          Derivative Info.                !
 --------------------------------------------------------------------------------
 ! R1    R(1,2)                  1.4421         estimate D2E/DX2                !
 ! R2    R(1,5)                  1.5166         estimate D2E/DX2                !
 ! R3    R(1,7)                  1.4766         estimate D2E/DX2                !
 ! R4    R(2,3)                  1.3737         estimate D2E/DX2                !
 ! R5    R(2,34)                 1.3946         estimate D2E/DX2                !
 ! R6    R(3,4)                  1.3521         estimate D2E/DX2                !
 ! R7    R(3,6)                  1.3941         estimate D2E/DX2                !
 ! R8    R(4,5)                  1.391          estimate D2E/DX2                !
 ! R9    R(5,18)                 1.5605         estimate D2E/DX2                !
 ! R10   R(5,24)                 1.5414         estimate D2E/DX2                !
 ! R11   R(6,28)                 1.4058         estimate D2E/DX2                !
 ! R12   R(6,38)                 1.0821         estimate D2E/DX2                !
 ! R13   R(7,8)                  1.4861         estimate D2E/DX2                !
 ! R14   R(7,9)                  1.4617         estimate D2E/DX2                !
 ! R15   R(8,10)                 1.5363         estimate D2E/DX2                !
 ! R16   R(8,12)                 1.3845         estimate D2E/DX2                !
 ! R17   R(8,13)                 1.3836         estimate D2E/DX2                !
 ! R18   R(9,11)                 1.4903         estimate D2E/DX2                !
 ! R19   R(9,19)                 1.4826         estimate D2E/DX2                !
 ! R20   R(10,11)                1.5393         estimate D2E/DX2                !
 ! R21   R(10,14)                1.3899         estimate D2E/DX2                !
 ! R22   R(10,15)                1.3836         estimate D2E/DX2                !
 ! R23   R(11,16)                1.382          estimate D2E/DX2                !
 ! R24   R(11,17)                1.3839         estimate D2E/DX2                !
 ! R25   R(18,19)                1.5181         estimate D2E/DX2                !
 ! R26   R(18,20)                1.5445         estimate D2E/DX2                !
 ! R27   R(18,31)                1.3895         estimate D2E/DX2                !
 ! R28   R(19,29)                1.4454         estimate D2E/DX2                !
 ! R29   R(20,21)                1.1114         estimate D2E/DX2                !
 ! R30   R(20,22)                1.1105         estimate D2E/DX2                !
 ! R31   R(20,23)                1.1102         estimate D2E/DX2                !
 ! R32   R(24,25)                1.1105         estimate D2E/DX2                !
 ! R33   R(24,26)                1.1101         estimate D2E/DX2                !
 ! R34   R(24,27)                1.1112         estimate D2E/DX2                !
 ! R35   R(28,33)                1.4103         estimate D2E/DX2                !
 ! R36   R(28,36)                1.0822         estimate D2E/DX2                !
 ! R37   R(29,30)                1.3754         estimate D2E/DX2                !
 ! R38   R(29,39)                1.3955         estimate D2E/DX2                !
 ! R39   R(30,31)                1.3515         estimate D2E/DX2                !
 ! R40   R(30,32)                1.394          estimate D2E/DX2                !
 ! R41   R(32,41)                1.405          estimate D2E/DX2                !
 ! R42   R(32,44)                1.0821         estimate D2E/DX2                !
 ! R43   R(33,34)                1.4052         estimate D2E/DX2                !
 ! R44   R(33,37)                1.0822         estimate D2E/DX2                !
 ! R45   R(34,35)                1.0797         estimate D2E/DX2                !
 ! R46   R(39,40)                1.4051         estimate D2E/DX2                !
 ! R47   R(39,45)                1.0773         estimate D2E/DX2                !
 ! R48   R(40,41)                1.4095         estimate D2E/DX2                !
 ! R49   R(40,42)                1.0823         estimate D2E/DX2                !
 ! R50   R(41,43)                1.0822         estimate D2E/DX2                !
 ! A1    A(2,1,5)              106.7228         estimate D2E/DX2                !
 ! A2    A(2,1,7)              132.0099         estimate D2E/DX2                !
 ! A3    A(5,1,7)              120.6439         estimate D2E/DX2                !
 ! A4    A(1,2,3)              105.7031         estimate D2E/DX2                !
 ! A5    A(1,2,34)             132.3465         estimate D2E/DX2                !
 ! A6    A(3,2,34)             121.9283         estimate D2E/DX2                !
 ! A7    A(2,3,4)              112.8602         estimate D2E/DX2                !
 ! A8    A(2,3,6)              121.0871         estimate D2E/DX2                !
 ! A9    A(4,3,6)              126.0501         estimate D2E/DX2                !
 ! A10   A(3,4,5)              110.5431         estimate D2E/DX2                !
 ! A11   A(1,5,4)              104.0778         estimate D2E/DX2                !
 ! A12   A(1,5,18)             107.0014         estimate D2E/DX2                !
 ! A13   A(1,5,24)             110.7509         estimate D2E/DX2                !
 ! A14   A(4,5,18)             113.6477         estimate D2E/DX2                !
 ! A15   A(4,5,24)             108.9647         estimate D2E/DX2                !
 ! A16   A(18,5,24)            112.0921         estimate D2E/DX2                !
 ! A17   A(3,6,28)             118.3351         estimate D2E/DX2                !
 ! A18   A(3,6,38)             120.8202         estimate D2E/DX2                !
 ! A19   A(28,6,38)            120.8445         estimate D2E/DX2                !
 ! A20   A(1,7,8)              131.6546         estimate D2E/DX2                !
 ! A21   A(1,7,9)              117.5193         estimate D2E/DX2                !
 ! A22   A(8,7,9)              108.4888         estimate D2E/DX2                !
 ! A23   A(7,8,10)             100.4678         estimate D2E/DX2                !
 ! A24   A(7,8,12)             109.3428         estimate D2E/DX2                !
 ! A25   A(7,8,13)             113.3047         estimate D2E/DX2                !
 ! A26   A(10,8,12)            111.7424         estimate D2E/DX2                !
 ! A27   A(10,8,13)            110.8729         estimate D2E/DX2                !
 ! A28   A(12,8,13)            110.7407         estimate D2E/DX2                !
 ! A29   A(7,9,11)             109.9149         estimate D2E/DX2                !
 ! A30   A(7,9,19)             118.2387         estimate D2E/DX2                !
 ! A31   A(11,9,19)            131.0205         estimate D2E/DX2                !
 ! A32   A(8,10,11)            105.811          estimate D2E/DX2                !
 ! A33   A(8,10,14)            107.4037         estimate D2E/DX2                !
 ! A34   A(8,10,15)            113.5697         estimate D2E/DX2                !
 ! A35   A(11,10,14)           107.7368         estimate D2E/DX2                !
 ! A36   A(11,10,15)           113.3993         estimate D2E/DX2                !
 ! A37   A(14,10,15)           108.6114         estimate D2E/DX2                !
 ! A38   A(9,11,10)            101.4925         estimate D2E/DX2                !
 ! A39   A(9,11,16)            113.9461         estimate D2E/DX2                !
 ! A40   A(9,11,17)            108.5871         estimate D2E/DX2                !
 ! A41   A(10,11,16)           110.3832         estimate D2E/DX2                !
 ! A42   A(10,11,17)           111.7257         estimate D2E/DX2                !
 ! A43   A(16,11,17)           110.4374         estimate D2E/DX2                !
 ! A44   A(5,18,19)            108.0956         estimate D2E/DX2                !
 ! A45   A(5,18,20)            111.6182         estimate D2E/DX2                !
 ! A46   A(5,18,31)            114.3528         estimate D2E/DX2                !
 ! A47   A(19,18,20)           109.9465         estimate D2E/DX2                !
 ! A48   A(19,18,31)           104.2233         estimate D2E/DX2                !
 ! A49   A(20,18,31)           108.3151         estimate D2E/DX2                !
 ! A50   A(9,19,18)            120.6055         estimate D2E/DX2                !
 ! A51   A(9,19,29)            132.2924         estimate D2E/DX2                !
 ! A52   A(18,19,29)           106.4382         estimate D2E/DX2                !
 ! A53   A(18,20,21)           110.0738         estimate D2E/DX2                !
 ! A54   A(18,20,22)           110.2127         estimate D2E/DX2                !
 ! A55   A(18,20,23)           112.1158         estimate D2E/DX2                !
 ! A56   A(21,20,22)           108.0005         estimate D2E/DX2                !
 ! A57   A(21,20,23)           107.6706         estimate D2E/DX2                !
 ! A58   A(22,20,23)           108.6434         estimate D2E/DX2                !
 ! A59   A(5,24,25)            110.0853         estimate D2E/DX2                !
 ! A60   A(5,24,26)            111.9191         estimate D2E/DX2                !
 ! A61   A(5,24,27)            110.0415         estimate D2E/DX2                !
 ! A62   A(25,24,26)           108.5822         estimate D2E/DX2                !
 ! A63   A(25,24,27)           108.1757         estimate D2E/DX2                !
 ! A64   A(26,24,27)           107.9334         estimate D2E/DX2                !
 ! A65   A(6,28,33)            120.3558         estimate D2E/DX2                !
 ! A66   A(6,28,36)            119.8068         estimate D2E/DX2                !
 ! A67   A(33,28,36)           119.8367         estimate D2E/DX2                !
 ! A68   A(19,29,30)           105.5931         estimate D2E/DX2                !
 ! A69   A(19,29,39)           132.727          estimate D2E/DX2                !
 ! A70   A(30,29,39)           121.6503         estimate D2E/DX2                !
 ! A71   A(29,30,31)           112.9618         estimate D2E/DX2                !
 ! A72   A(29,30,32)           121.197          estimate D2E/DX2                !
 ! A73   A(31,30,32)           125.8411         estimate D2E/DX2                !
 ! A74   A(18,31,30)           110.4156         estimate D2E/DX2                !
 ! A75   A(30,32,41)           118.3717         estimate D2E/DX2                !
 ! A76   A(30,32,44)           120.8061         estimate D2E/DX2                !
 ! A77   A(41,32,44)           120.8222         estimate D2E/DX2                !
 ! A78   A(28,33,34)           120.3686         estimate D2E/DX2                !
 ! A79   A(28,33,37)           119.8272         estimate D2E/DX2                !
 ! A80   A(34,33,37)           119.8039         estimate D2E/DX2                !
 ! A81   A(2,34,33)            117.9194         estimate D2E/DX2                !
 ! A82   A(2,34,35)            121.6303         estimate D2E/DX2                !
 ! A83   A(33,34,35)           120.4503         estimate D2E/DX2                !
 ! A84   A(29,39,40)           118.0577         estimate D2E/DX2                !
 ! A85   A(29,39,45)           121.9051         estimate D2E/DX2                !
 ! A86   A(40,39,45)           120.0367         estimate D2E/DX2                !
 ! A87   A(39,40,41)           120.3959         estimate D2E/DX2                !
 ! A88   A(39,40,42)           119.7996         estimate D2E/DX2                !
 ! A89   A(41,40,42)           119.8042         estimate D2E/DX2                !
 ! A90   A(32,41,40)           120.324          estimate D2E/DX2                !
 ! A91   A(32,41,43)           119.8227         estimate D2E/DX2                !
 ! A92   A(40,41,43)           119.8531         estimate D2E/DX2                !
 ! D1    D(5,1,2,3)              1.9363         estimate D2E/DX2                !
 ! D2    D(5,1,2,34)          -179.8037         estimate D2E/DX2                !
 ! D3    D(7,1,2,3)           -168.7748         estimate D2E/DX2                !
 ! D4    D(7,1,2,34)             9.4852         estimate D2E/DX2                !
 ! D5    D(2,1,5,4)             -2.9538         estimate D2E/DX2                !
 ! D6    D(2,1,5,18)          -123.5581         estimate D2E/DX2                !
 ! D7    D(2,1,5,24)           114.002          estimate D2E/DX2                !
 ! D8    D(7,1,5,4)            169.033          estimate D2E/DX2                !
 ! D9    D(7,1,5,18)            48.4287         estimate D2E/DX2                !
 ! D10   D(7,1,5,24)           -74.0112         estimate D2E/DX2                !
 ! D11   D(2,1,7,8)             -7.3046         estimate D2E/DX2                !
 ! D12   D(2,1,7,9)            153.0905         estimate D2E/DX2                !
 ! D13   D(5,1,7,8)           -176.9535         estimate D2E/DX2                !
 ! D14   D(5,1,7,9)            -16.5585         estimate D2E/DX2                !
 ! D15   D(1,2,3,4)             -0.1672         estimate D2E/DX2                !
 ! D16   D(1,2,3,6)            179.2765         estimate D2E/DX2                !
 ! D17   D(34,2,3,4)          -178.652          estimate D2E/DX2                !
 ! D18   D(34,2,3,6)             0.7917         estimate D2E/DX2                !
 ! D19   D(1,2,34,33)         -178.9196         estimate D2E/DX2                !
 ! D20   D(1,2,34,35)            1.0597         estimate D2E/DX2                !
 ! D21   D(3,2,34,33)           -0.8932         estimate D2E/DX2                !
 ! D22   D(3,2,34,35)          179.086          estimate D2E/DX2                !
 ! D23   D(2,3,4,5)             -1.8765         estimate D2E/DX2                !
 ! D24   D(6,3,4,5)            178.7128         estimate D2E/DX2                !
 ! D25   D(2,3,6,28)            -0.1772         estimate D2E/DX2                !
 ! D26   D(2,3,6,38)          -179.9964         estimate D2E/DX2                !
 ! D27   D(4,3,6,28)           179.1888         estimate D2E/DX2                !
 ! D28   D(4,3,6,38)            -0.6304         estimate D2E/DX2                !
 ! D29   D(3,4,5,1)              2.9199         estimate D2E/DX2                !
 ! D30   D(3,4,5,18)           118.9531         estimate D2E/DX2                !
 ! D31   D(3,4,5,24)          -115.2714         estimate D2E/DX2                !
 ! D32   D(1,5,18,19)          -58.1624         estimate D2E/DX2                !
 ! D33   D(1,5,18,20)           62.8714         estimate D2E/DX2                !
 ! D34   D(1,5,18,31)         -173.7337         estimate D2E/DX2                !
 ! D35   D(4,5,18,19)         -172.4651         estimate D2E/DX2                !
 ! D36   D(4,5,18,20)          -51.4313         estimate D2E/DX2                !
 ! D37   D(4,5,18,31)           71.9636         estimate D2E/DX2                !
 ! D38   D(24,5,18,19)          63.436          estimate D2E/DX2                !
 ! D39   D(24,5,18,20)        -175.5302         estimate D2E/DX2                !
 ! D40   D(24,5,18,31)         -52.1353         estimate D2E/DX2                !
 ! D41   D(1,5,24,25)         -177.9049         estimate D2E/DX2                !
 ! D42   D(1,5,24,26)           61.2397         estimate D2E/DX2                !
 ! D43   D(1,5,24,27)          -58.7659         estimate D2E/DX2                !
 ! D44   D(4,5,24,25)          -63.9986         estimate D2E/DX2                !
 ! D45   D(4,5,24,26)          175.146          estimate D2E/DX2                !
 ! D46   D(4,5,24,27)           55.1404         estimate D2E/DX2                !
 ! D47   D(18,5,24,25)          62.6727         estimate D2E/DX2                !
 ! D48   D(18,5,24,26)         -58.1826         estimate D2E/DX2                !
 ! D49   D(18,5,24,27)        -178.1883         estimate D2E/DX2                !
 ! D50   D(3,6,28,33)           -0.2936         estimate D2E/DX2                !
 ! D51   D(3,6,28,36)         -179.9726         estimate D2E/DX2                !
 ! D52   D(38,6,28,33)         179.5256         estimate D2E/DX2                !
 ! D53   D(38,6,28,36)          -0.1535         estimate D2E/DX2                !
 ! D54   D(1,7,8,10)          -169.3873         estimate D2E/DX2                !
 ! D55   D(1,7,8,12)            72.9609         estimate D2E/DX2                !
 ! D56   D(1,7,8,13)           -51.0866         estimate D2E/DX2                !
 ! D57   D(9,7,8,10)            28.8988         estimate D2E/DX2                !
 ! D58   D(9,7,8,12)           -88.7529         estimate D2E/DX2                !
 ! D59   D(9,7,8,13)           147.1996         estimate D2E/DX2                !
 ! D60   D(1,7,9,11)          -174.7892         estimate D2E/DX2                !
 ! D61   D(1,7,9,19)            -4.0541         estimate D2E/DX2                !
 ! D62   D(8,7,9,11)           -10.117          estimate D2E/DX2                !
 ! D63   D(8,7,9,19)           160.618          estimate D2E/DX2                !
 ! D64   D(7,8,10,11)          -37.3501         estimate D2E/DX2                !
 ! D65   D(7,8,10,14)           77.5209         estimate D2E/DX2                !
 ! D66   D(7,8,10,15)         -162.37           estimate D2E/DX2                !
 ! D67   D(12,8,10,11)          78.5182         estimate D2E/DX2                !
 ! D68   D(12,8,10,14)        -166.6107         estimate D2E/DX2                !
 ! D69   D(12,8,10,15)         -46.5017         estimate D2E/DX2                !
 ! D70   D(13,8,10,11)        -157.418          estimate D2E/DX2                !
 ! D71   D(13,8,10,14)         -42.547          estimate D2E/DX2                !
 ! D72   D(13,8,10,15)          77.562          estimate D2E/DX2                !
 ! D73   D(7,9,11,10)          -13.4551         estimate D2E/DX2                !
 ! D74   D(7,9,11,16)         -132.0876         estimate D2E/DX2                !
 ! D75   D(7,9,11,17)          104.3779         estimate D2E/DX2                !
 ! D76   D(19,9,11,10)         177.3808         estimate D2E/DX2                !
 ! D77   D(19,9,11,16)          58.7483         estimate D2E/DX2                !
 ! D78   D(19,9,11,17)         -64.7862         estimate D2E/DX2                !
 ! D79   D(7,9,19,18)          -11.4728         estimate D2E/DX2                !
 ! D80   D(7,9,19,29)          157.8154         estimate D2E/DX2                !
 ! D81   D(11,9,19,18)         156.9533         estimate D2E/DX2                !
 ! D82   D(11,9,19,29)         -33.7586         estimate D2E/DX2                !
 ! D83   D(8,10,11,9)           31.5584         estimate D2E/DX2                !
 ! D84   D(8,10,11,16)         152.7159         estimate D2E/DX2                !
 ! D85   D(8,10,11,17)         -83.9824         estimate D2E/DX2                !
 ! D86   D(14,10,11,9)         -83.0839         estimate D2E/DX2                !
 ! D87   D(14,10,11,16)         38.0736         estimate D2E/DX2                !
 ! D88   D(14,10,11,17)        161.3753         estimate D2E/DX2                !
 ! D89   D(15,10,11,9)         156.6838         estimate D2E/DX2                !
 ! D90   D(15,10,11,16)        -82.1587         estimate D2E/DX2                !
 ! D91   D(15,10,11,17)         41.143          estimate D2E/DX2                !
 ! D92   D(5,18,19,9)           43.6988         estimate D2E/DX2                !
 ! D93   D(5,18,19,29)        -128.0593         estimate D2E/DX2                !
 ! D94   D(20,18,19,9)         -78.3682         estimate D2E/DX2                !
 ! D95   D(20,18,19,29)        109.8736         estimate D2E/DX2                !
 ! D96   D(31,18,19,9)         165.7283         estimate D2E/DX2                !
 ! D97   D(31,18,19,29)         -6.0299         estimate D2E/DX2                !
 ! D98   D(5,18,20,21)        -178.5141         estimate D2E/DX2                !
 ! D99   D(5,18,20,22)          62.4638         estimate D2E/DX2                !
 ! D100  D(5,18,20,23)         -58.6895         estimate D2E/DX2                !
 ! D101  D(19,18,20,21)        -58.5639         estimate D2E/DX2                !
 ! D102  D(19,18,20,22)       -177.586          estimate D2E/DX2                !
 ! D103  D(19,18,20,23)         61.2606         estimate D2E/DX2                !
 ! D104  D(31,18,20,21)         54.7305         estimate D2E/DX2                !
 ! D105  D(31,18,20,22)        -64.2916         estimate D2E/DX2                !
 ! D106  D(31,18,20,23)        174.5551         estimate D2E/DX2                !
 ! D107  D(5,18,31,30)         123.3356         estimate D2E/DX2                !
 ! D108  D(19,18,31,30)          5.5316         estimate D2E/DX2                !
 ! D109  D(20,18,31,30)       -111.5084         estimate D2E/DX2                !
 ! D110  D(9,19,29,30)        -166.0426         estimate D2E/DX2                !
 ! D111  D(9,19,29,39)          11.9373         estimate D2E/DX2                !
 ! D112  D(18,19,29,30)          4.3559         estimate D2E/DX2                !
 ! D113  D(18,19,29,39)       -177.6642         estimate D2E/DX2                !
 ! D114  D(6,28,33,34)           0.1721         estimate D2E/DX2                !
 ! D115  D(6,28,33,37)        -179.6282         estimate D2E/DX2                !
 ! D116  D(36,28,33,34)        179.8511         estimate D2E/DX2                !
 ! D117  D(36,28,33,37)          0.0508         estimate D2E/DX2                !
 ! D118  D(19,29,30,31)         -1.0667         estimate D2E/DX2                !
 ! D119  D(19,29,30,32)        178.7975         estimate D2E/DX2                !
 ! D120  D(39,29,30,31)       -179.3235         estimate D2E/DX2                !
 ! D121  D(39,29,30,32)          0.5407         estimate D2E/DX2                !
 ! D122  D(19,29,39,40)       -178.4217         estimate D2E/DX2                !
 ! D123  D(19,29,39,45)          1.8204         estimate D2E/DX2                !
 ! D124  D(30,29,39,40)         -0.7076         estimate D2E/DX2                !
 ! D125  D(30,29,39,45)        179.5346         estimate D2E/DX2                !
 ! D126  D(29,30,31,18)         -3.0674         estimate D2E/DX2                !
 ! D127  D(32,30,31,18)        177.0759         estimate D2E/DX2                !
 ! D128  D(29,30,32,41)         -0.0709         estimate D2E/DX2                !
 ! D129  D(29,30,32,44)        179.9425         estimate D2E/DX2                !
 ! D130  D(31,30,32,41)        179.7748         estimate D2E/DX2                !
 ! D131  D(31,30,32,44)         -0.2117         estimate D2E/DX2                !
 ! D132  D(30,32,41,40)         -0.2037         estimate D2E/DX2                !
 ! D133  D(30,32,41,43)        179.9529         estimate D2E/DX2                !
 ! D134  D(44,32,41,40)        179.7829         estimate D2E/DX2                !
 ! D135  D(44,32,41,43)         -0.0605         estimate D2E/DX2                !
 ! D136  D(28,33,34,2)           0.4082         estimate D2E/DX2                !
 ! D137  D(28,33,34,35)       -179.5713         estimate D2E/DX2                !
 ! D138  D(37,33,34,2)        -179.7915         estimate D2E/DX2                !
 ! D139  D(37,33,34,35)          0.229          estimate D2E/DX2                !
 ! D140  D(29,39,40,41)          0.4239         estimate D2E/DX2                !
 ! D141  D(29,39,40,42)       -179.753          estimate D2E/DX2                !
 ! D142  D(45,39,40,41)       -179.8136         estimate D2E/DX2                !
 ! D143  D(45,39,40,42)          0.0096         estimate D2E/DX2                !
 ! D144  D(39,40,41,32)          0.022          estimate D2E/DX2                !
 ! D145  D(39,40,41,43)        179.8653         estimate D2E/DX2                !
 ! D146  D(42,40,41,32)       -179.8011         estimate D2E/DX2                !
 ! D147  D(42,40,41,43)          0.0422         estimate D2E/DX2                !
 --------------------------------------------------------------------------------
 Trust Radius=3.00D-01 FncErr=1.00D-07 GrdErr=1.00D-06
 Number of steps in this run=    270 maximum allowed number of steps=    270.
 GradGradGradGradGradGradGradGradGradGradGradGradGradGradGradGradGradGrad

 Leave Link  103 at Wed Aug 28 13:36:03 2019, MaxMem=   536870912 cpu:         0.2
 (Enter /pbs_home/pkowalski/g09d01/g09/l202.exe)
                          Input orientation:                          
 ---------------------------------------------------------------------
 Center     Atomic      Atomic             Coordinates (Angstroms)
 Number     Number       Type             X           Y           Z
 ---------------------------------------------------------------------
      1          6           0       -1.663117   -0.139676   -0.566292
      2          6           0       -3.013629    0.201844   -0.939486
      3          6           0       -3.765308   -0.918619   -0.681426
      4          8           0       -3.031816   -1.940434   -0.185418
      5          6           0       -1.688895   -1.585747   -0.110037
      6          6           0       -5.139399   -0.933356   -0.916158
      7          6           0       -0.446242    0.680227   -0.400647
      8          6           0       -0.170496    2.109919   -0.698009
      9          6           0        0.574782    0.194114    0.525589
     10          6           0        1.355522    2.142027   -0.523480
     11          6           0        1.662344    1.204382    0.658069
     12          9           0       -0.810576    2.904675    0.237734
     13          9           0       -0.527708    2.480678   -1.982238
     14          9           0        1.916426    1.581940   -1.665244
     15          9           0        1.867000    3.417214   -0.360191
     16          9           0        2.934536    0.678163    0.537206
     17          9           0        1.519652    1.849227    1.874228
     18          6           0       -1.113717   -1.616938    1.340246
     19          6           0        0.287720   -1.034417    1.304328
     20          6           0       -1.994727   -0.810179    2.319272
     21          1           0       -1.548193   -0.827133    3.336866
     22          1           0       -3.008612   -1.258841    2.381905
     23          1           0       -2.095050    0.252192    2.012941
     24          6           0       -0.880587   -2.476888   -1.073530
     25          1           0       -0.938022   -3.537799   -0.750553
     26          1           0        0.187586   -2.177691   -1.117095
     27          1           0       -1.298465   -2.404125   -2.100631
     28          6           0       -5.742397    0.231417   -1.421970
     29          6           0        1.147905   -1.997870    1.953281
     30          6           0        0.344858   -3.077521    2.238330
     31          8           0       -0.939531   -2.893675    1.860221
     32          6           0        0.859664   -4.218183    2.852477
     33          6           0       -4.967859    1.382277   -1.675913
     34          6           0       -3.584414    1.376134   -1.429540
     35          1           0       -2.991318    2.258668   -1.616970
     36          1           0       -6.807596    0.246448   -1.612552
     37          1           0       -5.441926    2.276279   -2.059628
     38          1           0       -5.727388   -1.818373   -0.711260
     39          6           0        2.510547   -1.999112    2.254184
     40          6           0        3.048790   -3.137811    2.877164
     41          6           0        2.226749   -4.243174    3.175512
     42          1           0        4.101450   -3.167365    3.126798
     43          1           0        2.650964   -5.116565    3.653474
     44          1           0        0.221881   -5.063676    3.074699
     45          1           0        3.144771   -1.158701    2.026065
 ---------------------------------------------------------------------
                    Distance matrix (angstroms):
                    1          2          3          4          5
     1  C    0.000000
     2  C    1.442149   0.000000
     3  C    2.244820   1.373701   0.000000
     4  O    2.293716   2.271190   1.352087   0.000000
     5  C    1.516560   2.374529   2.254559   1.391015   0.000000
     6  C    3.582858   2.410004   1.394074   2.447467   3.602974
     7  C    1.476639   2.666585   3.694773   3.687734   2.600630
     8  C    2.702951   3.432560   4.700531   4.985505   4.038464
     9  C    2.512332   3.875977   4.640198   4.250809   2.948925
    10  C    3.784202   4.798630   5.967864   6.002459   4.830705
    11  C    3.790019   5.042022   5.980032   5.712834   4.427822
    12  F    3.262109   3.680297   4.918625   5.346779   4.588712
    13  F    3.187524   3.529904   4.871282   5.389374   4.624857
    14  F    4.121260   5.170767   6.285125   6.251568   5.044923
    15  F    5.015543   5.873221   7.115162   7.261772   6.143011
    16  F    4.798435   6.147208   6.994475   6.555653   5.188480
    17  F    4.476817   5.584039   6.490234   6.270529   5.102071
    18  C    2.473667   3.480634   3.406720   2.472125   1.560488
    19  C    2.847024   4.178750   4.514827   3.749604   2.492268
    20  C    2.980943   3.561159   3.485815   2.937091   2.568381
    21  H    3.964902   4.636106   4.590277   3.980837   3.532199
    22  H    3.428520   3.628397   3.173694   2.656361   2.838714
    23  H    2.644347   3.092434   3.379375   3.243135   2.837255
    24  C    2.516387   3.426870   3.302054   2.388370   1.541367
    25  H    3.479505   4.281211   3.854663   2.693497   2.187368
    26  H    2.807488   3.992682   4.171384   3.359890   2.210372
    27  H    2.759510   3.328832   3.210325   2.624415   2.187383
    28  C    4.184545   2.771252   2.404136   3.686902   4.631860
    29  C    4.207491   5.524962   5.678567   4.695466   3.531934
    30  C    4.530872   5.668526   5.484460   4.309228   3.446211
    31  O    3.741130   4.660738   4.283203   3.077493   2.480754
    32  C    5.889535   6.994142   6.690737   5.436963   4.711832
    33  C    3.803803   2.398908   2.780154   4.124348   4.691774
    34  C    2.595045   1.394599   2.420390   3.585084   3.755905
    35  H    2.936000   2.165642   3.401390   4.436602   4.329744
    36  H    5.263973   3.853465   3.388199   4.590826   5.640531
    37  H    4.727186   3.384468   3.862365   5.205954   5.727250
    38  H    4.399698   3.390848   2.158751   2.749094   4.089622
    39  C    5.369549   6.749834   7.012248   6.055814   4.836913
    40  C    6.561118   7.903989   8.001269   6.912806   5.811878
    41  C    6.780181   8.009554   7.863421   6.652140   5.760991
    42  H    7.485723   8.860620   9.024706   7.959876   6.819583
    43  H    7.822221   9.025983   8.808102   7.557704   6.742779
    44  H    6.407481   7.369390   6.869327   5.565029   5.088182
    45  H    5.556484   6.969323   7.425452   6.606965   5.301851
                    6          7          8          9         10
     6  C    0.000000
     7  C    4.989501   0.000000
     8  C    5.830875   1.486095   0.000000
     9  C    6.000141   1.461749   2.392267   0.000000
    10  C    7.196956   2.323424   1.536301   2.346160   0.000000
    11  C    7.301495   2.416972   2.453212   1.490296   1.539278
    12  F    5.899208   2.342742   1.384541   3.057649   2.419310
    13  F    5.836082   2.397851   1.383585   3.568341   2.406079
    14  F    7.528115   2.827453   2.359989   2.919900   1.389941
    15  F    8.265965   3.583828   2.444285   3.583686   1.383609
    16  F    8.360484   3.508452   3.635506   2.408916   2.400258
    17  F    7.737699   3.225888   3.088845   2.334739   2.421089
    18  C    4.665272   2.958580   4.351277   2.606646   4.868309
    19  C    5.864673   2.526983   3.755817   1.482608   3.817182
    20  C    4.513551   3.466565   4.578076   3.290635   5.293480
    21  H    5.567428   4.177970   5.177310   3.667867   5.670074
    22  H    3.939976   4.250685   5.374878   4.289254   6.249226
    23  H    4.387848   2.954182   3.808452   3.056729   4.680957
    24  C    4.532630   3.257116   4.656613   3.436500   5.161116
    25  H    4.945919   4.260989   5.699875   4.224250   6.129627
    26  H    5.474077   3.013757   4.322899   2.910978   4.514024
    27  H    4.280060   3.623459   4.859656   4.142093   5.495321
    28  C    1.405755   5.412374   5.924438   6.610683   7.405280
    29  C    6.992643   3.905699   5.063739   2.677978   4.828685
    30  C    6.680218   4.659475   5.983077   3.699992   5.991053
    31  O    5.402779   4.257656   5.672029   3.689014   6.025578
    32  C    7.809062   6.023506   7.328851   4.996392   7.217703
    33  C    2.443115   4.750179   4.949793   6.081053   6.472285
    34  C    2.831128   3.375060   3.567690   4.745378   5.080404
    35  H    3.910806   3.232388   2.970463   4.644353   4.483787
    36  H    2.158653   6.490278   6.954136   7.685954   8.450787
    37  H    3.420644   5.500587   5.446986   6.871647   6.970156
    38  H    1.082113   5.850640   6.805197   6.730323   8.117120
    39  C    8.349166   4.792660   5.726043   3.397862   5.118450
    40  C    9.289529   6.126721   7.119293   4.769942   6.504477
    41  C    9.052999   6.646328   7.817464   5.425920   7.430503
    42  H   10.331001   6.923029   7.792843   5.522972   7.003877
    43  H    9.953418   7.722136   8.894836   6.503653   8.474212
    44  H    7.856832   6.746617   8.114663   5.853790   8.133523
    45  H    8.794028   4.708074   5.394020   3.269003   4.538325
                   11         12         13         14         15
    11  C    0.000000
    12  F    3.030348   0.000000
    13  F    3.660120   2.277732   0.000000
    14  F    2.367465   3.578756   2.623358   0.000000
    15  F    2.444456   2.790990   3.040191   2.252518   0.000000
    16  F    1.382023   4.367253   4.645836   2.589237   3.073655
    17  F    1.383918   3.036782   4.411660   3.571657   2.751702
    18  C    4.016432   4.663948   5.307802   5.333625   6.092524
    19  C    2.705451   4.226147   4.880813   4.279762   5.008170
    20  C    4.493575   4.419859   5.611138   6.074185   6.321654
    21  H    4.648715   4.906637   6.346327   6.544335   6.583787
    22  H    5.554899   5.173364   6.259763   6.978929   7.290828
    23  H    4.106136   3.440480   4.835718   5.602608   5.598836
    24  C    4.797570   5.539453   5.052498   4.964624   6.542058
    25  H    5.588774   6.519082   6.156904   5.932644   7.509510
    26  H    4.094452   5.353721   4.791714   4.174228   5.890356
    27  H    5.422005   5.821455   4.946654   5.139436   6.851079
    28  C    7.752639   5.850110   5.706668   7.780788   8.317427
    29  C    3.492369   5.551009   6.193011   5.147756   5.932317
    30  C    4.750546   6.412806   7.033359   6.278399   7.158967
    31  O    5.000899   6.022454   6.619498   6.373109   7.254941
    32  C    5.904569   7.769279   8.376993   7.427515   8.344774
    33  C    7.031267   4.823147   4.584240   6.887188   7.251716
    34  C    5.649432   3.579164   3.296808   5.509733   5.918398
    35  H    5.286198   2.934772   2.500417   4.954416   5.150240
    36  H    8.821181   6.815716   6.675736   8.825807   9.320450
    37  H    7.681503   5.207894   4.919076   7.401553   7.590140
    38  H    8.100633   6.883517   6.865413   8.420220   9.230891
    39  C    3.678234   6.256441   6.873630   5.342175   6.048611
    40  C    5.069641   7.640218   8.244546   6.647689   7.405771
    41  C    6.027598   8.303471   8.910646   7.580315   8.444653
    42  H    5.581759   8.327326   8.912449   7.091819   7.778724
    43  H    7.064290   9.380289   9.979144   8.584770   9.463059
    44  H    6.870487   8.521089   9.113275   8.336831   9.296794
    45  H    3.106954   5.945916   6.542070   4.758751   5.316570
                   16         17         18         19         20
    16  F    0.000000
    17  F    2.271765   0.000000
    18  C    4.722363   4.385666   0.000000
    19  C    3.244540   3.187137   1.518106   0.000000
    20  C    5.448720   4.429601   1.544516   2.507979   0.000000
    21  H    5.495350   4.325955   2.190674   2.746772   1.111385
    22  H    6.517354   5.515705   2.191783   3.475247   1.110488
    23  H    5.258895   3.954217   2.215667   2.799123   1.110196
    24  C    5.206148   5.758967   2.572971   3.016599   3.940854
    25  H    5.867654   6.476858   2.844647   3.462932   4.240326
    26  H    4.293990   5.190229   2.836610   2.679625   4.294322
    27  H    5.863189   6.467789   3.534605   3.998228   4.749841
    28  C    8.906577   8.137542   5.698327   6.737755   5.396929
    29  C    3.515462   3.865825   2.373996   1.445441   3.379452
    30  C    4.868821   5.077948   2.251066   2.247198   3.258995
    31  O    5.432936   5.342555   1.389522   2.296084   2.380152
    32  C    5.799981   6.181102   3.598271   3.586119   4.477315
    33  C    8.236596   7.410084   5.739940   6.507177   5.441312
    34  C    6.844849   6.098376   4.768075   5.317726   4.621759
    35  H    6.500324   5.718825   5.224063   5.489124   5.089697
    36  H    9.985839   9.168947   6.679183   7.777680   6.303920
    37  H    8.914182   8.007569   6.741637   7.423325   6.370571
    38  H    9.100565   8.523827   5.053238   6.392082   4.912569
    39  C    3.208673   3.991986   3.757210   2.602657   4.659967
    40  C    4.477735   5.311750   4.690590   3.810720   5.582668
    41  C    5.628604   6.269823   4.628610   4.190141   5.508127
    42  H    4.780770   5.779343   5.726566   4.734491   6.585727
    43  H    6.585622   7.277901   5.636598   5.269473   6.473600
    44  H    6.838573   7.135374   4.083155   4.401531   4.855539
    45  H    2.373809   3.422236   4.337632   2.949422   5.159639
                   21         22         23         24         25
    21  H    0.000000
    22  H    1.797539   0.000000
    23  H    1.793536   1.803871   0.000000
    24  C    4.755942   4.236999   4.295242   0.000000
    25  H    4.942369   4.392412   4.831112   1.110471   0.000000
    26  H    4.967364   4.827315   4.572951   1.110140   1.803120
    27  H    5.667066   4.932485   4.961053   1.111239   1.799402
    28  C    6.431049   4.915680   5.010208   5.576157   6.143273
    29  C    3.248673   4.243409   3.947543   3.675027   3.746090
    30  C    3.139215   3.817587   4.134119   3.582023   3.284975
    31  O    2.611809   2.688109   3.354851   2.963795   2.689059
    32  C    4.187079   4.893128   5.423966   4.634017   4.083678
    33  C    6.457829   5.223030   4.810173   5.653478   6.426743
    34  C    5.631981   4.669235   3.915626   4.720509   5.622380
    35  H    6.012094   5.325802   4.243288   5.213061   6.210131
    36  H    7.301413   5.714356   5.945782   6.544963   7.036723
    37  H    7.342647   6.176189   5.646621   6.661141   7.470096
    38  H    5.902165   4.156018   4.990229   4.904728   5.088811
    39  C    4.361090   5.570048   5.132065   4.775117   4.825829
    40  C    5.165541   6.361441   6.220779   5.611132   5.405089
    41  C    5.093678   6.078245   6.343330   5.552446   5.091887
    42  H    6.118765   7.399345   7.164542   6.552878   6.369250
    43  H    6.011022   6.966328   7.351160   6.464079   5.896505
    44  H    4.598934   5.039129   5.895248   5.011458   4.278578
    45  H    4.883856   6.164477   5.426464   5.248677   5.480777
                   26         27         28         29         30
    26  H    0.000000
    27  H    1.796375   0.000000
    28  C    6.407921   5.211065   0.000000
    29  C    3.222073   4.752260   7.989887   0.000000
    30  C    3.477543   4.688342   7.835913   1.375421   0.000000
    31  O    3.263041   4.007099   6.603522   2.273437   1.351451
    32  C    4.513624   5.699264   9.036429   2.412763   1.394027
    33  C    6.290013   5.289771   1.410275   7.873945   7.964676
    34  C    5.191847   4.468365   2.442811   6.724747   6.980508
    35  H    5.480564   4.984107   3.422895   6.928057   7.380266
    36  H    7.419872   6.133048   1.082218   9.002340   8.776996
    37  H    7.240002   6.251090   2.162950   8.820298   8.979003
    38  H    5.939758   4.678549   2.169556   7.375748   6.867147
    39  C    4.097995   5.799743   9.305936   1.395470   2.419385
    40  C    5.006238   6.649463  10.349842   2.401331   2.779027
    41  C    5.181784   6.606582  10.230645   2.774733   2.403866
    42  H    5.857338   7.554312  11.364169   3.386486   3.861273
    43  H    6.120747   7.487659  11.171820   3.856955   3.387987
    44  H    5.089324   6.014042   9.155908   3.393268   2.158575
    45  H    4.434269   6.190561   9.633438   2.167251   3.400947
                   31         32         33         34         35
    31  O    0.000000
    32  C    2.444585   0.000000
    33  C    6.856780   9.264529   0.000000
    34  C    6.004099   8.329579   1.405225   0.000000
    35  H    6.545787   8.761028   2.162926   1.079703   0.000000
    36  H    7.506978   9.932587   2.163043   3.420320   4.314282
    37  H    7.897164  10.296448   1.082227   2.158153   2.490328
    38  H    5.540069   7.864386   3.428061   3.913201   4.992860
    39  C    3.585873   2.829778   9.099781   7.881032   7.961472
    40  C    4.123164   2.441329  10.267832   9.106195   9.262944
    41  C    3.684626   1.404955  10.341393   9.303373   9.616135
    42  H    5.204864   3.418866  11.225758  10.023777  10.111999
    43  H    4.587881   2.158111  11.343887  10.337897  10.677405
    44  H    2.744584   1.082131   9.542119   8.731964   9.271091
    45  H    4.440626   3.907058   9.272323   7.978003   7.912124
                   36         37         38         39         40
    36  H    0.000000
    37  H    2.486995   0.000000
    38  H    2.498532   4.320389   0.000000
    39  C   10.335472  10.006486   8.757288   0.000000
    40  C   11.347207  11.215014   9.572826   1.405149   0.000000
    41  C   11.166989  11.345419   9.179050   2.442376   1.409465
    42  H   12.374281  12.149416  10.637506   2.158065   1.082259
    43  H   12.081279  12.360766  10.006286   3.419977   2.162496
    44  H    9.979042  10.597875   7.762685   3.911878   3.426279
    45  H   10.689415  10.110556   9.308239   1.077297   2.156492
                   41         42         43         44         45
    41  C    0.000000
    42  H    2.162000   0.000000
    43  H    1.082228   2.486097   0.000000
    44  H    2.168613   4.318537   2.497643   0.000000
    45  H    3.417304   2.482253   4.307783   4.989163   0.000000
 Stoichiometry    C23H14F6O2
 Framework group  C1[X(C23H14F6O2)]
 Deg. of freedom   129
 Full point group                 C1      NOp   1
 Largest Abelian subgroup         C1      NOp   1
 Largest concise Abelian subgroup C1      NOp   1
                         Standard orientation:                         
 ---------------------------------------------------------------------
 Center     Atomic      Atomic             Coordinates (Angstroms)
 Number     Number       Type             X           Y           Z
 ---------------------------------------------------------------------
      1          6           0        1.380742   -0.394926    0.384028
      2          6           0        2.738929   -0.821771    0.153979
      3          6           0        2.708799   -2.194599    0.192570
      4          8           0        1.471389   -2.686443    0.427190
      5          6           0        0.560899   -1.650719    0.609408
      6          6           0        3.865600   -2.945937   -0.009287
      7          6           0        0.722283    0.920139    0.251747
      8          6           0        1.267467    2.274070   -0.027765
      9          6           0       -0.712908    0.932038   -0.025368
     10          6           0        0.031073    3.138337    0.263086
     11          6           0       -1.175023    2.331008   -0.249681
     12          9           0        1.645505    2.350683   -1.357491
     13          9           0        2.318776    2.622724    0.801389
     14          9           0       -0.086558    3.244352    1.643976
     15          9           0        0.107726    4.411727   -0.272616
     16          9           0       -2.314131    2.665705    0.457707
     17          9           0       -1.376511    2.516863   -1.606180
     18          6           0       -0.591605   -1.638140   -0.442590
     19          6           0       -1.395517   -0.365440   -0.246102
     20          6           0       -0.045225   -1.698675   -1.885967
     21          1           0       -0.884592   -1.661329   -2.613460
     22          1           0        0.507029   -2.648442   -2.047647
     23          1           0        0.634278   -0.850201   -2.111585
     24          6           0        0.026428   -1.702002    2.054235
     25          1           0       -0.539946   -2.643009    2.218159
     26          1           0       -0.640527   -0.843762    2.280079
     27          1           0        0.872393   -1.676673    2.774342
     28          6           0        5.069272   -2.263784   -0.258264
     29          6           0       -2.778514   -0.769148   -0.129320
     30          6           0       -2.764936   -2.144394   -0.146554
     31          8           0       -1.522438   -2.657684   -0.284946
     32          6           0       -3.943163   -2.879704   -0.026505
     33          6           0        5.092971   -0.854539   -0.306647
     34          6           0        3.914464   -0.116781   -0.102953
     35          1           0        3.929767    0.961933   -0.146537
     36          1           0        5.981516   -2.823465   -0.418777
     37          1           0        6.023245   -0.338313   -0.504933
     38          1           0        3.836903   -4.027218    0.021991
     39          6           0       -3.965335   -0.050389    0.019599
     40          6           0       -5.164890   -0.772496    0.138238
     41          6           0       -5.154229   -2.181730    0.115082
     42          1           0       -6.102264   -0.243427    0.250932
     43          1           0       -6.083054   -2.729102    0.209348
     44          1           0       -3.925242   -3.961579   -0.041790
     45          1           0       -3.979868    1.026597    0.041040
 ---------------------------------------------------------------------
 Rotational constants (GHZ):      0.2000085      0.1514239      0.0959975
 Leave Link  202 at Wed Aug 28 13:36:04 2019, MaxMem=   536870912 cpu:         0.1
 (Enter /pbs_home/pkowalski/g09d01/g09/l301.exe)
 General basis read from cards:  (5D, 7F)
 Centers:       4     31
 S 5 1.00
     Exponent=  2.2661767785D+03 Coefficients= -5.3431809926D-03
     Exponent=  3.4087010191D+02 Coefficients= -3.9890039230D-02
     Exponent=  7.7363135167D+01 Coefficients= -1.7853911985D-01
     Exponent=  2.1479644940D+01 Coefficients= -4.6427684959D-01
     Exponent=  6.6589433124D+00 Coefficients= -4.4309745172D-01
 S 1 1.00
     Exponent=  8.0975975668D-01 Coefficients=  1.0000000000D+00
 S 1 1.00
     Exponent=  2.5530772234D-01 Coefficients=  1.0000000000D+00
 P 3 1.00
     Exponent=  1.7721504317D+01 Coefficients=  4.3394573193D-02
     Exponent=  3.8635505440D+00 Coefficients=  2.3094120765D-01
     Exponent=  1.0480920883D+00 Coefficients=  5.1375311064D-01
 P 1 1.00
     Exponent=  2.7641544411D-01 Coefficients=  1.0000000000D+00
 D 1 1.00
     Exponent=  1.2000000000D+00 Coefficients=  1.0000000000D+00
 ****
 Centers:      21     22     23     25     26     27     35     36     37     38
 Centers:      42     43     44     45
 S 3 1.00
     Exponent=  1.3010701000D+01 Coefficients=  1.9682158000D-02
     Exponent=  1.9622572000D+00 Coefficients=  1.3796524000D-01
     Exponent=  4.4453796000D-01 Coefficients=  4.7831935000D-01
 S 1 1.00
     Exponent=  1.2194962000D-01 Coefficients=  1.0000000000D+00
 P 1 1.00
     Exponent=  8.0000000000D-01 Coefficients=  1.0000000000D+00
 ****
 Centers:       1      2      3      5      6      7      8      9     10     11
 Centers:      18     19     20     24     28     29     30     32     33     34
 Centers:      39     40     41
 S 5 1.00
     Exponent=  1.2384016938D+03 Coefficients=  5.4568832082D-03
     Exponent=  1.8629004992D+02 Coefficients=  4.0638409211D-02
     Exponent=  4.2251176346D+01 Coefficients=  1.8025593888D-01
     Exponent=  1.1676557932D+01 Coefficients=  4.6315121755D-01
     Exponent=  3.5930506482D+00 Coefficients=  4.4087173314D-01
 S 1 1.00
     Exponent=  4.0245147363D-01 Coefficients=  1.0000000000D+00
 S 1 1.00
     Exponent=  1.3090182668D-01 Coefficients=  1.0000000000D+00
 P 3 1.00
     Exponent=  9.4680970621D+00 Coefficients=  3.8387871728D-02
     Exponent=  2.0103545142D+00 Coefficients=  2.1117025112D-01
     Exponent=  5.4771004707D-01 Coefficients=  5.1328172114D-01
 P 1 1.00
     Exponent=  1.5268613795D-01 Coefficients=  1.0000000000D+00
 D 1 1.00
     Exponent=  8.0000000000D-01 Coefficients=  1.0000000000D+00
 ****
 Centers:      12     13     14     15     16     17
 S 5 1.00
     Exponent=  2.8948325990D+03 Coefficients= -5.3408255515D-03
     Exponent=  4.3541939120D+02 Coefficients= -3.9904258866D-02
     Exponent=  9.8843328866D+01 Coefficients= -1.7912768038D-01
     Exponent=  2.7485198001D+01 Coefficients= -4.6758090825D-01
     Exponent=  8.5405498171D+00 Coefficients= -4.4653131020D-01
 S 1 1.00
     Exponent=  1.0654578038D+00 Coefficients=  1.0000000000D+00
 S 1 1.00
     Exponent=  3.3247346748D-01 Coefficients=  1.0000000000D+00
 P 3 1.00
     Exponent=  2.2696633924D+01 Coefficients= -4.5212874436D-02
     Exponent=  4.9872339257D+00 Coefficients= -2.3754317067D-01
     Exponent=  1.3491613954D+00 Coefficients= -5.1287353587D-01
 P 1 1.00
     Exponent=  3.4829881977D-01 Coefficients=  1.0000000000D+00
 D 1 1.00
     Exponent=  1.4000000000D+00 Coefficients=  1.0000000000D+00
 ****
 Ernie: Thresh=  0.10000D-02 Tol=  0.10000D-05 Strict=F.
 There are   535 symmetry adapted cartesian basis functions of A   symmetry.
 There are   504 symmetry adapted basis functions of A   symmetry.
   504 basis functions,   873 primitive gaussians,   535 cartesian basis functions
   111 alpha electrons      111 beta electrons
       nuclear repulsion energy      3344.8777105032 Hartrees.
 IExCor=20419 DFT=T Ex+Corr=CAM-B3LYP ExCW=0 ScaHFX=  1.000000
 ScaDFX=  1.000000  1.000000  1.000000  0.810000 ScalE2=  1.000000  1.000000
 IRadAn=      0 IRanWt=     -1 IRanGd=            0 ICorTp=0 IEmpDi=  4
  HFx wShort=  0.000000 wLong=  0.330000 cFull=  0.190000 cShort=  0.000000 cLong=  0.460000
  DFx wShort=  0.000000 wLong=  0.330000 cFull=  0.190000 cShort=  0.000000 cLong=  0.460000
 NAtoms=   45 NActive=   45 NUniq=   45 SFac= 1.00D+00 NAtFMM=   60 NAOKFM=F Big=F
 Integral buffers will be    131072 words long.
 Raffenetti 2 integral format.
 Two-electron integral symmetry is turned on.
 Leave Link  301 at Wed Aug 28 13:36:04 2019, MaxMem=   536870912 cpu:         0.9
 (Enter /pbs_home/pkowalski/g09d01/g09/l302.exe)
 NPDir=0 NMtPBC=     1 NCelOv=     1 NCel=       1 NClECP=     1 NCelD=      1
         NCelK=      1 NCelE2=     1 NClLst=     1 CellRange=     0.0.
 One-electron integrals computed using PRISM.
 NBasis=   504 RedAO= T EigKep=  2.44D-04  NBF=   504
 NBsUse=   504 1.00D-06 EigRej= -1.00D+00 NBFU=   504
 Precomputing XC quadrature grid using
 IXCGrd= 4 IRadAn=           0 IRanWt=          -1 IRanGd=           0 AccXCQ= 0.00D+00.
 Generated NRdTot=       0 NPtTot=           0 NUsed=           0 NTot=          32
 NSgBfM=   524   524   524   524   524 MxSgAt=    45 MxSgA2=    45.
 Leave Link  302 at Wed Aug 28 13:36:05 2019, MaxMem=   536870912 cpu:        10.4
 (Enter /pbs_home/pkowalski/g09d01/g09/l303.exe)
 DipDrv:  MaxL=1.
 Leave Link  303 at Wed Aug 28 13:36:05 2019, MaxMem=   536870912 cpu:         1.2
 (Enter /pbs_home/pkowalski/g09d01/g09/l401.exe)
 ExpMin= 1.22D-01 ExpMax= 2.89D+03 ExpMxC= 4.35D+02 IAcc=1 IRadAn=         1 AccDes= 0.00D+00
 Harris functional with IExCor=20419 and IRadAn=       1 diagonalized for initial guess.
 HarFok:  IExCor=20419 AccDes= 0.00D+00 IRadAn=         1 IDoV= 1 UseB2=F ITyADJ=14
 ICtDFT=  3500011 ScaDFX=  1.000000  1.000000  1.000000  1.000000
 FoFCou: FMM=F IPFlag=           0 FMFlag=      100000 FMFlg1=           0
         NFxFlg=           0 DoJE=T BraDBF=F KetDBF=T FulRan=T
         wScrn=  0.000000 ICntrl=     500 IOpCl=  0 I1Cent=   200000004 NGrid=           0
         NMat0=    1 NMatS0=      1 NMatT0=    0 NMatD0=    1 NMtDS0=    0 NMtDT0=    0
 Petite list used in FoFCou.
 Harris En= -1575.99135541432    
 JPrj=0 DoOrth=F DoCkMO=F.
 Leave Link  401 at Wed Aug 28 13:36:08 2019, MaxMem=   536870912 cpu:        20.1
 (Enter /pbs_home/pkowalski/g09d01/g09/l502.exe)
 Closed shell SCF:
 Using DIIS extrapolation, IDIIS=  1040.
 Integral symmetry usage will be decided dynamically.
 IVT=      885537 IEndB=      885537 NGot=   536870912 MDV=   536288776
 LenX=   536288776 LenY=   536002016
 Requested convergence on RMS density matrix=1.00D-08 within 128 cycles.
 Requested convergence on MAX density matrix=1.00D-06.
 Requested convergence on             energy=1.00D-06.
 No special actions if energy rises.
 Fock matrices will be formed incrementally for  20 cycles.
 Integral accuracy reduced to 1.0D-05 until final iterations.

 Cycle   1  Pass 0  IDiag  1:
 FoFJK:  IHMeth= 1 ICntrl=       0 DoSepK=T KAlg= 0 I1Cent=   0 FoldK=F
 IRaf=         1 NMat=   1 IRICut=       1 DoRegI=T DoRafI=F ISym2E= 0.
 FoFCou: FMM=F IPFlag=           0 FMFlag=      100000 FMFlg1=           0
         NFxFlg=           0 DoJE=T BraDBF=F KetDBF=F FulRan=T
         wScrn=  0.000000 ICntrl=     500 IOpCl=  0 I1Cent=           0 NGrid=           0
         NMat0=    1 NMatS0=      1 NMatT0=    0 NMatD0=    1 NMtDS0=    0 NMtDT0=    0
 Symmetry not used in FoFCou.
 E= -1631.89482116304    
 DIIS: error= 3.57D-02 at cycle   1 NSaved=   1.
 NSaved= 1 IEnMin= 1 EnMin= -1631.89482116304     IErMin= 1 ErrMin= 3.57D-02
 ErrMax= 3.57D-02  0.00D+00 EMaxC= 1.00D-01 BMatC= 1.02D+00 BMatP= 1.02D+00
 IDIUse=3 WtCom= 6.43D-01 WtEn= 3.57D-01
 Coeff-Com:  0.100D+01
 Coeff-En:   0.100D+01
 Coeff:      0.100D+01
 Gap=     0.175 Goal=   None    Shift=    0.000
 GapD=    0.175 DampG=1.000 DampE=0.500 DampFc=0.5000 IDamp=-1.
 Damping current iteration by 5.00D-01
 RMSDP=5.18D-03 MaxDP=3.65D-01              OVMax= 2.35D-01

 Cycle   2  Pass 0  IDiag  1:
 RMSU=  2.35D-03    CP:  9.41D-01
 E= -1632.15251463377     Delta-E=       -0.257693470730 Rises=F Damp=T
 DIIS: error= 1.14D-02 at cycle   2 NSaved=   2.
 NSaved= 2 IEnMin= 2 EnMin= -1632.15251463377     IErMin= 2 ErrMin= 1.14D-02
 ErrMax= 1.14D-02  0.00D+00 EMaxC= 1.00D-01 BMatC= 1.08D-01 BMatP= 1.02D+00
 IDIUse=3 WtCom= 8.86D-01 WtEn= 1.14D-01
 Coeff-Com: -0.893D-01 0.109D+01
 Coeff-En:   0.000D+00 0.100D+01
 Coeff:     -0.791D-01 0.108D+01
 Gap=     0.183 Goal=   None    Shift=    0.000
 RMSDP=1.72D-03 MaxDP=1.03D-01 DE=-2.58D-01 OVMax= 1.48D-01

 Cycle   3  Pass 0  IDiag  1:
 RMSU=  1.34D-03    CP:  9.06D-01  1.38D+00
 E= -1632.40423300495     Delta-E=       -0.251718371179 Rises=F Damp=F
 DIIS: error= 5.83D-03 at cycle   3 NSaved=   3.
 NSaved= 3 IEnMin= 3 EnMin= -1632.40423300495     IErMin= 3 ErrMin= 5.83D-03
 ErrMax= 5.83D-03  0.00D+00 EMaxC= 1.00D-01 BMatC= 4.17D-02 BMatP= 1.08D-01
 IDIUse=3 WtCom= 9.42D-01 WtEn= 5.83D-02
 Coeff-Com: -0.130D+00 0.426D+00 0.703D+00
 Coeff-En:   0.000D+00 0.000D+00 0.100D+01
 Coeff:     -0.122D+00 0.401D+00 0.721D+00
 Gap=     0.158 Goal=   None    Shift=    0.000
 RMSDP=8.00D-04 MaxDP=3.40D-02 DE=-2.52D-01 OVMax= 6.18D-02

 Cycle   4  Pass 0  IDiag  1:
 RMSU=  6.23D-04    CP:  8.97D-01  1.50D+00  7.27D-01
 E= -1632.43021002823     Delta-E=       -0.025977023278 Rises=F Damp=F
 DIIS: error= 2.41D-03 at cycle   4 NSaved=   4.
 NSaved= 4 IEnMin= 4 EnMin= -1632.43021002823     IErMin= 4 ErrMin= 2.41D-03
 ErrMax= 2.41D-03  0.00D+00 EMaxC= 1.00D-01 BMatC= 9.58D-03 BMatP= 4.17D-02
 IDIUse=3 WtCom= 9.76D-01 WtEn= 2.41D-02
 Coeff-Com: -0.479D-01 0.103D+00 0.389D+00 0.555D+00
 Coeff-En:   0.000D+00 0.000D+00 0.192D+00 0.808D+00
 Coeff:     -0.468D-01 0.101D+00 0.385D+00 0.561D+00
 Gap=     0.155 Goal=   None    Shift=    0.000
 RMSDP=3.25D-04 MaxDP=1.50D-02 DE=-2.60D-02 OVMax= 3.65D-02

 Cycle   5  Pass 0  IDiag  1:
 RMSU=  1.43D-04    CP:  8.97D-01  1.50D+00  8.49D-01  6.12D-01
 E= -1632.43845595640     Delta-E=       -0.008245928165 Rises=F Damp=F
 DIIS: error= 6.42D-04 at cycle   5 NSaved=   5.
 NSaved= 5 IEnMin= 5 EnMin= -1632.43845595640     IErMin= 5 ErrMin= 6.42D-04
 ErrMax= 6.42D-04  0.00D+00 EMaxC= 1.00D-01 BMatC= 5.74D-04 BMatP= 9.58D-03
 IDIUse=3 WtCom= 9.94D-01 WtEn= 6.42D-03
 Coeff-Com: -0.197D-01 0.343D-01 0.186D+00 0.312D+00 0.487D+00
 Coeff-En:   0.000D+00 0.000D+00 0.000D+00 0.000D+00 0.100D+01
 Coeff:     -0.196D-01 0.340D-01 0.185D+00 0.310D+00 0.490D+00
 Gap=     0.155 Goal=   None    Shift=    0.000
 RMSDP=6.93D-05 MaxDP=4.50D-03 DE=-8.25D-03 OVMax= 8.66D-03

 Cycle   6  Pass 0  IDiag  1:
 RMSU=  4.34D-05    CP:  8.97D-01  1.50D+00  8.50D-01  6.64D-01  7.07D-01
 E= -1632.43903223336     Delta-E=       -0.000576276963 Rises=F Damp=F
 DIIS: error= 1.29D-04 at cycle   6 NSaved=   6.
 NSaved= 6 IEnMin= 6 EnMin= -1632.43903223336     IErMin= 6 ErrMin= 1.29D-04
 ErrMax= 1.29D-04  0.00D+00 EMaxC= 1.00D-01 BMatC= 2.35D-05 BMatP= 5.74D-04
 IDIUse=3 WtCom= 9.99D-01 WtEn= 1.29D-03
 Coeff-Com:  0.724D-03-0.374D-02 0.104D-01 0.176D-01 0.136D+00 0.839D+00
 Coeff-En:   0.000D+00 0.000D+00 0.000D+00 0.000D+00 0.000D+00 0.100D+01
 Coeff:      0.723D-03-0.374D-02 0.104D-01 0.176D-01 0.136D+00 0.839D+00
 Gap=     0.156 Goal=   None    Shift=    0.000
 RMSDP=2.32D-05 MaxDP=1.02D-03 DE=-5.76D-04 OVMax= 4.01D-03

 Cycle   7  Pass 0  IDiag  1:
 RMSU=  1.55D-05    CP:  8.97D-01  1.50D+00  8.56D-01  6.68D-01  8.03D-01
                    CP:  1.13D+00
 E= -1632.43907413556     Delta-E=       -0.000041902202 Rises=F Damp=F
 DIIS: error= 6.17D-05 at cycle   7 NSaved=   7.
 NSaved= 7 IEnMin= 7 EnMin= -1632.43907413556     IErMin= 7 ErrMin= 6.17D-05
 ErrMax= 6.17D-05  0.00D+00 EMaxC= 1.00D-01 BMatC= 8.31D-06 BMatP= 2.35D-05
 IDIUse=1 WtCom= 1.00D+00 WtEn= 0.00D+00
 Coeff-Com:  0.378D-02-0.763D-02-0.268D-01-0.484D-01-0.258D-01 0.434D+00
 Coeff-Com:  0.671D+00
 Coeff:      0.378D-02-0.763D-02-0.268D-01-0.484D-01-0.258D-01 0.434D+00
 Coeff:      0.671D+00
 Gap=     0.156 Goal=   None    Shift=    0.000
 RMSDP=1.32D-05 MaxDP=5.80D-04 DE=-4.19D-05 OVMax= 1.68D-03

 Cycle   8  Pass 0  IDiag  1:
 RMSU=  8.95D-06    CP:  8.96D-01  1.50D+00  8.59D-01  6.75D-01  8.22D-01
                    CP:  1.29D+00  1.01D+00
 E= -1632.43908524002     Delta-E=       -0.000011104463 Rises=F Damp=F
 DIIS: error= 1.91D-05 at cycle   8 NSaved=   8.
 NSaved= 8 IEnMin= 8 EnMin= -1632.43908524002     IErMin= 8 ErrMin= 1.91D-05
 ErrMax= 1.91D-05  0.00D+00 EMaxC= 1.00D-01 BMatC= 5.84D-07 BMatP= 8.31D-06
 IDIUse=1 WtCom= 1.00D+00 WtEn= 0.00D+00
 Coeff-Com:  0.132D-02-0.231D-02-0.112D-01-0.203D-01-0.299D-01 0.589D-01
 Coeff-Com:  0.234D+00 0.770D+00
 Coeff:      0.132D-02-0.231D-02-0.112D-01-0.203D-01-0.299D-01 0.589D-01
 Coeff:      0.234D+00 0.770D+00
 Gap=     0.157 Goal=   None    Shift=    0.000
 RMSDP=4.60D-06 MaxDP=1.71D-04 DE=-1.11D-05 OVMax= 6.94D-04

 Initial convergence to 1.0D-05 achieved.  Increase integral accuracy.
 Cycle   9  Pass 1  IDiag  1:
 E= -1632.43923735514     Delta-E=       -0.000152115119 Rises=F Damp=F
 DIIS: error= 1.66D-04 at cycle   1 NSaved=   1.
 NSaved= 1 IEnMin= 1 EnMin= -1632.43923735514     IErMin= 1 ErrMin= 1.66D-04
 ErrMax= 1.66D-04  0.00D+00 EMaxC= 1.00D-01 BMatC= 6.92D-06 BMatP= 6.92D-06
 IDIUse=3 WtCom= 9.98D-01 WtEn= 1.66D-03
 Coeff-Com:  0.100D+01
 Coeff-En:   0.100D+01
 Coeff:      0.100D+01
 Gap=     0.157 Goal=   None    Shift=    0.000
 RMSDP=4.60D-06 MaxDP=1.71D-04 DE=-1.52D-04 OVMax= 3.71D-04

 Cycle  10  Pass 1  IDiag  1:
 RMSU=  1.19D-04    CP:  1.00D+00
 E= -1632.43924410011     Delta-E=       -0.000006744969 Rises=F Damp=F
 DIIS: error= 9.37D-06 at cycle   2 NSaved=   2.
 NSaved= 2 IEnMin= 2 EnMin= -1632.43924410011     IErMin= 2 ErrMin= 9.37D-06
 ErrMax= 9.37D-06  0.00D+00 EMaxC= 1.00D-01 BMatC= 1.19D-07 BMatP= 6.92D-06
 IDIUse=1 WtCom= 1.00D+00 WtEn= 0.00D+00
 Coeff-Com: -0.228D-02 0.100D+01
 Coeff:     -0.228D-02 0.100D+01
 Gap=     0.157 Goal=   None    Shift=    0.000
 RMSDP=5.15D-06 MaxDP=1.60D-04 DE=-6.74D-06 OVMax= 2.10D-04

 Cycle  11  Pass 1  IDiag  1:
 RMSU=  2.57D-06    CP:  1.00D+00  1.04D+00
 E= -1632.43924409212     Delta-E=        0.000000007991 Rises=F Damp=F
 DIIS: error= 1.17D-05 at cycle   3 NSaved=   3.
 NSaved= 3 IEnMin= 2 EnMin= -1632.43924410011     IErMin= 2 ErrMin= 9.37D-06
 ErrMax= 1.17D-05  0.00D+00 EMaxC= 1.00D-01 BMatC= 1.91D-07 BMatP= 1.19D-07
 IDIUse=1 WtCom= 1.00D+00 WtEn= 0.00D+00
 Coeff-Com: -0.181D-01 0.573D+00 0.445D+00
 Coeff:     -0.181D-01 0.573D+00 0.445D+00
 Gap=     0.157 Goal=   None    Shift=    0.000
 RMSDP=1.24D-06 MaxDP=4.69D-05 DE= 7.99D-09 OVMax= 9.76D-05

 Cycle  12  Pass 1  IDiag  1:
 RMSU=  9.06D-07    CP:  1.00D+00  1.04D+00  6.82D-01
 E= -1632.43924426033     Delta-E=       -0.000000168207 Rises=F Damp=F
 DIIS: error= 1.32D-06 at cycle   4 NSaved=   4.
 NSaved= 4 IEnMin= 4 EnMin= -1632.43924426033     IErMin= 4 ErrMin= 1.32D-06
 ErrMax= 1.32D-06  0.00D+00 EMaxC= 1.00D-01 BMatC= 2.50D-09 BMatP= 1.19D-07
 IDIUse=1 WtCom= 1.00D+00 WtEn= 0.00D+00
 Coeff-Com: -0.574D-02 0.145D+00 0.134D+00 0.727D+00
 Coeff:     -0.574D-02 0.145D+00 0.134D+00 0.727D+00
 Gap=     0.157 Goal=   None    Shift=    0.000
 RMSDP=2.68D-07 MaxDP=1.39D-05 DE=-1.68D-07 OVMax= 5.03D-05

 Cycle  13  Pass 1  IDiag  1:
 RMSU=  2.28D-07    CP:  1.00D+00  1.04D+00  7.24D-01  1.08D+00
 E= -1632.43924426598     Delta-E=       -0.000000005647 Rises=F Damp=F
 DIIS: error= 1.14D-06 at cycle   5 NSaved=   5.
 NSaved= 5 IEnMin= 5 EnMin= -1632.43924426598     IErMin= 5 ErrMin= 1.14D-06
 ErrMax= 1.14D-06  0.00D+00 EMaxC= 1.00D-01 BMatC= 1.08D-09 BMatP= 2.50D-09
 IDIUse=1 WtCom= 1.00D+00 WtEn= 0.00D+00
 Coeff-Com:  0.275D-02-0.104D+00-0.781D-01 0.359D+00 0.820D+00
 Coeff:      0.275D-02-0.104D+00-0.781D-01 0.359D+00 0.820D+00
 Gap=     0.157 Goal=   None    Shift=    0.000
 RMSDP=2.17D-07 MaxDP=9.92D-06 DE=-5.65D-09 OVMax= 3.62D-05

 Cycle  14  Pass 1  IDiag  1:
 RMSU=  1.56D-07    CP:  1.00D+00  1.04D+00  7.42D-01  1.23D+00  1.20D+00
 E= -1632.43924426883     Delta-E=       -0.000000002850 Rises=F Damp=F
 DIIS: error= 3.49D-07 at cycle   6 NSaved=   6.
 NSaved= 6 IEnMin= 6 EnMin= -1632.43924426883     IErMin= 6 ErrMin= 3.49D-07
 ErrMax= 3.49D-07  0.00D+00 EMaxC= 1.00D-01 BMatC= 2.07D-10 BMatP= 1.08D-09
 IDIUse=1 WtCom= 1.00D+00 WtEn= 0.00D+00
 Coeff-Com:  0.233D-02-0.769D-01-0.637D-01 0.751D-01 0.418D+00 0.646D+00
 Coeff:      0.233D-02-0.769D-01-0.637D-01 0.751D-01 0.418D+00 0.646D+00
 Gap=     0.157 Goal=   None    Shift=    0.000
 RMSDP=8.41D-08 MaxDP=3.78D-06 DE=-2.85D-09 OVMax= 1.82D-05

 Cycle  15  Pass 1  IDiag  1:
 RMSU=  5.43D-08    CP:  1.00D+00  1.04D+00  7.49D-01  1.27D+00  1.41D+00
                    CP:  1.08D+00
 E= -1632.43924426919     Delta-E=       -0.000000000359 Rises=F Damp=F
 DIIS: error= 1.80D-07 at cycle   7 NSaved=   7.
 NSaved= 7 IEnMin= 7 EnMin= -1632.43924426919     IErMin= 7 ErrMin= 1.80D-07
 ErrMax= 1.80D-07  0.00D+00 EMaxC= 1.00D-01 BMatC= 2.80D-11 BMatP= 2.07D-10
 IDIUse=1 WtCom= 1.00D+00 WtEn= 0.00D+00
 Coeff-Com:  0.297D-03-0.709D-02-0.878D-02-0.429D-01-0.255D-01 0.259D+00
 Coeff-Com:  0.825D+00
 Coeff:      0.297D-03-0.709D-02-0.878D-02-0.429D-01-0.255D-01 0.259D+00
 Coeff:      0.825D+00
 Gap=     0.157 Goal=   None    Shift=    0.000
 RMSDP=4.01D-08 MaxDP=1.95D-06 DE=-3.59D-10 OVMax= 5.79D-06

 Cycle  16  Pass 1  IDiag  1:
 RMSU=  1.81D-08    CP:  1.00D+00  1.04D+00  7.50D-01  1.28D+00  1.47D+00
                    CP:  1.28D+00  1.09D+00
 E= -1632.43924426926     Delta-E=       -0.000000000078 Rises=F Damp=F
 DIIS: error= 4.75D-08 at cycle   8 NSaved=   8.
 NSaved= 8 IEnMin= 8 EnMin= -1632.43924426926     IErMin= 8 ErrMin= 4.75D-08
 ErrMax= 4.75D-08  0.00D+00 EMaxC= 1.00D-01 BMatC= 5.35D-12 BMatP= 2.80D-11
 IDIUse=1 WtCom= 1.00D+00 WtEn= 0.00D+00
 Coeff-Com: -0.151D-03 0.642D-02 0.380D-02-0.309D-01-0.731D-01 0.571D-01
 Coeff-Com:  0.420D+00 0.617D+00
 Coeff:     -0.151D-03 0.642D-02 0.380D-02-0.309D-01-0.731D-01 0.571D-01
 Coeff:      0.420D+00 0.617D+00
 Gap=     0.157 Goal=   None    Shift=    0.000
 RMSDP=1.13D-08 MaxDP=4.11D-07 DE=-7.82D-11 OVMax= 1.86D-06

 Cycle  17  Pass 1  IDiag  1:
 RMSU=  6.53D-09    CP:  1.00D+00  1.04D+00  7.49D-01  1.29D+00  1.50D+00
                    CP:  1.31D+00  1.15D+00  8.42D-01
 E= -1632.43924426931     Delta-E=       -0.000000000049 Rises=F Damp=F
 DIIS: error= 1.79D-08 at cycle   9 NSaved=   9.
 NSaved= 9 IEnMin= 9 EnMin= -1632.43924426931     IErMin= 9 ErrMin= 1.79D-08
 ErrMax= 1.79D-08  0.00D+00 EMaxC= 1.00D-01 BMatC= 3.70D-13 BMatP= 5.35D-12
 IDIUse=1 WtCom= 1.00D+00 WtEn= 0.00D+00
 Coeff-Com: -0.836D-04 0.309D-02 0.221D-02-0.758D-02-0.271D-01 0.434D-02
 Coeff-Com:  0.799D-01 0.239D+00 0.706D+00
 Coeff:     -0.836D-04 0.309D-02 0.221D-02-0.758D-02-0.271D-01 0.434D-02
 Coeff:      0.799D-01 0.239D+00 0.706D+00
 Gap=     0.157 Goal=   None    Shift=    0.000
 RMSDP=3.20D-09 MaxDP=1.27D-07 DE=-4.91D-11 OVMax= 6.53D-07

 SCF Done:  E(RCAM-B3LYP) =  -1632.43924427     A.U. after   17 cycles
            NFock= 17  Conv=0.32D-08     -V/T= 2.0090
 KE= 1.617903298104D+03 PE=-1.051385121234D+04 EE= 3.918630959460D+03
 Leave Link  502 at Wed Aug 28 13:44:18 2019, MaxMem=   536870912 cpu:      3910.8
 (Enter /pbs_home/pkowalski/g09d01/g09/l601.exe)
 Copying SCF densities to generalized density rwf, IOpCl= 0 IROHF=0.

 **********************************************************************

            Population analysis using the SCF density.

 **********************************************************************

 Orbital symmetries:
       Occupied  (A) (A) (A) (A) (A) (A) (A) (A) (A) (A) (A) (A)
                 (A) (A) (A) (A) (A) (A) (A) (A) (A) (A) (A) (A)
                 (A) (A) (A) (A) (A) (A) (A) (A) (A) (A) (A) (A)
                 (A) (A) (A) (A) (A) (A) (A) (A) (A) (A) (A) (A)
                 (A) (A) (A) (A) (A) (A) (A) (A) (A) (A) (A) (A)
                 (A) (A) (A) (A) (A) (A) (A) (A) (A) (A) (A) (A)
                 (A) (A) (A) (A) (A) (A) (A) (A) (A) (A) (A) (A)
                 (A) (A) (A) (A) (A) (A) (A) (A) (A) (A) (A) (A)
                 (A) (A) (A) (A) (A) (A) (A) (A) (A) (A) (A) (A)
                 (A) (A) (A)
       Virtual   (A) (A) (A) (A) (A) (A) (A) (A) (A) (A) (A) (A)
                 (A) (A) (A) (A) (A) (A) (A) (A) (A) (A) (A) (A)
                 (A) (A) (A) (A) (A) (A) (A) (A) (A) (A) (A) (A)
                 (A) (A) (A) (A) (A) (A) (A) (A) (A) (A) (A) (A)
                 (A) (A) (A) (A) (A) (A) (A) (A) (A) (A) (A) (A)
                 (A) (A) (A) (A) (A) (A) (A) (A) (A) (A) (A) (A)
                 (A) (A) (A) (A) (A) (A) (A) (A) (A) (A) (A) (A)
                 (A) (A) (A) (A) (A) (A) (A) (A) (A) (A) (A) (A)
                 (A) (A) (A) (A) (A) (A) (A) (A) (A) (A) (A) (A)
                 (A) (A) (A) (A) (A) (A) (A) (A) (A) (A) (A) (A)
                 (A) (A) (A) (A) (A) (A) (A) (A) (A) (A) (A) (A)
                 (A) (A) (A) (A) (A) (A) (A) (A) (A) (A) (A) (A)
                 (A) (A) (A) (A) (A) (A) (A) (A) (A) (A) (A) (A)
                 (A) (A) (A) (A) (A) (A) (A) (A) (A) (A) (A) (A)
                 (A) (A) (A) (A) (A) (A) (A) (A) (A) (A) (A) (A)
                 (A) (A) (A) (A) (A) (A) (A) (A) (A) (A) (A) (A)
                 (A) (A) (A) (A) (A) (A) (A) (A) (A) (A) (A) (A)
                 (A) (A) (A) (A) (A) (A) (A) (A) (A) (A) (A) (A)
                 (A) (A) (A) (A) (A) (A) (A) (A) (A) (A) (A) (A)
                 (A) (A) (A) (A) (A) (A) (A) (A) (A) (A) (A) (A)
                 (A) (A) (A) (A) (A) (A) (A) (A) (A) (A) (A) (A)
                 (A) (A) (A) (A) (A) (A) (A) (A) (A) (A) (A) (A)
                 (A) (A) (A) (A) (A) (A) (A) (A) (A) (A) (A) (A)
                 (A) (A) (A) (A) (A) (A) (A) (A) (A) (A) (A) (A)
                 (A) (A) (A) (A) (A) (A) (A) (A) (A) (A) (A) (A)
                 (A) (A) (A) (A) (A) (A) (A) (A) (A) (A) (A) (A)
                 (A) (A) (A) (A) (A) (A) (A) (A) (A) (A) (A) (A)
                 (A) (A) (A) (A) (A) (A) (A) (A) (A) (A) (A) (A)
                 (A) (A) (A) (A) (A) (A) (A) (A) (A) (A) (A) (A)
                 (A) (A) (A) (A) (A) (A) (A) (A) (A) (A) (A) (A)
                 (A) (A) (A) (A) (A) (A) (A) (A) (A) (A) (A) (A)
                 (A) (A) (A) (A) (A) (A) (A) (A) (A) (A) (A) (A)
                 (A) (A) (A) (A) (A) (A) (A) (A) (A)
 The electronic state is 1-A.
 Alpha  occ. eigenvalues --  -24.79556 -24.79413 -24.79367 -24.79327 -24.79296
 Alpha  occ. eigenvalues --  -24.78941 -19.25884 -19.25811 -10.45796 -10.45587
 Alpha  occ. eigenvalues --  -10.45557 -10.35264 -10.35219 -10.34212 -10.34094
 Alpha  occ. eigenvalues --  -10.31951 -10.31841 -10.30599 -10.30538 -10.28990
 Alpha  occ. eigenvalues --  -10.28843 -10.28713 -10.28542 -10.28516 -10.28471
 Alpha  occ. eigenvalues --  -10.28169 -10.28038 -10.27831 -10.27681 -10.27391
 Alpha  occ. eigenvalues --  -10.27382  -1.34377  -1.32548  -1.31424  -1.27958
 Alpha  occ. eigenvalues --   -1.27157  -1.26632  -1.19521  -1.18429  -0.97939
 Alpha  occ. eigenvalues --   -0.95664  -0.95429  -0.92957  -0.89048  -0.86819
 Alpha  occ. eigenvalues --   -0.84672  -0.83828  -0.82813  -0.81990  -0.81892
 Alpha  occ. eigenvalues --   -0.78074  -0.76100  -0.72580  -0.72479  -0.72074
 Alpha  occ. eigenvalues --   -0.70330  -0.69536  -0.68951  -0.66680  -0.66278
 Alpha  occ. eigenvalues --   -0.65530  -0.64866  -0.64503  -0.62640  -0.62472
 Alpha  occ. eigenvalues --   -0.61110  -0.60490  -0.59891  -0.59252  -0.57191
 Alpha  occ. eigenvalues --   -0.56910  -0.56377  -0.55255  -0.54539  -0.53526
 Alpha  occ. eigenvalues --   -0.53141  -0.52563  -0.52518  -0.52040  -0.51914
 Alpha  occ. eigenvalues --   -0.51660  -0.51373  -0.50563  -0.50267  -0.49565
 Alpha  occ. eigenvalues --   -0.49277  -0.48878  -0.48720  -0.48480  -0.48239
 Alpha  occ. eigenvalues --   -0.47911  -0.47208  -0.47097  -0.46329  -0.45460
 Alpha  occ. eigenvalues --   -0.45439  -0.45249  -0.44533  -0.43794  -0.42900
 Alpha  occ. eigenvalues --   -0.42057  -0.41531  -0.40781  -0.40541  -0.39913
 Alpha  occ. eigenvalues --   -0.39525  -0.36167  -0.33253  -0.31035  -0.30328
 Alpha  occ. eigenvalues --   -0.23813
 Alpha virt. eigenvalues --   -0.08140  -0.00272   0.03067   0.03482   0.05083
 Alpha virt. eigenvalues --    0.07892   0.10335   0.10494   0.10720   0.10931
 Alpha virt. eigenvalues --    0.11617   0.13133   0.14312   0.14429   0.15138
 Alpha virt. eigenvalues --    0.16091   0.16458   0.16559   0.17143   0.17548
 Alpha virt. eigenvalues --    0.17918   0.18175   0.20149   0.20334   0.20752
 Alpha virt. eigenvalues --    0.21234   0.22100   0.22505   0.23607   0.23962
 Alpha virt. eigenvalues --    0.25417   0.26098   0.26599   0.27438   0.27858
 Alpha virt. eigenvalues --    0.28044   0.28878   0.29989   0.30336   0.31330
 Alpha virt. eigenvalues --    0.31681   0.31995   0.32746   0.33950   0.34224
 Alpha virt. eigenvalues --    0.35374   0.35514   0.35609   0.36585   0.37158
 Alpha virt. eigenvalues --    0.37902   0.38500   0.39225   0.41228   0.41782
 Alpha virt. eigenvalues --    0.42375   0.43238   0.44666   0.44922   0.45098
 Alpha virt. eigenvalues --    0.47002   0.47212   0.48304   0.48637   0.49610
 Alpha virt. eigenvalues --    0.50641   0.51378   0.51708   0.52015   0.52312
 Alpha virt. eigenvalues --    0.52617   0.52986   0.53606   0.54419   0.54562
 Alpha virt. eigenvalues --    0.55186   0.56017   0.56382   0.56849   0.57270
 Alpha virt. eigenvalues --    0.58069   0.58658   0.59331   0.59661   0.60234
 Alpha virt. eigenvalues --    0.60758   0.61147   0.61667   0.62061   0.63242
 Alpha virt. eigenvalues --    0.63778   0.64124   0.65015   0.65493   0.66674
 Alpha virt. eigenvalues --    0.67772   0.68410   0.68678   0.68995   0.69328
 Alpha virt. eigenvalues --    0.69630   0.70037   0.70485   0.70669   0.71082
 Alpha virt. eigenvalues --    0.71498   0.71833   0.72093   0.72415   0.73451
 Alpha virt. eigenvalues --    0.73654   0.74271   0.74914   0.75587   0.76550
 Alpha virt. eigenvalues --    0.77177   0.77518   0.77968   0.77997   0.78564
 Alpha virt. eigenvalues --    0.78797   0.79058   0.80037   0.81086   0.81240
 Alpha virt. eigenvalues --    0.81580   0.82424   0.82615   0.84778   0.85360
 Alpha virt. eigenvalues --    0.85514   0.87320   0.87539   0.91201   0.92102
 Alpha virt. eigenvalues --    0.92810   0.94033   0.94923   0.95091   0.95663
 Alpha virt. eigenvalues --    0.96381   0.97382   0.98659   1.00093   1.01877
 Alpha virt. eigenvalues --    1.03606   1.05504   1.06167   1.10730   1.12362
 Alpha virt. eigenvalues --    1.12789   1.13776   1.14493   1.15370   1.16065
 Alpha virt. eigenvalues --    1.16884   1.18151   1.19428   1.20621   1.21044
 Alpha virt. eigenvalues --    1.21746   1.23262   1.25090   1.25823   1.26341
 Alpha virt. eigenvalues --    1.27128   1.27779   1.28837   1.28999   1.30088
 Alpha virt. eigenvalues --    1.30741   1.31487   1.32143   1.32639   1.33296
 Alpha virt. eigenvalues --    1.34580   1.34797   1.35597   1.36058   1.36700
 Alpha virt. eigenvalues --    1.37968   1.39149   1.39619   1.40779   1.41516
 Alpha virt. eigenvalues --    1.41918   1.44148   1.44751   1.46639   1.48244
 Alpha virt. eigenvalues --    1.48394   1.49218   1.49933   1.51096   1.51400
 Alpha virt. eigenvalues --    1.54603   1.54788   1.55832   1.55874   1.57259
 Alpha virt. eigenvalues --    1.57894   1.59125   1.60170   1.61257   1.61458
 Alpha virt. eigenvalues --    1.61681   1.63964   1.66814   1.67845   1.68807
 Alpha virt. eigenvalues --    1.69979   1.72368   1.73241   1.74841   1.75265
 Alpha virt. eigenvalues --    1.75429   1.75527   1.77261   1.78096   1.78681
 Alpha virt. eigenvalues --    1.78766   1.79238   1.79604   1.79761   1.80352
 Alpha virt. eigenvalues --    1.80658   1.81724   1.81955   1.82687   1.82913
 Alpha virt. eigenvalues --    1.83844   1.84156   1.84440   1.84711   1.84926
 Alpha virt. eigenvalues --    1.85655   1.86040   1.86682   1.87379   1.88019
 Alpha virt. eigenvalues --    1.88491   1.89578   1.90229   1.91431   1.91586
 Alpha virt. eigenvalues --    1.92286   1.93175   1.94176   1.95126   1.95817
 Alpha virt. eigenvalues --    1.96428   1.97492   1.98069   2.01080   2.01357
 Alpha virt. eigenvalues --    2.01872   2.02101   2.02831   2.03727   2.04373
 Alpha virt. eigenvalues --    2.05157   2.05525   2.05762   2.06868   2.08588
 Alpha virt. eigenvalues --    2.09327   2.10180   2.10923   2.11972   2.12598
 Alpha virt. eigenvalues --    2.12662   2.14659   2.16172   2.17396   2.18033
 Alpha virt. eigenvalues --    2.18635   2.19397   2.19837   2.19944   2.20743
 Alpha virt. eigenvalues --    2.20800   2.23015   2.23502   2.24725   2.25054
 Alpha virt. eigenvalues --    2.25685   2.26852   2.27811   2.29310   2.29629
 Alpha virt. eigenvalues --    2.30295   2.30778   2.33925   2.34343   2.34979
 Alpha virt. eigenvalues --    2.35251   2.35838   2.35903   2.37156   2.39406
 Alpha virt. eigenvalues --    2.40967   2.42470   2.43981   2.44791   2.45503
 Alpha virt. eigenvalues --    2.47047   2.48246   2.50349   2.51380   2.51820
 Alpha virt. eigenvalues --    2.53537   2.54870   2.56437   2.58538   2.59693
 Alpha virt. eigenvalues --    2.60682   2.61541   2.63200   2.64419   2.65224
 Alpha virt. eigenvalues --    2.66716   2.67630   2.68819   2.69711   2.71742
 Alpha virt. eigenvalues --    2.72912   2.75741   2.77874   2.80258   2.80526
 Alpha virt. eigenvalues --    2.81222   2.82506   2.83488   2.84670   2.87463
 Alpha virt. eigenvalues --    2.87707   2.90248   2.90866   2.96609   2.98179
 Alpha virt. eigenvalues --    2.98898   3.00305   3.02539   3.02847   3.04595
 Alpha virt. eigenvalues --    3.05403   3.09179   3.09501   3.10766   3.10954
 Alpha virt. eigenvalues --    3.11976   3.12455   3.12739   3.12964   3.13259
 Alpha virt. eigenvalues --    3.13408   3.14358   3.14859   3.16559   3.17552
 Alpha virt. eigenvalues --    3.18466   3.19801   3.20099   3.21673   3.22944
 Alpha virt. eigenvalues --    3.24268   3.25310   3.25913   3.27024   3.27546
 Alpha virt. eigenvalues --    3.31286   3.32466   3.33845   3.38265   3.41106
 Alpha virt. eigenvalues --    3.42044   3.42586   3.44207   3.46344   3.47403
 Alpha virt. eigenvalues --    3.51596   3.58551   3.59706   3.60715   3.63005
 Alpha virt. eigenvalues --    3.72440   3.77285   3.78728   3.80469   3.82988
 Alpha virt. eigenvalues --    3.90147   3.91468   3.92901
          Condensed to atoms (all electrons):
               1          2          3          4          5          6
     1  C    5.628415   0.236269  -0.026059  -0.051906   0.213376   0.018989
     2  C    0.236269   5.548257   0.110664  -0.098111   0.023820   0.054478
     3  C   -0.026059   0.110664   5.147749   0.390969  -0.116324   0.272933
     4  O   -0.051906  -0.098111   0.390969   7.842101   0.309019  -0.053661
     5  C    0.213376   0.023820  -0.116324   0.309019   5.238132   0.002322
     6  C    0.018989   0.054478   0.272933  -0.053661   0.002322   5.164400
     7  C    0.318077  -0.073324   0.028826   0.007404  -0.085302  -0.000544
     8  C   -0.043371  -0.026101  -0.000359  -0.000065   0.006441   0.000002
     9  C   -0.051643   0.005986   0.000175   0.000392  -0.038335   0.000011
    10  C    0.007703   0.000861   0.000007   0.000001  -0.000338   0.000000
    11  C    0.016158  -0.000438   0.000007   0.000001  -0.000428   0.000000
    12  F   -0.010986  -0.001813  -0.000016   0.000000   0.000032   0.000000
    13  F   -0.003429  -0.005250  -0.000044   0.000000  -0.000092   0.000001
    14  F   -0.001588  -0.000008   0.000000   0.000000  -0.000016   0.000000
    15  F   -0.000099   0.000001   0.000000   0.000000   0.000000   0.000000
    16  F   -0.000079   0.000000   0.000000   0.000000  -0.000011   0.000000
    17  F   -0.000314  -0.000003   0.000000   0.000000  -0.000003   0.000000
    18  C   -0.022764  -0.000182   0.000948  -0.062126   0.211325  -0.000028
    19  C   -0.033774   0.001582   0.000344   0.004502  -0.025433   0.000009
    20  C    0.006580  -0.002179   0.002374   0.004288  -0.066953  -0.000215
    21  H   -0.000896  -0.000033  -0.000047   0.000099   0.009291  -0.000002
    22  H   -0.003448   0.000950   0.001460   0.006548  -0.007334   0.000110
    23  H    0.007808  -0.003587   0.001746  -0.000875  -0.012256  -0.000067
    24  C   -0.047305  -0.002695  -0.000563  -0.050233   0.386999  -0.000380
    25  H    0.007891   0.000116  -0.000701  -0.000351  -0.011082   0.000041
    26  H   -0.007868  -0.001138   0.000189   0.004149  -0.004057   0.000013
    27  H   -0.005463   0.002343   0.001606  -0.001743  -0.002415  -0.000304
    28  C    0.001165  -0.157584   0.134326   0.003504  -0.000246   0.263404
    29  C    0.001266   0.000158  -0.000037  -0.000199   0.004509   0.000000
    30  C    0.000256  -0.000050  -0.000008   0.000031   0.000440   0.000000
    31  O    0.004167  -0.000191   0.000029   0.000118  -0.060958   0.000007
    32  C    0.000015   0.000000   0.000000   0.000008  -0.000123   0.000000
    33  C    0.018251   0.111409  -0.165255  -0.000193  -0.000373   0.100214
    34  C   -0.110263   0.269589   0.041239   0.006069   0.018931  -0.127247
    35  H   -0.019269  -0.071499   0.015790  -0.000076  -0.000090  -0.002519
    36  H   -0.000010  -0.002636   0.016387  -0.000050   0.000002  -0.071887
    37  H   -0.000491   0.016102  -0.001606   0.000004   0.000010   0.013813
    38  H   -0.000628   0.022921  -0.080049  -0.001319  -0.000130   0.452132
    39  C    0.000002   0.000002   0.000000   0.000000  -0.000330   0.000000
    40  C    0.000002   0.000000   0.000000   0.000000  -0.000011   0.000000
    41  C    0.000000   0.000000   0.000000   0.000000   0.000017   0.000000
    42  H    0.000000   0.000000   0.000000   0.000000   0.000000   0.000000
    43  H    0.000000   0.000000   0.000000   0.000000   0.000000   0.000000
    44  H    0.000001   0.000000   0.000000   0.000000  -0.000025   0.000000
    45  H    0.000026   0.000000   0.000000   0.000000  -0.000007   0.000000
               7          8          9         10         11         12
     1  C    0.318077  -0.043371  -0.051643   0.007703   0.016158  -0.010986
     2  C   -0.073324  -0.026101   0.005986   0.000861  -0.000438  -0.001813
     3  C    0.028826  -0.000359   0.000175   0.000007   0.000007  -0.000016
     4  O    0.007404  -0.000065   0.000392   0.000001   0.000001   0.000000
     5  C   -0.085302   0.006441  -0.038335  -0.000338  -0.000428   0.000032
     6  C   -0.000544   0.000002   0.000011   0.000000   0.000000   0.000000
     7  C    5.997551  -0.144534   0.212128   0.004760   0.026722  -0.051826
     8  C   -0.144534   5.146769   0.064570   0.103900  -0.136359   0.341289
     9  C    0.212128   0.064570   5.922887  -0.003481  -0.066517  -0.004414
    10  C    0.004760   0.103900  -0.003481   4.905336   0.033631  -0.034291
    11  C    0.026722  -0.136359  -0.066517   0.033631   5.153990   0.010603
    12  F   -0.051826   0.341289  -0.004414  -0.034291   0.010603   8.973668
    13  F   -0.049032   0.336043   0.003090  -0.027115   0.004790  -0.031097
    14  F    0.012688  -0.049836  -0.000599   0.346918  -0.040070   0.000252
    15  F    0.005317  -0.043739   0.004597   0.362992  -0.041886  -0.000208
    16  F    0.002332   0.004155  -0.040345  -0.024921   0.323071  -0.000001
    17  F   -0.007337   0.010884  -0.051492  -0.036694   0.349121  -0.000460
    18  C   -0.038881   0.000220  -0.073467  -0.000559   0.007569  -0.000033
    19  C   -0.050303   0.010856   0.319775   0.013557  -0.048331  -0.000559
    20  C   -0.002669  -0.001182  -0.007986   0.000147  -0.000998  -0.000283
    21  H    0.000566   0.000036  -0.002841  -0.000001  -0.000047  -0.000001
    22  H   -0.000523   0.000027   0.000223  -0.000005   0.000038   0.000000
    23  H   -0.002799   0.000993   0.007618  -0.000021  -0.000071   0.002257
    24  C   -0.005390  -0.000275  -0.005655  -0.000011  -0.000444  -0.000002
    25  H    0.000155   0.000019  -0.000384   0.000001  -0.000004   0.000000
    26  H    0.007569  -0.000130  -0.002665   0.000181  -0.000324   0.000001
    27  H   -0.002970  -0.000112   0.000595  -0.000001   0.000034   0.000000
    28  C   -0.000006   0.000012  -0.000003   0.000000   0.000000   0.000001
    29  C    0.008823  -0.000163  -0.073129  -0.000292  -0.016460  -0.000006
    30  C    0.000225   0.000004   0.027240   0.000012  -0.000475   0.000000
    31  O    0.000516   0.000002   0.006744   0.000001  -0.000050   0.000000
    32  C    0.000002   0.000000  -0.000552   0.000000   0.000008   0.000000
    33  C   -0.000405   0.000007   0.000023  -0.000001   0.000000   0.000007
    34  C   -0.030485   0.003256   0.000181   0.000140  -0.000044   0.001332
    35  H   -0.003799   0.004361   0.000067   0.000758  -0.000143   0.002783
    36  H    0.000000   0.000000   0.000000   0.000000   0.000000   0.000000
    37  H    0.000013  -0.000009   0.000000   0.000000   0.000000  -0.000002
    38  H    0.000001   0.000000  -0.000001   0.000000   0.000000   0.000000
    39  C    0.000079   0.000002  -0.026997   0.000026   0.002140   0.000000
    40  C    0.000010   0.000000  -0.000332   0.000000   0.000046   0.000000
    41  C   -0.000001   0.000000   0.000012   0.000000   0.000000   0.000000
    42  H    0.000000   0.000000   0.000007   0.000000  -0.000002   0.000000
    43  H    0.000000   0.000000   0.000000   0.000000   0.000000   0.000000
    44  H    0.000000   0.000000   0.000002   0.000000   0.000000   0.000000
    45  H    0.000060  -0.000068  -0.002217   0.000395   0.001643   0.000000
              13         14         15         16         17         18
     1  C   -0.003429  -0.001588  -0.000099  -0.000079  -0.000314  -0.022764
     2  C   -0.005250  -0.000008   0.000001   0.000000  -0.000003  -0.000182
     3  C   -0.000044   0.000000   0.000000   0.000000   0.000000   0.000948
     4  O    0.000000   0.000000   0.000000   0.000000   0.000000  -0.062126
     5  C   -0.000092  -0.000016   0.000000  -0.000011  -0.000003   0.211325
     6  C    0.000001   0.000000   0.000000   0.000000   0.000000  -0.000028
     7  C   -0.049032   0.012688   0.005317   0.002332  -0.007337  -0.038881
     8  C    0.336043  -0.049836  -0.043739   0.004155   0.010884   0.000220
     9  C    0.003090  -0.000599   0.004597  -0.040345  -0.051492  -0.073467
    10  C   -0.027115   0.346918   0.362992  -0.024921  -0.036694  -0.000559
    11  C    0.004790  -0.040070  -0.041886   0.323071   0.349121   0.007569
    12  F   -0.031097   0.000252  -0.000208  -0.000001  -0.000460  -0.000033
    13  F    8.958017  -0.001663   0.000051  -0.000001  -0.000001   0.000008
    14  F   -0.001663   8.963158  -0.034413  -0.001640   0.000252  -0.000007
    15  F    0.000051  -0.034413   8.933456   0.000024  -0.000085   0.000000
    16  F   -0.000001  -0.001640   0.000024   8.959279  -0.032042  -0.000026
    17  F   -0.000001   0.000252  -0.000085  -0.032042   8.966983  -0.000242
    18  C    0.000008  -0.000007   0.000000  -0.000026  -0.000242   5.244957
    19  C   -0.000116  -0.001050  -0.000085  -0.010342  -0.003570   0.195985
    20  C   -0.000002   0.000000   0.000000   0.000000   0.000054   0.379790
    21  H    0.000000   0.000000   0.000000   0.000000   0.000009  -0.000918
    22  H    0.000000   0.000000   0.000000   0.000000  -0.000001  -0.009260
    23  H    0.000017   0.000000   0.000000   0.000003   0.000155  -0.006569
    24  C    0.000008  -0.000009   0.000000   0.000000  -0.000001  -0.069568
    25  H    0.000000   0.000000   0.000000   0.000000   0.000000  -0.007082
    26  H   -0.000003   0.000060   0.000000   0.000029   0.000003  -0.011560
    27  H    0.000000   0.000000   0.000000   0.000000   0.000000   0.009256
    28  C   -0.000001   0.000000   0.000000   0.000000   0.000000   0.000013
    29  C    0.000000   0.000012   0.000001  -0.001748  -0.002527   0.026850
    30  C    0.000000   0.000000   0.000000  -0.000011  -0.000008  -0.116635
    31  O    0.000000   0.000000   0.000000   0.000000   0.000000   0.309436
    32  C    0.000000   0.000000   0.000000  -0.000001   0.000000   0.002314
    33  C    0.000266   0.000000   0.000000   0.000000   0.000000  -0.000003
    34  C    0.000021  -0.000004   0.000000   0.000000   0.000000  -0.000363
    35  H    0.013656  -0.000010  -0.000005   0.000000   0.000000  -0.000002
    36  H    0.000000   0.000000   0.000000   0.000000   0.000000   0.000000
    37  H   -0.000009   0.000000   0.000000   0.000000   0.000000   0.000000
    38  H    0.000000   0.000000   0.000000   0.000000   0.000000  -0.000023
    39  C    0.000000  -0.000006   0.000000  -0.002554   0.000447   0.018830
    40  C    0.000000   0.000000   0.000000   0.000392   0.000001  -0.000417
    41  C    0.000000   0.000000   0.000000  -0.000001   0.000000  -0.000258
    42  H    0.000000   0.000000   0.000000  -0.000012   0.000000   0.000011
    43  H    0.000000   0.000000   0.000000   0.000000   0.000000   0.000002
    44  H    0.000000   0.000000   0.000000   0.000000   0.000000  -0.000124
    45  H    0.000000  -0.000014  -0.000002   0.019865   0.000294  -0.000145
              19         20         21         22         23         24
     1  C   -0.033774   0.006580  -0.000896  -0.003448   0.007808  -0.047305
     2  C    0.001582  -0.002179  -0.000033   0.000950  -0.003587  -0.002695
     3  C    0.000344   0.002374  -0.000047   0.001460   0.001746  -0.000563
     4  O    0.004502   0.004288   0.000099   0.006548  -0.000875  -0.050233
     5  C   -0.025433  -0.066953   0.009291  -0.007334  -0.012256   0.386999
     6  C    0.000009  -0.000215  -0.000002   0.000110  -0.000067  -0.000380
     7  C   -0.050303  -0.002669   0.000566  -0.000523  -0.002799  -0.005390
     8  C    0.010856  -0.001182   0.000036   0.000027   0.000993  -0.000275
     9  C    0.319775  -0.007986  -0.002841   0.000223   0.007618  -0.005655
    10  C    0.013557   0.000147  -0.000001  -0.000005  -0.000021  -0.000011
    11  C   -0.048331  -0.000998  -0.000047   0.000038  -0.000071  -0.000444
    12  F   -0.000559  -0.000283  -0.000001   0.000000   0.002257  -0.000002
    13  F   -0.000116  -0.000002   0.000000   0.000000   0.000017   0.000008
    14  F   -0.001050   0.000000   0.000000   0.000000   0.000000  -0.000009
    15  F   -0.000085   0.000000   0.000000   0.000000   0.000000   0.000000
    16  F   -0.010342   0.000000   0.000000   0.000000   0.000003   0.000000
    17  F   -0.003570   0.000054   0.000009  -0.000001   0.000155  -0.000001
    18  C    0.195985   0.379790  -0.000918  -0.009260  -0.006569  -0.069568
    19  C    5.647434  -0.042466  -0.005941   0.007290  -0.004522   0.002657
    20  C   -0.042466   4.566651   0.367834   0.375066   0.372055   0.011206
    21  H   -0.005941   0.367834   0.643655  -0.020103  -0.018246  -0.000285
    22  H    0.007290   0.375066  -0.020103   0.622621  -0.018703  -0.000014
    23  H   -0.004522   0.372055  -0.018246  -0.018703   0.628937  -0.000216
    24  C    0.002657   0.011206  -0.000285  -0.000014  -0.000216   4.556923
    25  H   -0.002537   0.000006  -0.000020   0.000092  -0.000019   0.375159
    26  H    0.012826  -0.000126   0.000007  -0.000022  -0.000007   0.377649
    27  H   -0.000986  -0.000288   0.000008  -0.000020   0.000008   0.368937
    28  C    0.000000  -0.000023   0.000000  -0.000057   0.000007   0.000008
    29  C    0.229379  -0.005937   0.002900   0.000200  -0.001591  -0.002066
    30  C   -0.026967  -0.000601   0.001898  -0.000731   0.000299   0.002027
    31  O   -0.050362  -0.051372  -0.002398  -0.000316   0.004373   0.003796
    32  C    0.020521  -0.000343  -0.000347   0.000040   0.000010  -0.000155
    33  C    0.000000   0.000002   0.000000   0.000019   0.000000   0.000011
    34  C    0.000009  -0.000202   0.000005  -0.000041   0.000348  -0.000580
    35  H    0.000034  -0.000015   0.000000   0.000002   0.000073  -0.000002
    36  H    0.000000   0.000000   0.000000   0.000000   0.000000   0.000000
    37  H    0.000000   0.000000   0.000000   0.000000  -0.000001   0.000000
    38  H    0.000001  -0.000040   0.000000   0.000124  -0.000007  -0.000007
    39  C   -0.110668  -0.000576  -0.000223   0.000020  -0.000019  -0.000003
    40  C    0.017038   0.000014   0.000007  -0.000001   0.000002   0.000011
    41  C    0.000810   0.000005  -0.000019   0.000001  -0.000001  -0.000022
    42  H   -0.000462   0.000000   0.000000   0.000000   0.000000   0.000000
    43  H   -0.000005   0.000000   0.000000   0.000000   0.000000   0.000000
    44  H   -0.000628  -0.000008  -0.000001   0.000012   0.000000  -0.000033
    45  H   -0.019668   0.000014   0.000002   0.000000  -0.000002  -0.000003
              25         26         27         28         29         30
     1  C    0.007891  -0.007868  -0.005463   0.001165   0.001266   0.000256
     2  C    0.000116  -0.001138   0.002343  -0.157584   0.000158  -0.000050
     3  C   -0.000701   0.000189   0.001606   0.134326  -0.000037  -0.000008
     4  O   -0.000351   0.004149  -0.001743   0.003504  -0.000199   0.000031
     5  C   -0.011082  -0.004057  -0.002415  -0.000246   0.004509   0.000440
     6  C    0.000041   0.000013  -0.000304   0.263404   0.000000   0.000000
     7  C    0.000155   0.007569  -0.002970  -0.000006   0.008823   0.000225
     8  C    0.000019  -0.000130  -0.000112   0.000012  -0.000163   0.000004
     9  C   -0.000384  -0.002665   0.000595  -0.000003  -0.073129   0.027240
    10  C    0.000001   0.000181  -0.000001   0.000000  -0.000292   0.000012
    11  C   -0.000004  -0.000324   0.000034   0.000000  -0.016460  -0.000475
    12  F    0.000000   0.000001   0.000000   0.000001  -0.000006   0.000000
    13  F    0.000000  -0.000003   0.000000  -0.000001   0.000000   0.000000
    14  F    0.000000   0.000060   0.000000   0.000000   0.000012   0.000000
    15  F    0.000000   0.000000   0.000000   0.000000   0.000001   0.000000
    16  F    0.000000   0.000029   0.000000   0.000000  -0.001748  -0.000011
    17  F    0.000000   0.000003   0.000000   0.000000  -0.002527  -0.000008
    18  C   -0.007082  -0.011560   0.009256   0.000013   0.026850  -0.116635
    19  C   -0.002537   0.012826  -0.000986   0.000000   0.229379  -0.026967
    20  C    0.000006  -0.000126  -0.000288  -0.000023  -0.005937  -0.000601
    21  H   -0.000020   0.000007   0.000008   0.000000   0.002900   0.001898
    22  H    0.000092  -0.000022  -0.000020  -0.000057   0.000200  -0.000731
    23  H   -0.000019  -0.000007   0.000008   0.000007  -0.001591   0.000299
    24  C    0.375159   0.377649   0.368937   0.000008  -0.002066   0.002027
    25  H    0.625477  -0.018447  -0.020434   0.000001   0.000595   0.001025
    26  H   -0.018447   0.621357  -0.018368  -0.000001  -0.003245   0.001343
    27  H   -0.020434  -0.018368   0.643979  -0.000013  -0.000014  -0.000033
    28  C    0.000001  -0.000001  -0.000013   5.058933   0.000000   0.000000
    29  C    0.000595  -0.003245  -0.000014   0.000000   5.504261   0.120943
    30  C    0.001025   0.001343  -0.000033   0.000000   0.120943   5.144480
    31  O    0.006983  -0.000862   0.000093   0.000000  -0.097115   0.390327
    32  C   -0.000008  -0.000005  -0.000002   0.000000   0.051127   0.272970
    33  C   -0.000001   0.000001   0.000005   0.259789   0.000000   0.000000
    34  C    0.000018  -0.000012  -0.000164   0.089903   0.000002  -0.000001
    35  H    0.000000  -0.000001   0.000003   0.014176   0.000000   0.000000
    36  H    0.000000   0.000000   0.000000   0.447975   0.000000   0.000000
    37  H    0.000000   0.000000   0.000000  -0.071670   0.000000   0.000000
    38  H    0.000012   0.000001   0.000000  -0.079187   0.000000   0.000000
    39  C   -0.000050   0.000030   0.000003   0.000000   0.276911   0.042834
    40  C    0.000011  -0.000013   0.000000   0.000000   0.109299  -0.162132
    41  C   -0.000037   0.000010   0.000000   0.000000  -0.156265   0.133452
    42  H    0.000000   0.000000   0.000000   0.000000   0.016103  -0.001651
    43  H    0.000000   0.000000   0.000000   0.000000  -0.002576   0.016376
    44  H    0.000104  -0.000004   0.000000   0.000000   0.022730  -0.080010
    45  H    0.000002   0.000033   0.000000   0.000000  -0.071118   0.015890
              31         32         33         34         35         36
     1  C    0.004167   0.000015   0.018251  -0.110263  -0.019269  -0.000010
     2  C   -0.000191   0.000000   0.111409   0.269589  -0.071499  -0.002636
     3  C    0.000029   0.000000  -0.165255   0.041239   0.015790   0.016387
     4  O    0.000118   0.000008  -0.000193   0.006069  -0.000076  -0.000050
     5  C   -0.060958  -0.000123  -0.000373   0.018931  -0.000090   0.000002
     6  C    0.000007   0.000000   0.100214  -0.127247  -0.002519  -0.071887
     7  C    0.000516   0.000002  -0.000405  -0.030485  -0.003799   0.000000
     8  C    0.000002   0.000000   0.000007   0.003256   0.004361   0.000000
     9  C    0.006744  -0.000552   0.000023   0.000181   0.000067   0.000000
    10  C    0.000001   0.000000  -0.000001   0.000140   0.000758   0.000000
    11  C   -0.000050   0.000008   0.000000  -0.000044  -0.000143   0.000000
    12  F    0.000000   0.000000   0.000007   0.001332   0.002783   0.000000
    13  F    0.000000   0.000000   0.000266   0.000021   0.013656   0.000000
    14  F    0.000000   0.000000   0.000000  -0.000004  -0.000010   0.000000
    15  F    0.000000   0.000000   0.000000   0.000000  -0.000005   0.000000
    16  F    0.000000  -0.000001   0.000000   0.000000   0.000000   0.000000
    17  F    0.000000   0.000000   0.000000   0.000000   0.000000   0.000000
    18  C    0.309436   0.002314  -0.000003  -0.000363  -0.000002   0.000000
    19  C   -0.050362   0.020521   0.000000   0.000009   0.000034   0.000000
    20  C   -0.051372  -0.000343   0.000002  -0.000202  -0.000015   0.000000
    21  H   -0.002398  -0.000347   0.000000   0.000005   0.000000   0.000000
    22  H   -0.000316   0.000040   0.000019  -0.000041   0.000002   0.000000
    23  H    0.004373   0.000010   0.000000   0.000348   0.000073   0.000000
    24  C    0.003796  -0.000155   0.000011  -0.000580  -0.000002   0.000000
    25  H    0.006983  -0.000008  -0.000001   0.000018   0.000000   0.000000
    26  H   -0.000862  -0.000005   0.000001  -0.000012  -0.000001   0.000000
    27  H    0.000093  -0.000002   0.000005  -0.000164   0.000003   0.000000
    28  C    0.000000   0.000000   0.259789   0.089903   0.014176   0.447975
    29  C   -0.097115   0.051127   0.000000   0.000002   0.000000   0.000000
    30  C    0.390327   0.272970   0.000000  -0.000001   0.000000   0.000000
    31  O    7.841179  -0.054442   0.000000   0.000001   0.000000   0.000000
    32  C   -0.054442   5.164612   0.000000   0.000000   0.000000   0.000000
    33  C    0.000000   0.000000   5.081980   0.268281  -0.066908  -0.070322
    34  C    0.000001   0.000000   0.268281   5.204873   0.449389   0.014804
    35  H    0.000000   0.000000  -0.066908   0.449389   0.685650  -0.000207
    36  H    0.000000   0.000000  -0.070322   0.014804  -0.000207   0.687738
    37  H    0.000000   0.000000   0.441013  -0.064980  -0.012397  -0.012342
    38  H    0.000000   0.000000   0.014294  -0.002706   0.000021  -0.012924
    39  C    0.005873  -0.126678   0.000000   0.000000   0.000000   0.000000
    40  C   -0.000160   0.098428   0.000000   0.000000   0.000000   0.000000
    41  C    0.003494   0.264442   0.000000   0.000000   0.000000   0.000000
    42  H    0.000004   0.013914   0.000000   0.000000   0.000000   0.000000
    43  H   -0.000051  -0.071878   0.000000   0.000000   0.000000   0.000000
    44  H   -0.001292   0.451964   0.000000   0.000000   0.000000   0.000000
    45  H   -0.000082  -0.002499   0.000000   0.000000   0.000000   0.000000
              37         38         39         40         41         42
     1  C   -0.000491  -0.000628   0.000002   0.000002   0.000000   0.000000
     2  C    0.016102   0.022921   0.000002   0.000000   0.000000   0.000000
     3  C   -0.001606  -0.080049   0.000000   0.000000   0.000000   0.000000
     4  O    0.000004  -0.001319   0.000000   0.000000   0.000000   0.000000
     5  C    0.000010  -0.000130  -0.000330  -0.000011   0.000017   0.000000
     6  C    0.013813   0.452132   0.000000   0.000000   0.000000   0.000000
     7  C    0.000013   0.000001   0.000079   0.000010  -0.000001   0.000000
     8  C   -0.000009   0.000000   0.000002   0.000000   0.000000   0.000000
     9  C    0.000000  -0.000001  -0.026997  -0.000332   0.000012   0.000007
    10  C    0.000000   0.000000   0.000026   0.000000   0.000000   0.000000
    11  C    0.000000   0.000000   0.002140   0.000046   0.000000  -0.000002
    12  F   -0.000002   0.000000   0.000000   0.000000   0.000000   0.000000
    13  F   -0.000009   0.000000   0.000000   0.000000   0.000000   0.000000
    14  F    0.000000   0.000000  -0.000006   0.000000   0.000000   0.000000
    15  F    0.000000   0.000000   0.000000   0.000000   0.000000   0.000000
    16  F    0.000000   0.000000  -0.002554   0.000392  -0.000001  -0.000012
    17  F    0.000000   0.000000   0.000447   0.000001   0.000000   0.000000
    18  C    0.000000  -0.000023   0.018830  -0.000417  -0.000258   0.000011
    19  C    0.000000   0.000001  -0.110668   0.017038   0.000810  -0.000462
    20  C    0.000000  -0.000040  -0.000576   0.000014   0.000005   0.000000
    21  H    0.000000   0.000000  -0.000223   0.000007  -0.000019   0.000000
    22  H    0.000000   0.000124   0.000020  -0.000001   0.000001   0.000000
    23  H   -0.000001  -0.000007  -0.000019   0.000002  -0.000001   0.000000
    24  C    0.000000  -0.000007  -0.000003   0.000011  -0.000022   0.000000
    25  H    0.000000   0.000012  -0.000050   0.000011  -0.000037   0.000000
    26  H    0.000000   0.000001   0.000030  -0.000013   0.000010   0.000000
    27  H    0.000000   0.000000   0.000003   0.000000   0.000000   0.000000
    28  C   -0.071670  -0.079187   0.000000   0.000000   0.000000   0.000000
    29  C    0.000000   0.000000   0.276911   0.109299  -0.156265   0.016103
    30  C    0.000000   0.000000   0.042834  -0.162132   0.133452  -0.001651
    31  O    0.000000   0.000000   0.005873  -0.000160   0.003494   0.000004
    32  C    0.000000   0.000000  -0.126678   0.098428   0.264442   0.013914
    33  C    0.441013   0.014294   0.000000   0.000000   0.000000   0.000000
    34  C   -0.064980  -0.002706   0.000000   0.000000   0.000000   0.000000
    35  H   -0.012397   0.000021   0.000000   0.000000   0.000000   0.000000
    36  H   -0.012342  -0.012924   0.000000   0.000000   0.000000   0.000000
    37  H    0.697158  -0.000192   0.000000   0.000000   0.000000   0.000000
    38  H   -0.000192   0.697275   0.000000   0.000000   0.000000   0.000000
    39  C    0.000000   0.000000   5.201049   0.269711   0.090242  -0.065229
    40  C    0.000000   0.000000   0.269711   5.083365   0.258326   0.441406
    41  C    0.000000   0.000000   0.090242   0.258326   5.060801  -0.072155
    42  H    0.000000   0.000000  -0.065229   0.441406  -0.072155   0.698491
    43  H    0.000000   0.000000   0.014667  -0.070316   0.447762  -0.012410
    44  H    0.000000   0.000000  -0.002701   0.014370  -0.079149  -0.000197
    45  H    0.000000   0.000000   0.447774  -0.065278   0.014207  -0.012662
              43         44         45
     1  C    0.000000   0.000001   0.000026
     2  C    0.000000   0.000000   0.000000
     3  C    0.000000   0.000000   0.000000
     4  O    0.000000   0.000000   0.000000
     5  C    0.000000  -0.000025  -0.000007
     6  C    0.000000   0.000000   0.000000
     7  C    0.000000   0.000000   0.000060
     8  C    0.000000   0.000000  -0.000068
     9  C    0.000000   0.000002  -0.002217
    10  C    0.000000   0.000000   0.000395
    11  C    0.000000   0.000000   0.001643
    12  F    0.000000   0.000000   0.000000
    13  F    0.000000   0.000000   0.000000
    14  F    0.000000   0.000000  -0.000014
    15  F    0.000000   0.000000  -0.000002
    16  F    0.000000   0.000000   0.019865
    17  F    0.000000   0.000000   0.000294
    18  C    0.000002  -0.000124  -0.000145
    19  C   -0.000005  -0.000628  -0.019668
    20  C    0.000000  -0.000008   0.000014
    21  H    0.000000  -0.000001   0.000002
    22  H    0.000000   0.000012   0.000000
    23  H    0.000000   0.000000  -0.000002
    24  C    0.000000  -0.000033  -0.000003
    25  H    0.000000   0.000104   0.000002
    26  H    0.000000  -0.000004   0.000033
    27  H    0.000000   0.000000   0.000000
    28  C    0.000000   0.000000   0.000000
    29  C   -0.002576   0.022730  -0.071118
    30  C    0.016376  -0.080010   0.015890
    31  O   -0.000051  -0.001292  -0.000082
    32  C   -0.071878   0.451964  -0.002499
    33  C    0.000000   0.000000   0.000000
    34  C    0.000000   0.000000   0.000000
    35  H    0.000000   0.000000   0.000000
    36  H    0.000000   0.000000   0.000000
    37  H    0.000000   0.000000   0.000000
    38  H    0.000000   0.000000   0.000000
    39  C    0.014667  -0.002701   0.447774
    40  C   -0.070316   0.014370  -0.065278
    41  C    0.447762  -0.079149   0.014207
    42  H   -0.012410  -0.000197  -0.012662
    43  H    0.688947  -0.013017  -0.000213
    44  H   -0.013017   0.698200   0.000021
    45  H   -0.000213   0.000021   0.685940
 Mulliken charges:
               1
     1  C   -0.044762
     2  C    0.041314
     3  C    0.223302
     4  O   -0.258299
     5  C    0.008006
     6  C   -0.086025
     7  C   -0.083696
     8  C    0.412454
     9  C   -0.123269
    10  C    0.346405
    11  C    0.423523
    12  F   -0.196226
    13  F   -0.198115
    14  F   -0.192405
    15  F   -0.185916
    16  F   -0.195416
    17  F   -0.193423
    18  C    0.013727
    19  C   -0.045836
    20  C    0.098381
    21  H    0.026054
    22  H    0.045736
    23  H    0.042870
    24  C    0.100528
    25  H    0.043451
    26  H    0.043409
    27  H    0.026462
    28  C    0.035573
    29  C    0.058421
    30  C    0.217240
    31  O   -0.257489
    32  C   -0.083338
    33  C    0.007891
    34  C   -0.031298
    35  H   -0.009820
    36  H    0.003473
    37  H   -0.004415
    38  H   -0.009567
    39  C   -0.034608
    40  C    0.006222
    41  C    0.034325
    42  H   -0.005154
    43  H    0.002714
    44  H   -0.010215
    45  H   -0.012188
 Sum of Mulliken charges =   0.00000
 Mulliken charges with hydrogens summed into heavy atoms:
               1
     1  C   -0.044762
     2  C    0.041314
     3  C    0.223302
     4  O   -0.258299
     5  C    0.008006
     6  C   -0.095592
     7  C   -0.083696
     8  C    0.412454
     9  C   -0.123269
    10  C    0.346405
    11  C    0.423523
    12  F   -0.196226
    13  F   -0.198115
    14  F   -0.192405
    15  F   -0.185916
    16  F   -0.195416
    17  F   -0.193423
    18  C    0.013727
    19  C   -0.045836
    20  C    0.213040
    24  C    0.213849
    28  C    0.039047
    29  C    0.058421
    30  C    0.217240
    31  O   -0.257489
    32  C   -0.093553
    33  C    0.003476
    34  C   -0.041118
    39  C   -0.046796
    40  C    0.001068
    41  C    0.037039
 Electronic spatial extent (au):  <R**2>=          10736.1190
 Charge=              0.0000 electrons
 Dipole moment (field-independent basis, Debye):
    X=              0.0479    Y=             -3.9256    Z=             -0.0169  Tot=              3.9259
 Quadrupole moment (field-independent basis, Debye-Ang):
   XX=           -149.4789   YY=           -180.1761   ZZ=           -177.7184
   XY=             -0.4351   XZ=             -2.8617   YZ=              0.1514
 Traceless Quadrupole moment (field-independent basis, Debye-Ang):
   XX=             19.6456   YY=            -11.0516   ZZ=             -8.5939
   XY=             -0.4351   XZ=             -2.8617   YZ=              0.1514
 Octapole moment (field-independent basis, Debye-Ang**2):
  XXX=             -0.7246  YYY=             51.9830  ZZZ=             -0.0160  XYY=              1.5982
  XXY=            -22.9815  XXZ=             -7.1650  XZZ=              1.3808  YZZ=             25.2015
  YYZ=             -2.7097  XYZ=              3.2043
 Hexadecapole moment (field-independent basis, Debye-Ang**3):
 XXXX=          -6948.4721 YYYY=          -4946.2172 ZZZZ=           -836.9410 XXXY=             -0.6019
 XXXZ=           -116.8005 YYYX=             -2.8500 YYYZ=              2.0609 ZZZX=             16.4904
 ZZZY=             -2.1878 XXYY=          -1947.3500 XXZZ=          -1590.0166 YYZZ=           -987.9414
 XXYZ=              4.4622 YYXZ=            -16.5839 ZZXY=              0.8094
 N-N= 3.344877710503D+03 E-N=-1.051385121571D+04  KE= 1.617903298104D+03
 No NMR shielding tensors so no spin-rotation constants.
 Leave Link  601 at Wed Aug 28 13:44:19 2019, MaxMem=   536870912 cpu:         4.6
 (Enter /pbs_home/pkowalski/g09d01/g09/l701.exe)
 Compute integral first derivatives.
 ... and contract with generalized density number  0.
 Leave Link  701 at Wed Aug 28 13:44:20 2019, MaxMem=   536870912 cpu:         4.5
 (Enter /pbs_home/pkowalski/g09d01/g09/l702.exe)
 L702 exits ... SP integral derivatives will be done elsewhere.
 Leave Link  702 at Wed Aug 28 13:44:20 2019, MaxMem=   536870912 cpu:         0.3
 (Enter /pbs_home/pkowalski/g09d01/g09/l703.exe)
 Compute integral first derivatives, UseDBF=F ICtDFT=           0.
 Integral derivatives from FoFJK, PRISM(SPDF).
 Calling FoFJK, ICntrl=      2127 FMM=F ISym2X=0 I1Cent= 0 IOpClX= 0 NMat=1 NMatS=1 NMatT=0.
 FoFJK:  IHMeth= 1 ICntrl=    2127 DoSepK=T KAlg= 0 I1Cent=   0 FoldK=F
 IRaf=         1 NMat=   1 IRICut=       1 DoRegI=T DoRafI=F ISym2E= 0.
 FoFCou: FMM=F IPFlag=           0 FMFlag=      100000 FMFlg1=         800
         NFxFlg=           0 DoJE=F BraDBF=F KetDBF=F FulRan=T
         wScrn=  0.000000 ICntrl=    2527 IOpCl=  0 I1Cent=           0 NGrid=           0
         NMat0=    1 NMatS0=      1 NMatT0=    0 NMatD0=    1 NMtDS0=    0 NMtDT0=    0
 Symmetry not used in FoFCou.
 Leave Link  703 at Wed Aug 28 13:47:01 2019, MaxMem=   536870912 cpu:      1279.2
 (Enter /pbs_home/pkowalski/g09d01/g09/l716.exe)
 Dipole        = 1.88373804D-02-1.54445419D+00-6.63276164D-03
 ***** Axes restored to original set *****
 -------------------------------------------------------------------
 Center     Atomic                   Forces (Hartrees/Bohr)
 Number     Number              X              Y              Z
 -------------------------------------------------------------------
      1        6           0.074777525    0.070274085    0.006200040
      2        6           0.028090000    0.017583345   -0.010137589
      3        6          -0.021526387   -0.014313772    0.000469879
      4        8          -0.029497583   -0.013728040    0.006817535
      5        6           0.033499541    0.001202904    0.006800235
      6        6          -0.001436083    0.006357832   -0.002708247
      7        6          -0.074022661   -0.062083498    0.017797936
      8        6          -0.019167892   -0.003674683   -0.013808697
      9        6          -0.035033993   -0.078763669    0.035238353
     10        6           0.031768089    0.034494029   -0.018302907
     11        6           0.006805420   -0.016736019    0.009679533
     12        9           0.015111503   -0.003454853   -0.025608845
     13        9           0.003832992    0.001975114    0.033371690
     14        9          -0.013716525    0.017640905    0.030180339
     15        9          -0.014315124   -0.036349563   -0.004715048
     16        9          -0.021165319    0.017147108    0.011287582
     17        9           0.015836209   -0.007393439   -0.027114311
     18        6          -0.011813524    0.027408082   -0.015690394
     19        6           0.037580409    0.079290805   -0.053071926
     20        6          -0.003346942    0.004076916    0.005349628
     21        1          -0.001891291   -0.001299577   -0.008347950
     22        1           0.007392072    0.001586297   -0.001890191
     23        1           0.001554613   -0.008104628    0.000963430
     24        6           0.002415652   -0.005326590   -0.004178847
     25        1          -0.000641058    0.007514138   -0.000931887
     26        1          -0.008448961   -0.001305061    0.001357663
     27        1           0.001682045    0.000409974    0.008405832
     28        6           0.022744567   -0.001293049    0.004481026
     29        6           0.006802966    0.033222572   -0.004024963
     30        6          -0.004582256   -0.022285416    0.010627773
     31        8          -0.003652992   -0.033759470    0.003023001
     32        6           0.006436750    0.001650016    0.001252228
     33        6           0.010926247   -0.010511255    0.006154603
     34        6          -0.024461693   -0.003461674   -0.003446598
     35        1           0.005434018    0.004846922   -0.001706541
     36        1          -0.006421599   -0.000543622   -0.000877457
     37        1          -0.002718552    0.005312336   -0.002190729
     38        1          -0.002522404   -0.005566039    0.001421523
     39        6           0.005325423   -0.022346539    0.011971411
     40        6          -0.014832439    0.004483264   -0.005745765
     41        6          -0.009659637    0.017670383   -0.010038760
     42        1           0.006201694   -0.000003874    0.001354454
     43        1           0.001931828   -0.005609097    0.002734792
     44        1          -0.004516725   -0.004287738    0.000849749
     45        1           0.003242079    0.008054136   -0.003252583
 -------------------------------------------------------------------
 Cartesian Forces:  Max     0.079290805 RMS     0.021421983
 Leave Link  716 at Wed Aug 28 13:47:01 2019, MaxMem=   536870912 cpu:         0.3
 (Enter /pbs_home/pkowalski/g09d01/g09/l103.exe)

 GradGradGradGradGradGradGradGradGradGradGradGradGradGradGradGradGradGrad
 Berny optimization.
 FormGI is forming the generalized inverse of G from B-inverse, IUseBI=4.
 Internal  Forces:  Max     0.093895412 RMS     0.010465229
 Search for a local minimum.
 Step number   1 out of a maximum of  270
 All quantities printed in internal units (Hartrees-Bohrs-Radians)
 RMS Force = .10465D-01 SwitMx=.10000D-02 MixMth= 1
 Mixed Optimization -- RFO/linear search
 Second derivative matrix not updated -- first step.
 ITU=  0
     Eigenvalues ---    0.00230   0.00230   0.00531   0.00962   0.00972
     Eigenvalues ---    0.01092   0.01144   0.01171   0.01275   0.01354
     Eigenvalues ---    0.01956   0.01976   0.01978   0.01986   0.01995
     Eigenvalues ---    0.02002   0.02004   0.02008   0.02087   0.02090
     Eigenvalues ---    0.02091   0.02094   0.02102   0.02104   0.02127
     Eigenvalues ---    0.02131   0.02279   0.02288   0.04711   0.04760
     Eigenvalues ---    0.05035   0.05346   0.05380   0.05587   0.05598
     Eigenvalues ---    0.05883   0.06383   0.07627   0.07906   0.07962
     Eigenvalues ---    0.08191   0.08586   0.09039   0.09489   0.09648
     Eigenvalues ---    0.10324   0.11222   0.12046   0.12146   0.13554
     Eigenvalues ---    0.14178   0.16000   0.16000   0.16000   0.16000
     Eigenvalues ---    0.16000   0.16000   0.16000   0.16000   0.16000
     Eigenvalues ---    0.16000   0.16000   0.16000   0.16000   0.16000
     Eigenvalues ---    0.16664   0.17177   0.20045   0.22000   0.22000
     Eigenvalues ---    0.22531   0.22623   0.22631   0.23860   0.24223
     Eigenvalues ---    0.24492   0.24511   0.24864   0.24917   0.25636
     Eigenvalues ---    0.27650   0.27685   0.28123   0.28323   0.28398
     Eigenvalues ---    0.28566   0.31726   0.32454   0.32469   0.32548
     Eigenvalues ---    0.32550   0.32579   0.32585   0.32938   0.33410
     Eigenvalues ---    0.33799   0.35011   0.35723   0.35726   0.35727
     Eigenvalues ---    0.35728   0.35738   0.35740   0.36030   0.36323
     Eigenvalues ---    0.37094   0.37450   0.40180   0.40235   0.41468
     Eigenvalues ---    0.41487   0.43929   0.44016   0.44544   0.44626
     Eigenvalues ---    0.45781   0.45823   0.46121   0.46128   0.47329
     Eigenvalues ---    0.47361   0.47460   0.48281   0.48393   0.48448
     Eigenvalues ---    0.48453   0.48734   0.52311   0.52444
 RFO step:  Lambda=-7.62757359D-02 EMin= 2.30000000D-03
 Linear search not attempted -- first point.
 Maximum step size (   0.300) exceeded in Quadratic search.
    -- Step size scaled by   0.735
 Iteration  1 RMS(Cart)=  0.03068473 RMS(Int)=  0.00037061
 Iteration  2 RMS(Cart)=  0.00061397 RMS(Int)=  0.00015936
 Iteration  3 RMS(Cart)=  0.00000038 RMS(Int)=  0.00015936
 ITry= 1 IFail=0 DXMaxC= 1.40D-01 DCOld= 1.00D+10 DXMaxT= 3.00D-01 DXLimC= 3.00D+00 Rises=F
 Variable       Old X    -DE/DX   Delta X   Delta X   Delta X     New X
                                 (Linear)    (Quad)   (Total)
    R1        2.72527  -0.00270   0.00000  -0.00479  -0.00482   2.72045
    R2        2.86588   0.00671   0.00000   0.01312   0.01264   2.87852
    R3        2.79044  -0.09390   0.00000  -0.16459  -0.16426   2.62618
    R4        2.59592   0.02711   0.00000   0.03764   0.03774   2.63366
    R5        2.63541   0.00212   0.00000   0.00391   0.00390   2.63931
    R6        2.55507  -0.00027   0.00000   0.00099   0.00112   2.55619
    R7        2.63442  -0.00787   0.00000  -0.00977  -0.00979   2.62462
    R8        2.62864   0.02719   0.00000   0.03595   0.03591   2.66454
    R9        2.94890  -0.02114   0.00000  -0.03939  -0.03996   2.90894
   R10        2.91276  -0.00628   0.00000  -0.01280  -0.01280   2.89996
   R11        2.65649  -0.01017   0.00000  -0.01533  -0.01531   2.64118
   R12        2.04490   0.00619   0.00000   0.01049   0.01049   2.05539
   R13        2.80831   0.00524   0.00000   0.00867   0.00869   2.81701
   R14        2.76230  -0.00413   0.00000  -0.01310  -0.01241   2.74989
   R15        2.90319  -0.00076   0.00000  -0.00080  -0.00085   2.90234
   R16        2.61640  -0.02628   0.00000  -0.03453  -0.03453   2.58187
   R17        2.61460  -0.03144   0.00000  -0.04119  -0.04119   2.57341
   R18        2.81625   0.00413   0.00000   0.00727   0.00728   2.82353
   R19        2.80172  -0.09372   0.00000  -0.16689  -0.16657   2.63515
   R20        2.90881  -0.00284   0.00000  -0.00446  -0.00447   2.90435
   R21        2.62661  -0.03744   0.00000  -0.05005  -0.05005   2.57656
   R22        2.61464  -0.03935   0.00000  -0.05156  -0.05156   2.56308
   R23        2.61164  -0.02700   0.00000  -0.03520  -0.03520   2.57645
   R24        2.61523  -0.02891   0.00000  -0.03791  -0.03791   2.57731
   R25        2.86880   0.00604   0.00000   0.01206   0.01158   2.88039
   R26        2.91871  -0.00656   0.00000  -0.01348  -0.01348   2.90523
   R27        2.62582   0.02722   0.00000   0.03593   0.03589   2.66171
   R28        2.73149  -0.00401   0.00000  -0.00699  -0.00702   2.72447
   R29        2.10021  -0.00838   0.00000  -0.01537  -0.01537   2.08485
   R30        2.09852  -0.00750   0.00000  -0.01371  -0.01371   2.08481
   R31        2.09797  -0.00816   0.00000  -0.01492  -0.01492   2.08305
   R32        2.09849  -0.00742   0.00000  -0.01356  -0.01356   2.08492
   R33        2.09786  -0.00854   0.00000  -0.01560  -0.01560   2.08226
   R34        2.09994  -0.00837   0.00000  -0.01535  -0.01535   2.08459
   R35        2.66503  -0.00494   0.00000  -0.00898  -0.00894   2.65609
   R36        2.04510   0.00647   0.00000   0.01096   0.01096   2.05606
   R37        2.59917   0.02629   0.00000   0.03665   0.03675   2.63592
   R38        2.63706   0.00129   0.00000   0.00270   0.00268   2.63974
   R39        2.55387   0.00035   0.00000   0.00176   0.00187   2.55574
   R40        2.63433  -0.00784   0.00000  -0.00975  -0.00977   2.62456
   R41        2.65498  -0.00971   0.00000  -0.01454  -0.01453   2.64045
   R42        2.04493   0.00619   0.00000   0.01048   0.01048   2.05541
   R43        2.65549  -0.01344   0.00000  -0.01974  -0.01972   2.63577
   R44        2.04511   0.00636   0.00000   0.01077   0.01077   2.05589
   R45        2.04034   0.00724   0.00000   0.01219   0.01219   2.05253
   R46        2.65535  -0.01315   0.00000  -0.01931  -0.01929   2.63605
   R47        2.03580   0.00888   0.00000   0.01485   0.01485   2.05065
   R48        2.66350  -0.00452   0.00000  -0.00824  -0.00820   2.65530
   R49        2.04517   0.00635   0.00000   0.01076   0.01076   2.05593
   R50        2.04511   0.00649   0.00000   0.01100   0.01100   2.05612
    A1        1.86266   0.00039   0.00000  -0.00330  -0.00353   1.85914
    A2        2.30401   0.00681   0.00000   0.01669   0.01715   2.32115
    A3        2.10563  -0.00696   0.00000  -0.01173  -0.01201   2.09362
    A4        1.84487   0.00166   0.00000   0.00280   0.00269   1.84756
    A5        2.30988   0.00628   0.00000   0.01067   0.01075   2.32063
    A6        2.12805  -0.00796   0.00000  -0.01367  -0.01367   2.11438
    A7        1.96978   0.00126   0.00000   0.00476   0.00479   1.97457
    A8        2.11337   0.00154   0.00000   0.00619   0.00612   2.11949
    A9        2.19999  -0.00280   0.00000  -0.01094  -0.01091   2.18908
   A10        1.92934  -0.00775   0.00000  -0.01582  -0.01607   1.91327
   A11        1.81650   0.00421   0.00000   0.00999   0.01014   1.82664
   A12        1.86753  -0.00546   0.00000  -0.00912  -0.00946   1.85807
   A13        1.93297   0.00227   0.00000   0.00896   0.00892   1.94189
   A14        1.98353   0.00012   0.00000  -0.00235  -0.00230   1.98123
   A15        1.90179  -0.00225   0.00000  -0.00356  -0.00363   1.89817
   A16        1.95638   0.00138   0.00000  -0.00259  -0.00241   1.95397
   A17        2.06534  -0.00501   0.00000  -0.01221  -0.01223   2.05311
   A18        2.10871   0.00147   0.00000   0.00289   0.00290   2.11161
   A19        2.10913   0.00354   0.00000   0.00932   0.00933   2.11846
   A20        2.29781  -0.00997   0.00000  -0.01493  -0.01548   2.28233
   A21        2.05110   0.01210   0.00000   0.02396   0.02447   2.07557
   A22        1.89349  -0.00163   0.00000  -0.00247  -0.00266   1.89083
   A23        1.75349   0.00284   0.00000   0.01303   0.01313   1.76662
   A24        1.90839   0.00621   0.00000   0.02590   0.02605   1.93444
   A25        1.97754   0.00439   0.00000   0.02090   0.02073   1.99827
   A26        1.95027  -0.00406   0.00000  -0.01882  -0.01927   1.93100
   A27        1.93510  -0.00086   0.00000  -0.00135  -0.00177   1.93333
   A28        1.93279  -0.00745   0.00000  -0.03469  -0.03513   1.89766
   A29        1.91838  -0.00048   0.00000  -0.00253  -0.00262   1.91576
   A30        2.06366   0.01022   0.00000   0.01725   0.01782   2.08147
   A31        2.28674  -0.00996   0.00000  -0.01545  -0.01593   2.27081
   A32        1.84675  -0.00212   0.00000  -0.01000  -0.00999   1.83676
   A33        1.87455  -0.00018   0.00000  -0.00001  -0.00001   1.87454
   A34        1.98216   0.00186   0.00000   0.00714   0.00713   1.98929
   A35        1.88036  -0.00001   0.00000   0.00026   0.00029   1.88065
   A36        1.97919   0.00175   0.00000   0.00711   0.00707   1.98627
   A37        1.89563  -0.00143   0.00000  -0.00501  -0.00501   1.89062
   A38        1.77138   0.00294   0.00000   0.01307   0.01315   1.78452
   A39        1.98873   0.00395   0.00000   0.01993   0.01973   2.00846
   A40        1.89520   0.00658   0.00000   0.02639   0.02656   1.92176
   A41        1.92655   0.00049   0.00000   0.00246   0.00198   1.92853
   A42        1.94998  -0.00582   0.00000  -0.02344  -0.02380   1.92618
   A43        1.92750  -0.00735   0.00000  -0.03462  -0.03504   1.89245
   A44        1.88662  -0.00434   0.00000  -0.00597  -0.00630   1.88032
   A45        1.94810   0.00226   0.00000   0.00092   0.00107   1.94917
   A46        1.99583  -0.00155   0.00000  -0.00821  -0.00813   1.98770
   A47        1.91893   0.00002   0.00000   0.00118   0.00113   1.92006
   A48        1.81904   0.00470   0.00000   0.01115   0.01131   1.83034
   A49        1.89046  -0.00093   0.00000   0.00175   0.00171   1.89216
   A50        2.10496  -0.00683   0.00000  -0.01124  -0.01150   2.09346
   A51        2.30894   0.00696   0.00000   0.01730   0.01773   2.32666
   A52        1.85770   0.00007   0.00000  -0.00459  -0.00478   1.85291
   A53        1.92115  -0.00232   0.00000  -0.00720  -0.00722   1.91393
   A54        1.92357  -0.00233   0.00000  -0.00745  -0.00748   1.91610
   A55        1.95679  -0.00118   0.00000  -0.00348  -0.00350   1.95329
   A56        1.88496   0.00216   0.00000   0.00632   0.00629   1.89126
   A57        1.87921   0.00205   0.00000   0.00674   0.00673   1.88594
   A58        1.89618   0.00190   0.00000   0.00592   0.00590   1.90209
   A59        1.92135  -0.00172   0.00000  -0.00549  -0.00551   1.91585
   A60        1.95336  -0.00121   0.00000  -0.00356  -0.00357   1.94979
   A61        1.92059  -0.00204   0.00000  -0.00642  -0.00643   1.91415
   A62        1.89512   0.00164   0.00000   0.00521   0.00520   1.90032
   A63        1.88802   0.00170   0.00000   0.00488   0.00486   1.89288
   A64        1.88379   0.00185   0.00000   0.00601   0.00600   1.88980
   A65        2.10060   0.00822   0.00000   0.01559   0.01563   2.11624
   A66        2.09102  -0.00481   0.00000  -0.00998  -0.01000   2.08102
   A67        2.09154  -0.00341   0.00000  -0.00561  -0.00563   2.08592
   A68        1.84295   0.00233   0.00000   0.00413   0.00405   1.84699
   A69        2.31652   0.00513   0.00000   0.00842   0.00849   2.32501
   A70        2.12320  -0.00749   0.00000  -0.01276  -0.01277   2.11043
   A71        1.97156   0.00111   0.00000   0.00436   0.00440   1.97596
   A72        2.11529   0.00158   0.00000   0.00612   0.00606   2.12135
   A73        2.19634  -0.00269   0.00000  -0.01049  -0.01047   2.18588
   A74        1.92712  -0.00862   0.00000  -0.01771  -0.01790   1.90921
   A75        2.06598  -0.00505   0.00000  -0.01223  -0.01225   2.05373
   A76        2.10846   0.00139   0.00000   0.00259   0.00260   2.11106
   A77        2.10875   0.00366   0.00000   0.00964   0.00965   2.11839
   A78        2.10083   0.00340   0.00000   0.00387   0.00392   2.10474
   A79        2.09138  -0.00161   0.00000  -0.00166  -0.00169   2.08969
   A80        2.09097  -0.00179   0.00000  -0.00221  -0.00223   2.08874
   A81        2.05808  -0.00019   0.00000   0.00025   0.00025   2.05833
   A82        2.12285  -0.00151   0.00000  -0.00512  -0.00512   2.11773
   A83        2.10225   0.00170   0.00000   0.00487   0.00487   2.10713
   A84        2.06050  -0.00027   0.00000  -0.00011  -0.00011   2.06039
   A85        2.12765  -0.00255   0.00000  -0.00828  -0.00829   2.11936
   A86        2.09504   0.00282   0.00000   0.00841   0.00840   2.10344
   A87        2.10131   0.00340   0.00000   0.00406   0.00410   2.10541
   A88        2.09090  -0.00190   0.00000  -0.00267  -0.00269   2.08820
   A89        2.09098  -0.00149   0.00000  -0.00139  -0.00141   2.08957
   A90        2.10005   0.00782   0.00000   0.01492   0.01495   2.11500
   A91        2.09130  -0.00464   0.00000  -0.00973  -0.00974   2.08156
   A92        2.09183  -0.00318   0.00000  -0.00519  -0.00521   2.08662
    D1        0.03379   0.00279   0.00000   0.02167   0.02162   0.05542
    D2       -3.13817   0.00172   0.00000   0.01362   0.01357  -3.12460
    D3       -2.94568   0.00187   0.00000   0.01102   0.01082  -2.93486
    D4        0.16555   0.00080   0.00000   0.00297   0.00276   0.16831
    D5       -0.05155  -0.00390   0.00000  -0.02688  -0.02701  -0.07856
    D6       -2.15650  -0.00357   0.00000  -0.02492  -0.02496  -2.18145
    D7        1.98971  -0.00312   0.00000  -0.02127  -0.02125   1.96847
    D8        2.95018  -0.00166   0.00000  -0.01462  -0.01476   2.93542
    D9        0.84524  -0.00134   0.00000  -0.01266  -0.01271   0.83253
   D10       -1.29174  -0.00089   0.00000  -0.00902  -0.00899  -1.30073
   D11       -0.12749   0.00145   0.00000   0.00609   0.00597  -0.12151
   D12        2.67193   0.00390   0.00000   0.03362   0.03366   2.70559
   D13       -3.08842  -0.00035   0.00000  -0.00689  -0.00710  -3.09552
   D14       -0.28900   0.00211   0.00000   0.02065   0.02058  -0.26842
   D15       -0.00292  -0.00055   0.00000  -0.00867  -0.00862  -0.01154
   D16        3.12897  -0.00085   0.00000  -0.00776  -0.00769   3.12128
   D17       -3.11807   0.00010   0.00000  -0.00215  -0.00222  -3.12028
   D18        0.01382  -0.00021   0.00000  -0.00123  -0.00128   0.01253
   D19       -3.12274   0.00129   0.00000   0.01080   0.01077  -3.11196
   D20        0.01849   0.00130   0.00000   0.01036   0.01032   0.02881
   D21       -0.01559   0.00027   0.00000   0.00199   0.00203  -0.01356
   D22        3.12564   0.00028   0.00000   0.00155   0.00158   3.12722
   D23       -0.03275  -0.00182   0.00000  -0.00906  -0.00904  -0.04179
   D24        3.11913  -0.00153   0.00000  -0.01015  -0.01014   3.10899
   D25       -0.00309   0.00001   0.00000  -0.00036  -0.00033  -0.00342
   D26       -3.14153   0.00009   0.00000  -0.00029  -0.00028   3.14138
   D27        3.12743  -0.00031   0.00000   0.00079   0.00083   3.12827
   D28       -0.01100  -0.00023   0.00000   0.00086   0.00088  -0.01012
   D29        0.05096   0.00347   0.00000   0.02194   0.02196   0.07292
   D30        2.07612  -0.00045   0.00000   0.01595   0.01566   2.09178
   D31       -2.01187  -0.00031   0.00000   0.00800   0.00798  -2.00389
   D32       -1.01513   0.00284   0.00000   0.00875   0.00907  -1.00606
   D33        1.09731   0.00140   0.00000   0.00685   0.00699   1.10430
   D34       -3.03222   0.00076   0.00000   0.00359   0.00387  -3.02836
   D35       -3.01008   0.00104   0.00000   0.00350   0.00381  -3.00627
   D36       -0.89765  -0.00040   0.00000   0.00160   0.00173  -0.89591
   D37        1.25600  -0.00104   0.00000  -0.00166  -0.00139   1.25461
   D38        1.10717   0.00286   0.00000   0.01221   0.01238   1.11955
   D39       -3.06358   0.00142   0.00000   0.01031   0.01030  -3.05328
   D40       -0.90993   0.00078   0.00000   0.00705   0.00718  -0.90275
   D41       -3.10503  -0.00307   0.00000  -0.00696  -0.00714  -3.11216
   D42        1.06883  -0.00316   0.00000  -0.00742  -0.00760   1.06124
   D43       -1.02566  -0.00332   0.00000  -0.00834  -0.00852  -1.03417
   D44       -1.11699   0.00194   0.00000   0.00789   0.00788  -1.10911
   D45        3.05687   0.00186   0.00000   0.00743   0.00742   3.06429
   D46        0.96238   0.00169   0.00000   0.00650   0.00650   0.96888
   D47        1.09385   0.00139   0.00000   0.00023   0.00041   1.09426
   D48       -1.01548   0.00131   0.00000  -0.00023  -0.00005  -1.01553
   D49       -3.10997   0.00114   0.00000  -0.00116  -0.00096  -3.11094
   D50       -0.00512   0.00005   0.00000   0.00102   0.00103  -0.00409
   D51       -3.14111   0.00007   0.00000   0.00052   0.00051  -3.14060
   D52        3.13331  -0.00003   0.00000   0.00094   0.00097   3.13428
   D53       -0.00268  -0.00001   0.00000   0.00044   0.00045  -0.00223
   D54       -2.95637   0.00375   0.00000   0.02217   0.02204  -2.93433
   D55        1.27341   0.00450   0.00000   0.02685   0.02669   1.30010
   D56       -0.89163   0.00636   0.00000   0.03748   0.03752  -0.85411
   D57        0.50438  -0.00079   0.00000  -0.00778  -0.00787   0.49651
   D58       -1.54903  -0.00004   0.00000  -0.00310  -0.00321  -1.55224
   D59        2.56912   0.00182   0.00000   0.00754   0.00761   2.57673
   D60       -3.05065   0.00060   0.00000  -0.01455  -0.01494  -3.06558
   D61       -0.07076  -0.00175   0.00000  -0.02038  -0.02087  -0.09163
   D62       -0.17658   0.00021   0.00000   0.00323   0.00320  -0.17337
   D63        2.80331  -0.00215   0.00000  -0.00260  -0.00273   2.80058
   D64       -0.65188   0.00220   0.00000   0.01597   0.01592  -0.63596
   D65        1.35300   0.00110   0.00000   0.01149   0.01152   1.36451
   D66       -2.83389   0.00032   0.00000   0.00960   0.00963  -2.82427
   D67        1.37040   0.00923   0.00000   0.04514   0.04490   1.41530
   D68       -2.90791   0.00813   0.00000   0.04066   0.04049  -2.86741
   D69       -0.81161   0.00735   0.00000   0.03877   0.03860  -0.77301
   D70       -2.74746  -0.00405   0.00000  -0.01472  -0.01468  -2.76214
   D71       -0.74258  -0.00516   0.00000  -0.01920  -0.01908  -0.76167
   D72        1.35371  -0.00594   0.00000  -0.02109  -0.02097   1.33274
   D73       -0.23484   0.00104   0.00000   0.00502   0.00514  -0.22969
   D74       -2.30536  -0.00324   0.00000  -0.01543  -0.01544  -2.32081
   D75        1.82174  -0.00143   0.00000  -0.00436  -0.00419   1.81755
   D76        3.09588   0.00109   0.00000   0.00752   0.00751   3.10339
   D77        1.02535  -0.00318   0.00000  -0.01293  -0.01308   1.01227
   D78       -1.13073  -0.00137   0.00000  -0.00186  -0.00182  -1.13255
   D79       -0.20024   0.00213   0.00000   0.01621   0.01604  -0.18419
   D80        2.75440   0.00358   0.00000   0.02715   0.02710   2.78150
   D81        2.73935   0.00091   0.00000   0.01146   0.01127   2.75062
   D82       -0.58920   0.00236   0.00000   0.02239   0.02233  -0.56687
   D83        0.55080  -0.00223   0.00000  -0.01439  -0.01441   0.53639
   D84        2.66540   0.00423   0.00000   0.01720   0.01716   2.68256
   D85       -1.46577  -0.00899   0.00000  -0.04215  -0.04192  -1.50769
   D86       -1.45009  -0.00099   0.00000  -0.00968  -0.00975  -1.45984
   D87        0.66451   0.00547   0.00000   0.02192   0.02181   0.68632
   D88        2.81653  -0.00775   0.00000  -0.03743  -0.03727   2.77926
   D89        2.73465  -0.00027   0.00000  -0.00799  -0.00807   2.72658
   D90       -1.43394   0.00619   0.00000   0.02360   0.02350  -1.41044
   D91        0.71808  -0.00703   0.00000  -0.03575  -0.03558   0.68250
   D92        0.76269  -0.00003   0.00000  -0.00480  -0.00485   0.75784
   D93       -2.23506  -0.00206   0.00000  -0.01565  -0.01572  -2.25078
   D94       -1.36778  -0.00007   0.00000  -0.00288  -0.00287  -1.37066
   D95        1.91766  -0.00209   0.00000  -0.01372  -0.01375   1.90391
   D96        2.89250  -0.00147   0.00000  -0.01132  -0.01140   2.88110
   D97       -0.10524  -0.00350   0.00000  -0.02216  -0.02228  -0.12752
   D98       -3.11566   0.00074   0.00000  -0.00228  -0.00210  -3.11776
   D99        1.09020   0.00098   0.00000  -0.00096  -0.00079   1.08941
   D100      -1.02433   0.00098   0.00000  -0.00094  -0.00076  -1.02509
   D101      -1.02213  -0.00323   0.00000  -0.00839  -0.00856  -1.03070
   D102      -3.09946  -0.00299   0.00000  -0.00707  -0.00725  -3.10671
   D103       1.06920  -0.00299   0.00000  -0.00705  -0.00723   1.06197
   D104       0.95523   0.00183   0.00000   0.00635   0.00635   0.96158
   D105      -1.12210   0.00207   0.00000   0.00767   0.00767  -1.11443
   D106       3.04656   0.00207   0.00000   0.00769   0.00769   3.05425
   D107       2.15261   0.00007   0.00000   0.01532   0.01503   2.16764
   D108       0.09654   0.00314   0.00000   0.01970   0.01973   0.11627
   D109      -1.94619   0.00119   0.00000   0.01196   0.01190  -1.93429
   D110      -2.89799   0.00162   0.00000   0.00682   0.00662  -2.89137
   D111       0.20834   0.00046   0.00000  -0.00074  -0.00093   0.20742
   D112       0.07602   0.00223   0.00000   0.01570   0.01566   0.09169
   D113      -3.10083   0.00107   0.00000   0.00814   0.00811  -3.09271
   D114       0.00300   0.00001   0.00000  -0.00026  -0.00028   0.00273
   D115      -3.13510   0.00001   0.00000  -0.00043  -0.00045  -3.13555
   D116       3.13899  -0.00001   0.00000   0.00023   0.00024   3.13923
   D117       0.00089  -0.00001   0.00000   0.00006   0.00006   0.00095
   D118      -0.01862  -0.00006   0.00000  -0.00386  -0.00379  -0.02241
   D119       3.12061  -0.00055   0.00000  -0.00517  -0.00510   3.11551
   D120      -3.12979   0.00065   0.00000   0.00219   0.00215  -3.12764
   D121       0.00944   0.00016   0.00000   0.00088   0.00084   0.01028
   D122      -3.11405   0.00100   0.00000   0.00797   0.00792  -3.10612
   D123       0.03177   0.00057   0.00000   0.00428   0.00425   0.03602
   D124      -0.01235  -0.00009   0.00000  -0.00024  -0.00019  -0.01254
   D125       3.13347  -0.00052   0.00000  -0.00392  -0.00386   3.12960
   D126      -0.05354  -0.00181   0.00000  -0.01043  -0.01039  -0.06392
   D127       3.09056  -0.00129   0.00000  -0.00908  -0.00905   3.08150
   D128      -0.00124  -0.00011   0.00000  -0.00092  -0.00090  -0.00214
   D129       3.14059   0.00011   0.00000   0.00027   0.00027   3.14086
   D130       3.13766  -0.00066   0.00000  -0.00238  -0.00235   3.13531
   D131      -0.00370  -0.00044   0.00000  -0.00119  -0.00118  -0.00487
   D132      -0.00355  -0.00004   0.00000   0.00027   0.00028  -0.00328
   D133       3.14077   0.00018   0.00000   0.00132   0.00132  -3.14110
   D134       3.13780  -0.00026   0.00000  -0.00092  -0.00090   3.13690
   D135      -0.00106  -0.00004   0.00000   0.00013   0.00014  -0.00092
   D136       0.00712  -0.00006   0.00000  -0.00104  -0.00107   0.00605
   D137      -3.13411  -0.00007   0.00000  -0.00061  -0.00062  -3.13473
   D138      -3.13795  -0.00006   0.00000  -0.00087  -0.00090  -3.13885
   D139       0.00400  -0.00007   0.00000  -0.00044  -0.00044   0.00355
   D140       0.00740   0.00005   0.00000  -0.00024  -0.00025   0.00714
   D141      -3.13728  -0.00011   0.00000  -0.00125  -0.00126  -3.13854
   D142      -3.13834   0.00045   0.00000   0.00333   0.00334  -3.13500
   D143       0.00017   0.00030   0.00000   0.00232   0.00233   0.00250
   D144       0.00038   0.00009   0.00000   0.00033   0.00032   0.00071
   D145       3.13924  -0.00013   0.00000  -0.00073  -0.00072   3.13852
   D146      -3.13812   0.00024   0.00000   0.00134   0.00134  -3.13678
   D147       0.00074   0.00002   0.00000   0.00029   0.00029   0.00102
         Item               Value     Threshold  Converged?
 Maximum Force            0.093895     0.000450     NO 
 RMS     Force            0.010465     0.000300     NO 
 Maximum Displacement     0.139861     0.001800     NO 
 RMS     Displacement     0.030812     0.001200     NO 
 Predicted change in Energy=-3.994730D-02
 Lowest energy point so far.  Saving SCF results.
 GradGradGradGradGradGradGradGradGradGradGradGradGradGradGradGradGradGrad

 Leave Link  103 at Wed Aug 28 13:47:01 2019, MaxMem=   536870912 cpu:         1.2
 (Enter /pbs_home/pkowalski/g09d01/g09/l202.exe)
                          Input orientation:                          
 ---------------------------------------------------------------------
 Center     Atomic      Atomic             Coordinates (Angstroms)
 Number     Number       Type             X           Y           Z
 ---------------------------------------------------------------------
      1          6           0       -1.645636   -0.119408   -0.545396
      2          6           0       -2.987123    0.221778   -0.940931
      3          6           0       -3.761040   -0.906418   -0.675328
      4          8           0       -3.044815   -1.934029   -0.164667
      5          6           0       -1.682880   -1.575059   -0.098201
      6          6           0       -5.128561   -0.920242   -0.917636
      7          6           0       -0.490047    0.631798   -0.367602
      8          6           0       -0.206129    2.065395   -0.661480
      9          6           0        0.539476    0.136648    0.533764
     10          6           0        1.321303    2.105515   -0.505967
     11          6           0        1.634700    1.145980    0.652989
     12          9           0       -0.805399    2.878063    0.258916
     13          9           0       -0.575432    2.470002   -1.908227
     14          9           0        1.860809    1.576701   -1.640998
     15          9           0        1.825396    3.353072   -0.335360
     16          9           0        2.897173    0.645928    0.530677
     17          9           0        1.543167    1.798371    1.847186
     18          6           0       -1.108084   -1.607583    1.329429
     19          6           0        0.296226   -1.017184    1.278096
     20          6           0       -1.979689   -0.807303    2.310958
     21          1           0       -1.525458   -0.832272    3.316055
     22          1           0       -2.984249   -1.259212    2.372260
     23          1           0       -2.079039    0.247607    2.007041
     24          6           0       -0.888731   -2.472273   -1.057009
     25          1           0       -0.957022   -3.523027   -0.727603
     26          1           0        0.173029   -2.181154   -1.102513
     27          1           0       -1.312055   -2.396575   -2.072851
     28          6           0       -5.706962    0.241986   -1.435429
     29          6           0        1.156101   -1.969043    1.936240
     30          6           0        0.351868   -3.071218    2.226189
     31          8           0       -0.935365   -2.906810    1.845271
     32          6           0        0.866983   -4.204734    2.841594
     33          6           0       -4.934455    1.386595   -1.697448
     34          6           0       -3.562093    1.389081   -1.448348
     35          1           0       -2.964099    2.274426   -1.644043
     36          1           0       -6.776512    0.260137   -1.634226
     37          1           0       -5.411299    2.279883   -2.095246
     38          1           0       -5.725521   -1.804902   -0.707793
     39          6           0        2.518179   -1.973034    2.246135
     40          6           0        3.046275   -3.104855    2.867386
     41          6           0        2.227131   -4.207977    3.161495
     42          1           0        4.103370   -3.134596    3.122925
     43          1           0        2.658008   -5.082953    3.643797
     44          1           0        0.230922   -5.058578    3.063901
     45          1           0        3.153736   -1.124572    2.014319
 ---------------------------------------------------------------------
                    Distance matrix (angstroms):
                    1          2          3          4          5
     1  C    0.000000
     2  C    1.439598   0.000000
     3  C    2.260796   1.393671   0.000000
     4  O    2.322822   2.292033   1.352678   0.000000
     5  C    1.523249   2.374840   2.258075   1.410016   0.000000
     6  C    3.593141   2.427037   1.388891   2.436539   3.601802
     7  C    1.389715   2.594650   3.627698   3.626498   2.523022
     8  C    2.618974   3.348275   4.633493   4.929539   3.968750
     9  C    2.450483   3.823463   4.587410   4.197934   2.875445
    10  C    3.708715   4.722308   5.910214   5.957968   4.768439
    11  C    3.714558   4.975538   5.923747   5.661526   4.355993
    12  F    3.215237   3.640797   4.891924   5.324532   4.552779
    13  F    3.115717   3.436048   4.802952   5.341661   4.567839
    14  F    4.046269   5.082161   6.221221   6.210469   4.987138
    15  F    4.914296   5.773392   7.033285   7.190377   6.053983
    16  F    4.730833   6.080334   6.942335   6.515128   5.128854
    17  F    4.423889   5.548223   6.466342   6.247235   5.056871
    18  C    2.453282   3.468700   3.398361   2.467755   1.539343
    19  C    2.811041   4.152046   4.504391   3.752962   2.474324
    20  C    2.956949   3.556503   3.478641   2.921083   2.545898
    21  H    3.928539   4.622706   4.575419   3.954458   3.497665
    22  H    3.406428   3.629129   3.164753   2.625842   2.810071
    23  H    2.614856   3.084773   3.369867   3.226233   2.812667
    24  C    2.524010   3.416816   3.293591   2.394719   1.534594
    25  H    3.477356   4.265018   3.835608   2.683409   2.172003
    26  H    2.805123   3.973254   4.157443   3.360824   2.195539
    27  H    2.762224   3.308000   3.189226   2.618696   2.170632
    28  C    4.173384   2.764501   2.383946   3.665639   4.613358
    29  C    4.174853   5.499465   5.668133   4.697098   3.514824
    30  C    4.514962   5.658915   5.479157   4.306604   3.432416
    31  O    3.740238   4.664836   4.282456   3.071797   2.471725
    32  C    5.871528   6.982524   6.683280   5.431010   4.696743
    33  C    3.796261   2.391907   2.771199   4.116638   4.679928
    34  C    2.600705   1.396660   2.430320   3.599788   3.760380
    35  H    2.945473   2.169853   3.419253   4.461632   4.341622
    36  H    5.258848   3.852480   3.372448   4.571600   5.627824
    37  H    4.726399   3.383027   3.859021   5.204271   5.722751
    38  H    4.417320   3.414763   2.160443   2.738219   4.094799
    39  C    5.344710   6.729259   7.007224   6.063034   4.827337
    40  C    6.524876   7.872207   7.982698   6.904024   5.787909
    41  C    6.742089   7.977535   7.840899   6.635330   5.731149
    42  H    7.456474   8.834888   9.013348   7.959030   6.803565
    43  H    7.791500   9.001522   8.792182   7.546013   6.719463
    44  H    6.398741   7.367269   6.867170   5.560298   5.079019
    45  H    5.531408   6.946676   7.422663   6.620063   5.297031
                    6          7          8          9         10
     6  C    0.000000
     7  C    4.922110   0.000000
     8  C    5.762810   1.490696   0.000000
     9  C    5.945605   1.455181   2.388430   0.000000
    10  C    7.136205   2.339226   1.535852   2.359816   0.000000
    11  C    7.244159   2.412580   2.441681   1.494149   1.536914
    12  F    5.873766   2.353228   1.366267   3.065875   2.388460
    13  F    5.762466   2.399961   1.361789   3.556808   2.386794
    14  F    7.457163   2.835649   2.338912   2.923913   1.363454
    15  F    8.182773   3.573185   2.427254   3.571323   1.356324
    16  F    8.304390   3.504335   3.614776   2.412076   2.385035
    17  F    7.716674   3.224926   3.069975   2.343885   2.383462
    18  C    4.656819   2.876927   4.274109   2.527821   4.801843
    19  C    5.853114   2.458798   3.676494   1.394464   3.739641
    20  C    4.511315   3.385961   4.498144   3.224229   5.226483
    21  H    5.560056   4.096939   5.094889   3.597764   5.598437
    22  H    3.941623   4.159784   5.289097   4.212497   6.176031
    23  H    4.383742   2.882955   3.732714   3.006572   4.618372
    24  C    4.517122   3.204604   4.605738   3.372952   5.113124
    25  H    4.920603   4.196455   5.639031   4.150154   6.076213
    26  H    5.452608   2.982023   4.286192   2.860751   4.477715
    27  H    4.252034   3.571360   4.808764   4.079195   5.445963
    28  C    1.397653   5.339326   5.846622   6.550329   7.330290
    29  C    6.981516   3.844719   4.988036   2.604054   4.753282
    30  C    6.674236   4.598793   5.919019   3.631791   5.933215
    31  O    5.400278   4.197244   5.615907   3.627374   5.978651
    32  C    7.801682   5.960916   7.262067   4.927570   7.157641
    33  C    2.442802   4.700103   4.887849   6.041903   6.408664
    34  C    2.840502   3.343494   3.512699   4.724428   5.024829
    35  H    3.926636   3.232407   2.935221   4.646286   4.437163
    36  H    2.150009   6.423558   6.882959   7.631455   8.381706
    37  H    3.421624   5.469887   5.403285   6.849589   6.919837
    38  H    1.087666   5.784757   6.741293   6.675422   8.061626
    39  C    8.342088   4.760902   5.673181   3.361285   5.063708
    40  C    9.269674   6.077277   7.054255   4.715631   6.442282
    41  C    9.030765   6.577310   7.738933   5.350600   7.357376
    42  H   10.317851   6.889774   7.741667   5.486906   6.954676
    43  H    9.938083   7.658979   8.822560   6.434650   8.407223
    44  H    7.855095   6.683965   8.051116   5.786810   8.078188
    45  H    8.788319   4.694203   5.350185   3.258386   4.488108
                   11         12         13         14         15
    11  C    0.000000
    12  F    3.018193   0.000000
    13  F    3.632843   2.217184   0.000000
    14  F    2.345000   3.523051   2.608576   0.000000
    15  F    2.425789   2.738591   3.002948   2.204867   0.000000
    16  F    1.363396   4.331896   4.618927   2.580032   3.037656
    17  F    1.363854   3.033827   4.363792   3.509625   2.694486
    18  C    3.944940   4.621541   5.233816   5.270430   5.998744
    19  C    2.619456   4.174357   4.803427   4.206813   4.903136
    20  C    4.430348   4.378557   5.523965   6.004237   6.228193
    21  H    4.581703   4.861191   6.253054   6.468566   6.486768
    22  H    5.484117   5.131341   6.167010   6.900959   7.192848
    23  H    4.053688   3.405496   4.746493   5.531464   5.511385
    24  C    4.731126   5.510418   5.024820   4.929017   6.466986
    25  H    5.515677   6.478438   6.120121   5.897600   7.428084
    26  H    4.035851   5.329774   4.779395   4.154521   5.826362
    27  H    5.353809   5.789270   4.924763   5.102988   6.776497
    28  C    7.686267   5.817647   5.614285   7.687320   8.223468
    29  C    3.402816   5.491388   6.122357   5.085818   5.825206
    30  C    4.680318   6.372078   6.975557   6.231789   7.071373
    31  O    4.944884   5.999848   6.567222   6.330445   7.180743
    32  C    5.831769   7.722248   8.318261   7.382840   8.254213
    33  C    6.981135   4.806343   4.496585   6.798157   7.170628
    34  C    5.610826   3.568077   3.209365   5.429566   5.841322
    35  H    5.262955   2.940342   2.411176   4.875096   5.080884
    36  H    8.761539   6.789087   6.588776   8.737088   9.232882
    37  H    7.647525   5.207131   4.843215   7.320134   7.524539
    38  H    8.045638   6.860924   6.799945   8.358140   9.152035
    39  C    3.612049   6.207122   6.824201   5.304956   5.959150
    40  C    4.996569   7.578577   8.185492   6.606650   7.311153
    41  C    5.942090   8.236090   8.840353   7.527326   8.340194
    42  H    5.524332   8.273490   8.866521   7.065434   7.696670
    43  H    6.985106   9.318283   9.916009   8.539062   9.364478
    44  H    6.802913   8.481284   9.058244   8.295754   9.211578
    45  H    3.052228   5.897227   6.497232   4.725451   5.228267
                   16         17         18         19         20
    16  F    0.000000
    17  F    2.212386   0.000000
    18  C    4.664590   4.347152   0.000000
    19  C    3.176397   3.131465   1.524235   0.000000
    20  C    5.391202   4.406261   1.537382   2.508115   0.000000
    21  H    5.431673   4.300503   2.173014   2.739708   1.103254
    22  H    6.450744   5.488353   2.174592   3.466596   1.103232
    23  H    5.205861   3.943451   2.200827   2.787999   1.102302
    24  C    5.155287   5.708492   2.547722   2.995684   3.912227
    25  H    5.815348   6.418548   2.814805   3.445680   4.201650
    26  H    4.252136   5.139516   2.807949   2.652792   4.263033
    27  H    5.809714   6.412220   3.498517   3.964611   4.710553
    28  C    8.835150   8.109394   5.675828   6.707234   5.387856
    29  C    3.441657   3.788292   2.371795   1.441726   3.365002
    30  C    4.813575   5.027498   2.253412   2.262970   3.250947
    31  O    5.388733   5.318069   1.408516   2.325767   2.390692
    32  C    5.743773   6.122364   3.596211   3.595938   4.464041
    33  C    8.176033   7.395511   5.724351   6.480126   5.441613
    34  C    6.796391   6.090299   4.766361   5.301908   4.632546
    35  H    6.460334   5.721080   5.230326   5.477527   5.109613
    36  H    9.920474   9.148959   6.663535   7.754791   6.301858
    37  H    8.865438   8.008698   6.734868   7.404453   6.381325
    38  H    9.049376   8.505605   5.050735   6.389498   4.913178
    39  C    3.153632   3.915776   3.758149   2.605345   4.646929
    40  C    4.421630   5.228936   4.676092   3.800919   5.554158
    41  C    5.561524   6.186390   4.608924   4.178127   5.475887
    42  H    4.739938   5.702307   5.719061   4.730875   6.563474
    43  H    6.524476   7.198840   5.622984   5.263558   6.447161
    44  H    6.787304   7.086616   4.087872   4.418849   4.850471
    45  H    2.324153   3.341476   4.343442   2.952783   5.151768
                   21         22         23         24         25
    21  H    0.000000
    22  H    1.789161   0.000000
    23  H    1.784967   1.795353   0.000000
    24  C    4.713673   4.197928   4.266495   0.000000
    25  H    4.890240   4.340928   4.791125   1.103293   0.000000
    26  H    4.922203   4.784603   4.543128   1.101887   1.793933
    27  H    5.615416   4.883527   4.921939   1.103118   1.790149
    28  C    6.419938   4.915817   5.001246   5.543082   6.102317
    29  C    3.222872   4.223325   3.922331   3.659797   3.738478
    30  C    3.118500   3.799260   4.119700   3.560506   3.262240
    31  O    2.610579   2.681459   3.359242   2.935000   2.645727
    32  C    4.162018   4.871177   5.403598   4.613356   4.065820
    33  C    6.455993   5.231264   4.813932   5.627514   6.392570
    34  C    5.637537   4.684486   3.929647   4.712756   5.606663
    35  H    6.026925   5.349551   4.268693   5.213724   6.203118
    36  H    7.298781   5.722028   5.943504   6.516534   7.000053
    37  H    7.353057   6.194706   5.662408   6.641879   7.442096
    38  H    5.897278   4.159216   4.987980   4.895087   5.068621
    39  C    4.335559   5.549969   5.111049   4.771480   4.829349
    40  C    5.125103   6.326038   6.184500   5.593326   5.396777
    41  C    5.049871   6.039585   6.303022   5.524223   5.072778
    42  H    6.084546   7.369865   7.134891   6.544584   6.370637
    43  H    5.973031   6.933460   7.316656   6.441473   5.883107
    44  H    4.583679   5.025025   5.882897   4.992443   4.259652
    45  H    4.865678   6.149887   5.409701   5.252703   5.492637
                   26         27         28         29         30
    26  H    0.000000
    27  H    1.787019   0.000000
    28  C    6.368417   5.165609   0.000000
    29  C    3.200850   4.727303   7.959801   0.000000
    30  C    3.450283   4.658919   7.816277   1.394867   0.000000
    31  O    3.231802   3.969120   6.591362   2.293886   1.352440
    32  C    4.486918   5.671809   9.015709   2.429315   1.388858
    33  C    6.258528   5.251198   1.405543   7.845946   7.950612
    34  C    5.178543   4.447905   2.432377   6.707741   6.979654
    35  H    5.476040   4.973065   3.420180   6.913863   7.385813
    36  H    7.385034   6.091863   1.088019   8.980190   8.764389
    37  H    7.216030   6.218807   2.162359   8.799830   8.973471
    38  H    5.923703   4.657482   2.172452   7.373912   6.866328
    39  C    4.093468   5.788239   9.279718   1.396891   2.428849
    40  C    4.986869   6.625907  10.311873   2.393712   2.769855
    41  C    5.148700   6.573082  10.192336   2.767884   2.384037
    42  H    5.849013   7.541061  11.332366   3.384247   3.857710
    43  H    6.092866   7.460435  11.141196   3.855893   3.372681
    44  H    5.063786   5.987759   9.143217   3.416549   2.160090
    45  H    4.440228   6.185972   9.606260   2.170201   3.418302
                   31         32         33         34         35
    31  O    0.000000
    32  C    2.434281   0.000000
    33  C    6.853971   9.247841   0.000000
    34  C    6.016835   8.325328   1.394789   0.000000
    35  H    6.567821   8.762285   2.161805   1.086153   0.000000
    36  H    7.500363   9.919226   2.160111   3.411972   4.311839
    37  H    7.903382  10.287832   1.087928   2.152108   2.488454
    38  H    5.538767   7.862471   3.433781   3.928150   5.014272
    39  C    3.599943   2.839279   9.076382   7.869099   7.951714
    40  C    4.115506   2.441252  10.232443   9.082485   9.241983
    41  C    3.664268   1.397266  10.305187   9.278622   9.594978
    42  H    5.203185   3.420314  11.196403  10.005973  10.096069
    43  H    4.569751   2.150016  11.315010  10.320214  10.663037
    44  H    2.734116   1.087678   9.533720   8.736112   9.281478
    45  H    4.463821   3.924414   9.246730   7.963095   7.897133
                   36         37         38         39         40
    36  H    0.000000
    37  H    2.481072   0.000000
    38  H    2.495444   4.325416   0.000000
    39  C   10.316759   9.990571   8.758569   0.000000
    40  C   11.317014  11.187211   9.561181   1.394940   0.000000
    41  C   11.136811  11.316858   9.164652   2.432604   1.405123
    42  H   12.350163  12.127441  10.632478   2.151934   1.087950
    43  H   12.058868  12.339437   9.998276   3.412420   2.160193
    44  H    9.973227  10.597380   7.764747   3.926941   3.432471
    45  H   10.669542  10.091515   9.312033   1.085155   2.158887
                   41         42         43         44         45
    41  C    0.000000
    42  H    2.161922   0.000000
    43  H    1.088050   2.481225   0.000000
    44  H    2.172072   4.324470   2.495520   0.000000
    45  H    3.417893   2.484151   4.309261   5.012072   0.000000
 Stoichiometry    C23H14F6O2
 Framework group  C1[X(C23H14F6O2)]
 Deg. of freedom   129
 Full point group                 C1      NOp   1
 RotChk:  IX=0 Diff= 5.10D-03
 Largest Abelian subgroup         C1      NOp   1
 Largest concise Abelian subgroup C1      NOp   1
                         Standard orientation:                         
 ---------------------------------------------------------------------
 Center     Atomic      Atomic             Coordinates (Angstroms)
 Number     Number       Type             X           Y           Z
 ---------------------------------------------------------------------
      1          6           0        1.366978   -0.363052    0.363776
      2          6           0        2.729709   -0.777390    0.154662
      3          6           0        2.712123   -2.170733    0.179194
      4          8           0        1.479217   -2.682926    0.396769
      5          6           0        0.558389   -1.633380    0.593425
      6          6           0        3.869343   -2.913366   -0.016658
      7          6           0        0.717888    0.859114    0.236115
      8          6           0        1.254437    2.221967   -0.041232
      9          6           0       -0.715629    0.871901   -0.013723
     10          6           0        0.027914    3.094079    0.265201
     11          6           0       -1.180083    2.276998   -0.219801
     12          9           0        1.616503    2.344016   -1.352985
     13          9           0        2.310544    2.582524    0.739221
     14          9           0       -0.063786    3.206948    1.620878
     15          9           0        0.092736    4.341581   -0.263147
     16          9           0       -2.300668    2.623030    0.475469
     17          9           0       -1.406891    2.506290   -1.544973
     18          6           0       -0.583221   -1.616360   -0.439053
     19          6           0       -1.380884   -0.334737   -0.228173
     20          6           0       -0.047526   -1.671709   -1.879022
     21          1           0       -0.890059   -1.633112   -2.590230
     22          1           0        0.498601   -2.616975   -2.038204
     23          1           0        0.625411   -0.827185   -2.100393
     24          6           0        0.029617   -1.703979    2.032311
     25          1           0       -0.525556   -2.645893    2.180081
     26          1           0       -0.636550   -0.857357    2.263843
     27          1           0        0.875343   -1.682384    2.740232
     28          6           0        5.057714   -2.213880   -0.244529
     29          6           0       -2.762423   -0.734072   -0.125908
     30          6           0       -2.757432   -2.128833   -0.142329
     31          8           0       -1.518746   -2.655998   -0.272131
     32          6           0       -3.932154   -2.861017   -0.028923
     33          6           0        5.081661   -0.808978   -0.279557
     34          6           0        3.912623   -0.073974   -0.083207
     35          1           0        3.927428    1.011580   -0.116113
     36          1           0        5.979627   -2.769769   -0.402166
     37          1           0        6.019660   -0.289803   -0.464494
     38          1           0        3.847222   -4.000607    0.004192
     39          6           0       -3.955652   -0.022228    0.018268
     40          6           0       -5.142399   -0.746824    0.129839
     41          6           0       -5.128409   -2.151673    0.105819
     42          1           0       -6.087074   -0.218596    0.240298
     43          1           0       -6.064136   -2.699339    0.197097
     44          1           0       -3.917204   -3.948493   -0.043561
     45          1           0       -3.967934    1.062572    0.043171
 ---------------------------------------------------------------------
 Rotational constants (GHZ):      0.2053559      0.1526723      0.0973196
 Leave Link  202 at Wed Aug 28 13:47:01 2019, MaxMem=   536870912 cpu:         0.0
 (Enter /pbs_home/pkowalski/g09d01/g09/l301.exe)
 Basis read from rwf:  (5D, 7F)
 No pseudopotential information found on rwf file.
 There are   535 symmetry adapted cartesian basis functions of A   symmetry.
 There are   504 symmetry adapted basis functions of A   symmetry.
   504 basis functions,   873 primitive gaussians,   535 cartesian basis functions
   111 alpha electrons      111 beta electrons
       nuclear repulsion energy      3369.8144651520 Hartrees.
 IExCor=20419 DFT=T Ex+Corr=CAM-B3LYP ExCW=0 ScaHFX=  1.000000
 ScaDFX=  1.000000  1.000000  1.000000  0.810000 ScalE2=  1.000000  1.000000
 IRadAn=      0 IRanWt=     -1 IRanGd=            0 ICorTp=0 IEmpDi=  4
  HFx wShort=  0.000000 wLong=  0.330000 cFull=  0.190000 cShort=  0.000000 cLong=  0.460000
  DFx wShort=  0.000000 wLong=  0.330000 cFull=  0.190000 cShort=  0.000000 cLong=  0.460000
 NAtoms=   45 NActive=   45 NUniq=   45 SFac= 1.00D+00 NAtFMM=   60 NAOKFM=F Big=F
 Integral buffers will be    131072 words long.
 Raffenetti 2 integral format.
 Two-electron integral symmetry is turned on.
 No density basis found on file   724.
 Leave Link  301 at Wed Aug 28 13:47:01 2019, MaxMem=   536870912 cpu:         0.6
 (Enter /pbs_home/pkowalski/g09d01/g09/l302.exe)
 NPDir=0 NMtPBC=     1 NCelOv=     1 NCel=       1 NClECP=     1 NCelD=      1
         NCelK=      1 NCelE2=     1 NClLst=     1 CellRange=     0.0.
 One-electron integrals computed using PRISM.
 NBasis=   504 RedAO= T EigKep=  2.46D-04  NBF=   504
 NBsUse=   504 1.00D-06 EigRej= -1.00D+00 NBFU=   504
 Precomputing XC quadrature grid using
 IXCGrd= 4 IRadAn=           0 IRanWt=          -1 IRanGd=           0 AccXCQ= 0.00D+00.
 Generated NRdTot=       0 NPtTot=           0 NUsed=           0 NTot=          32
 NSgBfM=   524   524   524   524   524 MxSgAt=    45 MxSgA2=    45.
 Leave Link  302 at Wed Aug 28 13:47:03 2019, MaxMem=   536870912 cpu:         9.8
 (Enter /pbs_home/pkowalski/g09d01/g09/l303.exe)
 DipDrv:  MaxL=1.
 Leave Link  303 at Wed Aug 28 13:47:03 2019, MaxMem=   536870912 cpu:         1.1
 (Enter /pbs_home/pkowalski/g09d01/g09/l401.exe)
 Initial guess from the checkpoint file:  "dae0097freq_closed_cam-b3lyp.chk"
 B after Tr=     0.000000    0.000000    0.000000
         Rot=    0.999999   -0.001066   -0.000740   -0.000929 Ang=  -0.18 deg.
 Guess basis will be translated and rotated to current coordinates.
 JPrj=2 DoOrth=T DoCkMO=T.
 Generating alternative initial guess.
 ExpMin= 1.22D-01 ExpMax= 2.89D+03 ExpMxC= 4.35D+02 IAcc=1 IRadAn=         1 AccDes= 0.00D+00
 Harris functional with IExCor=20419 and IRadAn=       1 diagonalized for initial guess.
 HarFok:  IExCor=20419 AccDes= 0.00D+00 IRadAn=         1 IDoV= 1 UseB2=F ITyADJ=14
 ICtDFT=  3500011 ScaDFX=  1.000000  1.000000  1.000000  1.000000
 FoFCou: FMM=F IPFlag=           0 FMFlag=      100000 FMFlg1=           0
         NFxFlg=           0 DoJE=T BraDBF=F KetDBF=T FulRan=T
         wScrn=  0.000000 ICntrl=     500 IOpCl=  0 I1Cent=   200000004 NGrid=           0
         NMat0=    1 NMatS0=      1 NMatT0=    0 NMatD0=    1 NMtDS0=    0 NMtDT0=    0
 Petite list used in FoFCou.
 Harris En= -1575.99337609532    
 Leave Link  401 at Wed Aug 28 13:47:06 2019, MaxMem=   536870912 cpu:        26.4
 (Enter /pbs_home/pkowalski/g09d01/g09/l502.exe)
 Closed shell SCF:
 Using DIIS extrapolation, IDIIS=  1040.
 Integral symmetry usage will be decided dynamically.
 IVT=      885537 IEndB=      885537 NGot=   536870912 MDV=   536288776
 LenX=   536288776 LenY=   536002016
 Requested convergence on RMS density matrix=1.00D-08 within 128 cycles.
 Requested convergence on MAX density matrix=1.00D-06.
 Requested convergence on             energy=1.00D-06.
 No special actions if energy rises.
 Fock matrices will be formed incrementally for  20 cycles.
 Integral accuracy reduced to 1.0D-05 until final iterations.

 Cycle   1  Pass 0  IDiag  1:
 FoFJK:  IHMeth= 1 ICntrl=       0 DoSepK=T KAlg= 0 I1Cent=   0 FoldK=F
 IRaf=         1 NMat=   1 IRICut=       1 DoRegI=T DoRafI=F ISym2E= 0.
 FoFCou: FMM=F IPFlag=           0 FMFlag=      100000 FMFlg1=           0
         NFxFlg=           0 DoJE=T BraDBF=F KetDBF=F FulRan=T
         wScrn=  0.000000 ICntrl=     500 IOpCl=  0 I1Cent=           0 NGrid=           0
         NMat0=    1 NMatS0=      1 NMatT0=    0 NMatD0=    1 NMtDS0=    0 NMtDT0=    0
 Symmetry not used in FoFCou.
 E= -1632.46933227334    
 DIIS: error= 2.44D-03 at cycle   1 NSaved=   1.
 NSaved= 1 IEnMin= 1 EnMin= -1632.46933227334     IErMin= 1 ErrMin= 2.44D-03
 ErrMax= 2.44D-03  0.00D+00 EMaxC= 1.00D-01 BMatC= 1.13D-02 BMatP= 1.13D-02
 IDIUse=3 WtCom= 9.76D-01 WtEn= 2.44D-02
 Coeff-Com:  0.100D+01
 Coeff-En:   0.100D+01
 Coeff:      0.100D+01
 Gap=     0.690 Goal=   None    Shift=    0.000
 GapD=    0.690 DampG=2.000 DampE=1.000 DampFc=2.0000 IDamp=-1.
 RMSDP=8.62D-04 MaxDP=5.66D-02              OVMax= 2.14D-02

 Cycle   2  Pass 0  IDiag  1:
 RMSU=  8.58D-04    CP:  1.01D+00
 E= -1632.47904677182     Delta-E=       -0.009714498476 Rises=F Damp=F
 DIIS: error= 7.45D-04 at cycle   2 NSaved=   2.
 NSaved= 2 IEnMin= 2 EnMin= -1632.47904677182     IErMin= 2 ErrMin= 7.45D-04
 ErrMax= 7.45D-04  0.00D+00 EMaxC= 1.00D-01 BMatC= 1.02D-03 BMatP= 1.13D-02
 IDIUse=3 WtCom= 9.93D-01 WtEn= 7.45D-03
 Coeff-Com:  0.951D-01 0.905D+00
 Coeff-En:   0.000D+00 0.100D+01
 Coeff:      0.944D-01 0.906D+00
 Gap=     0.175 Goal=   None    Shift=    0.000
 RMSDP=1.96D-04 MaxDP=8.18D-03 DE=-9.71D-03 OVMax= 1.49D-02

 Cycle   3  Pass 0  IDiag  1:
 RMSU=  1.93D-04    CP:  1.01D+00  1.04D+00
 E= -1632.47930407657     Delta-E=       -0.000257304751 Rises=F Damp=F
 DIIS: error= 9.14D-04 at cycle   3 NSaved=   3.
 NSaved= 3 IEnMin= 3 EnMin= -1632.47930407657     IErMin= 2 ErrMin= 7.45D-04
 ErrMax= 9.14D-04  0.00D+00 EMaxC= 1.00D-01 BMatC= 9.10D-04 BMatP= 1.02D-03
 IDIUse=3 WtCom= 9.91D-01 WtEn= 9.14D-03
 Coeff-Com: -0.265D-01 0.490D+00 0.537D+00
 Coeff-En:   0.000D+00 0.429D+00 0.571D+00
 Coeff:     -0.262D-01 0.489D+00 0.537D+00
 Gap=     0.175 Goal=   None    Shift=    0.000
 RMSDP=1.25D-04 MaxDP=6.33D-03 DE=-2.57D-04 OVMax= 1.14D-02

 Cycle   4  Pass 0  IDiag  1:
 RMSU=  5.95D-05    CP:  1.01D+00  1.10D+00  4.92D-01
 E= -1632.48019514750     Delta-E=       -0.000891070933 Rises=F Damp=F
 DIIS: error= 2.09D-04 at cycle   4 NSaved=   4.
 NSaved= 4 IEnMin= 4 EnMin= -1632.48019514750     IErMin= 4 ErrMin= 2.09D-04
 ErrMax= 2.09D-04  0.00D+00 EMaxC= 1.00D-01 BMatC= 4.26D-05 BMatP= 9.10D-04
 IDIUse=3 WtCom= 9.98D-01 WtEn= 2.09D-03
 Coeff-Com: -0.173D-01 0.140D+00 0.232D+00 0.646D+00
 Coeff-En:   0.000D+00 0.000D+00 0.000D+00 0.100D+01
 Coeff:     -0.173D-01 0.140D+00 0.231D+00 0.646D+00
 Gap=     0.175 Goal=   None    Shift=    0.000
 RMSDP=2.54D-05 MaxDP=1.38D-03 DE=-8.91D-04 OVMax= 2.22D-03

 Cycle   5  Pass 0  IDiag  1:
 RMSU=  2.12D-05    CP:  1.01D+00  1.10D+00  5.37D-01  8.20D-01
 E= -1632.48023224079     Delta-E=       -0.000037093287 Rises=F Damp=F
 DIIS: error= 8.37D-05 at cycle   5 NSaved=   5.
 NSaved= 5 IEnMin= 5 EnMin= -1632.48023224079     IErMin= 5 ErrMin= 8.37D-05
 ErrMax= 8.37D-05  0.00D+00 EMaxC= 1.00D-01 BMatC= 7.27D-06 BMatP= 4.26D-05
 IDIUse=1 WtCom= 1.00D+00 WtEn= 0.00D+00
 Coeff-Com: -0.387D-02-0.162D-01 0.238D-01 0.309D+00 0.687D+00
 Coeff:     -0.387D-02-0.162D-01 0.238D-01 0.309D+00 0.687D+00
 Gap=     0.175 Goal=   None    Shift=    0.000
 RMSDP=1.03D-05 MaxDP=4.61D-04 DE=-3.71D-05 OVMax= 1.25D-03

 Cycle   6  Pass 0  IDiag  1:
 RMSU=  7.28D-06    CP:  1.01D+00  1.10D+00  5.51D-01  9.22D-01  9.15D-01
 E= -1632.48023955046     Delta-E=       -0.000007309669 Rises=F Damp=F
 DIIS: error= 2.29D-05 at cycle   6 NSaved=   6.
 NSaved= 6 IEnMin= 6 EnMin= -1632.48023955046     IErMin= 6 ErrMin= 2.29D-05
 ErrMax= 2.29D-05  0.00D+00 EMaxC= 1.00D-01 BMatC= 7.03D-07 BMatP= 7.27D-06
 IDIUse=1 WtCom= 1.00D+00 WtEn= 0.00D+00
 Coeff-Com:  0.671D-03-0.247D-01-0.199D-01 0.502D-01 0.285D+00 0.708D+00
 Coeff:      0.671D-03-0.247D-01-0.199D-01 0.502D-01 0.285D+00 0.708D+00
 Gap=     0.175 Goal=   None    Shift=    0.000
 RMSDP=3.93D-06 MaxDP=1.72D-04 DE=-7.31D-06 OVMax= 3.98D-04

 Initial convergence to 1.0D-05 achieved.  Increase integral accuracy.
 Cycle   7  Pass 1  IDiag  1:
 E= -1632.48044628298     Delta-E=       -0.000206732519 Rises=F Damp=F
 DIIS: error= 1.59D-04 at cycle   1 NSaved=   1.
 NSaved= 1 IEnMin= 1 EnMin= -1632.48044628298     IErMin= 1 ErrMin= 1.59D-04
 ErrMax= 1.59D-04  0.00D+00 EMaxC= 1.00D-01 BMatC= 6.48D-06 BMatP= 6.48D-06
 IDIUse=3 WtCom= 9.98D-01 WtEn= 1.59D-03
 Coeff-Com:  0.100D+01
 Coeff-En:   0.100D+01
 Coeff:      0.100D+01
 Gap=     0.175 Goal=   None    Shift=    0.000
 RMSDP=3.93D-06 MaxDP=1.72D-04 DE=-2.07D-04 OVMax= 3.31D-04

 Cycle   8  Pass 1  IDiag  1:
 RMSU=  1.43D-04    CP:  1.00D+00
 E= -1632.48045239926     Delta-E=       -0.000006116280 Rises=F Damp=F
 DIIS: error= 1.13D-05 at cycle   2 NSaved=   2.
 NSaved= 2 IEnMin= 2 EnMin= -1632.48045239926     IErMin= 2 ErrMin= 1.13D-05
 ErrMax= 1.13D-05  0.00D+00 EMaxC= 1.00D-01 BMatC= 1.63D-07 BMatP= 6.48D-06
 IDIUse=1 WtCom= 1.00D+00 WtEn= 0.00D+00
 Coeff-Com:  0.129D-01 0.987D+00
 Coeff:      0.129D-01 0.987D+00
 Gap=     0.175 Goal=   None    Shift=    0.000
 RMSDP=5.95D-06 MaxDP=2.39D-04 DE=-6.12D-06 OVMax= 1.73D-04

 Cycle   9  Pass 1  IDiag  1:
 RMSU=  3.01D-06    CP:  1.00D+00  1.04D+00
 E= -1632.48045230401     Delta-E=        0.000000095245 Rises=F Damp=F
 DIIS: error= 1.54D-05 at cycle   3 NSaved=   3.
 NSaved= 3 IEnMin= 2 EnMin= -1632.48045239926     IErMin= 2 ErrMin= 1.13D-05
 ErrMax= 1.54D-05  0.00D+00 EMaxC= 1.00D-01 BMatC= 3.09D-07 BMatP= 1.63D-07
 IDIUse=1 WtCom= 1.00D+00 WtEn= 0.00D+00
 Coeff-Com: -0.177D-01 0.590D+00 0.427D+00
 Coeff:     -0.177D-01 0.590D+00 0.427D+00
 Gap=     0.175 Goal=   None    Shift=    0.000
 RMSDP=1.55D-06 MaxDP=8.04D-05 DE= 9.52D-08 OVMax= 1.39D-04

 Cycle  10  Pass 1  IDiag  1:
 RMSU=  9.50D-07    CP:  1.00D+00  1.04D+00  6.02D-01
 E= -1632.48045257519     Delta-E=       -0.000000271176 Rises=F Damp=F
 DIIS: error= 1.95D-06 at cycle   4 NSaved=   4.
 NSaved= 4 IEnMin= 4 EnMin= -1632.48045257519     IErMin= 4 ErrMin= 1.95D-06
 ErrMax= 1.95D-06  0.00D+00 EMaxC= 1.00D-01 BMatC= 2.79D-09 BMatP= 1.63D-07
 IDIUse=1 WtCom= 1.00D+00 WtEn= 0.00D+00
 Coeff-Com: -0.701D-02 0.196D+00 0.161D+00 0.650D+00
 Coeff:     -0.701D-02 0.196D+00 0.161D+00 0.650D+00
 Gap=     0.175 Goal=   None    Shift=    0.000
 RMSDP=2.21D-07 MaxDP=9.87D-06 DE=-2.71D-07 OVMax= 2.71D-05

 Cycle  11  Pass 1  IDiag  1:
 RMSU=  1.77D-07    CP:  1.00D+00  1.04D+00  6.43D-01  1.03D+00
 E= -1632.48045257924     Delta-E=       -0.000000004055 Rises=F Damp=F
 DIIS: error= 9.17D-07 at cycle   5 NSaved=   5.
 NSaved= 5 IEnMin= 5 EnMin= -1632.48045257924     IErMin= 5 ErrMin= 9.17D-07
 ErrMax= 9.17D-07  0.00D+00 EMaxC= 1.00D-01 BMatC= 5.83D-10 BMatP= 2.79D-09
 IDIUse=1 WtCom= 1.00D+00 WtEn= 0.00D+00
 Coeff-Com:  0.202D-02-0.831D-01-0.514D-01 0.250D+00 0.882D+00
 Coeff:      0.202D-02-0.831D-01-0.514D-01 0.250D+00 0.882D+00
 Gap=     0.175 Goal=   None    Shift=    0.000
 RMSDP=1.83D-07 MaxDP=7.88D-06 DE=-4.06D-09 OVMax= 2.87D-05

 Cycle  12  Pass 1  IDiag  1:
 RMSU=  1.34D-07    CP:  1.00D+00  1.04D+00  6.58D-01  1.14D+00  1.25D+00
 E= -1632.48045258076     Delta-E=       -0.000000001519 Rises=F Damp=F
 DIIS: error= 4.55D-07 at cycle   6 NSaved=   6.
 NSaved= 6 IEnMin= 6 EnMin= -1632.48045258076     IErMin= 6 ErrMin= 4.55D-07
 ErrMax= 4.55D-07  0.00D+00 EMaxC= 1.00D-01 BMatC= 1.14D-10 BMatP= 5.83D-10
 IDIUse=1 WtCom= 1.00D+00 WtEn= 0.00D+00
 Coeff-Com:  0.166D-02-0.579D-01-0.401D-01 0.210D-01 0.390D+00 0.686D+00
 Coeff:      0.166D-02-0.579D-01-0.401D-01 0.210D-01 0.390D+00 0.686D+00
 Gap=     0.175 Goal=   None    Shift=    0.000
 RMSDP=6.39D-08 MaxDP=2.47D-06 DE=-1.52D-09 OVMax= 1.13D-05

 Cycle  13  Pass 1  IDiag  1:
 RMSU=  5.00D-08    CP:  1.00D+00  1.04D+00  6.63D-01  1.15D+00  1.43D+00
                    CP:  1.02D+00
 E= -1632.48045258110     Delta-E=       -0.000000000343 Rises=F Damp=F
 DIIS: error= 1.49D-07 at cycle   7 NSaved=   7.
 NSaved= 7 IEnMin= 7 EnMin= -1632.48045258110     IErMin= 7 ErrMin= 1.49D-07
 ErrMax= 1.49D-07  0.00D+00 EMaxC= 1.00D-01 BMatC= 2.17D-11 BMatP= 1.14D-10
 IDIUse=1 WtCom= 1.00D+00 WtEn= 0.00D+00
 Coeff-Com:  0.176D-03-0.349D-02-0.336D-02-0.527D-01-0.516D-01 0.302D+00
 Coeff-Com:  0.809D+00
 Coeff:      0.176D-03-0.349D-02-0.336D-02-0.527D-01-0.516D-01 0.302D+00
 Coeff:      0.809D+00
 Gap=     0.175 Goal=   None    Shift=    0.000
 RMSDP=3.26D-08 MaxDP=1.36D-06 DE=-3.43D-10 OVMax= 4.57D-06

 Cycle  14  Pass 1  IDiag  1:
 RMSU=  1.62D-08    CP:  1.00D+00  1.04D+00  6.65D-01  1.16D+00  1.51D+00
                    CP:  1.19D+00  1.05D+00
 E= -1632.48045258110     Delta-E=        0.000000000008 Rises=F Damp=F
 DIIS: error= 3.64D-08 at cycle   8 NSaved=   8.
 NSaved= 8 IEnMin= 7 EnMin= -1632.48045258110     IErMin= 8 ErrMin= 3.64D-08
 ErrMax= 3.64D-08  0.00D+00 EMaxC= 1.00D-01 BMatC= 1.39D-12 BMatP= 2.17D-11
 IDIUse=1 WtCom= 1.00D+00 WtEn= 0.00D+00
 Coeff-Com: -0.111D-03 0.492D-02 0.312D-02-0.229D-01-0.621D-01 0.432D-01
 Coeff-Com:  0.274D+00 0.759D+00
 Coeff:     -0.111D-03 0.492D-02 0.312D-02-0.229D-01-0.621D-01 0.432D-01
 Coeff:      0.274D+00 0.759D+00
 Gap=     0.175 Goal=   None    Shift=    0.000
 RMSDP=8.44D-09 MaxDP=2.84D-07 DE= 8.19D-12 OVMax= 1.58D-06

 SCF Done:  E(RCAM-B3LYP) =  -1632.48045258     A.U. after   14 cycles
            NFock= 14  Conv=0.84D-08     -V/T= 2.0086
 KE= 1.618549745695D+03 PE=-1.056424968332D+04 EE= 3.943405019889D+03
 Leave Link  502 at Wed Aug 28 13:54:09 2019, MaxMem=   536870912 cpu:      3375.1
 (Enter /pbs_home/pkowalski/g09d01/g09/l701.exe)
 Compute integral first derivatives.
 ... and contract with generalized density number  0.
 Leave Link  701 at Wed Aug 28 13:54:10 2019, MaxMem=   536870912 cpu:         4.3
 (Enter /pbs_home/pkowalski/g09d01/g09/l702.exe)
 L702 exits ... SP integral derivatives will be done elsewhere.
 Leave Link  702 at Wed Aug 28 13:54:10 2019, MaxMem=   536870912 cpu:         0.2
 (Enter /pbs_home/pkowalski/g09d01/g09/l703.exe)
 Compute integral first derivatives, UseDBF=F ICtDFT=           0.
 Integral derivatives from FoFJK, PRISM(SPDF).
 Calling FoFJK, ICntrl=      2127 FMM=F ISym2X=0 I1Cent= 0 IOpClX= 0 NMat=1 NMatS=1 NMatT=0.
 FoFJK:  IHMeth= 1 ICntrl=    2127 DoSepK=T KAlg= 0 I1Cent=   0 FoldK=F
 IRaf=         1 NMat=   1 IRICut=       1 DoRegI=T DoRafI=F ISym2E= 0.
 FoFCou: FMM=F IPFlag=           0 FMFlag=      100000 FMFlg1=         800
         NFxFlg=           0 DoJE=F BraDBF=F KetDBF=F FulRan=T
         wScrn=  0.000000 ICntrl=    2527 IOpCl=  0 I1Cent=           0 NGrid=           0
         NMat0=    1 NMatS0=      1 NMatT0=    0 NMatD0=    1 NMtDS0=    0 NMtDT0=    0
 Symmetry not used in FoFCou.
 Leave Link  703 at Wed Aug 28 13:56:54 2019, MaxMem=   536870912 cpu:      1308.6
 (Enter /pbs_home/pkowalski/g09d01/g09/l716.exe)
 Dipole        = 7.15798478D-03-1.40898378D+00 1.71781171D-02
 ***** Axes restored to original set *****
 -------------------------------------------------------------------
 Center     Atomic                   Forces (Hartrees/Bohr)
 Number     Number              X              Y              Z
 -------------------------------------------------------------------
      1        6           0.034572355    0.032418980    0.001338843
      2        6           0.009163019    0.004507216   -0.008446663
      3        6          -0.006682529   -0.003857954   -0.000956933
      4        8          -0.016170737   -0.005056234    0.005133846
      5        6           0.019722476   -0.001237538    0.002533608
      6        6          -0.001948460    0.001693812   -0.001147187
      7        6          -0.039975306   -0.021480995    0.012987430
      8        6          -0.009506014   -0.000939842   -0.008829768
      9        6          -0.011555553   -0.036598468    0.019849464
     10        6           0.018644460    0.020591361   -0.011045877
     11        6           0.006175038   -0.008905976    0.002791855
     12        9           0.006940183   -0.001144873   -0.011358434
     13        9           0.001317387    0.000354859    0.015232262
     14        9          -0.005558966    0.007289322    0.012579353
     15        9          -0.008615372   -0.018187898   -0.000535136
     16        9          -0.009561987    0.007413510    0.005345918
     17        9           0.006937845   -0.003334171   -0.011924689
     18        6          -0.008636184    0.015246056   -0.007812757
     19        6           0.018942878    0.034620034   -0.028084902
     20        6          -0.000810245    0.000123755    0.004068032
     21        1          -0.000712278   -0.000626029   -0.003226543
     22        1           0.003212597    0.000494481   -0.001030958
     23        1           0.000788427   -0.003431299    0.000168786
     24        6          -0.001397701   -0.003052464   -0.002704349
     25        1          -0.000450953    0.003325207   -0.000177862
     26        1          -0.003417419   -0.000396258    0.000680713
     27        1           0.000589255    0.000177721    0.003229604
     28        6           0.009270984    0.000695598    0.001506451
     29        6           0.001539045    0.012901547    0.004458020
     30        6          -0.000735363   -0.006288298    0.004724677
     31        8           0.000136425   -0.018059006   -0.000387067
     32        6           0.002359521   -0.000772116    0.001180817
     33        6           0.002488646   -0.003981234    0.002452183
     34        6          -0.010420918   -0.002847548   -0.000988882
     35        1           0.002342961    0.001173040   -0.000940613
     36        1          -0.002643133   -0.000049587   -0.000428018
     37        1          -0.001250331    0.001790826   -0.000813185
     38        1          -0.000424951   -0.002020379    0.000578668
     39        6           0.001435714   -0.009992406    0.005464363
     40        6          -0.005125129    0.000325498   -0.001743814
     41        6          -0.002810735    0.007696449   -0.004195084
     42        1           0.002228009   -0.000261069    0.000621265
     43        1           0.000969549   -0.002224508    0.001108634
     44        1          -0.001843096   -0.001128872    0.000113922
     45        1           0.000476588    0.003035748   -0.001369993
 -------------------------------------------------------------------
 Cartesian Forces:  Max     0.039975306 RMS     0.010132670
 Leave Link  716 at Wed Aug 28 13:56:54 2019, MaxMem=   536870912 cpu:         0.2
 (Enter /pbs_home/pkowalski/g09d01/g09/l103.exe)

 GradGradGradGradGradGradGradGradGradGradGradGradGradGradGradGradGradGrad
 Berny optimization.
 Using GEDIIS/GDIIS optimizer.
 FormGI is forming the generalized inverse of G from B-inverse, IUseBI=4.
 Internal  Forces:  Max     0.038237753 RMS     0.004560883
 Search for a local minimum.
 Step number   2 out of a maximum of  270
 All quantities printed in internal units (Hartrees-Bohrs-Radians)
 RMS Force = .45609D-02 SwitMx=.10000D-02 MixMth= 1
 Mixed Optimization -- RFO/linear search
 Update second derivatives using D2CorX and points    1    2
 DE= -4.12D-02 DEPred=-3.99D-02 R= 1.03D+00
 TightC=F SS=  1.41D+00  RLast= 3.43D-01 DXNew= 5.0454D-01 1.0298D+00
 Trust test= 1.03D+00 RLast= 3.43D-01 DXMaxT set to 5.05D-01
 ITU=  1  0
 Use linear search instead of GDIIS.
     Eigenvalues ---    0.00230   0.00230   0.00528   0.00959   0.00971
     Eigenvalues ---    0.01085   0.01135   0.01155   0.01267   0.01339
     Eigenvalues ---    0.01952   0.01973   0.01978   0.01986   0.01995
     Eigenvalues ---    0.02002   0.02003   0.02007   0.02086   0.02090
     Eigenvalues ---    0.02091   0.02094   0.02102   0.02103   0.02130
     Eigenvalues ---    0.02134   0.02280   0.02288   0.04626   0.04736
     Eigenvalues ---    0.05058   0.05399   0.05426   0.05661   0.05662
     Eigenvalues ---    0.05874   0.06377   0.07641   0.07757   0.08005
     Eigenvalues ---    0.08267   0.08539   0.09227   0.09508   0.10005
     Eigenvalues ---    0.10321   0.11167   0.11950   0.12108   0.13848
     Eigenvalues ---    0.14242   0.15972   0.16000   0.16000   0.16000
     Eigenvalues ---    0.16000   0.16000   0.16000   0.16000   0.16000
     Eigenvalues ---    0.16000   0.16000   0.16000   0.16000   0.16011
     Eigenvalues ---    0.16741   0.17183   0.20213   0.21988   0.22000
     Eigenvalues ---    0.22613   0.22652   0.22761   0.23909   0.24155
     Eigenvalues ---    0.24293   0.24482   0.24854   0.24919   0.25566
     Eigenvalues ---    0.27271   0.27660   0.28042   0.28155   0.28347
     Eigenvalues ---    0.28405   0.31679   0.31941   0.32458   0.32477
     Eigenvalues ---    0.32549   0.32563   0.32583   0.32626   0.33514
     Eigenvalues ---    0.34045   0.35251   0.35724   0.35726   0.35727
     Eigenvalues ---    0.35729   0.35739   0.35828   0.36061   0.36354
     Eigenvalues ---    0.37264   0.38063   0.40164   0.40636   0.41513
     Eigenvalues ---    0.41531   0.43617   0.43978   0.44572   0.44738
     Eigenvalues ---    0.45783   0.45858   0.45912   0.46132   0.46820
     Eigenvalues ---    0.47358   0.47489   0.47916   0.48316   0.48426
     Eigenvalues ---    0.48523   0.48718   0.52325   0.52461
 RFO step:  Lambda=-6.75624391D-03 EMin= 2.29999849D-03
 Quartic linear search produced a step of  0.59812.
 Iteration  1 RMS(Cart)=  0.07717912 RMS(Int)=  0.00190083
 Iteration  2 RMS(Cart)=  0.00350740 RMS(Int)=  0.00055744
 Iteration  3 RMS(Cart)=  0.00000543 RMS(Int)=  0.00055744
 Iteration  4 RMS(Cart)=  0.00000000 RMS(Int)=  0.00055744
 ITry= 1 IFail=0 DXMaxC= 3.30D-01 DCOld= 1.00D+10 DXMaxT= 5.05D-01 DXLimC= 3.00D+00 Rises=F
 Variable       Old X    -DE/DX   Delta X   Delta X   Delta X     New X
                                 (Linear)    (Quad)   (Total)
    R1        2.72045   0.00382  -0.00288   0.01892   0.01595   2.73640
    R2        2.87852   0.00565   0.00756   0.01600   0.02221   2.90073
    R3        2.62618  -0.03805  -0.09825  -0.00240  -0.09983   2.52635
    R4        2.63366   0.00953   0.02257  -0.00436   0.01878   2.65243
    R5        2.63931   0.00079   0.00233  -0.00041   0.00186   2.64116
    R6        2.55619  -0.00054   0.00067  -0.00181  -0.00058   2.55561
    R7        2.62462  -0.00179  -0.00586   0.00404  -0.00189   2.62273
    R8        2.66454   0.01419   0.02148   0.01346   0.03468   2.69923
    R9        2.90894  -0.00790  -0.02390   0.00380  -0.02140   2.88754
   R10        2.89996  -0.00310  -0.00766  -0.00294  -0.01059   2.88937
   R11        2.64118  -0.00370  -0.00916   0.00119  -0.00791   2.63327
   R12        2.05539   0.00199   0.00628  -0.00202   0.00425   2.05964
   R13        2.81701   0.00413   0.00520   0.00840   0.01395   2.83095
   R14        2.74989   0.00596  -0.00742   0.03185   0.02606   2.77595
   R15        2.90234   0.00267  -0.00051   0.01744   0.01690   2.91924
   R16        2.58187  -0.01138  -0.02066  -0.00421  -0.02486   2.55701
   R17        2.57341  -0.01420  -0.02464  -0.00692  -0.03155   2.54185
   R18        2.82353   0.00391   0.00435   0.01026   0.01442   2.83796
   R19        2.63515  -0.03824  -0.09963  -0.00378  -0.10278   2.53238
   R20        2.90435   0.00175  -0.00267   0.01765   0.01463   2.91898
   R21        2.57656  -0.01550  -0.02994  -0.00367  -0.03361   2.54295
   R22        2.56308  -0.02000  -0.03084  -0.01585  -0.04669   2.51639
   R23        2.57645  -0.01205  -0.02105  -0.00547  -0.02653   2.54992
   R24        2.57731  -0.01250  -0.02268  -0.00459  -0.02726   2.55005
   R25        2.88039   0.00560   0.00693   0.01611   0.02148   2.90186
   R26        2.90523  -0.00321  -0.00806  -0.00292  -0.01099   2.89424
   R27        2.66171   0.01411   0.02147   0.01310   0.03433   2.69604
   R28        2.72447   0.00320  -0.00420   0.01852   0.01430   2.73877
   R29        2.08485  -0.00322  -0.00919   0.00069  -0.00851   2.07634
   R30        2.08481  -0.00319  -0.00820  -0.00087  -0.00907   2.07574
   R31        2.08305  -0.00340  -0.00892  -0.00062  -0.00955   2.07350
   R32        2.08492  -0.00319  -0.00811  -0.00105  -0.00916   2.07576
   R33        2.08226  -0.00343  -0.00933  -0.00004  -0.00936   2.07290
   R34        2.08459  -0.00319  -0.00918   0.00081  -0.00837   2.07622
   R35        2.65609  -0.00345  -0.00535  -0.00499  -0.01021   2.64588
   R36        2.05606   0.00268   0.00656   0.00049   0.00705   2.06311
   R37        2.63592   0.00923   0.02198  -0.00417   0.01834   2.65425
   R38        2.63974   0.00071   0.00161   0.00037   0.00192   2.64166
   R39        2.55574  -0.00021   0.00112  -0.00123   0.00039   2.55613
   R40        2.62456  -0.00181  -0.00584   0.00391  -0.00201   2.62255
   R41        2.64045  -0.00349  -0.00869   0.00128  -0.00735   2.63310
   R42        2.05541   0.00199   0.00627  -0.00202   0.00425   2.05966
   R43        2.63577  -0.00397  -0.01180   0.00439  -0.00734   2.62843
   R44        2.05589   0.00232   0.00644  -0.00088   0.00556   2.06145
   R45        2.05253   0.00241   0.00729  -0.00195   0.00534   2.05787
   R46        2.63605  -0.00402  -0.01154   0.00385  -0.00761   2.62844
   R47        2.05065   0.00295   0.00888  -0.00243   0.00646   2.05710
   R48        2.65530  -0.00326  -0.00491  -0.00483  -0.00961   2.64569
   R49        2.05593   0.00232   0.00643  -0.00085   0.00558   2.06151
   R50        2.05612   0.00266   0.00658   0.00040   0.00698   2.06310
    A1        1.85914  -0.00172  -0.00211  -0.00718  -0.01115   1.84799
    A2        2.32115   0.00598   0.01026   0.02207   0.03406   2.35522
    A3        2.09362  -0.00409  -0.00718  -0.01070  -0.01847   2.07515
    A4        1.84756   0.00161   0.00161   0.00281   0.00355   1.85112
    A5        2.32063   0.00337   0.00643   0.00775   0.01456   2.33519
    A6        2.11438  -0.00501  -0.00817  -0.01135  -0.01941   2.09497
    A7        1.97457   0.00116   0.00287   0.00063   0.00323   1.97780
    A8        2.11949   0.00144   0.00366   0.00501   0.00858   2.12807
    A9        2.18908  -0.00260  -0.00652  -0.00562  -0.01178   2.17731
   A10        1.91327  -0.00250  -0.00961   0.00466  -0.00689   1.90639
   A11        1.82664   0.00117   0.00607  -0.00763  -0.00167   1.82498
   A12        1.85807  -0.00177  -0.00566   0.01299   0.00708   1.86514
   A13        1.94189   0.00152   0.00534   0.00775   0.01266   1.95455
   A14        1.98123  -0.00010  -0.00137  -0.00665  -0.00787   1.97336
   A15        1.89817  -0.00162  -0.00217  -0.01849  -0.02030   1.87786
   A16        1.95397   0.00090  -0.00144   0.01191   0.01030   1.96427
   A17        2.05311  -0.00169  -0.00732   0.00267  -0.00476   2.04835
   A18        2.11161   0.00002   0.00174  -0.00480  -0.00301   2.10861
   A19        2.11846   0.00167   0.00558   0.00214   0.00777   2.12623
   A20        2.28233  -0.00381  -0.00926   0.00915  -0.00297   2.27936
   A21        2.07557   0.00572   0.01464   0.01270   0.02596   2.10153
   A22        1.89083  -0.00128  -0.00159   0.00190  -0.00101   1.88982
   A23        1.76662   0.00214   0.00785   0.00657   0.01494   1.78157
   A24        1.93444   0.00257   0.01558  -0.00422   0.01164   1.94608
   A25        1.99827   0.00183   0.01240  -0.00371   0.00816   2.00642
   A26        1.93100  -0.00233  -0.01153  -0.00222  -0.01435   1.91665
   A27        1.93333  -0.00056  -0.00106   0.00019  -0.00138   1.93194
   A28        1.89766  -0.00339  -0.02101   0.00330  -0.01803   1.87962
   A29        1.91576  -0.00124  -0.00157  -0.00537  -0.00661   1.90915
   A30        2.08147   0.00435   0.01066   0.00196   0.01323   2.09470
   A31        2.27081  -0.00316  -0.00953   0.00682  -0.00382   2.26699
   A32        1.83676  -0.00091  -0.00597   0.00185  -0.00448   1.83228
   A33        1.87454  -0.00017   0.00000   0.00199   0.00206   1.87661
   A34        1.98929   0.00046   0.00426  -0.01004  -0.00569   1.98360
   A35        1.88065   0.00004   0.00017   0.00359   0.00410   1.88475
   A36        1.98627   0.00041   0.00423  -0.00974  -0.00570   1.98057
   A37        1.89062   0.00011  -0.00300   0.01317   0.01013   1.90075
   A38        1.78452   0.00237   0.00786   0.01048   0.01828   1.80281
   A39        2.00846   0.00174   0.01180  -0.00199   0.00956   2.01803
   A40        1.92176   0.00235   0.01589  -0.00947   0.00664   1.92840
   A41        1.92853   0.00004   0.00119   0.00165   0.00254   1.93107
   A42        1.92618  -0.00303  -0.01424  -0.00307  -0.01787   1.90830
   A43        1.89245  -0.00335  -0.02096   0.00240  -0.01890   1.87355
   A44        1.88032  -0.00110  -0.00377   0.01453   0.01046   1.89078
   A45        1.94917   0.00137   0.00064   0.01238   0.01303   1.96220
   A46        1.98770  -0.00088  -0.00486  -0.00487  -0.00963   1.97807
   A47        1.92006   0.00017   0.00068   0.00354   0.00377   1.92383
   A48        1.83034   0.00142   0.00676  -0.00873  -0.00214   1.82821
   A49        1.89216  -0.00096   0.00102  -0.01750  -0.01605   1.87611
   A50        2.09346  -0.00387  -0.00688  -0.00888  -0.01690   2.07656
   A51        2.32666   0.00606   0.01060   0.02489   0.03716   2.36382
   A52        1.85291  -0.00200  -0.00286  -0.00895  -0.01387   1.83904
   A53        1.91393  -0.00090  -0.00432   0.00174  -0.00260   1.91133
   A54        1.91610  -0.00140  -0.00447  -0.00374  -0.00824   1.90785
   A55        1.95329  -0.00080  -0.00209  -0.00284  -0.00495   1.94835
   A56        1.89126   0.00107   0.00376   0.00155   0.00528   1.89654
   A57        1.88594   0.00105   0.00402   0.00193   0.00595   1.89188
   A58        1.90209   0.00111   0.00353   0.00158   0.00508   1.90716
   A59        1.91585  -0.00124  -0.00329  -0.00488  -0.00820   1.90764
   A60        1.94979  -0.00062  -0.00213  -0.00079  -0.00293   1.94686
   A61        1.91415  -0.00076  -0.00385   0.00194  -0.00192   1.91224
   A62        1.90032   0.00096   0.00311   0.00134   0.00443   1.90475
   A63        1.89288   0.00088   0.00291   0.00132   0.00420   1.89709
   A64        1.88980   0.00086   0.00359   0.00121   0.00479   1.89459
   A65        2.11624   0.00270   0.00935  -0.00415   0.00528   2.12152
   A66        2.08102  -0.00146  -0.00598   0.00396  -0.00206   2.07896
   A67        2.08592  -0.00123  -0.00337   0.00020  -0.00321   2.08270
   A68        1.84699   0.00199   0.00242   0.00230   0.00389   1.85088
   A69        2.32501   0.00275   0.00508   0.00758   0.01304   2.33805
   A70        2.11043  -0.00478  -0.00764  -0.01076  -0.01829   2.09214
   A71        1.97596   0.00105   0.00263   0.00007   0.00233   1.97828
   A72        2.12135   0.00138   0.00362   0.00447   0.00804   2.12938
   A73        2.18588  -0.00243  -0.00626  -0.00453  -0.01036   2.17552
   A74        1.90921  -0.00289  -0.01071   0.00323  -0.00955   1.89967
   A75        2.05373  -0.00169  -0.00732   0.00257  -0.00488   2.04885
   A76        2.11106  -0.00003   0.00155  -0.00486  -0.00324   2.10782
   A77        2.11839   0.00173   0.00577   0.00229   0.00812   2.12651
   A78        2.10474   0.00099   0.00234  -0.00235   0.00008   2.10483
   A79        2.08969  -0.00076  -0.00101  -0.00174  -0.00280   2.08689
   A80        2.08874  -0.00023  -0.00133   0.00410   0.00271   2.09146
   A81        2.05833   0.00158   0.00015   0.01020   0.01026   2.06859
   A82        2.11773  -0.00187  -0.00306  -0.00858  -0.01160   2.10613
   A83        2.10713   0.00029   0.00291  -0.00162   0.00134   2.10847
   A84        2.06039   0.00153  -0.00006   0.00995   0.00978   2.07017
   A85        2.11936  -0.00243  -0.00496  -0.00947  -0.01439   2.10497
   A86        2.10344   0.00090   0.00503  -0.00048   0.00458   2.10802
   A87        2.10541   0.00094   0.00245  -0.00268  -0.00013   2.10528
   A88        2.08820  -0.00025  -0.00161   0.00428   0.00262   2.09083
   A89        2.08957  -0.00069  -0.00084  -0.00161  -0.00250   2.08706
   A90        2.11500   0.00262   0.00894  -0.00352   0.00551   2.12051
   A91        2.08156  -0.00143  -0.00583   0.00374  -0.00213   2.07942
   A92        2.08662  -0.00120  -0.00312  -0.00021  -0.00337   2.08325
    D1        0.05542   0.00241   0.01293   0.06200   0.07483   0.13024
    D2       -3.12460   0.00138   0.00811   0.03651   0.04432  -3.08028
    D3       -2.93486   0.00154   0.00647   0.02965   0.03497  -2.89989
    D4        0.16831   0.00051   0.00165   0.00415   0.00447   0.17277
    D5       -0.07856  -0.00309  -0.01616  -0.07575  -0.09170  -0.17026
    D6       -2.18145  -0.00271  -0.01493  -0.07053  -0.08521  -2.26666
    D7        1.96847  -0.00358  -0.01271  -0.09814  -0.11045   1.85802
    D8        2.93542  -0.00134  -0.00883  -0.04509  -0.05414   2.88128
    D9        0.83253  -0.00096  -0.00760  -0.03987  -0.04765   0.78488
   D10       -1.30073  -0.00183  -0.00538  -0.06748  -0.07289  -1.37362
   D11       -0.12151   0.00058   0.00357  -0.00227   0.00024  -0.12127
   D12        2.70559   0.00339   0.02013   0.10413   0.12440   2.82999
   D13       -3.09552  -0.00070  -0.00425  -0.03885  -0.04484  -3.14036
   D14       -0.26842   0.00211   0.01231   0.06755   0.07932  -0.18910
   D15       -0.01154  -0.00075  -0.00516  -0.02573  -0.03097  -0.04251
   D16        3.12128  -0.00083  -0.00460  -0.02317  -0.02752   3.09375
   D17       -3.12028  -0.00008  -0.00133  -0.00440  -0.00636  -3.12665
   D18        0.01253  -0.00016  -0.00077  -0.00184  -0.00292   0.00961
   D19       -3.11196   0.00121   0.00644   0.02989   0.03640  -3.07557
   D20        0.02881   0.00122   0.00617   0.02973   0.03582   0.06464
   D21       -0.01356   0.00021   0.00121   0.00156   0.00306  -0.01050
   D22        3.12722   0.00021   0.00094   0.00140   0.00249   3.12971
   D23       -0.04179  -0.00126  -0.00541  -0.02572  -0.03099  -0.07279
   D24        3.10899  -0.00121  -0.00607  -0.02847  -0.03467   3.07432
   D25       -0.00342  -0.00001  -0.00020   0.00023   0.00019  -0.00323
   D26        3.14138   0.00002  -0.00017  -0.00092  -0.00107   3.14031
   D27        3.12827  -0.00008   0.00050   0.00317   0.00413   3.13240
   D28       -0.01012  -0.00005   0.00053   0.00202   0.00287  -0.00724
   D29        0.07292   0.00272   0.01313   0.06219   0.07536   0.14828
   D30        2.09178   0.00125   0.00936   0.06980   0.07891   2.17069
   D31       -2.00389   0.00111   0.00477   0.06626   0.07135  -1.93254
   D32       -1.00606   0.00023   0.00542   0.00796   0.01407  -0.99199
   D33        1.10430   0.00056   0.00418   0.02942   0.03404   1.13834
   D34       -3.02836  -0.00031   0.00231   0.01210   0.01549  -3.01287
   D35       -3.00627  -0.00004   0.00228   0.01271   0.01590  -2.99037
   D36       -0.89591   0.00029   0.00104   0.03417   0.03588  -0.86004
   D37        1.25461  -0.00059  -0.00083   0.01685   0.01733   1.27194
   D38        1.11955   0.00148   0.00741   0.03316   0.04095   1.16050
   D39       -3.05328   0.00182   0.00616   0.05462   0.06092  -2.99235
   D40       -0.90275   0.00094   0.00430   0.03731   0.04237  -0.86038
   D41       -3.11216  -0.00061  -0.00427   0.01624   0.01201  -3.10015
   D42        1.06124  -0.00058  -0.00454   0.01838   0.01387   1.07511
   D43       -1.03417  -0.00075  -0.00509   0.01608   0.01103  -1.02314
   D44       -1.10911   0.00069   0.00471   0.00049   0.00497  -1.10414
   D45        3.06429   0.00073   0.00444   0.00263   0.00683   3.07112
   D46        0.96888   0.00056   0.00389   0.00033   0.00399   0.97287
   D47        1.09426   0.00000   0.00025  -0.01343  -0.01299   1.08127
   D48       -1.01553   0.00004  -0.00003  -0.01129  -0.01113  -1.02665
   D49       -3.11094  -0.00014  -0.00058  -0.01360  -0.01397  -3.12491
   D50       -0.00409   0.00008   0.00062   0.00142   0.00213  -0.00196
   D51       -3.14060   0.00004   0.00031  -0.00021   0.00005  -3.14056
   D52        3.13428   0.00005   0.00058   0.00256   0.00338   3.13766
   D53       -0.00223   0.00001   0.00027   0.00093   0.00130  -0.00093
   D54       -2.93433   0.00299   0.01318   0.09289   0.10567  -2.82866
   D55        1.30010   0.00345   0.01597   0.09372   0.10913   1.40923
   D56       -0.85411   0.00455   0.02244   0.09549   0.11771  -0.73640
   D57        0.49651  -0.00065  -0.00471  -0.00635  -0.01090   0.48562
   D58       -1.55224  -0.00019  -0.00192  -0.00552  -0.00744  -1.55968
   D59        2.57673   0.00091   0.00455  -0.00376   0.00115   2.57788
   D60       -3.06558  -0.00141  -0.00893  -0.09403  -0.10476   3.11284
   D61       -0.09163  -0.00209  -0.01248  -0.07470  -0.08920  -0.18083
   D62       -0.17337   0.00006   0.00191  -0.00887  -0.00724  -0.18062
   D63        2.80058  -0.00062  -0.00163   0.01046   0.00832   2.80890
   D64       -0.63596   0.00130   0.00952   0.02009   0.02912  -0.60684
   D65        1.36451   0.00085   0.00689   0.02593   0.03259   1.39711
   D66       -2.82427   0.00115   0.00576   0.03765   0.04323  -2.78104
   D67        1.41530   0.00440   0.02685   0.01779   0.04421   1.45951
   D68       -2.86741   0.00395   0.02422   0.02362   0.04768  -2.81973
   D69       -0.77301   0.00425   0.02309   0.03535   0.05832  -0.71469
   D70       -2.76214  -0.00179  -0.00878   0.02059   0.01158  -2.75057
   D71       -0.76167  -0.00224  -0.01141   0.02643   0.01505  -0.74662
   D72        1.33274  -0.00194  -0.01255   0.03815   0.02568   1.35842
   D73       -0.22969   0.00085   0.00308   0.02004   0.02356  -0.20613
   D74       -2.32081  -0.00168  -0.00924   0.01210   0.00279  -2.31802
   D75        1.81755  -0.00038  -0.00250   0.01790   0.01557   1.83313
   D76        3.10339   0.00063   0.00449  -0.00121   0.00387   3.10726
   D77        1.01227  -0.00189  -0.00782  -0.00914  -0.01691   0.99537
   D78       -1.13255  -0.00060  -0.00109  -0.00335  -0.00412  -1.13667
   D79       -0.18419   0.00194   0.00960   0.06127   0.06975  -0.11445
   D80        2.78150   0.00326   0.01621   0.12080   0.13684   2.91834
   D81        2.75062   0.00157   0.00674   0.08362   0.08919   2.83981
   D82       -0.56687   0.00289   0.01336   0.14315   0.15628  -0.41059
   D83        0.53639  -0.00149  -0.00862  -0.02451  -0.03327   0.50312
   D84        2.68256   0.00197   0.01026  -0.01988  -0.00958   2.67298
   D85       -1.50769  -0.00413  -0.02507  -0.01781  -0.04259  -1.55028
   D86       -1.45984  -0.00089  -0.00583  -0.02925  -0.03530  -1.49514
   D87        0.68632   0.00257   0.01305  -0.02463  -0.01161   0.67471
   D88        2.77926  -0.00353  -0.02229  -0.02255  -0.04462   2.73464
   D89        2.72658  -0.00131  -0.00483  -0.04224  -0.04734   2.67924
   D90       -1.41044   0.00215   0.01405  -0.03761  -0.02365  -1.43409
   D91        0.68250  -0.00395  -0.02128  -0.03554  -0.05666   0.62584
   D92        0.75784  -0.00014  -0.00290  -0.03217  -0.03550   0.72235
   D93       -2.25078  -0.00197  -0.00940  -0.08046  -0.08936  -2.34014
   D94       -1.37066  -0.00123  -0.00172  -0.05859  -0.06064  -1.43130
   D95        1.90391  -0.00306  -0.00822  -0.10688  -0.11451   1.78940
   D96        2.88110  -0.00096  -0.00682  -0.03516  -0.04258   2.83852
   D97       -0.12752  -0.00279  -0.01332  -0.08345  -0.09644  -0.22396
   D98       -3.11776  -0.00031  -0.00126  -0.01458  -0.01560  -3.13336
   D99        1.08941  -0.00021  -0.00047  -0.01526  -0.01551   1.07390
   D100      -1.02509  -0.00012  -0.00046  -0.01281  -0.01306  -1.03814
   D101      -1.03070  -0.00069  -0.00512   0.01397   0.00882  -1.02188
   D102      -3.10671  -0.00059  -0.00434   0.01329   0.00891  -3.09780
   D103       1.06197  -0.00050  -0.00432   0.01574   0.01136   1.07334
   D104       0.96158   0.00057   0.00380  -0.00413  -0.00050   0.96108
   D105      -1.11443   0.00067   0.00459  -0.00482  -0.00041  -1.11484
   D106       3.05425   0.00076   0.00460  -0.00237   0.00204   3.05630
   D107       2.16764   0.00171   0.00899   0.07923   0.08772   2.25536
   D108       0.11627   0.00261   0.01180   0.06973   0.08147   0.19775
   D109      -1.93429   0.00213   0.00712   0.07839   0.08568  -1.84860
   D110      -2.89137   0.00116   0.00396   0.01425   0.01668  -2.87469
   D111       0.20742   0.00011  -0.00056  -0.01122  -0.01333   0.19408
   D112       0.09169   0.00208   0.00937   0.06739   0.07653   0.16822
   D113      -3.09271   0.00103   0.00485   0.04193   0.04652  -3.04619
   D114       0.00273  -0.00002  -0.00016  -0.00165  -0.00193   0.00080
   D115      -3.13555  -0.00004  -0.00027  -0.00118  -0.00156  -3.13712
   D116       3.13923   0.00001   0.00014   0.00000   0.00016   3.13939
   D117       0.00095  -0.00001   0.00004   0.00047   0.00053   0.00147
   D118      -0.02241  -0.00047  -0.00227  -0.02697  -0.02926  -0.05167
   D119       3.11551  -0.00066  -0.00305  -0.02427  -0.02702   3.08849
   D120      -3.12764   0.00022   0.00129  -0.00583  -0.00520  -3.13283
   D121       0.01028   0.00003   0.00050  -0.00313  -0.00295   0.00732
   D122      -3.10612   0.00102   0.00474   0.03020   0.03489  -3.07123
   D123       0.03602   0.00068   0.00254   0.02455   0.02696   0.06299
   D124      -0.01254   0.00001  -0.00011   0.00197   0.00218  -0.01036
   D125       3.12960  -0.00033  -0.00231  -0.00367  -0.00574   3.12386
   D126      -0.06392  -0.00132  -0.00621  -0.02998  -0.03593  -0.09985
   D127       3.08150  -0.00112  -0.00542  -0.03282  -0.03828   3.04322
   D128      -0.00214  -0.00006  -0.00054   0.00132   0.00091  -0.00123
   D129       3.14086   0.00003   0.00016  -0.00099  -0.00082   3.14004
   D130       3.13531  -0.00028  -0.00141   0.00438   0.00345   3.13876
   D131      -0.00487  -0.00018  -0.00070   0.00207   0.00171  -0.00316
   D132      -0.00328   0.00003   0.00017   0.00140   0.00167  -0.00161
   D133      -3.14110   0.00011   0.00079  -0.00062   0.00013  -3.14097
   D134       3.13690  -0.00007  -0.00054   0.00371   0.00341   3.14031
   D135      -0.00092   0.00001   0.00008   0.00169   0.00188   0.00096
   D136       0.00605  -0.00007  -0.00064   0.00018  -0.00058   0.00547
   D137      -3.13473  -0.00008  -0.00037   0.00035   0.00001  -3.13473
   D138      -3.13885  -0.00006  -0.00054  -0.00030  -0.00096  -3.13981
   D139       0.00355  -0.00006  -0.00027  -0.00014  -0.00037   0.00318
   D140       0.00714   0.00000  -0.00015   0.00080   0.00051   0.00766
   D141      -3.13854  -0.00010  -0.00076  -0.00132  -0.00221  -3.14076
   D142      -3.13500   0.00034   0.00200   0.00639   0.00845  -3.12655
   D143       0.00250   0.00024   0.00140   0.00427   0.00572   0.00822
   D144       0.00071   0.00001   0.00019  -0.00247  -0.00238  -0.00167
   D145       3.13852  -0.00007  -0.00043  -0.00044  -0.00083   3.13768
   D146      -3.13678   0.00012   0.00080  -0.00036   0.00033  -3.13645
   D147       0.00102   0.00004   0.00017   0.00167   0.00187   0.00290
         Item               Value     Threshold  Converged?
 Maximum Force            0.038238     0.000450     NO 
 RMS     Force            0.004561     0.000300     NO 
 Maximum Displacement     0.330297     0.001800     NO 
 RMS     Displacement     0.076682     0.001200     NO 
 Predicted change in Energy=-1.612617D-02
 Lowest energy point so far.  Saving SCF results.
 GradGradGradGradGradGradGradGradGradGradGradGradGradGradGradGradGradGrad

 Leave Link  103 at Wed Aug 28 13:56:55 2019, MaxMem=   536870912 cpu:         0.9
 (Enter /pbs_home/pkowalski/g09d01/g09/l202.exe)
                          Input orientation:                          
 ---------------------------------------------------------------------
 Center     Atomic      Atomic             Coordinates (Angstroms)
 Number     Number       Type             X           Y           Z
 ---------------------------------------------------------------------
      1          6           0       -1.655698   -0.056553   -0.510061
      2          6           0       -2.994089    0.255479   -0.966306
      3          6           0       -3.778539   -0.869271   -0.666830
      4          8           0       -3.072635   -1.883240   -0.116856
      5          6           0       -1.688077   -1.533088   -0.091706
      6          6           0       -5.143200   -0.900313   -0.917782
      7          6           0       -0.541635    0.651037   -0.296881
      8          6           0       -0.225537    2.084844   -0.594388
      9          6           0        0.539383    0.103653    0.533566
     10          6           0        1.317972    2.095141   -0.532202
     11          6           0        1.679820    1.079918    0.574304
     12          9           0       -0.728284    2.910358    0.352544
     13          9           0       -0.655964    2.524598   -1.790472
     14          9           0        1.773834    1.613650   -1.703179
     15          9           0        1.836500    3.305219   -0.332103
     16          9           0        2.904341    0.556208    0.357409
     17          9           0        1.717953    1.712257    1.765792
     18          6           0       -1.076105   -1.611277    1.306230
     19          6           0        0.336037   -1.010680    1.249611
     20          6           0       -1.920277   -0.881455    2.355245
     21          1           0       -1.433926   -0.960399    3.337328
     22          1           0       -2.911330   -1.351346    2.414998
     23          1           0       -2.037752    0.181904    2.111471
     24          6           0       -0.966357   -2.429307   -1.098540
     25          1           0       -1.052707   -3.476803   -0.779357
     26          1           0        0.095019   -2.165815   -1.184054
     27          1           0       -1.433742   -2.322719   -2.087129
     28          6           0       -5.716960    0.238065   -1.480496
     29          6           0        1.179621   -1.944223    1.968861
     30          6           0        0.389286   -3.081735    2.201785
     31          8           0       -0.883953   -2.948437    1.765035
     32          6           0        0.896592   -4.215738    2.820370
     33          6           0       -4.952361    1.371942   -1.780661
     34          6           0       -3.585576    1.392580   -1.523575
     35          1           0       -2.988799    2.274938   -1.749793
     36          1           0       -6.788597    0.245142   -1.688974
     37          1           0       -5.435757    2.247173   -2.216892
     38          1           0       -5.734823   -1.783999   -0.679038
     39          6           0        2.522546   -1.938125    2.357003
     40          6           0        3.040528   -3.067891    2.981471
     41          6           0        2.234885   -4.190382    3.207450
     42          1           0        4.085847   -3.083742    3.293121
     43          1           0        2.663722   -5.067465    3.696051
     44          1           0        0.264665   -5.086938    2.992455
     45          1           0        3.150288   -1.069211    2.167494
 ---------------------------------------------------------------------
                    Distance matrix (angstroms):
                    1          2          3          4          5
     1  C    0.000000
     2  C    1.448039   0.000000
     3  C    2.278496   1.403606   0.000000
     4  O    2.345018   2.302575   1.352370   0.000000
     5  C    1.535000   2.381085   2.267477   1.428369   0.000000
     6  C    3.611210   2.440673   1.387890   2.427935   3.608418
     7  C    1.336886   2.572766   3.595239   3.586214   2.475243
     8  C    2.576441   3.339129   4.621241   4.907107   3.934609
     9  C    2.435817   3.841627   4.586064   4.173424   2.833984
    10  C    3.670556   4.708150   5.897482   5.939483   4.732273
    11  C    3.686880   4.989850   5.927346   5.643034   4.314406
    12  F    3.225949   3.731170   4.962739   5.356763   4.567579
    13  F    3.049797   3.360801   4.746725   5.298144   4.518394
    14  F    3.996848   5.012056   6.169908   6.183277   4.948094
    15  F    4.850631   5.747845   7.004789   7.146051   5.990797
    16  F    4.682086   6.052615   6.909555   6.473027   5.065290
    17  F    4.437309   5.638254   6.541664   6.278670   5.058024
    18  C    2.460083   3.511106   3.427345   2.466834   1.528021
    19  C    2.823793   4.195615   4.541198   3.774604   2.483762
    20  C    2.993400   3.671293   3.547706   2.905647   2.542854
    21  H    3.958349   4.736427   4.640991   3.932988   3.485805
    22  H    3.436433   3.744590   3.237609   2.592145   2.795163
    23  H    2.659936   3.223772   3.443002   3.209555   2.813798
    24  C    2.539973   3.367085   3.244759   2.387111   1.528988
    25  H    3.483422   4.211157   3.773863   2.656776   2.157449
    26  H    2.822811   3.930988   4.117402   3.354518   2.184719
    27  H    2.769823   3.215281   3.102875   2.600209   2.161000
    28  C    4.185976   2.771050   2.376072   3.654026   4.614934
    29  C    4.212765   5.556416   5.717145   4.736625   3.555089
    30  C    4.548383   5.711481   5.522201   4.335594   3.460324
    31  O    3.759607   4.709350   4.314571   3.076765   2.469274
    32  C    5.908027   7.033356   6.724304   5.461008   4.728352
    33  C    3.810907   2.396767   2.764329   4.110697   4.684797
    34  C    2.617561   1.397642   2.426359   3.601800   3.769653
    35  H    2.958030   2.166125   3.417975   4.468105   4.352263
    36  H    5.275178   3.862724   3.368552   4.561791   5.632821
    37  H    4.744394   3.390067   3.855034   5.201424   5.731657
    38  H    4.433045   3.428354   2.159611   2.722709   4.096836
    39  C    5.405376   6.803642   7.070338   6.117927   4.887696
    40  C    6.581298   7.940172   8.040131   6.955126   5.844633
    41  C    6.785652   8.032938   7.886767   6.674105   5.773671
    42  H    7.522859   8.911712   9.079299   8.019540   6.870210
    43  H    7.839515   9.059919   8.840944   7.588368   6.765875
    44  H    6.423410   7.404910   6.893953   5.573964   5.094615
    45  H    5.593950   7.023452   7.488793   6.678748   5.359939
                    6          7          8          9         10
     6  C    0.000000
     7  C    4.895569   0.000000
     8  C    5.761871   1.498076   0.000000
     9  C    5.950303   1.468970   2.404683   0.000000
    10  C    7.132191   2.366210   1.544795   2.389160   0.000000
    11  C    7.259561   2.424410   2.450735   1.501782   1.544658
    12  F    5.968788   2.358203   1.353111   3.085019   2.373713
    13  F    5.711995   2.398774   1.345091   3.562441   2.379937
    14  F    7.401501   2.875013   2.334293   2.967657   1.345671
    15  F    8.169806   3.563909   2.410415   3.561168   1.331615
    16  F    8.277106   3.508824   3.610925   2.414304   2.382497
    17  F    7.816810   3.238294   3.080004   2.344145   2.363760
    18  C    4.689665   2.823772   4.242302   2.479475   4.780060
    19  C    5.893369   2.433772   3.646637   1.340077   3.712840
    20  C    4.593505   3.359011   4.513470   3.215413   5.261533
    21  H    5.645200   4.074357   5.117822   3.589880   5.646462
    22  H    4.036347   4.120592   5.298801   4.190969   6.200907
    23  H    4.471171   2.873780   3.771867   3.022836   4.680852
    24  C    4.451575   3.211163   4.602233   3.368517   5.099954
    25  H    4.836279   4.187247   5.625863   4.132576   6.060343
    26  H    5.395492   3.021103   4.303320   2.880653   4.480655
    27  H    4.141339   3.583863   4.807770   4.080264   5.432055
    28  C    1.393467   5.324986   5.861016   6.573913   7.337456
    29  C    7.028550   3.851193   4.977760   2.581428   4.752991
    30  C    6.715556   4.587323   5.906786   3.598913   5.927663
    31  O    5.434473   4.162318   5.597705   3.585757   5.963510
    32  C    7.838680   5.955775   7.253763   4.900429   7.158526
    33  C    2.438057   4.709120   4.925276   6.092903   6.434185
    34  C    2.837347   3.364556   3.554220   4.786277   5.051850
    35  H    3.926309   3.276678   3.001119   4.730357   4.479188
    36  H    2.148054   6.413049   6.903360   7.658916   8.395062
    37  H    3.417593   5.494226   5.459420   6.918237   6.962338
    38  H    1.089916   5.748447   6.732558   6.663280   8.050540
    39  C    8.400293   4.809997   5.696222   3.380342   5.105462
    40  C    9.320727   6.116364   7.071394   4.722992   6.478425
    41  C    9.070735   6.590049   7.738611   5.335084   7.371128
    42  H   10.376626   6.946243   7.772711   5.509268   7.008214
    43  H    9.980011   7.675877   8.826732   6.422973   8.425681
    44  H    7.877994   6.662898   8.033692   5.750117   8.069382
    45  H    8.850390   4.760536   5.382588   3.295779   4.545203
                   11         12         13         14         15
    11  C    0.000000
    12  F    3.032928   0.000000
    13  F    3.624245   2.178661   0.000000
    14  F    2.341076   3.488272   2.596414   0.000000
    15  F    2.407922   2.683798   2.991419   2.178344   0.000000
    16  F    1.349358   4.328742   4.600405   2.577257   3.028659
    17  F    1.349427   3.068679   4.352287   3.470822   2.636806
    18  C    3.920889   4.634186   5.183777   5.251557   5.944690
    19  C    2.575343   4.160774   4.767008   4.203967   4.835307
    20  C    4.469836   4.450787   5.512409   6.028500   6.234056
    21  H    4.636013   4.938585   6.248581   6.505549   6.508142
    22  H    5.511611   5.213591   6.147812   6.906616   7.195280
    23  H    4.121851   3.500428   4.756335   5.579395   5.544004
    24  C    4.702692   5.538443   5.011616   4.921355   6.428703
    25  H    5.482955   6.494788   6.098899   5.895379   7.385348
    26  H    4.017237   5.367168   4.788705   4.168005   5.804377
    27  H    5.324982   5.816767   4.918275   5.092246   6.741535
    28  C    7.722905   5.948788   5.562194   7.619306   8.232921
    29  C    3.367553   5.460727   6.121464   5.147371   5.769104
    30  C    4.651185   6.369759   6.961439   6.261977   7.021979
    31  O    4.921221   6.028669   6.530523   6.317039   7.134919
    32  C    5.805362   7.714378   8.312787   7.430600   8.208916
    33  C    7.043931   4.975954   4.448341   6.730983   7.205867
    34  C    5.676552   3.739999   3.152035   5.366974   5.871686
    35  H    5.350280   3.151747   2.346509   4.808550   5.133695
    36  H    8.805302   6.928100   6.543348   8.671115   9.251889
    37  H    7.732056   5.403899   4.806789   7.255581   7.586673
    38  H    8.046727   6.940215   6.752340   8.304987   9.129372
    39  C    3.605106   6.171996   6.871708   5.446169   5.932505
    40  C    4.985007   7.540202   8.228695   6.742943   7.283268
    41  C    5.917568   8.206788   8.855913   7.616668   8.298866
    42  H    5.524219   8.231165   8.932031   7.236982   7.682489
    43  H    6.964458   9.291415   9.937891   8.636022   9.328031
    44  H    6.773495   8.480084   9.036561   8.320123   9.162514
    45  H    3.052751   5.845882   6.562661   4.906575   5.206694
                   16         17         18         19         20
    16  F    0.000000
    17  F    2.174284   0.000000
    18  C    4.630573   4.366216   0.000000
    19  C    3.138049   3.096857   1.535600   0.000000
    20  C    5.416195   4.506831   1.531567   2.515965   0.000000
    21  H    5.477279   4.421217   2.162646   2.737492   1.098753
    22  H    6.457125   5.589042   2.159856   3.466925   1.098432
    23  H    5.257483   4.070234   2.188305   2.792836   1.097250
    24  C    5.100528   5.706354   2.542466   3.036864   3.903132
    25  H    5.763301   6.409422   2.798287   3.482396   4.161038
    26  H    4.204498   5.135655   2.807233   2.704654   4.270554
    27  H    5.751779   6.407747   3.485533   3.998425   4.695598
    28  C    8.820768   8.245578   5.720441   6.756598   5.511899
    29  C    3.438545   3.701471   2.374496   1.449296   3.299718
    30  C    4.791853   4.993777   2.260892   2.280074   3.193565
    31  O    5.349310   5.337789   1.426682   2.347113   2.386363
    32  C    5.733123   6.076833   3.601024   3.613019   4.389594
    33  C    8.183187   7.562158   5.783931   6.544203   5.601522
    34  C    6.808571   6.248964   4.829948   5.370778   4.794757
    35  H    6.490257   5.901649   5.300976   5.553939   5.287333
    36  H    9.911483   9.297807   6.711937   7.808506   6.428488
    37  H    8.890648   8.205089   6.804895   7.479562   6.561352
    38  H    9.010324   8.587484   5.067028   6.416622   4.957037
    39  C    3.219603   3.784467   3.763142   2.620552   4.566753
    40  C    4.476420   5.106554   4.677052   3.813886   5.457311
    41  C    5.576829   6.098094   4.607502   4.189185   5.379649
    42  H    4.823235   5.562487   5.723778   4.747062   6.465540
    43  H    6.544473   7.112314   5.625191   5.278323   6.350865
    44  H    6.764352   7.060156   4.089161   4.433789   4.781851
    45  H    2.445176   3.154285   4.347184   2.960734   5.077513
                   21         22         23         24         25
    21  H    0.000000
    22  H    1.785008   0.000000
    23  H    1.781063   1.790564   0.000000
    24  C    4.696088   4.158108   4.274398   0.000000
    25  H    4.839909   4.263326   4.765851   1.098444   0.000000
    26  H    4.922763   4.759691   4.573946   1.096932   1.788782
    27  H    5.592912   4.836939   4.926075   1.098690   1.785319
    28  C    6.556838   5.056941   5.142174   5.461593   6.003923
    29  C    3.109862   4.157694   3.859047   3.774848   3.858082
    30  C    3.018878   3.732796   4.068170   3.627061   3.335061
    31  O    2.593622   2.661467   3.354147   2.911416   2.604147
    32  C    4.036805   4.782189   5.334057   4.692522   4.159787
    33  C    6.634230   5.402376   5.005979   5.550047   6.302400
    34  C    5.813303   4.847277   4.132197   4.652718   5.538969
    35  H    6.226061   5.522809   4.493845   5.161815   6.145952
    36  H    7.442415   5.867244   6.084234   6.434265   6.897877
    37  H    7.559929   6.385646   5.877627   6.564733   7.351294
    38  H    5.941989   4.210981   5.031903   4.830184   4.979745
    39  C    4.191737   5.465773   5.034990   4.935025   4.998671
    40  C    4.958719   6.220291   6.091551   5.754076   5.573653
    41  C    4.889769   5.930568   6.210755   5.647201   5.216521
    42  H    5.914258   7.261734   7.039830   6.726049   6.568433
    43  H    5.812692   6.821424   7.222923   6.566996   6.030865
    44  H    4.475766   4.937109   5.817040   5.031367   4.307503
    45  H    4.732375   6.073225   5.337058   5.428039   5.669709
                   26         27         28         29         30
    26  H    0.000000
    27  H    1.782492   0.000000
    28  C    6.296476   5.027084   0.000000
    29  C    3.341607   4.839834   8.013942   0.000000
    30  C    3.519858   4.721686   7.865525   1.404570   0.000000
    31  O    3.204373   3.941187   6.636657   2.303982   1.352648
    32  C    4.569476   5.753045   9.059408   2.442326   1.387794
    33  C    6.192553   5.111275   1.400139   7.915622   8.014256
    34  C    5.130714   4.330292   2.424368   6.785165   7.049633
    35  H    5.436017   4.865229   3.415295   7.000388   7.464607
    36  H    7.311075   5.952050   1.091750   9.036900   8.816354
    37  H    7.150573   6.075926   2.158210   8.879840   9.047269
    38  H    5.864118   4.557656   2.175177   7.405848   6.891151
    39  C    4.299280   5.962419   9.346210   1.397905   2.425435
    40  C    5.180864   6.801844  10.369767   2.398120   2.763546
    41  C    5.288025   6.706681  10.238155   2.773611   2.376279
    42  H    6.067487   7.745458  11.398107   3.390917   3.854295
    43  H    6.231631   7.600527  11.188436   3.865279   3.368830
    44  H    5.099507   6.027244   9.172938   3.429512   2.159058
    45  H    4.665842   6.378593   9.677029   2.165324   3.416806
                   31         32         33         34         35
    31  O    0.000000
    32  C    2.426958   0.000000
    33  C    6.913001   9.306015   0.000000
    34  C    6.079321   8.391241   1.390907   0.000000
    35  H    6.638376   8.838073   2.161465   1.088978   0.000000
    36  H    7.549433   9.964726   2.156350   3.406364   4.308391
    37  H    7.973018  10.355765   1.090870   2.152716   2.491296
    38  H    5.555209   7.882568   3.433043   3.927233   5.016187
    39  C    3.602137   2.836539   9.162480   7.966281   8.061674
    40  C    4.110418   2.437204  10.309039   9.170413   9.342562
    41  C    3.653785   1.393378  10.367122   9.350392   9.677887
    42  H    5.201180   3.417054  11.282092  10.103898  10.207696
    43  H    4.561261   2.148255  11.378271  10.393767  10.747981
    44  H    2.720124   1.089924   9.576907   8.786526   9.341904
    45  H    4.468620   3.925051   9.338099   8.065747   8.013542
                   36         37         38         39         40
    36  H    0.000000
    37  H    2.473256   0.000000
    38  H    2.499565   4.324902   0.000000
    39  C   10.384313  10.088202   8.799172   0.000000
    40  C   11.375453  11.274763   9.594502   1.390912   0.000000
    41  C   11.183562  11.388782   9.187585   2.424596   1.400040
    42  H   12.415968  12.224559  10.673001   2.152363   1.090904
    43  H   12.106552  12.412428  10.022879   3.406721   2.156595
    44  H   10.004767  10.649944   7.770658   3.926429   3.432504
    45  H   10.741569  10.195166   9.357289   1.088571   2.160862
                   41         42         43         44         45
    41  C    0.000000
    42  H    2.158252   0.000000
    43  H    1.091744   2.473853   0.000000
    44  H    2.175271   4.324885   2.500179   0.000000
    45  H    3.414847   2.490109   4.308047   5.014929   0.000000
 Stoichiometry    C23H14F6O2
 Framework group  C1[X(C23H14F6O2)]
 Deg. of freedom   129
 Full point group                 C1      NOp   1
 RotChk:  IX=0 Diff= 1.08D-02
 Largest Abelian subgroup         C1      NOp   1
 Largest concise Abelian subgroup C1      NOp   1
                         Standard orientation:                         
 ---------------------------------------------------------------------
 Center     Atomic      Atomic             Coordinates (Angstroms)
 Number     Number       Type             X           Y           Z
 ---------------------------------------------------------------------
      1          6           0        1.389380   -0.322108    0.293694
      2          6           0        2.767796   -0.739703    0.144033
      3          6           0        2.750058   -2.143190    0.139546
      4          8           0        1.515310   -2.663564    0.322611
      5          6           0        0.589509   -1.603528    0.566450
      6          6           0        3.904539   -2.891270   -0.044267
      7          6           0        0.730119    0.830963    0.141824
      8          6           0        1.235935    2.214646   -0.129841
      9          6           0       -0.731742    0.838240   -0.002344
     10          6           0        0.027264    3.086316    0.277218
     11          6           0       -1.214414    2.255810   -0.115802
     12          9           0        1.509270    2.393898   -1.442878
     13          9           0        2.331342    2.565632    0.567413
     14          9           0        0.043422    3.200617    1.617929
     15          9           0        0.042289    4.304719   -0.259873
     16          9           0       -2.268048    2.577637    0.663332
     17          9           0       -1.555575    2.538026   -1.390524
     18          6           0       -0.590738   -1.604412   -0.404047
     19          6           0       -1.392551   -0.312275   -0.190636
     20          6           0       -0.145585   -1.716161   -1.865228
     21          1           0       -1.028088   -1.703901   -2.519671
     22          1           0        0.387048   -2.665673   -2.011106
     23          1           0        0.510444   -0.885004   -2.152912
     24          6           0        0.147667   -1.702612    2.026848
     25          1           0       -0.382079   -2.652244    2.182247
     26          1           0       -0.513257   -0.872505    2.304987
     27          1           0        1.030433   -1.680730    2.680580
     28          6           0        5.096584   -2.194068   -0.230514
     29          6           0       -2.781087   -0.724980   -0.144813
     30          6           0       -2.767393   -2.128373   -0.088978
     31          8           0       -1.523618   -2.655504   -0.158363
     32          6           0       -3.933784   -2.871237    0.027888
     33          6           0        5.133713   -0.794430   -0.235358
     34          6           0        3.970246   -0.054694   -0.051624
     35          1           0        3.994198    1.033979   -0.061117
     36          1           0        6.021953   -2.754101   -0.378751
     37          1           0        6.084338   -0.281650   -0.388212
     38          1           0        3.870000   -3.980639   -0.043298
     39          6           0       -3.995986   -0.037190   -0.073385
     40          6           0       -5.171627   -0.771817    0.039859
     41          6           0       -5.136509   -2.170500    0.090501
     42          1           0       -6.130587   -0.254821    0.096263
     43          1           0       -6.071518   -2.726440    0.183221
     44          1           0       -3.899833   -3.959894    0.068002
     45          1           0       -4.019237    1.050832   -0.098960
 ---------------------------------------------------------------------
 Rotational constants (GHZ):      0.2073306      0.1511183      0.0967441
 Leave Link  202 at Wed Aug 28 13:56:55 2019, MaxMem=   536870912 cpu:         0.0
 (Enter /pbs_home/pkowalski/g09d01/g09/l301.exe)
 Basis read from rwf:  (5D, 7F)
 No pseudopotential information found on rwf file.
 There are   535 symmetry adapted cartesian basis functions of A   symmetry.
 There are   504 symmetry adapted basis functions of A   symmetry.
   504 basis functions,   873 primitive gaussians,   535 cartesian basis functions
   111 alpha electrons      111 beta electrons
       nuclear repulsion energy      3371.4353665957 Hartrees.
 IExCor=20419 DFT=T Ex+Corr=CAM-B3LYP ExCW=0 ScaHFX=  1.000000
 ScaDFX=  1.000000  1.000000  1.000000  0.810000 ScalE2=  1.000000  1.000000
 IRadAn=      0 IRanWt=     -1 IRanGd=            0 ICorTp=0 IEmpDi=  4
  HFx wShort=  0.000000 wLong=  0.330000 cFull=  0.190000 cShort=  0.000000 cLong=  0.460000
  DFx wShort=  0.000000 wLong=  0.330000 cFull=  0.190000 cShort=  0.000000 cLong=  0.460000
 NAtoms=   45 NActive=   45 NUniq=   45 SFac= 1.00D+00 NAtFMM=   60 NAOKFM=F Big=F
 Integral buffers will be    131072 words long.
 Raffenetti 2 integral format.
 Two-electron integral symmetry is turned on.
 No density basis found on file   724.
 Leave Link  301 at Wed Aug 28 13:56:55 2019, MaxMem=   536870912 cpu:         0.5
 (Enter /pbs_home/pkowalski/g09d01/g09/l302.exe)
 NPDir=0 NMtPBC=     1 NCelOv=     1 NCel=       1 NClECP=     1 NCelD=      1
         NCelK=      1 NCelE2=     1 NClLst=     1 CellRange=     0.0.
 One-electron integrals computed using PRISM.
 NBasis=   504 RedAO= T EigKep=  2.47D-04  NBF=   504
 NBsUse=   504 1.00D-06 EigRej= -1.00D+00 NBFU=   504
 Precomputing XC quadrature grid using
 IXCGrd= 4 IRadAn=           0 IRanWt=          -1 IRanGd=           0 AccXCQ= 0.00D+00.
 Generated NRdTot=       0 NPtTot=           0 NUsed=           0 NTot=          32
 NSgBfM=   520   521   524   524   524 MxSgAt=    45 MxSgA2=    45.
 Leave Link  302 at Wed Aug 28 13:56:56 2019, MaxMem=   536870912 cpu:         9.8
 (Enter /pbs_home/pkowalski/g09d01/g09/l303.exe)
 DipDrv:  MaxL=1.
 Leave Link  303 at Wed Aug 28 13:56:56 2019, MaxMem=   536870912 cpu:         1.1
 (Enter /pbs_home/pkowalski/g09d01/g09/l401.exe)
 Initial guess from the checkpoint file:  "dae0097freq_closed_cam-b3lyp.chk"
 B after Tr=     0.000000    0.000000    0.000000
         Rot=    0.999981   -0.000322   -0.005571   -0.002627 Ang=  -0.71 deg.
 Guess basis will be translated and rotated to current coordinates.
 JPrj=2 DoOrth=T DoCkMO=T.
 Generating alternative initial guess.
 ExpMin= 1.22D-01 ExpMax= 2.89D+03 ExpMxC= 4.35D+02 IAcc=1 IRadAn=         1 AccDes= 0.00D+00
 Harris functional with IExCor=20419 and IRadAn=       1 diagonalized for initial guess.
 HarFok:  IExCor=20419 AccDes= 0.00D+00 IRadAn=         1 IDoV= 1 UseB2=F ITyADJ=14
 ICtDFT=  3500011 ScaDFX=  1.000000  1.000000  1.000000  1.000000
 FoFCou: FMM=F IPFlag=           0 FMFlag=      100000 FMFlg1=           0
         NFxFlg=           0 DoJE=T BraDBF=F KetDBF=T FulRan=T
         wScrn=  0.000000 ICntrl=     500 IOpCl=  0 I1Cent=   200000004 NGrid=           0
         NMat0=    1 NMatS0=      1 NMatT0=    0 NMatD0=    1 NMtDS0=    0 NMtDT0=    0
 Petite list used in FoFCou.
 Harris En= -1575.98790278260    
 Leave Link  401 at Wed Aug 28 13:57:00 2019, MaxMem=   536870912 cpu:        26.3
 (Enter /pbs_home/pkowalski/g09d01/g09/l502.exe)
 Closed shell SCF:
 Using DIIS extrapolation, IDIIS=  1040.
 Integral symmetry usage will be decided dynamically.
 IVT=      885537 IEndB=      885537 NGot=   536870912 MDV=   536288776
 LenX=   536288776 LenY=   536002016
 Requested convergence on RMS density matrix=1.00D-08 within 128 cycles.
 Requested convergence on MAX density matrix=1.00D-06.
 Requested convergence on             energy=1.00D-06.
 No special actions if energy rises.
 Fock matrices will be formed incrementally for  20 cycles.
 Integral accuracy reduced to 1.0D-05 until final iterations.

 Cycle   1  Pass 0  IDiag  1:
 FoFJK:  IHMeth= 1 ICntrl=       0 DoSepK=T KAlg= 0 I1Cent=   0 FoldK=F
 IRaf=         1 NMat=   1 IRICut=       1 DoRegI=T DoRafI=F ISym2E= 0.
 FoFCou: FMM=F IPFlag=           0 FMFlag=      100000 FMFlg1=           0
         NFxFlg=           0 DoJE=T BraDBF=F KetDBF=F FulRan=T
         wScrn=  0.000000 ICntrl=     500 IOpCl=  0 I1Cent=           0 NGrid=           0
         NMat0=    1 NMatS0=      1 NMatT0=    0 NMatD0=    1 NMtDS0=    0 NMtDT0=    0
 Symmetry not used in FoFCou.
 E= -1632.45358136453    
 DIIS: error= 4.74D-03 at cycle   1 NSaved=   1.
 NSaved= 1 IEnMin= 1 EnMin= -1632.45358136453     IErMin= 1 ErrMin= 4.74D-03
 ErrMax= 4.74D-03  0.00D+00 EMaxC= 1.00D-01 BMatC= 3.32D-02 BMatP= 3.32D-02
 IDIUse=3 WtCom= 9.53D-01 WtEn= 4.74D-02
 Coeff-Com:  0.100D+01
 Coeff-En:   0.100D+01
 Coeff:      0.100D+01
 Gap=     0.702 Goal=   None    Shift=    0.000
 GapD=    0.702 DampG=2.000 DampE=1.000 DampFc=2.0000 IDamp=-1.
 RMSDP=9.58D-04 MaxDP=3.70D-02              OVMax= 2.39D-02

 Cycle   2  Pass 0  IDiag  1:
 RMSU=  9.57D-04    CP:  1.00D+00
 E= -1632.49218403977     Delta-E=       -0.038602675237 Rises=F Damp=F
 DIIS: error= 1.21D-03 at cycle   2 NSaved=   2.
 NSaved= 2 IEnMin= 2 EnMin= -1632.49218403977     IErMin= 2 ErrMin= 1.21D-03
 ErrMax= 1.21D-03  0.00D+00 EMaxC= 1.00D-01 BMatC= 1.14D-03 BMatP= 3.32D-02
 IDIUse=3 WtCom= 9.88D-01 WtEn= 1.21D-02
 Coeff-Com: -0.594D-01 0.106D+01
 Coeff-En:   0.000D+00 0.100D+01
 Coeff:     -0.587D-01 0.106D+01
 Gap=     0.195 Goal=   None    Shift=    0.000
 RMSDP=2.00D-04 MaxDP=7.29D-03 DE=-3.86D-02 OVMax= 1.35D-02

 Cycle   3  Pass 0  IDiag  1:
 RMSU=  1.76D-04    CP:  1.00D+00  1.10D+00
 E= -1632.49353888241     Delta-E=       -0.001354842648 Rises=F Damp=F
 DIIS: error= 7.65D-04 at cycle   3 NSaved=   3.
 NSaved= 3 IEnMin= 3 EnMin= -1632.49353888241     IErMin= 3 ErrMin= 7.65D-04
 ErrMax= 7.65D-04  0.00D+00 EMaxC= 1.00D-01 BMatC= 8.85D-04 BMatP= 1.14D-03
 IDIUse=3 WtCom= 9.92D-01 WtEn= 7.65D-03
 Coeff-Com: -0.561D-01 0.517D+00 0.540D+00
 Coeff-En:   0.000D+00 0.000D+00 0.100D+01
 Coeff:     -0.557D-01 0.513D+00 0.543D+00
 Gap=     0.194 Goal=   None    Shift=    0.000
 RMSDP=1.18D-04 MaxDP=5.97D-03 DE=-1.35D-03 OVMax= 9.09D-03

 Cycle   4  Pass 0  IDiag  1:
 RMSU=  8.43D-05    CP:  1.00D+00  1.12D+00  5.56D-01
 E= -1632.49432840462     Delta-E=       -0.000789522207 Rises=F Damp=F
 DIIS: error= 2.37D-04 at cycle   4 NSaved=   4.
 NSaved= 4 IEnMin= 4 EnMin= -1632.49432840462     IErMin= 4 ErrMin= 2.37D-04
 ErrMax= 2.37D-04  0.00D+00 EMaxC= 1.00D-01 BMatC= 6.98D-05 BMatP= 8.85D-04
 IDIUse=3 WtCom= 9.98D-01 WtEn= 2.37D-03
 Coeff-Com: -0.110D-01 0.209D-01 0.208D+00 0.782D+00
 Coeff-En:   0.000D+00 0.000D+00 0.000D+00 0.100D+01
 Coeff:     -0.109D-01 0.208D-01 0.207D+00 0.783D+00
 Gap=     0.194 Goal=   None    Shift=    0.000
 RMSDP=3.61D-05 MaxDP=1.92D-03 DE=-7.90D-04 OVMax= 3.09D-03

 Cycle   5  Pass 0  IDiag  1:
 RMSU=  2.60D-05    CP:  1.00D+00  1.12D+00  6.82D-01  8.69D-01
 E= -1632.49439419620     Delta-E=       -0.000065791578 Rises=F Damp=F
 DIIS: error= 8.93D-05 at cycle   5 NSaved=   5.
 NSaved= 5 IEnMin= 5 EnMin= -1632.49439419620     IErMin= 5 ErrMin= 8.93D-05
 ErrMax= 8.93D-05  0.00D+00 EMaxC= 1.00D-01 BMatC= 1.44D-05 BMatP= 6.98D-05
 IDIUse=1 WtCom= 1.00D+00 WtEn= 0.00D+00
 Coeff-Com:  0.923D-03-0.515D-01 0.438D-01 0.403D+00 0.603D+00
 Coeff:      0.923D-03-0.515D-01 0.438D-01 0.403D+00 0.603D+00
 Gap=     0.194 Goal=   None    Shift=    0.000
 RMSDP=1.23D-05 MaxDP=6.34D-04 DE=-6.58D-05 OVMax= 1.09D-03

 Cycle   6  Pass 0  IDiag  1:
 RMSU=  7.45D-06    CP:  1.00D+00  1.12D+00  6.97D-01  9.50D-01  7.64D-01
 E= -1632.49440808915     Delta-E=       -0.000013892954 Rises=F Damp=F
 DIIS: error= 1.98D-05 at cycle   6 NSaved=   6.
 NSaved= 6 IEnMin= 6 EnMin= -1632.49440808915     IErMin= 6 ErrMin= 1.98D-05
 ErrMax= 1.98D-05  0.00D+00 EMaxC= 1.00D-01 BMatC= 7.36D-07 BMatP= 1.44D-05
 IDIUse=1 WtCom= 1.00D+00 WtEn= 0.00D+00
 Coeff-Com:  0.145D-02-0.224D-01-0.395D-02 0.844D-01 0.227D+00 0.713D+00
 Coeff:      0.145D-02-0.224D-01-0.395D-02 0.844D-01 0.227D+00 0.713D+00
 Gap=     0.194 Goal=   None    Shift=    0.000
 RMSDP=3.60D-06 MaxDP=1.16D-04 DE=-1.39D-05 OVMax= 3.31D-04

 Initial convergence to 1.0D-05 achieved.  Increase integral accuracy.
 Cycle   7  Pass 1  IDiag  1:
 E= -1632.49456101515     Delta-E=       -0.000152925997 Rises=F Damp=F
 DIIS: error= 1.58D-04 at cycle   1 NSaved=   1.
 NSaved= 1 IEnMin= 1 EnMin= -1632.49456101515     IErMin= 1 ErrMin= 1.58D-04
 ErrMax= 1.58D-04  0.00D+00 EMaxC= 1.00D-01 BMatC= 6.06D-06 BMatP= 6.06D-06
 IDIUse=3 WtCom= 9.98D-01 WtEn= 1.58D-03
 Coeff-Com:  0.100D+01
 Coeff-En:   0.100D+01
 Coeff:      0.100D+01
 Gap=     0.194 Goal=   None    Shift=    0.000
 RMSDP=3.60D-06 MaxDP=1.16D-04 DE=-1.53D-04 OVMax= 2.53D-04

 Cycle   8  Pass 1  IDiag  1:
 RMSU=  1.36D-04    CP:  1.00D+00
 E= -1632.49456653655     Delta-E=       -0.000005521399 Rises=F Damp=F
 DIIS: error= 8.94D-06 at cycle   2 NSaved=   2.
 NSaved= 2 IEnMin= 2 EnMin= -1632.49456653655     IErMin= 2 ErrMin= 8.94D-06
 ErrMax= 8.94D-06  0.00D+00 EMaxC= 1.00D-01 BMatC= 1.58D-07 BMatP= 6.06D-06
 IDIUse=1 WtCom= 1.00D+00 WtEn= 0.00D+00
 Coeff-Com:  0.154D-01 0.985D+00
 Coeff:      0.154D-01 0.985D+00
 Gap=     0.194 Goal=   None    Shift=    0.000
 RMSDP=5.78D-06 MaxDP=2.31D-04 DE=-5.52D-06 OVMax= 1.53D-04

 Cycle   9  Pass 1  IDiag  1:
 RMSU=  3.11D-06    CP:  1.00D+00  1.04D+00
 E= -1632.49456644652     Delta-E=        0.000000090027 Rises=F Damp=F
 DIIS: error= 1.19D-05 at cycle   3 NSaved=   3.
 NSaved= 3 IEnMin= 2 EnMin= -1632.49456653655     IErMin= 2 ErrMin= 8.94D-06
 ErrMax= 1.19D-05  0.00D+00 EMaxC= 1.00D-01 BMatC= 2.88D-07 BMatP= 1.58D-07
 IDIUse=1 WtCom= 1.00D+00 WtEn= 0.00D+00
 Coeff-Com: -0.171D-01 0.585D+00 0.432D+00
 Coeff:     -0.171D-01 0.585D+00 0.432D+00
 Gap=     0.194 Goal=   None    Shift=    0.000
 RMSDP=1.56D-06 MaxDP=8.42D-05 DE= 9.00D-08 OVMax= 1.22D-04

 Cycle  10  Pass 1  IDiag  1:
 RMSU=  8.97D-07    CP:  1.00D+00  1.04D+00  6.00D-01
 E= -1632.49456669285     Delta-E=       -0.000000246329 Rises=F Damp=F
 DIIS: error= 1.27D-06 at cycle   4 NSaved=   4.
 NSaved= 4 IEnMin= 4 EnMin= -1632.49456669285     IErMin= 4 ErrMin= 1.27D-06
 ErrMax= 1.27D-06  0.00D+00 EMaxC= 1.00D-01 BMatC= 2.26D-09 BMatP= 1.58D-07
 IDIUse=1 WtCom= 1.00D+00 WtEn= 0.00D+00
 Coeff-Com: -0.685D-02 0.200D+00 0.164D+00 0.643D+00
 Coeff:     -0.685D-02 0.200D+00 0.164D+00 0.643D+00
 Gap=     0.194 Goal=   None    Shift=    0.000
 RMSDP=1.96D-07 MaxDP=8.25D-06 DE=-2.46D-07 OVMax= 2.13D-05

 Cycle  11  Pass 1  IDiag  1:
 RMSU=  1.54D-07    CP:  1.00D+00  1.04D+00  6.36D-01  1.01D+00
 E= -1632.49456669543     Delta-E=       -0.000000002583 Rises=F Damp=F
 DIIS: error= 5.73D-07 at cycle   5 NSaved=   5.
 NSaved= 5 IEnMin= 5 EnMin= -1632.49456669543     IErMin= 5 ErrMin= 5.73D-07
 ErrMax= 5.73D-07  0.00D+00 EMaxC= 1.00D-01 BMatC= 4.30D-10 BMatP= 2.26D-09
 IDIUse=1 WtCom= 1.00D+00 WtEn= 0.00D+00
 Coeff-Com:  0.163D-02-0.688D-01-0.456D-01 0.246D+00 0.867D+00
 Coeff:      0.163D-02-0.688D-01-0.456D-01 0.246D+00 0.867D+00
 Gap=     0.194 Goal=   None    Shift=    0.000
 RMSDP=1.40D-07 MaxDP=4.92D-06 DE=-2.58D-09 OVMax= 1.76D-05

 Cycle  12  Pass 1  IDiag  1:
 RMSU=  1.00D-07    CP:  1.00D+00  1.04D+00  6.47D-01  1.11D+00  1.09D+00
 E= -1632.49456669652     Delta-E=       -0.000000001086 Rises=F Damp=F
 DIIS: error= 2.48D-07 at cycle   6 NSaved=   6.
 NSaved= 6 IEnMin= 6 EnMin= -1632.49456669652     IErMin= 6 ErrMin= 2.48D-07
 ErrMax= 2.48D-07  0.00D+00 EMaxC= 1.00D-01 BMatC= 5.57D-11 BMatP= 4.30D-10
 IDIUse=1 WtCom= 1.00D+00 WtEn= 0.00D+00
 Coeff-Com:  0.129D-02-0.460D-01-0.336D-01 0.329D-01 0.343D+00 0.702D+00
 Coeff:      0.129D-02-0.460D-01-0.336D-01 0.329D-01 0.343D+00 0.702D+00
 Gap=     0.194 Goal=   None    Shift=    0.000
 RMSDP=3.99D-08 MaxDP=1.25D-06 DE=-1.09D-09 OVMax= 7.47D-06

 Cycle  13  Pass 1  IDiag  1:
 RMSU=  3.34D-08    CP:  1.00D+00  1.04D+00  6.49D-01  1.12D+00  1.21D+00
                    CP:  1.06D+00
 E= -1632.49456669664     Delta-E=       -0.000000000124 Rises=F Damp=F
 DIIS: error= 1.02D-07 at cycle   7 NSaved=   7.
 NSaved= 7 IEnMin= 7 EnMin= -1632.49456669664     IErMin= 7 ErrMin= 1.02D-07
 ErrMax= 1.02D-07  0.00D+00 EMaxC= 1.00D-01 BMatC= 1.06D-11 BMatP= 5.57D-11
 IDIUse=1 WtCom= 1.00D+00 WtEn= 0.00D+00
 Coeff-Com:  0.124D-03-0.228D-02-0.270D-02-0.402D-01-0.620D-01 0.272D+00
 Coeff-Com:  0.835D+00
 Coeff:      0.124D-03-0.228D-02-0.270D-02-0.402D-01-0.620D-01 0.272D+00
 Coeff:      0.835D+00
 Gap=     0.194 Goal=   None    Shift=    0.000
 RMSDP=2.34D-08 MaxDP=9.32D-07 DE=-1.24D-10 OVMax= 3.62D-06

 Cycle  14  Pass 1  IDiag  1:
 RMSU=  1.27D-08    CP:  1.00D+00  1.04D+00  6.49D-01  1.12D+00  1.26D+00
                    CP:  1.23D+00  1.08D+00
 E= -1632.49456669665     Delta-E=       -0.000000000004 Rises=F Damp=F
 DIIS: error= 3.98D-08 at cycle   8 NSaved=   8.
 NSaved= 8 IEnMin= 8 EnMin= -1632.49456669665     IErMin= 8 ErrMin= 3.98D-08
 ErrMax= 3.98D-08  0.00D+00 EMaxC= 1.00D-01 BMatC= 1.52D-12 BMatP= 1.06D-11
 IDIUse=1 WtCom= 1.00D+00 WtEn= 0.00D+00
 Coeff-Com: -0.118D-03 0.523D-02 0.328D-02-0.229D-01-0.752D-01 0.337D-01
 Coeff-Com:  0.361D+00 0.695D+00
 Coeff:     -0.118D-03 0.523D-02 0.328D-02-0.229D-01-0.752D-01 0.337D-01
 Coeff:      0.361D+00 0.695D+00
 Gap=     0.194 Goal=   None    Shift=    0.000
 RMSDP=6.70D-09 MaxDP=1.92D-07 DE=-3.64D-12 OVMax= 1.39D-06

 SCF Done:  E(RCAM-B3LYP) =  -1632.49456670     A.U. after   14 cycles
            NFock= 14  Conv=0.67D-08     -V/T= 2.0084
 KE= 1.618901200355D+03 PE=-1.056777640703D+04 EE= 3.944945273378D+03
 Leave Link  502 at Wed Aug 28 14:04:01 2019, MaxMem=   536870912 cpu:      3362.5
 (Enter /pbs_home/pkowalski/g09d01/g09/l701.exe)
 Compute integral first derivatives.
 ... and contract with generalized density number  0.
 Leave Link  701 at Wed Aug 28 14:04:02 2019, MaxMem=   536870912 cpu:         4.3
 (Enter /pbs_home/pkowalski/g09d01/g09/l702.exe)
 L702 exits ... SP integral derivatives will be done elsewhere.
 Leave Link  702 at Wed Aug 28 14:04:02 2019, MaxMem=   536870912 cpu:         0.3
 (Enter /pbs_home/pkowalski/g09d01/g09/l703.exe)
 Compute integral first derivatives, UseDBF=F ICtDFT=           0.
 Integral derivatives from FoFJK, PRISM(SPDF).
 Calling FoFJK, ICntrl=      2127 FMM=F ISym2X=0 I1Cent= 0 IOpClX= 0 NMat=1 NMatS=1 NMatT=0.
 FoFJK:  IHMeth= 1 ICntrl=    2127 DoSepK=T KAlg= 0 I1Cent=   0 FoldK=F
 IRaf=         1 NMat=   1 IRICut=       1 DoRegI=T DoRafI=F ISym2E= 0.
 FoFCou: FMM=F IPFlag=           0 FMFlag=      100000 FMFlg1=         800
         NFxFlg=           0 DoJE=F BraDBF=F KetDBF=F FulRan=T
         wScrn=  0.000000 ICntrl=    2527 IOpCl=  0 I1Cent=           0 NGrid=           0
         NMat0=    1 NMatS0=      1 NMatT0=    0 NMatD0=    1 NMtDS0=    0 NMtDT0=    0
 Symmetry not used in FoFCou.
 Leave Link  703 at Wed Aug 28 14:06:46 2019, MaxMem=   536870912 cpu:      1306.0
 (Enter /pbs_home/pkowalski/g09d01/g09/l716.exe)
 Dipole        =-1.38378992D-02-1.27412411D+00 2.29358499D-02
 ***** Axes restored to original set *****
 -------------------------------------------------------------------
 Center     Atomic                   Forces (Hartrees/Bohr)
 Number     Number              X              Y              Z
 -------------------------------------------------------------------
      1        6          -0.005392100   -0.003008958   -0.004453695
      2        6           0.000116142    0.000191101   -0.003141760
      3        6           0.001519924   -0.000645110   -0.001540783
      4        8          -0.006163814   -0.000634936    0.005545966
      5        6           0.004910593   -0.000130338   -0.000832222
      6        6          -0.000685292   -0.000302121   -0.000395133
      7        6           0.004136163    0.007235313    0.011323757
      8        6           0.000436429   -0.004679190   -0.001901736
      9        6          -0.000493369    0.006763322   -0.003961336
     10        6           0.001942692    0.002325286   -0.001846542
     11        6          -0.000901171   -0.003609216   -0.002677890
     12        9           0.001736520    0.001572088   -0.001096332
     13        9          -0.001095833    0.000900104    0.000481824
     14        9           0.000519944    0.000932076   -0.000182216
     15        9          -0.000812221   -0.000004444    0.001655946
     16        9          -0.001385062   -0.000236704    0.001265337
     17        9           0.002516828    0.001955260    0.000736666
     18        6          -0.001697681    0.004215486    0.000039377
     19        6           0.001558384   -0.007131090    0.000596750
     20        6           0.000117524   -0.000695030    0.001222842
     21        1           0.000227169   -0.000126568   -0.000532892
     22        1           0.000421996   -0.000011737   -0.000442342
     23        1          -0.000148256    0.000084601   -0.000283767
     24        6          -0.001403948   -0.000370620   -0.000855235
     25        1          -0.000142053    0.000553398    0.000292769
     26        1           0.000277039    0.000007169    0.000195346
     27        1          -0.000018925    0.000359801    0.000399568
     28        6           0.001183039    0.000172221    0.000288485
     29        6           0.000632931    0.001049342    0.002462066
     30        6          -0.001168403    0.001974928    0.001644438
     31        8           0.001174919   -0.007770870   -0.003734892
     32        6           0.000131218   -0.000576451    0.000877223
     33        6           0.000014937   -0.000188887    0.000294004
     34        6          -0.001396342   -0.000941108    0.000187501
     35        1           0.000672495    0.000067169   -0.000448477
     36        1          -0.000306944   -0.000089023   -0.000000509
     37        1           0.000071186    0.000247131   -0.000154863
     38        1           0.000279511   -0.000479954    0.000217006
     39        6          -0.000973151   -0.001311132    0.000146416
     40        6          -0.000001526    0.000231460   -0.000172622
     41        6          -0.000517867    0.001041382   -0.000769750
     42        1           0.000184860    0.000197046    0.000118240
     43        1           0.000059484   -0.000290280    0.000073667
     44        1          -0.000560180    0.000017099   -0.000168661
     45        1           0.000422213    0.001140986   -0.000471542
 -------------------------------------------------------------------
 Cartesian Forces:  Max     0.011323757 RMS     0.002276974
 Leave Link  716 at Wed Aug 28 14:06:46 2019, MaxMem=   536870912 cpu:         0.2
 (Enter /pbs_home/pkowalski/g09d01/g09/l103.exe)

 GradGradGradGradGradGradGradGradGradGradGradGradGradGradGradGradGradGrad
 Berny optimization.
 Using GEDIIS/GDIIS optimizer.
 FormGI is forming the generalized inverse of G from B-inverse, IUseBI=4.
 Internal  Forces:  Max     0.009613157 RMS     0.001079567
 Search for a local minimum.
 Step number   3 out of a maximum of  270
 All quantities printed in internal units (Hartrees-Bohrs-Radians)
 RMS Force = .10796D-02 SwitMx=.10000D-02 MixMth= 1
 Mixed Optimization -- RFO/linear search
 Update second derivatives using D2CorX and points    2    3
 DE= -1.41D-02 DEPred=-1.61D-02 R= 8.75D-01
 TightC=F SS=  1.41D+00  RLast= 6.04D-01 DXNew= 8.4853D-01 1.8123D+00
 Trust test= 8.75D-01 RLast= 6.04D-01 DXMaxT set to 8.49D-01
 ITU=  1  1  0
 Use linear search instead of GDIIS.
     Eigenvalues ---    0.00230   0.00230   0.00515   0.00929   0.00961
     Eigenvalues ---    0.01066   0.01115   0.01127   0.01283   0.01304
     Eigenvalues ---    0.01951   0.01971   0.01977   0.01986   0.01995
     Eigenvalues ---    0.02002   0.02002   0.02007   0.02086   0.02089
     Eigenvalues ---    0.02090   0.02093   0.02102   0.02104   0.02133
     Eigenvalues ---    0.02141   0.02281   0.02289   0.04533   0.04721
     Eigenvalues ---    0.04958   0.05456   0.05466   0.05712   0.05716
     Eigenvalues ---    0.05860   0.06336   0.07559   0.07565   0.07997
     Eigenvalues ---    0.08538   0.08813   0.09268   0.09558   0.10042
     Eigenvalues ---    0.10417   0.11124   0.12025   0.12288   0.14116
     Eigenvalues ---    0.14380   0.15928   0.16000   0.16000   0.16000
     Eigenvalues ---    0.16000   0.16000   0.16000   0.16000   0.16000
     Eigenvalues ---    0.16000   0.16000   0.16000   0.16005   0.16011
     Eigenvalues ---    0.16856   0.17300   0.20562   0.21969   0.22001
     Eigenvalues ---    0.22599   0.22670   0.23666   0.24053   0.24223
     Eigenvalues ---    0.24419   0.24472   0.24783   0.24856   0.25548
     Eigenvalues ---    0.27132   0.27743   0.28060   0.28182   0.28408
     Eigenvalues ---    0.28414   0.31830   0.32347   0.32462   0.32505
     Eigenvalues ---    0.32549   0.32576   0.32584   0.32959   0.33550
     Eigenvalues ---    0.34487   0.35722   0.35724   0.35727   0.35728
     Eigenvalues ---    0.35739   0.35762   0.36039   0.36330   0.37173
     Eigenvalues ---    0.37346   0.39628   0.40134   0.41467   0.41511
     Eigenvalues ---    0.42114   0.43451   0.43929   0.44573   0.44873
     Eigenvalues ---    0.45741   0.45793   0.45940   0.46136   0.47124
     Eigenvalues ---    0.47489   0.47760   0.48236   0.48343   0.48450
     Eigenvalues ---    0.48704   0.50329   0.52318   0.52452
 RFO step:  Lambda=-4.63621302D-03 EMin= 2.29969566D-03
 Quartic linear search produced a step of  0.15587.
 Iteration  1 RMS(Cart)=  0.06645826 RMS(Int)=  0.00133590
 Iteration  2 RMS(Cart)=  0.00313317 RMS(Int)=  0.00043838
 Iteration  3 RMS(Cart)=  0.00000256 RMS(Int)=  0.00043837
 Iteration  4 RMS(Cart)=  0.00000000 RMS(Int)=  0.00043837
 ITry= 1 IFail=0 DXMaxC= 3.20D-01 DCOld= 1.00D+10 DXMaxT= 8.49D-01 DXLimC= 3.00D+00 Rises=F
 Variable       Old X    -DE/DX   Delta X   Delta X   Delta X     New X
                                 (Linear)    (Quad)   (Total)
    R1        2.73640   0.00123   0.00249   0.00098   0.00348   2.73988
    R2        2.90073   0.00254   0.00346   0.00620   0.00835   2.90908
    R3        2.52635   0.00961  -0.01556   0.03918   0.02414   2.55049
    R4        2.65243   0.00100   0.00293   0.00116   0.00465   2.65708
    R5        2.64116  -0.00044   0.00029  -0.00130  -0.00108   2.64008
    R6        2.55561  -0.00080  -0.00009  -0.00093  -0.00055   2.55506
    R7        2.62273  -0.00018  -0.00029  -0.00044  -0.00080   2.62194
    R8        2.69923   0.00408   0.00541   0.00584   0.01092   2.71015
    R9        2.88754  -0.00146  -0.00333  -0.00296  -0.00713   2.88041
   R10        2.88937  -0.00095  -0.00165  -0.00255  -0.00420   2.88516
   R11        2.63327  -0.00031  -0.00123   0.00000  -0.00116   2.63211
   R12        2.05964   0.00028   0.00066   0.00056   0.00122   2.06086
   R13        2.83095   0.00089   0.00217   0.00008   0.00258   2.83353
   R14        2.77595  -0.00123   0.00406  -0.01079  -0.00521   2.77074
   R15        2.91924   0.00070   0.00263   0.00379   0.00628   2.92552
   R16        2.55701  -0.00045  -0.00388   0.00128  -0.00259   2.55442
   R17        2.54185   0.00022  -0.00492   0.00348  -0.00144   2.54042
   R18        2.83796   0.00029   0.00225  -0.00180   0.00039   2.83834
   R19        2.53238   0.00673  -0.01602   0.03001   0.01452   2.54689
   R20        2.91898   0.00083   0.00228   0.00393   0.00567   2.92465
   R21        2.54295   0.00000  -0.00524   0.00305  -0.00219   2.54076
   R22        2.51639  -0.00007  -0.00728   0.00449  -0.00279   2.51360
   R23        2.54992  -0.00137  -0.00413  -0.00057  -0.00470   2.54521
   R24        2.55005   0.00164  -0.00425   0.00623   0.00198   2.55203
   R25        2.90186   0.00124   0.00335   0.00128   0.00361   2.90547
   R26        2.89424  -0.00072  -0.00171  -0.00166  -0.00337   2.89087
   R27        2.69604   0.00463   0.00535   0.00765   0.01271   2.70875
   R28        2.73877  -0.00047   0.00223  -0.00393  -0.00160   2.73717
   R29        2.07634  -0.00037  -0.00133  -0.00047  -0.00179   2.07455
   R30        2.07574  -0.00040  -0.00141  -0.00048  -0.00189   2.07385
   R31        2.07350   0.00016  -0.00149   0.00144  -0.00005   2.07345
   R32        2.07576  -0.00043  -0.00143  -0.00057  -0.00199   2.07377
   R33        2.07290   0.00025  -0.00146   0.00171   0.00025   2.07315
   R34        2.07622  -0.00032  -0.00130  -0.00032  -0.00162   2.07460
   R35        2.64588  -0.00018  -0.00159   0.00077  -0.00068   2.64519
   R36        2.06311   0.00030   0.00110   0.00026   0.00136   2.06447
   R37        2.65425   0.00055   0.00286  -0.00045   0.00281   2.65706
   R38        2.64166  -0.00098   0.00030  -0.00272  -0.00246   2.63919
   R39        2.55613  -0.00036   0.00006  -0.00026   0.00004   2.55617
   R40        2.62255  -0.00014  -0.00031  -0.00034  -0.00070   2.62185
   R41        2.63310  -0.00010  -0.00115   0.00058  -0.00052   2.63258
   R42        2.05966   0.00028   0.00066   0.00056   0.00122   2.06088
   R43        2.62843  -0.00039  -0.00114  -0.00049  -0.00157   2.62687
   R44        2.06145   0.00023   0.00087   0.00023   0.00110   2.06254
   R45        2.05787   0.00052   0.00083   0.00115   0.00199   2.05986
   R46        2.62844  -0.00064  -0.00119  -0.00103  -0.00217   2.62627
   R47        2.05710   0.00124   0.00101   0.00322   0.00423   2.06133
   R48        2.64569   0.00019  -0.00150   0.00174   0.00033   2.64602
   R49        2.06151   0.00021   0.00087   0.00016   0.00103   2.06254
   R50        2.06310   0.00029   0.00109   0.00024   0.00133   2.06443
    A1        1.84799  -0.00091  -0.00174  -0.00723  -0.01103   1.83696
    A2        2.35522   0.00163   0.00531   0.00613   0.01295   2.36817
    A3        2.07515  -0.00069  -0.00288   0.00347   0.00058   2.07573
    A4        1.85112   0.00024   0.00055  -0.00241  -0.00264   1.84848
    A5        2.33519   0.00030   0.00227   0.00122   0.00400   2.33919
    A6        2.09497  -0.00056  -0.00303   0.00036  -0.00257   2.09240
    A7        1.97780   0.00153   0.00050   0.00482   0.00489   1.98269
    A8        2.12807   0.00022   0.00134   0.00026   0.00157   2.12964
    A9        2.17731  -0.00175  -0.00184  -0.00509  -0.00647   2.17084
   A10        1.90639  -0.00134  -0.00107  -0.00950  -0.01279   1.89360
   A11        1.82498   0.00015  -0.00026  -0.00127  -0.00193   1.82305
   A12        1.86514   0.00126   0.00110   0.02054   0.02158   1.88672
   A13        1.95455  -0.00047   0.00197  -0.00230  -0.00044   1.95411
   A14        1.97336  -0.00113  -0.00123  -0.01192  -0.01297   1.96039
   A15        1.87786   0.00052  -0.00316   0.00007  -0.00282   1.87504
   A16        1.96427  -0.00033   0.00161  -0.00507  -0.00361   1.96066
   A17        2.04835  -0.00027  -0.00074  -0.00110  -0.00195   2.04639
   A18        2.10861  -0.00040  -0.00047  -0.00239  -0.00280   2.10580
   A19        2.12623   0.00067   0.00121   0.00349   0.00476   2.13099
   A20        2.27936   0.00160  -0.00046   0.01305   0.00932   2.28868
   A21        2.10153  -0.00090   0.00405  -0.00109   0.00080   2.10233
   A22        1.88982  -0.00049  -0.00016   0.00259   0.00111   1.89093
   A23        1.78157   0.00086   0.00233   0.01318   0.01584   1.79741
   A24        1.94608   0.00097   0.00181   0.00582   0.00781   1.95389
   A25        2.00642   0.00021   0.00127   0.00253   0.00346   2.00988
   A26        1.91665  -0.00161  -0.00224  -0.01504  -0.01740   1.89925
   A27        1.93194   0.00014  -0.00022   0.00245   0.00189   1.93383
   A28        1.87962  -0.00062  -0.00281  -0.00894  -0.01179   1.86784
   A29        1.90915   0.00061  -0.00103   0.00520   0.00427   1.91342
   A30        2.09470  -0.00032   0.00206  -0.00032   0.00174   2.09644
   A31        2.26699  -0.00023  -0.00060   0.00270   0.00068   2.26766
   A32        1.83228  -0.00106  -0.00070   0.00044  -0.00083   1.83145
   A33        1.87661  -0.00002   0.00032   0.00424   0.00469   1.88130
   A34        1.98360   0.00059  -0.00089  -0.00415  -0.00489   1.97871
   A35        1.88475   0.00041   0.00064   0.00489   0.00581   1.89056
   A36        1.98057   0.00003  -0.00089  -0.00614  -0.00703   1.97353
   A37        1.90075   0.00004   0.00158   0.00162   0.00313   1.90388
   A38        1.80281   0.00033   0.00285   0.00817   0.01095   1.81376
   A39        2.01803  -0.00062   0.00149  -0.00914  -0.00768   2.01034
   A40        1.92840   0.00143   0.00103   0.01368   0.01477   1.94317
   A41        1.93107   0.00051   0.00040   0.00316   0.00381   1.93488
   A42        1.90830  -0.00072  -0.00279  -0.00594  -0.00913   1.89917
   A43        1.87355  -0.00089  -0.00295  -0.00929  -0.01224   1.86131
   A44        1.89078   0.00055   0.00163   0.00883   0.01021   1.90100
   A45        1.96220  -0.00006   0.00203  -0.00025   0.00187   1.96407
   A46        1.97807  -0.00100  -0.00150  -0.01276  -0.01413   1.96395
   A47        1.92383   0.00002   0.00059   0.00322   0.00357   1.92741
   A48        1.82821  -0.00010  -0.00033  -0.00373  -0.00415   1.82406
   A49        1.87611   0.00059  -0.00250   0.00463   0.00230   1.87841
   A50        2.07656   0.00064  -0.00263   0.00577   0.00277   2.07932
   A51        2.36382  -0.00036   0.00579  -0.00210   0.00472   2.36854
   A52        1.83904  -0.00025  -0.00216  -0.00219  -0.00558   1.83347
   A53        1.91133  -0.00050  -0.00041  -0.00260  -0.00301   1.90831
   A54        1.90785  -0.00053  -0.00129  -0.00298  -0.00427   1.90358
   A55        1.94835  -0.00001  -0.00077   0.00040  -0.00038   1.94797
   A56        1.89654   0.00053   0.00082   0.00318   0.00400   1.90053
   A57        1.89188   0.00035   0.00093   0.00238   0.00331   1.89519
   A58        1.90716   0.00019   0.00079  -0.00023   0.00055   1.90771
   A59        1.90764  -0.00060  -0.00128  -0.00326  -0.00455   1.90310
   A60        1.94686   0.00004  -0.00046   0.00056   0.00010   1.94696
   A61        1.91224  -0.00044  -0.00030  -0.00242  -0.00273   1.90951
   A62        1.90475   0.00023   0.00069   0.00036   0.00105   1.90580
   A63        1.89709   0.00052   0.00066   0.00312   0.00377   1.90085
   A64        1.89459   0.00027   0.00075   0.00177   0.00252   1.89711
   A65        2.12152   0.00027   0.00082   0.00097   0.00188   2.12340
   A66        2.07896  -0.00024  -0.00032  -0.00131  -0.00168   2.07728
   A67        2.08270  -0.00003  -0.00050   0.00035  -0.00020   2.08250
   A68        1.85088   0.00049   0.00061  -0.00176  -0.00155   1.84934
   A69        2.33805  -0.00099   0.00203  -0.00342  -0.00109   2.33695
   A70        2.09214   0.00049  -0.00285   0.00490   0.00208   2.09422
   A71        1.97828   0.00121   0.00036   0.00326   0.00327   1.98155
   A72        2.12938  -0.00031   0.00125  -0.00208  -0.00083   2.12855
   A73        2.17552  -0.00091  -0.00161  -0.00119  -0.00252   2.17300
   A74        1.89967  -0.00174  -0.00149  -0.00883  -0.01194   1.88773
   A75        2.04885  -0.00046  -0.00076  -0.00196  -0.00279   2.04606
   A76        2.10782  -0.00030  -0.00050  -0.00185  -0.00233   2.10549
   A77        2.12651   0.00076   0.00127   0.00381   0.00511   2.13162
   A78        2.10483  -0.00007   0.00001  -0.00045  -0.00036   2.10447
   A79        2.08689   0.00022  -0.00044   0.00186   0.00139   2.08828
   A80        2.09146  -0.00016   0.00042  -0.00141  -0.00103   2.09043
   A81        2.06859   0.00040   0.00160  -0.00002   0.00145   2.07004
   A82        2.10613  -0.00058  -0.00181  -0.00172  -0.00347   2.10266
   A83        2.10847   0.00018   0.00021   0.00174   0.00202   2.11049
   A84        2.07017   0.00000   0.00152  -0.00223  -0.00078   2.06939
   A85        2.10497  -0.00042  -0.00224  -0.00053  -0.00274   2.10223
   A86        2.10802   0.00042   0.00071   0.00277   0.00352   2.11154
   A87        2.10528  -0.00028  -0.00002  -0.00130  -0.00126   2.10401
   A88        2.09083  -0.00003   0.00041  -0.00082  -0.00044   2.09039
   A89        2.08706   0.00031  -0.00039   0.00212   0.00170   2.08876
   A90        2.12051   0.00055   0.00086   0.00263   0.00355   2.12406
   A91        2.07942  -0.00036  -0.00033  -0.00198  -0.00234   2.07708
   A92        2.08325  -0.00019  -0.00053  -0.00066  -0.00122   2.08203
    D1        0.13024   0.00119   0.01166   0.05686   0.06817   0.19841
    D2       -3.08028   0.00078   0.00691   0.04198   0.04866  -3.03162
    D3       -2.89989   0.00094   0.00545   0.02966   0.03443  -2.86546
    D4        0.17277   0.00053   0.00070   0.01477   0.01492   0.18770
    D5       -0.17026  -0.00165  -0.01429  -0.07959  -0.09378  -0.26405
    D6       -2.26666  -0.00103  -0.01328  -0.07504  -0.08819  -2.35486
    D7        1.85802  -0.00118  -0.01722  -0.08135  -0.09844   1.75958
    D8        2.88128  -0.00127  -0.00844  -0.05726  -0.06576   2.81553
    D9        0.78488  -0.00065  -0.00743  -0.05272  -0.06017   0.72472
   D10       -1.37362  -0.00080  -0.01136  -0.05903  -0.07041  -1.44403
   D11       -0.12127   0.00003   0.00004  -0.02590  -0.02625  -0.14752
   D12        2.82999   0.00156   0.01939   0.08416   0.10378   2.93377
   D13       -3.14036  -0.00026  -0.00699  -0.05534  -0.06306   3.07977
   D14       -0.18910   0.00127   0.01236   0.05472   0.06697  -0.12212
   D15       -0.04251  -0.00027  -0.00483  -0.01330  -0.01806  -0.06056
   D16        3.09375  -0.00033  -0.00429  -0.01462  -0.01872   3.07504
   D17       -3.12665   0.00004  -0.00099  -0.00095  -0.00219  -3.12884
   D18        0.00961  -0.00002  -0.00046  -0.00227  -0.00286   0.00676
   D19       -3.07557   0.00045   0.00567   0.01777   0.02339  -3.05218
   D20        0.06464   0.00057   0.00558   0.02138   0.02685   0.09149
   D21       -0.01050   0.00003   0.00048   0.00117   0.00179  -0.00871
   D22        3.12971   0.00015   0.00039   0.00478   0.00525   3.13495
   D23       -0.07279  -0.00086  -0.00483  -0.04060  -0.04520  -0.11799
   D24        3.07432  -0.00081  -0.00540  -0.03926  -0.04455   3.02977
   D25       -0.00323  -0.00002   0.00003   0.00069   0.00076  -0.00247
   D26        3.14031   0.00001  -0.00017   0.00087   0.00071   3.14102
   D27        3.13240  -0.00008   0.00064  -0.00075   0.00007   3.13247
   D28       -0.00724  -0.00005   0.00045  -0.00057   0.00001  -0.00723
   D29        0.14828   0.00153   0.01175   0.07296   0.08454   0.23282
   D30        2.17069   0.00257   0.01230   0.09083   0.10268   2.27336
   D31       -1.93254   0.00175   0.01112   0.07622   0.08735  -1.84519
   D32       -0.99199   0.00002   0.00219   0.03262   0.03506  -0.95693
   D33        1.13834   0.00039   0.00531   0.04266   0.04803   1.18637
   D34       -3.01287   0.00038   0.00241   0.03893   0.04186  -2.97101
   D35       -2.99037  -0.00032   0.00248   0.02799   0.03133  -2.95904
   D36       -0.86004   0.00004   0.00559   0.03803   0.04430  -0.81574
   D37        1.27194   0.00003   0.00270   0.03430   0.03813   1.31007
   D38        1.16050   0.00010   0.00638   0.04081   0.04739   1.20789
   D39       -2.99235   0.00047   0.00950   0.05084   0.06035  -2.93200
   D40       -0.86038   0.00045   0.00660   0.04711   0.05419  -0.80619
   D41       -3.10015   0.00030   0.00187   0.01681   0.01878  -3.08137
   D42        1.07511   0.00039   0.00216   0.01818   0.02043   1.09554
   D43       -1.02314   0.00032   0.00172   0.01721   0.01902  -1.00412
   D44       -1.10414   0.00054   0.00077   0.01411   0.01459  -1.08955
   D45        3.07112   0.00062   0.00106   0.01547   0.01624   3.08736
   D46        0.97287   0.00055   0.00062   0.01451   0.01483   0.98770
   D47        1.08127  -0.00075  -0.00202  -0.00454  -0.00636   1.07491
   D48       -1.02665  -0.00067  -0.00173  -0.00318  -0.00471  -1.03136
   D49       -3.12491  -0.00074  -0.00218  -0.00414  -0.00611  -3.13102
   D50       -0.00196   0.00006   0.00033   0.00196   0.00234   0.00038
   D51       -3.14056   0.00002   0.00001  -0.00012  -0.00012  -3.14068
   D52        3.13766   0.00002   0.00053   0.00177   0.00239   3.14005
   D53       -0.00093  -0.00002   0.00020  -0.00031  -0.00008  -0.00101
   D54       -2.82866   0.00098   0.01647   0.06988   0.08670  -2.74196
   D55        1.40923   0.00194   0.01701   0.07750   0.09461   1.50385
   D56       -0.73640   0.00183   0.01835   0.08286   0.10149  -0.63491
   D57        0.48562  -0.00034  -0.00170  -0.02949  -0.03122   0.45439
   D58       -1.55968   0.00062  -0.00116  -0.02188  -0.02331  -1.58299
   D59        2.57788   0.00051   0.00018  -0.01652  -0.01644   2.56144
   D60        3.11284  -0.00091  -0.01633  -0.08004  -0.09640   3.01644
   D61       -0.18083  -0.00052  -0.01390  -0.03343  -0.04749  -0.22832
   D62       -0.18062   0.00054  -0.00113   0.00896   0.00762  -0.17300
   D63        2.80890   0.00094   0.00130   0.05558   0.05653   2.86543
   D64       -0.60684   0.00047   0.00454   0.04226   0.04650  -0.56034
   D65        1.39711   0.00043   0.00508   0.04990   0.05480   1.45191
   D66       -2.78104   0.00083   0.00674   0.05229   0.05893  -2.72210
   D67        1.45951   0.00134   0.00689   0.04929   0.05599   1.51549
   D68       -2.81973   0.00129   0.00743   0.05692   0.06429  -2.75544
   D69       -0.71469   0.00169   0.00909   0.05932   0.06842  -0.64627
   D70       -2.75057  -0.00036   0.00180   0.03031   0.03194  -2.71863
   D71       -0.74662  -0.00040   0.00235   0.03794   0.04025  -0.70637
   D72        1.35842   0.00000   0.00400   0.04033   0.04438   1.40280
   D73       -0.20613  -0.00031   0.00367   0.01660   0.02068  -0.18545
   D74       -2.31802  -0.00083   0.00043   0.01208   0.01264  -2.30539
   D75        1.83313  -0.00033   0.00243   0.02031   0.02293   1.85606
   D76        3.10726  -0.00076   0.00060  -0.03576  -0.03469   3.07256
   D77        0.99537  -0.00128  -0.00264  -0.04027  -0.04274   0.95263
   D78       -1.13667  -0.00078  -0.00064  -0.03204  -0.03244  -1.16911
   D79       -0.11445   0.00076   0.01087   0.01796   0.02845  -0.08600
   D80        2.91834   0.00113   0.02133   0.03927   0.06065   2.97899
   D81        2.83981   0.00132   0.01390   0.07553   0.08896   2.92877
   D82       -0.41059   0.00169   0.02436   0.09684   0.12116  -0.28943
   D83        0.50312  -0.00031  -0.00519  -0.03772  -0.04300   0.46013
   D84        2.67298  -0.00057  -0.00149  -0.04191  -0.04331   2.62967
   D85       -1.55028  -0.00180  -0.00664  -0.05504  -0.06156  -1.61183
   D86       -1.49514   0.00004  -0.00550  -0.04492  -0.05054  -1.54568
   D87        0.67471  -0.00022  -0.00181  -0.04911  -0.05085   0.62386
   D88        2.73464  -0.00145  -0.00696  -0.06224  -0.06910   2.66554
   D89        2.67924  -0.00031  -0.00738  -0.04648  -0.05405   2.62518
   D90       -1.43409  -0.00057  -0.00369  -0.05067  -0.05437  -1.48846
   D91        0.62584  -0.00179  -0.00883  -0.06380  -0.07261   0.55322
   D92        0.72235  -0.00024  -0.00553  -0.02132  -0.02673   0.69562
   D93       -2.34014  -0.00049  -0.01393  -0.03666  -0.05047  -2.39061
   D94       -1.43130  -0.00055  -0.00945  -0.02890  -0.03825  -1.46954
   D95        1.78940  -0.00079  -0.01785  -0.04424  -0.06199   1.72741
   D96        2.83852  -0.00119  -0.00664  -0.03380  -0.04037   2.79815
   D97       -0.22396  -0.00144  -0.01503  -0.04914  -0.06411  -0.28807
   D98       -3.13336  -0.00050  -0.00243  -0.00185  -0.00407  -3.13743
   D99        1.07390  -0.00053  -0.00242  -0.00238  -0.00460   1.06930
   D100      -1.03814  -0.00040  -0.00204  -0.00034  -0.00218  -1.04032
   D101      -1.02188   0.00017   0.00137   0.01152   0.01285  -1.00903
   D102      -3.09780   0.00014   0.00139   0.01099   0.01233  -3.08547
   D103       1.07334   0.00027   0.00177   0.01303   0.01475   1.08809
   D104       0.96108   0.00038  -0.00008   0.01125   0.01102   0.97210
   D105      -1.11484   0.00036  -0.00006   0.01071   0.01049  -1.10435
   D106       3.05630   0.00048   0.00032   0.01276   0.01291   3.06921
   D107       2.25536   0.00160   0.01367   0.05795   0.07118   2.32654
   D108       0.19775   0.00153   0.01270   0.05632   0.06880   0.26654
   D109      -1.84860   0.00129   0.01336   0.05234   0.06569  -1.78291
   D110      -2.87469   0.00043   0.00260   0.00428   0.00637  -2.86833
   D111       0.19408   0.00022  -0.00208  -0.00018  -0.00264   0.19144
   D112       0.16822   0.00081   0.01193   0.02397   0.03578   0.20399
   D113      -3.04619   0.00060   0.00725   0.01951   0.02677  -3.01942
   D114       0.00080  -0.00005  -0.00030  -0.00306  -0.00340  -0.00260
   D115      -3.13712  -0.00009  -0.00024  -0.00352  -0.00382  -3.14094
   D116       3.13939  -0.00001   0.00002  -0.00098  -0.00093   3.13845
   D117       0.00147  -0.00004   0.00008  -0.00144  -0.00135   0.00012
   D118      -0.05167   0.00029  -0.00456   0.01176   0.00733  -0.04434
   D119       3.08849  -0.00008  -0.00421  -0.00031  -0.00437   3.08412
   D120      -3.13283   0.00054  -0.00081   0.01583   0.01496  -3.11788
   D121       0.00732   0.00017  -0.00046   0.00376   0.00326   0.01058
   D122      -3.07123   0.00007   0.00544   0.00024   0.00557  -3.06567
   D123       0.06299   0.00010   0.00420   0.00108   0.00518   0.06816
   D124      -0.01036  -0.00018   0.00034  -0.00498  -0.00458  -0.01493
   D125       3.12386  -0.00014  -0.00090  -0.00414  -0.00497   3.11890
   D126      -0.09985  -0.00121  -0.00560  -0.04515  -0.05052  -0.15037
   D127       3.04322  -0.00082  -0.00597  -0.03271  -0.03848   3.00474
   D128      -0.00123  -0.00007   0.00014  -0.00104  -0.00090  -0.00213
   D129       3.14004   0.00008  -0.00013   0.00340   0.00326  -3.13989
   D130       3.13876  -0.00049   0.00054  -0.01451  -0.01391   3.12486
   D131      -0.00316  -0.00034   0.00027  -0.01007  -0.00975  -0.01291
   D132      -0.00161  -0.00001   0.00026  -0.00031  -0.00002  -0.00163
   D133      -3.14097   0.00006   0.00002   0.00166   0.00168  -3.13929
   D134       3.14031  -0.00016   0.00053  -0.00480  -0.00423   3.13608
   D135       0.00096  -0.00009   0.00029  -0.00283  -0.00254  -0.00158
   D136       0.00547   0.00001  -0.00009   0.00141   0.00126   0.00673
   D137      -3.13473  -0.00011   0.00000  -0.00219  -0.00221  -3.13694
   D138      -3.13981   0.00005  -0.00015   0.00188   0.00168  -3.13812
   D139       0.00318  -0.00007  -0.00006  -0.00172  -0.00179   0.00139
   D140       0.00766   0.00009   0.00008   0.00366   0.00369   0.01135
   D141      -3.14076   0.00009  -0.00035   0.00349   0.00312  -3.13764
   D142      -3.12655   0.00007   0.00132   0.00283   0.00411  -3.12244
   D143       0.00822   0.00006   0.00089   0.00266   0.00354   0.01176
   D144      -0.00167   0.00000  -0.00037  -0.00104  -0.00143  -0.00309
   D145       3.13768  -0.00007  -0.00013  -0.00301  -0.00313   3.13455
   D146      -3.13645   0.00000   0.00005  -0.00086  -0.00084  -3.13730
   D147       0.00290  -0.00007   0.00029  -0.00283  -0.00255   0.00035
         Item               Value     Threshold  Converged?
 Maximum Force            0.009613     0.000450     NO 
 RMS     Force            0.001080     0.000300     NO 
 Maximum Displacement     0.320387     0.001800     NO 
 RMS     Displacement     0.065848     0.001200     NO 
 Predicted change in Energy=-3.319715D-03
 Lowest energy point so far.  Saving SCF results.
 GradGradGradGradGradGradGradGradGradGradGradGradGradGradGradGradGradGrad

 Leave Link  103 at Wed Aug 28 14:06:46 2019, MaxMem=   536870912 cpu:         0.9
 (Enter /pbs_home/pkowalski/g09d01/g09/l202.exe)
                          Input orientation:                          
 ---------------------------------------------------------------------
 Center     Atomic      Atomic             Coordinates (Angstroms)
 Number     Number       Type             X           Y           Z
 ---------------------------------------------------------------------
      1          6           0       -1.683244   -0.015124   -0.462226
      2          6           0       -3.006332    0.268513   -0.982941
      3          6           0       -3.801395   -0.839101   -0.639305
      4          8           0       -3.114955   -1.828003   -0.023686
      5          6           0       -1.719558   -1.497937   -0.050212
      6          6           0       -5.161107   -0.881595   -0.912155
      7          6           0       -0.567413    0.703488   -0.217076
      8          6           0       -0.211384    2.119515   -0.558290
      9          6           0        0.530602    0.127375    0.565381
     10          6           0        1.336495    2.104010   -0.536044
     11          6           0        1.709440    1.057828    0.541758
     12          9           0       -0.652209    2.990651    0.376586
     13          9           0       -0.667432    2.553077   -1.746258
     14          9           0        1.759963    1.651122   -1.729059
     15          9           0        1.872957    3.299899   -0.309471
     16          9           0        2.891660    0.477999    0.258548
     17          9           0        1.861672    1.688187    1.726349
     18          6           0       -1.068603   -1.624181    1.322249
     19          6           0        0.339155   -1.008669    1.264814
     20          6           0       -1.895783   -0.963290    2.426441
     21          1           0       -1.378936   -1.081079    3.387777
     22          1           0       -2.873942   -1.457266    2.486024
     23          1           0       -2.041183    0.107532    2.236449
     24          6           0       -1.056769   -2.396339   -1.091649
     25          1           0       -1.163801   -3.443466   -0.781273
     26          1           0        0.008620   -2.161450   -1.207068
     27          1           0       -1.554222   -2.259858   -2.060746
     28          6           0       -5.719709    0.226878   -1.544053
     29          6           0        1.184826   -1.935856    1.988119
     30          6           0        0.413108   -3.095826    2.177636
     31          8           0       -0.848763   -2.988680    1.702336
     32          6           0        0.931074   -4.231628    2.783120
     33          6           0       -4.947033    1.340810   -1.892623
     34          6           0       -3.585993    1.373178   -1.611837
     35          1           0       -2.979831    2.239480   -1.876887
     36          1           0       -6.788172    0.224528   -1.771814
     37          1           0       -5.418940    2.192113   -2.386433
     38          1           0       -5.756638   -1.752520   -0.636182
     39          6           0        2.518095   -1.908895    2.403045
     40          6           0        3.046316   -3.038803    3.016016
     41          6           0        2.259619   -4.182514    3.199401
     42          1           0        4.084974   -3.037885    3.351354
     43          1           0        2.697744   -5.061538    3.677735
     44          1           0        0.313470   -5.120313    2.917833
     45          1           0        3.129717   -1.020412    2.240637
 ---------------------------------------------------------------------
                    Distance matrix (angstroms):
                    1          2          3          4          5
     1  C    0.000000
     2  C    1.449882   0.000000
     3  C    2.279663   1.406065   0.000000
     4  O    2.351307   2.308105   1.352078   0.000000
     5  C    1.539418   2.376156   2.261668   1.434148   0.000000
     6  C    3.612304   2.443525   1.387468   2.423180   3.600983
     7  C    1.349659   2.593083   3.607839   3.596639   2.490291
     8  C    2.594664   3.379093   4.652758   4.929444   3.952049
     9  C    2.444871   3.863564   4.599081   4.178587   2.843204
    10  C    3.689851   4.735918   5.922034   5.961430   4.748633
    11  C    3.697230   5.018589   5.946642   5.650003   4.317452
    12  F    3.286537   3.847109   5.061266   5.426303   4.633445
    13  F    3.045697   3.357430   4.749099   5.305797   4.515999
    14  F    4.029506   5.018553   6.190112   6.227153   4.984191
    15  F    4.864080   5.783625   7.031243   7.159351   5.999383
    16  F    4.657514   6.030879   6.880253   6.440243   5.026230
    17  F    4.500839   5.749191   6.637307   6.339797   5.112021
    18  C    2.480161   3.556823   3.454301   2.457771   1.524248
    19  C    2.838995   4.227988   4.560546   3.776561   2.491380
    20  C    3.047718   3.791377   3.611866   2.870057   2.539825
    21  H    4.006418   4.855203   4.705768   3.899966   3.479880
    22  H    3.491377   3.876797   3.318129   2.548367   2.786890
    23  H    2.725070   3.364803   3.502060   3.163462   2.812435
    24  C    2.541423   3.303643   3.187880   2.387400   1.526763
    25  H    3.482117   4.149022   3.709417   2.643986   2.151372
    26  H    2.832650   3.878774   4.072736   3.356829   2.182925
    27  H    2.758758   3.108528   3.014769   2.602307   2.156410
    28  C    4.185925   2.771100   2.373775   3.649492   4.605188
    29  C    4.233110   5.590371   5.741832   4.748379   3.575194
    30  C    4.566649   5.744615   5.548874   4.347462   3.473445
    31  O    3.771435   4.740794   4.338434   3.076029   2.460087
    32  C    5.928392   7.066658   6.754147   5.479592   4.746229
    33  C    3.812730   2.396593   2.763205   4.109842   4.676489
    34  C    2.620963   1.397069   2.426189   3.604394   3.763715
    35  H    2.960683   2.164382   3.418221   4.471804   4.346644
    36  H    5.275675   3.863491   3.366707   4.556463   5.623313
    37  H    4.746567   3.389794   3.854500   5.201178   5.723620
    38  H    4.431856   3.430597   2.158082   2.712810   4.087320
    39  C    5.426545   6.835591   7.094809   6.134070   4.913762
    40  C    6.603752   7.972738   8.067913   6.976180   5.872783
    41  C    6.805939   8.064358   7.915173   6.694629   5.796619
    42  H    7.546708   8.944552   9.107954   8.043238   6.901788
    43  H    7.861209   9.092185   8.871562   7.612078   6.790390
    44  H    6.440079   7.434822   6.922003   5.589807   5.105302
    45  H    5.610763   7.050098   7.507813   6.691434   5.384374
                    6          7          8          9         10
     6  C    0.000000
     7  C    4.908936   0.000000
     8  C    5.799279   1.499439   0.000000
     9  C    5.966295   1.466213   2.404538   0.000000
    10  C    7.160596   2.384967   1.548117   2.402017   0.000000
    11  C    7.285578   2.425994   2.454965   1.501986   1.547657
    12  F    6.081555   2.364475   1.351738   3.103713   2.360926
    13  F    5.717151   2.401954   1.344330   3.558509   2.383695
    14  F    7.415066   2.932709   2.340151   3.016221   1.344514
    15  F    8.205253   3.564448   2.408255   3.554179   1.330141
    16  F    8.250219   3.498893   3.604260   2.406591   2.386174
    17  F    7.930001   3.262972   3.114993   2.357059   2.359479
    18  C    4.721502   2.835270   4.276273   2.489629   4.810110
    19  C    5.916775   2.439127   3.662285   1.347759   3.731828
    20  C    4.670678   3.395717   4.609719   3.246604   5.350913
    21  H    5.730098   4.103439   5.213293   3.615607   5.737136
    22  H    4.136440   4.158808   5.399113   4.217923   6.288351
    23  H    4.541586   2.923516   3.899590   3.067073   4.804305
    24  C    4.378613   3.257802   4.625159   3.410957   5.127334
    25  H    4.749607   4.227437   5.648326   4.175570   6.089837
    26  H    5.333955   3.085412   4.335433   2.941558   4.517485
    27  H    4.028459   3.626890   4.820736   4.116056   5.452000
    28  C    1.392855   5.341740   5.907237   6.597424   7.370870
    29  C    7.056481   3.859969   4.987949   2.590196   4.766017
    30  C    6.746962   4.596831   5.922421   3.605856   5.937592
    31  O    5.465499   4.170780   5.622307   3.592369   5.976721
    32  C    7.873528   5.966741   7.266860   4.907102   7.163904
    33  C    2.438489   4.732305   4.981284   6.125250   6.473446
    34  C    2.838052   3.392001   3.613166   4.820649   5.091399
    35  H    3.928076   3.306661   3.068777   4.769570   4.521824
    36  H    2.147059   6.429966   6.951097   7.683513   8.430291
    37  H    3.418722   5.519007   5.519603   6.955099   7.004828
    38  H    1.090563   5.756360   6.763768   6.671367   8.074366
    39  C    8.427101   4.817669   5.696284   3.387261   5.112517
    40  C    9.351249   6.125085   7.070822   4.728543   6.479903
    41  C    9.103193   6.598290   7.742200   5.338792   7.370623
    42  H   10.407550   6.955305   7.768062   5.514896   7.007502
    43  H   10.015016   7.685461   8.830315   6.427135   8.423420
    44  H    7.912429   6.672351   8.048231   5.754947   8.072589
    45  H    8.871140   4.762452   5.371787   3.298378   4.548364
                   11         12         13         14         15
    11  C    0.000000
    12  F    3.056219   0.000000
    13  F    3.622196   2.167526   0.000000
    14  F    2.347586   3.470829   2.589607   0.000000
    15  F    2.403790   2.634914   3.012586   2.178638   0.000000
    16  F    1.346869   4.345845   4.581739   2.570513   3.053444
    17  F    1.350475   3.136538   4.382168   3.457103   2.596594
    18  C    3.939526   4.729095   5.198669   5.295175   5.963375
    19  C    2.582808   4.215010   4.771352   4.249288   4.836804
    20  C    4.542530   4.624071   5.593308   6.121095   6.313746
    21  H    4.713047   5.116091   6.330217   6.595424   6.590706
    22  H    5.577926   5.400906   6.234079   6.993002   7.278630
    23  H    4.224004   3.701447   4.871328   5.705842   5.656271
    24  C    4.717118   5.598129   5.007676   4.972144   6.453079
    25  H    5.501598   6.557456   6.093940   5.949918   7.410632
    26  H    4.039175   5.430359   4.793175   4.227928   5.840185
    27  H    5.332125   5.858503   4.904043   5.137081   6.761909
    28  C    7.761014   6.083326   5.565752   7.616311   8.283491
    29  C    3.365906   5.499292   6.125924   5.197557   5.758955
    30  C    4.648593   6.436139   6.962371   6.293631   7.015850
    31  O    4.926010   6.127695   6.529682   6.333062   7.141523
    32  C    5.797232   7.775571   8.312803   7.460131   8.196045
    33  C    7.093301   5.129990   4.450393   6.716163   7.270258
    34  C    5.725297   3.895785   3.150910   5.354460   5.933679
    35  H    5.406978   3.325692   2.337220   4.778459   5.208727
    36  H    8.846266   7.065204   6.548760   8.666465   9.306530
    37  H    7.789397   5.567195   4.808009   7.229210   7.662423
    38  H    8.063989   7.041204   6.757991   8.323367   9.156658
    39  C    3.594407   6.177614   6.875572   5.506611   5.908086
    40  C    4.969062   7.549834   8.230450   6.794544   7.253604
    41  C    5.901436   8.240226   8.854115   7.653148   8.273342
    42  H    5.505620   8.223953   8.934756   7.294042   7.646055
    43  H    6.946779   9.325101   9.936119   8.670216   9.300091
    44  H    6.764902   8.554427   9.033096   8.338961   9.151364
    45  H    3.036850   5.819474   6.563802   4.977128   5.171806
                   16         17         18         19         20
    16  F    0.000000
    17  F    2.163301   0.000000
    18  C    4.608070   4.440900   0.000000
    19  C    3.120582   3.131151   1.537510   0.000000
    20  C    5.449467   4.651767   1.529784   2.519203   0.000000
    21  H    5.519129   4.575010   2.158164   2.732042   1.097804
    22  H    6.476810   5.735593   2.154410   3.466495   1.097432
    23  H    5.327502   4.241574   2.186435   2.802853   1.097223
    24  C    5.067045   5.756889   2.534418   3.070367   3.890312
    25  H    5.736365   6.463399   2.782745   3.517611   4.120255
    26  H    4.174523   5.182513   2.801163   2.747428   4.273725
    27  H    5.713218   6.449611   3.476287   4.026127   4.683225
    28  C    8.801598   8.385004   5.768439   6.791623   5.639480
    29  C    3.425112   3.695989   2.370331   1.448450   3.260086
    30  C    4.753771   5.018843   2.256744   2.279241   3.152870
    31  O    5.300297   5.405564   1.433407   2.350111   2.392234
    32  C    5.691919   6.084980   3.596058   3.611521   4.335940
    33  C    8.174172   7.718555   5.845407   6.590389   5.768302
    34  C    6.801447   6.396857   4.891858   5.418035   4.962215
    35  H    6.491326   6.060313   5.367973   5.606819   5.472799
    36  H    9.893724   9.444535   6.760504   7.844786   6.555282
    37  H    8.888206   8.377126   6.873417   7.532083   6.747812
    38  H    8.976013   8.686695   5.082282   6.428514   4.990866
    39  C    3.230431   3.718577   3.756805   2.617968   4.514093
    40  C    4.471626   5.040939   4.669322   3.810102   5.392559
    41  C    5.546933   6.065754   4.598459   4.183790   5.313025
    42  H    4.832275   5.469869   5.716221   4.743683   6.397567
    43  H    6.512673   7.075713   5.616859   5.273602   6.281867
    44  H    6.712672   7.083237   4.083988   4.431563   4.733192
    45  H    2.496113   3.034624   4.339800   2.956282   5.029258
                   21         22         23         24         25
    21  H    0.000000
    22  H    1.785979   0.000000
    23  H    1.782393   1.790075   0.000000
    24  C    4.679633   4.121131   4.279565   0.000000
    25  H    4.796680   4.188652   4.741944   1.097390   0.000000
    26  H    4.919870   4.737507   4.605190   1.097064   1.788698
    27  H    5.577334   4.801972   4.930269   1.097833   1.786172
    28  C    6.698956   5.213085   5.276172   5.369259   5.899962
    29  C    3.043446   4.117106   3.826779   3.836895   3.931726
    30  C    2.955515   3.685740   4.035902   3.652129   3.370852
    31  O    2.600142   2.657207   3.360606   2.863649   2.544483
    32  C    3.953191   4.718422   5.287860   4.725848   4.208872
    33  C    6.817586   5.594594   5.197516   5.453622   6.199777
    34  C    5.990878   5.030993   4.335620   4.569117   5.454989
    35  H    6.426948   5.719452   4.727134   5.079920   6.065823
    36  H    7.588533   6.023190   6.213998   6.338813   6.787407
    37  H    7.770259   6.598168   6.093092   6.462113   7.241720
    38  H    5.983925   4.259728   5.051377   4.765576   4.896376
    39  C    4.103879   5.411554   4.988060   5.022962   5.104033
    40  C    4.853220   6.150741   6.032395   5.841317   5.684034
    41  C    4.784711   5.855709   6.150501   5.709813   5.302053
    42  H    5.803855   7.188440   6.976135   6.825641   6.692738
    43  H    5.705037   6.742005   7.159191   6.629229   6.116571
    44  H    4.404600   4.874830   5.773997   5.037215   4.321752
    45  H    4.652694   6.024531   5.292493   5.524850   5.782511
                   26         27         28         29         30
    26  H    0.000000
    27  H    1.783515   0.000000
    28  C    6.215418   4.878740   0.000000
    29  C    3.412268   4.899048   8.051476   0.000000
    30  C    3.534529   4.746906   7.905870   1.406057   0.000000
    31  O    3.143891   3.897389   6.678696   2.307725   1.352667
    32  C    4.588917   5.790304   9.101408   2.442741   1.387424
    33  C    6.106905   4.950175   1.399776   7.962185   8.061132
    34  C    5.057536   4.186712   2.423085   6.831552   7.094005
    35  H    5.361686   4.723368   3.415886   7.050962   7.511104
    36  H    7.225525   5.800852   1.092471   9.075960   8.858970
    37  H    7.057111   5.904419   2.159217   8.932333   9.099770
    38  H    5.807868   4.466214   2.177982   7.423240   6.912873
    39  C    4.403881   6.052469   9.380966   1.396602   2.427052
    40  C    5.275585   6.895305  10.406830   2.395456   2.764040
    41  C    5.344967   6.775776  10.276807   2.769450   2.373709
    42  H    6.177703   7.854724  11.434837   3.388766   3.855330
    43  H    6.285157   7.671948  11.228888   3.861814   3.366583
    44  H    5.085531   6.037941   9.214127   3.429927   2.157862
    45  H    4.788516   6.478997   9.705254   2.164348   3.419251
                   31         32         33         34         35
    31  O    0.000000
    32  C    2.425043   0.000000
    33  C    6.961611   9.352367   0.000000
    34  C    6.123886   8.434061   1.390078   0.000000
    35  H    6.684755   8.881784   2.162807   1.090029   0.000000
    36  H    7.594143  10.009571   2.156496   3.405721   4.309818
    37  H    8.027775  10.407277   1.091450   2.151825   2.492214
    38  H    5.575302   7.909684   3.435519   3.928560   5.018572
    39  C    3.604533   2.838692   9.205513   8.009443   8.108886
    40  C    4.110949   2.439532  10.352264   9.212498   9.386971
    41  C    3.650819   1.393102  10.410170   9.390682   9.719184
    42  H    5.202253   3.419794  11.324725  10.145663  10.251661
    43  H    4.558141   2.147139  11.421976  10.434102  10.788584
    44  H    2.715157   1.090571   9.620784   8.825483   9.380924
    45  H    4.471258   3.929404   9.375131   8.103801   8.056518
                   36         37         38         39         40
    36  H    0.000000
    37  H    2.474660   0.000000
    38  H    2.502487   4.328689   0.000000
    39  C   10.420535  10.136760   8.816607   0.000000
    40  C   11.414456  11.322964   9.616916   1.389764   0.000000
    41  C   11.224862  11.436681   9.212868   2.422877   1.400213
    42  H   12.454537  12.271897  10.696257   2.151515   1.091450
    43  H   12.150007  12.460744  10.051669   3.405328   2.156578
    44  H   10.049549  10.698942   7.798671   3.929196   3.436680
    45  H   10.770987  10.237658   9.369064   1.090807   2.163809
                   41         42         43         44         45
    41  C    0.000000
    42  H    2.159904   0.000000
    43  H    1.092447   2.475096   0.000000
    44  H    2.178588   4.329975   2.503131   0.000000
    45  H    3.416897   2.493272   4.310748   5.019863   0.000000
 Stoichiometry    C23H14F6O2
 Framework group  C1[X(C23H14F6O2)]
 Deg. of freedom   129
 Full point group                 C1      NOp   1
 RotChk:  IX=0 Diff= 1.20D-02
 Largest Abelian subgroup         C1      NOp   1
 Largest concise Abelian subgroup C1      NOp   1
                         Standard orientation:                         
 ---------------------------------------------------------------------
 Center     Atomic      Atomic             Coordinates (Angstroms)
 Number     Number       Type             X           Y           Z
 ---------------------------------------------------------------------
      1          6           0        1.410886   -0.311655    0.222588
      2          6           0        2.799690   -0.719737    0.139828
      3          6           0        2.786187   -2.124818    0.089007
      4          8           0        1.549448   -2.658809    0.204954
      5          6           0        0.625195   -1.604588    0.506874
      6          6           0        3.947648   -2.866270   -0.073253
      7          6           0        0.730067    0.839387    0.040464
      8          6           0        1.207684    2.243846   -0.177923
      9          6           0       -0.733930    0.832161   -0.039792
     10          6           0       -0.000500    3.097128    0.279098
     11          6           0       -1.244773    2.244344   -0.067001
     12          9           0        1.451754    2.497337   -1.483055
     13          9           0        2.316281    2.582828    0.502758
     14          9           0        0.067390    3.222500    1.616031
     15          9           0       -0.029197    4.308131   -0.270379
     16          9           0       -2.256173    2.504444    0.783571
     17          9           0       -1.678139    2.586422   -1.299461
     18          6           0       -0.596156   -1.626710   -0.404797
     19          6           0       -1.396864   -0.330703   -0.197022
     20          6           0       -0.224188   -1.794087   -1.879200
     21          1           0       -1.138664   -1.798836   -2.486558
     22          1           0        0.295184   -2.751754   -2.011430
     23          1           0        0.422883   -0.979388   -2.227716
     24          6           0        0.250963   -1.732794    1.981500
     25          1           0       -0.250711   -2.695659    2.141118
     26          1           0       -0.415442   -0.921678    2.300160
     27          1           0        1.162024   -1.700561    2.593189
     28          6           0        5.143387   -2.161330   -0.188636
     29          6           0       -2.783040   -0.748316   -0.150963
     30          6           0       -2.761101   -2.149915   -0.041254
     31          8           0       -1.514475   -2.674277   -0.067238
     32          6           0       -3.924010   -2.894040    0.096095
     33          6           0        5.179128   -0.762749   -0.143162
     34          6           0        4.008595   -0.030313    0.017172
     35          1           0        4.029412    1.059052    0.049014
     36          1           0        6.075400   -2.716334   -0.318310
     37          1           0        6.134608   -0.243700   -0.237558
     38          1           0        3.911422   -3.955640   -0.109125
     39          6           0       -3.999760   -0.063885   -0.110447
     40          6           0       -5.171769   -0.799096    0.021098
     41          6           0       -5.128597   -2.194826    0.124398
     42          1           0       -6.133826   -0.284503    0.051136
     43          1           0       -6.062007   -2.751810    0.233733
     44          1           0       -3.881810   -3.980479    0.181042
     45          1           0       -4.023956    1.024821   -0.173634
 ---------------------------------------------------------------------
 Rotational constants (GHZ):      0.2060066      0.1500586      0.0958134
 Leave Link  202 at Wed Aug 28 14:06:47 2019, MaxMem=   536870912 cpu:         0.0
 (Enter /pbs_home/pkowalski/g09d01/g09/l301.exe)
 Basis read from rwf:  (5D, 7F)
 No pseudopotential information found on rwf file.
 There are   535 symmetry adapted cartesian basis functions of A   symmetry.
 There are   504 symmetry adapted basis functions of A   symmetry.
   504 basis functions,   873 primitive gaussians,   535 cartesian basis functions
   111 alpha electrons      111 beta electrons
       nuclear repulsion energy      3362.8354337794 Hartrees.
 IExCor=20419 DFT=T Ex+Corr=CAM-B3LYP ExCW=0 ScaHFX=  1.000000
 ScaDFX=  1.000000  1.000000  1.000000  0.810000 ScalE2=  1.000000  1.000000
 IRadAn=      0 IRanWt=     -1 IRanGd=            0 ICorTp=0 IEmpDi=  4
  HFx wShort=  0.000000 wLong=  0.330000 cFull=  0.190000 cShort=  0.000000 cLong=  0.460000
  DFx wShort=  0.000000 wLong=  0.330000 cFull=  0.190000 cShort=  0.000000 cLong=  0.460000
 NAtoms=   45 NActive=   45 NUniq=   45 SFac= 1.00D+00 NAtFMM=   60 NAOKFM=F Big=F
 Integral buffers will be    131072 words long.
 Raffenetti 2 integral format.
 Two-electron integral symmetry is turned on.
 No density basis found on file   724.
 Leave Link  301 at Wed Aug 28 14:06:47 2019, MaxMem=   536870912 cpu:         0.5
 (Enter /pbs_home/pkowalski/g09d01/g09/l302.exe)
 NPDir=0 NMtPBC=     1 NCelOv=     1 NCel=       1 NClECP=     1 NCelD=      1
         NCelK=      1 NCelE2=     1 NClLst=     1 CellRange=     0.0.
 One-electron integrals computed using PRISM.
 NBasis=   504 RedAO= T EigKep=  2.48D-04  NBF=   504
 NBsUse=   504 1.00D-06 EigRej= -1.00D+00 NBFU=   504
 Precomputing XC quadrature grid using
 IXCGrd= 4 IRadAn=           0 IRanWt=          -1 IRanGd=           0 AccXCQ= 0.00D+00.
 Generated NRdTot=       0 NPtTot=           0 NUsed=           0 NTot=          32
 NSgBfM=   517   521   524   524   524 MxSgAt=    45 MxSgA2=    45.
 Leave Link  302 at Wed Aug 28 14:06:48 2019, MaxMem=   536870912 cpu:         9.8
 (Enter /pbs_home/pkowalski/g09d01/g09/l303.exe)
 DipDrv:  MaxL=1.
 Leave Link  303 at Wed Aug 28 14:06:48 2019, MaxMem=   536870912 cpu:         1.1
 (Enter /pbs_home/pkowalski/g09d01/g09/l401.exe)
 Initial guess from the checkpoint file:  "dae0097freq_closed_cam-b3lyp.chk"
 B after Tr=     0.000000    0.000000    0.000000
         Rot=    0.999983   -0.000901   -0.003649   -0.004425 Ang=  -0.67 deg.
 Guess basis will be translated and rotated to current coordinates.
 JPrj=2 DoOrth=T DoCkMO=T.
 Generating alternative initial guess.
 ExpMin= 1.22D-01 ExpMax= 2.89D+03 ExpMxC= 4.35D+02 IAcc=1 IRadAn=         1 AccDes= 0.00D+00
 Harris functional with IExCor=20419 and IRadAn=       1 diagonalized for initial guess.
 HarFok:  IExCor=20419 AccDes= 0.00D+00 IRadAn=         1 IDoV= 1 UseB2=F ITyADJ=14
 ICtDFT=  3500011 ScaDFX=  1.000000  1.000000  1.000000  1.000000
 FoFCou: FMM=F IPFlag=           0 FMFlag=      100000 FMFlg1=           0
         NFxFlg=           0 DoJE=T BraDBF=F KetDBF=T FulRan=T
         wScrn=  0.000000 ICntrl=     500 IOpCl=  0 I1Cent=   200000004 NGrid=           0
         NMat0=    1 NMatS0=      1 NMatT0=    0 NMatD0=    1 NMtDS0=    0 NMtDT0=    0
 Petite list used in FoFCou.
 Harris En= -1575.99192010443    
 Leave Link  401 at Wed Aug 28 14:06:52 2019, MaxMem=   536870912 cpu:        26.3
 (Enter /pbs_home/pkowalski/g09d01/g09/l502.exe)
 Closed shell SCF:
 Using DIIS extrapolation, IDIIS=  1040.
 Integral symmetry usage will be decided dynamically.
 IVT=      885537 IEndB=      885537 NGot=   536870912 MDV=   536288776
 LenX=   536288776 LenY=   536002016
 Requested convergence on RMS density matrix=1.00D-08 within 128 cycles.
 Requested convergence on MAX density matrix=1.00D-06.
 Requested convergence on             energy=1.00D-06.
 No special actions if energy rises.
 Fock matrices will be formed incrementally for  20 cycles.
 Integral accuracy reduced to 1.0D-05 until final iterations.

 Cycle   1  Pass 0  IDiag  1:
 FoFJK:  IHMeth= 1 ICntrl=       0 DoSepK=T KAlg= 0 I1Cent=   0 FoldK=F
 IRaf=         1 NMat=   1 IRICut=       1 DoRegI=T DoRafI=F ISym2E= 0.
 FoFCou: FMM=F IPFlag=           0 FMFlag=      100000 FMFlg1=           0
         NFxFlg=           0 DoJE=T BraDBF=F KetDBF=F FulRan=T
         wScrn=  0.000000 ICntrl=     500 IOpCl=  0 I1Cent=           0 NGrid=           0
         NMat0=    1 NMatS0=      1 NMatT0=    0 NMatD0=    1 NMtDS0=    0 NMtDT0=    0
 Symmetry not used in FoFCou.
 E= -1632.47069707419    
 DIIS: error= 3.81D-03 at cycle   1 NSaved=   1.
 NSaved= 1 IEnMin= 1 EnMin= -1632.47069707419     IErMin= 1 ErrMin= 3.81D-03
 ErrMax= 3.81D-03  0.00D+00 EMaxC= 1.00D-01 BMatC= 2.12D-02 BMatP= 2.12D-02
 IDIUse=3 WtCom= 9.62D-01 WtEn= 3.81D-02
 Coeff-Com:  0.100D+01
 Coeff-En:   0.100D+01
 Coeff:      0.100D+01
 Gap=     0.699 Goal=   None    Shift=    0.000
 GapD=    0.699 DampG=2.000 DampE=1.000 DampFc=2.0000 IDamp=-1.
 RMSDP=7.23D-04 MaxDP=4.23D-02              OVMax= 1.81D-02

 Cycle   2  Pass 0  IDiag  1:
 RMSU=  7.22D-04    CP:  9.97D-01
 E= -1632.49643918360     Delta-E=       -0.025742109412 Rises=F Damp=F
 DIIS: error= 9.81D-04 at cycle   2 NSaved=   2.
 NSaved= 2 IEnMin= 2 EnMin= -1632.49643918360     IErMin= 2 ErrMin= 9.81D-04
 ErrMax= 9.81D-04  0.00D+00 EMaxC= 1.00D-01 BMatC= 5.36D-04 BMatP= 2.12D-02
 IDIUse=3 WtCom= 9.90D-01 WtEn= 9.81D-03
 Coeff-Com: -0.100D+00 0.110D+01
 Coeff-En:   0.000D+00 0.100D+01
 Coeff:     -0.993D-01 0.110D+01
 Gap=     0.195 Goal=   None    Shift=    0.000
 RMSDP=1.24D-04 MaxDP=4.48D-03 DE=-2.57D-02 OVMax= 5.23D-03

 Cycle   3  Pass 0  IDiag  1:
 RMSU=  1.01D-04    CP:  9.97D-01  1.10D+00
 E= -1632.49757919190     Delta-E=       -0.001140008303 Rises=F Damp=F
 DIIS: error= 4.76D-04 at cycle   3 NSaved=   3.
 NSaved= 3 IEnMin= 3 EnMin= -1632.49757919190     IErMin= 3 ErrMin= 4.76D-04
 ErrMax= 4.76D-04  0.00D+00 EMaxC= 1.00D-01 BMatC= 1.98D-04 BMatP= 5.36D-04
 IDIUse=3 WtCom= 9.95D-01 WtEn= 4.76D-03
 Coeff-Com: -0.539D-01 0.437D+00 0.617D+00
 Coeff-En:   0.000D+00 0.000D+00 0.100D+01
 Coeff:     -0.536D-01 0.435D+00 0.619D+00
 Gap=     0.195 Goal=   None    Shift=    0.000
 RMSDP=5.28D-05 MaxDP=2.43D-03 DE=-1.14D-03 OVMax= 1.75D-03

 Cycle   4  Pass 0  IDiag  1:
 RMSU=  4.73D-05    CP:  9.97D-01  1.12D+00  8.15D-01
 E= -1632.49771785084     Delta-E=       -0.000138658936 Rises=F Damp=F
 DIIS: error= 1.68D-04 at cycle   4 NSaved=   4.
 NSaved= 4 IEnMin= 4 EnMin= -1632.49771785084     IErMin= 4 ErrMin= 1.68D-04
 ErrMax= 1.68D-04  0.00D+00 EMaxC= 1.00D-01 BMatC= 3.50D-05 BMatP= 1.98D-04
 IDIUse=3 WtCom= 9.98D-01 WtEn= 1.68D-03
 Coeff-Com:  0.294D-02-0.100D+00 0.268D+00 0.829D+00
 Coeff-En:   0.000D+00 0.000D+00 0.000D+00 0.100D+01
 Coeff:      0.294D-02-0.999D-01 0.268D+00 0.829D+00
 Gap=     0.195 Goal=   None    Shift=    0.000
 RMSDP=2.15D-05 MaxDP=8.41D-04 DE=-1.39D-04 OVMax= 1.44D-03

 Cycle   5  Pass 0  IDiag  1:
 RMSU=  1.23D-05    CP:  9.97D-01  1.12D+00  9.78D-01  8.76D-01
 E= -1632.49774908036     Delta-E=       -0.000031229525 Rises=F Damp=F
 DIIS: error= 5.44D-05 at cycle   5 NSaved=   5.
 NSaved= 5 IEnMin= 5 EnMin= -1632.49774908036     IErMin= 5 ErrMin= 5.44D-05
 ErrMax= 5.44D-05  0.00D+00 EMaxC= 1.00D-01 BMatC= 2.72D-06 BMatP= 3.50D-05
 IDIUse=1 WtCom= 1.00D+00 WtEn= 0.00D+00
 Coeff-Com:  0.323D-02-0.648D-01 0.113D+00 0.417D+00 0.532D+00
 Coeff:      0.323D-02-0.648D-01 0.113D+00 0.417D+00 0.532D+00
 Gap=     0.195 Goal=   None    Shift=    0.000
 RMSDP=6.43D-06 MaxDP=3.48D-04 DE=-3.12D-05 OVMax= 5.14D-04

 Initial convergence to 1.0D-05 achieved.  Increase integral accuracy.
 Cycle   6  Pass 1  IDiag  1:
 E= -1632.49778358758     Delta-E=       -0.000034507211 Rises=F Damp=F
 DIIS: error= 1.46D-04 at cycle   1 NSaved=   1.
 NSaved= 1 IEnMin= 1 EnMin= -1632.49778358758     IErMin= 1 ErrMin= 1.46D-04
 ErrMax= 1.46D-04  0.00D+00 EMaxC= 1.00D-01 BMatC= 6.01D-06 BMatP= 6.01D-06
 IDIUse=3 WtCom= 9.99D-01 WtEn= 1.46D-03
 Coeff-Com:  0.100D+01
 Coeff-En:   0.100D+01
 Coeff:      0.100D+01
 Gap=     0.195 Goal=   None    Shift=    0.000
 RMSDP=6.43D-06 MaxDP=3.48D-04 DE=-3.45D-05 OVMax= 3.37D-04

 Cycle   7  Pass 1  IDiag  1:
 RMSU=  1.29D-04    CP:  1.00D+00
 E= -1632.49778890271     Delta-E=       -0.000005315139 Rises=F Damp=F
 DIIS: error= 1.80D-05 at cycle   2 NSaved=   2.
 NSaved= 2 IEnMin= 2 EnMin= -1632.49778890271     IErMin= 2 ErrMin= 1.80D-05
 ErrMax= 1.80D-05  0.00D+00 EMaxC= 1.00D-01 BMatC= 4.14D-07 BMatP= 6.01D-06
 IDIUse=1 WtCom= 1.00D+00 WtEn= 0.00D+00
 Coeff-Com:  0.766D-01 0.923D+00
 Coeff:      0.766D-01 0.923D+00
 Gap=     0.195 Goal=   None    Shift=    0.000
 RMSDP=6.17D-06 MaxDP=2.26D-04 DE=-5.32D-06 OVMax= 4.01D-04

 Cycle   8  Pass 1  IDiag  1:
 RMSU=  4.55D-06    CP:  1.00D+00  1.03D+00
 E= -1632.49778862544     Delta-E=        0.000000277273 Rises=F Damp=F
 DIIS: error= 2.31D-05 at cycle   3 NSaved=   3.
 NSaved= 3 IEnMin= 2 EnMin= -1632.49778890271     IErMin= 2 ErrMin= 1.80D-05
 ErrMax= 2.31D-05  0.00D+00 EMaxC= 1.00D-01 BMatC= 7.30D-07 BMatP= 4.14D-07
 IDIUse=1 WtCom= 1.00D+00 WtEn= 0.00D+00
 Coeff-Com: -0.178D-01 0.578D+00 0.440D+00
 Coeff:     -0.178D-01 0.578D+00 0.440D+00
 Gap=     0.195 Goal=   None    Shift=    0.000
 RMSDP=2.63D-06 MaxDP=1.34D-04 DE= 2.77D-07 OVMax= 2.38D-04

 Cycle   9  Pass 1  IDiag  1:
 RMSU=  9.82D-07    CP:  1.00D+00  1.04D+00  4.84D-01
 E= -1632.49778930181     Delta-E=       -0.000000676373 Rises=F Damp=F
 DIIS: error= 1.51D-06 at cycle   4 NSaved=   4.
 NSaved= 4 IEnMin= 4 EnMin= -1632.49778930181     IErMin= 4 ErrMin= 1.51D-06
 ErrMax= 1.51D-06  0.00D+00 EMaxC= 1.00D-01 BMatC= 2.66D-09 BMatP= 4.14D-07
 IDIUse=1 WtCom= 1.00D+00 WtEn= 0.00D+00
 Coeff-Com: -0.778D-02 0.216D+00 0.171D+00 0.621D+00
 Coeff:     -0.778D-02 0.216D+00 0.171D+00 0.621D+00
 Gap=     0.195 Goal=   None    Shift=    0.000
 RMSDP=2.06D-07 MaxDP=8.99D-06 DE=-6.76D-07 OVMax= 6.36D-06

 Cycle  10  Pass 1  IDiag  1:
 RMSU=  1.85D-07    CP:  1.00D+00  1.04D+00  4.98D-01  1.04D+00
 E= -1632.49778930406     Delta-E=       -0.000000002241 Rises=F Damp=F
 DIIS: error= 6.93D-07 at cycle   5 NSaved=   5.
 NSaved= 5 IEnMin= 5 EnMin= -1632.49778930406     IErMin= 5 ErrMin= 6.93D-07
 ErrMax= 6.93D-07  0.00D+00 EMaxC= 1.00D-01 BMatC= 4.57D-10 BMatP= 2.66D-09
 IDIUse=1 WtCom= 1.00D+00 WtEn= 0.00D+00
 Coeff-Com:  0.163D-02-0.664D-01-0.473D-01 0.245D+00 0.867D+00
 Coeff:      0.163D-02-0.664D-01-0.473D-01 0.245D+00 0.867D+00
 Gap=     0.195 Goal=   None    Shift=    0.000
 RMSDP=1.05D-07 MaxDP=3.42D-06 DE=-2.24D-09 OVMax= 5.68D-06

 Cycle  11  Pass 1  IDiag  1:
 RMSU=  7.60D-08    CP:  1.00D+00  1.04D+00  4.99D-01  1.11D+00  9.50D-01
 E= -1632.49778930457     Delta-E=       -0.000000000513 Rises=F Damp=F
 DIIS: error= 1.44D-07 at cycle   6 NSaved=   6.
 NSaved= 6 IEnMin= 6 EnMin= -1632.49778930457     IErMin= 6 ErrMin= 1.44D-07
 ErrMax= 1.44D-07  0.00D+00 EMaxC= 1.00D-01 BMatC= 2.08D-11 BMatP= 4.57D-10
 IDIUse=1 WtCom= 1.00D+00 WtEn= 0.00D+00
 Coeff-Com:  0.941D-03-0.323D-01-0.240D-01 0.285D-01 0.240D+00 0.787D+00
 Coeff:      0.941D-03-0.323D-01-0.240D-01 0.285D-01 0.240D+00 0.787D+00
 Gap=     0.195 Goal=   None    Shift=    0.000
 RMSDP=2.72D-08 MaxDP=1.25D-06 DE=-5.13D-10 OVMax= 1.72D-06

 Cycle  12  Pass 1  IDiag  1:
 RMSU=  2.53D-08    CP:  1.00D+00  1.04D+00  5.00D-01  1.11D+00  9.82D-01
                    CP:  1.03D+00
 E= -1632.49778930451     Delta-E=        0.000000000060 Rises=F Damp=F
 DIIS: error= 4.67D-08 at cycle   7 NSaved=   7.
 NSaved= 7 IEnMin= 6 EnMin= -1632.49778930457     IErMin= 7 ErrMin= 4.67D-08
 ErrMax= 4.67D-08  0.00D+00 EMaxC= 1.00D-01 BMatC= 4.47D-12 BMatP= 2.08D-11
 IDIUse=1 WtCom= 1.00D+00 WtEn= 0.00D+00
 Coeff-Com:  0.196D-03-0.548D-02-0.437D-02-0.165D-01-0.499D-02 0.324D+00
 Coeff-Com:  0.707D+00
 Coeff:      0.196D-03-0.548D-02-0.437D-02-0.165D-01-0.499D-02 0.324D+00
 Coeff:      0.707D+00
 Gap=     0.195 Goal=   None    Shift=    0.000
 RMSDP=9.70D-09 MaxDP=2.67D-07 DE= 6.00D-11 OVMax= 6.85D-07

 SCF Done:  E(RCAM-B3LYP) =  -1632.49778930     A.U. after   12 cycles
            NFock= 12  Conv=0.97D-08     -V/T= 2.0084
 KE= 1.618841418134D+03 PE=-1.055055758610D+04 EE= 3.936382944887D+03
 Leave Link  502 at Wed Aug 28 14:12:59 2019, MaxMem=   536870912 cpu:      2929.8
 (Enter /pbs_home/pkowalski/g09d01/g09/l701.exe)
 Compute integral first derivatives.
 ... and contract with generalized density number  0.
 Leave Link  701 at Wed Aug 28 14:13:00 2019, MaxMem=   536870912 cpu:         4.3
 (Enter /pbs_home/pkowalski/g09d01/g09/l702.exe)
 L702 exits ... SP integral derivatives will be done elsewhere.
 Leave Link  702 at Wed Aug 28 14:13:00 2019, MaxMem=   536870912 cpu:         0.2
 (Enter /pbs_home/pkowalski/g09d01/g09/l703.exe)
 Compute integral first derivatives, UseDBF=F ICtDFT=           0.
 Integral derivatives from FoFJK, PRISM(SPDF).
 Calling FoFJK, ICntrl=      2127 FMM=F ISym2X=0 I1Cent= 0 IOpClX= 0 NMat=1 NMatS=1 NMatT=0.
 FoFJK:  IHMeth= 1 ICntrl=    2127 DoSepK=T KAlg= 0 I1Cent=   0 FoldK=F
 IRaf=         1 NMat=   1 IRICut=       1 DoRegI=T DoRafI=F ISym2E= 0.
 FoFCou: FMM=F IPFlag=           0 FMFlag=      100000 FMFlg1=         800
         NFxFlg=           0 DoJE=F BraDBF=F KetDBF=F FulRan=T
         wScrn=  0.000000 ICntrl=    2527 IOpCl=  0 I1Cent=           0 NGrid=           0
         NMat0=    1 NMatS0=      1 NMatT0=    0 NMatD0=    1 NMtDS0=    0 NMtDT0=    0
 Symmetry not used in FoFCou.
 Leave Link  703 at Wed Aug 28 14:15:43 2019, MaxMem=   536870912 cpu:      1298.0
 (Enter /pbs_home/pkowalski/g09d01/g09/l716.exe)
 Dipole        = 7.17666790D-04-1.31487989D+00 3.65815538D-02
 ***** Axes restored to original set *****
 -------------------------------------------------------------------
 Center     Atomic                   Forces (Hartrees/Bohr)
 Number     Number              X              Y              Z
 -------------------------------------------------------------------
      1        6           0.004193749    0.000858279   -0.002285856
      2        6          -0.000219823    0.000020082    0.001543974
      3        6           0.001215994   -0.000683715   -0.001920163
      4        8          -0.002242511    0.001563294    0.002980346
      5        6           0.002564344    0.001116147    0.000651207
      6        6          -0.000331378   -0.000121900   -0.000466860
      7        6          -0.003358256   -0.001739576    0.001698711
      8        6          -0.000179749   -0.000664249   -0.000166857
      9        6          -0.001961178   -0.000381485    0.001889487
     10        6          -0.000229838   -0.002268825   -0.002439497
     11        6          -0.000437959   -0.000545394    0.000987137
     12        9           0.000259196    0.000661991    0.001593837
     13        9          -0.000766453   -0.000784049   -0.001542662
     14        9           0.000666253    0.000580080   -0.000423238
     15        9          -0.000508103    0.000525928    0.000903533
     16        9          -0.000414219   -0.001680733   -0.000733586
     17        9           0.000318058    0.001239242    0.001751557
     18        6          -0.000030075    0.003227828    0.000012081
     19        6           0.000265066    0.000372682   -0.001705083
     20        6           0.000178884   -0.001063529    0.000778085
     21        1           0.000239066    0.000238648    0.000224089
     22        1          -0.000012016    0.000165496   -0.000093337
     23        1          -0.000085486    0.000273412   -0.000400367
     24        6          -0.000794494    0.000302769   -0.001523263
     25        1           0.000066474    0.000181629    0.000088881
     26        1           0.000464560    0.000078609    0.000079691
     27        1           0.000138461    0.000240244   -0.000399389
     28        6          -0.000608877    0.000086444   -0.000044172
     29        6          -0.000190159   -0.000688117   -0.000825352
     30        6          -0.000401364    0.001028224    0.000830443
     31        8           0.001486106   -0.002104029   -0.001482664
     32        6           0.000112061   -0.000188825    0.000595674
     33        6          -0.000355600    0.000175756   -0.000238188
     34        6           0.000018559    0.000108819   -0.000113309
     35        1           0.000089806   -0.000251730    0.000068436
     36        1           0.000119244    0.000049678    0.000032127
     37        1           0.000108560   -0.000182380   -0.000001226
     38        1           0.000254029    0.000071439   -0.000015981
     39        6          -0.000048194    0.000679275   -0.000289251
     40        6           0.000522659   -0.000228795    0.000250018
     41        6           0.000241790   -0.000372408    0.000052720
     42        1          -0.000225364   -0.000047600    0.000042153
     43        1          -0.000012511    0.000135149   -0.000005311
     44        1           0.000045760    0.000214551    0.000002864
     45        1          -0.000155073   -0.000198354    0.000058558
 -------------------------------------------------------------------
 Cartesian Forces:  Max     0.004193749 RMS     0.001037779
 Leave Link  716 at Wed Aug 28 14:15:43 2019, MaxMem=   536870912 cpu:         0.2
 (Enter /pbs_home/pkowalski/g09d01/g09/l103.exe)

 GradGradGradGradGradGradGradGradGradGradGradGradGradGradGradGradGradGrad
 Berny optimization.
 Using GEDIIS/GDIIS optimizer.
 FormGI is forming the generalized inverse of G from B-inverse, IUseBI=4.
 Internal  Forces:  Max     0.004959220 RMS     0.000600007
 Search for a local minimum.
 Step number   4 out of a maximum of  270
 All quantities printed in internal units (Hartrees-Bohrs-Radians)
 RMS Force = .60001D-03 SwitMx=.10000D-02 MixMth= 2
 Mixed Optimization -- En-DIIS/RFO-DIIS
 Update second derivatives using D2CorX and points    3    4
 DE= -3.22D-03 DEPred=-3.32D-03 R= 9.71D-01
 TightC=F SS=  1.41D+00  RLast= 5.39D-01 DXNew= 1.4270D+00 1.6162D+00
 Trust test= 9.71D-01 RLast= 5.39D-01 DXMaxT set to 1.43D+00
 ITU=  1  1  1  0
 Use linear search instead of GDIIS.
     Eigenvalues ---    0.00229   0.00230   0.00509   0.00797   0.00950
     Eigenvalues ---    0.00984   0.01084   0.01144   0.01289   0.01320
     Eigenvalues ---    0.01956   0.01973   0.01978   0.01986   0.01995
     Eigenvalues ---    0.02002   0.02002   0.02007   0.02079   0.02086
     Eigenvalues ---    0.02089   0.02093   0.02101   0.02105   0.02126
     Eigenvalues ---    0.02181   0.02281   0.02301   0.04419   0.04648
     Eigenvalues ---    0.04938   0.05475   0.05482   0.05747   0.05752
     Eigenvalues ---    0.05883   0.06243   0.07478   0.07517   0.08112
     Eigenvalues ---    0.08839   0.09018   0.09249   0.09575   0.10241
     Eigenvalues ---    0.10547   0.11135   0.12191   0.12474   0.14188
     Eigenvalues ---    0.14499   0.15914   0.15999   0.16000   0.16000
     Eigenvalues ---    0.16000   0.16000   0.16000   0.16000   0.16000
     Eigenvalues ---    0.16000   0.16000   0.16001   0.16005   0.16037
     Eigenvalues ---    0.16963   0.17417   0.20744   0.21981   0.22002
     Eigenvalues ---    0.22590   0.22705   0.24109   0.24223   0.24343
     Eigenvalues ---    0.24394   0.24675   0.24725   0.24791   0.25710
     Eigenvalues ---    0.27157   0.27832   0.28117   0.28354   0.28402
     Eigenvalues ---    0.28417   0.31918   0.32427   0.32463   0.32506
     Eigenvalues ---    0.32549   0.32580   0.32595   0.32974   0.33579
     Eigenvalues ---    0.34553   0.35722   0.35725   0.35727   0.35730
     Eigenvalues ---    0.35739   0.35803   0.36052   0.36343   0.37054
     Eigenvalues ---    0.37295   0.40065   0.40207   0.41447   0.41512
     Eigenvalues ---    0.41885   0.43855   0.44538   0.44645   0.45650
     Eigenvalues ---    0.45749   0.45806   0.46131   0.46567   0.47118
     Eigenvalues ---    0.47476   0.47977   0.48265   0.48411   0.48531
     Eigenvalues ---    0.48746   0.51144   0.52333   0.52414
 RFO step:  Lambda=-1.39348582D-03 EMin= 2.29069859D-03
 Quartic linear search produced a step of  0.29039.
 Iteration  1 RMS(Cart)=  0.04709706 RMS(Int)=  0.00073896
 Iteration  2 RMS(Cart)=  0.00170162 RMS(Int)=  0.00029785
 Iteration  3 RMS(Cart)=  0.00000074 RMS(Int)=  0.00029785
 ITry= 1 IFail=0 DXMaxC= 2.18D-01 DCOld= 1.00D+10 DXMaxT= 1.43D+00 DXLimC= 3.00D+00 Rises=F
 Variable       Old X    -DE/DX   Delta X   Delta X   Delta X     New X
                                 (Linear)    (Quad)   (Total)
    R1        2.73988  -0.00005   0.00101   0.00050   0.00164   2.74152
    R2        2.90908  -0.00158   0.00242  -0.00482  -0.00330   2.90578
    R3        2.55049  -0.00496   0.00701  -0.02032  -0.01300   2.53749
    R4        2.65708  -0.00055   0.00135  -0.00181  -0.00013   2.65695
    R5        2.64008   0.00016  -0.00031   0.00032  -0.00004   2.64004
    R6        2.55506  -0.00009  -0.00016  -0.00059  -0.00059   2.55447
    R7        2.62194   0.00053  -0.00023   0.00131   0.00103   2.62297
    R8        2.71015   0.00161   0.00317   0.00567   0.00854   2.71869
    R9        2.88041   0.00010  -0.00207   0.00258  -0.00015   2.88026
   R10        2.88516   0.00067  -0.00122   0.00275   0.00153   2.88670
   R11        2.63211   0.00022  -0.00034   0.00062   0.00033   2.63244
   R12        2.06086  -0.00020   0.00035  -0.00066  -0.00030   2.06056
   R13        2.83353  -0.00137   0.00075  -0.00541  -0.00456   2.82897
   R14        2.77074  -0.00057  -0.00151  -0.00274  -0.00302   2.76772
   R15        2.92552   0.00020   0.00182   0.00258   0.00416   2.92968
   R16        2.55442   0.00144  -0.00075   0.00310   0.00235   2.55676
   R17        2.54042   0.00137  -0.00042   0.00269   0.00227   2.54269
   R18        2.83834  -0.00156   0.00011  -0.00555  -0.00531   2.83304
   R19        2.54689  -0.00330   0.00422  -0.01474  -0.01001   2.53689
   R20        2.92465   0.00085   0.00165   0.00549   0.00677   2.93142
   R21        2.54076   0.00039  -0.00064   0.00018  -0.00045   2.54031
   R22        2.51360   0.00042  -0.00081  -0.00023  -0.00104   2.51256
   R23        2.54521   0.00051  -0.00137   0.00062  -0.00074   2.54447
   R24        2.55203   0.00215   0.00058   0.00484   0.00541   2.55744
   R25        2.90547  -0.00223   0.00105  -0.00715  -0.00657   2.89890
   R26        2.89087   0.00003  -0.00098  -0.00008  -0.00106   2.88981
   R27        2.70875   0.00190   0.00369   0.00669   0.01019   2.71894
   R28        2.73717  -0.00023  -0.00046  -0.00037  -0.00071   2.73647
   R29        2.07455   0.00028  -0.00052   0.00096   0.00044   2.07499
   R30        2.07385  -0.00007  -0.00055  -0.00043  -0.00098   2.07287
   R31        2.07345   0.00035  -0.00001   0.00115   0.00114   2.07459
   R32        2.07377  -0.00016  -0.00058  -0.00077  -0.00135   2.07242
   R33        2.07315   0.00046   0.00007   0.00160   0.00167   2.07482
   R34        2.07460   0.00032  -0.00047   0.00111   0.00064   2.07524
   R35        2.64519   0.00003  -0.00020   0.00006  -0.00005   2.64515
   R36        2.06447  -0.00012   0.00040  -0.00029   0.00010   2.06457
   R37        2.65706  -0.00061   0.00082  -0.00227  -0.00129   2.65578
   R38        2.63919   0.00012  -0.00071   0.00025  -0.00048   2.63871
   R39        2.55617   0.00017   0.00001  -0.00002   0.00001   2.55618
   R40        2.62185   0.00056  -0.00020   0.00141   0.00118   2.62303
   R41        2.63258   0.00022  -0.00015   0.00059   0.00046   2.63304
   R42        2.06088  -0.00020   0.00035  -0.00066  -0.00030   2.06058
   R43        2.62687   0.00041  -0.00046   0.00116   0.00075   2.62762
   R44        2.06254  -0.00019   0.00032  -0.00057  -0.00025   2.06229
   R45        2.05986  -0.00017   0.00058  -0.00051   0.00006   2.05992
   R46        2.62627   0.00050  -0.00063   0.00139   0.00079   2.62706
   R47        2.06133  -0.00026   0.00123  -0.00082   0.00041   2.06174
   R48        2.64602   0.00003   0.00009   0.00004   0.00017   2.64619
   R49        2.06254  -0.00020   0.00030  -0.00062  -0.00032   2.06222
   R50        2.06443  -0.00012   0.00039  -0.00027   0.00012   2.06454
    A1        1.83696   0.00032  -0.00320   0.00043  -0.00389   1.83307
    A2        2.36817   0.00031   0.00376   0.00112   0.00581   2.37398
    A3        2.07573  -0.00064   0.00017  -0.00146  -0.00128   2.07445
    A4        1.84848   0.00013  -0.00077   0.00014  -0.00108   1.84739
    A5        2.33919   0.00005   0.00116   0.00232   0.00382   2.34301
    A6        2.09240  -0.00016  -0.00075  -0.00119  -0.00192   2.09048
    A7        1.98269   0.00001   0.00142  -0.00181  -0.00087   1.98183
    A8        2.12964   0.00001   0.00046   0.00033   0.00081   2.13045
    A9        2.17084  -0.00002  -0.00188   0.00140  -0.00014   2.17070
   A10        1.89360  -0.00045  -0.00371  -0.00258  -0.00801   1.88559
   A11        1.82305  -0.00015  -0.00056  -0.00505  -0.00590   1.81715
   A12        1.88672   0.00051   0.00627   0.01243   0.01851   1.90523
   A13        1.95411  -0.00109  -0.00013  -0.01505  -0.01520   1.93891
   A14        1.96039  -0.00027  -0.00377  -0.00274  -0.00628   1.95411
   A15        1.87504   0.00037  -0.00082   0.00228   0.00150   1.87654
   A16        1.96066   0.00055  -0.00105   0.00671   0.00577   1.96643
   A17        2.04639   0.00027  -0.00057   0.00120   0.00055   2.04694
   A18        2.10580  -0.00031  -0.00081  -0.00205  -0.00282   2.10298
   A19        2.13099   0.00004   0.00138   0.00084   0.00226   2.13325
   A20        2.28868  -0.00083   0.00271  -0.00489  -0.00430   2.28438
   A21        2.10233   0.00051   0.00023   0.00495   0.00428   2.10661
   A22        1.89093   0.00033   0.00032   0.00134   0.00123   1.89216
   A23        1.79741  -0.00043   0.00460  -0.00207   0.00277   1.80018
   A24        1.95389   0.00020   0.00227  -0.00061   0.00169   1.95557
   A25        2.00988  -0.00064   0.00100  -0.00827  -0.00742   2.00246
   A26        1.89925  -0.00015  -0.00505  -0.00274  -0.00781   1.89145
   A27        1.93383   0.00037   0.00055   0.00282   0.00318   1.93701
   A28        1.86784   0.00062  -0.00342   0.01041   0.00702   1.87485
   A29        1.91342   0.00049   0.00124   0.00379   0.00457   1.91798
   A30        2.09644   0.00094   0.00051   0.00817   0.00815   2.10460
   A31        2.26766  -0.00138   0.00020  -0.00562  -0.00758   2.26009
   A32        1.83145  -0.00011  -0.00024   0.00147   0.00090   1.83235
   A33        1.88130   0.00024   0.00136   0.00803   0.00946   1.89075
   A34        1.97871  -0.00026  -0.00142  -0.00975  -0.01118   1.96753
   A35        1.89056   0.00033   0.00169   0.00716   0.00894   1.89950
   A36        1.97353  -0.00016  -0.00204  -0.00683  -0.00892   1.96461
   A37        1.90388   0.00000   0.00091   0.00125   0.00219   1.90607
   A38        1.81376  -0.00058   0.00318  -0.00323   0.00028   1.81404
   A39        2.01034  -0.00091  -0.00223  -0.01602  -0.01842   1.99193
   A40        1.94317   0.00041   0.00429   0.00645   0.01069   1.95387
   A41        1.93488   0.00035   0.00111  -0.00028   0.00081   1.93569
   A42        1.89917   0.00040  -0.00265   0.00507   0.00206   1.90124
   A43        1.86131   0.00039  -0.00356   0.00865   0.00519   1.86650
   A44        1.90100  -0.00044   0.00297   0.00113   0.00383   1.90482
   A45        1.96407   0.00012   0.00054   0.00476   0.00543   1.96950
   A46        1.96395   0.00039  -0.00410  -0.00166  -0.00567   1.95827
   A47        1.92741   0.00033   0.00104  -0.00035   0.00058   1.92799
   A48        1.82406  -0.00040  -0.00120  -0.00557  -0.00673   1.81733
   A49        1.87841  -0.00002   0.00067   0.00092   0.00162   1.88003
   A50        2.07932  -0.00071   0.00080  -0.00294  -0.00205   2.07727
   A51        2.36854  -0.00002   0.00137  -0.00081   0.00088   2.36942
   A52        1.83347   0.00073  -0.00162   0.00399   0.00181   1.83528
   A53        1.90831   0.00019  -0.00088   0.00249   0.00161   1.90993
   A54        1.90358   0.00012  -0.00124   0.00118  -0.00007   1.90352
   A55        1.94797  -0.00050  -0.00011  -0.00527  -0.00539   1.94258
   A56        1.90053   0.00008   0.00116   0.00330   0.00445   1.90499
   A57        1.89519   0.00010   0.00096   0.00017   0.00113   1.89632
   A58        1.90771   0.00002   0.00016  -0.00167  -0.00153   1.90618
   A59        1.90310  -0.00011  -0.00132  -0.00066  -0.00198   1.90111
   A60        1.94696  -0.00018   0.00003  -0.00237  -0.00234   1.94462
   A61        1.90951   0.00021  -0.00079   0.00236   0.00157   1.91108
   A62        1.90580   0.00003   0.00030  -0.00099  -0.00069   1.90511
   A63        1.90085   0.00013   0.00109   0.00307   0.00417   1.90502
   A64        1.89711  -0.00008   0.00073  -0.00128  -0.00055   1.89656
   A65        2.12340  -0.00033   0.00055  -0.00157  -0.00097   2.12243
   A66        2.07728   0.00021  -0.00049   0.00121   0.00069   2.07797
   A67        2.08250   0.00012  -0.00006   0.00036   0.00028   2.08278
   A68        1.84934   0.00010  -0.00045   0.00003  -0.00060   1.84874
   A69        2.33695  -0.00023  -0.00032   0.00065   0.00045   2.33740
   A70        2.09422   0.00015   0.00060   0.00046   0.00104   2.09526
   A71        1.98155  -0.00025   0.00095  -0.00265  -0.00199   1.97956
   A72        2.12855  -0.00013  -0.00024  -0.00049  -0.00069   2.12786
   A73        2.17300   0.00038  -0.00073   0.00305   0.00250   2.17550
   A74        1.88773  -0.00034  -0.00347  -0.00015  -0.00457   1.88316
   A75        2.04606   0.00018  -0.00081   0.00077  -0.00009   2.04597
   A76        2.10549  -0.00016  -0.00068  -0.00099  -0.00164   2.10385
   A77        2.13162  -0.00003   0.00148   0.00021   0.00172   2.13334
   A78        2.10447  -0.00007  -0.00010  -0.00018  -0.00022   2.10424
   A79        2.08828   0.00005   0.00040   0.00006   0.00044   2.08872
   A80        2.09043   0.00003  -0.00030   0.00012  -0.00021   2.09022
   A81        2.07004   0.00028   0.00042   0.00141   0.00174   2.07178
   A82        2.10266  -0.00036  -0.00101  -0.00249  -0.00348   2.09918
   A83        2.11049   0.00008   0.00059   0.00107   0.00168   2.11217
   A84        2.06939   0.00008  -0.00023   0.00036   0.00011   2.06949
   A85        2.10223  -0.00005  -0.00080  -0.00031  -0.00110   2.10113
   A86        2.11154  -0.00003   0.00102   0.00000   0.00102   2.11256
   A87        2.10401  -0.00013  -0.00037  -0.00051  -0.00084   2.10317
   A88        2.09039   0.00015  -0.00013   0.00105   0.00090   2.09128
   A89        2.08876  -0.00002   0.00049  -0.00051  -0.00003   2.08873
   A90        2.12406  -0.00015   0.00103  -0.00060   0.00045   2.12451
   A91        2.07708   0.00013  -0.00068   0.00082   0.00012   2.07721
   A92        2.08203   0.00002  -0.00035  -0.00020  -0.00057   2.08146
    D1        0.19841   0.00008   0.01980   0.00062   0.02031   0.21872
    D2       -3.03162   0.00034   0.01413   0.01851   0.03266  -2.99897
    D3       -2.86546   0.00015   0.01000  -0.00078   0.00897  -2.85649
    D4        0.18770   0.00041   0.00433   0.01710   0.02131   0.20901
    D5       -0.26405  -0.00038  -0.02723  -0.02516  -0.05238  -0.31642
    D6       -2.35486  -0.00024  -0.02561  -0.02536  -0.05094  -2.40579
    D7        1.75958  -0.00056  -0.02859  -0.03263  -0.06110   1.69848
    D8        2.81553  -0.00040  -0.01909  -0.02392  -0.04298   2.77255
    D9        0.72472  -0.00025  -0.01747  -0.02412  -0.04154   0.68318
   D10       -1.44403  -0.00058  -0.02045  -0.03138  -0.05170  -1.49573
   D11       -0.14752  -0.00042  -0.00762  -0.02959  -0.03729  -0.18481
   D12        2.93377  -0.00007   0.03014   0.00426   0.03453   2.96830
   D13        3.07977  -0.00038  -0.01831  -0.03122  -0.04977   3.03000
   D14       -0.12212  -0.00003   0.01945   0.00263   0.02205  -0.10008
   D15       -0.06056   0.00050  -0.00524   0.02813   0.02299  -0.03757
   D16        3.07504   0.00026  -0.00544   0.01309   0.00776   3.08280
   D17       -3.12884   0.00027  -0.00064   0.01309   0.01246  -3.11638
   D18        0.00676   0.00004  -0.00083  -0.00194  -0.00277   0.00399
   D19       -3.05218  -0.00035   0.00679  -0.02004  -0.01334  -3.06552
   D20        0.09149  -0.00019   0.00780  -0.01258  -0.00488   0.08661
   D21       -0.00871  -0.00004   0.00052  -0.00010   0.00043  -0.00828
   D22        3.13495   0.00011   0.00152   0.00735   0.00889  -3.13934
   D23       -0.11799  -0.00067  -0.01313  -0.04570  -0.05860  -0.17659
   D24        3.02977  -0.00043  -0.01294  -0.03025  -0.04297   2.98680
   D25       -0.00247  -0.00002   0.00022   0.00177   0.00197  -0.00049
   D26        3.14102   0.00005   0.00021   0.00439   0.00459  -3.13758
   D27        3.13247  -0.00029   0.00002  -0.01494  -0.01494   3.11753
   D28       -0.00723  -0.00022   0.00000  -0.01231  -0.01232  -0.01956
   D29        0.23282   0.00064   0.02455   0.04207   0.06650   0.29931
   D30        2.27336   0.00102   0.02982   0.05251   0.08190   2.35527
   D31       -1.84519   0.00179   0.02537   0.06081   0.08613  -1.75905
   D32       -0.95693   0.00003   0.01018   0.02051   0.03079  -0.92615
   D33        1.18637   0.00021   0.01395   0.02408   0.03800   1.22437
   D34       -2.97101   0.00057   0.01216   0.02760   0.03992  -2.93108
   D35       -2.95904   0.00005   0.00910   0.02065   0.03029  -2.92875
   D36       -0.81574   0.00024   0.01286   0.02422   0.03750  -0.77823
   D37        1.31007   0.00059   0.01107   0.02774   0.03943   1.34951
   D38        1.20789  -0.00062   0.01376   0.01477   0.02873   1.23661
   D39       -2.93200  -0.00044   0.01753   0.01835   0.03594  -2.89606
   D40       -0.80619  -0.00009   0.01574   0.02186   0.03786  -0.76832
   D41       -3.08137   0.00022   0.00545   0.02845   0.03390  -3.04748
   D42        1.09554   0.00037   0.00593   0.03163   0.03755   1.13309
   D43       -1.00412   0.00044   0.00552   0.03319   0.03870  -0.96542
   D44       -1.08955  -0.00031   0.00424   0.01583   0.01986  -1.06970
   D45        3.08736  -0.00017   0.00472   0.01901   0.02351   3.11087
   D46        0.98770  -0.00010   0.00431   0.02057   0.02466   1.01235
   D47        1.07491  -0.00004  -0.00185   0.01839   0.01677   1.09168
   D48       -1.03136   0.00010  -0.00137   0.02157   0.02042  -1.01094
   D49       -3.13102   0.00018  -0.00177   0.02312   0.02157  -3.10945
   D50        0.00038   0.00002   0.00068   0.00038   0.00107   0.00145
   D51       -3.14068   0.00001  -0.00004  -0.00021  -0.00024  -3.14092
   D52        3.14005  -0.00005   0.00069  -0.00229  -0.00160   3.13845
   D53       -0.00101  -0.00006  -0.00002  -0.00288  -0.00291  -0.00392
   D54       -2.74196   0.00057   0.02518   0.03323   0.05859  -2.68336
   D55        1.50385   0.00090   0.02748   0.03790   0.06540   1.56925
   D56       -0.63491   0.00039   0.02947   0.03076   0.06034  -0.57457
   D57        0.45439   0.00024  -0.00907   0.00236  -0.00660   0.44779
   D58       -1.58299   0.00057  -0.00677   0.00703   0.00020  -1.58278
   D59        2.56144   0.00006  -0.00477  -0.00011  -0.00486   2.55658
   D60        3.01644  -0.00020  -0.02799  -0.03313  -0.06147   2.95497
   D61       -0.22832   0.00013  -0.01379   0.02397   0.01031  -0.21801
   D62       -0.17300   0.00005   0.00221  -0.00651  -0.00445  -0.17745
   D63        2.86543   0.00037   0.01642   0.05059   0.06733   2.93276
   D64       -0.56034  -0.00039   0.01350   0.00212   0.01546  -0.54489
   D65        1.45191   0.00003   0.01591   0.01458   0.03043   1.48234
   D66       -2.72210   0.00004   0.01711   0.01558   0.03262  -2.68948
   D67        1.51549  -0.00045   0.01626  -0.00090   0.01529   1.53078
   D68       -2.75544  -0.00002   0.01867   0.01157   0.03026  -2.72518
   D69       -0.64627  -0.00002   0.01987   0.01257   0.03246  -0.61381
   D70       -2.71863   0.00043   0.00928   0.01176   0.02094  -2.69769
   D71       -0.70637   0.00086   0.01169   0.02422   0.03591  -0.67047
   D72        1.40280   0.00087   0.01289   0.02522   0.03811   1.44090
   D73       -0.18545  -0.00040   0.00601   0.00723   0.01340  -0.17206
   D74       -2.30539   0.00010   0.00367   0.01911   0.02265  -2.28273
   D75        1.85606  -0.00006   0.00666   0.01443   0.02115   1.87721
   D76        3.07256  -0.00096  -0.01007  -0.05837  -0.06801   3.00455
   D77        0.95263  -0.00046  -0.01241  -0.04649  -0.05875   0.89388
   D78       -1.16911  -0.00062  -0.00942  -0.05117  -0.06026  -1.22937
   D79       -0.08600  -0.00043   0.00826  -0.02674  -0.01863  -0.10463
   D80        2.97899  -0.00029   0.01761  -0.02169  -0.00404   2.97495
   D81        2.92877   0.00014   0.02583   0.04435   0.06995   2.99871
   D82       -0.28943   0.00028   0.03519   0.04940   0.08454  -0.20489
   D83        0.46013   0.00046  -0.01249  -0.00584  -0.01828   0.44185
   D84        2.62967  -0.00081  -0.01258  -0.02738  -0.03983   2.58984
   D85       -1.61183   0.00010  -0.01788  -0.01398  -0.03179  -1.64362
   D86       -1.54568   0.00009  -0.01468  -0.01895  -0.03366  -1.57934
   D87        0.62386  -0.00118  -0.01477  -0.04050  -0.05521   0.56865
   D88        2.66554  -0.00027  -0.02007  -0.02710  -0.04717   2.61837
   D89        2.62518  -0.00003  -0.01570  -0.02113  -0.03686   2.58832
   D90       -1.48846  -0.00131  -0.01579  -0.04268  -0.05842  -1.54688
   D91        0.55322  -0.00040  -0.02109  -0.02927  -0.05037   0.50285
   D92        0.69562  -0.00030  -0.00776  -0.00013  -0.00777   0.68785
   D93       -2.39061  -0.00039  -0.01466  -0.00368  -0.01833  -2.40893
   D94       -1.46954  -0.00037  -0.01111  -0.00666  -0.01764  -1.48718
   D95        1.72741  -0.00046  -0.01800  -0.01020  -0.02819   1.69922
   D96        2.79815  -0.00028  -0.01172  -0.00458  -0.01619   2.78197
   D97       -0.28807  -0.00037  -0.01862  -0.00812  -0.02674  -0.31482
   D98       -3.13743   0.00046  -0.00118   0.02476   0.02374  -3.11369
   D99        1.06930   0.00018  -0.00133   0.01859   0.01742   1.08673
   D100      -1.04032   0.00039  -0.00063   0.02327   0.02280  -1.01752
   D101      -1.00903   0.00021   0.00373   0.02929   0.03293  -0.97609
   D102      -3.08547  -0.00008   0.00358   0.02312   0.02661  -3.05886
   D103       1.08809   0.00014   0.00428   0.02780   0.03199   1.12007
   D104       0.97210  -0.00010   0.00320   0.02302   0.02615   0.99825
   D105      -1.10435  -0.00039   0.00305   0.01685   0.01983  -1.08452
   D106       3.06921  -0.00017   0.00375   0.02153   0.02520   3.09441
   D107       2.32654   0.00004   0.02067   0.01920   0.03961   2.36615
   D108       0.26654   0.00061   0.01998   0.02209   0.04196   0.30851
   D109      -1.78291   0.00044   0.01908   0.02481   0.04388  -1.73904
   D110      -2.86833   0.00003   0.00185  -0.01165  -0.00998  -2.87831
   D111       0.19144   0.00028  -0.00077   0.00582   0.00494   0.19638
   D112       0.20399   0.00012   0.01039  -0.00727   0.00312   0.20711
   D113      -3.01942   0.00037   0.00777   0.01020   0.01804  -3.00139
   D114      -0.00260  -0.00002  -0.00099  -0.00239  -0.00337  -0.00598
   D115      -3.14094  -0.00008  -0.00111  -0.00467  -0.00579   3.13645
   D116       3.13845  -0.00002  -0.00027  -0.00180  -0.00206   3.13639
   D117       0.00012  -0.00007  -0.00039  -0.00408  -0.00448  -0.00436
   D118      -0.04434   0.00054   0.00213   0.02387   0.02607  -0.01827
   D119       3.08412   0.00031  -0.00127   0.01652   0.01533   3.09945
   D120      -3.11788   0.00035   0.00434   0.00932   0.01367  -3.10421
   D121       0.01058   0.00012   0.00095   0.00198   0.00293   0.01352
   D122      -3.06567  -0.00036   0.00162  -0.01984  -0.01829  -3.08396
   D123       0.06816  -0.00021   0.00150  -0.01274  -0.01131   0.05685
   D124      -0.01493  -0.00009  -0.00133  -0.00045  -0.00177  -0.01671
   D125       3.11890   0.00006  -0.00144   0.00664   0.00521   3.12411
   D126      -0.15037  -0.00066  -0.01467  -0.02963  -0.04417  -0.19453
   D127       3.00474  -0.00042  -0.01117  -0.02204  -0.03306   2.97169
   D128      -0.00213  -0.00008  -0.00026  -0.00234  -0.00261  -0.00474
   D129      -3.13989   0.00000   0.00095  -0.00061   0.00033  -3.13956
   D130       3.12486  -0.00034  -0.00404  -0.01056  -0.01463   3.11023
   D131      -0.01291  -0.00027  -0.00283  -0.00883  -0.01168  -0.02460
   D132      -0.00163   0.00000  -0.00001   0.00127   0.00127  -0.00036
   D133      -3.13929  -0.00001   0.00049  -0.00138  -0.00088  -3.14017
   D134       3.13608  -0.00007  -0.00123  -0.00049  -0.00173   3.13434
   D135      -0.00158  -0.00008  -0.00074  -0.00314  -0.00389  -0.00547
   D136       0.00673   0.00004   0.00037   0.00221   0.00255   0.00929
   D137      -3.13694  -0.00012  -0.00064  -0.00529  -0.00598   3.14026
   D138      -3.13812   0.00009   0.00049   0.00448   0.00497  -3.13315
   D139       0.00139  -0.00007  -0.00052  -0.00301  -0.00356  -0.00217
   D140       0.01135   0.00002   0.00107  -0.00060   0.00046   0.01181
   D141      -3.13764   0.00010   0.00091   0.00443   0.00533  -3.13231
   D142      -3.12244  -0.00014   0.00119  -0.00773  -0.00657  -3.12900
   D143       0.01176  -0.00005   0.00103  -0.00270  -0.00169   0.01007
   D144      -0.00309   0.00003  -0.00041   0.00018  -0.00023  -0.00332
   D145       3.13455   0.00004  -0.00091   0.00284   0.00193   3.13649
   D146      -3.13730  -0.00006  -0.00024  -0.00485  -0.00510   3.14079
   D147       0.00035  -0.00005  -0.00074  -0.00219  -0.00294  -0.00258
         Item               Value     Threshold  Converged?
 Maximum Force            0.004959     0.000450     NO 
 RMS     Force            0.000600     0.000300     NO 
 Maximum Displacement     0.218470     0.001800     NO 
 RMS     Displacement     0.046704     0.001200     NO 
 Predicted change in Energy=-9.303714D-04
 Lowest energy point so far.  Saving SCF results.
 GradGradGradGradGradGradGradGradGradGradGradGradGradGradGradGradGradGrad

 Leave Link  103 at Wed Aug 28 14:15:43 2019, MaxMem=   536870912 cpu:         1.0
 (Enter /pbs_home/pkowalski/g09d01/g09/l202.exe)
                          Input orientation:                          
 ---------------------------------------------------------------------
 Center     Atomic      Atomic             Coordinates (Angstroms)
 Number     Number       Type             X           Y           Z
 ---------------------------------------------------------------------
      1          6           0       -1.700060    0.013550   -0.422306
      2          6           0       -3.012563    0.287713   -0.976245
      3          6           0       -3.814680   -0.812592   -0.625858
      4          8           0       -3.146606   -1.775070    0.048375
      5          6           0       -1.742465   -1.467392   -0.010657
      6          6           0       -5.167295   -0.865883   -0.932745
      7          6           0       -0.593685    0.727737   -0.159762
      8          6           0       -0.214002    2.123562   -0.545242
      9          6           0        0.504385    0.147235    0.616354
     10          6           0        1.335719    2.080571   -0.543479
     11          6           0        1.706881    1.039686    0.545163
     12          9           0       -0.616462    3.031459    0.373619
     13          9           0       -0.683512    2.524917   -1.740622
     14          9           0        1.747379    1.623835   -1.738886
     15          9           0        1.882463    3.271433   -0.318243
     16          9           0        2.848934    0.400295    0.229113
     17          9           0        1.927079    1.685928    1.713672
     18          6           0       -1.065934   -1.629252    1.345511
     19          6           0        0.333100   -1.002669    1.287613
     20          6           0       -1.877308   -1.020887    2.490100
     21          1           0       -1.327620   -1.143104    3.432753
     22          1           0       -2.839248   -1.542798    2.564269
     23          1           0       -2.058597    0.049299    2.325604
     24          6           0       -1.122069   -2.355322   -1.087769
     25          1           0       -1.257137   -3.405978   -0.803903
     26          1           0       -0.050336   -2.149704   -1.208597
     27          1           0       -1.625077   -2.173789   -2.046939
     28          6           0       -5.712003    0.223410   -1.608954
     29          6           0        1.193335   -1.931717    1.990315
     30          6           0        0.435651   -3.102447    2.164641
     31          8           0       -0.819431   -3.009416    1.668823
     32          6           0        0.965043   -4.236657    2.764638
     33          6           0       -4.931776    1.328541   -1.968443
     34          6           0       -3.578824    1.372310   -1.650589
     35          1           0       -2.964047    2.228652   -1.928011
     36          1           0       -6.774168    0.212258   -1.864478
     37          1           0       -5.390142    2.162893   -2.502043
     38          1           0       -5.766211   -1.730561   -0.645327
     39          6           0        2.524155   -1.890999    2.411074
     40          6           0        3.064583   -3.019188    3.017485
     41          6           0        2.291211   -4.174115    3.187454
     42          1           0        4.099981   -3.006753    3.362001
     43          1           0        2.737914   -5.050780    3.662310
     44          1           0        0.357369   -5.133761    2.886846
     45          1           0        3.122235   -0.990493    2.263685
 ---------------------------------------------------------------------
                    Distance matrix (angstroms):
                    1          2          3          4          5
     1  C    0.000000
     2  C    1.450751   0.000000
     3  C    2.279377   1.405999   0.000000
     4  O    2.348020   2.307138   1.351768   0.000000
     5  C    1.537674   2.371899   2.258608   1.438667   0.000000
     6  C    3.613263   2.444492   1.388015   2.423303   3.597432
     7  C    1.342780   2.590605   3.600648   3.581169   2.482039
     8  C    2.583725   3.374619   4.646761   4.914457   3.939154
     9  C    2.440546   3.863292   4.595506   4.165044   2.836987
    10  C    3.674673   4.723261   5.907943   5.942012   4.727278
    11  C    3.687302   5.015306   5.940527   5.632583   4.300274
    12  F    3.303855   3.884788   5.099440   5.441520   4.653516
    13  F    3.013021   3.318710   4.710189   5.268514   4.478024
    14  F    4.026319   5.002389   6.173452   6.220768   4.972069
    15  F    4.843460   5.770341   7.016504   7.133943   5.974209
    16  F    4.611645   5.985208   6.826846   6.380547   4.962528
    17  F    4.529391   5.795751   6.684594   6.363490   5.136369
    18  C    2.495213   3.585340   3.479774   2.456221   1.524166
    19  C    2.844339   4.240708   4.571825   3.773682   2.491875
    20  C    3.095736   3.875150   3.675050   2.853407   2.543882
    21  H    4.042034   4.932092   4.771481   3.893855   3.483436
    22  H    3.555221   3.989492   3.414906   2.545220   2.799797
    23  H    2.771431   3.445155   3.540877   3.114138   2.803284
    24  C    2.527542   3.251467   3.137441   2.392962   1.527574
    25  H    3.469145   4.093235   3.646694   2.637487   2.150093
    26  H    2.831874   3.843147   4.037046   3.362621   2.182639
    27  H    2.725712   3.021671   2.943924   2.619994   2.158523
    28  C    4.189017   2.773343   2.374787   3.649921   4.601152
    29  C    4.239875   5.604991   5.759949   4.757180   3.583072
    30  C    4.578536   5.766154   5.576346   4.367274   3.485615
    31  O    3.779768   4.762065   4.366132   3.092766   2.459772
    32  C    5.943369   7.091225   6.787152   5.508462   4.764629
    33  C    3.816246   2.398157   2.763130   4.109354   4.671389
    34  C    2.623864   1.397048   2.424768   3.602678   3.758391
    35  H    2.961671   2.162281   3.415896   4.468693   4.339269
    36  H    5.278818   3.865789   3.367947   4.557158   5.619245
    37  H    4.749915   3.390759   3.854305   5.200542   5.717651
    38  H    4.430039   3.430089   2.156738   2.710264   4.081984
    39  C    5.431330   6.846603   7.111030   6.144374   4.924253
    40  C    6.612978   7.988565   8.091185   6.995879   5.889433
    41  C    6.818881   8.085438   7.945004   6.721539   5.815909
    42  H    7.555375   8.958916   9.130127   8.062890   6.919439
    43  H    7.875731   9.115025   8.904331   7.643192   6.812133
    44  H    6.455873   7.461386   6.958274   5.622772   5.123191
    45  H    5.610452   7.054552   7.516774   6.694888   5.391230
                    6          7          8          9         10
     6  C    0.000000
     7  C    4.904593   0.000000
     8  C    5.798453   1.497025   0.000000
     9  C    5.966076   1.464615   2.402343   0.000000
    10  C    7.149987   2.387468   1.550318   2.402940   0.000000
    11  C    7.284895   2.426280   2.460398   1.499178   1.551239
    12  F    6.132369   2.364773   1.352980   3.103863   2.357173
    13  F    5.679305   2.395213   1.345534   3.552437   2.389119
    14  F    7.393326   2.962635   2.349794   3.045085   1.344273
    15  F    8.197200   3.553424   2.400896   3.540224   1.329591
    16  F    8.198356   3.479952   3.598729   2.389750   2.389570
    17  F    7.990332   3.283616   3.142999   2.365532   2.366470
    18  C    4.753350   2.836240   4.287697   2.480620   4.806143
    19  C    5.933215   2.438879   3.664969   1.342463   3.723508
    20  C    4.750148   3.424491   4.676264   3.247752   5.398628
    21  H    5.820440   4.116414   5.266469   3.599072   5.770258
    22  H    4.255247   4.197406   5.477515   4.222613   6.341707
    23  H    4.595476   2.963661   3.993351   3.082207   4.886623
    24  C    4.313504   3.262765   4.602100   3.436885   5.100404
    25  H    4.664549   4.235881   5.633014   4.212530   6.073957
    26  H    5.282760   3.110458   4.327543   2.985647   4.500973
    27  H    3.936922   3.611656   4.765863   4.124911   5.396878
    28  C    1.393027   5.343377   5.913551   6.603126   7.365777
    29  C    7.080811   3.858622   4.985472   2.585433   4.747509
    30  C    6.781521   4.597031   5.922557   3.600326   5.916732
    31  O    5.501527   4.166652   5.622818   3.581148   5.953731
    32  C    7.914437   5.968832   7.266212   4.903655   7.140617
    33  C    2.437958   4.738283   4.991488   6.134208   6.471288
    34  C    2.836908   3.398396   3.620525   4.828295   5.087245
    35  H    3.926958   3.316334   3.079910   4.778715   4.519607
    36  H    2.147687   6.431963   6.959113   7.689999   8.426500
    37  H    3.418456   5.527382   5.533810   6.966544   7.005709
    38  H    1.090403   5.747523   6.759535   6.666208   8.060553
    39  C    8.449284   4.815382   5.688058   3.384507   5.090691
    40  C    9.381090   6.125134   7.063287   4.727185   6.455771
    41  C    9.140555   6.599593   7.737560   5.336418   7.345333
    42  H   10.436023   6.955554   7.758681   5.514937   6.983895
    43  H   10.055855   7.687590   8.825445   6.425407   8.397082
    44  H    7.957761   6.674090   8.048256   5.750275   8.048036
    45  H    8.885324   4.757464   5.358907   3.295643   4.528051
                   11         12         13         14         15
    11  C    0.000000
    12  F    3.065046   0.000000
    13  F    3.625562   2.175108   0.000000
    14  F    2.357912   3.468693   2.592525   0.000000
    15  F    2.399374   2.604013   3.027322   2.179691   0.000000
    16  F    1.346475   4.353490   4.568594   2.565832   3.078490
    17  F    1.353340   3.174239   4.410356   3.457789   2.577692
    18  C    3.930940   4.782136   5.189180   5.292524   5.956328
    19  C    2.570938   4.243966   4.758947   4.249518   4.821540
    20  C    4.568933   4.742440   5.647733   6.165812   6.359771
    21  H    4.723446   5.224081   6.374407   6.622494   6.622896
    22  H    5.604756   5.537468   6.302824   7.041438   7.333502
    23  H    4.281315   3.844903   4.955173   5.786596   5.736204
    24  C    4.711210   5.604347   4.943206   4.948876   6.424932
    25  H    5.510836   6.575532   6.031750   5.932986   7.394645
    26  H    4.041743   5.446866   4.747214   4.213381   5.823845
    27  H    5.305408   5.828466   4.801897   5.088252   6.703855
    28  C    7.768292   6.146567   5.531726   7.590814   8.284461
    29  C    3.343865   5.524689   6.107703   5.182264   5.733857
    30  C    4.625581   6.476072   6.940521   6.268644   6.991733
    31  O    4.903069   6.181498   6.501664   6.298254   7.120234
    32  C    5.772018   7.813043   8.290596   7.432304   8.168062
    33  C    7.104464   5.196838   4.419385   6.689619   7.275427
    34  C    5.733292   3.952947   3.117602   5.332870   5.933589
    35  H    5.417361   3.384252   2.307321   4.753852   5.212236
    36  H    8.855461   7.132624   6.516120   8.638582   9.310567
    37  H    7.804793   5.640201   4.781547   7.198417   7.673893
    38  H    8.058451   7.087666   6.718824   8.300716   9.144897
    39  C    3.569100   6.184278   6.857553   5.493597   5.874662
    40  C    4.942691   7.559792   8.211267   6.776116   7.217784
    41  C    5.874254   8.263929   8.832437   7.627634   8.239731
    42  H    5.480436   8.224066   8.917284   7.279844   7.607708
    43  H    6.919062   9.348257   9.914082   8.643180   9.264763
    44  H    6.739147   8.598574   9.008454   8.306300   9.123913
    45  H    3.013001   5.807435   6.547999   4.974486   5.134920
                   16         17         18         19         20
    16  F    0.000000
    17  F    2.169466   0.000000
    18  C    4.548802   4.481527   0.000000
    19  C    3.068900   3.154497   1.534033   0.000000
    20  C    5.428552   4.733186   1.529222   2.516389   0.000000
    21  H    5.485343   4.642384   2.159027   2.716494   1.098038
    22  H    6.448563   5.819455   2.153482   3.461991   1.096914
    23  H    5.348114   4.351853   2.182543   2.811455   1.097826
    24  C    5.009637   5.785938   2.539917   3.096712   3.892589
    25  H    5.693387   6.511906   2.795227   3.560785   4.113846
    26  H    4.120105   5.211707   2.797459   2.773766   4.276963
    27  H    5.641196   6.454256   3.481074   4.040448   4.688020
    28  C    8.757821   8.457800   5.809232   6.814444   5.749384
    29  C    3.358738   3.701657   2.368872   1.448076   3.241642
    30  C    4.673264   5.035500   2.257441   2.277885   3.128673
    31  O    5.211122   5.439814   1.438800   2.345353   2.397467
    32  C    5.610637   6.091556   3.596853   3.611043   4.300640
    33  C    8.138202   7.792919   5.888596   6.614784   5.893063
    34  C    6.767139   6.459998   4.929564   5.438448   5.076205
    35  H    6.464273   6.122052   5.403906   5.626087   5.591084
    36  H    9.850004   9.522949   6.802876   7.869244   6.668001
    37  H    8.857107   8.458220   6.919740   7.558954   6.884617
    38  H    8.917730   8.742081   5.105516   6.439540   5.045603
    39  C    3.180638   3.692868   3.754022   2.617636   4.487340
    40  C    4.417509   5.013179   4.667825   3.810486   5.356643
    41  C    5.476135   6.053488   4.597772   4.183498   5.273111
    42  H    4.794589   5.427684   5.714055   4.744347   6.358605
    43  H    6.443088   7.059594   5.616376   5.273473   6.238140
    44  H    6.625497   7.095666   4.084494   4.429904   4.697544
    45  H    2.479610   2.982304   4.334953   2.955019   5.004759
                   21         22         23         24         25
    21  H    0.000000
    22  H    1.788585   0.000000
    23  H    1.783797   1.789175   0.000000
    24  C    4.684746   4.116587   4.279066   0.000000
    25  H    4.803626   4.161623   4.730232   1.096677   0.000000
    26  H    4.918010   4.730844   4.621612   1.097948   1.788399
    27  H    5.583710   4.809948   4.924347   1.098171   1.788521
    28  C    6.819750   5.365446   5.372005   5.290462   5.802275
    29  C    3.009609   4.091748   3.822552   3.874937   3.998239
    30  C    2.925108   3.649270   4.022522   3.682779   3.430731
    31  O    2.617790   2.651877   3.364911   2.849250   2.542287
    32  C    3.908036   4.665796   5.263513   4.768280   4.285160
    33  C    6.947797   5.759231   5.322636   5.372179   6.105309
    34  C    6.102098   5.177823   4.457753   4.499739   5.379512
    35  H    6.540981   5.866855   4.864428   5.011159   5.993849
    36  H    7.717678   6.178805   6.310306   6.256355   6.682372
    37  H    7.915523   6.775450   6.234793   6.374237   7.139870
    38  H    6.056148   4.347859   5.073532   4.706818   4.812891
    39  C    4.054546   5.376877   4.977317   5.074687   5.189356
    40  C    4.794120   6.102487   6.011762   5.901007   5.781857
    41  C    4.726853   5.799465   6.123793   5.765069   5.395529
    42  H    5.739081   7.136697   6.952817   6.891634   6.798004
    43  H    5.643686   6.679549   7.127700   6.687916   6.213926
    44  H    4.366067   4.818447   5.745954   5.070111   4.383320
    45  H    4.603392   5.994553   5.284507   5.577555   5.867160
                   26         27         28         29         30
    26  H    0.000000
    27  H    1.784154   0.000000
    28  C    6.151945   4.758293   0.000000
    29  C    3.439080   4.929652   8.079790   0.000000
    30  C    3.538734   4.779792   7.943236   1.405376   0.000000
    31  O    3.100025   3.892842   6.718053   2.305649   1.352672
    32  C    4.601409   5.840840   9.143492   2.442220   1.388050
    33  C    6.041855   4.817337   1.399751   7.988619   8.094771
    34  C    5.005014   4.068051   2.423253   6.851736   7.120073
    35  H    5.308227   4.603094   3.416731   7.067233   7.531824
    36  H    7.156743   5.677997   1.092525   9.106984   8.899583
    37  H    6.984628   5.761046   2.159351   8.960429   9.134638
    38  H    5.758835   4.394310   2.179339   7.444619   6.945580
    39  C    4.449377   6.096719   9.405619   1.396345   2.426970
    40  C    5.321512   6.953848  10.437760   2.395671   2.765060
    41  C    5.376462   6.836482  10.314804   2.768902   2.374388
    42  H    6.232979   7.920022  11.463829   3.389073   3.856182
    43  H    6.317936   7.740045  11.269623   3.861327   3.367407
    44  H    5.083648   6.085537   9.260063   3.428657   2.157300
    45  H    4.844143   6.520632   9.721865   2.163629   3.418756
                   31         32         33         34         35
    31  O    0.000000
    32  C    2.427196   0.000000
    33  C    6.997067   9.388608   0.000000
    34  C    6.150794   8.461765   1.390476   0.000000
    35  H    6.706262   8.902748   2.164206   1.090062   0.000000
    36  H    7.636903  10.055692   2.156689   3.406126   4.311253
    37  H    8.064757  10.444163   1.091317   2.151945   2.493947
    38  H    5.609045   7.950984   3.435844   3.927215   5.017247
    39  C    3.602966   2.838653   9.226945   8.024503   8.119086
    40  C    4.111514   2.440129  10.378053   9.230982   9.399050
    41  C    3.652240   1.393344  10.441936   9.414181   9.735561
    42  H    5.202641   3.420138  11.348174  10.162003  10.261296
    43  H    4.560249   2.147484  11.455360  10.458689  10.805285
    44  H    2.716851   1.090412   9.659722   8.854992   9.403179
    45  H    4.468405   3.929633   9.389138   8.112248   8.060772
                   36         37         38         39         40
    36  H    0.000000
    37  H    2.475276   0.000000
    38  H    2.505365   4.329874   0.000000
    39  C   10.448103  10.159177   8.837279   0.000000
    40  C   11.448879  11.349076   9.646744   1.390182   0.000000
    41  C   11.266915  11.468707   9.251119   2.422735   1.400303
    42  H   12.487003  12.295312  10.725161   2.152300   1.091282
    43  H   12.195273  12.494064  10.094540   3.405216   2.156357
    44  H   10.100189  10.738490   7.845778   3.928973   3.437658
    45  H   10.790141  10.252637   9.381605   1.091024   2.164981
                   41         42         43         44         45
    41  C    0.000000
    42  H    2.159826   0.000000
    43  H    1.092508   2.474562   0.000000
    44  H    2.179686   4.330944   2.505041   0.000000
    45  H    3.417513   2.495515   4.311587   5.019908   0.000000
 Stoichiometry    C23H14F6O2
 Framework group  C1[X(C23H14F6O2)]
 Deg. of freedom   129
 Full point group                 C1      NOp   1
 RotChk:  IX=0 Diff= 6.06D-03
 Largest Abelian subgroup         C1      NOp   1
 Largest concise Abelian subgroup C1      NOp   1
                         Standard orientation:                         
 ---------------------------------------------------------------------
 Center     Atomic      Atomic             Coordinates (Angstroms)
 Number     Number       Type             X           Y           Z
 ---------------------------------------------------------------------
      1          6           0        1.418934   -0.302661    0.168248
      2          6           0        2.812664   -0.702198    0.117616
      3          6           0        2.807487   -2.106944    0.058516
      4          8           0        1.568694   -2.645235    0.112451
      5          6           0        0.642813   -1.598744    0.455034
      6          6           0        3.976974   -2.843388   -0.070081
      7          6           0        0.731792    0.833866   -0.029745
      8          6           0        1.200554    2.245519   -0.198801
      9          6           0       -0.731159    0.820865   -0.098313
     10          6           0       -0.010970    3.080201    0.290079
     11          6           0       -1.255987    2.224723   -0.062672
     12          9           0        1.433503    2.551372   -1.496008
     13          9           0        2.311142    2.556716    0.494173
     14          9           0        0.069288    3.199153    1.626671
     15          9           0       -0.053514    4.292085   -0.255209
     16          9           0       -2.242916    2.420849    0.832034
     17          9           0       -1.731783    2.617609   -1.267159
     18          6           0       -0.607525   -1.636248   -0.415788
     19          6           0       -1.399215   -0.337683   -0.215257
     20          6           0       -0.293024   -1.847351   -1.897356
     21          1           0       -1.227256   -1.836620   -2.474230
     22          1           0        0.197155   -2.820383   -2.024452
     23          1           0        0.365962   -1.057849   -2.281604
     24          6           0        0.327660   -1.732794    1.943722
     25          1           0       -0.138140   -2.709468    2.122159
     26          1           0       -0.353970   -0.941359    2.282104
     27          1           0        1.258364   -1.666371    2.522822
     28          6           0        5.173783   -2.133991   -0.140294
     29          6           0       -2.786148   -0.747450   -0.141567
     30          6           0       -2.768331   -2.146290   -0.007359
     31          8           0       -1.521524   -2.670872   -0.010441
     32          6           0       -3.934508   -2.884062    0.142333
     33          6           0        5.202242   -0.735733   -0.082265
     34          6           0        4.023227   -0.009046    0.041321
     35          1           0        4.036874    1.079913    0.088425
     36          1           0        6.111843   -2.684653   -0.242409
     37          1           0        6.158274   -0.212130   -0.135321
     38          1           0        3.942810   -3.932238   -0.117170
     39          6           0       -3.999695   -0.057439   -0.110452
     40          6           0       -5.175034   -0.785562    0.034537
     41          6           0       -5.136526   -2.179634    0.160743
     42          1           0       -6.135476   -0.267760    0.052646
     43          1           0       -6.072212   -2.731184    0.278469
     44          1           0       -3.894447   -3.968742    0.246558
     45          1           0       -4.018660    1.029919   -0.197779
 ---------------------------------------------------------------------
 Rotational constants (GHZ):      0.2074493      0.1491582      0.0957006
 Leave Link  202 at Wed Aug 28 14:15:43 2019, MaxMem=   536870912 cpu:         0.0
 (Enter /pbs_home/pkowalski/g09d01/g09/l301.exe)
 Basis read from rwf:  (5D, 7F)
 No pseudopotential information found on rwf file.
 There are   535 symmetry adapted cartesian basis functions of A   symmetry.
 There are   504 symmetry adapted basis functions of A   symmetry.
   504 basis functions,   873 primitive gaussians,   535 cartesian basis functions
   111 alpha electrons      111 beta electrons
       nuclear repulsion energy      3362.5085929817 Hartrees.
 IExCor=20419 DFT=T Ex+Corr=CAM-B3LYP ExCW=0 ScaHFX=  1.000000
 ScaDFX=  1.000000  1.000000  1.000000  0.810000 ScalE2=  1.000000  1.000000
 IRadAn=      0 IRanWt=     -1 IRanGd=            0 ICorTp=0 IEmpDi=  4
  HFx wShort=  0.000000 wLong=  0.330000 cFull=  0.190000 cShort=  0.000000 cLong=  0.460000
  DFx wShort=  0.000000 wLong=  0.330000 cFull=  0.190000 cShort=  0.000000 cLong=  0.460000
 NAtoms=   45 NActive=   45 NUniq=   45 SFac= 1.00D+00 NAtFMM=   60 NAOKFM=F Big=F
 Integral buffers will be    131072 words long.
 Raffenetti 2 integral format.
 Two-electron integral symmetry is turned on.
 No density basis found on file   724.
 Leave Link  301 at Wed Aug 28 14:15:43 2019, MaxMem=   536870912 cpu:         0.6
 (Enter /pbs_home/pkowalski/g09d01/g09/l302.exe)
 NPDir=0 NMtPBC=     1 NCelOv=     1 NCel=       1 NClECP=     1 NCelD=      1
         NCelK=      1 NCelE2=     1 NClLst=     1 CellRange=     0.0.
 One-electron integrals computed using PRISM.
 NBasis=   504 RedAO= T EigKep=  2.48D-04  NBF=   504
 NBsUse=   504 1.00D-06 EigRej= -1.00D+00 NBFU=   504
 Precomputing XC quadrature grid using
 IXCGrd= 4 IRadAn=           0 IRanWt=          -1 IRanGd=           0 AccXCQ= 0.00D+00.
 Generated NRdTot=       0 NPtTot=           0 NUsed=           0 NTot=          32
 NSgBfM=   518   518   520   521   524 MxSgAt=    45 MxSgA2=    45.
 Leave Link  302 at Wed Aug 28 14:15:44 2019, MaxMem=   536870912 cpu:         9.8
 (Enter /pbs_home/pkowalski/g09d01/g09/l303.exe)
 DipDrv:  MaxL=1.
 Leave Link  303 at Wed Aug 28 14:15:45 2019, MaxMem=   536870912 cpu:         1.1
 (Enter /pbs_home/pkowalski/g09d01/g09/l401.exe)
 Initial guess from the checkpoint file:  "dae0097freq_closed_cam-b3lyp.chk"
 B after Tr=     0.000000    0.000000    0.000000
         Rot=    0.999996   -0.000845   -0.002177   -0.001548 Ang=  -0.32 deg.
 Guess basis will be translated and rotated to current coordinates.
 JPrj=2 DoOrth=T DoCkMO=T.
 Generating alternative initial guess.
 ExpMin= 1.22D-01 ExpMax= 2.89D+03 ExpMxC= 4.35D+02 IAcc=1 IRadAn=         1 AccDes= 0.00D+00
 Harris functional with IExCor=20419 and IRadAn=       1 diagonalized for initial guess.
 HarFok:  IExCor=20419 AccDes= 0.00D+00 IRadAn=         1 IDoV= 1 UseB2=F ITyADJ=14
 ICtDFT=  3500011 ScaDFX=  1.000000  1.000000  1.000000  1.000000
 FoFCou: FMM=F IPFlag=           0 FMFlag=      100000 FMFlg1=           0
         NFxFlg=           0 DoJE=T BraDBF=F KetDBF=T FulRan=T
         wScrn=  0.000000 ICntrl=     500 IOpCl=  0 I1Cent=   200000004 NGrid=           0
         NMat0=    1 NMatS0=      1 NMatT0=    0 NMatD0=    1 NMtDS0=    0 NMtDT0=    0
 Petite list used in FoFCou.
 Harris En= -1575.99316592080    
 Leave Link  401 at Wed Aug 28 14:15:48 2019, MaxMem=   536870912 cpu:        26.2
 (Enter /pbs_home/pkowalski/g09d01/g09/l502.exe)
 Closed shell SCF:
 Using DIIS extrapolation, IDIIS=  1040.
 Integral symmetry usage will be decided dynamically.
 IVT=      885537 IEndB=      885537 NGot=   536870912 MDV=   536288776
 LenX=   536288776 LenY=   536002016
 Requested convergence on RMS density matrix=1.00D-08 within 128 cycles.
 Requested convergence on MAX density matrix=1.00D-06.
 Requested convergence on             energy=1.00D-06.
 No special actions if energy rises.
 Fock matrices will be formed incrementally for  20 cycles.
 Integral accuracy reduced to 1.0D-05 until final iterations.

 Cycle   1  Pass 0  IDiag  1:
 FoFJK:  IHMeth= 1 ICntrl=       0 DoSepK=T KAlg= 0 I1Cent=   0 FoldK=F
 IRaf=         1 NMat=   1 IRICut=       1 DoRegI=T DoRafI=F ISym2E= 0.
 FoFCou: FMM=F IPFlag=           0 FMFlag=      100000 FMFlg1=           0
         NFxFlg=           0 DoJE=T BraDBF=F KetDBF=F FulRan=T
         wScrn=  0.000000 ICntrl=     500 IOpCl=  0 I1Cent=           0 NGrid=           0
         NMat0=    1 NMatS0=      1 NMatT0=    0 NMatD0=    1 NMtDS0=    0 NMtDT0=    0
 Symmetry not used in FoFCou.
 E= -1632.48560660486    
 DIIS: error= 2.11D-03 at cycle   1 NSaved=   1.
 NSaved= 1 IEnMin= 1 EnMin= -1632.48560660486     IErMin= 1 ErrMin= 2.11D-03
 ErrMax= 2.11D-03  0.00D+00 EMaxC= 1.00D-01 BMatC= 1.01D-02 BMatP= 1.01D-02
 IDIUse=3 WtCom= 9.79D-01 WtEn= 2.11D-02
 Coeff-Com:  0.100D+01
 Coeff-En:   0.100D+01
 Coeff:      0.100D+01
 Gap=     0.697 Goal=   None    Shift=    0.000
 GapD=    0.697 DampG=2.000 DampE=1.000 DampFc=2.0000 IDamp=-1.
 RMSDP=5.06D-04 MaxDP=1.57D-02              OVMax= 1.22D-02

 Cycle   2  Pass 0  IDiag  1:
 RMSU=  5.06D-04    CP:  1.00D+00
 E= -1632.49801480414     Delta-E=       -0.012408199280 Rises=F Damp=F
 DIIS: error= 5.40D-04 at cycle   2 NSaved=   2.
 NSaved= 2 IEnMin= 2 EnMin= -1632.49801480414     IErMin= 2 ErrMin= 5.40D-04
 ErrMax= 5.40D-04  0.00D+00 EMaxC= 1.00D-01 BMatC= 2.49D-04 BMatP= 1.01D-02
 IDIUse=3 WtCom= 9.95D-01 WtEn= 5.40D-03
 Coeff-Com: -0.106D+00 0.111D+01
 Coeff-En:   0.000D+00 0.100D+01
 Coeff:     -0.105D+00 0.110D+01
 Gap=     0.198 Goal=   None    Shift=    0.000
 RMSDP=8.33D-05 MaxDP=2.09D-03 DE=-1.24D-02 OVMax= 3.63D-03

 Cycle   3  Pass 0  IDiag  1:
 RMSU=  6.46D-05    CP:  1.00D+00  1.10D+00
 E= -1632.49855366988     Delta-E=       -0.000538865737 Rises=F Damp=F
 DIIS: error= 2.56D-04 at cycle   3 NSaved=   3.
 NSaved= 3 IEnMin= 3 EnMin= -1632.49855366988     IErMin= 3 ErrMin= 2.56D-04
 ErrMax= 2.56D-04  0.00D+00 EMaxC= 1.00D-01 BMatC= 7.81D-05 BMatP= 2.49D-04
 IDIUse=3 WtCom= 9.97D-01 WtEn= 2.56D-03
 Coeff-Com: -0.522D-01 0.414D+00 0.638D+00
 Coeff-En:   0.000D+00 0.000D+00 0.100D+01
 Coeff:     -0.521D-01 0.413D+00 0.639D+00
 Gap=     0.198 Goal=   None    Shift=    0.000
 RMSDP=3.74D-05 MaxDP=1.62D-03 DE=-5.39D-04 OVMax= 1.72D-03

 Cycle   4  Pass 0  IDiag  1:
 RMSU=  3.44D-05    CP:  1.00D+00  1.12D+00  8.42D-01
 E= -1632.49860958608     Delta-E=       -0.000055916195 Rises=F Damp=F
 DIIS: error= 1.05D-04 at cycle   4 NSaved=   4.
 NSaved= 4 IEnMin= 4 EnMin= -1632.49860958608     IErMin= 4 ErrMin= 1.05D-04
 ErrMax= 1.05D-04  0.00D+00 EMaxC= 1.00D-01 BMatC= 1.94D-05 BMatP= 7.81D-05
 IDIUse=3 WtCom= 9.99D-01 WtEn= 1.05D-03
 Coeff-Com:  0.297D-02-0.982D-01 0.317D+00 0.778D+00
 Coeff-En:   0.000D+00 0.000D+00 0.741D-01 0.926D+00
 Coeff:      0.297D-02-0.981D-01 0.317D+00 0.778D+00
 Gap=     0.198 Goal=   None    Shift=    0.000
 RMSDP=1.52D-05 MaxDP=5.84D-04 DE=-5.59D-05 OVMax= 9.52D-04

 Cycle   5  Pass 0  IDiag  1:
 RMSU=  8.25D-06    CP:  1.00D+00  1.12D+00  1.00D+00  7.94D-01
 E= -1632.49862483771     Delta-E=       -0.000015251636 Rises=F Damp=F
 DIIS: error= 2.44D-05 at cycle   5 NSaved=   5.
 NSaved= 5 IEnMin= 5 EnMin= -1632.49862483771     IErMin= 5 ErrMin= 2.44D-05
 ErrMax= 2.44D-05  0.00D+00 EMaxC= 1.00D-01 BMatC= 9.03D-07 BMatP= 1.94D-05
 IDIUse=1 WtCom= 1.00D+00 WtEn= 0.00D+00
 Coeff-Com:  0.297D-02-0.580D-01 0.123D+00 0.355D+00 0.577D+00
 Coeff:      0.297D-02-0.580D-01 0.123D+00 0.355D+00 0.577D+00
 Gap=     0.198 Goal=   None    Shift=    0.000
 RMSDP=3.68D-06 MaxDP=1.49D-04 DE=-1.53D-05 OVMax= 2.62D-04

 Initial convergence to 1.0D-05 achieved.  Increase integral accuracy.
 Cycle   6  Pass 1  IDiag  1:
 E= -1632.49862158277     Delta-E=        0.000003254944 Rises=F Damp=F
 DIIS: error= 1.49D-04 at cycle   1 NSaved=   1.
 NSaved= 1 IEnMin= 1 EnMin= -1632.49862158277     IErMin= 1 ErrMin= 1.49D-04
 ErrMax= 1.49D-04  0.00D+00 EMaxC= 1.00D-01 BMatC= 5.95D-06 BMatP= 5.95D-06
 IDIUse=3 WtCom= 9.99D-01 WtEn= 1.49D-03
 Coeff-Com:  0.100D+01
 Coeff-En:   0.100D+01
 Coeff:      0.100D+01
 Gap=     0.198 Goal=   None    Shift=    0.000
 RMSDP=3.68D-06 MaxDP=1.49D-04 DE= 3.25D-06 OVMax= 2.44D-04

 Cycle   7  Pass 1  IDiag  1:
 RMSU=  1.34D-04    CP:  1.00D+00
 E= -1632.49862694378     Delta-E=       -0.000005361010 Rises=F Damp=F
 DIIS: error= 1.33D-05 at cycle   2 NSaved=   2.
 NSaved= 2 IEnMin= 2 EnMin= -1632.49862694378     IErMin= 2 ErrMin= 1.33D-05
 ErrMax= 1.33D-05  0.00D+00 EMaxC= 1.00D-01 BMatC= 2.13D-07 BMatP= 5.95D-06
 IDIUse=1 WtCom= 1.00D+00 WtEn= 0.00D+00
 Coeff-Com:  0.298D-01 0.970D+00
 Coeff:      0.298D-01 0.970D+00
 Gap=     0.198 Goal=   None    Shift=    0.000
 RMSDP=5.65D-06 MaxDP=2.01D-04 DE=-5.36D-06 OVMax= 2.53D-04

 Cycle   8  Pass 1  IDiag  1:
 RMSU=  3.27D-06    CP:  1.00D+00  1.03D+00
 E= -1632.49862678537     Delta-E=        0.000000158410 Rises=F Damp=F
 DIIS: error= 1.95D-05 at cycle   3 NSaved=   3.
 NSaved= 3 IEnMin= 2 EnMin= -1632.49862694378     IErMin= 2 ErrMin= 1.33D-05
 ErrMax= 1.95D-05  0.00D+00 EMaxC= 1.00D-01 BMatC= 4.04D-07 BMatP= 2.13D-07
 IDIUse=1 WtCom= 1.00D+00 WtEn= 0.00D+00
 Coeff-Com: -0.173D-01 0.588D+00 0.429D+00
 Coeff:     -0.173D-01 0.588D+00 0.429D+00
 Gap=     0.198 Goal=   None    Shift=    0.000
 RMSDP=1.85D-06 MaxDP=9.78D-05 DE= 1.58D-07 OVMax= 1.57D-04

 Cycle   9  Pass 1  IDiag  1:
 RMSU=  9.24D-07    CP:  1.00D+00  1.04D+00  5.26D-01
 E= -1632.49862713492     Delta-E=       -0.000000349552 Rises=F Damp=F
 DIIS: error= 9.59D-07 at cycle   4 NSaved=   4.
 NSaved= 4 IEnMin= 4 EnMin= -1632.49862713492     IErMin= 4 ErrMin= 9.59D-07
 ErrMax= 9.59D-07  0.00D+00 EMaxC= 1.00D-01 BMatC= 1.61D-09 BMatP= 2.13D-07
 IDIUse=1 WtCom= 1.00D+00 WtEn= 0.00D+00
 Coeff-Com: -0.691D-02 0.211D+00 0.164D+00 0.633D+00
 Coeff:     -0.691D-02 0.211D+00 0.164D+00 0.633D+00
 Gap=     0.198 Goal=   None    Shift=    0.000
 RMSDP=1.96D-07 MaxDP=8.26D-06 DE=-3.50D-07 OVMax= 9.94D-06

 Cycle  10  Pass 1  IDiag  1:
 RMSU=  1.59D-07    CP:  1.00D+00  1.04D+00  5.56D-01  1.02D+00
 E= -1632.49862713608     Delta-E=       -0.000000001161 Rises=F Damp=F
 DIIS: error= 5.31D-07 at cycle   5 NSaved=   5.
 NSaved= 5 IEnMin= 5 EnMin= -1632.49862713608     IErMin= 5 ErrMin= 5.31D-07
 ErrMax= 5.31D-07  0.00D+00 EMaxC= 1.00D-01 BMatC= 3.58D-10 BMatP= 1.61D-09
 IDIUse=1 WtCom= 1.00D+00 WtEn= 0.00D+00
 Coeff-Com:  0.129D-02-0.545D-01-0.344D-01 0.299D+00 0.788D+00
 Coeff:      0.129D-02-0.545D-01-0.344D-01 0.299D+00 0.788D+00
 Gap=     0.198 Goal=   None    Shift=    0.000
 RMSDP=8.35D-08 MaxDP=3.14D-06 DE=-1.16D-09 OVMax= 4.61D-06

 Cycle  11  Pass 1  IDiag  1:
 RMSU=  5.53D-08    CP:  1.00D+00  1.04D+00  5.59D-01  1.08D+00  8.69D-01
 E= -1632.49862713646     Delta-E=       -0.000000000376 Rises=F Damp=F
 DIIS: error= 9.21D-08 at cycle   6 NSaved=   6.
 NSaved= 6 IEnMin= 6 EnMin= -1632.49862713646     IErMin= 6 ErrMin= 9.21D-08
 ErrMax= 9.21D-08  0.00D+00 EMaxC= 1.00D-01 BMatC= 1.26D-11 BMatP= 3.58D-10
 IDIUse=1 WtCom= 1.00D+00 WtEn= 0.00D+00
 Coeff-Com:  0.728D-03-0.266D-01-0.183D-01 0.468D-01 0.217D+00 0.780D+00
 Coeff:      0.728D-03-0.266D-01-0.183D-01 0.468D-01 0.217D+00 0.780D+00
 Gap=     0.198 Goal=   None    Shift=    0.000
 RMSDP=1.98D-08 MaxDP=1.08D-06 DE=-3.76D-10 OVMax= 1.52D-06

 Cycle  12  Pass 1  IDiag  1:
 RMSU=  1.81D-08    CP:  1.00D+00  1.04D+00  5.59D-01  1.08D+00  9.03D-01
                    CP:  1.07D+00
 E= -1632.49862713661     Delta-E=       -0.000000000153 Rises=F Damp=F
 DIIS: error= 4.09D-08 at cycle   7 NSaved=   7.
 NSaved= 7 IEnMin= 7 EnMin= -1632.49862713661     IErMin= 7 ErrMin= 4.09D-08
 ErrMax= 4.09D-08  0.00D+00 EMaxC= 1.00D-01 BMatC= 2.99D-12 BMatP= 1.26D-11
 IDIUse=1 WtCom= 1.00D+00 WtEn= 0.00D+00
 Coeff-Com:  0.777D-04-0.163D-02-0.145D-02-0.308D-01-0.422D-01 0.314D+00
 Coeff-Com:  0.763D+00
 Coeff:      0.777D-04-0.163D-02-0.145D-02-0.308D-01-0.422D-01 0.314D+00
 Coeff:      0.763D+00
 Gap=     0.198 Goal=   None    Shift=    0.000
 RMSDP=8.87D-09 MaxDP=2.71D-07 DE=-1.53D-10 OVMax= 6.99D-07

 SCF Done:  E(RCAM-B3LYP) =  -1632.49862714     A.U. after   12 cycles
            NFock= 12  Conv=0.89D-08     -V/T= 2.0084
 KE= 1.618861401297D+03 PE=-1.054993911444D+04 EE= 3.936070493024D+03
 Leave Link  502 at Wed Aug 28 14:21:52 2019, MaxMem=   536870912 cpu:      2904.9
 (Enter /pbs_home/pkowalski/g09d01/g09/l701.exe)
 Compute integral first derivatives.
 ... and contract with generalized density number  0.
 Leave Link  701 at Wed Aug 28 14:21:53 2019, MaxMem=   536870912 cpu:         4.3
 (Enter /pbs_home/pkowalski/g09d01/g09/l702.exe)
 L702 exits ... SP integral derivatives will be done elsewhere.
 Leave Link  702 at Wed Aug 28 14:21:53 2019, MaxMem=   536870912 cpu:         0.2
 (Enter /pbs_home/pkowalski/g09d01/g09/l703.exe)
 Compute integral first derivatives, UseDBF=F ICtDFT=           0.
 Integral derivatives from FoFJK, PRISM(SPDF).
 Calling FoFJK, ICntrl=      2127 FMM=F ISym2X=0 I1Cent= 0 IOpClX= 0 NMat=1 NMatS=1 NMatT=0.
 FoFJK:  IHMeth= 1 ICntrl=    2127 DoSepK=T KAlg= 0 I1Cent=   0 FoldK=F
 IRaf=         1 NMat=   1 IRICut=       1 DoRegI=T DoRafI=F ISym2E= 0.
 FoFCou: FMM=F IPFlag=           0 FMFlag=      100000 FMFlg1=         800
         NFxFlg=           0 DoJE=F BraDBF=F KetDBF=F FulRan=T
         wScrn=  0.000000 ICntrl=    2527 IOpCl=  0 I1Cent=           0 NGrid=           0
         NMat0=    1 NMatS0=      1 NMatT0=    0 NMatD0=    1 NMtDS0=    0 NMtDT0=    0
 Symmetry not used in FoFCou.
 Leave Link  703 at Wed Aug 28 14:24:35 2019, MaxMem=   536870912 cpu:      1294.0
 (Enter /pbs_home/pkowalski/g09d01/g09/l716.exe)
 Dipole        = 8.85386273D-03-1.29776558D+00 4.84341342D-02
 ***** Axes restored to original set *****
 -------------------------------------------------------------------
 Center     Atomic                   Forces (Hartrees/Bohr)
 Number     Number              X              Y              Z
 -------------------------------------------------------------------
      1        6          -0.001456191   -0.002551526   -0.001024031
      2        6          -0.000913724   -0.000059712    0.000694211
      3        6          -0.000088078    0.000408742    0.000007389
      4        8           0.000337725    0.000128430    0.000578072
      5        6          -0.000855263    0.000633537    0.001005569
      6        6           0.000291774    0.000052578   -0.000274690
      7        6           0.002114169    0.001275149    0.000528713
      8        6           0.000359416   -0.000026863    0.000541607
      9        6           0.000155078    0.001627600   -0.001142553
     10        6          -0.000427458   -0.001428399   -0.001112937
     11        6          -0.001063743    0.000640334    0.001134440
     12        9          -0.000027893    0.000080672   -0.000241698
     13        9           0.000112584    0.000022251    0.000071987
     14        9          -0.000157245    0.000390266    0.000960312
     15        9           0.000746206    0.001589291   -0.000052372
     16        9           0.000792740   -0.000139808   -0.000169350
     17        9           0.000106947   -0.000544231   -0.001090162
     18        6           0.000586304    0.000049821   -0.000176458
     19        6          -0.001038099   -0.001858028    0.000866283
     20        6          -0.000075296   -0.000646005   -0.000294170
     21        1           0.000072799    0.000181359    0.000067713
     22        1          -0.000175702    0.000153878    0.000031892
     23        1          -0.000052807    0.000159062   -0.000150299
     24        6          -0.000031408    0.000316530   -0.000420609
     25        1           0.000198599   -0.000241157   -0.000057890
     26        1           0.000106671    0.000077117    0.000067379
     27        1           0.000127016    0.000080236   -0.000083711
     28        6          -0.000428720   -0.000086344   -0.000116106
     29        6           0.000258466   -0.000584869   -0.000194967
     30        6           0.000404225   -0.000165616   -0.000719138
     31        8          -0.000269715    0.000235832    0.000465222
     32        6          -0.000086330    0.000299129   -0.000051644
     33        6          -0.000044343   -0.000014833    0.000030991
     34        6           0.000558486    0.000084449   -0.000617353
     35        1          -0.000423878   -0.000085454    0.000243780
     36        1           0.000159721    0.000012270    0.000018696
     37        1           0.000040157   -0.000061622    0.000083428
     38        1          -0.000000279    0.000051196   -0.000112688
     39        6           0.000091706    0.000878779    0.000278399
     40        6          -0.000017472   -0.000098798    0.000070926
     41        6           0.000147177   -0.000347048    0.000238860
     42        1          -0.000078143   -0.000058136   -0.000097599
     43        1          -0.000062981    0.000126168   -0.000041362
     44        1           0.000131258    0.000024082    0.000112241
     45        1          -0.000124454   -0.000580312    0.000143679
 -------------------------------------------------------------------
 Cartesian Forces:  Max     0.002551526 RMS     0.000599543
 Leave Link  716 at Wed Aug 28 14:24:36 2019, MaxMem=   536870912 cpu:         0.3
 (Enter /pbs_home/pkowalski/g09d01/g09/l103.exe)

 GradGradGradGradGradGradGradGradGradGradGradGradGradGradGradGradGradGrad
 Berny optimization.
 Using GEDIIS/GDIIS optimizer.
 FormGI is forming the generalized inverse of G from B-inverse, IUseBI=4.
 Internal  Forces:  Max     0.002708572 RMS     0.000299308
 Search for a local minimum.
 Step number   5 out of a maximum of  270
 All quantities printed in internal units (Hartrees-Bohrs-Radians)
 RMS Force = .29931D-03 SwitMx=.10000D-02 MixMth= 2
 Mixed Optimization -- En-DIIS/RFO-DIIS
 Swapping is turned off.
 Update second derivatives using D2CorX and points    4    5
 DE= -8.38D-04 DEPred=-9.30D-04 R= 9.01D-01
 TightC=F SS=  1.41D+00  RLast= 3.98D-01 DXNew= 2.4000D+00 1.1930D+00
 Trust test= 9.01D-01 RLast= 3.98D-01 DXMaxT set to 1.43D+00
 ITU=  1  1  1  1  0
     Eigenvalues ---    0.00230   0.00231   0.00503   0.00863   0.00924
     Eigenvalues ---    0.00966   0.01081   0.01134   0.01283   0.01310
     Eigenvalues ---    0.01952   0.01966   0.01978   0.01987   0.01995
     Eigenvalues ---    0.02000   0.02002   0.02007   0.02085   0.02088
     Eigenvalues ---    0.02093   0.02095   0.02104   0.02105   0.02144
     Eigenvalues ---    0.02175   0.02279   0.02301   0.04421   0.04582
     Eigenvalues ---    0.05021   0.05505   0.05516   0.05732   0.05743
     Eigenvalues ---    0.05895   0.06096   0.07437   0.07521   0.08045
     Eigenvalues ---    0.09007   0.09190   0.09251   0.09684   0.10325
     Eigenvalues ---    0.10660   0.11097   0.12212   0.12513   0.14099
     Eigenvalues ---    0.14479   0.15944   0.15996   0.16000   0.16000
     Eigenvalues ---    0.16000   0.16000   0.16000   0.16000   0.16000
     Eigenvalues ---    0.16000   0.16000   0.16003   0.16013   0.16028
     Eigenvalues ---    0.16964   0.17432   0.20771   0.21984   0.22000
     Eigenvalues ---    0.22596   0.22698   0.24074   0.24293   0.24353
     Eigenvalues ---    0.24416   0.24641   0.24711   0.24969   0.25777
     Eigenvalues ---    0.27223   0.27874   0.28127   0.28226   0.28404
     Eigenvalues ---    0.28412   0.31957   0.32409   0.32463   0.32507
     Eigenvalues ---    0.32550   0.32573   0.32587   0.32955   0.33602
     Eigenvalues ---    0.34593   0.35722   0.35724   0.35727   0.35730
     Eigenvalues ---    0.35739   0.35804   0.36049   0.36345   0.37051
     Eigenvalues ---    0.37246   0.40069   0.40205   0.41488   0.41510
     Eigenvalues ---    0.41831   0.43806   0.44539   0.44646   0.45664
     Eigenvalues ---    0.45771   0.45821   0.46125   0.46595   0.47411
     Eigenvalues ---    0.47454   0.47762   0.48305   0.48438   0.48710
     Eigenvalues ---    0.49323   0.52247   0.52352   0.53677
 En-DIIS/RFO-DIIS IScMMF=        0 using points:     5    4
 RFO step:  Lambda=-4.74929928D-05.
 NNeg= 0 NP= 2 Switch=  2.50D-03 Rises=F DC=  8.38D-04 SmlDif=  1.00D-05
 RMS Error=  0.6697583952D-03 NUsed= 2 EDIIS=F
 DidBck=F Rises=F RFO-DIIS coefs:    0.97514    0.02486
 Iteration  1 RMS(Cart)=  0.01018266 RMS(Int)=  0.00003503
 Iteration  2 RMS(Cart)=  0.00006130 RMS(Int)=  0.00000561
 Iteration  3 RMS(Cart)=  0.00000000 RMS(Int)=  0.00000561
 ITry= 1 IFail=0 DXMaxC= 4.69D-02 DCOld= 1.00D+10 DXMaxT= 1.43D+00 DXLimC= 3.00D+00 Rises=F
 Variable       Old X    -DE/DX   Delta X   Delta X   Delta X     New X
                                 (Linear)    (Quad)   (Total)
    R1        2.74152   0.00055  -0.00004   0.00136   0.00132   2.74284
    R2        2.90578  -0.00044   0.00008  -0.00297  -0.00287   2.90291
    R3        2.53749   0.00271   0.00032   0.00517   0.00549   2.54297
    R4        2.65695  -0.00042   0.00000  -0.00064  -0.00064   2.65632
    R5        2.64004   0.00018   0.00000   0.00041   0.00041   2.64045
    R6        2.55447   0.00023   0.00001   0.00044   0.00045   2.55492
    R7        2.62297   0.00000  -0.00003   0.00004   0.00001   2.62298
    R8        2.71869  -0.00016  -0.00021  -0.00005  -0.00026   2.71842
    R9        2.88026  -0.00023   0.00000  -0.00146  -0.00145   2.87881
   R10        2.88670   0.00038  -0.00004   0.00158   0.00154   2.88824
   R11        2.63244  -0.00007  -0.00001  -0.00011  -0.00013   2.63232
   R12        2.06056  -0.00007   0.00001  -0.00021  -0.00020   2.06036
   R13        2.82897   0.00031   0.00011   0.00026   0.00038   2.82934
   R14        2.76772  -0.00037   0.00008  -0.00096  -0.00090   2.76682
   R15        2.92968  -0.00016  -0.00010  -0.00036  -0.00046   2.92921
   R16        2.55676  -0.00010  -0.00006   0.00014   0.00008   2.55684
   R17        2.54269  -0.00010  -0.00006   0.00012   0.00007   2.54276
   R18        2.83304   0.00029   0.00013   0.00009   0.00021   2.83325
   R19        2.53689   0.00216   0.00025   0.00422   0.00446   2.54135
   R20        2.93142   0.00014  -0.00017   0.00079   0.00063   2.93204
   R21        2.54031  -0.00103   0.00001  -0.00215  -0.00214   2.53817
   R22        2.51256   0.00172   0.00003   0.00354   0.00357   2.51613
   R23        2.54447   0.00078   0.00002   0.00165   0.00167   2.54613
   R24        2.55744  -0.00118  -0.00013  -0.00186  -0.00200   2.55545
   R25        2.89890  -0.00005   0.00016  -0.00220  -0.00204   2.89686
   R26        2.88981  -0.00019   0.00003  -0.00071  -0.00068   2.88913
   R27        2.71894  -0.00003  -0.00025   0.00044   0.00018   2.71912
   R28        2.73647   0.00056   0.00002   0.00109   0.00110   2.73757
   R29        2.07499   0.00007  -0.00001   0.00027   0.00026   2.07525
   R30        2.07287   0.00008   0.00002   0.00016   0.00019   2.07305
   R31        2.07459   0.00019  -0.00003   0.00064   0.00061   2.07520
   R32        2.07242   0.00019   0.00003   0.00046   0.00049   2.07291
   R33        2.07482   0.00011  -0.00004   0.00045   0.00041   2.07523
   R34        2.07524   0.00003  -0.00002   0.00014   0.00013   2.07537
   R35        2.64515  -0.00007   0.00000  -0.00006  -0.00007   2.64508
   R36        2.06457  -0.00016   0.00000  -0.00044  -0.00045   2.06413
   R37        2.65578  -0.00024   0.00003  -0.00037  -0.00033   2.65545
   R38        2.63871   0.00021   0.00001   0.00047   0.00049   2.63920
   R39        2.55618   0.00000   0.00000   0.00022   0.00022   2.55640
   R40        2.62303  -0.00002  -0.00003   0.00003   0.00000   2.62304
   R41        2.63304  -0.00008  -0.00001  -0.00015  -0.00016   2.63288
   R42        2.06058  -0.00008   0.00001  -0.00024  -0.00023   2.06035
   R43        2.62762   0.00007  -0.00002   0.00024   0.00022   2.62784
   R44        2.06229  -0.00010   0.00001  -0.00031  -0.00030   2.06199
   R45        2.05992  -0.00037   0.00000  -0.00100  -0.00100   2.05892
   R46        2.62706   0.00018  -0.00002   0.00049   0.00047   2.62753
   R47        2.06174  -0.00057  -0.00001  -0.00155  -0.00156   2.06018
   R48        2.64619  -0.00011   0.00000  -0.00017  -0.00018   2.64601
   R49        2.06222  -0.00011   0.00001  -0.00032  -0.00031   2.06192
   R50        2.06454  -0.00015   0.00000  -0.00040  -0.00040   2.06414
    A1        1.83307   0.00001   0.00010  -0.00028  -0.00018   1.83289
    A2        2.37398   0.00000  -0.00014   0.00156   0.00140   2.37538
    A3        2.07445  -0.00002   0.00003  -0.00113  -0.00109   2.07336
    A4        1.84739  -0.00004   0.00003   0.00012   0.00014   1.84753
    A5        2.34301   0.00009  -0.00009   0.00078   0.00066   2.34367
    A6        2.09048  -0.00004   0.00005  -0.00020  -0.00016   2.09032
    A7        1.98183  -0.00008   0.00002  -0.00054  -0.00052   1.98131
    A8        2.13045   0.00001  -0.00002  -0.00004  -0.00006   2.13039
    A9        2.17070   0.00007   0.00000   0.00064   0.00064   2.17134
   A10        1.88559   0.00010   0.00020  -0.00135  -0.00114   1.88445
   A11        1.81715   0.00002   0.00015   0.00051   0.00067   1.81782
   A12        1.90523   0.00040  -0.00046   0.00167   0.00121   1.90644
   A13        1.93891  -0.00051   0.00038  -0.00739  -0.00701   1.93190
   A14        1.95411  -0.00016   0.00016   0.00077   0.00091   1.95502
   A15        1.87654   0.00029  -0.00004   0.00392   0.00389   1.88043
   A16        1.96643  -0.00005  -0.00014   0.00039   0.00023   1.96666
   A17        2.04694   0.00019  -0.00001   0.00074   0.00072   2.04766
   A18        2.10298  -0.00002   0.00007  -0.00009  -0.00002   2.10297
   A19        2.13325  -0.00016  -0.00006  -0.00065  -0.00071   2.13254
   A20        2.28438   0.00036   0.00011   0.00065   0.00077   2.28515
   A21        2.10661  -0.00032  -0.00011  -0.00085  -0.00096   2.10565
   A22        1.89216  -0.00004  -0.00003   0.00010   0.00007   1.89223
   A23        1.80018   0.00022  -0.00007   0.00159   0.00152   1.80170
   A24        1.95557   0.00009  -0.00004   0.00168   0.00163   1.95721
   A25        2.00246  -0.00007   0.00018  -0.00112  -0.00093   2.00153
   A26        1.89145  -0.00001   0.00019  -0.00009   0.00010   1.89154
   A27        1.93701  -0.00018  -0.00008  -0.00120  -0.00128   1.93573
   A28        1.87485  -0.00005  -0.00017  -0.00077  -0.00094   1.87391
   A29        1.91798  -0.00009  -0.00011   0.00004  -0.00006   1.91792
   A30        2.10460  -0.00023  -0.00020  -0.00025  -0.00044   2.10416
   A31        2.26009   0.00032   0.00019   0.00037   0.00059   2.26068
   A32        1.83235  -0.00029  -0.00002  -0.00048  -0.00050   1.83185
   A33        1.89075   0.00018  -0.00024   0.00124   0.00100   1.89176
   A34        1.96753   0.00005   0.00028  -0.00031  -0.00003   1.96750
   A35        1.89950  -0.00006  -0.00022  -0.00033  -0.00056   1.89895
   A36        1.96461   0.00031   0.00022   0.00161   0.00183   1.96645
   A37        1.90607  -0.00019  -0.00005  -0.00165  -0.00170   1.90437
   A38        1.81404   0.00019  -0.00001   0.00116   0.00114   1.81518
   A39        1.99193   0.00011   0.00046  -0.00045   0.00001   1.99194
   A40        1.95387   0.00011  -0.00027   0.00264   0.00237   1.95624
   A41        1.93569  -0.00023  -0.00002  -0.00144  -0.00146   1.93423
   A42        1.90124  -0.00006  -0.00005  -0.00019  -0.00024   1.90099
   A43        1.86650  -0.00012  -0.00013  -0.00165  -0.00179   1.86472
   A44        1.90482   0.00019  -0.00010  -0.00042  -0.00051   1.90431
   A45        1.96950  -0.00049  -0.00013  -0.00281  -0.00294   1.96656
   A46        1.95827   0.00013   0.00014   0.00118   0.00132   1.95960
   A47        1.92799   0.00026  -0.00001   0.00102   0.00101   1.92899
   A48        1.81733  -0.00017   0.00017   0.00007   0.00024   1.81756
   A49        1.88003   0.00010  -0.00004   0.00124   0.00120   1.88122
   A50        2.07727   0.00012   0.00005  -0.00103  -0.00099   2.07629
   A51        2.36942  -0.00017  -0.00002   0.00090   0.00087   2.37029
   A52        1.83528   0.00005  -0.00005   0.00037   0.00033   1.83561
   A53        1.90993   0.00012  -0.00004   0.00127   0.00123   1.91115
   A54        1.90352   0.00027   0.00000   0.00207   0.00207   1.90558
   A55        1.94258  -0.00025   0.00013  -0.00284  -0.00271   1.93987
   A56        1.90499  -0.00002  -0.00011   0.00172   0.00160   1.90659
   A57        1.89632  -0.00001  -0.00003  -0.00064  -0.00066   1.89566
   A58        1.90618  -0.00010   0.00004  -0.00151  -0.00147   1.90472
   A59        1.90111   0.00035   0.00005   0.00254   0.00258   1.90370
   A60        1.94462  -0.00026   0.00006  -0.00256  -0.00250   1.94212
   A61        1.91108   0.00008  -0.00004   0.00090   0.00086   1.91194
   A62        1.90511  -0.00011   0.00002  -0.00115  -0.00113   1.90398
   A63        1.90502  -0.00006  -0.00010   0.00141   0.00131   1.90632
   A64        1.89656  -0.00001   0.00001  -0.00109  -0.00107   1.89548
   A65        2.12243  -0.00021   0.00002  -0.00088  -0.00086   2.12157
   A66        2.07797   0.00012  -0.00002   0.00056   0.00054   2.07852
   A67        2.08278   0.00008  -0.00001   0.00032   0.00032   2.08310
   A68        1.84874  -0.00011   0.00001  -0.00054  -0.00052   1.84821
   A69        2.33740   0.00022  -0.00001   0.00117   0.00114   2.33854
   A70        2.09526  -0.00011  -0.00003  -0.00017  -0.00020   2.09506
   A71        1.97956  -0.00001   0.00005  -0.00002   0.00002   1.97958
   A72        2.12786   0.00006   0.00002  -0.00001   0.00000   2.12786
   A73        2.17550  -0.00004  -0.00006   0.00024   0.00015   2.17565
   A74        1.88316   0.00024   0.00011   0.00000   0.00014   1.88329
   A75        2.04597   0.00018   0.00000   0.00067   0.00068   2.04665
   A76        2.10385   0.00005   0.00004   0.00049   0.00052   2.10437
   A77        2.13334  -0.00023  -0.00004  -0.00114  -0.00119   2.13215
   A78        2.10424   0.00007   0.00001   0.00047   0.00047   2.10472
   A79        2.08872  -0.00003  -0.00001  -0.00017  -0.00019   2.08853
   A80        2.09022  -0.00004   0.00001  -0.00029  -0.00029   2.08993
   A81        2.07178  -0.00003  -0.00004  -0.00007  -0.00011   2.07167
   A82        2.09918   0.00022   0.00009   0.00111   0.00119   2.10037
   A83        2.11217  -0.00019  -0.00004  -0.00100  -0.00105   2.11112
   A84        2.06949  -0.00004   0.00000  -0.00021  -0.00021   2.06928
   A85        2.10113   0.00025   0.00003   0.00148   0.00150   2.10263
   A86        2.11256  -0.00021  -0.00003  -0.00127  -0.00129   2.11127
   A87        2.10317   0.00010   0.00002   0.00053   0.00055   2.10372
   A88        2.09128  -0.00002  -0.00002  -0.00002  -0.00004   2.09124
   A89        2.08873  -0.00008   0.00000  -0.00051  -0.00051   2.08822
   A90        2.12451  -0.00019  -0.00001  -0.00077  -0.00078   2.12373
   A91        2.07721   0.00010   0.00000   0.00042   0.00042   2.07763
   A92        2.08146   0.00009   0.00001   0.00035   0.00037   2.08183
    D1        0.21872  -0.00008  -0.00050  -0.00426  -0.00476   0.21395
    D2       -2.99897   0.00007  -0.00081   0.00736   0.00655  -2.99242
    D3       -2.85649   0.00001  -0.00022  -0.00704  -0.00726  -2.86375
    D4        0.20901   0.00016  -0.00053   0.00458   0.00405   0.21306
    D5       -0.31642   0.00006   0.00130  -0.00200  -0.00070  -0.31713
    D6       -2.40579   0.00004   0.00127  -0.00399  -0.00272  -2.40852
    D7        1.69848   0.00017   0.00152  -0.00056   0.00096   1.69944
    D8        2.77255  -0.00001   0.00107   0.00032   0.00138   2.77393
    D9        0.68318  -0.00003   0.00103  -0.00167  -0.00064   0.68254
   D10       -1.49573   0.00010   0.00129   0.00176   0.00304  -1.49269
   D11       -0.18481  -0.00003   0.00093  -0.00361  -0.00268  -0.18749
[truncated: 840,859 more chars]
