# Supplementary material for: Wide-range IR spectra of diarylethene derivatives and their simulation using the density functional theory
Source: Sci Rep. 2022 Oct 7;12:16834. doi: 10.1038/s41598-022-20264-x (PMC9546887; doi:10.1038/s41598-022-20264-x)
Supplement: Supplementary file 1 — Supplementary Information 1. [file 41598_2022_20264_MOESM1_ESM.zip › IR_files/4_0097/closed/closed_PBE0.log]

 Entering Gaussian System, Link 0=g09
 Input=closed_PBE0.gjf
 Output=closed_PBE0.log
 AtFile(1): /pbs_home/daria/inz/Def2SVP.gbs
            O     0
            S   5   1.00
               2266.1767785             -0.53431809926D-02
                340.87010191            -0.39890039230D-01
                 77.363135167           -0.17853911985
                 21.479644940           -0.46427684959
                  6.6589433124          -0.44309745172
            S   1   1.00
                  0.80975975668          1.0000000
            S   1   1.00
                  0.25530772234          1.0000000
            P   3   1.00
                 17.721504317            0.43394573193D-01
                  3.8635505440           0.23094120765
                  1.0480920883           0.51375311064
            P   1   1.00
                  0.27641544411          1.0000000
            D   1   1.00
                  1.2000000              1.0000000
            ****
            H     0
            S   3   1.00
                 13.0107010              0.19682158E-01
                  1.9622572              0.13796524
                  0.44453796             0.47831935
            S   1   1.00
                  0.12194962             1.0000000
            P   1   1.00
                  0.8000000              1.0000000
            ****
            C     0
            S   5   1.00
               1238.4016938              0.54568832082E-02
                186.29004992             0.40638409211E-01
                 42.251176346            0.18025593888
                 11.676557932            0.46315121755
                  3.5930506482           0.44087173314
            S   1   1.00
                  0.40245147363          1.0000000
            S   1   1.00
                  0.13090182668          1.0000000
            P   3   1.00
                  9.4680970621           0.38387871728E-01
                  2.0103545142           0.21117025112
                  0.54771004707          0.51328172114
            P   1   1.00
                  0.15268613795          1.0000000
            D   1   1.00
                  0.8000000              1.0000000
            ****
            F     0
            S   5   1.00
               2894.8325990             -0.53408255515E-02
                435.41939120            -0.39904258866E-01
                 98.843328866           -0.17912768038
                 27.485198001           -0.46758090825
                  8.5405498171          -0.44653131020
            S   1   1.00
                  1.0654578038           1.0000000
            S   1   1.00
                  0.33247346748          1.0000000
            P   3   1.00
                 22.696633924           -0.45212874436E-01
                  4.9872339257          -0.23754317067
                  1.3491613954          -0.51287353587
            P   1   1.00
                  0.34829881977          1.0000000
            D   1   1.00
                  1.4000000              1.0000000
            ****
 Initial command:
 /pbs_home/pkowalski/g09d01/g09/l1.exe "/pbs_home/daria/inz/0097/closed/pbe0/Gau-1910.inp" -scrdir="/pbs_home/daria/inz/0097/closed/pbe0/"
 Entering Link 1 = /pbs_home/pkowalski/g09d01/g09/l1.exe PID=      1911.
  
 Copyright (c) 1988,1990,1992,1993,1995,1998,2003,2009,2013,
            Gaussian, Inc.  All Rights Reserved.
  
 This is part of the Gaussian(R) 09 program.  It is based on
 the Gaussian(R) 03 system (copyright 2003, Gaussian, Inc.),
 the Gaussian(R) 98 system (copyright 1998, Gaussian, Inc.),
 the Gaussian(R) 94 system (copyright 1995, Gaussian, Inc.),
 the Gaussian 92(TM) system (copyright 1992, Gaussian, Inc.),
 the Gaussian 90(TM) system (copyright 1990, Gaussian, Inc.),
 the Gaussian 88(TM) system (copyright 1988, Gaussian, Inc.),
 the Gaussian 86(TM) system (copyright 1986, Carnegie Mellon
 University), and the Gaussian 82(TM) system (copyright 1983,
 Carnegie Mellon University). Gaussian is a federally registered
 trademark of Gaussian, Inc.
  
 This software contains proprietary and confidential information,
 including trade secrets, belonging to Gaussian, Inc.
  
 This software is provided under written license and may be
 used, copied, transmitted, or stored only in accord with that
 written license.
  
 The following legend is applicable only to US Government
 contracts under FAR:
  
                    RESTRICTED RIGHTS LEGEND
  
 Use, reproduction and disclosure by the US Government is
 subject to restrictions as set forth in subparagraphs (a)
 and (c) of the Commercial Computer Software - Restricted
 Rights clause in FAR 52.227-19.
  
 Gaussian, Inc.
 340 Quinnipiac St., Bldg. 40, Wallingford CT 06492
  
  
 ---------------------------------------------------------------
 Warning -- This program may not be used in any manner that
 competes with the business of Gaussian, Inc. or will provide
 assistance to any competitor of Gaussian, Inc.  The licensee
 of this program is prohibited from giving any competitor of
 Gaussian, Inc. access to this program.  By using this program,
 the user acknowledges that Gaussian, Inc. is engaged in the
 business of creating and licensing software in the field of
 computational chemistry and represents and warrants to the
 licensee that it is not a competitor of Gaussian, Inc. and that
 it will not use this program in any manner prohibited above.
 ---------------------------------------------------------------
  

 Cite this work as:
 Gaussian 09, Revision D.01,
 M. J. Frisch, G. W. Trucks, H. B. Schlegel, G. E. Scuseria, 
 M. A. Robb, J. R. Cheeseman, G. Scalmani, V. Barone, B. Mennucci, 
 G. A. Petersson, H. Nakatsuji, M. Caricato, X. Li, H. P. Hratchian, 
 A. F. Izmaylov, J. Bloino, G. Zheng, J. L. Sonnenberg, M. Hada, 
 M. Ehara, K. Toyota, R. Fukuda, J. Hasegawa, M. Ishida, T. Nakajima, 
 Y. Honda, O. Kitao, H. Nakai, T. Vreven, J. A. Montgomery, Jr., 
 J. E. Peralta, F. Ogliaro, M. Bearpark, J. J. Heyd, E. Brothers, 
 K. N. Kudin, V. N. Staroverov, T. Keith, R. Kobayashi, J. Normand, 
 K. Raghavachari, A. Rendell, J. C. Burant, S. S. Iyengar, J. Tomasi, 
 M. Cossi, N. Rega, J. M. Millam, M. Klene, J. E. Knox, J. B. Cross, 
 V. Bakken, C. Adamo, J. Jaramillo, R. Gomperts, R. E. Stratmann, 
 O. Yazyev, A. J. Austin, R. Cammi, C. Pomelli, J. W. Ochterski, 
 R. L. Martin, K. Morokuma, V. G. Zakrzewski, G. A. Voth, 
 P. Salvador, J. J. Dannenberg, S. Dapprich, A. D. Daniels, 
 O. Farkas, J. B. Foresman, J. V. Ortiz, J. Cioslowski, 
 and D. J. Fox, Gaussian, Inc., Wallingford CT, 2013.
 
 ******************************************
 Gaussian 09:  ES64L-G09RevD.01 24-Apr-2013
                28-Aug-2019 
 ******************************************
 %chk=dae0097freq_closed_pbe0.chk
 %NProcShared=8
 Will use up to    8 processors via shared memory.
 %Mem=4GB
 -----------------------------
 #P opt freq=Raman PBE1PBE/Gen
 -----------------------------
 1/14=-1,18=20,19=15,26=3,38=1/1,3;
 2/9=110,12=2,17=6,18=5,40=1/2;
 3/5=7,11=2,16=1,25=1,30=1,71=1,74=-13/1,2,3;
 4//1;
 5/5=2,38=5/2;
 6/7=2,8=2,9=2,10=2,28=1/1;
 7//1,2,3,16;
 1/14=-1,18=20,19=15,26=3/3(2);
 2/9=110/2;
 99//99;
 2/9=110/2;
 3/5=7,6=1,11=2,16=1,25=1,30=1,71=1,74=-13,82=7/1,2,3;
 4/5=5,16=3,69=1/1;
 5/5=2,38=5/2;
 7//1,2,3,16;
 1/14=-1,18=20,19=15,26=3/3(-5);
 2/9=110/2;
 6/7=2,8=2,9=2,10=2,19=2,28=1/1;
 99/9=1/99;
 Leave Link    1 at Wed Aug 28 10:38:43 2019, MaxMem=   536870912 cpu:         0.4
 (Enter /pbs_home/pkowalski/g09d01/g09/l101.exe)
 -------------------
 Title Card Required
 -------------------
 Symbolic Z-matrix:
 Charge =  0 Multiplicity = 1
 C                    -1.66312  -0.13968  -0.56629 
 C                    -3.01363   0.20184  -0.93949 
 C                    -3.76531  -0.91862  -0.68143 
 O                    -3.03182  -1.94043  -0.18542 
 C                    -1.6889   -1.58575  -0.11004 
 C                    -5.1394   -0.93336  -0.91616 
 C                    -0.44624   0.68023  -0.40065 
 C                    -0.1705    2.10992  -0.69801 
 C                     0.57478   0.19411   0.52559 
 C                     1.35552   2.14203  -0.52348 
 C                     1.66234   1.20438   0.65807 
 F                    -0.81058   2.90468   0.23773 
 F                    -0.52771   2.48068  -1.98224 
 F                     1.91643   1.58194  -1.66524 
 F                     1.867     3.41721  -0.36019 
 F                     2.93454   0.67816   0.53721 
 F                     1.51965   1.84923   1.87423 
 C                    -1.11372  -1.61694   1.34025 
 C                     0.28772  -1.03442   1.30433 
 C                    -1.99473  -0.81018   2.31927 
 H                    -1.54819  -0.82713   3.33687 
 H                    -3.00861  -1.25884   2.38191 
 H                    -2.09505   0.25219   2.01294 
 C                    -0.88059  -2.47689  -1.07353 
 H                    -0.93802  -3.5378   -0.75055 
 H                     0.18759  -2.17769  -1.11709 
 H                    -1.29847  -2.40413  -2.10063 
 C                    -5.7424    0.23142  -1.42197 
 C                     1.14791  -1.99787   1.95328 
 C                     0.34486  -3.07752   2.23833 
 O                    -0.93953  -2.89368   1.86022 
 C                     0.85966  -4.21818   2.85248 
 C                    -4.96786   1.38228  -1.67591 
 C                    -3.58441   1.37613  -1.42954 
 H                    -2.99132   2.25867  -1.61697 
 H                    -6.8076    0.24645  -1.61255 
 H                    -5.44193   2.27628  -2.05963 
 H                    -5.72739  -1.81837  -0.71126 
 C                     2.51055  -1.99911   2.25418 
 C                     3.04879  -3.13781   2.87716 
 C                     2.22675  -4.24317   3.17551 
 H                     4.10145  -3.16737   3.1268 
 H                     2.65096  -5.11657   3.65347 
 H                     0.22188  -5.06368   3.0747 
 H                     3.14477  -1.1587    2.02607 
 
 NAtoms=     45 NQM=       45 NQMF=       0 NMMI=      0 NMMIF=      0
                NMic=       0 NMicF=      0.
                    Isotopes and Nuclear Properties:
 (Nuclear quadrupole moments (NQMom) in fm**2, nuclear magnetic moments (NMagM)
  in nuclear magnetons)

  Atom         1           2           3           4           5           6           7           8           9          10
 IAtWgt=          12          12          12          16          12          12          12          12          12          12
 AtmWgt=  12.0000000  12.0000000  12.0000000  15.9949146  12.0000000  12.0000000  12.0000000  12.0000000  12.0000000  12.0000000
 NucSpn=           0           0           0           0           0           0           0           0           0           0
 AtZEff=   0.0000000   0.0000000   0.0000000   0.0000000   0.0000000   0.0000000   0.0000000   0.0000000   0.0000000   0.0000000
 NQMom=    0.0000000   0.0000000   0.0000000   0.0000000   0.0000000   0.0000000   0.0000000   0.0000000   0.0000000   0.0000000
 NMagM=    0.0000000   0.0000000   0.0000000   0.0000000   0.0000000   0.0000000   0.0000000   0.0000000   0.0000000   0.0000000
 AtZNuc=   6.0000000   6.0000000   6.0000000   8.0000000   6.0000000   6.0000000   6.0000000   6.0000000   6.0000000   6.0000000

  Atom        11          12          13          14          15          16          17          18          19          20
 IAtWgt=          12          19          19          19          19          19          19          12          12          12
 AtmWgt=  12.0000000  18.9984033  18.9984033  18.9984033  18.9984033  18.9984033  18.9984033  12.0000000  12.0000000  12.0000000
 NucSpn=           0           1           1           1           1           1           1           0           0           0
 AtZEff=   0.0000000   0.0000000   0.0000000   0.0000000   0.0000000   0.0000000   0.0000000   0.0000000   0.0000000   0.0000000
 NQMom=    0.0000000   0.0000000   0.0000000   0.0000000   0.0000000   0.0000000   0.0000000   0.0000000   0.0000000   0.0000000
 NMagM=    0.0000000   2.6288670   2.6288670   2.6288670   2.6288670   2.6288670   2.6288670   0.0000000   0.0000000   0.0000000
 AtZNuc=   6.0000000   9.0000000   9.0000000   9.0000000   9.0000000   9.0000000   9.0000000   6.0000000   6.0000000   6.0000000

  Atom        21          22          23          24          25          26          27          28          29          30
 IAtWgt=           1           1           1          12           1           1           1          12          12          12
 AtmWgt=   1.0078250   1.0078250   1.0078250  12.0000000   1.0078250   1.0078250   1.0078250  12.0000000  12.0000000  12.0000000
 NucSpn=           1           1           1           0           1           1           1           0           0           0
 AtZEff=   0.0000000   0.0000000   0.0000000   0.0000000   0.0000000   0.0000000   0.0000000   0.0000000   0.0000000   0.0000000
 NQMom=    0.0000000   0.0000000   0.0000000   0.0000000   0.0000000   0.0000000   0.0000000   0.0000000   0.0000000   0.0000000
 NMagM=    2.7928460   2.7928460   2.7928460   0.0000000   2.7928460   2.7928460   2.7928460   0.0000000   0.0000000   0.0000000
 AtZNuc=   1.0000000   1.0000000   1.0000000   6.0000000   1.0000000   1.0000000   1.0000000   6.0000000   6.0000000   6.0000000

  Atom        31          32          33          34          35          36          37          38          39          40
 IAtWgt=          16          12          12          12           1           1           1           1          12          12
 AtmWgt=  15.9949146  12.0000000  12.0000000  12.0000000   1.0078250   1.0078250   1.0078250   1.0078250  12.0000000  12.0000000
 NucSpn=           0           0           0           0           1           1           1           1           0           0
 AtZEff=   0.0000000   0.0000000   0.0000000   0.0000000   0.0000000   0.0000000   0.0000000   0.0000000   0.0000000   0.0000000
 NQMom=    0.0000000   0.0000000   0.0000000   0.0000000   0.0000000   0.0000000   0.0000000   0.0000000   0.0000000   0.0000000
 NMagM=    0.0000000   0.0000000   0.0000000   0.0000000   2.7928460   2.7928460   2.7928460   2.7928460   0.0000000   0.0000000
 AtZNuc=   8.0000000   6.0000000   6.0000000   6.0000000   1.0000000   1.0000000   1.0000000   1.0000000   6.0000000   6.0000000

  Atom        41          42          43          44          45
 IAtWgt=          12           1           1           1           1
 AtmWgt=  12.0000000   1.0078250   1.0078250   1.0078250   1.0078250
 NucSpn=           0           1           1           1           1
 AtZEff=   0.0000000   0.0000000   0.0000000   0.0000000   0.0000000
 NQMom=    0.0000000   0.0000000   0.0000000   0.0000000   0.0000000
 NMagM=    0.0000000   2.7928460   2.7928460   2.7928460   2.7928460
 AtZNuc=   6.0000000   1.0000000   1.0000000   1.0000000   1.0000000
 Leave Link  101 at Wed Aug 28 10:38:43 2019, MaxMem=   536870912 cpu:         2.1
 (Enter /pbs_home/pkowalski/g09d01/g09/l103.exe)

 GradGradGradGradGradGradGradGradGradGradGradGradGradGradGradGradGradGrad
 Berny optimization.
 Initialization pass.
                           ----------------------------
                           !    Initial Parameters    !
                           ! (Angstroms and Degrees)  !
 --------------------------                            --------------------------
 ! Name  Definition              Value          Derivative Info.                !
 --------------------------------------------------------------------------------
 ! R1    R(1,2)                  1.4421         estimate D2E/DX2                !
 ! R2    R(1,5)                  1.5166         estimate D2E/DX2                !
 ! R3    R(1,7)                  1.4766         estimate D2E/DX2                !
 ! R4    R(2,3)                  1.3737         estimate D2E/DX2                !
 ! R5    R(2,34)                 1.3946         estimate D2E/DX2                !
 ! R6    R(3,4)                  1.3521         estimate D2E/DX2                !
 ! R7    R(3,6)                  1.3941         estimate D2E/DX2                !
 ! R8    R(4,5)                  1.391          estimate D2E/DX2                !
 ! R9    R(5,18)                 1.5605         estimate D2E/DX2                !
 ! R10   R(5,24)                 1.5414         estimate D2E/DX2                !
 ! R11   R(6,28)                 1.4058         estimate D2E/DX2                !
 ! R12   R(6,38)                 1.0821         estimate D2E/DX2                !
 ! R13   R(7,8)                  1.4861         estimate D2E/DX2                !
 ! R14   R(7,9)                  1.4617         estimate D2E/DX2                !
 ! R15   R(8,10)                 1.5363         estimate D2E/DX2                !
 ! R16   R(8,12)                 1.3845         estimate D2E/DX2                !
 ! R17   R(8,13)                 1.3836         estimate D2E/DX2                !
 ! R18   R(9,11)                 1.4903         estimate D2E/DX2                !
 ! R19   R(9,19)                 1.4826         estimate D2E/DX2                !
 ! R20   R(10,11)                1.5393         estimate D2E/DX2                !
 ! R21   R(10,14)                1.3899         estimate D2E/DX2                !
 ! R22   R(10,15)                1.3836         estimate D2E/DX2                !
 ! R23   R(11,16)                1.382          estimate D2E/DX2                !
 ! R24   R(11,17)                1.3839         estimate D2E/DX2                !
 ! R25   R(18,19)                1.5181         estimate D2E/DX2                !
 ! R26   R(18,20)                1.5445         estimate D2E/DX2                !
 ! R27   R(18,31)                1.3895         estimate D2E/DX2                !
 ! R28   R(19,29)                1.4454         estimate D2E/DX2                !
 ! R29   R(20,21)                1.1114         estimate D2E/DX2                !
 ! R30   R(20,22)                1.1105         estimate D2E/DX2                !
 ! R31   R(20,23)                1.1102         estimate D2E/DX2                !
 ! R32   R(24,25)                1.1105         estimate D2E/DX2                !
 ! R33   R(24,26)                1.1101         estimate D2E/DX2                !
 ! R34   R(24,27)                1.1112         estimate D2E/DX2                !
 ! R35   R(28,33)                1.4103         estimate D2E/DX2                !
 ! R36   R(28,36)                1.0822         estimate D2E/DX2                !
 ! R37   R(29,30)                1.3754         estimate D2E/DX2                !
 ! R38   R(29,39)                1.3955         estimate D2E/DX2                !
 ! R39   R(30,31)                1.3515         estimate D2E/DX2                !
 ! R40   R(30,32)                1.394          estimate D2E/DX2                !
 ! R41   R(32,41)                1.405          estimate D2E/DX2                !
 ! R42   R(32,44)                1.0821         estimate D2E/DX2                !
 ! R43   R(33,34)                1.4052         estimate D2E/DX2                !
 ! R44   R(33,37)                1.0822         estimate D2E/DX2                !
 ! R45   R(34,35)                1.0797         estimate D2E/DX2                !
 ! R46   R(39,40)                1.4051         estimate D2E/DX2                !
 ! R47   R(39,45)                1.0773         estimate D2E/DX2                !
 ! R48   R(40,41)                1.4095         estimate D2E/DX2                !
 ! R49   R(40,42)                1.0823         estimate D2E/DX2                !
 ! R50   R(41,43)                1.0822         estimate D2E/DX2                !
 ! A1    A(2,1,5)              106.7228         estimate D2E/DX2                !
 ! A2    A(2,1,7)              132.0099         estimate D2E/DX2                !
 ! A3    A(5,1,7)              120.6439         estimate D2E/DX2                !
 ! A4    A(1,2,3)              105.7031         estimate D2E/DX2                !
 ! A5    A(1,2,34)             132.3465         estimate D2E/DX2                !
 ! A6    A(3,2,34)             121.9283         estimate D2E/DX2                !
 ! A7    A(2,3,4)              112.8602         estimate D2E/DX2                !
 ! A8    A(2,3,6)              121.0871         estimate D2E/DX2                !
 ! A9    A(4,3,6)              126.0501         estimate D2E/DX2                !
 ! A10   A(3,4,5)              110.5431         estimate D2E/DX2                !
 ! A11   A(1,5,4)              104.0778         estimate D2E/DX2                !
 ! A12   A(1,5,18)             107.0014         estimate D2E/DX2                !
 ! A13   A(1,5,24)             110.7509         estimate D2E/DX2                !
 ! A14   A(4,5,18)             113.6477         estimate D2E/DX2                !
 ! A15   A(4,5,24)             108.9647         estimate D2E/DX2                !
 ! A16   A(18,5,24)            112.0921         estimate D2E/DX2                !
 ! A17   A(3,6,28)             118.3351         estimate D2E/DX2                !
 ! A18   A(3,6,38)             120.8202         estimate D2E/DX2                !
 ! A19   A(28,6,38)            120.8445         estimate D2E/DX2                !
 ! A20   A(1,7,8)              131.6546         estimate D2E/DX2                !
 ! A21   A(1,7,9)              117.5193         estimate D2E/DX2                !
 ! A22   A(8,7,9)              108.4888         estimate D2E/DX2                !
 ! A23   A(7,8,10)             100.4678         estimate D2E/DX2                !
 ! A24   A(7,8,12)             109.3428         estimate D2E/DX2                !
 ! A25   A(7,8,13)             113.3047         estimate D2E/DX2                !
 ! A26   A(10,8,12)            111.7424         estimate D2E/DX2                !
 ! A27   A(10,8,13)            110.8729         estimate D2E/DX2                !
 ! A28   A(12,8,13)            110.7407         estimate D2E/DX2                !
 ! A29   A(7,9,11)             109.9149         estimate D2E/DX2                !
 ! A30   A(7,9,19)             118.2387         estimate D2E/DX2                !
 ! A31   A(11,9,19)            131.0205         estimate D2E/DX2                !
 ! A32   A(8,10,11)            105.811          estimate D2E/DX2                !
 ! A33   A(8,10,14)            107.4037         estimate D2E/DX2                !
 ! A34   A(8,10,15)            113.5697         estimate D2E/DX2                !
 ! A35   A(11,10,14)           107.7368         estimate D2E/DX2                !
 ! A36   A(11,10,15)           113.3993         estimate D2E/DX2                !
 ! A37   A(14,10,15)           108.6114         estimate D2E/DX2                !
 ! A38   A(9,11,10)            101.4925         estimate D2E/DX2                !
 ! A39   A(9,11,16)            113.9461         estimate D2E/DX2                !
 ! A40   A(9,11,17)            108.5871         estimate D2E/DX2                !
 ! A41   A(10,11,16)           110.3832         estimate D2E/DX2                !
 ! A42   A(10,11,17)           111.7257         estimate D2E/DX2                !
 ! A43   A(16,11,17)           110.4374         estimate D2E/DX2                !
 ! A44   A(5,18,19)            108.0956         estimate D2E/DX2                !
 ! A45   A(5,18,20)            111.6182         estimate D2E/DX2                !
 ! A46   A(5,18,31)            114.3528         estimate D2E/DX2                !
 ! A47   A(19,18,20)           109.9465         estimate D2E/DX2                !
 ! A48   A(19,18,31)           104.2233         estimate D2E/DX2                !
 ! A49   A(20,18,31)           108.3151         estimate D2E/DX2                !
 ! A50   A(9,19,18)            120.6055         estimate D2E/DX2                !
 ! A51   A(9,19,29)            132.2924         estimate D2E/DX2                !
 ! A52   A(18,19,29)           106.4382         estimate D2E/DX2                !
 ! A53   A(18,20,21)           110.0738         estimate D2E/DX2                !
 ! A54   A(18,20,22)           110.2127         estimate D2E/DX2                !
 ! A55   A(18,20,23)           112.1158         estimate D2E/DX2                !
 ! A56   A(21,20,22)           108.0005         estimate D2E/DX2                !
 ! A57   A(21,20,23)           107.6706         estimate D2E/DX2                !
 ! A58   A(22,20,23)           108.6434         estimate D2E/DX2                !
 ! A59   A(5,24,25)            110.0853         estimate D2E/DX2                !
 ! A60   A(5,24,26)            111.9191         estimate D2E/DX2                !
 ! A61   A(5,24,27)            110.0415         estimate D2E/DX2                !
 ! A62   A(25,24,26)           108.5822         estimate D2E/DX2                !
 ! A63   A(25,24,27)           108.1757         estimate D2E/DX2                !
 ! A64   A(26,24,27)           107.9334         estimate D2E/DX2                !
 ! A65   A(6,28,33)            120.3558         estimate D2E/DX2                !
 ! A66   A(6,28,36)            119.8068         estimate D2E/DX2                !
 ! A67   A(33,28,36)           119.8367         estimate D2E/DX2                !
 ! A68   A(19,29,30)           105.5931         estimate D2E/DX2                !
 ! A69   A(19,29,39)           132.727          estimate D2E/DX2                !
 ! A70   A(30,29,39)           121.6503         estimate D2E/DX2                !
 ! A71   A(29,30,31)           112.9618         estimate D2E/DX2                !
 ! A72   A(29,30,32)           121.197          estimate D2E/DX2                !
 ! A73   A(31,30,32)           125.8411         estimate D2E/DX2                !
 ! A74   A(18,31,30)           110.4156         estimate D2E/DX2                !
 ! A75   A(30,32,41)           118.3717         estimate D2E/DX2                !
 ! A76   A(30,32,44)           120.8061         estimate D2E/DX2                !
 ! A77   A(41,32,44)           120.8222         estimate D2E/DX2                !
 ! A78   A(28,33,34)           120.3686         estimate D2E/DX2                !
 ! A79   A(28,33,37)           119.8272         estimate D2E/DX2                !
 ! A80   A(34,33,37)           119.8039         estimate D2E/DX2                !
 ! A81   A(2,34,33)            117.9194         estimate D2E/DX2                !
 ! A82   A(2,34,35)            121.6303         estimate D2E/DX2                !
 ! A83   A(33,34,35)           120.4503         estimate D2E/DX2                !
 ! A84   A(29,39,40)           118.0577         estimate D2E/DX2                !
 ! A85   A(29,39,45)           121.9051         estimate D2E/DX2                !
 ! A86   A(40,39,45)           120.0367         estimate D2E/DX2                !
 ! A87   A(39,40,41)           120.3959         estimate D2E/DX2                !
 ! A88   A(39,40,42)           119.7996         estimate D2E/DX2                !
 ! A89   A(41,40,42)           119.8042         estimate D2E/DX2                !
 ! A90   A(32,41,40)           120.324          estimate D2E/DX2                !
 ! A91   A(32,41,43)           119.8227         estimate D2E/DX2                !
 ! A92   A(40,41,43)           119.8531         estimate D2E/DX2                !
 ! D1    D(5,1,2,3)              1.9363         estimate D2E/DX2                !
 ! D2    D(5,1,2,34)          -179.8037         estimate D2E/DX2                !
 ! D3    D(7,1,2,3)           -168.7748         estimate D2E/DX2                !
 ! D4    D(7,1,2,34)             9.4852         estimate D2E/DX2                !
 ! D5    D(2,1,5,4)             -2.9538         estimate D2E/DX2                !
 ! D6    D(2,1,5,18)          -123.5581         estimate D2E/DX2                !
 ! D7    D(2,1,5,24)           114.002          estimate D2E/DX2                !
 ! D8    D(7,1,5,4)            169.033          estimate D2E/DX2                !
 ! D9    D(7,1,5,18)            48.4287         estimate D2E/DX2                !
 ! D10   D(7,1,5,24)           -74.0112         estimate D2E/DX2                !
 ! D11   D(2,1,7,8)             -7.3046         estimate D2E/DX2                !
 ! D12   D(2,1,7,9)            153.0905         estimate D2E/DX2                !
 ! D13   D(5,1,7,8)           -176.9535         estimate D2E/DX2                !
 ! D14   D(5,1,7,9)            -16.5585         estimate D2E/DX2                !
 ! D15   D(1,2,3,4)             -0.1672         estimate D2E/DX2                !
 ! D16   D(1,2,3,6)            179.2765         estimate D2E/DX2                !
 ! D17   D(34,2,3,4)          -178.652          estimate D2E/DX2                !
 ! D18   D(34,2,3,6)             0.7917         estimate D2E/DX2                !
 ! D19   D(1,2,34,33)         -178.9196         estimate D2E/DX2                !
 ! D20   D(1,2,34,35)            1.0597         estimate D2E/DX2                !
 ! D21   D(3,2,34,33)           -0.8932         estimate D2E/DX2                !
 ! D22   D(3,2,34,35)          179.086          estimate D2E/DX2                !
 ! D23   D(2,3,4,5)             -1.8765         estimate D2E/DX2                !
 ! D24   D(6,3,4,5)            178.7128         estimate D2E/DX2                !
 ! D25   D(2,3,6,28)            -0.1772         estimate D2E/DX2                !
 ! D26   D(2,3,6,38)          -179.9964         estimate D2E/DX2                !
 ! D27   D(4,3,6,28)           179.1888         estimate D2E/DX2                !
 ! D28   D(4,3,6,38)            -0.6304         estimate D2E/DX2                !
 ! D29   D(3,4,5,1)              2.9199         estimate D2E/DX2                !
 ! D30   D(3,4,5,18)           118.9531         estimate D2E/DX2                !
 ! D31   D(3,4,5,24)          -115.2714         estimate D2E/DX2                !
 ! D32   D(1,5,18,19)          -58.1624         estimate D2E/DX2                !
 ! D33   D(1,5,18,20)           62.8714         estimate D2E/DX2                !
 ! D34   D(1,5,18,31)         -173.7337         estimate D2E/DX2                !
 ! D35   D(4,5,18,19)         -172.4651         estimate D2E/DX2                !
 ! D36   D(4,5,18,20)          -51.4313         estimate D2E/DX2                !
 ! D37   D(4,5,18,31)           71.9636         estimate D2E/DX2                !
 ! D38   D(24,5,18,19)          63.436          estimate D2E/DX2                !
 ! D39   D(24,5,18,20)        -175.5302         estimate D2E/DX2                !
 ! D40   D(24,5,18,31)         -52.1353         estimate D2E/DX2                !
 ! D41   D(1,5,24,25)         -177.9049         estimate D2E/DX2                !
 ! D42   D(1,5,24,26)           61.2397         estimate D2E/DX2                !
 ! D43   D(1,5,24,27)          -58.7659         estimate D2E/DX2                !
 ! D44   D(4,5,24,25)          -63.9986         estimate D2E/DX2                !
 ! D45   D(4,5,24,26)          175.146          estimate D2E/DX2                !
 ! D46   D(4,5,24,27)           55.1404         estimate D2E/DX2                !
 ! D47   D(18,5,24,25)          62.6727         estimate D2E/DX2                !
 ! D48   D(18,5,24,26)         -58.1826         estimate D2E/DX2                !
 ! D49   D(18,5,24,27)        -178.1883         estimate D2E/DX2                !
 ! D50   D(3,6,28,33)           -0.2936         estimate D2E/DX2                !
 ! D51   D(3,6,28,36)         -179.9726         estimate D2E/DX2                !
 ! D52   D(38,6,28,33)         179.5256         estimate D2E/DX2                !
 ! D53   D(38,6,28,36)          -0.1535         estimate D2E/DX2                !
 ! D54   D(1,7,8,10)          -169.3873         estimate D2E/DX2                !
 ! D55   D(1,7,8,12)            72.9609         estimate D2E/DX2                !
 ! D56   D(1,7,8,13)           -51.0866         estimate D2E/DX2                !
 ! D57   D(9,7,8,10)            28.8988         estimate D2E/DX2                !
 ! D58   D(9,7,8,12)           -88.7529         estimate D2E/DX2                !
 ! D59   D(9,7,8,13)           147.1996         estimate D2E/DX2                !
 ! D60   D(1,7,9,11)          -174.7892         estimate D2E/DX2                !
 ! D61   D(1,7,9,19)            -4.0541         estimate D2E/DX2                !
 ! D62   D(8,7,9,11)           -10.117          estimate D2E/DX2                !
 ! D63   D(8,7,9,19)           160.618          estimate D2E/DX2                !
 ! D64   D(7,8,10,11)          -37.3501         estimate D2E/DX2                !
 ! D65   D(7,8,10,14)           77.5209         estimate D2E/DX2                !
 ! D66   D(7,8,10,15)         -162.37           estimate D2E/DX2                !
 ! D67   D(12,8,10,11)          78.5182         estimate D2E/DX2                !
 ! D68   D(12,8,10,14)        -166.6107         estimate D2E/DX2                !
 ! D69   D(12,8,10,15)         -46.5017         estimate D2E/DX2                !
 ! D70   D(13,8,10,11)        -157.418          estimate D2E/DX2                !
 ! D71   D(13,8,10,14)         -42.547          estimate D2E/DX2                !
 ! D72   D(13,8,10,15)          77.562          estimate D2E/DX2                !
 ! D73   D(7,9,11,10)          -13.4551         estimate D2E/DX2                !
 ! D74   D(7,9,11,16)         -132.0876         estimate D2E/DX2                !
 ! D75   D(7,9,11,17)          104.3779         estimate D2E/DX2                !
 ! D76   D(19,9,11,10)         177.3808         estimate D2E/DX2                !
 ! D77   D(19,9,11,16)          58.7483         estimate D2E/DX2                !
 ! D78   D(19,9,11,17)         -64.7862         estimate D2E/DX2                !
 ! D79   D(7,9,19,18)          -11.4728         estimate D2E/DX2                !
 ! D80   D(7,9,19,29)          157.8154         estimate D2E/DX2                !
 ! D81   D(11,9,19,18)         156.9533         estimate D2E/DX2                !
 ! D82   D(11,9,19,29)         -33.7586         estimate D2E/DX2                !
 ! D83   D(8,10,11,9)           31.5584         estimate D2E/DX2                !
 ! D84   D(8,10,11,16)         152.7159         estimate D2E/DX2                !
 ! D85   D(8,10,11,17)         -83.9824         estimate D2E/DX2                !
 ! D86   D(14,10,11,9)         -83.0839         estimate D2E/DX2                !
 ! D87   D(14,10,11,16)         38.0736         estimate D2E/DX2                !
 ! D88   D(14,10,11,17)        161.3753         estimate D2E/DX2                !
 ! D89   D(15,10,11,9)         156.6838         estimate D2E/DX2                !
 ! D90   D(15,10,11,16)        -82.1587         estimate D2E/DX2                !
 ! D91   D(15,10,11,17)         41.143          estimate D2E/DX2                !
 ! D92   D(5,18,19,9)           43.6988         estimate D2E/DX2                !
 ! D93   D(5,18,19,29)        -128.0593         estimate D2E/DX2                !
 ! D94   D(20,18,19,9)         -78.3682         estimate D2E/DX2                !
 ! D95   D(20,18,19,29)        109.8736         estimate D2E/DX2                !
 ! D96   D(31,18,19,9)         165.7283         estimate D2E/DX2                !
 ! D97   D(31,18,19,29)         -6.0299         estimate D2E/DX2                !
 ! D98   D(5,18,20,21)        -178.5141         estimate D2E/DX2                !
 ! D99   D(5,18,20,22)          62.4638         estimate D2E/DX2                !
 ! D100  D(5,18,20,23)         -58.6895         estimate D2E/DX2                !
 ! D101  D(19,18,20,21)        -58.5639         estimate D2E/DX2                !
 ! D102  D(19,18,20,22)       -177.586          estimate D2E/DX2                !
 ! D103  D(19,18,20,23)         61.2606         estimate D2E/DX2                !
 ! D104  D(31,18,20,21)         54.7305         estimate D2E/DX2                !
 ! D105  D(31,18,20,22)        -64.2916         estimate D2E/DX2                !
 ! D106  D(31,18,20,23)        174.5551         estimate D2E/DX2                !
 ! D107  D(5,18,31,30)         123.3356         estimate D2E/DX2                !
 ! D108  D(19,18,31,30)          5.5316         estimate D2E/DX2                !
 ! D109  D(20,18,31,30)       -111.5084         estimate D2E/DX2                !
 ! D110  D(9,19,29,30)        -166.0426         estimate D2E/DX2                !
 ! D111  D(9,19,29,39)          11.9373         estimate D2E/DX2                !
 ! D112  D(18,19,29,30)          4.3559         estimate D2E/DX2                !
 ! D113  D(18,19,29,39)       -177.6642         estimate D2E/DX2                !
 ! D114  D(6,28,33,34)           0.1721         estimate D2E/DX2                !
 ! D115  D(6,28,33,37)        -179.6282         estimate D2E/DX2                !
 ! D116  D(36,28,33,34)        179.8511         estimate D2E/DX2                !
 ! D117  D(36,28,33,37)          0.0508         estimate D2E/DX2                !
 ! D118  D(19,29,30,31)         -1.0667         estimate D2E/DX2                !
 ! D119  D(19,29,30,32)        178.7975         estimate D2E/DX2                !
 ! D120  D(39,29,30,31)       -179.3235         estimate D2E/DX2                !
 ! D121  D(39,29,30,32)          0.5407         estimate D2E/DX2                !
 ! D122  D(19,29,39,40)       -178.4217         estimate D2E/DX2                !
 ! D123  D(19,29,39,45)          1.8204         estimate D2E/DX2                !
 ! D124  D(30,29,39,40)         -0.7076         estimate D2E/DX2                !
 ! D125  D(30,29,39,45)        179.5346         estimate D2E/DX2                !
 ! D126  D(29,30,31,18)         -3.0674         estimate D2E/DX2                !
 ! D127  D(32,30,31,18)        177.0759         estimate D2E/DX2                !
 ! D128  D(29,30,32,41)         -0.0709         estimate D2E/DX2                !
 ! D129  D(29,30,32,44)        179.9425         estimate D2E/DX2                !
 ! D130  D(31,30,32,41)        179.7748         estimate D2E/DX2                !
 ! D131  D(31,30,32,44)         -0.2117         estimate D2E/DX2                !
 ! D132  D(30,32,41,40)         -0.2037         estimate D2E/DX2                !
 ! D133  D(30,32,41,43)        179.9529         estimate D2E/DX2                !
 ! D134  D(44,32,41,40)        179.7829         estimate D2E/DX2                !
 ! D135  D(44,32,41,43)         -0.0605         estimate D2E/DX2                !
 ! D136  D(28,33,34,2)           0.4082         estimate D2E/DX2                !
 ! D137  D(28,33,34,35)       -179.5713         estimate D2E/DX2                !
 ! D138  D(37,33,34,2)        -179.7915         estimate D2E/DX2                !
 ! D139  D(37,33,34,35)          0.229          estimate D2E/DX2                !
 ! D140  D(29,39,40,41)          0.4239         estimate D2E/DX2                !
 ! D141  D(29,39,40,42)       -179.753          estimate D2E/DX2                !
 ! D142  D(45,39,40,41)       -179.8136         estimate D2E/DX2                !
 ! D143  D(45,39,40,42)          0.0096         estimate D2E/DX2                !
 ! D144  D(39,40,41,32)          0.022          estimate D2E/DX2                !
 ! D145  D(39,40,41,43)        179.8653         estimate D2E/DX2                !
 ! D146  D(42,40,41,32)       -179.8011         estimate D2E/DX2                !
 ! D147  D(42,40,41,43)          0.0422         estimate D2E/DX2                !
 --------------------------------------------------------------------------------
 Trust Radius=3.00D-01 FncErr=1.00D-07 GrdErr=1.00D-06
 Number of steps in this run=    270 maximum allowed number of steps=    270.
 GradGradGradGradGradGradGradGradGradGradGradGradGradGradGradGradGradGrad

 Leave Link  103 at Wed Aug 28 10:38:43 2019, MaxMem=   536870912 cpu:         0.2
 (Enter /pbs_home/pkowalski/g09d01/g09/l202.exe)
                          Input orientation:                          
 ---------------------------------------------------------------------
 Center     Atomic      Atomic             Coordinates (Angstroms)
 Number     Number       Type             X           Y           Z
 ---------------------------------------------------------------------
      1          6           0       -1.663117   -0.139676   -0.566292
      2          6           0       -3.013629    0.201844   -0.939486
      3          6           0       -3.765308   -0.918619   -0.681426
      4          8           0       -3.031816   -1.940434   -0.185418
      5          6           0       -1.688895   -1.585747   -0.110037
      6          6           0       -5.139399   -0.933356   -0.916158
      7          6           0       -0.446242    0.680227   -0.400647
      8          6           0       -0.170496    2.109919   -0.698009
      9          6           0        0.574782    0.194114    0.525589
     10          6           0        1.355522    2.142027   -0.523480
     11          6           0        1.662344    1.204382    0.658069
     12          9           0       -0.810576    2.904675    0.237734
     13          9           0       -0.527708    2.480678   -1.982238
     14          9           0        1.916426    1.581940   -1.665244
     15          9           0        1.867000    3.417214   -0.360191
     16          9           0        2.934536    0.678163    0.537206
     17          9           0        1.519652    1.849227    1.874228
     18          6           0       -1.113717   -1.616938    1.340246
     19          6           0        0.287720   -1.034417    1.304328
     20          6           0       -1.994727   -0.810179    2.319272
     21          1           0       -1.548193   -0.827133    3.336866
     22          1           0       -3.008612   -1.258841    2.381905
     23          1           0       -2.095050    0.252192    2.012941
     24          6           0       -0.880587   -2.476888   -1.073530
     25          1           0       -0.938022   -3.537799   -0.750553
     26          1           0        0.187586   -2.177691   -1.117095
     27          1           0       -1.298465   -2.404125   -2.100631
     28          6           0       -5.742397    0.231417   -1.421970
     29          6           0        1.147905   -1.997870    1.953281
     30          6           0        0.344858   -3.077521    2.238330
     31          8           0       -0.939531   -2.893675    1.860221
     32          6           0        0.859664   -4.218183    2.852477
     33          6           0       -4.967859    1.382277   -1.675913
     34          6           0       -3.584414    1.376134   -1.429540
     35          1           0       -2.991318    2.258668   -1.616970
     36          1           0       -6.807596    0.246448   -1.612552
     37          1           0       -5.441926    2.276279   -2.059628
     38          1           0       -5.727388   -1.818373   -0.711260
     39          6           0        2.510547   -1.999112    2.254184
     40          6           0        3.048790   -3.137811    2.877164
     41          6           0        2.226749   -4.243174    3.175512
     42          1           0        4.101450   -3.167365    3.126798
     43          1           0        2.650964   -5.116565    3.653474
     44          1           0        0.221881   -5.063676    3.074699
     45          1           0        3.144771   -1.158701    2.026065
 ---------------------------------------------------------------------
                    Distance matrix (angstroms):
                    1          2          3          4          5
     1  C    0.000000
     2  C    1.442149   0.000000
     3  C    2.244820   1.373701   0.000000
     4  O    2.293716   2.271190   1.352087   0.000000
     5  C    1.516560   2.374529   2.254559   1.391015   0.000000
     6  C    3.582858   2.410004   1.394074   2.447467   3.602974
     7  C    1.476639   2.666585   3.694773   3.687734   2.600630
     8  C    2.702951   3.432560   4.700531   4.985505   4.038464
     9  C    2.512332   3.875977   4.640198   4.250809   2.948925
    10  C    3.784202   4.798630   5.967864   6.002459   4.830705
    11  C    3.790019   5.042022   5.980032   5.712834   4.427822
    12  F    3.262109   3.680297   4.918625   5.346779   4.588712
    13  F    3.187524   3.529904   4.871282   5.389374   4.624857
    14  F    4.121260   5.170767   6.285125   6.251568   5.044923
    15  F    5.015543   5.873221   7.115162   7.261772   6.143011
    16  F    4.798435   6.147208   6.994475   6.555653   5.188480
    17  F    4.476817   5.584039   6.490234   6.270529   5.102071
    18  C    2.473667   3.480634   3.406720   2.472125   1.560488
    19  C    2.847024   4.178750   4.514827   3.749604   2.492268
    20  C    2.980943   3.561159   3.485815   2.937091   2.568381
    21  H    3.964902   4.636106   4.590277   3.980837   3.532199
    22  H    3.428520   3.628397   3.173694   2.656361   2.838714
    23  H    2.644347   3.092434   3.379375   3.243135   2.837255
    24  C    2.516387   3.426870   3.302054   2.388370   1.541367
    25  H    3.479505   4.281211   3.854663   2.693497   2.187368
    26  H    2.807488   3.992682   4.171384   3.359890   2.210372
    27  H    2.759510   3.328832   3.210325   2.624415   2.187383
    28  C    4.184545   2.771252   2.404136   3.686902   4.631860
    29  C    4.207491   5.524962   5.678567   4.695466   3.531934
    30  C    4.530872   5.668526   5.484460   4.309228   3.446211
    31  O    3.741130   4.660738   4.283203   3.077493   2.480754
    32  C    5.889535   6.994142   6.690737   5.436963   4.711832
    33  C    3.803803   2.398908   2.780154   4.124348   4.691774
    34  C    2.595045   1.394599   2.420390   3.585084   3.755905
    35  H    2.936000   2.165642   3.401390   4.436602   4.329744
    36  H    5.263973   3.853465   3.388199   4.590826   5.640531
    37  H    4.727186   3.384468   3.862365   5.205954   5.727250
    38  H    4.399698   3.390848   2.158751   2.749094   4.089622
    39  C    5.369549   6.749834   7.012248   6.055814   4.836913
    40  C    6.561118   7.903989   8.001269   6.912806   5.811878
    41  C    6.780181   8.009554   7.863421   6.652140   5.760991
    42  H    7.485723   8.860620   9.024706   7.959876   6.819583
    43  H    7.822221   9.025983   8.808102   7.557704   6.742779
    44  H    6.407481   7.369390   6.869327   5.565029   5.088182
    45  H    5.556484   6.969323   7.425452   6.606965   5.301851
                    6          7          8          9         10
     6  C    0.000000
     7  C    4.989501   0.000000
     8  C    5.830875   1.486095   0.000000
     9  C    6.000141   1.461749   2.392267   0.000000
    10  C    7.196956   2.323424   1.536301   2.346160   0.000000
    11  C    7.301495   2.416972   2.453212   1.490296   1.539278
    12  F    5.899208   2.342742   1.384541   3.057649   2.419310
    13  F    5.836082   2.397851   1.383585   3.568341   2.406079
    14  F    7.528115   2.827453   2.359989   2.919900   1.389941
    15  F    8.265965   3.583828   2.444285   3.583686   1.383609
    16  F    8.360484   3.508452   3.635506   2.408916   2.400258
    17  F    7.737699   3.225888   3.088845   2.334739   2.421089
    18  C    4.665272   2.958580   4.351277   2.606646   4.868309
    19  C    5.864673   2.526983   3.755817   1.482608   3.817182
    20  C    4.513551   3.466565   4.578076   3.290635   5.293480
    21  H    5.567428   4.177970   5.177310   3.667867   5.670074
    22  H    3.939976   4.250685   5.374878   4.289254   6.249226
    23  H    4.387848   2.954182   3.808452   3.056729   4.680957
    24  C    4.532630   3.257116   4.656613   3.436500   5.161116
    25  H    4.945919   4.260989   5.699875   4.224250   6.129627
    26  H    5.474077   3.013757   4.322899   2.910978   4.514024
    27  H    4.280060   3.623459   4.859656   4.142093   5.495321
    28  C    1.405755   5.412374   5.924438   6.610683   7.405280
    29  C    6.992643   3.905699   5.063739   2.677978   4.828685
    30  C    6.680218   4.659475   5.983077   3.699992   5.991053
    31  O    5.402779   4.257656   5.672029   3.689014   6.025578
    32  C    7.809062   6.023506   7.328851   4.996392   7.217703
    33  C    2.443115   4.750179   4.949793   6.081053   6.472285
    34  C    2.831128   3.375060   3.567690   4.745378   5.080404
    35  H    3.910806   3.232388   2.970463   4.644353   4.483787
    36  H    2.158653   6.490278   6.954136   7.685954   8.450787
    37  H    3.420644   5.500587   5.446986   6.871647   6.970156
    38  H    1.082113   5.850640   6.805197   6.730323   8.117120
    39  C    8.349166   4.792660   5.726043   3.397862   5.118450
    40  C    9.289529   6.126721   7.119293   4.769942   6.504477
    41  C    9.052999   6.646328   7.817464   5.425920   7.430503
    42  H   10.331001   6.923029   7.792843   5.522972   7.003877
    43  H    9.953418   7.722136   8.894836   6.503653   8.474212
    44  H    7.856832   6.746617   8.114663   5.853790   8.133523
    45  H    8.794028   4.708074   5.394020   3.269003   4.538325
                   11         12         13         14         15
    11  C    0.000000
    12  F    3.030348   0.000000
    13  F    3.660120   2.277732   0.000000
    14  F    2.367465   3.578756   2.623358   0.000000
    15  F    2.444456   2.790990   3.040191   2.252518   0.000000
    16  F    1.382023   4.367253   4.645836   2.589237   3.073655
    17  F    1.383918   3.036782   4.411660   3.571657   2.751702
    18  C    4.016432   4.663948   5.307802   5.333625   6.092524
    19  C    2.705451   4.226147   4.880813   4.279762   5.008170
    20  C    4.493575   4.419859   5.611138   6.074185   6.321654
    21  H    4.648715   4.906637   6.346327   6.544335   6.583787
    22  H    5.554899   5.173364   6.259763   6.978929   7.290828
    23  H    4.106136   3.440480   4.835718   5.602608   5.598836
    24  C    4.797570   5.539453   5.052498   4.964624   6.542058
    25  H    5.588774   6.519082   6.156904   5.932644   7.509510
    26  H    4.094452   5.353721   4.791714   4.174228   5.890356
    27  H    5.422005   5.821455   4.946654   5.139436   6.851079
    28  C    7.752639   5.850110   5.706668   7.780788   8.317427
    29  C    3.492369   5.551009   6.193011   5.147756   5.932317
    30  C    4.750546   6.412806   7.033359   6.278399   7.158967
    31  O    5.000899   6.022454   6.619498   6.373109   7.254941
    32  C    5.904569   7.769279   8.376993   7.427515   8.344774
    33  C    7.031267   4.823147   4.584240   6.887188   7.251716
    34  C    5.649432   3.579164   3.296808   5.509733   5.918398
    35  H    5.286198   2.934772   2.500417   4.954416   5.150240
    36  H    8.821181   6.815716   6.675736   8.825807   9.320450
    37  H    7.681503   5.207894   4.919076   7.401553   7.590140
    38  H    8.100633   6.883517   6.865413   8.420220   9.230891
    39  C    3.678234   6.256441   6.873630   5.342175   6.048611
    40  C    5.069641   7.640218   8.244546   6.647689   7.405771
    41  C    6.027598   8.303471   8.910646   7.580315   8.444653
    42  H    5.581759   8.327326   8.912449   7.091819   7.778724
    43  H    7.064290   9.380289   9.979144   8.584770   9.463059
    44  H    6.870487   8.521089   9.113275   8.336831   9.296794
    45  H    3.106954   5.945916   6.542070   4.758751   5.316570
                   16         17         18         19         20
    16  F    0.000000
    17  F    2.271765   0.000000
    18  C    4.722363   4.385666   0.000000
    19  C    3.244540   3.187137   1.518106   0.000000
    20  C    5.448720   4.429601   1.544516   2.507979   0.000000
    21  H    5.495350   4.325955   2.190674   2.746772   1.111385
    22  H    6.517354   5.515705   2.191783   3.475247   1.110488
    23  H    5.258895   3.954217   2.215667   2.799123   1.110196
    24  C    5.206148   5.758967   2.572971   3.016599   3.940854
    25  H    5.867654   6.476858   2.844647   3.462932   4.240326
    26  H    4.293990   5.190229   2.836610   2.679625   4.294322
    27  H    5.863189   6.467789   3.534605   3.998228   4.749841
    28  C    8.906577   8.137542   5.698327   6.737755   5.396929
    29  C    3.515462   3.865825   2.373996   1.445441   3.379452
    30  C    4.868821   5.077948   2.251066   2.247198   3.258995
    31  O    5.432936   5.342555   1.389522   2.296084   2.380152
    32  C    5.799981   6.181102   3.598271   3.586119   4.477315
    33  C    8.236596   7.410084   5.739940   6.507177   5.441312
    34  C    6.844849   6.098376   4.768075   5.317726   4.621759
    35  H    6.500324   5.718825   5.224063   5.489124   5.089697
    36  H    9.985839   9.168947   6.679183   7.777680   6.303920
    37  H    8.914182   8.007569   6.741637   7.423325   6.370571
    38  H    9.100565   8.523827   5.053238   6.392082   4.912569
    39  C    3.208673   3.991986   3.757210   2.602657   4.659967
    40  C    4.477735   5.311750   4.690590   3.810720   5.582668
    41  C    5.628604   6.269823   4.628610   4.190141   5.508127
    42  H    4.780770   5.779343   5.726566   4.734491   6.585727
    43  H    6.585622   7.277901   5.636598   5.269473   6.473600
    44  H    6.838573   7.135374   4.083155   4.401531   4.855539
    45  H    2.373809   3.422236   4.337632   2.949422   5.159639
                   21         22         23         24         25
    21  H    0.000000
    22  H    1.797539   0.000000
    23  H    1.793536   1.803871   0.000000
    24  C    4.755942   4.236999   4.295242   0.000000
    25  H    4.942369   4.392412   4.831112   1.110471   0.000000
    26  H    4.967364   4.827315   4.572951   1.110140   1.803120
    27  H    5.667066   4.932485   4.961053   1.111239   1.799402
    28  C    6.431049   4.915680   5.010208   5.576157   6.143273
    29  C    3.248673   4.243409   3.947543   3.675027   3.746090
    30  C    3.139215   3.817587   4.134119   3.582023   3.284975
    31  O    2.611809   2.688109   3.354851   2.963795   2.689059
    32  C    4.187079   4.893128   5.423966   4.634017   4.083678
    33  C    6.457829   5.223030   4.810173   5.653478   6.426743
    34  C    5.631981   4.669235   3.915626   4.720509   5.622380
    35  H    6.012094   5.325802   4.243288   5.213061   6.210131
    36  H    7.301413   5.714356   5.945782   6.544963   7.036723
    37  H    7.342647   6.176189   5.646621   6.661141   7.470096
    38  H    5.902165   4.156018   4.990229   4.904728   5.088811
    39  C    4.361090   5.570048   5.132065   4.775117   4.825829
    40  C    5.165541   6.361441   6.220779   5.611132   5.405089
    41  C    5.093678   6.078245   6.343330   5.552446   5.091887
    42  H    6.118765   7.399345   7.164542   6.552878   6.369250
    43  H    6.011022   6.966328   7.351160   6.464079   5.896505
    44  H    4.598934   5.039129   5.895248   5.011458   4.278578
    45  H    4.883856   6.164477   5.426464   5.248677   5.480777
                   26         27         28         29         30
    26  H    0.000000
    27  H    1.796375   0.000000
    28  C    6.407921   5.211065   0.000000
    29  C    3.222073   4.752260   7.989887   0.000000
    30  C    3.477543   4.688342   7.835913   1.375421   0.000000
    31  O    3.263041   4.007099   6.603522   2.273437   1.351451
    32  C    4.513624   5.699264   9.036429   2.412763   1.394027
    33  C    6.290013   5.289771   1.410275   7.873945   7.964676
    34  C    5.191847   4.468365   2.442811   6.724747   6.980508
    35  H    5.480564   4.984107   3.422895   6.928057   7.380266
    36  H    7.419872   6.133048   1.082218   9.002340   8.776996
    37  H    7.240002   6.251090   2.162950   8.820298   8.979003
    38  H    5.939758   4.678549   2.169556   7.375748   6.867147
    39  C    4.097995   5.799743   9.305936   1.395470   2.419385
    40  C    5.006238   6.649463  10.349842   2.401331   2.779027
    41  C    5.181784   6.606582  10.230645   2.774733   2.403866
    42  H    5.857338   7.554312  11.364169   3.386486   3.861273
    43  H    6.120747   7.487659  11.171820   3.856955   3.387987
    44  H    5.089324   6.014042   9.155908   3.393268   2.158575
    45  H    4.434269   6.190561   9.633438   2.167251   3.400947
                   31         32         33         34         35
    31  O    0.000000
    32  C    2.444585   0.000000
    33  C    6.856780   9.264529   0.000000
    34  C    6.004099   8.329579   1.405225   0.000000
    35  H    6.545787   8.761028   2.162926   1.079703   0.000000
    36  H    7.506978   9.932587   2.163043   3.420320   4.314282
    37  H    7.897164  10.296448   1.082227   2.158153   2.490328
    38  H    5.540069   7.864386   3.428061   3.913201   4.992860
    39  C    3.585873   2.829778   9.099781   7.881032   7.961472
    40  C    4.123164   2.441329  10.267832   9.106195   9.262944
    41  C    3.684626   1.404955  10.341393   9.303373   9.616135
    42  H    5.204864   3.418866  11.225758  10.023777  10.111999
    43  H    4.587881   2.158111  11.343887  10.337897  10.677405
    44  H    2.744584   1.082131   9.542119   8.731964   9.271091
    45  H    4.440626   3.907058   9.272323   7.978003   7.912124
                   36         37         38         39         40
    36  H    0.000000
    37  H    2.486995   0.000000
    38  H    2.498532   4.320389   0.000000
    39  C   10.335472  10.006486   8.757288   0.000000
    40  C   11.347207  11.215014   9.572826   1.405149   0.000000
    41  C   11.166989  11.345419   9.179050   2.442376   1.409465
    42  H   12.374281  12.149416  10.637506   2.158065   1.082259
    43  H   12.081279  12.360766  10.006286   3.419977   2.162496
    44  H    9.979042  10.597875   7.762685   3.911878   3.426279
    45  H   10.689415  10.110556   9.308239   1.077297   2.156492
                   41         42         43         44         45
    41  C    0.000000
    42  H    2.162000   0.000000
    43  H    1.082228   2.486097   0.000000
    44  H    2.168613   4.318537   2.497643   0.000000
    45  H    3.417304   2.482253   4.307783   4.989163   0.000000
 Stoichiometry    C23H14F6O2
 Framework group  C1[X(C23H14F6O2)]
 Deg. of freedom   129
 Full point group                 C1      NOp   1
 Largest Abelian subgroup         C1      NOp   1
 Largest concise Abelian subgroup C1      NOp   1
                         Standard orientation:                         
 ---------------------------------------------------------------------
 Center     Atomic      Atomic             Coordinates (Angstroms)
 Number     Number       Type             X           Y           Z
 ---------------------------------------------------------------------
      1          6           0        1.380742   -0.394926    0.384028
      2          6           0        2.738929   -0.821771    0.153979
      3          6           0        2.708799   -2.194599    0.192570
      4          8           0        1.471389   -2.686443    0.427190
      5          6           0        0.560899   -1.650719    0.609408
      6          6           0        3.865600   -2.945937   -0.009287
      7          6           0        0.722283    0.920139    0.251747
      8          6           0        1.267467    2.274070   -0.027765
      9          6           0       -0.712908    0.932038   -0.025368
     10          6           0        0.031073    3.138337    0.263086
     11          6           0       -1.175023    2.331008   -0.249681
     12          9           0        1.645505    2.350683   -1.357491
     13          9           0        2.318776    2.622724    0.801389
     14          9           0       -0.086558    3.244352    1.643976
     15          9           0        0.107726    4.411727   -0.272616
     16          9           0       -2.314131    2.665705    0.457707
     17          9           0       -1.376511    2.516863   -1.606180
     18          6           0       -0.591605   -1.638140   -0.442590
     19          6           0       -1.395517   -0.365440   -0.246102
     20          6           0       -0.045225   -1.698675   -1.885967
     21          1           0       -0.884592   -1.661329   -2.613460
     22          1           0        0.507029   -2.648442   -2.047647
     23          1           0        0.634278   -0.850201   -2.111585
     24          6           0        0.026428   -1.702002    2.054235
     25          1           0       -0.539946   -2.643009    2.218159
     26          1           0       -0.640527   -0.843762    2.280079
     27          1           0        0.872393   -1.676673    2.774342
     28          6           0        5.069272   -2.263784   -0.258264
     29          6           0       -2.778514   -0.769148   -0.129320
     30          6           0       -2.764936   -2.144394   -0.146554
     31          8           0       -1.522438   -2.657684   -0.284946
     32          6           0       -3.943163   -2.879704   -0.026505
     33          6           0        5.092971   -0.854539   -0.306647
     34          6           0        3.914464   -0.116781   -0.102953
     35          1           0        3.929767    0.961933   -0.146537
     36          1           0        5.981516   -2.823465   -0.418777
     37          1           0        6.023245   -0.338313   -0.504933
     38          1           0        3.836903   -4.027218    0.021991
     39          6           0       -3.965335   -0.050389    0.019599
     40          6           0       -5.164890   -0.772496    0.138238
     41          6           0       -5.154229   -2.181730    0.115082
     42          1           0       -6.102264   -0.243427    0.250932
     43          1           0       -6.083054   -2.729102    0.209348
     44          1           0       -3.925242   -3.961579   -0.041790
     45          1           0       -3.979868    1.026597    0.041040
 ---------------------------------------------------------------------
 Rotational constants (GHZ):      0.2000085      0.1514239      0.0959975
 Leave Link  202 at Wed Aug 28 10:38:43 2019, MaxMem=   536870912 cpu:         0.1
 (Enter /pbs_home/pkowalski/g09d01/g09/l301.exe)
 General basis read from cards:  (5D, 7F)
 Centers:       4     31
 S 5 1.00
     Exponent=  2.2661767785D+03 Coefficients= -5.3431809926D-03
     Exponent=  3.4087010191D+02 Coefficients= -3.9890039230D-02
     Exponent=  7.7363135167D+01 Coefficients= -1.7853911985D-01
     Exponent=  2.1479644940D+01 Coefficients= -4.6427684959D-01
     Exponent=  6.6589433124D+00 Coefficients= -4.4309745172D-01
 S 1 1.00
     Exponent=  8.0975975668D-01 Coefficients=  1.0000000000D+00
 S 1 1.00
     Exponent=  2.5530772234D-01 Coefficients=  1.0000000000D+00
 P 3 1.00
     Exponent=  1.7721504317D+01 Coefficients=  4.3394573193D-02
     Exponent=  3.8635505440D+00 Coefficients=  2.3094120765D-01
     Exponent=  1.0480920883D+00 Coefficients=  5.1375311064D-01
 P 1 1.00
     Exponent=  2.7641544411D-01 Coefficients=  1.0000000000D+00
 D 1 1.00
     Exponent=  1.2000000000D+00 Coefficients=  1.0000000000D+00
 ****
 Centers:      21     22     23     25     26     27     35     36     37     38
 Centers:      42     43     44     45
 S 3 1.00
     Exponent=  1.3010701000D+01 Coefficients=  1.9682158000D-02
     Exponent=  1.9622572000D+00 Coefficients=  1.3796524000D-01
     Exponent=  4.4453796000D-01 Coefficients=  4.7831935000D-01
 S 1 1.00
     Exponent=  1.2194962000D-01 Coefficients=  1.0000000000D+00
 P 1 1.00
     Exponent=  8.0000000000D-01 Coefficients=  1.0000000000D+00
 ****
 Centers:       1      2      3      5      6      7      8      9     10     11
 Centers:      18     19     20     24     28     29     30     32     33     34
 Centers:      39     40     41
 S 5 1.00
     Exponent=  1.2384016938D+03 Coefficients=  5.4568832082D-03
     Exponent=  1.8629004992D+02 Coefficients=  4.0638409211D-02
     Exponent=  4.2251176346D+01 Coefficients=  1.8025593888D-01
     Exponent=  1.1676557932D+01 Coefficients=  4.6315121755D-01
     Exponent=  3.5930506482D+00 Coefficients=  4.4087173314D-01
 S 1 1.00
     Exponent=  4.0245147363D-01 Coefficients=  1.0000000000D+00
 S 1 1.00
     Exponent=  1.3090182668D-01 Coefficients=  1.0000000000D+00
 P 3 1.00
     Exponent=  9.4680970621D+00 Coefficients=  3.8387871728D-02
     Exponent=  2.0103545142D+00 Coefficients=  2.1117025112D-01
     Exponent=  5.4771004707D-01 Coefficients=  5.1328172114D-01
 P 1 1.00
     Exponent=  1.5268613795D-01 Coefficients=  1.0000000000D+00
 D 1 1.00
     Exponent=  8.0000000000D-01 Coefficients=  1.0000000000D+00
 ****
 Centers:      12     13     14     15     16     17
 S 5 1.00
     Exponent=  2.8948325990D+03 Coefficients= -5.3408255515D-03
     Exponent=  4.3541939120D+02 Coefficients= -3.9904258866D-02
     Exponent=  9.8843328866D+01 Coefficients= -1.7912768038D-01
     Exponent=  2.7485198001D+01 Coefficients= -4.6758090825D-01
     Exponent=  8.5405498171D+00 Coefficients= -4.4653131020D-01
 S 1 1.00
     Exponent=  1.0654578038D+00 Coefficients=  1.0000000000D+00
 S 1 1.00
     Exponent=  3.3247346748D-01 Coefficients=  1.0000000000D+00
 P 3 1.00
     Exponent=  2.2696633924D+01 Coefficients= -4.5212874436D-02
     Exponent=  4.9872339257D+00 Coefficients= -2.3754317067D-01
     Exponent=  1.3491613954D+00 Coefficients= -5.1287353587D-01
 P 1 1.00
     Exponent=  3.4829881977D-01 Coefficients=  1.0000000000D+00
 D 1 1.00
     Exponent=  1.4000000000D+00 Coefficients=  1.0000000000D+00
 ****
 Ernie: Thresh=  0.10000D-02 Tol=  0.10000D-05 Strict=F.
 There are   535 symmetry adapted cartesian basis functions of A   symmetry.
 There are   504 symmetry adapted basis functions of A   symmetry.
   504 basis functions,   873 primitive gaussians,   535 cartesian basis functions
   111 alpha electrons      111 beta electrons
       nuclear repulsion energy      3344.8777105032 Hartrees.
 IExCor= 1009 DFT=T Ex+Corr=PBE1PBE ExCW=0 ScaHFX=  0.250000
 ScaDFX=  0.750000  0.750000  1.000000  1.000000 ScalE2=  1.000000  1.000000
 IRadAn=      0 IRanWt=     -1 IRanGd=            0 ICorTp=0 IEmpDi=  4
 NAtoms=   45 NActive=   45 NUniq=   45 SFac= 1.00D+00 NAtFMM=   60 NAOKFM=F Big=F
 Integral buffers will be    131072 words long.
 Raffenetti 2 integral format.
 Two-electron integral symmetry is turned on.
 Leave Link  301 at Wed Aug 28 10:38:43 2019, MaxMem=   536870912 cpu:         0.9
 (Enter /pbs_home/pkowalski/g09d01/g09/l302.exe)
 NPDir=0 NMtPBC=     1 NCelOv=     1 NCel=       1 NClECP=     1 NCelD=      1
         NCelK=      1 NCelE2=     1 NClLst=     1 CellRange=     0.0.
 One-electron integrals computed using PRISM.
 NBasis=   504 RedAO= T EigKep=  2.44D-04  NBF=   504
 NBsUse=   504 1.00D-06 EigRej= -1.00D+00 NBFU=   504
 Precomputing XC quadrature grid using
 IXCGrd= 4 IRadAn=           0 IRanWt=          -1 IRanGd=           0 AccXCQ= 0.00D+00.
 Generated NRdTot=       0 NPtTot=           0 NUsed=           0 NTot=          32
 NSgBfM=   524   524   524   524   524 MxSgAt=    45 MxSgA2=    45.
 Leave Link  302 at Wed Aug 28 10:38:45 2019, MaxMem=   536870912 cpu:        10.3
 (Enter /pbs_home/pkowalski/g09d01/g09/l303.exe)
 DipDrv:  MaxL=1.
 Leave Link  303 at Wed Aug 28 10:38:45 2019, MaxMem=   536870912 cpu:         1.2
 (Enter /pbs_home/pkowalski/g09d01/g09/l401.exe)
 ExpMin= 1.22D-01 ExpMax= 2.89D+03 ExpMxC= 4.35D+02 IAcc=1 IRadAn=         1 AccDes= 0.00D+00
 Harris functional with IExCor= 1009 and IRadAn=       1 diagonalized for initial guess.
 HarFok:  IExCor= 1009 AccDes= 0.00D+00 IRadAn=         1 IDoV= 1 UseB2=F ITyADJ=14
 ICtDFT=  3500011 ScaDFX=  1.000000  1.000000  1.000000  1.000000
 FoFCou: FMM=F IPFlag=           0 FMFlag=      100000 FMFlg1=           0
         NFxFlg=           0 DoJE=T BraDBF=F KetDBF=T FulRan=T
         wScrn=  0.000000 ICntrl=     500 IOpCl=  0 I1Cent=   200000004 NGrid=           0
         NMat0=    1 NMatS0=      1 NMatT0=    0 NMatD0=    1 NMtDS0=    0 NMtDT0=    0
 Petite list used in FoFCou.
 Harris En= -1631.56525793249    
 JPrj=0 DoOrth=F DoCkMO=F.
 Leave Link  401 at Wed Aug 28 10:38:48 2019, MaxMem=   536870912 cpu:        20.2
 (Enter /pbs_home/pkowalski/g09d01/g09/l502.exe)
 Closed shell SCF:
 Using DIIS extrapolation, IDIIS=  1040.
 Integral symmetry usage will be decided dynamically.
 IVT=      885537 IEndB=      885537 NGot=   536870912 MDV=   536288776
 LenX=   536288776 LenY=   536002016
 Requested convergence on RMS density matrix=1.00D-08 within 128 cycles.
 Requested convergence on MAX density matrix=1.00D-06.
 Requested convergence on             energy=1.00D-06.
 No special actions if energy rises.
 Fock matrices will be formed incrementally for  20 cycles.
 Integral accuracy reduced to 1.0D-05 until final iterations.

 Cycle   1  Pass 0  IDiag  1:
 FoFJK:  IHMeth= 1 ICntrl=       0 DoSepK=F KAlg= 0 I1Cent=   0 FoldK=F
 IRaf= 760000000 NMat=   1 IRICut=       1 DoRegI=T DoRafI=F ISym2E= 0.
 FoFCou: FMM=F IPFlag=           0 FMFlag=      100000 FMFlg1=           0
         NFxFlg=           0 DoJE=F BraDBF=F KetDBF=F FulRan=T
         wScrn=  0.000000 ICntrl=       0 IOpCl=  0 I1Cent=           0 NGrid=           0
         NMat0=    1 NMatS0=      1 NMatT0=    0 NMatD0=    1 NMtDS0=    0 NMtDT0=    0
 Symmetry not used in FoFCou.
 E= -1630.97216921993    
 DIIS: error= 1.80D-02 at cycle   1 NSaved=   1.
 NSaved= 1 IEnMin= 1 EnMin= -1630.97216921993     IErMin= 1 ErrMin= 1.80D-02
 ErrMax= 1.80D-02  0.00D+00 EMaxC= 1.00D-01 BMatC= 4.23D-01 BMatP= 4.23D-01
 IDIUse=3 WtCom= 8.20D-01 WtEn= 1.80D-01
 Coeff-Com:  0.100D+01
 Coeff-En:   0.100D+01
 Coeff:      0.100D+01
 Gap=     0.092 Goal=   None    Shift=    0.000
 GapD=    0.092 DampG=0.500 DampE=0.500 DampFc=0.2500 IDamp=-1.
 Damping current iteration by 2.50D-01
 RMSDP=3.85D-03 MaxDP=1.90D-01              OVMax= 2.91D-01

 Cycle   2  Pass 0  IDiag  1:
 RMSU=  9.48D-04    CP:  9.90D-01
 E= -1631.11860601509     Delta-E=       -0.146436795163 Rises=F Damp=T
 DIIS: error= 9.85D-03 at cycle   2 NSaved=   2.
 NSaved= 2 IEnMin= 2 EnMin= -1631.11860601509     IErMin= 2 ErrMin= 9.85D-03
 ErrMax= 9.85D-03  0.00D+00 EMaxC= 1.00D-01 BMatC= 1.14D-01 BMatP= 4.23D-01
 IDIUse=3 WtCom= 9.01D-01 WtEn= 9.85D-02
 Coeff-Com: -0.831D+00 0.183D+01
 Coeff-En:   0.000D+00 0.100D+01
 Coeff:     -0.749D+00 0.175D+01
 Gap=     0.097 Goal=   None    Shift=    0.000
 RMSDP=1.78D-03 MaxDP=5.26D-02 DE=-1.46D-01 OVMax= 2.54D-01

 Cycle   3  Pass 0  IDiag  1:
 RMSU=  1.46D-03    CP:  9.61D-01  1.93D+00
 E= -1631.34654006326     Delta-E=       -0.227934048175 Rises=F Damp=F
 DIIS: error= 4.69D-03 at cycle   3 NSaved=   3.
 NSaved= 3 IEnMin= 3 EnMin= -1631.34654006326     IErMin= 3 ErrMin= 4.69D-03
 ErrMax= 4.69D-03  0.00D+00 EMaxC= 1.00D-01 BMatC= 3.88D-02 BMatP= 1.14D-01
 IDIUse=3 WtCom= 9.53D-01 WtEn= 4.69D-02
 Coeff-Com: -0.511D+00 0.101D+01 0.497D+00
 Coeff-En:   0.000D+00 0.000D+00 0.100D+01
 Coeff:     -0.487D+00 0.966D+00 0.521D+00
 Gap=     0.085 Goal=   None    Shift=    0.000
 RMSDP=8.88D-04 MaxDP=4.70D-02 DE=-2.28D-01 OVMax= 1.21D-01

 Cycle   4  Pass 0  IDiag  1:
 RMSU=  5.88D-04    CP:  9.67D-01  2.26D+00  6.06D-01
 E= -1631.37913737658     Delta-E=       -0.032597313319 Rises=F Damp=F
 DIIS: error= 2.05D-03 at cycle   4 NSaved=   4.
 NSaved= 4 IEnMin= 4 EnMin= -1631.37913737658     IErMin= 4 ErrMin= 2.05D-03
 ErrMax= 2.05D-03  0.00D+00 EMaxC= 1.00D-01 BMatC= 7.65D-03 BMatP= 3.88D-02
 IDIUse=3 WtCom= 9.80D-01 WtEn= 2.05D-02
 Coeff-Com: -0.152D+00 0.273D+00 0.321D+00 0.558D+00
 Coeff-En:   0.000D+00 0.000D+00 0.194D+00 0.806D+00
 Coeff:     -0.149D+00 0.267D+00 0.318D+00 0.563D+00
 Gap=     0.084 Goal=   None    Shift=    0.000
 RMSDP=3.26D-04 MaxDP=2.04D-02 DE=-3.26D-02 OVMax= 5.12D-02

 Cycle   5  Pass 0  IDiag  1:
 RMSU=  1.63D-04    CP:  9.65D-01  2.17D+00  7.12D-01  6.30D-01
 E= -1631.38632821113     Delta-E=       -0.007190834547 Rises=F Damp=F
 DIIS: error= 9.93D-04 at cycle   5 NSaved=   5.
 NSaved= 5 IEnMin= 5 EnMin= -1631.38632821113     IErMin= 5 ErrMin= 9.93D-04
 ErrMax= 9.93D-04  0.00D+00 EMaxC= 1.00D-01 BMatC= 9.62D-04 BMatP= 7.65D-03
 IDIUse=3 WtCom= 9.90D-01 WtEn= 9.93D-03
 Coeff-Com: -0.508D-01 0.829D-01 0.151D+00 0.350D+00 0.467D+00
 Coeff-En:   0.000D+00 0.000D+00 0.000D+00 0.791D-01 0.921D+00
 Coeff:     -0.503D-01 0.821D-01 0.150D+00 0.347D+00 0.471D+00
 Gap=     0.084 Goal=   None    Shift=    0.000
 RMSDP=1.09D-04 MaxDP=5.12D-03 DE=-7.19D-03 OVMax= 1.56D-02

 Cycle   6  Pass 0  IDiag  1:
 RMSU=  7.45D-05    CP:  9.65D-01  2.19D+00  7.08D-01  6.67D-01  5.53D-01
 E= -1631.38728082792     Delta-E=       -0.000952616793 Rises=F Damp=F
 DIIS: error= 3.76D-04 at cycle   6 NSaved=   6.
 NSaved= 6 IEnMin= 6 EnMin= -1631.38728082792     IErMin= 6 ErrMin= 3.76D-04
 ErrMax= 3.76D-04  0.00D+00 EMaxC= 1.00D-01 BMatC= 8.50D-05 BMatP= 9.62D-04
 IDIUse=3 WtCom= 9.96D-01 WtEn= 3.76D-03
 Coeff-Com: -0.106D-01 0.145D-01 0.421D-01 0.115D+00 0.271D+00 0.569D+00
 Coeff-En:   0.000D+00 0.000D+00 0.000D+00 0.000D+00 0.612D-01 0.939D+00
 Coeff:     -0.106D-01 0.144D-01 0.419D-01 0.114D+00 0.270D+00 0.570D+00
 Gap=     0.085 Goal=   None    Shift=    0.000
 RMSDP=3.54D-05 MaxDP=1.35D-03 DE=-9.53D-04 OVMax= 4.22D-03

 Cycle   7  Pass 0  IDiag  1:
 RMSU=  2.12D-05    CP:  9.65D-01  2.19D+00  7.12D-01  6.74D-01  6.30D-01
                    CP:  6.73D-01
 E= -1631.38737152412     Delta-E=       -0.000090696200 Rises=F Damp=F
 DIIS: error= 9.14D-05 at cycle   7 NSaved=   7.
 NSaved= 7 IEnMin= 7 EnMin= -1631.38737152412     IErMin= 7 ErrMin= 9.14D-05
 ErrMax= 9.14D-05  0.00D+00 EMaxC= 1.00D-01 BMatC= 1.05D-05 BMatP= 8.50D-05
 IDIUse=1 WtCom= 1.00D+00 WtEn= 0.00D+00
 Coeff-Com: -0.219D-02 0.149D-02 0.132D-01 0.406D-01 0.129D+00 0.346D+00
 Coeff-Com:  0.472D+00
 Coeff:     -0.219D-02 0.149D-02 0.132D-01 0.406D-01 0.129D+00 0.346D+00
 Coeff:      0.472D+00
 Gap=     0.085 Goal=   None    Shift=    0.000
 RMSDP=9.58D-06 MaxDP=4.20D-04 DE=-9.07D-05 OVMax= 1.17D-03

 Initial convergence to 1.0D-05 achieved.  Increase integral accuracy.
 Cycle   8  Pass 1  IDiag  1:
 E= -1631.38757012220     Delta-E=       -0.000198598081 Rises=F Damp=F
 DIIS: error= 1.60D-04 at cycle   1 NSaved=   1.
 NSaved= 1 IEnMin= 1 EnMin= -1631.38757012220     IErMin= 1 ErrMin= 1.60D-04
 ErrMax= 1.60D-04  0.00D+00 EMaxC= 1.00D-01 BMatC= 9.46D-06 BMatP= 9.46D-06
 IDIUse=3 WtCom= 9.98D-01 WtEn= 1.60D-03
 Coeff-Com:  0.100D+01
 Coeff-En:   0.100D+01
 Coeff:      0.100D+01
 Gap=     0.085 Goal=   None    Shift=    0.000
 RMSDP=9.58D-06 MaxDP=4.20D-04 DE=-1.99D-04 OVMax= 1.21D-03

 Cycle   9  Pass 1  IDiag  1:
 RMSU=  1.36D-04    CP:  1.00D+00
 E= -1631.38757749944     Delta-E=       -0.000007377233 Rises=F Damp=F
 DIIS: error= 3.99D-05 at cycle   2 NSaved=   2.
 NSaved= 2 IEnMin= 2 EnMin= -1631.38757749944     IErMin= 2 ErrMin= 3.99D-05
 ErrMax= 3.99D-05  0.00D+00 EMaxC= 1.00D-01 BMatC= 1.86D-06 BMatP= 9.46D-06
 IDIUse=1 WtCom= 1.00D+00 WtEn= 0.00D+00
 Coeff-Com:  0.206D+00 0.794D+00
 Coeff:      0.206D+00 0.794D+00
 Gap=     0.085 Goal=   None    Shift=    0.000
 RMSDP=1.06D-05 MaxDP=7.79D-04 DE=-7.38D-06 OVMax= 2.01D-03

 Cycle  10  Pass 1  IDiag  1:
 RMSU=  1.05D-05    CP:  1.00D+00  1.01D+00
 E= -1631.38757444591     Delta-E=        0.000003053525 Rises=F Damp=F
 DIIS: error= 6.18D-05 at cycle   3 NSaved=   3.
 NSaved= 3 IEnMin= 2 EnMin= -1631.38757749944     IErMin= 2 ErrMin= 3.99D-05
 ErrMax= 6.18D-05  0.00D+00 EMaxC= 1.00D-01 BMatC= 4.49D-06 BMatP= 1.86D-06
 IDIUse=1 WtCom= 1.00D+00 WtEn= 0.00D+00
 Coeff-Com:  0.184D-02 0.609D+00 0.389D+00
 Coeff:      0.184D-02 0.609D+00 0.389D+00
 Gap=     0.085 Goal=   None    Shift=    0.000
 RMSDP=6.83D-06 MaxDP=5.28D-04 DE= 3.05D-06 OVMax= 1.48D-03

 Cycle  11  Pass 1  IDiag  1:
 RMSU=  1.64D-06    CP:  1.00D+00  1.01D+00  3.72D-01
 E= -1631.38757945558     Delta-E=       -0.000005009669 Rises=F Damp=F
 DIIS: error= 8.01D-06 at cycle   4 NSaved=   4.
 NSaved= 4 IEnMin= 4 EnMin= -1631.38757945558     IErMin= 4 ErrMin= 8.01D-06
 ErrMax= 8.01D-06  0.00D+00 EMaxC= 1.00D-01 BMatC= 1.01D-07 BMatP= 1.86D-06
 IDIUse=1 WtCom= 1.00D+00 WtEn= 0.00D+00
 Coeff-Com: -0.522D-02 0.362D+00 0.247D+00 0.396D+00
 Coeff:     -0.522D-02 0.362D+00 0.247D+00 0.396D+00
 Gap=     0.085 Goal=   None    Shift=    0.000
 RMSDP=1.10D-06 MaxDP=7.36D-05 DE=-5.01D-06 OVMax= 2.33D-04

 Cycle  12  Pass 1  IDiag  1:
 RMSU=  6.55D-07    CP:  1.00D+00  1.01D+00  4.00D-01  4.93D-01
 E= -1631.38757955479     Delta-E=       -0.000000099214 Rises=F Damp=F
 DIIS: error= 2.30D-06 at cycle   5 NSaved=   5.
 NSaved= 5 IEnMin= 5 EnMin= -1631.38757955479     IErMin= 5 ErrMin= 2.30D-06
 ErrMax= 2.30D-06  0.00D+00 EMaxC= 1.00D-01 BMatC= 6.07D-09 BMatP= 1.01D-07
 IDIUse=1 WtCom= 1.00D+00 WtEn= 0.00D+00
 Coeff-Com: -0.343D-02 0.184D+00 0.127D+00 0.250D+00 0.444D+00
 Coeff:     -0.343D-02 0.184D+00 0.127D+00 0.250D+00 0.444D+00
 Gap=     0.085 Goal=   None    Shift=    0.000
 RMSDP=2.71D-07 MaxDP=1.52D-05 DE=-9.92D-08 OVMax= 4.07D-05

 Cycle  13  Pass 1  IDiag  1:
 RMSU=  1.76D-07    CP:  1.00D+00  1.01D+00  4.00D-01  5.68D-01  7.50D-01
 E= -1631.38757956128     Delta-E=       -0.000000006484 Rises=F Damp=F
 DIIS: error= 4.01D-07 at cycle   6 NSaved=   6.
 NSaved= 6 IEnMin= 6 EnMin= -1631.38757956128     IErMin= 6 ErrMin= 4.01D-07
 ErrMax= 4.01D-07  0.00D+00 EMaxC= 1.00D-01 BMatC= 1.98D-10 BMatP= 6.07D-09
 IDIUse=1 WtCom= 1.00D+00 WtEn= 0.00D+00
 Coeff-Com: -0.757D-03 0.314D-01 0.217D-01 0.529D-01 0.179D+00 0.716D+00
 Coeff:     -0.757D-03 0.314D-01 0.217D-01 0.529D-01 0.179D+00 0.716D+00
 Gap=     0.085 Goal=   None    Shift=    0.000
 RMSDP=6.56D-08 MaxDP=2.44D-06 DE=-6.48D-09 OVMax= 8.56D-06

 Cycle  14  Pass 1  IDiag  1:
 RMSU=  5.53D-08    CP:  1.00D+00  1.01D+00  4.00D-01  5.66D-01  8.00D-01
                    CP:  9.73D-01
 E= -1631.38757956167     Delta-E=       -0.000000000394 Rises=F Damp=F
 DIIS: error= 1.75D-07 at cycle   7 NSaved=   7.
 NSaved= 7 IEnMin= 7 EnMin= -1631.38757956167     IErMin= 7 ErrMin= 1.75D-07
 ErrMax= 1.75D-07  0.00D+00 EMaxC= 1.00D-01 BMatC= 5.50D-11 BMatP= 1.98D-10
 IDIUse=1 WtCom= 1.00D+00 WtEn= 0.00D+00
 Coeff-Com:  0.852D-04-0.952D-02-0.678D-02-0.922D-02 0.278D-01 0.398D+00
 Coeff-Com:  0.599D+00
 Coeff:      0.852D-04-0.952D-02-0.678D-02-0.922D-02 0.278D-01 0.398D+00
 Coeff:      0.599D+00
 Gap=     0.085 Goal=   None    Shift=    0.000
 RMSDP=2.71D-08 MaxDP=1.28D-06 DE=-3.94D-10 OVMax= 4.36D-06

 Cycle  15  Pass 1  IDiag  1:
 RMSU=  1.89D-08    CP:  1.00D+00  1.01D+00  4.00D-01  5.70D-01  8.15D-01
                    CP:  1.01D+00  7.61D-01
 E= -1631.38757956175     Delta-E=       -0.000000000080 Rises=F Damp=F
 DIIS: error= 7.00D-08 at cycle   8 NSaved=   8.
 NSaved= 8 IEnMin= 8 EnMin= -1631.38757956175     IErMin= 8 ErrMin= 7.00D-08
 ErrMax= 7.00D-08  0.00D+00 EMaxC= 1.00D-01 BMatC= 7.31D-12 BMatP= 5.50D-11
 IDIUse=1 WtCom= 1.00D+00 WtEn= 0.00D+00
 Coeff-Com:  0.121D-03-0.862D-02-0.612D-02-0.108D-01-0.107D-02 0.168D+00
 Coeff-Com:  0.348D+00 0.510D+00
 Coeff:      0.121D-03-0.862D-02-0.612D-02-0.108D-01-0.107D-02 0.168D+00
 Coeff:      0.348D+00 0.510D+00
 Gap=     0.085 Goal=   None    Shift=    0.000
 RMSDP=1.10D-08 MaxDP=5.72D-07 DE=-8.00D-11 OVMax= 1.31D-06

 Cycle  16  Pass 1  IDiag  1:
 RMSU=  9.99D-09    CP:  1.00D+00  1.01D+00  4.00D-01  5.72D-01  8.16D-01
                    CP:  1.00D+00  7.87D-01  8.47D-01
 E= -1631.38757956166     Delta-E=        0.000000000096 Rises=F Damp=F
 DIIS: error= 2.86D-08 at cycle   9 NSaved=   9.
 NSaved= 9 IEnMin= 8 EnMin= -1631.38757956175     IErMin= 9 ErrMin= 2.86D-08
 ErrMax= 2.86D-08  0.00D+00 EMaxC= 1.00D-01 BMatC= 1.39D-12 BMatP= 7.31D-12
 IDIUse=1 WtCom= 1.00D+00 WtEn= 0.00D+00
 Coeff-Com:  0.597D-04-0.387D-02-0.276D-02-0.522D-02-0.462D-02 0.462D-01
 Coeff-Com:  0.136D+00 0.331D+00 0.503D+00
 Coeff:      0.597D-04-0.387D-02-0.276D-02-0.522D-02-0.462D-02 0.462D-01
 Coeff:      0.136D+00 0.331D+00 0.503D+00
 Gap=     0.085 Goal=   None    Shift=    0.000
 RMSDP=4.88D-09 MaxDP=2.31D-07 DE= 9.64D-11 OVMax= 9.27D-07

 SCF Done:  E(RPBE1PBE) =  -1631.38757956     A.U. after   16 cycles
            NFock= 16  Conv=0.49D-08     -V/T= 2.0085
 KE= 1.617604923779D+03 PE=-1.051326831081D+04 EE= 3.919398096963D+03
 Leave Link  502 at Wed Aug 28 10:45:07 2019, MaxMem=   536870912 cpu:      3028.8
 (Enter /pbs_home/pkowalski/g09d01/g09/l601.exe)
 Copying SCF densities to generalized density rwf, IOpCl= 0 IROHF=0.

 **********************************************************************

            Population analysis using the SCF density.

 **********************************************************************

 Orbital symmetries:
       Occupied  (A) (A) (A) (A) (A) (A) (A) (A) (A) (A) (A) (A)
                 (A) (A) (A) (A) (A) (A) (A) (A) (A) (A) (A) (A)
                 (A) (A) (A) (A) (A) (A) (A) (A) (A) (A) (A) (A)
                 (A) (A) (A) (A) (A) (A) (A) (A) (A) (A) (A) (A)
                 (A) (A) (A) (A) (A) (A) (A) (A) (A) (A) (A) (A)
                 (A) (A) (A) (A) (A) (A) (A) (A) (A) (A) (A) (A)
                 (A) (A) (A) (A) (A) (A) (A) (A) (A) (A) (A) (A)
                 (A) (A) (A) (A) (A) (A) (A) (A) (A) (A) (A) (A)
                 (A) (A) (A) (A) (A) (A) (A) (A) (A) (A) (A) (A)
                 (A) (A) (A)
       Virtual   (A) (A) (A) (A) (A) (A) (A) (A) (A) (A) (A) (A)
                 (A) (A) (A) (A) (A) (A) (A) (A) (A) (A) (A) (A)
                 (A) (A) (A) (A) (A) (A) (A) (A) (A) (A) (A) (A)
                 (A) (A) (A) (A) (A) (A) (A) (A) (A) (A) (A) (A)
                 (A) (A) (A) (A) (A) (A) (A) (A) (A) (A) (A) (A)
                 (A) (A) (A) (A) (A) (A) (A) (A) (A) (A) (A) (A)
                 (A) (A) (A) (A) (A) (A) (A) (A) (A) (A) (A) (A)
                 (A) (A) (A) (A) (A) (A) (A) (A) (A) (A) (A) (A)
                 (A) (A) (A) (A) (A) (A) (A) (A) (A) (A) (A) (A)
                 (A) (A) (A) (A) (A) (A) (A) (A) (A) (A) (A) (A)
                 (A) (A) (A) (A) (A) (A) (A) (A) (A) (A) (A) (A)
                 (A) (A) (A) (A) (A) (A) (A) (A) (A) (A) (A) (A)
                 (A) (A) (A) (A) (A) (A) (A) (A) (A) (A) (A) (A)
                 (A) (A) (A) (A) (A) (A) (A) (A) (A) (A) (A) (A)
                 (A) (A) (A) (A) (A) (A) (A) (A) (A) (A) (A) (A)
                 (A) (A) (A) (A) (A) (A) (A) (A) (A) (A) (A) (A)
                 (A) (A) (A) (A) (A) (A) (A) (A) (A) (A) (A) (A)
                 (A) (A) (A) (A) (A) (A) (A) (A) (A) (A) (A) (A)
                 (A) (A) (A) (A) (A) (A) (A) (A) (A) (A) (A) (A)
                 (A) (A) (A) (A) (A) (A) (A) (A) (A) (A) (A) (A)
                 (A) (A) (A) (A) (A) (A) (A) (A) (A) (A) (A) (A)
                 (A) (A) (A) (A) (A) (A) (A) (A) (A) (A) (A) (A)
                 (A) (A) (A) (A) (A) (A) (A) (A) (A) (A) (A) (A)
                 (A) (A) (A) (A) (A) (A) (A) (A) (A) (A) (A) (A)
                 (A) (A) (A) (A) (A) (A) (A) (A) (A) (A) (A) (A)
                 (A) (A) (A) (A) (A) (A) (A) (A) (A) (A) (A) (A)
                 (A) (A) (A) (A) (A) (A) (A) (A) (A) (A) (A) (A)
                 (A) (A) (A) (A) (A) (A) (A) (A) (A) (A) (A) (A)
                 (A) (A) (A) (A) (A) (A) (A) (A) (A) (A) (A) (A)
                 (A) (A) (A) (A) (A) (A) (A) (A) (A) (A) (A) (A)
                 (A) (A) (A) (A) (A) (A) (A) (A) (A) (A) (A) (A)
                 (A) (A) (A) (A) (A) (A) (A) (A) (A) (A) (A) (A)
                 (A) (A) (A) (A) (A) (A) (A) (A) (A)
 The electronic state is 1-A.
 Alpha  occ. eigenvalues --  -24.80705 -24.80575 -24.80530 -24.80489 -24.80460
 Alpha  occ. eigenvalues --  -24.80119 -19.26792 -19.26724 -10.42991 -10.42840
 Alpha  occ. eigenvalues --  -10.42794 -10.33039 -10.32999 -10.31755 -10.31646
 Alpha  occ. eigenvalues --  -10.29593 -10.29497 -10.28418 -10.28363 -10.26546
 Alpha  occ. eigenvalues --  -10.26407 -10.26327 -10.26276 -10.26190 -10.25993
 Alpha  occ. eigenvalues --  -10.25768 -10.25644 -10.25456 -10.25315 -10.24859
 Alpha  occ. eigenvalues --  -10.24856  -1.29410  -1.27665  -1.26577  -1.23134
 Alpha  occ. eigenvalues --   -1.22383  -1.21870  -1.14545  -1.13496  -0.92243
 Alpha  occ. eigenvalues --   -0.90038  -0.89819  -0.87300  -0.83371  -0.81194
 Alpha  occ. eigenvalues --   -0.79038  -0.78182  -0.77156  -0.76355  -0.76271
 Alpha  occ. eigenvalues --   -0.72389  -0.70416  -0.67065  -0.66807  -0.66548
 Alpha  occ. eigenvalues --   -0.64976  -0.64104  -0.63439  -0.61075  -0.60843
 Alpha  occ. eigenvalues --   -0.60064  -0.59420  -0.59037  -0.57270  -0.56991
 Alpha  occ. eigenvalues --   -0.55782  -0.55108  -0.54459  -0.53844  -0.51749
 Alpha  occ. eigenvalues --   -0.51589  -0.50967  -0.49845  -0.48913  -0.48028
 Alpha  occ. eigenvalues --   -0.47768  -0.47168  -0.46974  -0.46623  -0.46497
 Alpha  occ. eigenvalues --   -0.46229  -0.45890  -0.45084  -0.44782  -0.44235
 Alpha  occ. eigenvalues --   -0.44018  -0.43440  -0.43330  -0.43071  -0.42851
 Alpha  occ. eigenvalues --   -0.42669  -0.41962  -0.41746  -0.41074  -0.40274
 Alpha  occ. eigenvalues --   -0.40168  -0.40063  -0.39261  -0.38642  -0.37728
 Alpha  occ. eigenvalues --   -0.36934  -0.36387  -0.35748  -0.35550  -0.34812
 Alpha  occ. eigenvalues --   -0.34499  -0.31569  -0.29091  -0.26827  -0.26227
 Alpha  occ. eigenvalues --   -0.20231
 Alpha virt. eigenvalues --   -0.11755  -0.04399  -0.01324  -0.00891   0.00496
 Alpha virt. eigenvalues --    0.03139   0.05528   0.06171   0.07067   0.07175
 Alpha virt. eigenvalues --    0.08044   0.09600   0.10604   0.10621   0.11428
 Alpha virt. eigenvalues --    0.12149   0.12535   0.12879   0.13625   0.13952
 Alpha virt. eigenvalues --    0.14348   0.14367   0.15452   0.16227   0.16557
 Alpha virt. eigenvalues --    0.16824   0.17472   0.17592   0.18846   0.19102
 Alpha virt. eigenvalues --    0.20771   0.21335   0.21679   0.22550   0.22963
 Alpha virt. eigenvalues --    0.23216   0.23940   0.25198   0.25575   0.26468
 Alpha virt. eigenvalues --    0.27074   0.27270   0.27997   0.29173   0.29447
 Alpha virt. eigenvalues --    0.30750   0.30907   0.30925   0.32020   0.32764
 Alpha virt. eigenvalues --    0.33410   0.33665   0.34416   0.36846   0.37313
 Alpha virt. eigenvalues --    0.37982   0.38337   0.40438   0.40609   0.40955
 Alpha virt. eigenvalues --    0.42565   0.42847   0.43531   0.43940   0.45128
 Alpha virt. eigenvalues --    0.46199   0.46930   0.47225   0.47504   0.48088
 Alpha virt. eigenvalues --    0.48364   0.48640   0.49427   0.50149   0.50222
 Alpha virt. eigenvalues --    0.50844   0.51712   0.52154   0.52342   0.52728
 Alpha virt. eigenvalues --    0.53654   0.54414   0.55015   0.55374   0.55732
 Alpha virt. eigenvalues --    0.56216   0.56926   0.57493   0.57658   0.59218
 Alpha virt. eigenvalues --    0.59520   0.60219   0.60663   0.61295   0.62237
 Alpha virt. eigenvalues --    0.63230   0.64130   0.64327   0.64685   0.65004
 Alpha virt. eigenvalues --    0.65293   0.65672   0.66258   0.66523   0.66859
 Alpha virt. eigenvalues --    0.67289   0.67584   0.67891   0.68297   0.69180
 Alpha virt. eigenvalues --    0.69499   0.70144   0.70806   0.71338   0.72425
 Alpha virt. eigenvalues --    0.73029   0.73278   0.73665   0.73693   0.74314
 Alpha virt. eigenvalues --    0.74481   0.74740   0.75634   0.76727   0.76955
 Alpha virt. eigenvalues --    0.77257   0.78064   0.78402   0.80211   0.80862
 Alpha virt. eigenvalues --    0.81110   0.82847   0.83029   0.86710   0.87693
 Alpha virt. eigenvalues --    0.88364   0.89536   0.90480   0.90851   0.91263
 Alpha virt. eigenvalues --    0.92050   0.93036   0.93884   0.95320   0.97275
 Alpha virt. eigenvalues --    0.99031   1.00792   1.01338   1.05956   1.07538
 Alpha virt. eigenvalues --    1.08096   1.08938   1.09747   1.10308   1.11480
 Alpha virt. eigenvalues --    1.12021   1.13301   1.14652   1.15484   1.16098
 Alpha virt. eigenvalues --    1.16769   1.17689   1.19909   1.20481   1.20719
 Alpha virt. eigenvalues --    1.21556   1.22845   1.23467   1.23657   1.24484
 Alpha virt. eigenvalues --    1.25059   1.25730   1.26162   1.26926   1.27850
 Alpha virt. eigenvalues --    1.28703   1.29538   1.30213   1.31289   1.31839
 Alpha virt. eigenvalues --    1.33152   1.34118   1.34656   1.35558   1.37019
 Alpha virt. eigenvalues --    1.37408   1.38779   1.40044   1.41259   1.42773
 Alpha virt. eigenvalues --    1.43393   1.44057   1.45243   1.45726   1.46541
 Alpha virt. eigenvalues --    1.49118   1.50131   1.50620   1.51183   1.51661
 Alpha virt. eigenvalues --    1.52560   1.53519   1.54138   1.55630   1.55875
 Alpha virt. eigenvalues --    1.56377   1.58284   1.60975   1.62073   1.62916
 Alpha virt. eigenvalues --    1.64227   1.66481   1.67342   1.68798   1.69209
 Alpha virt. eigenvalues --    1.69568   1.69673   1.71409   1.72278   1.72678
 Alpha virt. eigenvalues --    1.72725   1.73349   1.73660   1.73837   1.74279
 Alpha virt. eigenvalues --    1.74741   1.75725   1.76028   1.76774   1.76977
 Alpha virt. eigenvalues --    1.77978   1.78134   1.78607   1.78800   1.79090
 Alpha virt. eigenvalues --    1.79722   1.80175   1.80807   1.81580   1.82252
 Alpha virt. eigenvalues --    1.82623   1.83652   1.84391   1.85562   1.85667
 Alpha virt. eigenvalues --    1.86183   1.87249   1.88210   1.89288   1.90042
 Alpha virt. eigenvalues --    1.90517   1.91951   1.92307   1.95150   1.95433
 Alpha virt. eigenvalues --    1.95529   1.96212   1.96963   1.97751   1.98525
 Alpha virt. eigenvalues --    1.99096   1.99517   2.00199   2.01072   2.02652
 Alpha virt. eigenvalues --    2.03374   2.04268   2.04897   2.06162   2.06586
 Alpha virt. eigenvalues --    2.06768   2.08813   2.10478   2.11848   2.12441
 Alpha virt. eigenvalues --    2.12997   2.13754   2.14137   2.14192   2.15077
 Alpha virt. eigenvalues --    2.15396   2.17422   2.17676   2.18779   2.19394
 Alpha virt. eigenvalues --    2.19946   2.20930   2.21952   2.23267   2.23583
 Alpha virt. eigenvalues --    2.24454   2.24910   2.27727   2.28152   2.28670
 Alpha virt. eigenvalues --    2.29060   2.29694   2.30014   2.30720   2.33459
 Alpha virt. eigenvalues --    2.34790   2.36421   2.38116   2.38957   2.39672
 Alpha virt. eigenvalues --    2.40944   2.42401   2.44121   2.45495   2.45888
 Alpha virt. eigenvalues --    2.47546   2.48918   2.50371   2.52460   2.53477
 Alpha virt. eigenvalues --    2.54714   2.55391   2.57445   2.58593   2.59517
 Alpha virt. eigenvalues --    2.60727   2.61876   2.63115   2.63692   2.65390
 Alpha virt. eigenvalues --    2.66875   2.70189   2.72319   2.74683   2.75265
 Alpha virt. eigenvalues --    2.76173   2.77063   2.77763   2.79111   2.81804
 Alpha virt. eigenvalues --    2.82001   2.84819   2.85391   2.90996   2.92433
 Alpha virt. eigenvalues --    2.93041   2.94318   2.97103   2.97437   2.98241
 Alpha virt. eigenvalues --    2.99714   3.03461   3.03791   3.04604   3.05107
 Alpha virt. eigenvalues --    3.05540   3.06018   3.06319   3.06636   3.06875
 Alpha virt. eigenvalues --    3.07079   3.08319   3.08615   3.10723   3.11276
 Alpha virt. eigenvalues --    3.12157   3.13459   3.13830   3.15320   3.16684
 Alpha virt. eigenvalues --    3.18041   3.19197   3.19859   3.20913   3.21504
 Alpha virt. eigenvalues --    3.25315   3.26502   3.27550   3.31917   3.34836
 Alpha virt. eigenvalues --    3.35763   3.36367   3.38188   3.40291   3.41171
 Alpha virt. eigenvalues --    3.45351   3.52355   3.53490   3.54810   3.57193
 Alpha virt. eigenvalues --    3.66580   3.71445   3.72878   3.74667   3.77192
 Alpha virt. eigenvalues --    3.84408   3.85753   3.87161
          Condensed to atoms (all electrons):
               1          2          3          4          5          6
     1  C    5.564823   0.275458  -0.036261  -0.050368   0.233409   0.014916
     2  C    0.275458   5.490477   0.159644  -0.098766   0.004632   0.041978
     3  C   -0.036261   0.159644   5.100965   0.378450  -0.116479   0.311229
     4  O   -0.050368  -0.098766   0.378450   7.917700   0.279940  -0.048328
     5  C    0.233409   0.004632  -0.116479   0.279940   5.380240   0.004197
     6  C    0.014916   0.041978   0.311229  -0.048328   0.004197   5.109891
     7  C    0.332641  -0.062741   0.026939   0.007886  -0.081789  -0.000490
     8  C   -0.025725  -0.023586  -0.000255  -0.000065   0.006220   0.000002
     9  C   -0.054732   0.005813   0.000040   0.000366  -0.037547   0.000008
    10  C    0.007852   0.000759   0.000005   0.000001  -0.000338   0.000000
    11  C    0.013874  -0.000368   0.000005   0.000000  -0.000383   0.000000
    12  F   -0.010404  -0.001617  -0.000016   0.000000   0.000031   0.000000
    13  F   -0.003085  -0.004737  -0.000037   0.000000  -0.000099   0.000001
    14  F   -0.001508  -0.000008   0.000000   0.000000  -0.000018   0.000000
    15  F   -0.000102   0.000001   0.000000   0.000000   0.000000   0.000000
    16  F   -0.000087   0.000000   0.000000   0.000000  -0.000012   0.000000
    17  F   -0.000336  -0.000003   0.000000   0.000000  -0.000002   0.000000
    18  C   -0.038423   0.002565   0.001241  -0.062506   0.183945  -0.000208
    19  C   -0.027338   0.001824   0.000283   0.004659  -0.039674   0.000012
    20  C    0.008290  -0.002765   0.002289   0.005756  -0.081301  -0.000152
    21  H   -0.000940  -0.000026  -0.000042   0.000059   0.009631  -0.000001
    22  H   -0.003069   0.000879   0.001179   0.006117  -0.007470   0.000089
    23  H    0.006463  -0.002816   0.001274  -0.000819  -0.011608  -0.000063
    24  C   -0.060930  -0.001994  -0.000758  -0.050860   0.370625  -0.000318
    25  H    0.008696  -0.000044  -0.000574  -0.000184  -0.014813   0.000046
    26  H   -0.008255  -0.001080   0.000161   0.004058  -0.004752   0.000010
    27  H   -0.006150   0.002813   0.001187  -0.001331  -0.005506  -0.000351
    28  C    0.001789  -0.142077   0.108770   0.003629  -0.000317   0.286286
    29  C    0.001594   0.000129  -0.000030  -0.000201   0.006773   0.000000
    30  C    0.000200  -0.000041  -0.000007   0.000012   0.000566  -0.000001
    31  O    0.004362  -0.000196   0.000011   0.000322  -0.060727   0.000007
    32  C    0.000017   0.000000  -0.000001   0.000007  -0.000262   0.000000
    33  C    0.017561   0.088962  -0.149330  -0.000139  -0.000424   0.076393
    34  C   -0.088470   0.294926   0.032147   0.005760   0.016220  -0.107626
    35  H   -0.017342  -0.062623   0.013888  -0.000078  -0.000067  -0.002071
    36  H    0.000003  -0.002186   0.014954  -0.000052   0.000005  -0.066363
    37  H   -0.000432   0.014921  -0.001285   0.000004   0.000011   0.012546
    38  H   -0.000516   0.020458  -0.074509  -0.001015  -0.000245   0.453997
    39  C    0.000035   0.000002   0.000000   0.000000  -0.000351   0.000000
    40  C    0.000002   0.000000   0.000000   0.000000  -0.000010   0.000000
    41  C    0.000000   0.000000   0.000000   0.000000   0.000019   0.000000
    42  H    0.000000   0.000000   0.000000   0.000000   0.000000   0.000000
    43  H    0.000000   0.000000   0.000000   0.000000   0.000000   0.000000
    44  H    0.000001   0.000000   0.000000   0.000000  -0.000024   0.000000
    45  H    0.000027   0.000000   0.000000   0.000000  -0.000010   0.000000
               7          8          9         10         11         12
     1  C    0.332641  -0.025725  -0.054732   0.007852   0.013874  -0.010404
     2  C   -0.062741  -0.023586   0.005813   0.000759  -0.000368  -0.001617
     3  C    0.026939  -0.000255   0.000040   0.000005   0.000005  -0.000016
     4  O    0.007886  -0.000065   0.000366   0.000001   0.000000   0.000000
     5  C   -0.081789   0.006220  -0.037547  -0.000338  -0.000383   0.000031
     6  C   -0.000490   0.000002   0.000008   0.000000   0.000000   0.000000
     7  C    5.963160  -0.135360   0.225144  -0.029938   0.040940  -0.047637
     8  C   -0.135360   5.116688   0.073660   0.144696  -0.170737   0.309571
     9  C    0.225144   0.073660   5.884539  -0.028441  -0.061801  -0.004686
    10  C   -0.029938   0.144696  -0.028441   4.898810   0.068627  -0.033822
    11  C    0.040940  -0.170737  -0.061801   0.068627   5.128058   0.011727
    12  F   -0.047637   0.309571  -0.004686  -0.033822   0.011727   9.014449
    13  F   -0.043812   0.307340   0.002702  -0.025594   0.005046  -0.030311
    14  F    0.013567  -0.049488   0.000680   0.317286  -0.039639   0.000259
    15  F    0.005229  -0.040886   0.004451   0.336005  -0.038964  -0.000047
    16  F    0.001883   0.004316  -0.035999  -0.022463   0.294749  -0.000001
    17  F   -0.007924   0.012145  -0.046618  -0.035169   0.315491  -0.000448
    18  C   -0.036727  -0.000276  -0.067594  -0.000497   0.007204  -0.000032
    19  C   -0.053500   0.009594   0.325512   0.013234  -0.030121  -0.000584
    20  C   -0.000916  -0.001019  -0.009579   0.000146  -0.001170  -0.000269
    21  H    0.000467   0.000029  -0.002436  -0.000002  -0.000023  -0.000001
    22  H   -0.000525   0.000024   0.000223  -0.000005   0.000038   0.000000
    23  H   -0.003260   0.000650   0.007801   0.000014  -0.000037   0.002168
    24  C   -0.006366  -0.000329  -0.003854  -0.000010  -0.000448  -0.000003
    25  H    0.000144   0.000018  -0.000412   0.000002  -0.000006   0.000000
    26  H    0.007452  -0.000093  -0.002964   0.000172  -0.000340   0.000002
    27  H   -0.002546  -0.000100   0.000505   0.000000   0.000029   0.000000
    28  C    0.000001   0.000012  -0.000002   0.000000   0.000000   0.000001
    29  C    0.008278  -0.000088  -0.060231  -0.000400  -0.014617  -0.000007
    30  C    0.000086   0.000004   0.025623   0.000008  -0.000354   0.000000
    31  O    0.000499   0.000002   0.007126   0.000001  -0.000052   0.000000
    32  C    0.000000   0.000000  -0.000504   0.000000   0.000008   0.000000
    33  C   -0.000380   0.000004   0.000022   0.000000   0.000000   0.000010
    34  C   -0.025544   0.002894   0.000254   0.000158  -0.000057   0.001338
    35  H   -0.003595   0.004015   0.000062   0.000724  -0.000147   0.002773
    36  H    0.000000   0.000000   0.000000   0.000000   0.000000   0.000000
    37  H    0.000008  -0.000007   0.000000   0.000000   0.000000  -0.000002
    38  H    0.000003   0.000000  -0.000001   0.000000   0.000000   0.000000
    39  C    0.000122  -0.000008  -0.022500   0.000048   0.001909   0.000000
    40  C    0.000010  -0.000001  -0.000310   0.000001   0.000031   0.000000
    41  C   -0.000001   0.000000   0.000018   0.000000   0.000000   0.000000
    42  H    0.000000   0.000000   0.000003   0.000000  -0.000001   0.000000
    43  H    0.000000   0.000000   0.000000   0.000000   0.000000   0.000000
    44  H   -0.000001   0.000000   0.000004   0.000000   0.000000   0.000000
    45  H    0.000053  -0.000073  -0.002193   0.000393   0.001602   0.000000
              13         14         15         16         17         18
     1  C   -0.003085  -0.001508  -0.000102  -0.000087  -0.000336  -0.038423
     2  C   -0.004737  -0.000008   0.000001   0.000000  -0.000003   0.002565
     3  C   -0.000037   0.000000   0.000000   0.000000   0.000000   0.001241
     4  O    0.000000   0.000000   0.000000   0.000000   0.000000  -0.062506
     5  C   -0.000099  -0.000018   0.000000  -0.000012  -0.000002   0.183945
     6  C    0.000001   0.000000   0.000000   0.000000   0.000000  -0.000208
     7  C   -0.043812   0.013567   0.005229   0.001883  -0.007924  -0.036727
     8  C    0.307340  -0.049488  -0.040886   0.004316   0.012145  -0.000276
     9  C    0.002702   0.000680   0.004451  -0.035999  -0.046618  -0.067594
    10  C   -0.025594   0.317286   0.336005  -0.022463  -0.035169  -0.000497
    11  C    0.005046  -0.039639  -0.038964   0.294749   0.315491   0.007204
    12  F   -0.030311   0.000259  -0.000047  -0.000001  -0.000448  -0.000032
    13  F    8.998226  -0.001308   0.000117  -0.000001  -0.000001   0.000007
    14  F   -0.001308   9.003351  -0.033536  -0.001313   0.000258  -0.000007
    15  F    0.000117  -0.033536   8.973742   0.000085   0.000076   0.000000
    16  F   -0.000001  -0.001313   0.000085   9.000613  -0.031233  -0.000021
    17  F   -0.000001   0.000258   0.000076  -0.031233   9.008361  -0.000273
    18  C    0.000007  -0.000007   0.000000  -0.000021  -0.000273   5.386851
    19  C   -0.000126  -0.001008  -0.000087  -0.009913  -0.002511   0.217760
    20  C   -0.000002   0.000000   0.000000  -0.000001   0.000067   0.363745
    21  H    0.000000   0.000000   0.000000   0.000000   0.000009  -0.003578
    22  H    0.000000   0.000000   0.000000   0.000000  -0.000001  -0.013322
    23  H    0.000017   0.000000   0.000000   0.000003   0.000150  -0.007045
    24  C    0.000009  -0.000008   0.000000   0.000000  -0.000001  -0.083957
    25  H    0.000000   0.000000   0.000000   0.000000   0.000000  -0.007494
    26  H   -0.000004   0.000059   0.000000   0.000029   0.000003  -0.010806
    27  H    0.000000   0.000000   0.000000   0.000000   0.000000   0.009685
    28  C   -0.000001   0.000000   0.000000   0.000000   0.000000   0.000016
    29  C    0.000000   0.000014   0.000001  -0.001263  -0.002431   0.005833
    30  C    0.000000   0.000000   0.000000  -0.000004  -0.000008  -0.116437
    31  O    0.000000   0.000000   0.000000   0.000000   0.000000   0.279820
    32  C    0.000000   0.000000   0.000000  -0.000001   0.000000   0.004133
    33  C    0.000253   0.000000   0.000000   0.000000   0.000000  -0.000004
    34  C    0.000067  -0.000004   0.000000   0.000000   0.000000  -0.000423
    35  H    0.012584  -0.000010  -0.000005   0.000000   0.000000  -0.000003
    36  H    0.000000   0.000000   0.000000   0.000000   0.000000   0.000000
    37  H   -0.000008   0.000000   0.000000   0.000000   0.000000   0.000000
    38  H    0.000000   0.000000   0.000000   0.000000   0.000000  -0.000021
    39  C    0.000000  -0.000005   0.000000  -0.002298   0.000450   0.016064
    40  C    0.000000   0.000000   0.000000   0.000364   0.000001  -0.000458
    41  C    0.000000   0.000000   0.000000  -0.000001   0.000000  -0.000333
    42  H    0.000000   0.000000   0.000000  -0.000010   0.000000   0.000012
    43  H    0.000000   0.000000   0.000000   0.000000   0.000000   0.000005
    44  H    0.000000   0.000000   0.000000   0.000000   0.000000  -0.000242
    45  H    0.000000  -0.000014  -0.000002   0.017967   0.000354  -0.000112
              19         20         21         22         23         24
     1  C   -0.027338   0.008290  -0.000940  -0.003069   0.006463  -0.060930
     2  C    0.001824  -0.002765  -0.000026   0.000879  -0.002816  -0.001994
     3  C    0.000283   0.002289  -0.000042   0.001179   0.001274  -0.000758
     4  O    0.004659   0.005756   0.000059   0.006117  -0.000819  -0.050860
     5  C   -0.039674  -0.081301   0.009631  -0.007470  -0.011608   0.370625
     6  C    0.000012  -0.000152  -0.000001   0.000089  -0.000063  -0.000318
     7  C   -0.053500  -0.000916   0.000467  -0.000525  -0.003260  -0.006366
     8  C    0.009594  -0.001019   0.000029   0.000024   0.000650  -0.000329
     9  C    0.325512  -0.009579  -0.002436   0.000223   0.007801  -0.003854
    10  C    0.013234   0.000146  -0.000002  -0.000005   0.000014  -0.000010
    11  C   -0.030121  -0.001170  -0.000023   0.000038  -0.000037  -0.000448
    12  F   -0.000584  -0.000269  -0.000001   0.000000   0.002168  -0.000003
    13  F   -0.000126  -0.000002   0.000000   0.000000   0.000017   0.000009
    14  F   -0.001008   0.000000   0.000000   0.000000   0.000000  -0.000008
    15  F   -0.000087   0.000000   0.000000   0.000000   0.000000   0.000000
    16  F   -0.009913  -0.000001   0.000000   0.000000   0.000003   0.000000
    17  F   -0.002511   0.000067   0.000009  -0.000001   0.000150  -0.000001
    18  C    0.217760   0.363745  -0.003578  -0.013322  -0.007045  -0.083957
    19  C    5.581167  -0.055103  -0.006930   0.008160  -0.005408   0.005065
    20  C   -0.055103   4.631469   0.376979   0.382130   0.377636   0.011933
    21  H   -0.006930   0.376979   0.607956  -0.019978  -0.018169  -0.000291
    22  H    0.008160   0.382130  -0.019978   0.590760  -0.018461  -0.000092
    23  H   -0.005408   0.377636  -0.018169  -0.018461   0.596209  -0.000285
    24  C    0.005065   0.011933  -0.000291  -0.000092  -0.000285   4.622561
    25  H   -0.002124  -0.000059  -0.000019   0.000096  -0.000015   0.382431
    26  H    0.011166  -0.000181   0.000007  -0.000018  -0.000004   0.382676
    27  H   -0.001057  -0.000299   0.000008  -0.000019   0.000009   0.377975
    28  C    0.000000  -0.000028   0.000000  -0.000055   0.000004   0.000004
    29  C    0.268397  -0.005226   0.003446   0.000031  -0.001497  -0.002557
    30  C   -0.038485  -0.000802   0.001374  -0.000597   0.000270   0.002079
    31  O   -0.048844  -0.052238  -0.001950  -0.000131   0.004270   0.005140
    32  C    0.016602  -0.000236  -0.000409   0.000043   0.000006  -0.000105
    33  C    0.000000   0.000004   0.000000   0.000017   0.000006   0.000014
    34  C    0.000051  -0.000219   0.000004  -0.000027   0.000386  -0.000563
    35  H    0.000035  -0.000017   0.000000   0.000003   0.000069  -0.000006
    36  H    0.000000   0.000000   0.000000   0.000000   0.000000   0.000000
    37  H    0.000000   0.000000   0.000000   0.000000  -0.000001   0.000000
    38  H    0.000001  -0.000035  -0.000001   0.000120  -0.000006  -0.000003
    39  C   -0.086791  -0.000556  -0.000205   0.000016  -0.000022  -0.000027
    40  C    0.016300   0.000016   0.000006  -0.000001   0.000002   0.000012
    41  C    0.001462   0.000000  -0.000013   0.000001  -0.000001  -0.000025
    42  H   -0.000411   0.000000   0.000000   0.000000   0.000000   0.000000
    43  H    0.000006   0.000000   0.000000   0.000000   0.000000   0.000000
    44  H   -0.000519  -0.000004  -0.000001   0.000011   0.000000  -0.000029
    45  H   -0.017566   0.000010   0.000002   0.000000  -0.000002  -0.000003
              25         26         27         28         29         30
     1  C    0.008696  -0.008255  -0.006150   0.001789   0.001594   0.000200
     2  C   -0.000044  -0.001080   0.002813  -0.142077   0.000129  -0.000041
     3  C   -0.000574   0.000161   0.001187   0.108770  -0.000030  -0.000007
     4  O   -0.000184   0.004058  -0.001331   0.003629  -0.000201   0.000012
     5  C   -0.014813  -0.004752  -0.005506  -0.000317   0.006773   0.000566
     6  C    0.000046   0.000010  -0.000351   0.286286   0.000000  -0.000001
     7  C    0.000144   0.007452  -0.002546   0.000001   0.008278   0.000086
     8  C    0.000018  -0.000093  -0.000100   0.000012  -0.000088   0.000004
     9  C   -0.000412  -0.002964   0.000505  -0.000002  -0.060231   0.025623
    10  C    0.000002   0.000172   0.000000   0.000000  -0.000400   0.000008
    11  C   -0.000006  -0.000340   0.000029   0.000000  -0.014617  -0.000354
    12  F    0.000000   0.000002   0.000000   0.000001  -0.000007   0.000000
    13  F    0.000000  -0.000004   0.000000  -0.000001   0.000000   0.000000
    14  F    0.000000   0.000059   0.000000   0.000000   0.000014   0.000000
    15  F    0.000000   0.000000   0.000000   0.000000   0.000001   0.000000
    16  F    0.000000   0.000029   0.000000   0.000000  -0.001263  -0.000004
    17  F    0.000000   0.000003   0.000000   0.000000  -0.002431  -0.000008
    18  C   -0.007494  -0.010806   0.009685   0.000016   0.005833  -0.116437
    19  C   -0.002124   0.011166  -0.001057   0.000000   0.268397  -0.038485
    20  C   -0.000059  -0.000181  -0.000299  -0.000028  -0.005226  -0.000802
    21  H   -0.000019   0.000007   0.000008   0.000000   0.003446   0.001374
    22  H    0.000096  -0.000018  -0.000019  -0.000055   0.000031  -0.000597
    23  H   -0.000015  -0.000004   0.000009   0.000004  -0.001497   0.000270
    24  C    0.382431   0.382676   0.377975   0.000004  -0.002557   0.002079
    25  H    0.593434  -0.018236  -0.020287   0.000001   0.000549   0.000794
    26  H   -0.018236   0.589389  -0.018278  -0.000001  -0.002678   0.000995
    27  H   -0.020287  -0.018278   0.608532  -0.000008  -0.000007  -0.000028
    28  C    0.000001  -0.000001  -0.000008   5.069752   0.000000   0.000000
    29  C    0.000549  -0.002678  -0.000007   0.000000   5.448021   0.170330
    30  C    0.000794   0.000995  -0.000028   0.000000   0.170330   5.099497
    31  O    0.006554  -0.000811   0.000053   0.000000  -0.097664   0.378047
    32  C   -0.000027  -0.000009  -0.000002   0.000000   0.038627   0.310610
    33  C   -0.000001   0.000001   0.000004   0.275377   0.000000   0.000000
    34  C    0.000015  -0.000013  -0.000152   0.065396   0.000002  -0.000001
    35  H    0.000000  -0.000001   0.000003   0.012760   0.000000   0.000000
    36  H    0.000000   0.000000   0.000000   0.450314   0.000000   0.000000
    37  H    0.000000   0.000000   0.000000  -0.066442   0.000000   0.000000
    38  H    0.000011   0.000001   0.000000  -0.071595   0.000000   0.000000
    39  C   -0.000041   0.000058   0.000002   0.000000   0.300376   0.033322
    40  C    0.000010  -0.000010   0.000000   0.000000   0.087142  -0.146283
    41  C   -0.000035   0.000008   0.000000   0.000000  -0.140896   0.108028
    42  H    0.000000   0.000000   0.000000   0.000000   0.014919  -0.001313
    43  H    0.000000   0.000000   0.000000   0.000000  -0.002140   0.014959
    44  H    0.000101  -0.000003   0.000000   0.000000   0.020277  -0.074420
    45  H    0.000002   0.000030   0.000000   0.000000  -0.062142   0.013979
              31         32         33         34         35         36
     1  C    0.004362   0.000017   0.017561  -0.088470  -0.017342   0.000003
     2  C   -0.000196   0.000000   0.088962   0.294926  -0.062623  -0.002186
     3  C    0.000011  -0.000001  -0.149330   0.032147   0.013888   0.014954
     4  O    0.000322   0.000007  -0.000139   0.005760  -0.000078  -0.000052
     5  C   -0.060727  -0.000262  -0.000424   0.016220  -0.000067   0.000005
     6  C    0.000007   0.000000   0.076393  -0.107626  -0.002071  -0.066363
     7  C    0.000499   0.000000  -0.000380  -0.025544  -0.003595   0.000000
     8  C    0.000002   0.000000   0.000004   0.002894   0.004015   0.000000
     9  C    0.007126  -0.000504   0.000022   0.000254   0.000062   0.000000
    10  C    0.000001   0.000000   0.000000   0.000158   0.000724   0.000000
    11  C   -0.000052   0.000008   0.000000  -0.000057  -0.000147   0.000000
    12  F    0.000000   0.000000   0.000010   0.001338   0.002773   0.000000
    13  F    0.000000   0.000000   0.000253   0.000067   0.012584   0.000000
    14  F    0.000000   0.000000   0.000000  -0.000004  -0.000010   0.000000
    15  F    0.000000   0.000000   0.000000   0.000000  -0.000005   0.000000
    16  F    0.000000  -0.000001   0.000000   0.000000   0.000000   0.000000
    17  F    0.000000   0.000000   0.000000   0.000000   0.000000   0.000000
    18  C    0.279820   0.004133  -0.000004  -0.000423  -0.000003   0.000000
    19  C   -0.048844   0.016602   0.000000   0.000051   0.000035   0.000000
    20  C   -0.052238  -0.000236   0.000004  -0.000219  -0.000017   0.000000
    21  H   -0.001950  -0.000409   0.000000   0.000004   0.000000   0.000000
    22  H   -0.000131   0.000043   0.000017  -0.000027   0.000003   0.000000
    23  H    0.004270   0.000006   0.000006   0.000386   0.000069   0.000000
    24  C    0.005140  -0.000105   0.000014  -0.000563  -0.000006   0.000000
    25  H    0.006554  -0.000027  -0.000001   0.000015   0.000000   0.000000
    26  H   -0.000811  -0.000009   0.000001  -0.000013  -0.000001   0.000000
    27  H    0.000053  -0.000002   0.000004  -0.000152   0.000003   0.000000
    28  C    0.000000   0.000000   0.275377   0.065396   0.012760   0.450314
    29  C   -0.097664   0.038627   0.000000   0.000002   0.000000   0.000000
    30  C    0.378047   0.310610   0.000000  -0.000001   0.000000   0.000000
    31  O    7.916608  -0.049057   0.000000   0.000000   0.000000   0.000000
    32  C   -0.049057   5.110848   0.000000   0.000000   0.000000   0.000000
    33  C    0.000000   0.000000   5.092065   0.293344  -0.062013  -0.065064
    34  C    0.000000   0.000000   0.293344   5.121263   0.449558   0.013393
    35  H    0.000000   0.000000  -0.062013   0.449558   0.640711  -0.000203
    36  H    0.000000   0.000000  -0.065064   0.013393  -0.000203   0.644503
    37  H    0.000000   0.000000   0.444417  -0.060514  -0.010871  -0.010892
    38  H    0.000000   0.000000   0.013006  -0.002384   0.000024  -0.011558
    39  C    0.005558  -0.106946   0.000000   0.000000   0.000000   0.000000
    40  C   -0.000108   0.074624   0.000000   0.000000   0.000000   0.000000
    41  C    0.003613   0.287501   0.000000   0.000000   0.000000   0.000000
    42  H    0.000004   0.012627   0.000000   0.000000   0.000000   0.000000
    43  H   -0.000052  -0.066357   0.000000   0.000000   0.000000   0.000000
    44  H   -0.000982   0.453790   0.000000   0.000000   0.000000   0.000000
    45  H   -0.000084  -0.002046   0.000000   0.000000   0.000000   0.000000
              37         38         39         40         41         42
     1  C   -0.000432  -0.000516   0.000035   0.000002   0.000000   0.000000
     2  C    0.014921   0.020458   0.000002   0.000000   0.000000   0.000000
     3  C   -0.001285  -0.074509   0.000000   0.000000   0.000000   0.000000
     4  O    0.000004  -0.001015   0.000000   0.000000   0.000000   0.000000
     5  C    0.000011  -0.000245  -0.000351  -0.000010   0.000019   0.000000
     6  C    0.012546   0.453997   0.000000   0.000000   0.000000   0.000000
     7  C    0.000008   0.000003   0.000122   0.000010  -0.000001   0.000000
     8  C   -0.000007   0.000000  -0.000008  -0.000001   0.000000   0.000000
     9  C    0.000000  -0.000001  -0.022500  -0.000310   0.000018   0.000003
    10  C    0.000000   0.000000   0.000048   0.000001   0.000000   0.000000
    11  C    0.000000   0.000000   0.001909   0.000031   0.000000  -0.000001
    12  F   -0.000002   0.000000   0.000000   0.000000   0.000000   0.000000
    13  F   -0.000008   0.000000   0.000000   0.000000   0.000000   0.000000
    14  F    0.000000   0.000000  -0.000005   0.000000   0.000000   0.000000
    15  F    0.000000   0.000000   0.000000   0.000000   0.000000   0.000000
    16  F    0.000000   0.000000  -0.002298   0.000364  -0.000001  -0.000010
    17  F    0.000000   0.000000   0.000450   0.000001   0.000000   0.000000
    18  C    0.000000  -0.000021   0.016064  -0.000458  -0.000333   0.000012
    19  C    0.000000   0.000001  -0.086791   0.016300   0.001462  -0.000411
    20  C    0.000000  -0.000035  -0.000556   0.000016   0.000000   0.000000
    21  H    0.000000  -0.000001  -0.000205   0.000006  -0.000013   0.000000
    22  H    0.000000   0.000120   0.000016  -0.000001   0.000001   0.000000
    23  H   -0.000001  -0.000006  -0.000022   0.000002  -0.000001   0.000000
    24  C    0.000000  -0.000003  -0.000027   0.000012  -0.000025   0.000000
    25  H    0.000000   0.000011  -0.000041   0.000010  -0.000035   0.000000
    26  H    0.000000   0.000001   0.000058  -0.000010   0.000008   0.000000
    27  H    0.000000   0.000000   0.000002   0.000000   0.000000   0.000000
    28  C   -0.066442  -0.071595   0.000000   0.000000   0.000000   0.000000
    29  C    0.000000   0.000000   0.300376   0.087142  -0.140896   0.014919
    30  C    0.000000   0.000000   0.033322  -0.146283   0.108028  -0.001313
    31  O    0.000000   0.000000   0.005558  -0.000108   0.003613   0.000004
    32  C    0.000000   0.000000  -0.106946   0.074624   0.287501   0.012627
    33  C    0.444417   0.013006   0.000000   0.000000   0.000000   0.000000
    34  C   -0.060514  -0.002384   0.000000   0.000000   0.000000   0.000000
    35  H   -0.010871   0.000024   0.000000   0.000000   0.000000   0.000000
    36  H   -0.010892  -0.011558   0.000000   0.000000   0.000000   0.000000
    37  H    0.652307  -0.000185   0.000000   0.000000   0.000000   0.000000
    38  H   -0.000185   0.652252   0.000000   0.000000   0.000000   0.000000
    39  C    0.000000   0.000000   5.116070   0.294911   0.065881  -0.060747
    40  C    0.000000   0.000000   0.294911   5.094638   0.273670   0.444792
    41  C    0.000000   0.000000   0.065881   0.273670   5.071361  -0.066910
    42  H    0.000000   0.000000  -0.060747   0.444792  -0.066910   0.653477
    43  H    0.000000   0.000000   0.013271  -0.065052   0.450126  -0.010949
    44  H    0.000000   0.000000  -0.002376   0.013075  -0.071536  -0.000189
    45  H    0.000000   0.000000   0.448661  -0.060644   0.012776  -0.011082
              43         44         45
     1  C    0.000000   0.000001   0.000027
     2  C    0.000000   0.000000   0.000000
     3  C    0.000000   0.000000   0.000000
     4  O    0.000000   0.000000   0.000000
     5  C    0.000000  -0.000024  -0.000010
     6  C    0.000000   0.000000   0.000000
     7  C    0.000000  -0.000001   0.000053
     8  C    0.000000   0.000000  -0.000073
     9  C    0.000000   0.000004  -0.002193
    10  C    0.000000   0.000000   0.000393
    11  C    0.000000   0.000000   0.001602
    12  F    0.000000   0.000000   0.000000
    13  F    0.000000   0.000000   0.000000
    14  F    0.000000   0.000000  -0.000014
    15  F    0.000000   0.000000  -0.000002
    16  F    0.000000   0.000000   0.017967
    17  F    0.000000   0.000000   0.000354
    18  C    0.000005  -0.000242  -0.000112
    19  C    0.000006  -0.000519  -0.017566
    20  C    0.000000  -0.000004   0.000010
    21  H    0.000000  -0.000001   0.000002
    22  H    0.000000   0.000011   0.000000
    23  H    0.000000   0.000000  -0.000002
    24  C    0.000000  -0.000029  -0.000003
    25  H    0.000000   0.000101   0.000002
    26  H    0.000000  -0.000003   0.000030
    27  H    0.000000   0.000000   0.000000
    28  C    0.000000   0.000000   0.000000
    29  C   -0.002140   0.020277  -0.062142
    30  C    0.014959  -0.074420   0.013979
    31  O   -0.000052  -0.000982  -0.000084
    32  C   -0.066357   0.453790  -0.002046
    33  C    0.000000   0.000000   0.000000
    34  C    0.000000   0.000000   0.000000
    35  H    0.000000   0.000000   0.000000
    36  H    0.000000   0.000000   0.000000
    37  H    0.000000   0.000000   0.000000
    38  H    0.000000   0.000000   0.000000
    39  C    0.013271  -0.002376   0.448661
    40  C   -0.065052   0.013075  -0.060644
    41  C    0.450126  -0.071536   0.012776
    42  H   -0.010949  -0.000189  -0.011082
    43  H    0.645558  -0.011642  -0.000207
    44  H   -0.011642   0.653014   0.000025
    45  H   -0.000207   0.000025   0.640195
 Mulliken charges:
               1
     1  C   -0.057538
     2  C    0.001433
     3  C    0.224921
     4  O   -0.300016
     5  C   -0.032234
     6  C   -0.085634
     7  C   -0.091456
     8  C    0.456210
     9  C   -0.122150
    10  C    0.387738
    11  C    0.469926
    12  F   -0.212443
    13  F   -0.217241
    14  F   -0.207601
    15  F   -0.206077
    16  F   -0.215390
    17  F   -0.210406
    18  C   -0.028086
    19  C   -0.053190
    20  C    0.051707
    21  H    0.055036
    22  H    0.073835
    23  H    0.072111
    24  C    0.053297
    25  H    0.071468
    26  H    0.072261
    27  H    0.055319
    28  C    0.006413
    29  C    0.019337
    30  C    0.218000
    31  O   -0.299100
    32  C   -0.083483
    33  C   -0.024106
    34  C   -0.011179
    35  H    0.021842
    36  H    0.033147
    37  H    0.026426
    38  H    0.022199
    39  C   -0.013884
    40  C   -0.026732
    41  C    0.005289
    42  H    0.025779
    43  H    0.032476
    44  H    0.021670
    45  H    0.020108
 Sum of Mulliken charges =   0.00000
 Mulliken charges with hydrogens summed into heavy atoms:
               1
     1  C   -0.057538
     2  C    0.001433
     3  C    0.224921
     4  O   -0.300016
     5  C   -0.032234
     6  C   -0.063435
     7  C   -0.091456
     8  C    0.456210
     9  C   -0.122150
    10  C    0.387738
    11  C    0.469926
    12  F   -0.212443
    13  F   -0.217241
    14  F   -0.207601
    15  F   -0.206077
    16  F   -0.215390
    17  F   -0.210406
    18  C   -0.028086
    19  C   -0.053190
    20  C    0.252689
    24  C    0.252344
    28  C    0.039560
    29  C    0.019337
    30  C    0.218000
    31  O   -0.299100
    32  C   -0.061813
    33  C    0.002320
    34  C    0.010662
    39  C    0.006224
    40  C   -0.000954
    41  C    0.037765
 Electronic spatial extent (au):  <R**2>=          10733.3041
 Charge=              0.0000 electrons
 Dipole moment (field-independent basis, Debye):
    X=              0.0372    Y=             -4.0499    Z=             -0.0303  Tot=              4.0502
 Quadrupole moment (field-independent basis, Debye-Ang):
   XX=           -147.7155   YY=           -178.4898   ZZ=           -177.3818
   XY=             -0.4248   XZ=             -3.0597   YZ=              0.1290
 Traceless Quadrupole moment (field-independent basis, Debye-Ang):
   XX=             20.1469   YY=            -10.6274   ZZ=             -9.5194
   XY=             -0.4248   XZ=             -3.0597   YZ=              0.1290
 Octapole moment (field-independent basis, Debye-Ang**2):
  XXX=             -1.2431  YYY=             47.1692  ZZZ=              0.0335  XYY=              1.5282
  XXY=            -24.6344  XXZ=             -7.5802  XZZ=              1.4443  YZZ=             24.9518
  YYZ=             -2.6502  XYZ=              3.3346
 Hexadecapole moment (field-independent basis, Debye-Ang**3):
 XXXX=          -6838.2289 YYYY=          -4907.8788 ZZZZ=           -829.1581 XXXY=             -0.4503
 XXXZ=           -126.6062 YYYX=             -2.9563 YYYZ=              2.2034 ZZZX=             16.7836
 ZZZY=             -2.4347 XXYY=          -1923.6230 XXZZ=          -1589.8655 YYZZ=           -984.0957
 XXYZ=              4.7404 YYXZ=            -17.3756 ZZXY=              0.7418
 N-N= 3.344877710503D+03 E-N=-1.051326831955D+04  KE= 1.617604923779D+03
 No NMR shielding tensors so no spin-rotation constants.
 Leave Link  601 at Wed Aug 28 10:45:08 2019, MaxMem=   536870912 cpu:         4.5
 (Enter /pbs_home/pkowalski/g09d01/g09/l701.exe)
 Compute integral first derivatives.
 ... and contract with generalized density number  0.
 Leave Link  701 at Wed Aug 28 10:45:09 2019, MaxMem=   536870912 cpu:         4.5
 (Enter /pbs_home/pkowalski/g09d01/g09/l702.exe)
 L702 exits ... SP integral derivatives will be done elsewhere.
 Leave Link  702 at Wed Aug 28 10:45:09 2019, MaxMem=   536870912 cpu:         0.2
 (Enter /pbs_home/pkowalski/g09d01/g09/l703.exe)
 Compute integral first derivatives, UseDBF=F ICtDFT=           0.
 Integral derivatives from FoFJK, PRISM(SPDF).
 Calling FoFJK, ICntrl=      2127 FMM=F ISym2X=0 I1Cent= 0 IOpClX= 0 NMat=1 NMatS=1 NMatT=0.
 FoFJK:  IHMeth= 1 ICntrl=    2127 DoSepK=F KAlg= 0 I1Cent=   0 FoldK=F
 IRaf=         0 NMat=   1 IRICut=       1 DoRegI=T DoRafI=F ISym2E= 0.
 FoFCou: FMM=F IPFlag=           0 FMFlag=      100000 FMFlg1=         800
         NFxFlg=           0 DoJE=F BraDBF=F KetDBF=F FulRan=T
         wScrn=  0.000000 ICntrl=    2127 IOpCl=  0 I1Cent=           0 NGrid=           0
         NMat0=    1 NMatS0=      1 NMatT0=    0 NMatD0=    1 NMtDS0=    0 NMtDT0=    0
 Symmetry not used in FoFCou.
 Leave Link  703 at Wed Aug 28 10:46:39 2019, MaxMem=   536870912 cpu:       719.7
 (Enter /pbs_home/pkowalski/g09d01/g09/l716.exe)
 Dipole        = 1.46486193D-02-1.59336245D+00-1.19281297D-02
 ***** Axes restored to original set *****
 -------------------------------------------------------------------
 Center     Atomic                   Forces (Hartrees/Bohr)
 Number     Number              X              Y              Z
 -------------------------------------------------------------------
      1        6           0.064918752    0.066017852    0.004863849
      2        6           0.035233492    0.018235333   -0.008569177
      3        6          -0.019525212   -0.019752211    0.002666690
      4        8          -0.030129561   -0.012129010    0.006198538
      5        6           0.032174279    0.001319214    0.006238545
      6        6          -0.001450431    0.004761602   -0.002268535
      7        6          -0.064850830   -0.059093558    0.020526992
      8        6          -0.020490138   -0.002802605   -0.013769557
      9        6          -0.035998403   -0.070940905    0.029149902
     10        6           0.032504401    0.033808856   -0.019632760
     11        6           0.007187817   -0.016687837    0.011247134
     12        9           0.015129774   -0.003898917   -0.025980129
     13        9           0.004376117    0.001666399    0.033908651
     14        9          -0.013890609    0.017914377    0.030515799
     15        9          -0.014359353   -0.036670914   -0.004846605
     16        9          -0.021939209    0.017584573    0.011092609
     17        9           0.015846085   -0.007957258   -0.027322083
     18        6          -0.011071288    0.026589224   -0.014725953
     19        6           0.037507197    0.070069401   -0.047705802
     20        6          -0.002385562    0.003542519    0.004816788
     21        1          -0.001662334   -0.001289493   -0.008055836
     22        1           0.006896599    0.001432187   -0.001936157
     23        1           0.001558982   -0.007481540    0.000505777
     24        6           0.001707049   -0.004424480   -0.003769573
     25        1          -0.000584471    0.007077382   -0.000763258
     26        1          -0.007772965   -0.000937729    0.001595940
     27        1           0.001562711    0.000520783    0.008105286
     28        6           0.021397413   -0.000888391    0.004065352
     29        6           0.004580646    0.039018825   -0.007927903
     30        6          -0.010677036   -0.022799207    0.009575516
     31        8          -0.001848633   -0.033606192    0.003440495
     32        6           0.004910005    0.001020701    0.001313713
     33        6           0.010940813   -0.009838328    0.005950981
     34        6          -0.024584759   -0.001299934   -0.004189019
     35        1           0.005435300    0.005238202   -0.001766351
     36        1          -0.006919842   -0.000589925   -0.000910850
     37        1          -0.002939661    0.005755314   -0.002361034
     38        1          -0.002882311   -0.005933374    0.001480807
     39        6           0.007386580   -0.021606350    0.012122854
     40        6          -0.014151510    0.004818043   -0.005775325
     41        6          -0.008772867    0.016714158   -0.009369470
     42        1           0.006711953   -0.000014774    0.001455175
     43        1           0.002070245   -0.006052776    0.002922306
     44        1          -0.004732604   -0.004735065    0.000988243
     45        1           0.003583377    0.008325829   -0.003102563
 -------------------------------------------------------------------
 Cartesian Forces:  Max     0.070940905 RMS     0.020367680
 Leave Link  716 at Wed Aug 28 10:46:40 2019, MaxMem=   536870912 cpu:         0.3
 (Enter /pbs_home/pkowalski/g09d01/g09/l103.exe)

 GradGradGradGradGradGradGradGradGradGradGradGradGradGradGradGradGradGrad
 Berny optimization.
 FormGI is forming the generalized inverse of G from B-inverse, IUseBI=4.
 Internal  Forces:  Max     0.086754626 RMS     0.010116337
 Search for a local minimum.
 Step number   1 out of a maximum of  270
 All quantities printed in internal units (Hartrees-Bohrs-Radians)
 RMS Force = .10116D-01 SwitMx=.10000D-02 MixMth= 1
 Mixed Optimization -- RFO/linear search
 Second derivative matrix not updated -- first step.
 ITU=  0
     Eigenvalues ---    0.00230   0.00230   0.00531   0.00962   0.00972
     Eigenvalues ---    0.01092   0.01144   0.01171   0.01275   0.01354
     Eigenvalues ---    0.01956   0.01976   0.01978   0.01986   0.01995
     Eigenvalues ---    0.02002   0.02004   0.02008   0.02087   0.02090
     Eigenvalues ---    0.02091   0.02094   0.02102   0.02104   0.02127
     Eigenvalues ---    0.02131   0.02279   0.02288   0.04711   0.04760
     Eigenvalues ---    0.05035   0.05346   0.05380   0.05587   0.05598
     Eigenvalues ---    0.05883   0.06383   0.07627   0.07906   0.07962
     Eigenvalues ---    0.08191   0.08586   0.09039   0.09489   0.09648
     Eigenvalues ---    0.10324   0.11222   0.12046   0.12146   0.13554
     Eigenvalues ---    0.14178   0.16000   0.16000   0.16000   0.16000
     Eigenvalues ---    0.16000   0.16000   0.16000   0.16000   0.16000
     Eigenvalues ---    0.16000   0.16000   0.16000   0.16000   0.16000
     Eigenvalues ---    0.16664   0.17177   0.20045   0.22000   0.22000
     Eigenvalues ---    0.22531   0.22623   0.22631   0.23860   0.24223
     Eigenvalues ---    0.24492   0.24511   0.24864   0.24917   0.25636
     Eigenvalues ---    0.27650   0.27685   0.28123   0.28323   0.28398
     Eigenvalues ---    0.28566   0.31726   0.32454   0.32469   0.32548
     Eigenvalues ---    0.32550   0.32579   0.32585   0.32938   0.33410
     Eigenvalues ---    0.33799   0.35011   0.35723   0.35726   0.35727
     Eigenvalues ---    0.35728   0.35738   0.35740   0.36030   0.36323
     Eigenvalues ---    0.37094   0.37450   0.40180   0.40235   0.41468
     Eigenvalues ---    0.41487   0.43929   0.44016   0.44544   0.44626
     Eigenvalues ---    0.45781   0.45823   0.46121   0.46128   0.47329
     Eigenvalues ---    0.47361   0.47460   0.48281   0.48393   0.48448
     Eigenvalues ---    0.48453   0.48734   0.52311   0.52444
 RFO step:  Lambda=-7.17885284D-02 EMin= 2.30000000D-03
 Linear search not attempted -- first point.
 Maximum step size (   0.300) exceeded in Quadratic search.
    -- Step size scaled by   0.755
 Iteration  1 RMS(Cart)=  0.02973362 RMS(Int)=  0.00037063
 Iteration  2 RMS(Cart)=  0.00059823 RMS(Int)=  0.00016139
 Iteration  3 RMS(Cart)=  0.00000034 RMS(Int)=  0.00016139
 ITry= 1 IFail=0 DXMaxC= 1.41D-01 DCOld= 1.00D+10 DXMaxT= 3.00D-01 DXLimC= 3.00D+00 Rises=F
 Variable       Old X    -DE/DX   Delta X   Delta X   Delta X     New X
                                 (Linear)    (Quad)   (Total)
    R1        2.72527  -0.00693   0.00000  -0.01164  -0.01167   2.71360
    R2        2.86588   0.00657   0.00000   0.01249   0.01201   2.87789
    R3        2.79044  -0.08675   0.00000  -0.15792  -0.15761   2.63283
    R4        2.59592   0.03051   0.00000   0.04409   0.04420   2.64012
    R5        2.63541   0.00493   0.00000   0.00812   0.00811   2.64352
    R6        2.55507  -0.00413   0.00000  -0.00353  -0.00340   2.55167
    R7        2.63442  -0.00671   0.00000  -0.00844  -0.00846   2.62596
    R8        2.62864   0.02568   0.00000   0.03475   0.03470   2.66334
    R9        2.94890  -0.02207   0.00000  -0.04340  -0.04393   2.90496
   R10        2.91276  -0.00720   0.00000  -0.01527  -0.01527   2.89749
   R11        2.65649  -0.00814   0.00000  -0.01304  -0.01302   2.64347
   R12        2.04490   0.00670   0.00000   0.01179   0.01179   2.05669
   R13        2.80831   0.00495   0.00000   0.00846   0.00848   2.81679
   R14        2.76230  -0.00805   0.00000  -0.02018  -0.01952   2.74278
   R15        2.90319  -0.00057   0.00000  -0.00021  -0.00026   2.90293
   R16        2.61640  -0.02679   0.00000  -0.03647  -0.03647   2.57993
   R17        2.61460  -0.03216   0.00000  -0.04364  -0.04364   2.57095
   R18        2.81625   0.00380   0.00000   0.00679   0.00680   2.82305
   R19        2.80172  -0.08674   0.00000  -0.16047  -0.16016   2.64156
   R20        2.90881  -0.00260   0.00000  -0.00393  -0.00393   2.90489
   R21        2.62661  -0.03789   0.00000  -0.05249  -0.05249   2.57412
   R22        2.61464  -0.03968   0.00000  -0.05386  -0.05386   2.56079
   R23        2.61164  -0.02786   0.00000  -0.03762  -0.03762   2.57402
   R24        2.61523  -0.02935   0.00000  -0.03988  -0.03988   2.57534
   R25        2.86880   0.00590   0.00000   0.01136   0.01088   2.87968
   R26        2.91871  -0.00746   0.00000  -0.01595  -0.01595   2.90276
   R27        2.62582   0.02576   0.00000   0.03480   0.03477   2.66058
   R28        2.73149  -0.00832   0.00000  -0.01413  -0.01415   2.71733
   R29        2.10021  -0.00802   0.00000  -0.01528  -0.01528   2.08493
   R30        2.09852  -0.00699   0.00000  -0.01328  -0.01328   2.08524
   R31        2.09797  -0.00744   0.00000  -0.01413  -0.01413   2.08384
   R32        2.09849  -0.00695   0.00000  -0.01322  -0.01322   2.08527
   R33        2.09786  -0.00780   0.00000  -0.01480  -0.01480   2.08306
   R34        2.09994  -0.00804   0.00000  -0.01532  -0.01532   2.08462
   R35        2.66503  -0.00317   0.00000  -0.00685  -0.00682   2.65822
   R36        2.04510   0.00696   0.00000   0.01226   0.01226   2.05735
   R37        2.59917   0.02962   0.00000   0.04300   0.04309   2.64226
   R38        2.63706   0.00403   0.00000   0.00675   0.00674   2.64380
   R39        2.55387  -0.00354   0.00000  -0.00276  -0.00265   2.55122
   R40        2.63433  -0.00666   0.00000  -0.00839  -0.00841   2.62592
   R41        2.65498  -0.00767   0.00000  -0.01221  -0.01220   2.64278
   R42        2.04493   0.00669   0.00000   0.01177   0.01177   2.05670
   R43        2.65549  -0.01216   0.00000  -0.01865  -0.01863   2.63686
   R44        2.04511   0.00688   0.00000   0.01211   0.01211   2.05722
   R45        2.04034   0.00757   0.00000   0.01323   0.01323   2.05358
   R46        2.65535  -0.01191   0.00000  -0.01826  -0.01824   2.63711
   R47        2.03580   0.00926   0.00000   0.01608   0.01608   2.05188
   R48        2.66350  -0.00270   0.00000  -0.00601  -0.00598   2.65752
   R49        2.04517   0.00687   0.00000   0.01208   0.01208   2.05726
   R50        2.04511   0.00699   0.00000   0.01230   0.01230   2.05741
    A1        1.86266   0.00058   0.00000  -0.00331  -0.00355   1.85911
    A2        2.30401   0.00623   0.00000   0.01713   0.01761   2.32161
    A3        2.10563  -0.00658   0.00000  -0.01206  -0.01235   2.09328
    A4        1.84487   0.00092   0.00000   0.00157   0.00146   1.84633
    A5        2.30988   0.00731   0.00000   0.01296   0.01304   2.32292
    A6        2.12805  -0.00825   0.00000  -0.01474  -0.01473   2.11332
    A7        1.96978   0.00161   0.00000   0.00616   0.00619   1.97597
    A8        2.11337   0.00154   0.00000   0.00659   0.00652   2.11989
    A9        2.19999  -0.00315   0.00000  -0.01274  -0.01270   2.18729
   A10        1.92934  -0.00810   0.00000  -0.01859  -0.01884   1.91051
   A11        1.81650   0.00477   0.00000   0.01256   0.01270   1.82920
   A12        1.86753  -0.00531   0.00000  -0.00926  -0.00957   1.85796
   A13        1.93297   0.00185   0.00000   0.00814   0.00808   1.94105
   A14        1.98353  -0.00049   0.00000  -0.00454  -0.00452   1.97901
   A15        1.90179  -0.00213   0.00000  -0.00292  -0.00298   1.89881
   A16        1.95638   0.00157   0.00000  -0.00251  -0.00233   1.95404
   A17        2.06534  -0.00504   0.00000  -0.01282  -0.01284   2.05249
   A18        2.10871   0.00159   0.00000   0.00339   0.00340   2.11211
   A19        2.10913   0.00345   0.00000   0.00943   0.00944   2.11857
   A20        2.29781  -0.01007   0.00000  -0.01539  -0.01597   2.28184
   A21        2.05110   0.01149   0.00000   0.02366   0.02416   2.07526
   A22        1.89349  -0.00094   0.00000  -0.00117  -0.00135   1.89213
   A23        1.75349   0.00229   0.00000   0.01239   0.01249   1.76599
   A24        1.90839   0.00620   0.00000   0.02733   0.02748   1.93587
   A25        1.97754   0.00464   0.00000   0.02232   0.02216   1.99970
   A26        1.95027  -0.00362   0.00000  -0.01849  -0.01899   1.93129
   A27        1.93510  -0.00105   0.00000  -0.00230  -0.00271   1.93238
   A28        1.93279  -0.00742   0.00000  -0.03611  -0.03661   1.89618
   A29        1.91838   0.00022   0.00000  -0.00138  -0.00147   1.91690
   A30        2.06366   0.00965   0.00000   0.01678   0.01732   2.08097
   A31        2.28674  -0.01008   0.00000  -0.01611  -0.01655   2.27019
   A32        1.84675  -0.00259   0.00000  -0.01113  -0.01112   1.83563
   A33        1.87455   0.00002   0.00000   0.00038   0.00039   1.87494
   A34        1.98216   0.00195   0.00000   0.00750   0.00749   1.98966
   A35        1.88036   0.00014   0.00000   0.00075   0.00079   1.88115
   A36        1.97919   0.00194   0.00000   0.00757   0.00754   1.98673
   A37        1.89563  -0.00159   0.00000  -0.00557  -0.00557   1.89006
   A38        1.77138   0.00236   0.00000   0.01241   0.01249   1.78387
   A39        1.98873   0.00416   0.00000   0.02125   0.02106   2.00980
   A40        1.89520   0.00660   0.00000   0.02779   0.02794   1.92314
   A41        1.92655   0.00021   0.00000   0.00136   0.00087   1.92742
   A42        1.94998  -0.00511   0.00000  -0.02241  -0.02279   1.92719
   A43        1.92750  -0.00741   0.00000  -0.03638  -0.03684   1.89065
   A44        1.88662  -0.00422   0.00000  -0.00605  -0.00634   1.88028
   A45        1.94810   0.00240   0.00000   0.00090   0.00105   1.94916
   A46        1.99583  -0.00215   0.00000  -0.01054  -0.01050   1.98533
   A47        1.91893  -0.00028   0.00000   0.00043   0.00035   1.91928
   A48        1.81904   0.00523   0.00000   0.01370   0.01385   1.83288
   A49        1.89046  -0.00082   0.00000   0.00253   0.00251   1.89296
   A50        2.10496  -0.00636   0.00000  -0.01134  -0.01161   2.09335
   A51        2.30894   0.00632   0.00000   0.01763   0.01807   2.32701
   A52        1.85770   0.00024   0.00000  -0.00468  -0.00489   1.85280
   A53        1.92115  -0.00233   0.00000  -0.00748  -0.00750   1.91365
   A54        1.92357  -0.00226   0.00000  -0.00753  -0.00756   1.91602
   A55        1.95679  -0.00158   0.00000  -0.00506  -0.00508   1.95171
   A56        1.88496   0.00223   0.00000   0.00709   0.00706   1.89202
   A57        1.87921   0.00223   0.00000   0.00762   0.00760   1.88681
   A58        1.89618   0.00199   0.00000   0.00631   0.00629   1.90248
   A59        1.92135  -0.00160   0.00000  -0.00531  -0.00533   1.91602
   A60        1.95336  -0.00169   0.00000  -0.00542  -0.00543   1.94793
   A61        1.92059  -0.00203   0.00000  -0.00658  -0.00660   1.91399
   A62        1.89512   0.00174   0.00000   0.00564   0.00563   1.90074
   A63        1.88802   0.00175   0.00000   0.00554   0.00552   1.89354
   A64        1.88379   0.00205   0.00000   0.00687   0.00686   1.89065
   A65        2.10060   0.00843   0.00000   0.01642   0.01646   2.11706
   A66        2.09102  -0.00499   0.00000  -0.01073  -0.01075   2.08028
   A67        2.09154  -0.00344   0.00000  -0.00569  -0.00571   2.08583
   A68        1.84295   0.00165   0.00000   0.00309   0.00300   1.84595
   A69        2.31652   0.00605   0.00000   0.01040   0.01046   2.32698
   A70        2.12320  -0.00773   0.00000  -0.01368  -0.01368   2.10952
   A71        1.97156   0.00143   0.00000   0.00564   0.00568   1.97723
   A72        2.11529   0.00156   0.00000   0.00647   0.00641   2.12169
   A73        2.19634  -0.00299   0.00000  -0.01211  -0.01209   2.18426
   A74        1.92712  -0.00897   0.00000  -0.02054  -0.02073   1.90639
   A75        2.06598  -0.00510   0.00000  -0.01287  -0.01289   2.05309
   A76        2.10846   0.00152   0.00000   0.00309   0.00310   2.11156
   A77        2.10875   0.00358   0.00000   0.00978   0.00979   2.11854
   A78        2.10083   0.00379   0.00000   0.00479   0.00484   2.10567
   A79        2.09138  -0.00180   0.00000  -0.00208  -0.00210   2.08928
   A80        2.09097  -0.00200   0.00000  -0.00272  -0.00274   2.08823
   A81        2.05808  -0.00046   0.00000  -0.00023  -0.00022   2.05786
   A82        2.12285  -0.00116   0.00000  -0.00443  -0.00443   2.11842
   A83        2.10225   0.00163   0.00000   0.00466   0.00466   2.10691
   A84        2.06050  -0.00053   0.00000  -0.00061  -0.00061   2.05989
   A85        2.12765  -0.00222   0.00000  -0.00779  -0.00779   2.11985
   A86        2.09504   0.00275   0.00000   0.00841   0.00841   2.10344
   A87        2.10131   0.00377   0.00000   0.00495   0.00499   2.10630
   A88        2.09090  -0.00210   0.00000  -0.00318  -0.00321   2.08769
   A89        2.09098  -0.00167   0.00000  -0.00176  -0.00179   2.08919
   A90        2.10005   0.00803   0.00000   0.01575   0.01578   2.11583
   A91        2.09130  -0.00481   0.00000  -0.01048  -0.01049   2.08081
   A92        2.09183  -0.00321   0.00000  -0.00527  -0.00529   2.08654
    D1        0.03379   0.00266   0.00000   0.02204   0.02194   0.05574
    D2       -3.13817   0.00159   0.00000   0.01367   0.01358  -3.12458
    D3       -2.94568   0.00179   0.00000   0.01069   0.01044  -2.93524
    D4        0.16555   0.00072   0.00000   0.00232   0.00207   0.16762
    D5       -0.05155  -0.00381   0.00000  -0.02771  -0.02788  -0.07943
    D6       -2.15650  -0.00315   0.00000  -0.02446  -0.02449  -2.18099
    D7        1.98971  -0.00278   0.00000  -0.02033  -0.02030   1.96941
    D8        2.95018  -0.00172   0.00000  -0.01477  -0.01495   2.93523
    D9        0.84524  -0.00105   0.00000  -0.01151  -0.01156   0.83368
   D10       -1.29174  -0.00069   0.00000  -0.00738  -0.00737  -1.29911
   D11       -0.12749   0.00122   0.00000   0.00478   0.00469  -0.12280
   D12        2.67193   0.00371   0.00000   0.03478   0.03483   2.70677
   D13       -3.08842  -0.00050   0.00000  -0.00902  -0.00920  -3.09763
   D14       -0.28900   0.00199   0.00000   0.02098   0.02094  -0.26806
   D15       -0.00292  -0.00048   0.00000  -0.00854  -0.00848  -0.01140
   D16        3.12897  -0.00079   0.00000  -0.00777  -0.00768   3.12129
   D17       -3.11807   0.00014   0.00000  -0.00181  -0.00190  -3.11997
   D18        0.01382  -0.00017   0.00000  -0.00104  -0.00110   0.01272
   D19       -3.12274   0.00130   0.00000   0.01135   0.01132  -3.11141
   D20        0.01849   0.00127   0.00000   0.01057   0.01052   0.02901
   D21       -0.01559   0.00027   0.00000   0.00219   0.00225  -0.01334
   D22        3.12564   0.00024   0.00000   0.00141   0.00144   3.12708
   D23       -0.03275  -0.00181   0.00000  -0.00968  -0.00964  -0.04239
   D24        3.11913  -0.00152   0.00000  -0.01063  -0.01062   3.10851
   D25       -0.00309  -0.00004   0.00000  -0.00078  -0.00074  -0.00383
   D26       -3.14153   0.00008   0.00000  -0.00032  -0.00031   3.14135
   D27        3.12743  -0.00035   0.00000   0.00024   0.00030   3.12773
   D28       -0.01100  -0.00024   0.00000   0.00069   0.00073  -0.01028
   D29        0.05096   0.00339   0.00000   0.02276   0.02276   0.07372
   D30        2.07612  -0.00030   0.00000   0.01709   0.01677   2.09289
   D31       -2.01187  -0.00026   0.00000   0.00812   0.00808  -2.00378
   D32       -1.01513   0.00276   0.00000   0.00720   0.00752  -1.00760
   D33        1.09731   0.00112   0.00000   0.00431   0.00444   1.10175
   D34       -3.03222   0.00029   0.00000   0.00028   0.00057  -3.03166
   D35       -3.01008   0.00051   0.00000   0.00009   0.00041  -3.00967
   D36       -0.89765  -0.00114   0.00000  -0.00280  -0.00267  -0.90032
   D37        1.25600  -0.00197   0.00000  -0.00683  -0.00654   1.24946
   D38        1.10717   0.00249   0.00000   0.00961   0.00978   1.11695
   D39       -3.06358   0.00084   0.00000   0.00672   0.00670  -3.05688
   D40       -0.90993   0.00001   0.00000   0.00269   0.00283  -0.90711
   D41       -3.10503  -0.00330   0.00000  -0.00851  -0.00868  -3.11370
   D42        1.06883  -0.00328   0.00000  -0.00840  -0.00856   1.06027
   D43       -1.02566  -0.00339   0.00000  -0.00907  -0.00924  -1.03490
   D44       -1.11699   0.00223   0.00000   0.00934   0.00933  -1.10765
   D45        3.05687   0.00225   0.00000   0.00945   0.00945   3.06632
   D46        0.96238   0.00213   0.00000   0.00877   0.00877   0.97115
   D47        1.09385   0.00112   0.00000  -0.00064  -0.00047   1.09337
   D48       -1.01548   0.00114   0.00000  -0.00053  -0.00036  -1.01584
   D49       -3.10997   0.00102   0.00000  -0.00121  -0.00104  -3.11101
   D50       -0.00512   0.00007   0.00000   0.00125   0.00127  -0.00386
   D51       -3.14111   0.00011   0.00000   0.00095   0.00094  -3.14017
   D52        3.13331  -0.00005   0.00000   0.00079   0.00082   3.13414
   D53       -0.00268   0.00000   0.00000   0.00049   0.00050  -0.00218
   D54       -2.95637   0.00379   0.00000   0.02384   0.02367  -2.93269
   D55        1.27341   0.00432   0.00000   0.02791   0.02774   1.30114
   D56       -0.89163   0.00596   0.00000   0.03829   0.03831  -0.85332
   D57        0.50438  -0.00060   0.00000  -0.00819  -0.00831   0.49607
   D58       -1.54903  -0.00007   0.00000  -0.00413  -0.00424  -1.55327
   D59        2.56912   0.00157   0.00000   0.00626   0.00633   2.57545
   D60       -3.05065   0.00074   0.00000  -0.01526  -0.01568  -3.06633
   D61       -0.07076  -0.00154   0.00000  -0.02103  -0.02154  -0.09229
   D62       -0.17658   0.00029   0.00000   0.00418   0.00417  -0.17240
   D63        2.80331  -0.00199   0.00000  -0.00159  -0.00168   2.80163
   D64       -0.65188   0.00220   0.00000   0.01659   0.01653  -0.63535
   D65        1.35300   0.00113   0.00000   0.01232   0.01235   1.36534
   D66       -2.83389   0.00036   0.00000   0.01023   0.01025  -2.82364
   D67        1.37040   0.00910   0.00000   0.04720   0.04694   1.41734
   D68       -2.90791   0.00803   0.00000   0.04293   0.04275  -2.86516
   D69       -0.81161   0.00726   0.00000   0.04083   0.04065  -0.77095
   D70       -2.74746  -0.00396   0.00000  -0.01497  -0.01493  -2.76240
   D71       -0.74258  -0.00503   0.00000  -0.01925  -0.01912  -0.76171
   D72        1.35371  -0.00580   0.00000  -0.02134  -0.02122   1.33250
   D73       -0.23484   0.00067   0.00000   0.00390   0.00401  -0.23083
   D74       -2.30536  -0.00300   0.00000  -0.01545  -0.01547  -2.32084
   D75        1.82174  -0.00127   0.00000  -0.00407  -0.00390   1.81784
   D76        3.09588   0.00068   0.00000   0.00627   0.00624   3.10212
   D77        1.02535  -0.00300   0.00000  -0.01309  -0.01324   1.01211
   D78       -1.13073  -0.00127   0.00000  -0.00170  -0.00167  -1.13240
   D79       -0.20024   0.00206   0.00000   0.01674   0.01659  -0.18364
   D80        2.75440   0.00347   0.00000   0.02872   0.02869   2.78309
   D81        2.73935   0.00101   0.00000   0.01226   0.01211   2.75146
   D82       -0.58920   0.00242   0.00000   0.02424   0.02421  -0.56499
   D83        0.55080  -0.00201   0.00000  -0.01414  -0.01414   0.53666
   D84        2.66540   0.00424   0.00000   0.01811   0.01806   2.68345
   D85       -1.46577  -0.00877   0.00000  -0.04357  -0.04333  -1.50910
   D86       -1.45009  -0.00085   0.00000  -0.00956  -0.00962  -1.45971
   D87        0.66451   0.00539   0.00000   0.02269   0.02257   0.68708
   D88        2.81653  -0.00761   0.00000  -0.03899  -0.03882   2.77771
   D89        2.73465  -0.00016   0.00000  -0.00781  -0.00787   2.72678
   D90       -1.43394   0.00608   0.00000   0.02445   0.02432  -1.40962
   D91        0.71808  -0.00692   0.00000  -0.03724  -0.03707   0.68101
   D92        0.76269   0.00017   0.00000  -0.00381  -0.00386   0.75883
   D93       -2.23506  -0.00174   0.00000  -0.01551  -0.01557  -2.25062
   D94       -1.36778   0.00006   0.00000  -0.00136  -0.00137  -1.36915
   D95        1.91766  -0.00184   0.00000  -0.01305  -0.01307   1.90458
   D96        2.89250  -0.00162   0.00000  -0.01170  -0.01183   2.88068
   D97       -0.10524  -0.00352   0.00000  -0.02339  -0.02353  -0.12878
   D98       -3.11566   0.00060   0.00000  -0.00251  -0.00235  -3.11801
   D99        1.09020   0.00071   0.00000  -0.00191  -0.00176   1.08844
   D100      -1.02433   0.00081   0.00000  -0.00128  -0.00112  -1.02545
   D101      -1.02213  -0.00332   0.00000  -0.00923  -0.00940  -1.03153
   D102      -3.09946  -0.00322   0.00000  -0.00863  -0.00880  -3.10826
   D103       1.06920  -0.00312   0.00000  -0.00800  -0.00817   1.06103
   D104       0.95523   0.00228   0.00000   0.00855   0.00857   0.96379
   D105      -1.12210   0.00238   0.00000   0.00915   0.00916  -1.11294
   D106       3.04656   0.00249   0.00000   0.00979   0.00979   3.05635
   D107       2.15261   0.00023   0.00000   0.01679   0.01647   2.16908
   D108       0.09654   0.00312   0.00000   0.02084   0.02086   0.11740
   D109      -1.94619   0.00119   0.00000   0.01234   0.01225  -1.93394
   D110      -2.89799   0.00154   0.00000   0.00639   0.00615  -2.89184
   D111       0.20834   0.00048   0.00000  -0.00066  -0.00087   0.20748
   D112       0.07602   0.00215   0.00000   0.01620   0.01612   0.09215
   D113      -3.10083   0.00110   0.00000   0.00915   0.00911  -3.09172
   D114       0.00300   0.00003   0.00000  -0.00009  -0.00012   0.00289
   D115      -3.13510   0.00003   0.00000  -0.00030  -0.00033  -3.13544
   D116       3.13899  -0.00002   0.00000   0.00019   0.00019   3.13919
   D117       0.00089  -0.00002   0.00000  -0.00002  -0.00002   0.00086
   D118      -0.01862  -0.00003   0.00000  -0.00370  -0.00362  -0.02223
   D119       3.12061  -0.00050   0.00000  -0.00502  -0.00493   3.11567
   D120      -3.12979   0.00056   0.00000   0.00183   0.00178  -3.12800
   D121       0.00944   0.00010   0.00000   0.00051   0.00047   0.00990
   D122      -3.11405   0.00098   0.00000   0.00810   0.00805  -3.10599
   D123       0.03177   0.00059   0.00000   0.00450   0.00446   0.03623
   D124      -0.01235   0.00000   0.00000   0.00050   0.00055  -0.01180
   D125       3.13347  -0.00039   0.00000  -0.00310  -0.00305   3.13042
   D126      -0.05354  -0.00182   0.00000  -0.01127  -0.01121  -0.06474
   D127       3.09056  -0.00134   0.00000  -0.00991  -0.00986   3.08069
   D128      -0.00124  -0.00012   0.00000  -0.00113  -0.00111  -0.00235
   D129       3.14059   0.00012   0.00000   0.00038   0.00039   3.14098
   D130       3.13766  -0.00064   0.00000  -0.00260  -0.00256   3.13510
   D131      -0.00370  -0.00040   0.00000  -0.00109  -0.00107  -0.00476
   D132      -0.00355   0.00000   0.00000   0.00067   0.00069  -0.00287
   D133       3.14077   0.00021   0.00000   0.00170   0.00170  -3.14071
   D134       3.13780  -0.00024   0.00000  -0.00084  -0.00082   3.13699
   D135      -0.00106  -0.00003   0.00000   0.00019   0.00020  -0.00086
   D136       0.00712  -0.00009   0.00000  -0.00141  -0.00144   0.00568
   D137      -3.13411  -0.00005   0.00000  -0.00063  -0.00064  -3.13475
   D138      -3.13795  -0.00009   0.00000  -0.00120  -0.00123  -3.13918
   D139       0.00400  -0.00005   0.00000  -0.00042  -0.00042   0.00357
   D140       0.00740  -0.00001   0.00000  -0.00075  -0.00077   0.00663
   D141      -3.13728  -0.00014   0.00000  -0.00158  -0.00160  -3.13888
   D142      -3.13834   0.00036   0.00000   0.00274   0.00275  -3.13559
   D143       0.00017   0.00023   0.00000   0.00191   0.00192   0.00209
   D144       0.00038   0.00008   0.00000   0.00029   0.00028   0.00066
   D145       3.13924  -0.00013   0.00000  -0.00075  -0.00074   3.13850
   D146      -3.13812   0.00020   0.00000   0.00112   0.00111  -3.13701
   D147       0.00074   0.00000   0.00000   0.00008   0.00009   0.00082
         Item               Value     Threshold  Converged?
 Maximum Force            0.086755     0.000450     NO 
 RMS     Force            0.010116     0.000300     NO 
 Maximum Displacement     0.141307     0.001800     NO 
 RMS     Displacement     0.029835     0.001200     NO 
 Predicted change in Energy=-3.803400D-02
 Lowest energy point so far.  Saving SCF results.
 GradGradGradGradGradGradGradGradGradGradGradGradGradGradGradGradGradGrad

 Leave Link  103 at Wed Aug 28 10:46:40 2019, MaxMem=   536870912 cpu:         1.6
 (Enter /pbs_home/pkowalski/g09d01/g09/l202.exe)
                          Input orientation:                          
 ---------------------------------------------------------------------
 Center     Atomic      Atomic             Coordinates (Angstroms)
 Number     Number       Type             X           Y           Z
 ---------------------------------------------------------------------
      1          6           0       -1.645262   -0.118292   -0.544335
      2          6           0       -2.983655    0.221132   -0.938690
      3          6           0       -3.757238   -0.911241   -0.671928
      4          8           0       -3.041715   -1.936658   -0.162204
      5          6           0       -1.681354   -1.573851   -0.097885
      6          6           0       -5.125577   -0.928148   -0.913469
      7          6           0       -0.486852    0.635030   -0.366311
      8          6           0       -0.203472    2.068257   -0.661934
      9          6           0        0.540592    0.140336    0.531602
     10          6           0        1.324440    2.107790   -0.507925
     11          6           0        1.636948    1.147990    0.651430
     12          9           0       -0.801265    2.882765    0.256271
     13          9           0       -0.572275    2.472704   -1.907461
     14          9           0        1.862589    1.579206   -1.642161
     15          9           0        1.829229    3.353885   -0.338348
     16          9           0        2.898239    0.648601    0.528518
     17          9           0        1.548486    1.799544    1.845126
     18          6           0       -1.107906   -1.606262    1.328024
     19          6           0        0.296352   -1.016674    1.277040
     20          6           0       -1.978013   -0.804831    2.307893
     21          1           0       -1.524083   -0.830200    3.313163
     22          1           0       -2.983723   -1.254861    2.368295
     23          1           0       -2.074503    0.250199    2.001969
     24          6           0       -0.885794   -2.468030   -1.056267
     25          1           0       -0.951339   -3.519283   -0.727279
     26          1           0        0.175397   -2.173013   -1.100050
     27          1           0       -1.309058   -2.392296   -2.072148
     28          6           0       -5.706716    0.234265   -1.431055
     29          6           0        1.153216   -1.966466    1.933838
     30          6           0        0.345325   -3.070384    2.223163
     31          8           0       -0.939348   -2.906118    1.842029
     32          6           0        0.858127   -4.205534    2.839110
     33          6           0       -4.936587    1.381672   -1.693874
     34          6           0       -3.563335    1.388594   -1.446521
     35          1           0       -2.968359    2.276432   -1.643183
     36          1           0       -6.777186    0.250018   -1.628846
     37          1           0       -5.416668    2.274254   -2.091295
     38          1           0       -5.721249   -1.814407   -0.703163
     39          6           0        2.516804   -1.973271    2.246716
     40          6           0        3.041268   -3.107438    2.868022
     41          6           0        2.219181   -4.210298    3.160523
     42          1           0        4.098585   -3.139501    3.125351
     43          1           0        2.648300   -5.086886    3.643010
     44          1           0        0.220494   -5.059316    3.060486
     45          1           0        3.155123   -1.125458    2.017074
 ---------------------------------------------------------------------
                    Distance matrix (angstroms):
                    1          2          3          4          5
     1  C    0.000000
     2  C    1.435974   0.000000
     3  C    2.259533   1.397091   0.000000
     4  O    2.324340   2.293984   1.350286   0.000000
     5  C    1.522915   2.371689   2.253414   1.409378   0.000000
     6  C    3.592314   2.430907   1.389597   2.433921   3.597886
     7  C    1.393234   2.594794   3.630397   3.630780   2.525479
     8  C    2.621752   3.349310   4.637538   4.934034   3.970798
     9  C    2.449997   3.819503   4.585373   4.198594   2.876062
    10  C    3.711590   4.722788   5.913113   5.961577   4.770474
    11  C    3.715673   4.973683   5.923593   5.662768   4.356722
    12  F    3.218640   3.643494   4.898348   5.331189   4.556469
    13  F    3.118121   3.438437   4.808494   5.346637   4.569380
    14  F    4.048671   5.081861   6.223032   6.213193   4.988596
    15  F    4.916354   5.773943   7.036420   7.193537   6.055131
    16  F    4.731019   6.077180   6.940429   6.514884   5.128777
    17  F    4.425793   5.548092   6.467969   6.249682   5.058355
    18  C    2.451230   3.463495   3.391434   2.463647   1.537241
    19  C    2.809691   4.147297   4.499021   3.749732   2.472284
    20  C    2.952500   3.550242   3.472218   2.917854   2.543062
    21  H    3.924511   4.616699   4.568863   3.950397   3.494711
    22  H    3.400981   3.621423   3.155845   2.621380   2.807127
    23  H    2.608389   3.078129   3.366046   3.225134   2.809112
    24  C    2.521930   3.412688   3.288845   2.393679   1.533286
    25  H    3.475879   4.262126   3.831190   2.682105   2.171120
    26  H    2.800981   3.967062   4.152225   3.359349   2.193366
    27  H    2.760133   3.304392   3.185549   2.618700   2.169370
    28  C    4.172047   2.767246   2.385145   3.664030   4.609789
    29  C    4.169960   5.490966   5.658275   4.689534   3.509535
    30  C    4.509582   5.649204   5.465755   4.295038   3.425537
    31  O    3.736980   4.657391   4.270834   3.062148   2.467545
    32  C    5.866873   6.973266   6.669434   5.418897   4.690486
    33  C    3.795281   2.393971   2.773570   4.116779   4.677482
    34  C    2.600702   1.398888   2.434509   3.602618   3.759887
    35  H    2.948349   2.172741   3.424461   4.466409   4.343847
    36  H    5.258180   3.855907   3.374062   4.570157   5.624752
    37  H    4.726612   3.385758   3.862083   5.205148   5.721378
    38  H    4.417658   3.419549   2.161949   2.736327   4.092063
    39  C    5.343566   6.724379   7.000714   6.058165   4.825062
    40  C    6.522479   7.865757   7.973344   6.896062   5.783740
    41  C    6.738279   7.969356   7.828732   6.624725   5.725579
    42  H    7.455607   8.829972   9.005467   7.952278   6.800603
    43  H    7.788161   8.993662   8.779842   7.535242   6.714285
    44  H    6.394489   7.358200   6.852721   5.547858   5.073539
    45  H    5.533435   6.945103   7.420065   6.618769   5.297700
                    6          7          8          9         10
     6  C    0.000000
     7  C    4.925513   0.000000
     8  C    5.767913   1.490583   0.000000
     9  C    5.944355   1.451417   2.386428   0.000000
    10  C    7.140316   2.338773   1.536164   2.359219   0.000000
    11  C    7.245068   2.410281   2.441099   1.493895   1.537200
    12  F    5.881414   2.353461   1.365240   3.065502   2.388138
    13  F    5.769434   2.399893   1.360489   3.553512   2.385245
    14  F    7.460045   2.835337   2.338509   2.922887   1.362166
    15  F    8.187546   3.571721   2.426814   3.569916   1.355109
    16  F    8.303439   3.501392   3.612924   2.411814   2.383336
    17  F    7.719668   3.223220   3.070328   2.343964   2.383708
    18  C    4.650356   2.877475   4.275514   2.530303   4.804289
    19  C    5.848375   2.458076   3.677804   1.397856   3.742371
    20  C    4.505501   3.383508   4.497055   3.223650   5.226700
    21  H    5.553808   4.094054   5.093768   3.597486   5.598803
    22  H    3.932462   4.157417   5.287267   4.211983   6.175786
    23  H    4.381476   2.877061   3.728602   3.002127   4.615521
    24  C    4.513024   3.203775   4.604233   3.370382   5.111159
    25  H    4.916596   4.195755   5.637746   4.147704   6.073816
    26  H    5.448378   2.976920   4.280637   2.854337   4.471710
    27  H    4.248774   3.570798   4.807031   4.076143   5.443609
    28  C    1.398864   5.342402   5.851560   6.549022   7.334809
    29  C    6.971980   3.840351   4.985742   2.603879   4.753009
    30  C    6.660211   4.596520   5.918665   3.634313   5.935571
    31  O    5.387917   4.197767   5.617451   3.631573   5.982165
    32  C    7.786387   5.959425   7.262558   4.930720   7.160877
    33  C    2.445408   4.703194   4.892716   6.040956   6.413594
    34  C    2.844651   3.346559   3.516560   4.723699   5.028772
    35  H    3.931337   3.237665   2.941221   4.648154   4.443577
    36  H    2.151197   6.427326   6.888731   7.630821   8.387140
    37  H    3.424527   5.474094   5.409521   6.849974   6.926566
    38  H    1.088352   5.788965   6.747047   6.675052   8.066194
    39  C    8.335768   4.759527   5.673984   3.363683   5.066048
    40  C    9.259932   6.075739   7.055264   4.718079   6.445396
    41  C    9.017505   6.575590   7.739553   5.353214   7.360456
    42  H   10.309574   6.889486   7.744157   5.490371   6.959212
    43  H    9.924202   7.657948   8.823901   6.437945   8.411078
    44  H    7.838325   6.683476   8.052233   5.790863   8.082058
    45  H    8.786183   4.695086   5.353230   3.262612   4.492318
                   11         12         13         14         15
    11  C    0.000000
    12  F    3.018357   0.000000
    13  F    3.630904   2.214119   0.000000
    14  F    2.344658   3.521282   2.607161   0.000000
    15  F    2.425409   2.737705   3.000970   2.202392   0.000000
    16  F    1.362113   4.330351   4.615823   2.578846   3.035260
    17  F    1.362812   3.036306   4.362647   3.508330   2.694875
    18  C    3.946885   4.625369   5.233854   5.271910   6.000551
    19  C    2.621898   4.177601   4.803261   4.208731   4.905199
    20  C    4.430048   4.380896   5.521553   6.003064   6.228371
    21  H    4.581503   4.863452   6.250603   6.467613   6.487281
    22  H    5.483786   5.132613   6.163758   6.899451   7.192424
    23  H    4.050290   3.405730   4.741293   5.526901   5.509000
    24  C    4.728219   5.510073   5.023314   4.927169   6.463858
    25  H    5.512123   6.478897   6.118859   5.894895   7.424505
    26  H    4.029004   5.324882   4.774266   4.149656   5.819103
    27  H    5.350743   5.788407   4.923230   5.100692   6.772999
    28  C    7.687720   5.824523   5.621392   7.690761   8.229004
    29  C    3.402705   5.490835   6.118753   5.085545   5.824600
    30  C    4.683302   6.373643   6.973513   6.233900   7.073511
    31  O    4.948800   6.003737   6.566974   6.333132   7.183781
    32  C    5.835471   7.724546   8.317142   7.386065   8.257366
    33  C    6.983296   4.812197   4.503686   6.802241   7.176584
    34  C    5.612685   3.572265   3.214684   5.432794   5.845525
    35  H    5.267588   2.944802   2.418591   4.881002   5.087274
    36  H    8.763770   6.796812   6.596884   8.741431   9.239576
    37  H    7.651439   5.213761   4.851940   7.326144   7.532693
    38  H    8.046974   6.869511   6.807466   8.361395   9.157187
    39  C    3.614049   6.209069   6.823950   5.307679   5.961032
    40  C    4.999406   7.580820   8.185409   6.610270   7.314270
    41  C    5.945233   8.238284   8.839639   7.530690   8.343323
    42  H    5.528337   8.276946   8.868088   7.070717   7.701379
    43  H    6.988995   9.321204   9.916010   8.543252   9.368495
    44  H    6.807388   8.484354   9.057611   8.299478   9.215316
    45  H    3.055880   5.900787   6.499404   4.730313   5.231685
                   16         17         18         19         20
    16  F    0.000000
    17  F    2.209063   0.000000
    18  C    4.666134   4.350094   0.000000
    19  C    3.178559   3.133950   1.523862   0.000000
    20  C    5.390406   4.408301   1.536073   2.506048   0.000000
    21  H    5.431209   4.302484   2.171694   2.737619   1.103298
    22  H    6.450226   5.490356   2.173554   3.465035   1.103461
    23  H    5.201725   3.943491   2.198854   2.784142   1.102718
    24  C    5.152071   5.705785   2.544960   2.991358   3.908547
    25  H    5.810984   6.415318   2.812194   3.440506   4.199354
    26  H    4.245893   5.132314   2.804214   2.646187   4.257132
    27  H    5.806192   6.409533   3.495637   3.960648   4.706623
    28  C    8.834979   8.113039   5.670018   6.703391   5.381697
    29  C    3.443632   3.787735   2.368423   1.437952   3.360641
    30  C    4.818718   5.030577   2.248735   2.261698   3.246199
    31  O    5.393368   5.322836   1.407920   2.327266   2.389824
    32  C    5.750088   6.125811   3.592337   3.595064   4.459895
    33  C    8.176853   7.399683   5.720001   6.477812   5.435816
    34  C    6.797081   6.093811   4.764073   5.300970   4.628172
    35  H    6.463984   5.726920   5.231125   5.480017   5.107442
    36  H    9.921035   9.153487   6.658047   7.751363   6.296243
    37  H    8.868137   8.014620   6.731684   7.403680   6.376359
    38  H    9.048703   8.509023   5.044996   6.385069   4.908922
    39  C    3.157833   3.915743   3.757287   2.604948   4.644607
    40  C    4.427365   5.230027   4.673410   3.799616   5.550579
    41  C    5.567537   6.188562   4.605276   4.176604   5.471803
    42  H    4.747008   5.704046   5.717408   4.730710   6.560790
    43  H    6.531335   7.201728   5.619875   5.262709   6.443703
    44  H    6.794225   7.091165   4.085297   4.419207   4.847728
    45  H    2.330037   3.341629   4.345041   2.955005   5.151356
                   21         22         23         24         25
    21  H    0.000000
    22  H    1.789878   0.000000
    23  H    1.785905   1.796129   0.000000
    24  C    4.709758   4.195319   4.260822   0.000000
    25  H    4.887165   4.340595   4.787409   1.103477   0.000000
    26  H    4.916079   4.780424   4.533931   1.102306   1.794696
    27  H    5.611413   4.880142   4.916005   1.103133   1.790736
    28  C    6.413666   4.905837   4.997887   5.539327   6.099019
    29  C    3.218938   4.220118   3.916174   3.653746   3.731211
    30  C    3.114677   3.794700   4.114701   3.554314   3.253914
    31  O    2.610667   2.680125   3.358049   2.931708   2.641489
    32  C    4.158428   4.867026   5.399507   4.608052   4.057614
    33  C    6.450426   5.221705   4.809471   5.624560   6.390295
    34  C    5.633489   4.677245   3.924875   4.711165   5.605987
    35  H    6.025153   5.344364   4.265177   5.214544   6.204641
    36  H    7.292833   5.712456   5.941215   6.513381   6.997210
    37  H    7.348335   6.185613   5.658769   6.639982   7.440751
    38  H    5.892007   4.152227   4.987894   4.892191   5.065494
    39  C    4.332745   5.548575   5.107232   4.767825   4.823153
    40  C    5.121171   6.323154   6.180201   5.588443   5.388572
    41  C    5.045828   6.035929   6.298731   5.518848   5.064060
    42  H    6.081327   7.367773   7.131554   6.540706   6.363074
    43  H    5.969669   6.930296   7.313164   6.436726   5.874879
    44  H    4.581791   5.021953   5.880342   4.988616   4.253476
    45  H    4.864360   6.150247   5.407555   5.251375   5.488616
                   26         27         28         29         30
    26  H    0.000000
    27  H    1.787922   0.000000
    28  C    6.364259   5.162287   0.000000
    29  C    3.194256   4.721445   7.951376   0.000000
    30  C    3.446433   4.652578   7.803922   1.398225   0.000000
    31  O    3.230469   3.965032   6.580492   2.295691   1.350049
    32  C    4.484891   5.666125   9.002404   2.433109   1.389576
    33  C    6.254662   5.248323   1.406668   7.839389   7.941195
    34  C    5.175249   4.446156   2.434502   6.702918   6.973284
    35  H    5.475012   4.973360   3.422579   6.912644   7.383602
    36  H    7.381674   6.089233   1.088704   8.972000   8.751754
    37  H    7.213317   6.216873   2.163700   8.794815   8.965504
    38  H    5.920858   4.655696   2.174188   7.364453   6.851582
    39  C    4.089367   5.784927   9.274992   1.399039   2.433009
    40  C    4.983168   6.621332  10.304186   2.395675   2.772242
    41  C    5.145879   6.567682  10.181187   2.770527   2.385243
    42  H    5.846325   7.537567  11.326387   3.386873   3.860788
    43  H    6.091185   7.455504  11.129558   3.859218   3.374306
    44  H    5.063876   5.983014   9.128403   3.421261   2.161606
    45  H    4.437635   6.185106   9.605760   2.172983   3.423475
                   31         32         33         34         35
    31  O    0.000000
    32  C    2.431783   0.000000
    33  C    6.845851   9.238156   0.000000
    34  C    6.012023   8.319268   1.395369   0.000000
    35  H    6.566766   8.760641   2.162658   1.086706   0.000000
    36  H    7.489227   9.905179   2.161637   3.414445   4.314363
    37  H    7.896435  10.279571   1.088633   2.152898   2.488981
    38  H    5.525976   7.845596   3.436877   3.932988   5.019663
    39  C    3.602632   2.843438   9.073970   7.868305   7.954766
    40  C    4.115640   2.443922  10.227863   9.080218   9.244060
    41  C    3.662734   1.398498  10.297588   9.274154   9.594990
    42  H    5.204052   3.423292  11.193760  10.005532  10.100145
    43  H    4.568425   2.151223  11.307303  10.315987  10.663449
    44  H    2.732422   1.088360   9.522907   8.729606   9.279358
    45  H    4.468343   3.929224   9.248385   7.965841   7.903631
                   36         37         38         39         40
    36  H    0.000000
    37  H    2.482418   0.000000
    38  H    2.496746   4.328606   0.000000
    39  C   10.312189   9.989984   8.751716   0.000000
    40  C   11.309127  11.184548   9.550235   1.395500   0.000000
    41  C   11.125066  11.310932   9.149797   2.434731   1.406302
    42  H   12.343971  12.126919  10.622737   2.152701   1.088653
    43  H   12.046360  12.333383   9.982369   3.414898   2.161768
    44  H    9.957227  10.587714   7.745889   3.931785   3.435642
    45  H   10.669369  10.095164   9.309368   1.085806   2.159935
                   41         42         43         44         45
    41  C    0.000000
    42  H    2.163332   0.000000
    43  H    1.088735   2.482661   0.000000
    44  H    2.173842   4.327758   2.496866   0.000000
    45  H    3.420483   2.484907   4.312012   5.017569   0.000000
 Stoichiometry    C23H14F6O2
 Framework group  C1[X(C23H14F6O2)]
 Deg. of freedom   129
 Full point group                 C1      NOp   1
 RotChk:  IX=0 Diff= 4.98D-03
 Largest Abelian subgroup         C1      NOp   1
 Largest concise Abelian subgroup C1      NOp   1
                         Standard orientation:                         
 ---------------------------------------------------------------------
 Center     Atomic      Atomic             Coordinates (Angstroms)
 Number     Number       Type             X           Y           Z
 ---------------------------------------------------------------------
      1          6           0        1.366791   -0.362403    0.362503
      2          6           0        2.725957   -0.776353    0.154333
      3          6           0        2.706096   -2.173064    0.180131
      4          8           0        1.475208   -2.683952    0.397345
      5          6           0        0.557988   -1.631980    0.593333
      6          6           0        3.862453   -2.918554   -0.014964
      7          6           0        0.716064    0.862827    0.234179
      8          6           0        1.253424    2.225478   -0.041980
      9          6           0       -0.713976    0.875079   -0.013704
     10          6           0        0.026765    3.097492    0.265751
     11          6           0       -1.180607    2.279200   -0.219671
     12          9           0        1.616328    2.350009   -1.352199
     13          9           0        2.308314    2.586403    0.737681
     14          9           0       -0.064369    3.209950    1.620205
     15          9           0        0.090699    4.344307   -0.261209
     16          9           0       -2.299880    2.625131    0.475248
     17          9           0       -1.409775    2.509271   -1.543229
     18          6           0       -0.581594   -1.615835   -0.438269
     19          6           0       -1.380056   -0.335088   -0.227791
     20          6           0       -0.045567   -1.669340   -1.876787
     21          1           0       -0.888048   -1.631654   -2.588173
     22          1           0        0.502916   -2.613499   -2.036030
     23          1           0        0.626029   -0.822590   -2.095788
     24          6           0        0.029071   -1.699181    2.030934
     25          1           0       -0.528014   -2.639933    2.180278
     26          1           0       -0.636053   -0.850216    2.258855
     27          1           0        0.874693   -1.677129    2.738986
     28          6           0        5.052762   -2.220307   -0.243951
     29          6           0       -2.757678   -0.734521   -0.126222
     30          6           0       -2.750003   -2.132635   -0.142085
     31          8           0       -1.513093   -2.658155   -0.270589
     32          6           0       -3.923756   -2.867792   -0.029079
     33          6           0        5.079785   -0.814375   -0.280575
     34          6           0        3.912606   -0.075200   -0.084702
     35          1           0        3.931001    1.010807   -0.119037
     36          1           0        5.974020   -2.778658   -0.401437
     37          1           0        6.019679   -0.297514   -0.466524
     38          1           0        3.838692   -4.006428    0.006846
     39          6           0       -3.954884   -0.024894    0.016730
     40          6           0       -5.139724   -0.753689    0.128224
     41          6           0       -5.122264   -2.159690    0.104962
     42          1           0       -6.086559   -0.227734    0.237960
     43          1           0       -6.057306   -2.709873    0.196278
     44          1           0       -3.906872   -3.955930   -0.043128
     45          1           0       -3.970861    1.060532    0.040590
 ---------------------------------------------------------------------
 Rotational constants (GHZ):      0.2049771      0.1529665      0.0973342
 Leave Link  202 at Wed Aug 28 10:46:40 2019, MaxMem=   536870912 cpu:         0.0
 (Enter /pbs_home/pkowalski/g09d01/g09/l301.exe)
 Basis read from rwf:  (5D, 7F)
 No pseudopotential information found on rwf file.
 There are   535 symmetry adapted cartesian basis functions of A   symmetry.
 There are   504 symmetry adapted basis functions of A   symmetry.
   504 basis functions,   873 primitive gaussians,   535 cartesian basis functions
   111 alpha electrons      111 beta electrons
       nuclear repulsion energy      3370.2798759908 Hartrees.
 IExCor= 1009 DFT=T Ex+Corr=PBE1PBE ExCW=0 ScaHFX=  0.250000
 ScaDFX=  0.750000  0.750000  1.000000  1.000000 ScalE2=  1.000000  1.000000
 IRadAn=      0 IRanWt=     -1 IRanGd=            0 ICorTp=0 IEmpDi=  4
 NAtoms=   45 NActive=   45 NUniq=   45 SFac= 1.00D+00 NAtFMM=   60 NAOKFM=F Big=F
 Integral buffers will be    131072 words long.
 Raffenetti 2 integral format.
 Two-electron integral symmetry is turned on.
 No density basis found on file   724.
 Leave Link  301 at Wed Aug 28 10:46:40 2019, MaxMem=   536870912 cpu:         0.5
 (Enter /pbs_home/pkowalski/g09d01/g09/l302.exe)
 NPDir=0 NMtPBC=     1 NCelOv=     1 NCel=       1 NClECP=     1 NCelD=      1
         NCelK=      1 NCelE2=     1 NClLst=     1 CellRange=     0.0.
 One-electron integrals computed using PRISM.
 NBasis=   504 RedAO= T EigKep=  2.49D-04  NBF=   504
 NBsUse=   504 1.00D-06 EigRej= -1.00D+00 NBFU=   504
 Precomputing XC quadrature grid using
 IXCGrd= 4 IRadAn=           0 IRanWt=          -1 IRanGd=           0 AccXCQ= 0.00D+00.
 Generated NRdTot=       0 NPtTot=           0 NUsed=           0 NTot=          32
 NSgBfM=   524   524   524   524   524 MxSgAt=    45 MxSgA2=    45.
 Leave Link  302 at Wed Aug 28 10:46:41 2019, MaxMem=   536870912 cpu:         9.8
 (Enter /pbs_home/pkowalski/g09d01/g09/l303.exe)
 DipDrv:  MaxL=1.
 Leave Link  303 at Wed Aug 28 10:46:42 2019, MaxMem=   536870912 cpu:         1.1
 (Enter /pbs_home/pkowalski/g09d01/g09/l401.exe)
 Initial guess from the checkpoint file:  "dae0097freq_closed_pbe0.chk"
 B after Tr=     0.000000    0.000000    0.000000
         Rot=    0.999999   -0.001032   -0.000706   -0.001070 Ang=  -0.19 deg.
 Guess basis will be translated and rotated to current coordinates.
 JPrj=2 DoOrth=T DoCkMO=T.
 Generating alternative initial guess.
 ExpMin= 1.22D-01 ExpMax= 2.89D+03 ExpMxC= 4.35D+02 IAcc=1 IRadAn=         1 AccDes= 0.00D+00
 Harris functional with IExCor= 1009 and IRadAn=       1 diagonalized for initial guess.
 HarFok:  IExCor= 1009 AccDes= 0.00D+00 IRadAn=         1 IDoV= 1 UseB2=F ITyADJ=14
 ICtDFT=  3500011 ScaDFX=  1.000000  1.000000  1.000000  1.000000
 FoFCou: FMM=F IPFlag=           0 FMFlag=      100000 FMFlg1=           0
         NFxFlg=           0 DoJE=T BraDBF=F KetDBF=T FulRan=T
         wScrn=  0.000000 ICntrl=     500 IOpCl=  0 I1Cent=   200000004 NGrid=           0
         NMat0=    1 NMatS0=      1 NMatT0=    0 NMatD0=    1 NMtDS0=    0 NMtDT0=    0
 Petite list used in FoFCou.
 Harris En= -1631.60386724187    
 Leave Link  401 at Wed Aug 28 10:46:45 2019, MaxMem=   536870912 cpu:        26.5
 (Enter /pbs_home/pkowalski/g09d01/g09/l502.exe)
 Closed shell SCF:
 Using DIIS extrapolation, IDIIS=  1040.
 Integral symmetry usage will be decided dynamically.
 IVT=      885537 IEndB=      885537 NGot=   536870912 MDV=   536288776
 LenX=   536288776 LenY=   536002016
 Requested convergence on RMS density matrix=1.00D-08 within 128 cycles.
 Requested convergence on MAX density matrix=1.00D-06.
 Requested convergence on             energy=1.00D-06.
 No special actions if energy rises.
 Fock matrices will be formed incrementally for  20 cycles.
 Integral accuracy reduced to 1.0D-05 until final iterations.

 Cycle   1  Pass 0  IDiag  1:
 FoFJK:  IHMeth= 1 ICntrl=       0 DoSepK=F KAlg= 0 I1Cent=   0 FoldK=F
 IRaf= 770000000 NMat=   1 IRICut=       1 DoRegI=T DoRafI=F ISym2E= 0.
 FoFCou: FMM=F IPFlag=           0 FMFlag=      100000 FMFlg1=           0
         NFxFlg=           0 DoJE=F BraDBF=F KetDBF=F FulRan=T
         wScrn=  0.000000 ICntrl=       0 IOpCl=  0 I1Cent=           0 NGrid=           0
         NMat0=    1 NMatS0=      1 NMatT0=    0 NMatD0=    1 NMtDS0=    0 NMtDT0=    0
 Symmetry not used in FoFCou.
 E= -1631.41564366804    
 DIIS: error= 2.49D-03 at cycle   1 NSaved=   1.
 NSaved= 1 IEnMin= 1 EnMin= -1631.41564366804     IErMin= 1 ErrMin= 2.49D-03
 ErrMax= 2.49D-03  0.00D+00 EMaxC= 1.00D-01 BMatC= 1.09D-02 BMatP= 1.09D-02
 IDIUse=3 WtCom= 9.75D-01 WtEn= 2.49D-02
 Coeff-Com:  0.100D+01
 Coeff-En:   0.100D+01
 Coeff:      0.100D+01
 Gap=     0.599 Goal=   None    Shift=    0.000
 GapD=    0.599 DampG=2.000 DampE=1.000 DampFc=2.0000 IDamp=-1.
 RMSDP=8.84D-04 MaxDP=5.72D-02              OVMax= 2.84D-02

 Cycle   2  Pass 0  IDiag  1:
 RMSU=  8.80D-04    CP:  1.00D+00
 E= -1631.42486192983     Delta-E=       -0.009218261792 Rises=F Damp=F
 DIIS: error= 1.13D-03 at cycle   2 NSaved=   2.
 NSaved= 2 IEnMin= 2 EnMin= -1631.42486192983     IErMin= 2 ErrMin= 1.13D-03
 ErrMax= 1.13D-03  0.00D+00 EMaxC= 1.00D-01 BMatC= 1.58D-03 BMatP= 1.09D-02
 IDIUse=3 WtCom= 9.89D-01 WtEn= 1.13D-02
 Coeff-Com:  0.169D+00 0.831D+00
 Coeff-En:   0.000D+00 0.100D+01
 Coeff:      0.167D+00 0.833D+00
 Gap=     0.100 Goal=   None    Shift=    0.000
 RMSDP=2.92D-04 MaxDP=1.42D-02 DE=-9.22D-03 OVMax= 2.78D-02

 Cycle   3  Pass 0  IDiag  1:
 RMSU=  2.88D-04    CP:  1.00D+00  9.47D-01
 E= -1631.42387379071     Delta-E=        0.000988139123 Rises=F Damp=F
 DIIS: error= 1.60D-03 at cycle   3 NSaved=   3.
 NSaved= 3 IEnMin= 2 EnMin= -1631.42486192983     IErMin= 2 ErrMin= 1.13D-03
 ErrMax= 1.60D-03  0.00D+00 EMaxC= 1.00D-01 BMatC= 2.44D-03 BMatP= 1.58D-03
 IDIUse=3 WtCom= 2.00D-01 WtEn= 8.00D-01
 Coeff-Com:  0.919D-03 0.556D+00 0.443D+00
 Coeff-En:   0.000D+00 0.597D+00 0.403D+00
 Coeff:      0.184D-03 0.589D+00 0.411D+00
 Gap=     0.099 Goal=   None    Shift=    0.000
 RMSDP=1.85D-04 MaxDP=9.06D-03 DE= 9.88D-04 OVMax= 2.17D-02

 Cycle   4  Pass 0  IDiag  1:
 RMSU=  6.74D-05    CP:  1.01D+00  1.02D+00  4.49D-01
 E= -1631.42642752166     Delta-E=       -0.002553730950 Rises=F Damp=F
 DIIS: error= 2.51D-04 at cycle   4 NSaved=   4.
 NSaved= 4 IEnMin= 4 EnMin= -1631.42642752166     IErMin= 4 ErrMin= 2.51D-04
 ErrMax= 2.51D-04  0.00D+00 EMaxC= 1.00D-01 BMatC= 8.11D-05 BMatP= 1.58D-03
 IDIUse=3 WtCom= 9.97D-01 WtEn= 2.51D-03
 Coeff-Com: -0.998D-02 0.270D+00 0.213D+00 0.527D+00
 Coeff-En:   0.000D+00 0.000D+00 0.000D+00 0.100D+01
 Coeff:     -0.995D-02 0.270D+00 0.212D+00 0.528D+00
 Gap=     0.099 Goal=   None    Shift=    0.000
 RMSDP=3.64D-05 MaxDP=2.13D-03 DE=-2.55D-03 OVMax= 2.68D-03

 Cycle   5  Pass 0  IDiag  1:
 RMSU=  2.17D-05    CP:  1.00D+00  1.02D+00  4.28D-01  5.77D-01
 E= -1631.42649204778     Delta-E=       -0.000064526116 Rises=F Damp=F
 DIIS: error= 1.12D-04 at cycle   5 NSaved=   5.
 NSaved= 5 IEnMin= 5 EnMin= -1631.42649204778     IErMin= 5 ErrMin= 1.12D-04
 ErrMax= 1.12D-04  0.00D+00 EMaxC= 1.00D-01 BMatC= 1.16D-05 BMatP= 8.11D-05
 IDIUse=3 WtCom= 9.99D-01 WtEn= 1.12D-03
 Coeff-Com: -0.570D-02 0.793D-01 0.660D-01 0.296D+00 0.564D+00
 Coeff-En:   0.000D+00 0.000D+00 0.000D+00 0.992D-01 0.901D+00
 Coeff:     -0.570D-02 0.792D-01 0.659D-01 0.296D+00 0.565D+00
 Gap=     0.099 Goal=   None    Shift=    0.000
 RMSDP=1.14D-05 MaxDP=5.02D-04 DE=-6.45D-05 OVMax= 1.22D-03

 Cycle   6  Pass 0  IDiag  1:
 RMSU=  7.81D-06    CP:  1.00D+00  1.02D+00  4.36D-01  6.45D-01  7.01D-01
 E= -1631.42650138625     Delta-E=       -0.000009338478 Rises=F Damp=F
 DIIS: error= 2.78D-05 at cycle   6 NSaved=   6.
 NSaved= 6 IEnMin= 6 EnMin= -1631.42650138625     IErMin= 6 ErrMin= 2.78D-05
 ErrMax= 2.78D-05  0.00D+00 EMaxC= 1.00D-01 BMatC= 9.55D-07 BMatP= 1.16D-05
 IDIUse=1 WtCom= 1.00D+00 WtEn= 0.00D+00
 Coeff-Com: -0.168D-02 0.109D-01 0.115D-01 0.940D-01 0.287D+00 0.599D+00
 Coeff:     -0.168D-02 0.109D-01 0.115D-01 0.940D-01 0.287D+00 0.599D+00
 Gap=     0.099 Goal=   None    Shift=    0.000
 RMSDP=3.53D-06 MaxDP=1.35D-04 DE=-9.34D-06 OVMax= 2.77D-04

 Initial convergence to 1.0D-05 achieved.  Increase integral accuracy.
 Cycle   7  Pass 1  IDiag  1:
 E= -1631.42673316366     Delta-E=       -0.000231777403 Rises=F Damp=F
 DIIS: error= 1.65D-04 at cycle   1 NSaved=   1.
 NSaved= 1 IEnMin= 1 EnMin= -1631.42673316366     IErMin= 1 ErrMin= 1.65D-04
 ErrMax= 1.65D-04  0.00D+00 EMaxC= 1.00D-01 BMatC= 6.67D-06 BMatP= 6.67D-06
 IDIUse=3 WtCom= 9.98D-01 WtEn= 1.65D-03
 Coeff-Com:  0.100D+01
 Coeff-En:   0.100D+01
 Coeff:      0.100D+01
 Gap=     0.099 Goal=   None    Shift=    0.000
 RMSDP=3.53D-06 MaxDP=1.35D-04 DE=-2.32D-04 OVMax= 3.43D-04

 Cycle   8  Pass 1  IDiag  1:
 RMSU=  1.48D-04    CP:  1.00D+00
 E= -1631.42673957259     Delta-E=       -0.000006408936 Rises=F Damp=F
 DIIS: error= 2.18D-05 at cycle   2 NSaved=   2.
 NSaved= 2 IEnMin= 2 EnMin= -1631.42673957259     IErMin= 2 ErrMin= 2.18D-05
 ErrMax= 2.18D-05  0.00D+00 EMaxC= 1.00D-01 BMatC= 3.98D-07 BMatP= 6.67D-06
 IDIUse=1 WtCom= 1.00D+00 WtEn= 0.00D+00
 Coeff-Com:  0.714D-01 0.929D+00
 Coeff:      0.714D-01 0.929D+00
 Gap=     0.099 Goal=   None    Shift=    0.000
 RMSDP=5.42D-06 MaxDP=1.86D-04 DE=-6.41D-06 OVMax= 4.56D-04

 Cycle   9  Pass 1  IDiag  1:
 RMSU=  4.95D-06    CP:  1.00D+00  1.01D+00
 E= -1631.42673876158     Delta-E=        0.000000811011 Rises=F Damp=F
 DIIS: error= 3.94D-05 at cycle   3 NSaved=   3.
 NSaved= 3 IEnMin= 2 EnMin= -1631.42673957259     IErMin= 2 ErrMin= 2.18D-05
 ErrMax= 3.94D-05  0.00D+00 EMaxC= 1.00D-01 BMatC= 1.16D-06 BMatP= 3.98D-07
 IDIUse=1 WtCom= 1.00D+00 WtEn= 0.00D+00
 Coeff-Com: -0.789D-02 0.636D+00 0.372D+00
 Coeff:     -0.789D-02 0.636D+00 0.372D+00
 Gap=     0.099 Goal=   None    Shift=    0.000
 RMSDP=3.26D-06 MaxDP=1.35D-04 DE= 8.11D-07 OVMax= 3.17D-04

 Cycle  10  Pass 1  IDiag  1:
 RMSU=  9.24D-07    CP:  1.00D+00  1.02D+00  3.71D-01
 E= -1631.42673997567     Delta-E=       -0.000001214084 Rises=F Damp=F
 DIIS: error= 2.80D-06 at cycle   4 NSaved=   4.
 NSaved= 4 IEnMin= 4 EnMin= -1631.42673997567     IErMin= 4 ErrMin= 2.80D-06
 ErrMax= 2.80D-06  0.00D+00 EMaxC= 1.00D-01 BMatC= 1.12D-08 BMatP= 3.98D-07
 IDIUse=1 WtCom= 1.00D+00 WtEn= 0.00D+00
 Coeff-Com: -0.579D-02 0.347D+00 0.213D+00 0.446D+00
 Coeff:     -0.579D-02 0.347D+00 0.213D+00 0.446D+00
 Gap=     0.099 Goal=   None    Shift=    0.000
 RMSDP=3.04D-07 MaxDP=1.54D-05 DE=-1.21D-06 OVMax= 3.27D-05

 Cycle  11  Pass 1  IDiag  1:
 RMSU=  2.63D-07    CP:  1.00D+00  1.02D+00  3.91D-01  8.80D-01
 E= -1631.42673998548     Delta-E=       -0.000000009815 Rises=F Damp=F
 DIIS: error= 7.41D-07 at cycle   5 NSaved=   5.
 NSaved= 5 IEnMin= 5 EnMin= -1631.42673998548     IErMin= 5 ErrMin= 7.41D-07
 ErrMax= 7.41D-07  0.00D+00 EMaxC= 1.00D-01 BMatC= 5.93D-10 BMatP= 1.12D-08
 IDIUse=1 WtCom= 1.00D+00 WtEn= 0.00D+00
 Coeff-Com: -0.201D-02 0.103D+00 0.658D-01 0.215D+00 0.618D+00
 Coeff:     -0.201D-02 0.103D+00 0.658D-01 0.215D+00 0.618D+00
 Gap=     0.099 Goal=   None    Shift=    0.000
 RMSDP=1.33D-07 MaxDP=6.95D-06 DE=-9.82D-09 OVMax= 1.42D-05

 Cycle  12  Pass 1  IDiag  1:
 RMSU=  1.06D-07    CP:  1.00D+00  1.02D+00  3.94D-01  9.13D-01  7.38D-01
 E= -1631.42673998568     Delta-E=       -0.000000000201 Rises=F Damp=F
 DIIS: error= 4.00D-07 at cycle   6 NSaved=   6.
 NSaved= 6 IEnMin= 6 EnMin= -1631.42673998568     IErMin= 6 ErrMin= 4.00D-07
 ErrMax= 4.00D-07  0.00D+00 EMaxC= 1.00D-01 BMatC= 1.81D-10 BMatP= 5.93D-10
 IDIUse=1 WtCom= 1.00D+00 WtEn= 0.00D+00
 Coeff-Com: -0.313D-03 0.875D-02 0.699D-02 0.578D-01 0.390D+00 0.537D+00
 Coeff:     -0.313D-03 0.875D-02 0.699D-02 0.578D-01 0.390D+00 0.537D+00
 Gap=     0.099 Goal=   None    Shift=    0.000
 RMSDP=5.57D-08 MaxDP=2.47D-06 DE=-2.01D-10 OVMax= 6.02D-06

 Cycle  13  Pass 1  IDiag  1:
 RMSU=  3.29D-08    CP:  1.00D+00  1.02D+00  3.93D-01  9.20D-01  8.49D-01
                    CP:  6.89D-01
 E= -1631.42673998592     Delta-E=       -0.000000000236 Rises=F Damp=F
 DIIS: error= 1.38D-07 at cycle   7 NSaved=   7.
 NSaved= 7 IEnMin= 7 EnMin= -1631.42673998592     IErMin= 7 ErrMin= 1.38D-07
 ErrMax= 1.38D-07  0.00D+00 EMaxC= 1.00D-01 BMatC= 1.37D-11 BMatP= 1.81D-10
 IDIUse=1 WtCom= 1.00D+00 WtEn= 0.00D+00
 Coeff-Com:  0.671D-04-0.753D-02-0.398D-02 0.284D-02 0.121D+00 0.284D+00
 Coeff-Com:  0.603D+00
 Coeff:      0.671D-04-0.753D-02-0.398D-02 0.284D-02 0.121D+00 0.284D+00
 Coeff:      0.603D+00
 Gap=     0.099 Goal=   None    Shift=    0.000
 RMSDP=1.57D-08 MaxDP=5.92D-07 DE=-2.36D-10 OVMax= 2.47D-06

 Cycle  14  Pass 1  IDiag  1:
 RMSU=  9.61D-09    CP:  1.00D+00  1.02D+00  3.94D-01  9.26D-01  8.44D-01
                    CP:  7.30D-01  6.97D-01
 E= -1631.42673998597     Delta-E=       -0.000000000055 Rises=F Damp=F
 DIIS: error= 3.36D-08 at cycle   8 NSaved=   8.
 NSaved= 8 IEnMin= 8 EnMin= -1631.42673998597     IErMin= 8 ErrMin= 3.36D-08
 ErrMax= 3.36D-08  0.00D+00 EMaxC= 1.00D-01 BMatC= 2.03D-12 BMatP= 1.37D-11
 IDIUse=1 WtCom= 1.00D+00 WtEn= 0.00D+00
 Coeff-Com:  0.618D-04-0.510D-02-0.286D-02-0.313D-02 0.420D-01 0.129D+00
 Coeff-Com:  0.367D+00 0.473D+00
 Coeff:      0.618D-04-0.510D-02-0.286D-02-0.313D-02 0.420D-01 0.129D+00
 Coeff:      0.367D+00 0.473D+00
 Gap=     0.099 Goal=   None    Shift=    0.000
 RMSDP=4.00D-09 MaxDP=1.72D-07 DE=-5.55D-11 OVMax= 4.88D-07

 SCF Done:  E(RPBE1PBE) =  -1631.42673999     A.U. after   14 cycles
            NFock= 14  Conv=0.40D-08     -V/T= 2.0081
 KE= 1.618241650231D+03 PE=-1.056460527207D+04 EE= 3.944657005866D+03
 Leave Link  502 at Wed Aug 28 10:52:20 2019, MaxMem=   536870912 cpu:      2674.4
 (Enter /pbs_home/pkowalski/g09d01/g09/l701.exe)
 Compute integral first derivatives.
 ... and contract with generalized density number  0.
 Leave Link  701 at Wed Aug 28 10:52:21 2019, MaxMem=   536870912 cpu:         4.4
 (Enter /pbs_home/pkowalski/g09d01/g09/l702.exe)
 L702 exits ... SP integral derivatives will be done elsewhere.
 Leave Link  702 at Wed Aug 28 10:52:21 2019, MaxMem=   536870912 cpu:         0.2
 (Enter /pbs_home/pkowalski/g09d01/g09/l703.exe)
 Compute integral first derivatives, UseDBF=F ICtDFT=           0.
 Integral derivatives from FoFJK, PRISM(SPDF).
 Calling FoFJK, ICntrl=      2127 FMM=F ISym2X=0 I1Cent= 0 IOpClX= 0 NMat=1 NMatS=1 NMatT=0.
 FoFJK:  IHMeth= 1 ICntrl=    2127 DoSepK=F KAlg= 0 I1Cent=   0 FoldK=F
 IRaf=         0 NMat=   1 IRICut=       1 DoRegI=T DoRafI=F ISym2E= 0.
 FoFCou: FMM=F IPFlag=           0 FMFlag=      100000 FMFlg1=         800
         NFxFlg=           0 DoJE=F BraDBF=F KetDBF=F FulRan=T
         wScrn=  0.000000 ICntrl=    2127 IOpCl=  0 I1Cent=           0 NGrid=           0
         NMat0=    1 NMatS0=      1 NMatT0=    0 NMatD0=    1 NMtDS0=    0 NMtDT0=    0
 Symmetry not used in FoFCou.
 Leave Link  703 at Wed Aug 28 10:53:53 2019, MaxMem=   536870912 cpu:       734.5
 (Enter /pbs_home/pkowalski/g09d01/g09/l716.exe)
 Dipole        = 6.60680650D-03-1.47458542D+00 1.09086381D-02
 ***** Axes restored to original set *****
 -------------------------------------------------------------------
 Center     Atomic                   Forces (Hartrees/Bohr)
 Number     Number              X              Y              Z
 -------------------------------------------------------------------
      1        6           0.027601637    0.029291672    0.000552703
      2        6           0.012076742    0.004502663   -0.007408211
      3        6          -0.005402686   -0.006191535    0.000007385
      4        8          -0.016290496   -0.003716426    0.004513412
      5        6           0.019274818   -0.001139818    0.002199326
      6        6          -0.002284963    0.001155955   -0.001097479
      7        6          -0.033507258   -0.019366172    0.014342335
      8        6          -0.010312115   -0.000094373   -0.008758652
      9        6          -0.012029211   -0.031082859    0.015660982
     10        6           0.018934585    0.019770475   -0.011922965
     11        6           0.006465192   -0.008539112    0.004114184
     12        9           0.006693865   -0.001449604   -0.011095199
     13        9           0.001540575    0.000007400    0.014910745
     14        9          -0.005499651    0.007175437    0.012384282
     15        9          -0.008504925   -0.017823017   -0.000405031
     16        9          -0.009605650    0.007145702    0.004975538
     17        9           0.006551345   -0.003482864   -0.011639167
     18        6          -0.008311996    0.015094718   -0.007354454
     19        6           0.018664255    0.028123195   -0.024116582
     20        6          -0.000284956    0.000051994    0.003826533
     21        1          -0.000567524   -0.000571138   -0.002922798
     22        1           0.002825160    0.000442493   -0.001011635
     23        1           0.000771211   -0.003036730   -0.000051892
     24        6          -0.001535647   -0.002480285   -0.002593709
     25        1          -0.000368597    0.002968910   -0.000091414
     26        1          -0.002990889   -0.000213407    0.000758738
     27        1           0.000530762    0.000225725    0.002909829
     28        6           0.008409147    0.000748592    0.001318601
     29        6           0.000345423    0.014958808    0.002382284
     30        6          -0.003483852   -0.006171163    0.004190564
     31        8           0.001481439   -0.017516001   -0.000135844
     32        6           0.001980997   -0.001226725    0.001399163
     33        6           0.002481160   -0.003576820    0.002297228
     34        6          -0.010443790   -0.002119969   -0.001192244
     35        1           0.002249805    0.001196688   -0.000899029
     36        1          -0.002632333   -0.000053700   -0.000397027
     37        1          -0.001266880    0.001772165   -0.000799214
     38        1          -0.000466461   -0.001950902    0.000535257
     39        6           0.002166064   -0.009686065    0.005494539
     40        6          -0.004713540    0.000496146   -0.001738421
     41        6          -0.002441824    0.007025368   -0.003778034
     42        1           0.002215449   -0.000293371    0.000619396
     43        1           0.000957261   -0.002226767    0.001076929
     44        1          -0.001752746   -0.001138417    0.000140560
     45        1           0.000481094    0.002993135   -0.001201511
 -------------------------------------------------------------------
 Cartesian Forces:  Max     0.033507258 RMS     0.009228292
 Leave Link  716 at Wed Aug 28 10:53:53 2019, MaxMem=   536870912 cpu:         0.2
 (Enter /pbs_home/pkowalski/g09d01/g09/l103.exe)

 GradGradGradGradGradGradGradGradGradGradGradGradGradGradGradGradGradGrad
 Berny optimization.
 Using GEDIIS/GDIIS optimizer.
 FormGI is forming the generalized inverse of G from B-inverse, IUseBI=4.
 Internal  Forces:  Max     0.033028339 RMS     0.004191953
 Search for a local minimum.
 Step number   2 out of a maximum of  270
 All quantities printed in internal units (Hartrees-Bohrs-Radians)
 RMS Force = .41920D-02 SwitMx=.10000D-02 MixMth= 1
 Mixed Optimization -- RFO/linear search
 Update second derivatives using D2CorX and points    1    2
 DE= -3.92D-02 DEPred=-3.80D-02 R= 1.03D+00
 TightC=F SS=  1.41D+00  RLast= 3.46D-01 DXNew= 5.0454D-01 1.0382D+00
 Trust test= 1.03D+00 RLast= 3.46D-01 DXMaxT set to 5.05D-01
 ITU=  1  0
 Use linear search instead of GDIIS.
     Eigenvalues ---    0.00230   0.00230   0.00528   0.00960   0.00972
     Eigenvalues ---    0.01085   0.01134   0.01154   0.01266   0.01338
     Eigenvalues ---    0.01951   0.01972   0.01977   0.01986   0.01995
     Eigenvalues ---    0.02002   0.02002   0.02007   0.02086   0.02090
     Eigenvalues ---    0.02091   0.02094   0.02102   0.02103   0.02130
     Eigenvalues ---    0.02134   0.02280   0.02288   0.04624   0.04739
     Eigenvalues ---    0.05065   0.05411   0.05439   0.05662   0.05664
     Eigenvalues ---    0.05872   0.06378   0.07648   0.07759   0.08006
     Eigenvalues ---    0.08283   0.08533   0.09232   0.09493   0.10029
     Eigenvalues ---    0.10313   0.11155   0.11933   0.12094   0.13840
     Eigenvalues ---    0.14261   0.15969   0.16000   0.16000   0.16000
     Eigenvalues ---    0.16000   0.16000   0.16000   0.16000   0.16000
     Eigenvalues ---    0.16000   0.16000   0.16000   0.16000   0.16013
     Eigenvalues ---    0.16733   0.17175   0.20205   0.21987   0.22000
     Eigenvalues ---    0.22613   0.22658   0.22779   0.23913   0.24115
     Eigenvalues ---    0.24292   0.24481   0.24856   0.24930   0.25571
     Eigenvalues ---    0.27237   0.27658   0.28094   0.28183   0.28353
     Eigenvalues ---    0.28407   0.31709   0.32154   0.32459   0.32479
     Eigenvalues ---    0.32549   0.32564   0.32583   0.32648   0.33513
     Eigenvalues ---    0.34162   0.35173   0.35724   0.35725   0.35727
     Eigenvalues ---    0.35729   0.35739   0.35846   0.36064   0.36357
     Eigenvalues ---    0.37266   0.38052   0.40161   0.40511   0.41523
     Eigenvalues ---    0.41541   0.43666   0.43969   0.44567   0.44697
     Eigenvalues ---    0.45722   0.45791   0.45885   0.46134   0.46710
     Eigenvalues ---    0.47356   0.47491   0.47897   0.48316   0.48426
     Eigenvalues ---    0.48520   0.48718   0.52276   0.52459
 RFO step:  Lambda=-6.80053428D-03 EMin= 2.29999869D-03
 Quartic linear search produced a step of  0.56013.
 Iteration  1 RMS(Cart)=  0.07547718 RMS(Int)=  0.00188336
 Iteration  2 RMS(Cart)=  0.00350813 RMS(Int)=  0.00057384
 Iteration  3 RMS(Cart)=  0.00000530 RMS(Int)=  0.00057384
 Iteration  4 RMS(Cart)=  0.00000000 RMS(Int)=  0.00057384
 ITry= 1 IFail=0 DXMaxC= 3.39D-01 DCOld= 1.00D+10 DXMaxT= 5.05D-01 DXLimC= 3.00D+00 Rises=F
 Variable       Old X    -DE/DX   Delta X   Delta X   Delta X     New X
                                 (Linear)    (Quad)   (Total)
    R1        2.71360   0.00187  -0.00654   0.01653   0.00994   2.72354
    R2        2.87789   0.00520   0.00673   0.01412   0.01950   2.89740
    R3        2.63283  -0.03280  -0.08828  -0.00085  -0.08833   2.54450
    R4        2.64012   0.01042   0.02476  -0.00342   0.02188   2.66200
    R5        2.64352   0.00175   0.00454  -0.00043   0.00406   2.64757
    R6        2.55167  -0.00253  -0.00191  -0.00341  -0.00479   2.54688
    R7        2.62596  -0.00101  -0.00474   0.00461  -0.00020   2.62575
    R8        2.66334   0.01341   0.01944   0.01452   0.03370   2.69704
    R9        2.90496  -0.00775  -0.02461   0.00333  -0.02242   2.88254
   R10        2.89749  -0.00318  -0.00855  -0.00227  -0.01082   2.88667
   R11        2.64347  -0.00308  -0.00729  -0.00007  -0.00731   2.63616
   R12        2.05669   0.00195   0.00660  -0.00231   0.00429   2.06098
   R13        2.81679   0.00390   0.00475   0.00812   0.01325   2.83004
   R14        2.74278   0.00383  -0.01094   0.02783   0.01852   2.76130
   R15        2.90293   0.00312  -0.00015   0.01937   0.01912   2.92205
   R16        2.57993  -0.01126  -0.02043  -0.00502  -0.02545   2.55448
   R17        2.57095  -0.01407  -0.02445  -0.00775  -0.03220   2.53876
   R18        2.82305   0.00368   0.00381   0.00980   0.01344   2.83649
   R19        2.64156  -0.03303  -0.08971  -0.00207  -0.09122   2.55034
   R20        2.90489   0.00222  -0.00220   0.01926   0.01671   2.92160
   R21        2.57412  -0.01527  -0.02940  -0.00504  -0.03444   2.53968
   R22        2.56079  -0.01961  -0.03017  -0.01666  -0.04683   2.51396
   R23        2.57402  -0.01196  -0.02107  -0.00599  -0.02707   2.54695
   R24        2.57534  -0.01229  -0.02234  -0.00534  -0.02768   2.54766
   R25        2.87968   0.00515   0.00609   0.01426   0.01877   2.89845
   R26        2.90276  -0.00328  -0.00894  -0.00229  -0.01123   2.89153
   R27        2.66058   0.01334   0.01947   0.01411   0.03335   2.69393
   R28        2.71733   0.00126  -0.00793   0.01616   0.00824   2.72558
   R29        2.08493  -0.00288  -0.00856   0.00064  -0.00792   2.07701
   R30        2.08524  -0.00281  -0.00744  -0.00087  -0.00830   2.07694
   R31        2.08384  -0.00296  -0.00792  -0.00075  -0.00866   2.07517
   R32        2.08527  -0.00283  -0.00740  -0.00102  -0.00842   2.07685
   R33        2.08306  -0.00297  -0.00829  -0.00018  -0.00847   2.07459
   R34        2.08462  -0.00287  -0.00858   0.00074  -0.00784   2.07678
   R35        2.65822  -0.00284  -0.00382  -0.00546  -0.00916   2.64906
   R36        2.05735   0.00266   0.00686   0.00029   0.00716   2.06451
   R37        2.64226   0.01011   0.02414  -0.00326   0.02140   2.66366
   R38        2.64380   0.00170   0.00378   0.00044   0.00416   2.64796
   R39        2.55122  -0.00216  -0.00148  -0.00271  -0.00373   2.54749
   R40        2.62592  -0.00103  -0.00471   0.00446  -0.00033   2.62558
   R41        2.64278  -0.00288  -0.00683   0.00004  -0.00673   2.63605
   R42        2.05670   0.00195   0.00659  -0.00230   0.00429   2.06099
   R43        2.63686  -0.00346  -0.01043   0.00330  -0.00706   2.62981
   R44        2.05722   0.00230   0.00678  -0.00109   0.00569   2.06291
   R45        2.05358   0.00237   0.00741  -0.00187   0.00554   2.05912
   R46        2.63711  -0.00353  -0.01021   0.00279  -0.00734   2.62977
   R47        2.05188   0.00288   0.00901  -0.00236   0.00664   2.05852
   R48        2.65752  -0.00265  -0.00335  -0.00533  -0.00854   2.64898
   R49        2.05726   0.00231   0.00677  -0.00105   0.00572   2.06298
   R50        2.05741   0.00265   0.00689   0.00020   0.00709   2.06450
    A1        1.85911  -0.00157  -0.00199  -0.00596  -0.00988   1.84923
    A2        2.32161   0.00581   0.00986   0.02433   0.03581   2.35743
    A3        2.09328  -0.00408  -0.00692  -0.01364  -0.02114   2.07214
    A4        1.84633   0.00141   0.00082   0.00293   0.00293   1.84926
    A5        2.32292   0.00378   0.00730   0.00882   0.01646   2.33938
    A6        2.11332  -0.00522  -0.00825  -0.01255  -0.02069   2.09263
    A7        1.97597   0.00112   0.00347  -0.00048   0.00270   1.97868
    A8        2.11989   0.00145   0.00365   0.00546   0.00903   2.12892
    A9        2.18729  -0.00257  -0.00711  -0.00496  -0.01171   2.17557
   A10        1.91051  -0.00234  -0.01055   0.00551  -0.00696   1.90355
   A11        1.82920   0.00111   0.00711  -0.00891  -0.00192   1.82727
   A12        1.85796  -0.00150  -0.00536   0.01197   0.00653   1.86449
   A13        1.94105   0.00132   0.00453   0.00689   0.01088   1.95193
   A14        1.97901  -0.00035  -0.00253  -0.00635  -0.00890   1.97010
   A15        1.89881  -0.00141  -0.00167  -0.01645  -0.01766   1.88115
   A16        1.95404   0.00092  -0.00131   0.01249   0.01107   1.96512
   A17        2.05249  -0.00160  -0.00719   0.00238  -0.00494   2.04756
   A18        2.11211   0.00007   0.00190  -0.00446  -0.00249   2.10962
   A19        2.11857   0.00154   0.00529   0.00208   0.00743   2.12600
   A20        2.28184  -0.00392  -0.00894   0.00776  -0.00450   2.27734
   A21        2.07526   0.00531   0.01353   0.01366   0.02564   2.10090
   A22        1.89213  -0.00079  -0.00076   0.00388   0.00166   1.89379
   A23        1.76599   0.00171   0.00700   0.00718   0.01479   1.78078
   A24        1.93587   0.00241   0.01539  -0.00367   0.01198   1.94785
   A25        1.99970   0.00184   0.01241  -0.00333   0.00852   2.00822
   A26        1.93129  -0.00199  -0.01064  -0.00289  -0.01423   1.91705
   A27        1.93238  -0.00056  -0.00152   0.00067  -0.00131   1.93108
   A28        1.89618  -0.00320  -0.02051   0.00205  -0.01877   1.87741
   A29        1.91690  -0.00076  -0.00083  -0.00429  -0.00474   1.91216
   A30        2.08097   0.00401   0.00970   0.00266   0.01297   2.09394
   A31        2.27019  -0.00330  -0.00927   0.00463  -0.00576   2.26443
   A32        1.83563  -0.00115  -0.00623   0.00158  -0.00507   1.83056
   A33        1.87494  -0.00007   0.00022   0.00238   0.00271   1.87766
   A34        1.98966   0.00049   0.00420  -0.01031  -0.00603   1.98363
   A35        1.88115   0.00011   0.00044   0.00386   0.00467   1.88582
   A36        1.98673   0.00046   0.00422  -0.01012  -0.00608   1.98065
   A37        1.89006   0.00010  -0.00312   0.01347   0.01029   1.90035
   A38        1.78387   0.00192   0.00699   0.01036   0.01731   1.80118
   A39        2.00980   0.00169   0.01180  -0.00243   0.00914   2.01893
   A40        1.92314   0.00226   0.01565  -0.00779   0.00807   1.93121
   A41        1.92742  -0.00005   0.00049   0.00191   0.00210   1.92951
   A42        1.92719  -0.00254  -0.01277  -0.00362  -0.01693   1.91026
   A43        1.89065  -0.00317  -0.02064   0.00162  -0.01937   1.87128
   A44        1.88028  -0.00087  -0.00355   0.01351   0.00982   1.89010
   A45        1.94916   0.00137   0.00059   0.01356   0.01420   1.96336
   A46        1.98533  -0.00110  -0.00588  -0.00517  -0.01109   1.97424
   A47        1.91928   0.00004   0.00019   0.00244   0.00208   1.92136
   A48        1.83288   0.00136   0.00775  -0.00994  -0.00236   1.83052
   A49        1.89296  -0.00079   0.00140  -0.01528  -0.01335   1.87961
   A50        2.09335  -0.00383  -0.00651  -0.01180  -0.01951   2.07384
   A51        2.32701   0.00586   0.01012   0.02686   0.03857   2.36558
   A52        1.85280  -0.00185  -0.00274  -0.00774  -0.01255   1.84025
   A53        1.91365  -0.00084  -0.00420   0.00174  -0.00248   1.91117
   A54        1.91602  -0.00125  -0.00423  -0.00306  -0.00733   1.90869
   A55        1.95171  -0.00102  -0.00285  -0.00366  -0.00653   1.94518
   A56        1.89202   0.00104   0.00395   0.00184   0.00576   1.89779
   A57        1.88681   0.00108   0.00426   0.00191   0.00616   1.89296
   A58        1.90248   0.00108   0.00353   0.00147   0.00495   1.90743
   A59        1.91602  -0.00108  -0.00299  -0.00414  -0.00715   1.90887
   A60        1.94793  -0.00086  -0.00304  -0.00160  -0.00466   1.94326
   A61        1.91399  -0.00068  -0.00370   0.00202  -0.00170   1.91229
   A62        1.90074   0.00095   0.00315   0.00125   0.00437   1.90512
   A63        1.89354   0.00086   0.00309   0.00155   0.00462   1.89816
   A64        1.89065   0.00090   0.00384   0.00107   0.00491   1.89556
   A65        2.11706   0.00259   0.00922  -0.00403   0.00526   2.12232
   A66        2.08028  -0.00142  -0.00602   0.00387  -0.00219   2.07809
   A67        2.08583  -0.00118  -0.00320   0.00017  -0.00306   2.08277
   A68        1.84595   0.00180   0.00168   0.00254   0.00347   1.84943
   A69        2.32698   0.00314   0.00586   0.00863   0.01486   2.34185
   A70        2.10952  -0.00497  -0.00766  -0.01195  -0.01950   2.09002
   A71        1.97723   0.00099   0.00318  -0.00111   0.00168   1.97891
   A72        2.12169   0.00138   0.00359   0.00493   0.00847   2.13016
   A73        2.18426  -0.00237  -0.00677  -0.00381  -0.01015   2.17411
   A74        1.90639  -0.00272  -0.01161   0.00408  -0.00958   1.89681
   A75        2.05309  -0.00161  -0.00722   0.00229  -0.00506   2.04802
   A76        2.11156   0.00002   0.00173  -0.00450  -0.00270   2.10886
   A77        2.11854   0.00159   0.00548   0.00221   0.00776   2.12630
   A78        2.10567   0.00116   0.00271  -0.00196   0.00084   2.10651
   A79        2.08928  -0.00087  -0.00118  -0.00206  -0.00328   2.08600
   A80        2.08823  -0.00029  -0.00154   0.00401   0.00243   2.09066
   A81        2.05786   0.00162  -0.00013   0.01073   0.01052   2.06838
   A82        2.11842  -0.00182  -0.00248  -0.00939  -0.01183   2.10658
   A83        2.10691   0.00020   0.00261  -0.00134   0.00131   2.10822
   A84        2.05989   0.00156  -0.00034   0.01042   0.00998   2.06987
   A85        2.11985  -0.00236  -0.00436  -0.01032  -0.01465   2.10520
   A86        2.10344   0.00080   0.00471  -0.00010   0.00464   2.10809
   A87        2.10630   0.00111   0.00280  -0.00225   0.00064   2.10694
   A88        2.08769  -0.00031  -0.00180   0.00422   0.00237   2.09006
   A89        2.08919  -0.00080  -0.00100  -0.00197  -0.00302   2.08617
   A90        2.11583   0.00253   0.00884  -0.00341   0.00550   2.12133
   A91        2.08081  -0.00139  -0.00588   0.00364  -0.00227   2.07854
   A92        2.08654  -0.00115  -0.00296  -0.00023  -0.00323   2.08331
    D1        0.05574   0.00226   0.01229   0.06230   0.07442   0.13016
    D2       -3.12458   0.00125   0.00761   0.03661   0.04389  -3.08069
    D3       -2.93524   0.00145   0.00585   0.02575   0.03024  -2.90500
    D4        0.16762   0.00043   0.00116   0.00006  -0.00029   0.16734
    D5       -0.07943  -0.00295  -0.01561  -0.07708  -0.09247  -0.17190
    D6       -2.18099  -0.00238  -0.01372  -0.07111  -0.08441  -2.26540
    D7        1.96941  -0.00332  -0.01137  -0.09822  -0.10909   1.86032
    D8        2.93523  -0.00127  -0.00837  -0.04244  -0.05120   2.88403
    D9        0.83368  -0.00071  -0.00648  -0.03646  -0.04314   0.79053
   D10       -1.29911  -0.00164  -0.00413  -0.06358  -0.06782  -1.36694
   D11       -0.12280   0.00039   0.00262  -0.00445  -0.00272  -0.12552
   D12        2.70677   0.00318   0.01951   0.10999   0.12974   2.83651
   D13       -3.09763  -0.00083  -0.00515  -0.04602  -0.05274   3.13282
   D14       -0.26806   0.00196   0.01173   0.06842   0.07972  -0.18834
   D15       -0.01140  -0.00067  -0.00475  -0.02497  -0.02975  -0.04115
   D16        3.12129  -0.00077  -0.00430  -0.02304  -0.02704   3.09425
   D17       -3.11997  -0.00002  -0.00107  -0.00359  -0.00535  -3.12532
   D18        0.01272  -0.00012  -0.00062  -0.00166  -0.00264   0.01008
   D19       -3.11141   0.00119   0.00634   0.03041   0.03680  -3.07462
   D20        0.02901   0.00117   0.00589   0.02997   0.03575   0.06476
   D21       -0.01334   0.00020   0.00126   0.00190   0.00349  -0.00985
   D22        3.12708   0.00018   0.00081   0.00146   0.00244   3.12952
   D23       -0.04239  -0.00125  -0.00540  -0.02732  -0.03253  -0.07493
   D24        3.10851  -0.00117  -0.00595  -0.02940  -0.03546   3.07305
   D25       -0.00383  -0.00005  -0.00041  -0.00039  -0.00063  -0.00446
   D26        3.14135   0.00001  -0.00017  -0.00090  -0.00106   3.14029
   D27        3.12773  -0.00014   0.00017   0.00181   0.00249   3.13022
   D28       -0.01028  -0.00008   0.00041   0.00130   0.00206  -0.00822
   D29        0.07372   0.00261   0.01275   0.06384   0.07651   0.15024
   D30        2.09289   0.00131   0.00939   0.06961   0.07874   2.17163
   D31       -2.00378   0.00118   0.00453   0.06867   0.07348  -1.93030
   D32       -1.00760  -0.00021   0.00421   0.00090   0.00583  -1.00177
   D33        1.10175   0.00012   0.00249   0.02103   0.02397   1.12572
   D34       -3.03166  -0.00070   0.00032   0.00738   0.00880  -3.02285
   D35       -3.00967  -0.00045   0.00023   0.00767   0.00886  -3.00081
   D36       -0.90032  -0.00013  -0.00150   0.02780   0.02700  -0.87332
   D37        1.24946  -0.00095  -0.00366   0.01415   0.01183   1.26129
   D38        1.11695   0.00097   0.00548   0.02471   0.03058   1.14753
   D39       -3.05688   0.00130   0.00375   0.04483   0.04871  -3.00817
   D40       -0.90711   0.00048   0.00158   0.03118   0.03355  -0.87356
   D41       -3.11370  -0.00058  -0.00486   0.01443   0.00965  -3.10405
   D42        1.06027  -0.00048  -0.00480   0.01670   0.01197   1.07224
   D43       -1.03490  -0.00060  -0.00518   0.01504   0.00994  -1.02496
   D44       -1.10765   0.00067   0.00523  -0.00215   0.00290  -1.10475
   D45        3.06632   0.00077   0.00529   0.00012   0.00523   3.07155
   D46        0.97115   0.00065   0.00491  -0.00154   0.00320   0.97434
   D47        1.09337  -0.00018  -0.00026  -0.01373  -0.01389   1.07948
   D48       -1.01584  -0.00008  -0.00020  -0.01146  -0.01157  -1.02741
   D49       -3.11101  -0.00020  -0.00058  -0.01312  -0.01360  -3.12461
   D50       -0.00386   0.00009   0.00071   0.00199   0.00280  -0.00106
   D51       -3.14017   0.00008   0.00053   0.00046   0.00093  -3.13924
   D52        3.13414   0.00003   0.00046   0.00249   0.00321   3.13735
   D53       -0.00218   0.00002   0.00028   0.00096   0.00135  -0.00083
   D54       -2.93269   0.00292   0.01326   0.09420   0.10692  -2.82578
   D55        1.30114   0.00328   0.01554   0.09524   0.11016   1.41130
   D56       -0.85332   0.00422   0.02146   0.09795   0.11915  -0.73417
   D57        0.49607  -0.00058  -0.00465  -0.01243  -0.01705   0.47903
   D58       -1.55327  -0.00022  -0.00238  -0.01139  -0.01381  -1.56708
   D59        2.57545   0.00073   0.00354  -0.00867  -0.00481   2.57064
   D60       -3.06633  -0.00125  -0.00878  -0.09420  -0.10491   3.11195
   D61       -0.09229  -0.00190  -0.01206  -0.07735  -0.09153  -0.18382
   D62       -0.17240   0.00015   0.00234  -0.00313  -0.00099  -0.17339
   D63        2.80163  -0.00051  -0.00094   0.01372   0.01239   2.81402
   D64       -0.63535   0.00128   0.00926   0.02505   0.03381  -0.60154
   D65        1.36534   0.00084   0.00692   0.03124   0.03793   1.40327
   D66       -2.82364   0.00122   0.00574   0.04344   0.04902  -2.77462
   D67        1.41734   0.00412   0.02629   0.02342   0.04926   1.46660
   D68       -2.86516   0.00368   0.02394   0.02961   0.05339  -2.81177
   D69       -0.77095   0.00406   0.02277   0.04181   0.06447  -0.70648
   D70       -2.76240  -0.00158  -0.00837   0.02454   0.01590  -2.74649
   D71       -0.76171  -0.00202  -0.01071   0.03073   0.02003  -0.74168
   D72        1.33250  -0.00164  -0.01188   0.04293   0.03111   1.36361
   D73       -0.23083   0.00056   0.00224   0.01712   0.01975  -0.21108
   D74       -2.32084  -0.00153  -0.00867   0.00916   0.00043  -2.32040
   D75        1.81784  -0.00037  -0.00219   0.01502   0.01301   1.83085
   D76        3.10212   0.00034   0.00350  -0.00172   0.00227   3.10439
   D77        1.01211  -0.00175  -0.00741  -0.00967  -0.01705   0.99507
   D78       -1.13240  -0.00059  -0.00093  -0.00381  -0.00446  -1.13686
   D79       -0.18364   0.00183   0.00929   0.06157   0.06987  -0.11377
   D80        2.78309   0.00310   0.01607   0.12367   0.13968   2.92277
   D81        2.75146   0.00155   0.00679   0.08130   0.08703   2.83850
   D82       -0.56499   0.00281   0.01356   0.14340   0.15684  -0.40814
   D83        0.53666  -0.00131  -0.00792  -0.02594  -0.03394   0.50272
   D84        2.68345   0.00178   0.01012  -0.02180  -0.01163   2.67182
   D85       -1.50910  -0.00383  -0.02427  -0.02088  -0.04485  -1.55395
   D86       -1.45971  -0.00074  -0.00539  -0.03112  -0.03668  -1.49639
   D87        0.68708   0.00235   0.01264  -0.02697  -0.01437   0.67271
   D88        2.77771  -0.00326  -0.02174  -0.02606  -0.04759   2.73012
   D89        2.72678  -0.00124  -0.00441  -0.04444  -0.04909   2.67769
   D90       -1.40962   0.00185   0.01362  -0.04029  -0.02678  -1.43639
   D91        0.68101  -0.00376  -0.02076  -0.03937  -0.06000   0.62102
   D92        0.75883   0.00003  -0.00216  -0.02816  -0.03078   0.72805
   D93       -2.25062  -0.00173  -0.00872  -0.07855  -0.08665  -2.33727
   D94       -1.36915  -0.00113  -0.00077  -0.05469  -0.05586  -1.42501
   D95        1.90458  -0.00289  -0.00732  -0.10508  -0.11173   1.79286
   D96        2.88068  -0.00096  -0.00662  -0.03266  -0.04001   2.84066
   D97       -0.12878  -0.00272  -0.01318  -0.08305  -0.09589  -0.22466
   D98       -3.11801  -0.00037  -0.00132  -0.01445  -0.01562  -3.13363
   D99        1.08844  -0.00038  -0.00098  -0.01590  -0.01673   1.07171
   D100      -1.02545  -0.00023  -0.00063  -0.01325  -0.01374  -1.03919
   D101      -1.03153  -0.00055  -0.00526   0.01282   0.00755  -1.02398
   D102      -3.10826  -0.00056  -0.00493   0.01137   0.00644  -3.10182
   D103       1.06103  -0.00040  -0.00457   0.01402   0.00943   1.07047
   D104       0.96379   0.00066   0.00480  -0.00610  -0.00144   0.96235
   D105      -1.11294   0.00065   0.00513  -0.00755  -0.00255  -1.11549
   D106       3.05635   0.00080   0.00549  -0.00490   0.00044   3.05680
   D107       2.16908   0.00178   0.00922   0.07822   0.08694   2.25601
   D108       0.11740   0.00255   0.01168   0.07088   0.08240   0.19980
   D109      -1.93394   0.00218   0.00686   0.08047   0.08747  -1.84647
   D110      -2.89184   0.00110   0.00344   0.01031   0.01205  -2.87979
   D111       0.20748   0.00016  -0.00049  -0.01256  -0.01471   0.19277
   D112       0.09215   0.00197   0.00903   0.06545   0.07421   0.16635
   D113      -3.09172   0.00103   0.00510   0.04258   0.04745  -3.04427
   D114       0.00289  -0.00001  -0.00006  -0.00172  -0.00192   0.00097
   D115      -3.13544  -0.00003  -0.00019  -0.00121  -0.00153  -3.13697
   D116       3.13919   0.00000   0.00011  -0.00018  -0.00004   3.13914
   D117       0.00086  -0.00001  -0.00001   0.00033   0.00034   0.00121
   D118      -0.02223  -0.00040  -0.00203  -0.02407  -0.02608  -0.04832
   D119       3.11567  -0.00059  -0.00276  -0.02250  -0.02494   3.09073
   D120      -3.12800   0.00018   0.00100  -0.00524  -0.00490  -3.13290
   D121       0.00990  -0.00001   0.00026  -0.00367  -0.00375   0.00615
   D122      -3.10599   0.00096   0.00451   0.02852   0.03295  -3.07305
   D123       0.03623   0.00066   0.00250   0.02292   0.02525   0.06148
   D124      -0.01180   0.00008   0.00031   0.00324   0.00389  -0.00791
   D125       3.13042  -0.00022  -0.00171  -0.00235  -0.00381   3.12662
   D126      -0.06474  -0.00134  -0.00628  -0.03259  -0.03853  -0.10328
   D127       3.08069  -0.00114  -0.00553  -0.03424  -0.03976   3.04093
   D128      -0.00235  -0.00008  -0.00062   0.00087   0.00040  -0.00195
   D129       3.14098   0.00004   0.00022  -0.00060  -0.00038   3.14059
   D130       3.13510  -0.00029  -0.00144   0.00264   0.00171   3.13681
   D131      -0.00476  -0.00017  -0.00060   0.00117   0.00093  -0.00383
   D132      -0.00287   0.00006   0.00039   0.00209   0.00258  -0.00028
   D133      -3.14071   0.00013   0.00095   0.00027   0.00118  -3.13954
   D134       3.13699  -0.00006  -0.00046   0.00356   0.00336   3.14035
   D135      -0.00086   0.00001   0.00011   0.00174   0.00195   0.00109
   D136       0.00568  -0.00009  -0.00081  -0.00019  -0.00114   0.00454
   D137      -3.13475  -0.00006  -0.00036   0.00025  -0.00008  -3.13484
   D138      -3.13918  -0.00007  -0.00069  -0.00072  -0.00154  -3.14072
   D139       0.00357  -0.00005  -0.00024  -0.00027  -0.00048   0.00309
   D140       0.00663  -0.00004  -0.00043  -0.00022  -0.00082   0.00581
   D141      -3.13888  -0.00012  -0.00090  -0.00204  -0.00308   3.14122
   D142      -3.13559   0.00026   0.00154   0.00531   0.00688  -3.12871
   D143       0.00209   0.00018   0.00107   0.00350   0.00462   0.00670
   D144       0.00066   0.00001   0.00016  -0.00242  -0.00238  -0.00172
   D145       3.13850  -0.00007  -0.00042  -0.00059  -0.00097   3.13753
   D146      -3.13701   0.00009   0.00062  -0.00062  -0.00013  -3.13714
   D147       0.00082   0.00001   0.00005   0.00121   0.00128   0.00211
         Item               Value     Threshold  Converged?
 Maximum Force            0.033028     0.000450     NO 
 RMS     Force            0.004192     0.000300     NO 
 Maximum Displacement     0.338728     0.001800     NO 
 RMS     Displacement     0.074972     0.001200     NO 
 Predicted change in Energy=-1.424259D-02
 Lowest energy point so far.  Saving SCF results.
 GradGradGradGradGradGradGradGradGradGradGradGradGradGradGradGradGradGrad

 Leave Link  103 at Wed Aug 28 10:53:54 2019, MaxMem=   536870912 cpu:         1.1
 (Enter /pbs_home/pkowalski/g09d01/g09/l202.exe)
                          Input orientation:                          
 ---------------------------------------------------------------------
 Center     Atomic      Atomic             Coordinates (Angstroms)
 Number     Number       Type             X           Y           Z
 ---------------------------------------------------------------------
      1          6           0       -1.658514   -0.053839   -0.505739
      2          6           0       -2.991211    0.253448   -0.960329
      3          6           0       -3.772901   -0.879949   -0.662462
      4          8           0       -3.065781   -1.888161   -0.114813
      5          6           0       -1.684511   -1.529728   -0.091142
      6          6           0       -5.138842   -0.918632   -0.914234
      7          6           0       -0.536248    0.658764   -0.291824
      8          6           0       -0.220800    2.090638   -0.596808
      9          6           0        0.541596    0.110998    0.528761
     10          6           0        1.324241    2.100396   -0.535597
     11          6           0        1.684214    1.083411    0.571835
     12          9           0       -0.722444    2.922008    0.343655
     13          9           0       -0.650147    2.525621   -1.793183
     14          9           0        1.779903    1.620821   -1.705450
     15          9           0        1.842803    3.308868   -0.334434
     16          9           0        2.906234    0.558602    0.353246
     17          9           0        1.727733    1.713411    1.762947
     18          6           0       -1.075649   -1.606915    1.305318
     19          6           0        0.337088   -1.012421    1.248125
     20          6           0       -1.914275   -0.869177    2.351145
     21          1           0       -1.428435   -0.948918    3.333814
     22          1           0       -2.910023   -1.330515    2.411171
     23          1           0       -2.021913    0.194846    2.101812
     24          6           0       -0.955222   -2.416023   -1.099138
     25          1           0       -1.031545   -3.465991   -0.783558
     26          1           0        0.104332   -2.140392   -1.180342
     27          1           0       -1.422074   -2.309506   -2.088315
     28          6           0       -5.719043    0.219632   -1.474357
     29          6           0        1.174783   -1.943708    1.963136
     30          6           0        0.376370   -3.081101    2.199138
     31          8           0       -0.891710   -2.944591    1.762514
     32          6           0        0.877995   -4.217950    2.820729
     33          6           0       -4.960216    1.360048   -1.772250
     34          6           0       -3.592599    1.390028   -1.516579
     35          1           0       -3.002369    2.277868   -1.741696
     36          1           0       -6.791597    0.221144   -1.682114
     37          1           0       -5.450066    2.233812   -2.206154
     38          1           0       -5.726612   -1.806293   -0.677506
     39          6           0        2.520215   -1.945244    2.354658
     40          6           0        3.030579   -3.078776    2.980138
     41          6           0        2.218090   -4.198220    3.207510
     42          1           0        4.076326   -3.100537    3.292713
     43          1           0        2.642675   -5.077803    3.696984
     44          1           0        0.241988   -5.086765    2.994302
     45          1           0        3.153740   -1.079256    2.166697
 ---------------------------------------------------------------------
                    Distance matrix (angstroms):
                    1          2          3          4          5
     1  C    0.000000
     2  C    1.441234   0.000000
     3  C    2.275445   1.408671   0.000000
     4  O    2.344773   2.303681   1.347750   0.000000
     5  C    1.533237   2.375430   2.260529   1.427214   0.000000
     6  C    3.609351   2.447083   1.389490   2.424179   3.603238
     7  C    1.346494   2.576436   3.602906   3.593981   2.479573
     8  C    2.583428   3.344038   4.630996   4.914985   3.937664
     9  C    2.436770   3.836458   4.584308   4.174206   2.834046
    10  C    3.679463   4.713252   5.905879   5.946254   4.735814
    11  C    3.691657   4.989585   5.929450   5.644836   4.314666
    12  F    3.233166   3.737497   4.977191   5.370209   4.575213
    13  F    3.054166   3.367046   4.756893   5.304119   4.518042
    14  F    4.008305   5.018809   6.178617   6.190617   4.953193
    15  F    4.857609   5.752827   7.013552   7.152030   5.992757
    16  F    4.685069   6.049666   6.907383   6.470757   5.062959
    17  F    4.442610   5.640581   6.547145   6.282920   5.059547
    18  C    2.455953   3.501925   3.416988   2.460995   1.525376
    19  C    2.824420   4.190139   4.534303   3.768825   2.479538
    20  C    2.981942   3.658680   3.540683   2.906071   2.540450
    21  H    3.949211   4.725210   4.633735   3.931425   3.483280
    22  H    3.421190   3.725928   3.224095   2.591491   2.793409
    23  H    2.644471   3.212426   3.444177   3.215899   2.810168
    24  C    2.535085   3.360148   3.238753   2.387884   1.527559
    25  H    3.480382   4.207822   3.770585   2.659865   2.157526
    26  H    2.813613   3.919344   4.109726   3.353891   2.181565
    27  H    2.765589   3.209871   3.098883   2.602693   2.160006
    28  C    4.183407   2.776047   2.378176   3.651158   4.609880
    29  C    4.206486   5.543432   5.701309   4.722641   3.544996
    30  C    4.541083   5.695793   5.500025   4.315771   3.449547
    31  O    3.753587   4.695661   4.294708   3.060553   2.463009
    32  C    5.902465   7.018586   6.701172   5.440468   4.719319
    33  C    3.808459   2.400159   2.767477   4.109360   4.680510
    34  C    2.616721   1.401034   2.432041   3.604027   3.767976
    35  H    2.961485   2.170008   3.424949   4.472870   4.354178
    36  H    5.273330   3.868456   3.371146   4.559310   5.628416
    37  H    4.743482   3.394096   3.858934   5.200883   5.728604
    38  H    4.432834   3.435832   2.162250   2.720909   4.093762
    39  C    5.405651   6.796999   7.059828   6.107773   4.882040
    40  C    6.579451   7.930507   8.024382   6.939876   5.836470
    41  C    6.781753   8.020290   7.866358   6.655336   5.764742
    42  H    7.523231   8.904362   9.065583   8.005672   6.863320
    43  H    7.836028   9.047291   8.819658   7.569021   6.757461
    44  H    6.418142   7.389895   6.869393   5.553287   5.087620
    45  H    5.599213   7.022450   7.484799   6.673983   5.358119
                    6          7          8          9         10
     6  C    0.000000
     7  C    4.905043   0.000000
     8  C    5.774392   1.497593   0.000000
     9  C    5.950610   1.461218   2.401485   0.000000
    10  C    7.143483   2.366252   1.546284   2.388116   0.000000
    11  C    7.264342   2.420058   2.451390   1.501005   1.546042
    12  F    5.986432   2.358129   1.351774   3.087691   2.374247
    13  F    5.725715   2.398375   1.343451   3.555571   2.379190
    14  F    7.412414   2.878966   2.335086   2.967267   1.343941
    15  F    8.182377   3.561565   2.410680   3.558738   1.330329
    16  F    8.277197   3.503831   3.609443   2.413021   2.381149
    17  F    7.825906   3.234189   3.083428   2.344752   2.365558
    18  C    4.680778   2.824025   4.245085   2.483897   4.784621
    19  C    5.888158   2.434547   3.652943   1.349584   3.720990
    20  C    4.589443   3.349455   4.507637   3.211406   5.257341
    21  H    5.640385   4.065205   5.113421   3.587863   5.643393
    22  H    4.024376   4.110745   5.290005   4.187493   6.195449
    23  H    4.477903   2.855156   3.757737   3.008837   4.667311
    24  C    4.447364   3.206495   4.593659   3.358029   5.090341
    25  H    4.834874   4.183387   5.618568   4.122112   6.049453
    26  H    5.390212   3.005841   4.283438   2.860243   4.459615
    27  H    4.138522   3.580879   4.798846   4.069881   5.422215
    28  C    1.394997   5.334096   5.873792   6.574183   7.350265
    29  C    7.013694   3.845170   4.977641   2.584603   4.756131
    30  C    6.692304   4.585233   5.909384   3.606516   5.935078
    31  O    5.413651   4.163032   5.600898   3.593486   5.970231
    32  C    7.812668   5.955705   7.258457   4.909793   7.168372
    33  C    2.441409   4.717516   4.937357   6.093006   6.447622
    34  C    2.843167   3.372840   3.564528   4.786534   5.063819
    35  H    3.932788   3.287154   3.013794   4.733920   4.495078
    36  H    2.149495   6.422913   6.917245   7.660015   8.409098
    37  H    3.421084   5.503729   5.473181   6.919979   6.978524
    38  H    1.090621   5.758918   6.745854   6.664947   8.062065
    39  C    8.390515   4.809022   5.701988   3.387767   5.113818
    40  C    9.304396   6.115325   7.077347   4.730638   6.488128
    41  C    9.048145   6.589538   7.744079   5.343752   7.381218
    42  H   10.362357   6.946733   7.780872   5.517944   7.019946
    43  H    9.955604   7.676220   8.833046   6.432404   8.436798
    44  H    7.848778   6.664487   8.038990   5.760676   8.080021
    45  H    8.847873   4.762463   5.391911   3.304971   4.556275
                   11         12         13         14         15
    11  C    0.000000
    12  F    3.037187   0.000000
    13  F    3.622502   2.174494   0.000000
    14  F    2.341793   3.486210   2.594514   0.000000
    15  F    2.408138   2.681409   2.992695   2.175579   0.000000
    16  F    1.347790   4.330483   4.596103   2.575880   3.027829
    17  F    1.348163   3.078711   4.354315   3.470025   2.637750
    18  C    3.923352   4.643349   5.182626   5.257108   5.947357
    19  C    2.581594   4.173775   4.768850   4.211803   4.842024
    20  C    4.464041   4.452366   5.504374   6.025198   6.227682
    21  H    4.631141   4.942018   6.242135   6.503167   6.502751
    22  H    5.506106   5.209998   6.136238   6.903069   7.186902
    23  H    4.106794   3.495303   4.741860   5.566189   5.528874
    24  C    4.690928   5.534474   4.999461   4.913719   6.417794
    25  H    5.468957   6.494049   6.088039   5.884708   7.373079
    26  H    3.994879   5.351076   4.766182   4.150904   5.782065
    27  H    5.313879   5.811428   4.905244   5.083966   6.730649
    28  C    7.729245   5.964394   5.577897   7.632229   8.247685
    29  C    3.370265   5.467849   6.116796   5.150783   5.771882
    30  C    4.658512   6.378677   6.959001   6.270869   7.028593
    31  O    4.927261   6.038112   6.528748   6.325131   7.140063
    32  C    5.814804   7.725044   8.312590   7.442512   8.218205
    33  C    7.051221   4.987533   4.464941   6.745493   7.221238
    34  C    5.683330   3.747695   3.166086   5.380773   5.884131
    35  H    5.361270   3.156210   2.365794   4.827334   5.149664
    36  H    8.812671   6.945000   6.560516   8.685060   9.268395
    37  H    7.742002   5.415307   4.826481   7.273164   7.605591
    38  H    8.051806   6.959978   6.766144   8.315621   9.142133
    39  C    3.612493   6.184586   6.873457   5.454298   5.941026
    40  C    4.993638   7.552855   8.230528   6.753158   7.293777
    41  C    5.926840   8.218640   8.856848   7.628265   8.309186
    42  H    5.534510   8.245980   8.936416   7.248891   7.695797
    43  H    6.974652   9.304075   9.939652   8.648829   9.339613
    44  H    6.783762   8.490966   9.036832   8.333340   9.172226
    45  H    3.062714   5.861603   6.568511   4.916439   5.218222
                   16         17         18         19         20
    16  F    0.000000
    17  F    2.170186   0.000000
    18  C    4.631555   4.369547   0.000000
    19  C    3.141566   3.103078   1.533793   0.000000
    20  C    5.409941   4.503328   1.530132   2.511136   0.000000
    21  H    5.472272   4.417807   2.161530   2.733350   1.099107
    22  H    6.452338   5.585200   2.159684   3.463753   1.099068
    23  H    5.241797   4.059645   2.185443   2.784091   1.098134
    24  C    5.086124   5.695788   2.539796   3.024865   3.900893
    25  H    5.744195   6.397227   2.796696   3.467117   4.165215
    26  H    4.181760   5.113725   2.802759   2.687740   4.261709
    27  H    5.737728   6.398232   3.482871   3.988598   4.693146
    28  C    8.823289   8.256269   5.711740   6.753265   5.504202
    29  C    3.442561   3.704099   2.368670   1.442313   3.293545
    30  C    4.801560   5.000380   2.253996   2.277149   3.187910
    31  O    5.355631   5.344013   1.425567   2.346876   2.387357
    32  C    5.746102   6.084571   3.595929   3.611244   4.385380
    33  C    8.187862   7.573054   5.776171   6.543142   5.590133
    34  C    6.813394   6.258258   4.824915   5.371945   4.783312
    35  H    6.500481   5.913967   5.299819   5.560307   5.276286
    36  H    9.914863   9.309903   6.703627   7.805520   6.422169
    37  H    8.898573   8.218599   6.798319   7.480723   6.549758
    38  H    9.010062   8.597173   5.059921   6.411454   4.958309
    39  C    3.228608   3.789975   3.761093   2.619278   4.563182
    40  C    4.488490   5.113122   4.672526   3.811113   5.452480
    41  C    5.589966   6.105292   4.602382   4.186487   5.375158
    42  H    4.837239   5.570473   5.720445   4.745784   6.461642
    43  H    6.558896   7.120268   5.620771   5.276360   6.347410
    44  H    6.778168   7.068668   4.086342   4.433786   4.780289
    45  H    2.456103   3.161566   4.348348   2.963405   5.075719
                   21         22         23         24         25
    21  H    0.000000
    22  H    1.786613   0.000000
    23  H    1.782762   1.791974   0.000000
    24  C    4.693334   4.161951   4.266210   0.000000
    25  H    4.842099   4.277292   4.765282   1.099022   0.000000
    26  H    4.913918   4.758277   4.554864   1.097825   1.790214
    27  H    5.590234   4.839193   4.918206   1.098985   1.786718
    28  C    6.549300   5.038937   5.143770   5.457239   6.002804
    29  C    3.105657   4.154801   3.848572   3.759990   3.837910
    30  C    3.015131   3.729596   4.061165   3.618576   3.320669
    31  O    2.596107   2.664504   3.353886   2.910750   2.602670
    32  C    4.033541   4.780596   5.329079   4.687535   4.147610
    33  C    6.623948   5.379910   4.999968   5.545427   6.301001
    34  C    5.803497   4.826436   4.121682   4.649305   5.538704
    35  H    6.216930   5.502296   4.480271   5.161037   6.147691
    36  H    7.435865   5.850577   6.088405   6.431002   6.897867
    37  H    7.549471   6.362070   5.870961   6.561255   7.350840
    38  H    5.941388   4.207073   5.045191   4.828634   4.980913
    39  C    4.188466   5.465214   5.027409   4.922296   4.977556
    40  C    4.954209   6.218592   6.084056   5.741632   5.551233
    41  C    4.885803   5.929201   6.204774   5.638560   5.198549
    42  H    5.910462   7.260796   7.033230   6.713672   6.545219
    43  H    5.809779   6.821139   7.218296   6.559933   6.014407
    44  H    4.475194   4.938079   5.815256   5.032139   4.303605
    45  H    4.730273   6.073888   5.330566   5.416289   5.649524
                   26         27         28         29         30
    26  H    0.000000
    27  H    1.784077   0.000000
    28  C    6.290298   5.023686   0.000000
    29  C    3.326560   4.826151   8.001327   0.000000
    30  C    3.518498   4.712963   7.844965   1.409547   0.000000
    31  O    3.209242   3.938718   6.617612   2.304867   1.348074
    32  C    4.574207   5.747277   9.036637   2.448617   1.389399
    33  C    6.184907   5.107247   1.401822   7.906081   7.998430
    34  C    5.122911   4.327194   2.427627   6.778653   7.039195
    35  H    5.430261   4.864307   3.418789   6.999720   7.460872
    36  H    7.306330   5.949871   1.092492   9.024281   8.794811
    37  H    7.144038   6.072918   2.159813   8.872613   9.033397
    38  H    5.862113   4.557702   2.177017   7.390610   6.866339
    39  C    4.286117   5.950995   9.339883   1.401242   2.431137
    40  C    5.172338   6.790221  10.357504   2.401385   2.766729
    41  C    5.287332   6.698045  10.219363   2.778450   2.378382
    42  H    6.058617   7.733925  11.388491   3.394847   3.858233
    43  H    6.233769   7.593112  11.167987   3.870852   3.371424
    44  H    5.111527   6.026215   9.146620   3.436891   2.161719
    45  H    4.650545   6.368415   9.678360   2.169098   3.423773
                   31         32         33         34         35
    31  O    0.000000
    32  C    2.423452   0.000000
    33  C    6.897624   9.289469   0.000000
    34  C    6.069281   8.381400   1.391634   0.000000
    35  H    6.633887   8.835644   2.162520   1.089637   0.000000
    36  H    7.529675   9.940010   2.158514   3.409880   4.311834
    37  H    7.958944  10.341138   1.091645   2.153525   2.491762
    38  H    5.534049   7.853316   3.436792   3.933767   5.023382
    39  C    3.604242   2.842411   9.160413   7.967246   8.069308
    40  C    4.109132   2.440644  10.302483   9.168269   9.348038
    41  C    3.651090   1.394935  10.354730   9.343963   9.679233
    42  H    5.200694   3.420629  11.278731  10.104795  10.216675
    43  H    4.559018   2.149713  11.364964  10.387142  10.749497
    44  H    2.718728   1.090629   9.557423   8.775018   9.337738
    45  H    4.473087   3.931688   9.343543   8.073225   8.027671
                   36         37         38         39         40
    36  H    0.000000
    37  H    2.474905   0.000000
    38  H    2.500786   4.328474   0.000000
    39  C   10.377794  10.089147   8.787689   0.000000
    40  C   11.362271  11.271315   9.575278   1.391614   0.000000
    41  C   11.163049  11.378902   9.161493   2.427866   1.401781
    42  H   12.405411  12.224768  10.655294   2.153168   1.091680
    43  H   12.083834  12.401581   9.994194   3.410244   2.158807
    44  H    9.975674  10.631795   7.737432   3.933016   3.436344
    45  H   10.743096  10.204103   9.353006   1.089321   2.162160
                   41         42         43         44         45
    41  C    0.000000
    42  H    2.159909   0.000000
    43  H    1.092486   2.475555   0.000000
    44  H    2.177143   4.328545   2.501428   0.000000
    45  H    3.418577   2.490915   4.311768   5.022286   0.000000
 Stoichiometry    C23H14F6O2
 Framework group  C1[X(C23H14F6O2)]
 Deg. of freedom   129
 Full point group                 C1      NOp   1
 RotChk:  IX=0 Diff= 1.10D-02
 Largest Abelian subgroup         C1      NOp   1
 Largest concise Abelian subgroup C1      NOp   1
                         Standard orientation:                         
 ---------------------------------------------------------------------
 Center     Atomic      Atomic             Coordinates (Angstroms)
 Number     Number       Type             X           Y           Z
 ---------------------------------------------------------------------
      1          6           0        1.390720   -0.322488    0.288029
      2          6           0        2.762162   -0.740558    0.141322
      3          6           0        2.739965   -2.149052    0.143617
      4          8           0        1.507980   -2.664011    0.326539
      5          6           0        0.588453   -1.599127    0.566193
      6          6           0        3.892930   -2.903471   -0.035836
      7          6           0        0.726539    0.838752    0.134967
      8          6           0        1.235227    2.222080   -0.130412
      9          6           0       -0.728233    0.845323   -0.001977
     10          6           0        0.025205    3.094192    0.277338
     11          6           0       -1.215822    2.260334   -0.116079
     12          9           0        1.513582    2.407260   -1.440190
     13          9           0        2.327635    2.570758    0.569540
     14          9           0        0.041401    3.210494    1.616140
     15          9           0        0.038701    4.310795   -0.260686
     16          9           0       -2.267493    2.580299    0.663761
     17          9           0       -1.561697    2.542923   -1.388107
     18          6           0       -0.588028   -1.601694   -0.404713
     19          6           0       -1.393116   -0.314133   -0.188979
     20          6           0       -0.141843   -1.704050   -1.864763
     21          1           0       -1.024413   -1.693556   -2.519741
     22          1           0        0.398241   -2.649357   -2.015275
     23          1           0        0.509388   -0.865573   -2.145392
     24          6           0        0.145219   -1.685042    2.025507
     25          1           0       -0.391199   -2.630315    2.188491
     26          1           0       -0.511664   -0.847249    2.293516
     27          1           0        1.027658   -1.662074    2.680137
     28          6           0        5.088400   -2.210222   -0.226293
     29          6           0       -2.773991   -0.727994   -0.142395
     30          6           0       -2.755048   -2.136469   -0.090801
     31          8           0       -1.513726   -2.657722   -0.159502
     32          6           0       -3.919495   -2.885801    0.023192
     33          6           0        5.131090   -0.809103   -0.238468
     34          6           0        3.971287   -0.061471   -0.058062
     35          1           0        4.001635    1.027634   -0.073482
     36          1           0        6.012022   -2.775113   -0.372441
     37          1           0        6.084768   -0.301377   -0.394677
     38          1           0        3.855141   -3.993420   -0.029626
     39          6           0       -3.995934   -0.045963   -0.070506
     40          6           0       -5.167571   -0.788488    0.041370
     41          6           0       -5.126097   -2.188868    0.088308
     42          1           0       -6.129998   -0.276468    0.099119
     43          1           0       -6.059142   -2.749680    0.180193
     44          1           0       -3.881745   -3.975139    0.060452
     45          1           0       -4.025993    1.042666   -0.095058
 ---------------------------------------------------------------------
 Rotational constants (GHZ):      0.2065184      0.1515444      0.0967228
 Leave Link  202 at Wed Aug 28 10:53:54 2019, MaxMem=   536870912 cpu:         0.0
 (Enter /pbs_home/pkowalski/g09d01/g09/l301.exe)
 Basis read from rwf:  (5D, 7F)
 No pseudopotential information found on rwf file.
 There are   535 symmetry adapted cartesian basis functions of A   symmetry.
 There are   504 symmetry adapted basis functions of A   symmetry.
   504 basis functions,   873 primitive gaussians,   535 cartesian basis functions
   111 alpha electrons      111 beta electrons
       nuclear repulsion energy      3371.5313350819 Hartrees.
 IExCor= 1009 DFT=T Ex+Corr=PBE1PBE ExCW=0 ScaHFX=  0.250000
 ScaDFX=  0.750000  0.750000  1.000000  1.000000 ScalE2=  1.000000  1.000000
 IRadAn=      0 IRanWt=     -1 IRanGd=            0 ICorTp=0 IEmpDi=  4
 NAtoms=   45 NActive=   45 NUniq=   45 SFac= 1.00D+00 NAtFMM=   60 NAOKFM=F Big=F
 Integral buffers will be    131072 words long.
 Raffenetti 2 integral format.
 Two-electron integral symmetry is turned on.
 No density basis found on file   724.
 Leave Link  301 at Wed Aug 28 10:53:54 2019, MaxMem=   536870912 cpu:         0.6
 (Enter /pbs_home/pkowalski/g09d01/g09/l302.exe)
 NPDir=0 NMtPBC=     1 NCelOv=     1 NCel=       1 NClECP=     1 NCelD=      1
         NCelK=      1 NCelE2=     1 NClLst=     1 CellRange=     0.0.
 One-electron integrals computed using PRISM.
 NBasis=   504 RedAO= T EigKep=  2.51D-04  NBF=   504
 NBsUse=   504 1.00D-06 EigRej= -1.00D+00 NBFU=   504
 Precomputing XC quadrature grid using
 IXCGrd= 4 IRadAn=           0 IRanWt=          -1 IRanGd=           0 AccXCQ= 0.00D+00.
 Generated NRdTot=       0 NPtTot=           0 NUsed=           0 NTot=          32
 NSgBfM=   520   521   524   524   524 MxSgAt=    45 MxSgA2=    45.
 Leave Link  302 at Wed Aug 28 10:53:55 2019, MaxMem=   536870912 cpu:         9.8
 (Enter /pbs_home/pkowalski/g09d01/g09/l303.exe)
 DipDrv:  MaxL=1.
 Leave Link  303 at Wed Aug 28 10:53:55 2019, MaxMem=   536870912 cpu:         1.1
 (Enter /pbs_home/pkowalski/g09d01/g09/l401.exe)
 Initial guess from the checkpoint file:  "dae0097freq_closed_pbe0.chk"
 B after Tr=     0.000000    0.000000    0.000000
         Rot=    0.999981   -0.000236   -0.005501   -0.002712 Ang=  -0.70 deg.
 Guess basis will be translated and rotated to current coordinates.
 JPrj=2 DoOrth=T DoCkMO=T.
 Generating alternative initial guess.
 ExpMin= 1.22D-01 ExpMax= 2.89D+03 ExpMxC= 4.35D+02 IAcc=1 IRadAn=         1 AccDes= 0.00D+00
 Harris functional with IExCor= 1009 and IRadAn=       1 diagonalized for initial guess.
 HarFok:  IExCor= 1009 AccDes= 0.00D+00 IRadAn=         1 IDoV= 1 UseB2=F ITyADJ=14
 ICtDFT=  3500011 ScaDFX=  1.000000  1.000000  1.000000  1.000000
 FoFCou: FMM=F IPFlag=           0 FMFlag=      100000 FMFlg1=           0
         NFxFlg=           0 DoJE=T BraDBF=F KetDBF=T FulRan=T
         wScrn=  0.000000 ICntrl=     500 IOpCl=  0 I1Cent=   200000004 NGrid=           0
         NMat0=    1 NMatS0=      1 NMatT0=    0 NMatD0=    1 NMtDS0=    0 NMtDT0=    0
 Petite list used in FoFCou.
 Harris En= -1631.61801528966    
 Leave Link  401 at Wed Aug 28 10:53:59 2019, MaxMem=   536870912 cpu:        26.3
 (Enter /pbs_home/pkowalski/g09d01/g09/l502.exe)
 Closed shell SCF:
 Using DIIS extrapolation, IDIIS=  1040.
 Integral symmetry usage will be decided dynamically.
 IVT=      885537 IEndB=      885537 NGot=   536870912 MDV=   536288776
 LenX=   536288776 LenY=   536002016
 Requested convergence on RMS density matrix=1.00D-08 within 128 cycles.
 Requested convergence on MAX density matrix=1.00D-06.
 Requested convergence on             energy=1.00D-06.
 No special actions if energy rises.
 Fock matrices will be formed incrementally for  20 cycles.
 Integral accuracy reduced to 1.0D-05 until final iterations.

 Cycle   1  Pass 0  IDiag  1:
 FoFJK:  IHMeth= 1 ICntrl=       0 DoSepK=F KAlg= 0 I1Cent=   0 FoldK=F
 IRaf= 770000000 NMat=   1 IRICut=       1 DoRegI=T DoRafI=F ISym2E= 0.
 FoFCou: FMM=F IPFlag=           0 FMFlag=      100000 FMFlg1=           0
         NFxFlg=           0 DoJE=F BraDBF=F KetDBF=F FulRan=T
         wScrn=  0.000000 ICntrl=       0 IOpCl=  0 I1Cent=           0 NGrid=           0
         NMat0=    1 NMatS0=      1 NMatT0=    0 NMatD0=    1 NMtDS0=    0 NMtDT0=    0
 Symmetry not used in FoFCou.
 E= -1631.40019737866    
 DIIS: error= 4.57D-03 at cycle   1 NSaved=   1.
 NSaved= 1 IEnMin= 1 EnMin= -1631.40019737866     IErMin= 1 ErrMin= 4.57D-03
 ErrMax= 4.57D-03  0.00D+00 EMaxC= 1.00D-01 BMatC= 3.12D-02 BMatP= 3.12D-02
 IDIUse=3 WtCom= 9.54D-01 WtEn= 4.57D-02
 Coeff-Com:  0.100D+01
 Coeff-En:   0.100D+01
 Coeff:      0.100D+01
 Gap=     0.609 Goal=   None    Shift=    0.000
 GapD=    0.609 DampG=2.000 DampE=1.000 DampFc=2.0000 IDamp=-1.
 RMSDP=9.65D-04 MaxDP=3.48D-02              OVMax= 2.87D-02

 Cycle   2  Pass 0  IDiag  1:
 RMSU=  9.64D-04    CP:  1.00D+00
 E= -1631.43814485727     Delta-E=       -0.037947478612 Rises=F Damp=F
 DIIS: error= 7.23D-04 at cycle   2 NSaved=   2.
 NSaved= 2 IEnMin= 2 EnMin= -1631.43814485727     IErMin= 2 ErrMin= 7.23D-04
 ErrMax= 7.23D-04  0.00D+00 EMaxC= 1.00D-01 BMatC= 9.18D-04 BMatP= 3.12D-02
 IDIUse=3 WtCom= 9.93D-01 WtEn= 7.23D-03
 Coeff-Com: -0.128D-01 0.101D+01
 Coeff-En:   0.000D+00 0.100D+01
 Coeff:     -0.127D-01 0.101D+01
 Gap=     0.116 Goal=   None    Shift=    0.000
 RMSDP=2.17D-04 MaxDP=9.30D-03 DE=-3.79D-02 OVMax= 1.94D-02

 Cycle   3  Pass 0  IDiag  1:
 RMSU=  2.15D-04    CP:  1.00D+00  1.03D+00
 E= -1631.43751053655     Delta-E=        0.000634320721 Rises=F Damp=F
 DIIS: error= 1.14D-03 at cycle   3 NSaved=   3.
 NSaved= 3 IEnMin= 2 EnMin= -1631.43814485727     IErMin= 2 ErrMin= 7.23D-04
 ErrMax= 1.14D-03  0.00D+00 EMaxC= 1.00D-01 BMatC= 1.80D-03 BMatP= 9.18D-04
 IDIUse=3 WtCom= 2.29D-01 WtEn= 7.71D-01
 Coeff-Com: -0.338D-01 0.616D+00 0.417D+00
 Coeff-En:   0.000D+00 0.618D+00 0.382D+00
 Coeff:     -0.773D-02 0.618D+00 0.390D+00
 Gap=     0.115 Goal=   None    Shift=    0.000
 RMSDP=1.58D-04 MaxDP=7.79D-03 DE= 6.34D-04 OVMax= 1.55D-02

 Cycle   4  Pass 0  IDiag  1:
 RMSU=  6.78D-05    CP:  1.00D+00  1.06D+00  3.47D-01
 E= -1631.43922553172     Delta-E=       -0.001714995170 Rises=F Damp=F
 DIIS: error= 1.90D-04 at cycle   4 NSaved=   4.
 NSaved= 4 IEnMin= 4 EnMin= -1631.43922553172     IErMin= 4 ErrMin= 1.90D-04
 ErrMax= 1.90D-04  0.00D+00 EMaxC= 1.00D-01 BMatC= 6.28D-05 BMatP= 9.18D-04
 IDIUse=3 WtCom= 9.98D-01 WtEn= 1.90D-03
 Coeff-Com: -0.155D-01 0.205D+00 0.197D+00 0.614D+00
 Coeff-En:   0.000D+00 0.000D+00 0.000D+00 0.100D+01
 Coeff:     -0.154D-01 0.205D+00 0.196D+00 0.614D+00
 Gap=     0.115 Goal=   None    Shift=    0.000
 RMSDP=3.69D-05 MaxDP=2.22D-03 DE=-1.71D-03 OVMax= 3.54D-03

 Cycle   5  Pass 0  IDiag  1:
 RMSU=  2.54D-05    CP:  1.00D+00  1.06D+00  4.15D-01  6.73D-01
 E= -1631.43927405352     Delta-E=       -0.000048521801 Rises=F Damp=F
 DIIS: error= 9.24D-05 at cycle   5 NSaved=   5.
 NSaved= 5 IEnMin= 5 EnMin= -1631.43927405352     IErMin= 5 ErrMin= 9.24D-05
 ErrMax= 9.24D-05  0.00D+00 EMaxC= 1.00D-01 BMatC= 1.61D-05 BMatP= 6.28D-05
 IDIUse=1 WtCom= 1.00D+00 WtEn= 0.00D+00
 Coeff-Com: -0.383D-02 0.241D-01 0.527D-01 0.367D+00 0.560D+00
 Coeff:     -0.383D-02 0.241D-01 0.527D-01 0.367D+00 0.560D+00
 Gap=     0.115 Goal=   None    Shift=    0.000
 RMSDP=1.26D-05 MaxDP=5.81D-04 DE=-4.85D-05 OVMax= 1.46D-03

 Cycle   6  Pass 0  IDiag  1:
 RMSU=  7.88D-06    CP:  1.00D+00  1.06D+00  4.20D-01  7.59D-01  6.93D-01
 E= -1631.43928847877     Delta-E=       -0.000014425248 Rises=F Damp=F
 DIIS: error= 2.25D-05 at cycle   6 NSaved=   6.
 NSaved= 6 IEnMin= 6 EnMin= -1631.43928847877     IErMin= 6 ErrMin= 2.25D-05
 ErrMax= 2.25D-05  0.00D+00 EMaxC= 1.00D-01 BMatC= 1.01D-06 BMatP= 1.61D-05
 IDIUse=1 WtCom= 1.00D+00 WtEn= 0.00D+00
 Coeff-Com: -0.300D-03-0.959D-02 0.614D-02 0.122D+00 0.275D+00 0.607D+00
 Coeff:     -0.300D-03-0.959D-02 0.614D-02 0.122D+00 0.275D+00 0.607D+00
 Gap=     0.115 Goal=   None    Shift=    0.000
 RMSDP=3.69D-06 MaxDP=1.61D-04 DE=-1.44D-05 OVMax= 2.20D-04

 Initial convergence to 1.0D-05 achieved.  Increase integral accuracy.
 Cycle   7  Pass 1  IDiag  1:
 E= -1631.43946386401     Delta-E=       -0.000175385243 Rises=F Damp=F
 DIIS: error= 1.57D-04 at cycle   1 NSaved=   1.
 NSaved= 1 IEnMin= 1 EnMin= -1631.43946386401     IErMin= 1 ErrMin= 1.57D-04
 ErrMax= 1.57D-04  0.00D+00 EMaxC= 1.00D-01 BMatC= 6.17D-06 BMatP= 6.17D-06
 IDIUse=3 WtCom= 9.98D-01 WtEn= 1.57D-03
 Coeff-Com:  0.100D+01
 Coeff-En:   0.100D+01
 Coeff:      0.100D+01
 Gap=     0.115 Goal=   None    Shift=    0.000
 RMSDP=3.69D-06 MaxDP=1.61D-04 DE=-1.75D-04 OVMax= 2.92D-04

 Cycle   8  Pass 1  IDiag  1:
 RMSU=  1.40D-04    CP:  1.00D+00
 E= -1631.43946965547     Delta-E=       -0.000005791455 Rises=F Damp=F
 DIIS: error= 1.42D-05 at cycle   2 NSaved=   2.
 NSaved= 2 IEnMin= 2 EnMin= -1631.43946965547     IErMin= 2 ErrMin= 1.42D-05
 ErrMax= 1.42D-05  0.00D+00 EMaxC= 1.00D-01 BMatC= 3.45D-07 BMatP= 6.17D-06
 IDIUse=1 WtCom= 1.00D+00 WtEn= 0.00D+00
 Coeff-Com:  0.690D-01 0.931D+00
 Coeff:      0.690D-01 0.931D+00
 Gap=     0.115 Goal=   None    Shift=    0.000
 RMSDP=4.81D-06 MaxDP=1.48D-04 DE=-5.79D-06 OVMax= 3.29D-04

 Cycle   9  Pass 1  IDiag  1:
 RMSU=  4.31D-06    CP:  1.00D+00  1.02D+00
 E= -1631.43946915225     Delta-E=        0.000000503214 Rises=F Damp=F
 DIIS: error= 2.52D-05 at cycle   3 NSaved=   3.
 NSaved= 3 IEnMin= 2 EnMin= -1631.43946965547     IErMin= 2 ErrMin= 1.42D-05
 ErrMax= 2.52D-05  0.00D+00 EMaxC= 1.00D-01 BMatC= 8.67D-07 BMatP= 3.45D-07
 IDIUse=1 WtCom= 1.00D+00 WtEn= 0.00D+00
 Coeff-Com: -0.721D-02 0.618D+00 0.390D+00
 Coeff:     -0.721D-02 0.618D+00 0.390D+00
 Gap=     0.115 Goal=   None    Shift=    0.000
 RMSDP=2.72D-06 MaxDP=1.14D-04 DE= 5.03D-07 OVMax= 2.54D-04

 Cycle  10  Pass 1  IDiag  1:
 RMSU=  8.52D-07    CP:  1.00D+00  1.02D+00  4.02D-01
 E= -1631.43946996568     Delta-E=       -0.000000813427 Rises=F Damp=F
 DIIS: error= 2.73D-06 at cycle   4 NSaved=   4.
 NSaved= 4 IEnMin= 4 EnMin= -1631.43946996568     IErMin= 4 ErrMin= 2.73D-06
 ErrMax= 2.73D-06  0.00D+00 EMaxC= 1.00D-01 BMatC= 1.34D-08 BMatP= 3.45D-07
 IDIUse=1 WtCom= 1.00D+00 WtEn= 0.00D+00
 Coeff-Com: -0.574D-02 0.354D+00 0.235D+00 0.417D+00
 Coeff:     -0.574D-02 0.354D+00 0.235D+00 0.417D+00
 Gap=     0.115 Goal=   None    Shift=    0.000
 RMSDP=3.47D-07 MaxDP=1.69D-05 DE=-8.13D-07 OVMax= 3.89D-05

 Cycle  11  Pass 1  IDiag  1:
 RMSU=  2.67D-07    CP:  1.00D+00  1.02D+00  4.40D-01  8.24D-01
 E= -1631.43946997817     Delta-E=       -0.000000012491 Rises=F Damp=F
 DIIS: error= 6.43D-07 at cycle   5 NSaved=   5.
 NSaved= 5 IEnMin= 5 EnMin= -1631.43946997817     IErMin= 5 ErrMin= 6.43D-07
 ErrMax= 6.43D-07  0.00D+00 EMaxC= 1.00D-01 BMatC= 4.43D-10 BMatP= 1.34D-08
 IDIUse=1 WtCom= 1.00D+00 WtEn= 0.00D+00
 Coeff-Com: -0.194D-02 0.105D+00 0.715D-01 0.189D+00 0.636D+00
 Coeff:     -0.194D-02 0.105D+00 0.715D-01 0.189D+00 0.636D+00
 Gap=     0.115 Goal=   None    Shift=    0.000
 RMSDP=1.18D-07 MaxDP=7.69D-06 DE=-1.25D-08 OVMax= 8.19D-06

 Cycle  12  Pass 1  IDiag  1:
 RMSU=  9.67D-08    CP:  1.00D+00  1.02D+00  4.39D-01  8.77D-01  8.33D-01
 E= -1631.43946997842     Delta-E=       -0.000000000255 Rises=F Damp=F
 DIIS: error= 3.74D-07 at cycle   6 NSaved=   6.
 NSaved= 6 IEnMin= 6 EnMin= -1631.43946997842     IErMin= 6 ErrMin= 3.74D-07
 ErrMax= 3.74D-07  0.00D+00 EMaxC= 1.00D-01 BMatC= 1.20D-10 BMatP= 4.43D-10
 IDIUse=1 WtCom= 1.00D+00 WtEn= 0.00D+00
 Coeff-Com: -0.152D-03 0.921D-03 0.162D-02 0.366D-01 0.376D+00 0.585D+00
 Coeff:     -0.152D-03 0.921D-03 0.162D-02 0.366D-01 0.376D+00 0.585D+00
 Gap=     0.115 Goal=   None    Shift=    0.000
 RMSDP=4.12D-08 MaxDP=1.68D-06 DE=-2.55D-10 OVMax= 3.73D-06

 Cycle  13  Pass 1  IDiag  1:
 RMSU=  2.48D-08    CP:  1.00D+00  1.02D+00  4.40D-01  8.85D-01  9.10D-01
                    CP:  7.57D-01
 E= -1631.43946997854     Delta-E=       -0.000000000118 Rises=F Damp=F
 DIIS: error= 7.89D-08 at cycle   7 NSaved=   7.
 NSaved= 7 IEnMin= 7 EnMin= -1631.43946997854     IErMin= 7 ErrMin= 7.89D-08
 ErrMax= 7.89D-08  0.00D+00 EMaxC= 1.00D-01 BMatC= 5.91D-12 BMatP= 1.20D-10
 IDIUse=1 WtCom= 1.00D+00 WtEn= 0.00D+00
 Coeff-Com:  0.716D-04-0.753D-02-0.465D-02 0.197D-02 0.122D+00 0.272D+00
 Coeff-Com:  0.616D+00
 Coeff:      0.716D-04-0.753D-02-0.465D-02 0.197D-02 0.122D+00 0.272D+00
 Coeff:      0.616D+00
 Gap=     0.115 Goal=   None    Shift=    0.000
 RMSDP=1.09D-08 MaxDP=3.75D-07 DE=-1.18D-10 OVMax= 1.23D-06

 Cycle  14  Pass 1  IDiag  1:
 RMSU=  7.78D-09    CP:  1.00D+00  1.02D+00  4.41D-01  8.87D-01  9.09D-01
                    CP:  7.72D-01  7.19D-01
 E= -1631.43946997849     Delta-E=        0.000000000056 Rises=F Damp=F
 DIIS: error= 4.98D-08 at cycle   8 NSaved=   8.
 NSaved= 8 IEnMin= 7 EnMin= -1631.43946997854     IErMin= 8 ErrMin= 4.98D-08
 ErrMax= 4.98D-08  0.00D+00 EMaxC= 1.00D-01 BMatC= 1.41D-12 BMatP= 5.91D-12
 IDIUse=1 WtCom= 1.00D+00 WtEn= 0.00D+00
 Coeff-Com:  0.554D-04-0.469D-02-0.299D-02-0.207D-02 0.425D-01 0.119D+00
 Coeff-Com:  0.387D+00 0.461D+00
 Coeff:      0.554D-04-0.469D-02-0.299D-02-0.207D-02 0.425D-01 0.119D+00
 Coeff:      0.387D+00 0.461D+00
 Gap=     0.115 Goal=   None    Shift=    0.000
 RMSDP=3.69D-09 MaxDP=1.54D-07 DE= 5.64D-11 OVMax= 5.88D-07

 SCF Done:  E(RPBE1PBE) =  -1631.43946998     A.U. after   14 cycles
            NFock= 14  Conv=0.37D-08     -V/T= 2.0080
 KE= 1.618571381247D+03 PE=-1.056738962579D+04 EE= 3.945847439487D+03
 Leave Link  502 at Wed Aug 28 10:59:37 2019, MaxMem=   536870912 cpu:      2692.8
 (Enter /pbs_home/pkowalski/g09d01/g09/l701.exe)
 Compute integral first derivatives.
 ... and contract with generalized density number  0.
 Leave Link  701 at Wed Aug 28 10:59:37 2019, MaxMem=   536870912 cpu:         4.3
 (Enter /pbs_home/pkowalski/g09d01/g09/l702.exe)
 L702 exits ... SP integral derivatives will be done elsewhere.
 Leave Link  702 at Wed Aug 28 10:59:37 2019, MaxMem=   536870912 cpu:         0.2
 (Enter /pbs_home/pkowalski/g09d01/g09/l703.exe)
 Compute integral first derivatives, UseDBF=F ICtDFT=           0.
 Integral derivatives from FoFJK, PRISM(SPDF).
 Calling FoFJK, ICntrl=      2127 FMM=F ISym2X=0 I1Cent= 0 IOpClX= 0 NMat=1 NMatS=1 NMatT=0.
 FoFJK:  IHMeth= 1 ICntrl=    2127 DoSepK=F KAlg= 0 I1Cent=   0 FoldK=F
 IRaf=         0 NMat=   1 IRICut=       1 DoRegI=T DoRafI=F ISym2E= 0.
 FoFCou: FMM=F IPFlag=           0 FMFlag=      100000 FMFlg1=         800
         NFxFlg=           0 DoJE=F BraDBF=F KetDBF=F FulRan=T
         wScrn=  0.000000 ICntrl=    2127 IOpCl=  0 I1Cent=           0 NGrid=           0
         NMat0=    1 NMatS0=      1 NMatT0=    0 NMatD0=    1 NMtDS0=    0 NMtDT0=    0
 Symmetry not used in FoFCou.
 Leave Link  703 at Wed Aug 28 11:01:09 2019, MaxMem=   536870912 cpu:       727.0
 (Enter /pbs_home/pkowalski/g09d01/g09/l716.exe)
 Dipole        =-1.27839227D-02-1.35809108D+00 1.71576081D-02
 ***** Axes restored to original set *****
 -------------------------------------------------------------------
 Center     Atomic                   Forces (Hartrees/Bohr)
 Number     Number              X              Y              Z
 -------------------------------------------------------------------
      1        6          -0.005028059   -0.001972624   -0.004079944
      2        6           0.000379396    0.000246812   -0.002786956
      3        6           0.002000863   -0.001054856   -0.001419866
      4        8          -0.005934820   -0.000803211    0.005189619
      5        6           0.004712388    0.000135817   -0.000727941
      6        6          -0.000776252   -0.000242509   -0.000441207
      7        6           0.003815211    0.005948137    0.010216377
      8        6           0.000081307   -0.003890230   -0.001683452
      9        6          -0.001119015    0.006073097   -0.003102751
     10        6           0.001888138    0.001644667   -0.002225928
     11        6          -0.000504911   -0.003032401   -0.001995837
     12        9           0.001416512    0.001469287   -0.000539711
     13        9          -0.001021854    0.000518971   -0.000049326
     14        9           0.000547857    0.000757070   -0.000427166
     15        9          -0.000681187    0.000379117    0.001776442
     16        9          -0.001186906   -0.000715406    0.000768789
     17        9           0.001994598    0.001955392    0.001063175
     18        6          -0.001431697    0.004126266   -0.000133100
     19        6           0.002199403   -0.006607240    0.000053493
     20        6           0.000254140   -0.000684730    0.001147073
     21        1           0.000291952   -0.000129274   -0.000398498
     22        1           0.000252810    0.000005988   -0.000393133
     23        1          -0.000143684    0.000088190   -0.000272014
     24        6          -0.001353813   -0.000166581   -0.000837643
     25        1          -0.000088052    0.000393598    0.000294291
     26        1           0.000259239    0.000002034    0.000165008
     27        1          -0.000059686    0.000382608    0.000264975
     28        6           0.000868237    0.000014384    0.000301263
     29        6           0.000550224    0.001200777    0.002124705
     30        6          -0.001706464    0.002190044    0.001418864
     31        8           0.000982118   -0.007450786   -0.003272568
     32        6           0.000219618   -0.000624257    0.000921782
     33        6           0.000044033    0.000069795    0.000171636
     34        6          -0.001339174   -0.000908676    0.000327249
     35        1           0.000650757    0.000071756   -0.000411489
     36        1          -0.000233481   -0.000070898    0.000002564
     37        1           0.000095644    0.000184154   -0.000135204
     38        1           0.000314141   -0.000417621    0.000190314
     39        6          -0.000861713   -0.001204131    0.000064062
     40        6           0.000202371    0.000326851   -0.000127866
     41        6          -0.000531763    0.000729643   -0.000667964
     42        1           0.000115931    0.000192818    0.000106698
     43        1           0.000047936   -0.000220188    0.000047801
     44        1          -0.000510948    0.000074738   -0.000163926
     45        1           0.000328657    0.001013608   -0.000322690
 -------------------------------------------------------------------
 Cartesian Forces:  Max     0.010216377 RMS     0.002075577
 Leave Link  716 at Wed Aug 28 11:01:09 2019, MaxMem=   536870912 cpu:         0.2
 (Enter /pbs_home/pkowalski/g09d01/g09/l103.exe)

 GradGradGradGradGradGradGradGradGradGradGradGradGradGradGradGradGradGrad
 Berny optimization.
 Using GEDIIS/GDIIS optimizer.
 FormGI is forming the generalized inverse of G from B-inverse, IUseBI=4.
 Internal  Forces:  Max     0.008141395 RMS     0.000963124
 Search for a local minimum.
 Step number   3 out of a maximum of  270
 All quantities printed in internal units (Hartrees-Bohrs-Radians)
 RMS Force = .96312D-03 SwitMx=.10000D-02 MixMth= 2
 Mixed Optimization -- En-DIIS/RFO-DIIS
 Update second derivatives using D2CorX and points    2    3
 DE= -1.27D-02 DEPred=-1.42D-02 R= 8.94D-01
 TightC=F SS=  1.41D+00  RLast= 6.01D-01 DXNew= 8.4853D-01 1.8021D+00
 Trust test= 8.94D-01 RLast= 6.01D-01 DXMaxT set to 8.49D-01
 ITU=  1  1  0
 Use linear search instead of GDIIS.
     Eigenvalues ---    0.00230   0.00230   0.00515   0.00927   0.00959
     Eigenvalues ---    0.01063   0.01116   0.01130   0.01278   0.01303
     Eigenvalues ---    0.01949   0.01970   0.01977   0.01986   0.01995
     Eigenvalues ---    0.02002   0.02002   0.02007   0.02086   0.02089
     Eigenvalues ---    0.02090   0.02093   0.02102   0.02104   0.02131
     Eigenvalues ---    0.02141   0.02281   0.02289   0.04529   0.04732
     Eigenvalues ---    0.04964   0.05477   0.05489   0.05707   0.05713
     Eigenvalues ---    0.05862   0.06356   0.07562   0.07581   0.08005
     Eigenvalues ---    0.08532   0.08794   0.09272   0.09513   0.10054
     Eigenvalues ---    0.10402   0.11103   0.12011   0.12266   0.14098
     Eigenvalues ---    0.14404   0.15925   0.16000   0.16000   0.16000
     Eigenvalues ---    0.16000   0.16000   0.16000   0.16000   0.16000
     Eigenvalues ---    0.16000   0.16000   0.16000   0.16007   0.16013
     Eigenvalues ---    0.16838   0.17281   0.20532   0.21967   0.22001
     Eigenvalues ---    0.22597   0.22668   0.23719   0.24067   0.24212
     Eigenvalues ---    0.24426   0.24488   0.24790   0.24871   0.25556
     Eigenvalues ---    0.26973   0.27742   0.28096   0.28212   0.28408
     Eigenvalues ---    0.28416   0.31833   0.32404   0.32462   0.32512
     Eigenvalues ---    0.32549   0.32576   0.32584   0.33009   0.33548
     Eigenvalues ---    0.34567   0.35722   0.35724   0.35727   0.35728
     Eigenvalues ---    0.35739   0.35764   0.36039   0.36331   0.37184
     Eigenvalues ---    0.37436   0.39410   0.40130   0.41412   0.41526
     Eigenvalues ---    0.41881   0.42968   0.43913   0.44567   0.44754
     Eigenvalues ---    0.45684   0.45789   0.45952   0.46138   0.47117
     Eigenvalues ---    0.47490   0.47695   0.48244   0.48344   0.48452
     Eigenvalues ---    0.48706   0.49991   0.52256   0.52449
 RFO step:  Lambda=-3.96224863D-03 EMin= 2.29985768D-03
 Quartic linear search produced a step of  0.17746.
 Iteration  1 RMS(Cart)=  0.06287046 RMS(Int)=  0.00127039
 Iteration  2 RMS(Cart)=  0.00292346 RMS(Int)=  0.00043029
 Iteration  3 RMS(Cart)=  0.00000241 RMS(Int)=  0.00043029
 Iteration  4 RMS(Cart)=  0.00000000 RMS(Int)=  0.00043029
 ITry= 1 IFail=0 DXMaxC= 2.81D-01 DCOld= 1.00D+10 DXMaxT= 8.49D-01 DXLimC= 3.00D+00 Rises=F
 Variable       Old X    -DE/DX   Delta X   Delta X   Delta X     New X
                                 (Linear)    (Quad)   (Total)
    R1        2.72354   0.00077   0.00176   0.00027   0.00210   2.72563
    R2        2.89740   0.00231   0.00346   0.00517   0.00741   2.90481
    R3        2.54450   0.00814  -0.01567   0.03546   0.02032   2.56482
    R4        2.66200   0.00104   0.00388   0.00083   0.00522   2.66722
    R5        2.64757  -0.00041   0.00072  -0.00150  -0.00084   2.64673
    R6        2.54688  -0.00102  -0.00085  -0.00091  -0.00138   2.54550
    R7        2.62575   0.00002  -0.00004  -0.00012  -0.00021   2.62554
    R8        2.69704   0.00378   0.00598   0.00491   0.01058   2.70762
    R9        2.88254  -0.00136  -0.00398  -0.00251  -0.00725   2.87529
   R10        2.88667  -0.00088  -0.00192  -0.00221  -0.00413   2.88254
   R11        2.63616  -0.00024  -0.00130   0.00027  -0.00096   2.63520
   R12        2.06098   0.00021   0.00076   0.00031   0.00107   2.06204
   R13        2.83004   0.00073   0.00235  -0.00052   0.00216   2.83220
   R14        2.76130  -0.00123   0.00329  -0.01004  -0.00521   2.75609
   R15        2.92205   0.00096   0.00339   0.00449   0.00767   2.92972
   R16        2.55448   0.00000  -0.00452   0.00271  -0.00180   2.55268
   R17        2.53876   0.00054  -0.00571   0.00472  -0.00099   2.53776
   R18        2.83649   0.00023   0.00238  -0.00211   0.00025   2.83674
   R19        2.55034   0.00562  -0.01619   0.02718   0.01147   2.56182
   R20        2.92160   0.00108   0.00297   0.00469   0.00711   2.92870
   R21        2.53968   0.00029  -0.00611   0.00428  -0.00183   2.53785
   R22        2.51396   0.00035  -0.00831   0.00608  -0.00223   2.51173
   R23        2.54695  -0.00092  -0.00480   0.00078  -0.00402   2.54293
   R24        2.54766   0.00191  -0.00491   0.00737   0.00246   2.55012
   R25        2.89845   0.00117   0.00333   0.00061   0.00292   2.90137
   R26        2.89153  -0.00065  -0.00199  -0.00129  -0.00329   2.88825
   R27        2.69393   0.00430   0.00592   0.00665   0.01228   2.70622
   R28        2.72558  -0.00070   0.00146  -0.00409  -0.00250   2.72308
   R29        2.07701  -0.00022  -0.00141   0.00007  -0.00134   2.07567
   R30        2.07694  -0.00025  -0.00147   0.00003  -0.00145   2.07549
   R31        2.07517   0.00016  -0.00154   0.00148  -0.00005   2.07512
   R32        2.07685  -0.00029  -0.00149  -0.00006  -0.00156   2.07529
   R33        2.07459   0.00024  -0.00150   0.00170   0.00020   2.07479
   R34        2.07678  -0.00017  -0.00139   0.00020  -0.00119   2.07559
   R35        2.64906   0.00001  -0.00163   0.00130  -0.00020   2.64886
   R36        2.06451   0.00023   0.00127  -0.00003   0.00124   2.06575
   R37        2.66366   0.00063   0.00380  -0.00063   0.00354   2.66720
   R38        2.64796  -0.00085   0.00074  -0.00271  -0.00201   2.64596
   R39        2.54749  -0.00064  -0.00066  -0.00031  -0.00079   2.54670
   R40        2.62558   0.00006  -0.00006  -0.00004  -0.00015   2.62544
   R41        2.63605  -0.00007  -0.00119   0.00074  -0.00042   2.63563
   R42        2.06099   0.00021   0.00076   0.00031   0.00107   2.06206
   R43        2.62981  -0.00033  -0.00125  -0.00026  -0.00145   2.62836
   R44        2.06291   0.00016   0.00101  -0.00005   0.00096   2.06387
   R45        2.05912   0.00050   0.00098   0.00104   0.00202   2.06114
   R46        2.62977  -0.00056  -0.00130  -0.00075  -0.00201   2.62776
   R47        2.05852   0.00105   0.00118   0.00264   0.00382   2.06234
   R48        2.64898   0.00031  -0.00152   0.00212   0.00069   2.64967
   R49        2.06298   0.00014   0.00101  -0.00012   0.00090   2.06387
   R50        2.06450   0.00022   0.00126  -0.00006   0.00120   2.06570
    A1        1.84923  -0.00087  -0.00175  -0.00691  -0.01060   1.83863
    A2        2.35743   0.00166   0.00636   0.00646   0.01407   2.37150
    A3        2.07214  -0.00077  -0.00375   0.00267  -0.00103   2.07111
    A4        1.84926   0.00018   0.00052  -0.00243  -0.00256   1.84670
    A5        2.33938   0.00027   0.00292   0.00066   0.00400   2.34338
    A6        2.09263  -0.00047  -0.00367   0.00107  -0.00253   2.09010
    A7        1.97868   0.00159   0.00048   0.00545   0.00551   1.98419
    A8        2.12892   0.00007   0.00160  -0.00062   0.00097   2.12989
    A9        2.17557  -0.00166  -0.00208  -0.00485  -0.00650   2.16907
   A10        1.90355  -0.00146  -0.00123  -0.01030  -0.01361   1.88994
   A11        1.82727   0.00026  -0.00034  -0.00004  -0.00073   1.82654
   A12        1.86449   0.00112   0.00116   0.01908   0.02026   1.88476
   A13        1.95193  -0.00054   0.00193  -0.00346  -0.00174   1.95019
   A14        1.97010  -0.00112  -0.00158  -0.01156  -0.01311   1.95700
   A15        1.88115   0.00035  -0.00313  -0.00079  -0.00359   1.87756
   A16        1.96512  -0.00009   0.00197  -0.00319  -0.00131   1.96380
   A17        2.04756  -0.00015  -0.00088  -0.00041  -0.00139   2.04617
   A18        2.10962  -0.00045  -0.00044  -0.00275  -0.00314   2.10648
   A19        2.12600   0.00060   0.00132   0.00315   0.00452   2.13052
   A20        2.27734   0.00114  -0.00080   0.01085   0.00663   2.28397
   A21        2.10090  -0.00067   0.00455  -0.00099   0.00163   2.10254
   A22        1.89379  -0.00029   0.00029   0.00293   0.00192   1.89571
   A23        1.78078   0.00066   0.00262   0.01144   0.01445   1.79522
   A24        1.94785   0.00078   0.00213   0.00422   0.00649   1.95434
   A25        2.00822   0.00005   0.00151  -0.00028   0.00090   2.00912
   A26        1.91705  -0.00133  -0.00253  -0.01266  -0.01535   1.90170
   A27        1.93108   0.00014  -0.00023   0.00206   0.00157   1.93265
   A28        1.87741  -0.00035  -0.00333  -0.00493  -0.00827   1.86914
   A29        1.91216   0.00059  -0.00084   0.00551   0.00469   1.91685
   A30        2.09394  -0.00013   0.00230   0.00054   0.00285   2.09679
   A31        2.26443  -0.00039  -0.00102   0.00251  -0.00017   2.26426
   A32        1.83056  -0.00103  -0.00090   0.00134  -0.00018   1.83038
   A33        1.87766  -0.00002   0.00048   0.00423   0.00486   1.88251
   A34        1.98363   0.00053  -0.00107  -0.00496  -0.00589   1.97774
   A35        1.88582   0.00042   0.00083   0.00515   0.00627   1.89209
   A36        1.98065  -0.00001  -0.00108  -0.00697  -0.00804   1.97261
   A37        1.90035   0.00009   0.00183   0.00216   0.00392   1.90427
   A38        1.80118   0.00024   0.00307   0.00689   0.00995   1.81113
   A39        2.01893  -0.00080   0.00162  -0.01197  -0.01040   2.00853
   A40        1.93121   0.00121   0.00143   0.01186   0.01334   1.94455
   A41        1.92951   0.00047   0.00037   0.00260   0.00318   1.93270
   A42        1.91026  -0.00055  -0.00300  -0.00414  -0.00751   1.90275
   A43        1.87128  -0.00053  -0.00344  -0.00469  -0.00812   1.86316
   A44        1.89010   0.00048   0.00174   0.00816   0.00977   1.89987
   A45        1.96336   0.00008   0.00252   0.00037   0.00299   1.96635
   A46        1.97424  -0.00093  -0.00197  -0.01128  -0.01322   1.96102
   A47        1.92136  -0.00003   0.00037   0.00232   0.00238   1.92374
   A48        1.83052   0.00001  -0.00042  -0.00258  -0.00310   1.82742
   A49        1.87961   0.00041  -0.00237   0.00296   0.00084   1.88045
   A50        2.07384   0.00040  -0.00346   0.00476   0.00096   2.07480
   A51        2.36558  -0.00010   0.00685  -0.00076   0.00696   2.37254
   A52        1.84025  -0.00027  -0.00223  -0.00233  -0.00583   1.83442
   A53        1.91117  -0.00051  -0.00044  -0.00278  -0.00323   1.90794
   A54        1.90869  -0.00039  -0.00130  -0.00198  -0.00329   1.90540
   A55        1.94518  -0.00003  -0.00116   0.00043  -0.00073   1.94444
   A56        1.89779   0.00049   0.00102   0.00309   0.00411   1.90190
   A57        1.89296   0.00034   0.00109   0.00203   0.00312   1.89608
   A58        1.90743   0.00013   0.00088  -0.00067   0.00020   1.90763
   A59        1.90887  -0.00048  -0.00127  -0.00249  -0.00377   1.90510
   A60        1.94326   0.00005  -0.00083   0.00079  -0.00004   1.94322
   A61        1.91229  -0.00045  -0.00030  -0.00260  -0.00290   1.90939
   A62        1.90512   0.00017   0.00078   0.00001   0.00078   1.90590
   A63        1.89816   0.00049   0.00082   0.00312   0.00393   1.90209
   A64        1.89556   0.00024   0.00087   0.00129   0.00216   1.89771
   A65        2.12232   0.00021   0.00093   0.00067   0.00168   2.12400
   A66        2.07809  -0.00019  -0.00039  -0.00100  -0.00143   2.07666
   A67        2.08277  -0.00002  -0.00054   0.00034  -0.00024   2.08253
   A68        1.84943   0.00038   0.00062  -0.00211  -0.00185   1.84758
   A69        2.34185  -0.00086   0.00264  -0.00327  -0.00035   2.34150
   A70        2.09002   0.00047  -0.00346   0.00528   0.00185   2.09186
   A71        1.97891   0.00131   0.00030   0.00401   0.00393   1.98284
   A72        2.13016  -0.00040   0.00150  -0.00276  -0.00124   2.12892
   A73        2.17411  -0.00092  -0.00180  -0.00129  -0.00278   2.17133
   A74        1.89681  -0.00180  -0.00170  -0.00976  -0.01308   1.88373
   A75        2.04802  -0.00033  -0.00090  -0.00125  -0.00223   2.04580
   A76        2.10886  -0.00035  -0.00048  -0.00219  -0.00264   2.10622
   A77        2.12630   0.00068   0.00138   0.00344   0.00485   2.13115
   A78        2.10651  -0.00011   0.00015  -0.00078  -0.00055   2.10596
   A79        2.08600   0.00024  -0.00058   0.00205   0.00143   2.08744
   A80        2.09066  -0.00013   0.00043  -0.00127  -0.00088   2.08978
   A81        2.06838   0.00045   0.00187   0.00008   0.00183   2.07021
   A82        2.10658  -0.00060  -0.00210  -0.00169  -0.00374   2.10284
   A83        2.10822   0.00015   0.00023   0.00163   0.00191   2.11013
   A84        2.06987   0.00007   0.00177  -0.00208  -0.00038   2.06950
   A85        2.10520  -0.00041  -0.00260  -0.00020  -0.00277   2.10243
   A86        2.10809   0.00034   0.00082   0.00230   0.00316   2.11125
   A87        2.10694  -0.00029   0.00011  -0.00149  -0.00132   2.10561
   A88        2.09006  -0.00002   0.00042  -0.00075  -0.00036   2.08970
   A89        2.08617   0.00030  -0.00054   0.00224   0.00168   2.08785
   A90        2.12133   0.00047   0.00098   0.00227   0.00330   2.12463
   A91        2.07854  -0.00030  -0.00040  -0.00164  -0.00207   2.07647
   A92        2.08331  -0.00018  -0.00057  -0.00063  -0.00123   2.08208
    D1        0.13016   0.00101   0.01321   0.04897   0.06181   0.19196
    D2       -3.08069   0.00065   0.00779   0.03648   0.04405  -3.03665
    D3       -2.90500   0.00078   0.00537   0.02224   0.02683  -2.87817
    D4        0.16734   0.00042  -0.00005   0.00975   0.00907   0.17640
    D5       -0.17190  -0.00149  -0.01641  -0.07191  -0.08821  -0.26011
    D6       -2.26540  -0.00087  -0.01498  -0.06771  -0.08247  -2.34787
    D7        1.86032  -0.00118  -0.01936  -0.07457  -0.09373   1.76658
    D8        2.88403  -0.00112  -0.00909  -0.04999  -0.05923   2.82480
    D9        0.79053  -0.00051  -0.00766  -0.04580  -0.05349   0.73704
   D10       -1.36694  -0.00082  -0.01204  -0.05266  -0.06475  -1.43169
   D11       -0.12552  -0.00007  -0.00048  -0.02895  -0.02969  -0.15522
   D12        2.83651   0.00131   0.02302   0.07348   0.09679   2.93330
   D13        3.13282  -0.00034  -0.00936  -0.05789  -0.06789   3.06493
   D14       -0.18834   0.00103   0.01415   0.04454   0.05860  -0.12974
   D15       -0.04115  -0.00016  -0.00528  -0.00814  -0.01333  -0.05447
   D16        3.09425  -0.00027  -0.00480  -0.01196  -0.01655   3.07770
   D17       -3.12532   0.00011  -0.00095   0.00221   0.00100  -3.12432
   D18        0.01008   0.00000  -0.00047  -0.00161  -0.00222   0.00786
   D19       -3.07462   0.00039   0.00653   0.01436   0.02081  -3.05381
   D20        0.06476   0.00051   0.00634   0.01877   0.02498   0.08973
   D21       -0.00985   0.00001   0.00062   0.00040   0.00117  -0.00868
   D22        3.12952   0.00014   0.00043   0.00481   0.00534   3.13486
   D23       -0.07493  -0.00084  -0.00577  -0.04037  -0.04587  -0.12080
   D24        3.07305  -0.00073  -0.00629  -0.03645  -0.04259   3.03046
   D25       -0.00446  -0.00003  -0.00011   0.00057   0.00050  -0.00396
   D26        3.14029   0.00002  -0.00019   0.00141   0.00122   3.14151
   D27        3.13022  -0.00014   0.00044  -0.00366  -0.00302   3.12720
   D28       -0.00822  -0.00009   0.00037  -0.00282  -0.00230  -0.01052
   D29        0.15024   0.00141   0.01358   0.06790   0.08126   0.23149
   D30        2.17163   0.00234   0.01397   0.08491   0.09844   2.27007
   D31       -1.93030   0.00172   0.01304   0.07229   0.08535  -1.84495
   D32       -1.00177  -0.00004   0.00104   0.02961   0.03089  -0.97087
   D33        1.12572   0.00029   0.00425   0.03843   0.04276   1.16849
   D34       -3.02285   0.00018   0.00156   0.03407   0.03616  -2.98669
   D35       -3.00081  -0.00044   0.00157   0.02424   0.02664  -2.97417
   D36       -0.87332  -0.00011   0.00479   0.03307   0.03851  -0.83481
   D37        1.26129  -0.00022   0.00210   0.02870   0.03191   1.29320
   D38        1.14753   0.00000   0.00543   0.03650   0.04213   1.18966
   D39       -3.00817   0.00034   0.00864   0.04533   0.05400  -2.95417
   D40       -0.87356   0.00023   0.00595   0.04096   0.04740  -0.82616
   D41       -3.10405   0.00027   0.00171   0.01656   0.01837  -3.08568
   D42        1.07224   0.00035   0.00212   0.01769   0.01992   1.09216
   D43       -1.02496   0.00031   0.00176   0.01730   0.01916  -1.00580
   D44       -1.10475   0.00050   0.00052   0.01419   0.01447  -1.09028
   D45        3.07155   0.00058   0.00093   0.01532   0.01602   3.08756
   D46        0.97434   0.00054   0.00057   0.01493   0.01526   0.98961
   D47        1.07948  -0.00073  -0.00247  -0.00339  -0.00573   1.07376
   D48       -1.02741  -0.00065  -0.00205  -0.00226  -0.00418  -1.03159
   D49       -3.12461  -0.00069  -0.00241  -0.00266  -0.00494  -3.12955
   D50       -0.00106   0.00006   0.00050   0.00168   0.00223   0.00117
   D51       -3.13924   0.00002   0.00017  -0.00009   0.00006  -3.13918
   D52        3.13735   0.00000   0.00057   0.00082   0.00149   3.13884
   D53       -0.00083  -0.00003   0.00024  -0.00096  -0.00068  -0.00152
   D54       -2.82578   0.00095   0.01897   0.06514   0.08434  -2.74144
   D55        1.41130   0.00179   0.01955   0.07164   0.09122   1.50252
   D56       -0.73417   0.00158   0.02115   0.07507   0.09641  -0.63776
   D57        0.47903  -0.00024  -0.00303  -0.02753  -0.03061   0.44842
   D58       -1.56708   0.00059  -0.00245  -0.02103  -0.02373  -1.59080
   D59        2.57064   0.00038  -0.00085  -0.01760  -0.01854   2.55210
   D60        3.11195  -0.00078  -0.01862  -0.07585  -0.09469   3.01725
   D61       -0.18382  -0.00037  -0.01624  -0.02393  -0.04047  -0.22429
   D62       -0.17339   0.00047  -0.00018   0.00703   0.00671  -0.16669
   D63        2.81402   0.00088   0.00220   0.05895   0.06093   2.87495
   D64       -0.60154   0.00038   0.00600   0.04028   0.04598  -0.55556
   D65        1.40327   0.00036   0.00673   0.04863   0.05520   1.45847
   D66       -2.77462   0.00080   0.00870   0.05119   0.05980  -2.71482
   D67        1.46660   0.00105   0.00874   0.04561   0.05417   1.52077
   D68       -2.81177   0.00103   0.00947   0.05396   0.06338  -2.74839
   D69       -0.70648   0.00147   0.01144   0.05651   0.06798  -0.63850
   D70       -2.74649  -0.00013   0.00282   0.03288   0.03552  -2.71098
   D71       -0.74168  -0.00015   0.00355   0.04123   0.04473  -0.69695
   D72        1.36361   0.00029   0.00552   0.04378   0.04933   1.41294
   D73       -0.21108  -0.00035   0.00350   0.01731   0.02117  -0.18991
   D74       -2.32040  -0.00065   0.00008   0.01597   0.01614  -2.30426
   D75        1.83085  -0.00031   0.00231   0.02165   0.02413   1.85498
   D76        3.10439  -0.00087   0.00040  -0.04106  -0.04026   3.06413
   D77        0.99507  -0.00117  -0.00302  -0.04240  -0.04528   0.94979
   D78       -1.13686  -0.00083  -0.00079  -0.03673  -0.03730  -1.17416
   D79       -0.11377   0.00063   0.01240   0.01218   0.02423  -0.08954
   D80        2.92277   0.00104   0.02479   0.03715   0.06206   2.98483
   D81        2.83850   0.00125   0.01545   0.07617   0.09118   2.92968
   D82       -0.40814   0.00166   0.02783   0.10114   0.12902  -0.27913
   D83        0.50272  -0.00021  -0.00602  -0.03676  -0.04284   0.45989
   D84        2.67182  -0.00077  -0.00206  -0.04546  -0.04743   2.62439
   D85       -1.55395  -0.00148  -0.00796  -0.05217  -0.06001  -1.61397
   D86       -1.49639   0.00012  -0.00651  -0.04449  -0.05109  -1.54747
   D87        0.67271  -0.00044  -0.00255  -0.05319  -0.05568   0.61703
   D88        2.73012  -0.00115  -0.00845  -0.05990  -0.06827   2.66186
   D89        2.67769  -0.00028  -0.00871  -0.04638  -0.05526   2.62243
   D90       -1.43639  -0.00084  -0.00475  -0.05508  -0.05985  -1.49624
   D91        0.62102  -0.00155  -0.01065  -0.06179  -0.07244   0.54858
   D92        0.72805  -0.00021  -0.00546  -0.01835  -0.02374   0.70431
   D93       -2.33727  -0.00050  -0.01538  -0.03644  -0.05161  -2.38888
   D94       -1.42501  -0.00059  -0.00991  -0.02564  -0.03551  -1.46052
   D95        1.79286  -0.00089  -0.01983  -0.04373  -0.06338   1.72947
   D96        2.84066  -0.00105  -0.00710  -0.02880  -0.03596   2.80471
   D97       -0.22466  -0.00135  -0.01702  -0.04689  -0.06382  -0.28848
   D98       -3.13363  -0.00046  -0.00277  -0.00083  -0.00346  -3.13709
   D99        1.07171  -0.00052  -0.00297  -0.00174  -0.00457   1.06714
   D100      -1.03919  -0.00040  -0.00244   0.00014  -0.00216  -1.04134
   D101      -1.02398   0.00017   0.00134   0.01145   0.01279  -1.01119
   D102      -3.10182   0.00011   0.00114   0.01054   0.01168  -3.09014
   D103       1.07047   0.00024   0.00167   0.01243   0.01409   1.08456
   D104       0.96235   0.00038  -0.00026   0.01119   0.01080   0.97316
   D105      -1.11549   0.00033  -0.00045   0.01028   0.00970  -1.10580
   D106       3.05680   0.00045   0.00008   0.01216   0.01211   3.06890
   D107       2.25601   0.00152   0.01543   0.05661   0.07160   2.32762
   D108       0.19980   0.00143   0.01462   0.05428   0.06863   0.26843
   D109      -1.84647   0.00128   0.01552   0.05154   0.06705  -1.77943
   D110      -2.87979   0.00032   0.00214  -0.00102   0.00048  -2.87930
   D111       0.19277   0.00019  -0.00261  -0.00249  -0.00558   0.18719
   D112       0.16635   0.00073   0.01317   0.02197   0.03498   0.20133
   D113      -3.04427   0.00059   0.00842   0.02050   0.02891  -3.01536
   D114       0.00097  -0.00005  -0.00034  -0.00291  -0.00330  -0.00232
   D115      -3.13697  -0.00008  -0.00027  -0.00361  -0.00394  -3.14091
   D116       3.13914  -0.00001  -0.00001  -0.00113  -0.00112   3.13802
   D117       0.00121  -0.00005   0.00006  -0.00183  -0.00177  -0.00056
   D118      -0.04832   0.00031  -0.00463   0.01256   0.00808  -0.04024
   D119       3.09073  -0.00005  -0.00443   0.00065  -0.00360   3.08713
   D120      -3.13290   0.00048  -0.00087   0.01413   0.01317  -3.11973
   D121       0.00615   0.00012  -0.00067   0.00222   0.00149   0.00764
   D122      -3.07305   0.00003   0.00585  -0.00176   0.00396  -3.06909
   D123       0.06148   0.00010   0.00448   0.00123   0.00557   0.06706
   D124      -0.00791  -0.00013   0.00069  -0.00367  -0.00289  -0.01081
   D125       3.12662  -0.00006  -0.00068  -0.00068  -0.00128   3.12534
   D126      -0.10328  -0.00115  -0.00684  -0.04415  -0.05070  -0.15398
   D127       3.04093  -0.00078  -0.00706  -0.03189  -0.03870   3.00223
   D128      -0.00195  -0.00006   0.00007  -0.00059  -0.00052  -0.00247
   D129       3.14059   0.00008  -0.00007   0.00351   0.00343  -3.13916
   D130       3.13681  -0.00046   0.00030  -0.01387  -0.01348   3.12333
   D131      -0.00383  -0.00032   0.00016  -0.00976  -0.00953  -0.01336
   D132      -0.00028   0.00001   0.00046   0.00053   0.00103   0.00075
   D133      -3.13954   0.00005   0.00021   0.00124   0.00145  -3.13809
   D134       3.14035  -0.00013   0.00060  -0.00363  -0.00298   3.13736
   D135       0.00109  -0.00009   0.00035  -0.00292  -0.00256  -0.00147
   D136       0.00454   0.00002  -0.00020   0.00179   0.00152   0.00605
   D137      -3.13484  -0.00011  -0.00001  -0.00262  -0.00266  -3.13750
   D138      -3.14072   0.00005  -0.00027   0.00250   0.00217  -3.13855
   D139       0.00309  -0.00007  -0.00009  -0.00191  -0.00201   0.00108
   D140       0.00581   0.00008  -0.00015   0.00361   0.00341   0.00921
   D141       3.14122   0.00009  -0.00055   0.00404   0.00345  -3.13851
   D142      -3.12871   0.00001   0.00122   0.00063   0.00181  -3.12690
   D143       0.00670   0.00002   0.00082   0.00105   0.00185   0.00856
   D144      -0.00172  -0.00002  -0.00042  -0.00210  -0.00254  -0.00425
   D145       3.13753  -0.00007  -0.00017  -0.00281  -0.00296   3.13457
   D146      -3.13714  -0.00003  -0.00002  -0.00251  -0.00258  -3.13972
   D147       0.00211  -0.00008   0.00023  -0.00322  -0.00300  -0.00089
         Item               Value     Threshold  Converged?
 Maximum Force            0.008141     0.000450     NO 
 RMS     Force            0.000963     0.000300     NO 
 Maximum Displacement     0.280674     0.001800     NO 
 RMS     Displacement     0.062332     0.001200     NO 
 Predicted change in Energy=-2.853357D-03
 Lowest energy point so far.  Saving SCF results.
 GradGradGradGradGradGradGradGradGradGradGradGradGradGradGradGradGradGrad

 Leave Link  103 at Wed Aug 28 11:01:09 2019, MaxMem=   536870912 cpu:         1.0
 (Enter /pbs_home/pkowalski/g09d01/g09/l202.exe)
                          Input orientation:                          
 ---------------------------------------------------------------------
 Center     Atomic      Atomic             Coordinates (Angstroms)
 Number     Number       Type             X           Y           Z
 ---------------------------------------------------------------------
      1          6           0       -1.685243   -0.011851   -0.458718
      2          6           0       -3.003766    0.268175   -0.971978
      3          6           0       -3.792678   -0.853459   -0.637772
      4          8           0       -3.103280   -1.838133   -0.029812
      5          6           0       -1.712455   -1.494713   -0.054684
      6          6           0       -5.153841   -0.904999   -0.911531
      7          6           0       -0.561294    0.708858   -0.214933
      8          6           0       -0.207210    2.122106   -0.566448
      9          6           0        0.532292    0.133877    0.560037
     10          6           0        1.342882    2.105067   -0.544591
     11          6           0        1.713996    1.059340    0.537359
     12          9           0       -0.649588    2.999545    0.360436
     13          9           0       -0.661253    2.543985   -1.757798
     14          9           0        1.766637    1.651732   -1.735596
     15          9           0        1.878994    3.300028   -0.318108
     16          9           0        2.891337    0.474224    0.250451
     17          9           0        1.870337    1.687914    1.721212
     18          6           0       -1.066601   -1.619845    1.317284
     19          6           0        0.341846   -1.011359    1.260014
     20          6           0       -1.887611   -0.948912    2.418092
     21          1           0       -1.371174   -1.067796    3.380193
     22          1           0       -2.872019   -1.432108    2.479176
     23          1           0       -2.021129    0.123188    2.221592
     24          6           0       -1.038623   -2.377591   -1.100267
     25          1           0       -1.132385   -3.429294   -0.798327
     26          1           0        0.024658   -2.126757   -1.209666
     27          1           0       -1.535374   -2.238644   -2.069965
     28          6           0       -5.722584    0.206784   -1.532064
     29          6           0        1.179719   -1.935409    1.981510
     30          6           0        0.397822   -3.094330    2.175551
     31          8           0       -0.857845   -2.984306    1.698708
     32          6           0        0.908232   -4.232286    2.787722
     33          6           0       -4.958936    1.332614   -1.869929
     34          6           0       -3.597054    1.375764   -1.590773
     35          1           0       -2.999889    2.251322   -1.848527
     36          1           0       -6.791966    0.197686   -1.758586
     37          1           0       -5.439817    2.185005   -2.354680
     38          1           0       -5.742986   -1.783518   -0.643576
     39          6           0        2.514509   -1.916347    2.403971
     40          6           0        3.032906   -3.049298    3.021476
     41          6           0        2.237984   -4.189462    3.206239
     42          1           0        4.070912   -3.054036    3.361067
     43          1           0        2.669971   -5.070272    3.688395
     44          1           0        0.285269   -5.117610    2.924930
     45          1           0        3.132456   -1.030922    2.245238
 ---------------------------------------------------------------------
                    Distance matrix (angstroms):
                    1          2          3          4          5
     1  C    0.000000
     2  C    1.442343   0.000000
     3  C    2.276323   1.411431   0.000000
     4  O    2.351615   2.309570   1.347022   0.000000
     5  C    1.537160   2.369955   2.253559   1.432812   0.000000
     6  C    3.610253   2.450064   1.389376   2.419291   3.595148
     7  C    1.357245   2.594800   3.614065   3.603210   2.491300
     8  C    2.598069   3.379681   4.659898   4.935453   3.950828
     9  C    2.444700   3.856010   4.595100   4.177814   2.840612
    10  C    3.695708   4.738163   5.927524   5.965080   4.746947
    11  C    3.700601   5.016106   5.946695   5.650060   4.314425
    12  F    3.288176   3.844199   5.071594   5.438385   4.636848
    13  F    3.044416   3.359195   4.754251   5.305883   4.507406
    14  F    4.038985   5.025345   6.195739   6.229361   4.982937
    15  F    4.867453   5.784550   7.037151   7.162881   5.996452
    16  F    4.656638   6.024038   6.872244   6.431250   5.016445
    17  F    4.503714   5.746809   6.640265   6.343182   5.110706
    18  C    2.474377   3.543720   3.441088   2.451607   1.521539
    19  C    2.839392   4.220441   4.552012   3.770425   2.486406
    20  C    3.032337   3.770899   3.602318   2.874161   2.538346
    21  H    3.993857   4.836483   4.696133   3.901506   3.478090
    22  H    3.472289   3.849518   3.301184   2.552129   2.787285
    23  H    2.704647   3.344471   3.502597   3.175949   2.809682
    24  C    2.535040   3.298229   3.181461   2.387403   1.525374
    25  H    3.478491   4.147710   3.706462   2.647043   2.152229
    26  H    2.821438   3.868274   4.064530   3.355496   2.179685
    27  H    2.752669   3.105784   3.010870   2.604028   2.155494
    28  C    4.183300   2.776587   2.376639   3.646808   4.599879
    29  C    4.226440   5.574982   5.723284   4.732754   3.564402
    30  C    4.558531   5.725747   5.522370   4.324277   3.462078
    31  O    3.764912   4.724000   4.314266   3.056710   2.454308
    32  C    5.922630   7.049341   6.726740   5.455519   4.737253
    33  C    3.810009   2.400424   2.767180   4.108908   4.672102
    34  C    2.619551   1.400590   2.432266   3.606875   3.761771
    35  H    2.963413   2.168231   3.425508   4.476835   4.348349
    36  H    5.273726   3.869648   3.369994   4.554078   5.618624
    37  H    4.745280   3.394178   3.859158   5.200967   5.720449
    38  H    4.431507   3.438112   2.160728   2.710671   4.083550
    39  C    5.427707   6.827923   7.082552   6.122824   4.908154
    40  C    6.602936   7.962080   8.049869   6.959171   5.864976
    41  C    6.802650   8.050091   7.891401   6.673070   5.788026
    42  H    7.548441   8.936634   9.092265   8.027796   6.895373
    43  H    7.858375   9.077962   8.846642   7.589612   6.782397
    44  H    6.434343   7.416895   6.892422   5.564866   5.098469
    45  H    5.617838   7.049209   7.503380   6.686692   5.383112
                    6          7          8          9         10
     6  C    0.000000
     7  C    4.917445   0.000000
     8  C    5.809613   1.498736   0.000000
     9  C    5.964637   1.458463   2.401851   0.000000
    10  C    7.169558   2.384106   1.550340   2.400593   0.000000
    11  C    7.288697   2.421926   2.457417   1.501139   1.549802
    12  F    6.095216   2.363492   1.350819   3.106241   2.364128
    13  F    5.726693   2.399608   1.342927   3.550427   2.383502
    14  F    7.423542   2.936101   2.341843   3.016193   1.342972
    15  F    8.215544   3.560872   2.408613   3.550951   1.329151
    16  F    8.244838   3.491747   3.603309   2.403492   2.385257
    17  F    7.936851   3.258840   3.120595   2.356634   2.363490
    18  C    4.710006   2.832998   4.276587   2.491069   4.811149
    19  C    5.910119   2.439319   3.668246   1.355656   3.737751
    20  C    4.664395   3.382327   4.600259   3.237396   5.342318
    21  H    5.723109   4.091129   5.206368   3.608391   5.730365
    22  H    4.120856   4.145046   5.386044   4.210076   6.278548
    23  H    4.548353   2.900135   3.880611   3.046447   4.784996
    24  C    4.374833   3.246202   4.606895   3.395859   5.106326
    25  H    4.749420   4.217913   5.632740   4.160828   6.067988
    26  H    5.329018   3.061625   4.303525   2.915477   4.482005
    27  H    4.026647   3.616317   4.800076   4.101343   5.429452
    28  C    1.394486   5.350311   5.917789   6.595884   7.382371
    29  C    7.038850   3.853263   4.987895   2.592623   4.767940
    30  C    6.718944   4.593316   5.924173   3.612380   5.943571
    31  O    5.439895   4.170063   5.624029   3.598905   5.981413
    32  C    7.842451   5.965764   7.271380   4.916024   7.173233
    33  C    2.442012   4.739972   4.990116   6.123340   6.485840
    34  C    2.843737   3.399049   3.619020   4.818689   5.101897
    35  H    3.934442   3.315806   3.075627   4.770855   4.536662
    36  H    2.148690   6.439365   6.963016   7.682762   8.443201
    37  H    3.422365   5.527885   5.530091   6.954767   7.020529
    38  H    1.091186   5.765900   6.775298   6.671147   8.083342
    39  C    8.415401   4.817772   5.704406   3.395982   5.122352
    40  C    9.332170   6.125060   7.079193   4.737547   6.491571
    41  C    9.076497   6.598023   7.749066   5.348179   7.381803
    42  H   10.390838   6.957333   7.779470   5.525431   7.022296
    43  H    9.986033   7.686052   8.838109   6.437349   8.435924
    44  H    7.877084   6.672566   8.052686   5.764708   8.082276
    45  H    8.868132   4.766872   5.385214   3.310213   4.562909
                   11         12         13         14         15
    11  C    0.000000
    12  F    3.063042   0.000000
    13  F    3.621288   2.166700   0.000000
    14  F    2.349473   3.471037   2.586747   0.000000
    15  F    2.404108   2.635230   3.016150   2.176873   0.000000
    16  F    1.345663   4.350574   4.575792   2.568239   3.055039
    17  F    1.349465   3.149938   4.386948   3.458552   2.599579
    18  C    3.939293   4.735844   5.192102   5.296275   5.962901
    19  C    2.587048   4.228420   4.770102   4.253911   4.841627
    20  C    4.532306   4.621359   5.580533   6.113101   6.302983
    21  H    4.703688   5.116921   6.320436   6.588853   6.581710
    22  H    5.568617   5.391457   6.216812   6.985091   7.265675
    23  H    4.202878   3.690319   4.852326   5.687087   5.635011
    24  C    4.698002   5.585570   4.979625   4.950613   6.431144
    25  H    5.480308   6.550251   6.068164   5.924493   7.388016
    26  H    4.007140   5.403591   4.752552   4.193813   5.803743
    27  H    5.313496   5.842097   4.871866   5.113717   6.738234
    28  C    7.766086   6.092320   5.579475   7.630055   8.296133
    29  C    3.367424   5.507088   6.118544   5.198935   5.760819
    30  C    4.654993   6.444146   6.955823   6.300462   7.021397
    31  O    4.930939   6.135211   6.522889   6.338390   7.144976
    32  C    5.806435   7.785749   8.309205   7.471206   8.205139
    33  C    7.099136   5.130660   4.466551   6.734480   7.282592
    34  C    5.730298   3.889915   3.164106   5.372738   5.942185
    35  H    5.416086   3.311084   2.358623   4.805417   5.219719
    36  H    8.852412   7.075978   6.564355   8.681271   9.321214
    37  H    7.797952   5.566114   4.829059   7.252629   7.678274
    38  H    8.067405   7.058926   6.767036   8.329939   9.167493
    39  C    3.602745   6.193023   6.877525   5.516023   5.918122
    40  C    4.979083   7.565077   8.232441   6.806824   7.266243
    41  C    5.911632   8.253392   8.853617   7.665731   8.285068
    42  H    5.517992   8.242132   8.940582   7.309576   7.662569
    43  H    6.958092   9.338990   9.936548   8.684528   9.313412
    44  H    6.774693   8.563807   9.029058   8.350985   9.160453
    45  H    3.049274   5.839606   6.572403   4.990904   5.186428
                   16         17         18         19         20
    16  F    0.000000
    17  F    2.163012   0.000000
    18  C    4.603100   4.441850   0.000000
    19  C    3.118666   3.136090   1.535337   0.000000
    20  C    5.437125   4.643346   1.528394   2.513070   0.000000
    21  H    5.508368   4.566568   2.157108   2.726313   1.098398
    22  H    6.466652   5.727040   2.155173   3.462992   1.098303
    23  H    5.304804   4.224009   2.183360   2.792039   1.098106
    24  C    5.040028   5.740307   2.533677   3.056667   3.891113
    25  H    5.703308   6.445947   2.784644   3.500934   4.131346
    26  H    4.137015   5.152503   2.798801   2.728378   4.266700
    27  H    5.686805   6.433486   3.475071   4.014841   4.682963
    28  C    8.800484   8.392258   5.756174   6.786523   5.625513
    29  C    3.425279   3.697726   2.363626   1.440991   3.251506
    30  C    4.760064   5.024398   2.248391   2.275985   3.144018
    31  O    5.302381   5.410464   1.432068   2.350368   2.391811
    32  C    5.702779   6.091950   3.589847   3.609578   4.328268
    33  C    8.176774   7.724086   5.833148   6.587036   5.746783
    34  C    6.804564   6.399925   4.881973   5.416667   4.939364
    35  H    6.501564   6.064616   5.361520   5.610286   5.448183
    36  H    9.893384   9.453320   6.748644   7.839962   6.543090
    37  H    8.895033   8.384411   6.861867   7.530630   6.724504
    38  H    8.969293   8.695156   5.073493   6.422232   4.993425
    39  C    3.239519   3.724488   3.754085   2.616888   4.507193
    40  C    4.484845   5.048112   4.664072   3.807591   5.383974
    41  C    5.559993   6.073221   4.592533   4.181323   5.304986
    42  H    4.849325   5.478845   5.712091   4.742666   6.389424
    43  H    6.527626   7.083947   5.611558   5.271809   6.274618
    44  H    6.724065   7.090595   4.080005   4.431303   4.728249
    45  H    2.510534   3.042961   4.340508   2.959485   5.023711
                   21         22         23         24         25
    21  H    0.000000
    22  H    1.788041   0.000000
    23  H    1.784164   1.791454   0.000000
    24  C    4.679816   4.131307   4.272466   0.000000
    25  H    4.805593   4.213919   4.746568   1.098198   0.000000
    26  H    4.912897   4.741396   4.584870   1.097931   1.790126
    27  H    5.576923   4.809554   4.922568   1.098354   1.788046
    28  C    6.685028   5.186689   5.272352   5.367023   5.901641
    29  C    3.035807   4.113096   3.813252   3.822815   3.912161
    30  C    2.947431   3.680629   4.025651   3.648024   3.361203
    31  O    2.600751   2.659952   3.359041   2.869678   2.551190
    32  C    3.944706   4.714498   5.279376   4.727219   4.203410
    33  C    6.796895   5.560002   5.180151   5.452233   6.202144
    34  C    5.969592   4.997430   4.311220   4.568789   5.458127
    35  H    6.403809   5.684455   4.696040   5.082646   6.071234
    36  H    7.575848   5.998403   6.213554   6.337695   6.790283
    37  H    7.747473   6.560737   6.072955   6.462301   7.245451
    38  H    5.984623   4.256469   5.069214   4.763666   4.897976
    39  C    4.095312   5.408773   4.976442   5.011705   5.083656
    40  C    4.842618   6.146343   6.020611   5.832436   5.664357
    41  C    4.775047   5.851816   6.140726   5.706577   5.289025
    42  H    5.793256   7.184195   6.964633   6.816775   6.672006
    43  H    5.696109   6.738850   7.150522   6.628385   6.105849
    44  H    4.399098   4.873406   5.768893   5.046049   4.326985
    45  H    4.644584   6.022408   5.281285   5.513967   5.762321
                   26         27         28         29         30
    26  H    0.000000
    27  H    1.785030   0.000000
    28  C    6.211292   4.878749   0.000000
    29  C    3.399174   4.886525   8.035918   0.000000
    30  C    3.540501   4.742768   7.880554   1.411422   0.000000
    31  O    3.157981   3.901020   6.654821   2.309075   1.347658
    32  C    4.603593   5.791627   9.073787   2.449352   1.389322
    33  C    6.102410   4.951230   1.401714   7.949631   8.041057
    34  C    5.052692   4.188568   2.426487   6.822216   7.079970
    35  H    5.359440   4.727963   3.419554   7.047483   7.504241
    36  H    7.222929   5.802105   1.093148   9.060142   8.832205
    37  H    7.054278   5.907149   2.161021   8.921805   9.081432
    38  H    5.805513   4.466063   2.179709   7.405267   6.882966
    39  C    4.393405   6.043305   9.372821   1.400179   2.433143
    40  C    5.272874   6.888332  10.392084   2.399287   2.767903
    41  C    5.352922   6.773643  10.254225   2.775002   2.376516
    42  H    6.174432   7.848019  11.423145   3.393155   3.859878
    43  H    6.297060   7.672141  11.204263   3.868032   3.369823
    44  H    5.109600   6.045839   9.181954   3.437512   2.160533
    45  H    4.774477   6.470565   9.706269   2.168140   3.426475
                   31         32         33         34         35
    31  O    0.000000
    32  C    2.421245   0.000000
    33  C    6.941896   9.331960   0.000000
    34  C    6.110169   8.421344   1.390868   0.000000
    35  H    6.677053   8.877239   2.163873   1.090708   0.000000
    36  H    7.569131   9.979309   2.158809   3.409324   4.313392
    37  H    8.009133  10.388630   1.092154   2.152719   2.492757
    38  H    5.549125   7.874577   3.439324   3.934879   5.025576
    39  C    3.607035   2.844462   9.201866   8.009193   8.115528
    40  C    4.109973   2.443019  10.343913   9.209255   9.391918
    41  C    3.648178   1.394715  10.395020   9.382469   9.719550
    42  H    5.202013   3.423381  11.320078  10.146011  10.260746
    43  H    4.555831   2.148758  11.405794  10.425766  10.789373
    44  H    2.713175   1.091196   9.596757   8.810671   9.374397
    45  H    4.476260   3.935758   9.380380   8.111314   8.070793
                   36         37         38         39         40
    36  H    0.000000
    37  H    2.476504   0.000000
    38  H    2.503752   4.332316   0.000000
    39  C   10.411844  10.135934   8.802920   0.000000
    40  C   11.398246  11.317598   9.594325   1.390549   0.000000
    41  C   11.199845  11.423934   9.181803   2.426345   1.402145
    42  H   12.441328  12.270749  10.675390   2.152384   1.092154
    43  H   12.122262  12.446946  10.017314   3.408982   2.158897
    44  H   10.013738  10.676099   7.758238   3.935606   3.440457
    45  H   10.771919  10.246233   9.364033   1.091344   2.164786
                   41         42         43         44         45
    41  C    0.000000
    42  H    2.161663   0.000000
    43  H    1.093122   2.476890   0.000000
    44  H    2.180296   4.333549   2.504381   0.000000
    45  H    3.420523   2.493745   4.314272   5.026876   0.000000
 Stoichiometry    C23H14F6O2
 Framework group  C1[X(C23H14F6O2)]
 Deg. of freedom   129
 Full point group                 C1      NOp   1
 RotChk:  IX=0 Diff= 1.18D-02
 Largest Abelian subgroup         C1      NOp   1
 Largest concise Abelian subgroup C1      NOp   1
                         Standard orientation:                         
 ---------------------------------------------------------------------
 Center     Atomic      Atomic             Coordinates (Angstroms)
 Number     Number       Type             X           Y           Z
 ---------------------------------------------------------------------
      1          6           0        1.411905   -0.310552    0.216372
      2          6           0        2.792042   -0.720830    0.131240
      3          6           0        2.772441   -2.131752    0.098816
      4          8           0        1.538815   -2.658736    0.220977
      5          6           0        0.622861   -1.596132    0.512271
      6          6           0        3.931665   -2.881477   -0.057641
      7          6           0        0.726548    0.846786    0.034806
      8          6           0        1.209739    2.249662   -0.176559
      9          6           0       -0.729914    0.839585   -0.041223
     10          6           0       -0.000585    3.103980    0.280398
     11          6           0       -1.245311    2.249205   -0.068746
     12          9           0        1.461801    2.506707   -1.478521
     13          9           0        2.313509    2.582195    0.512330
     14          9           0        0.065661    3.231043    1.615704
     15          9           0       -0.029093    4.313113   -0.270807
     16          9           0       -2.253487    2.504708    0.785133
     17          9           0       -1.681921    2.590240   -1.299242
     18          6           0       -0.593679   -1.621566   -0.401220
     19          6           0       -1.397791   -0.330368   -0.192726
     20          6           0       -0.220373   -1.779332   -1.874902
     21          1           0       -1.135235   -1.786292   -2.482733
     22          1           0        0.307446   -2.732506   -2.013224
     23          1           0        0.421422   -0.956235   -2.216148
     24          6           0        0.248253   -1.702240    1.987119
     25          1           0       -0.261566   -2.659177    2.161457
     26          1           0       -0.412835   -0.880204    2.291542
     27          1           0        1.159963   -1.666563    2.598586
     28          6           0        5.131151   -2.182338   -0.188139
     29          6           0       -2.775848   -0.749237   -0.148418
     30          6           0       -2.748036   -2.156490   -0.043641
     31          8           0       -1.504300   -2.674928   -0.066533
     32          6           0       -3.909395   -2.907621    0.087745
     33          6           0        5.173706   -0.781513   -0.162072
     34          6           0        4.007832   -0.039224   -0.006315
     35          1           0        4.035972    1.050987    0.010706
     36          1           0        6.060437   -2.743849   -0.315044
     37          1           0        6.132211   -0.268832   -0.268034
     38          1           0        3.891163   -3.971690   -0.079595
     39          6           0       -4.000600   -0.071635   -0.111824
     40          6           0       -5.168631   -0.815394    0.015270
     41          6           0       -5.118523   -2.213033    0.115801
     42          1           0       -6.134540   -0.306418    0.042881
     43          1           0       -6.049900   -2.775402    0.221593
     44          1           0       -3.863044   -3.994771    0.169386
     45          1           0       -4.032572    1.017306   -0.176775
 ---------------------------------------------------------------------
 Rotational constants (GHZ):      0.2053701      0.1505364      0.0958733
 Leave Link  202 at Wed Aug 28 11:01:09 2019, MaxMem=   536870912 cpu:         0.0
 (Enter /pbs_home/pkowalski/g09d01/g09/l301.exe)
 Basis read from rwf:  (5D, 7F)
 No pseudopotential information found on rwf file.
 There are   535 symmetry adapted cartesian basis functions of A   symmetry.
 There are   504 symmetry adapted basis functions of A   symmetry.
   504 basis functions,   873 primitive gaussians,   535 cartesian basis functions
   111 alpha electrons      111 beta electrons
       nuclear repulsion energy      3363.6593725843 Hartrees.
 IExCor= 1009 DFT=T Ex+Corr=PBE1PBE ExCW=0 ScaHFX=  0.250000
 ScaDFX=  0.750000  0.750000  1.000000  1.000000 ScalE2=  1.000000  1.000000
 IRadAn=      0 IRanWt=     -1 IRanGd=            0 ICorTp=0 IEmpDi=  4
 NAtoms=   45 NActive=   45 NUniq=   45 SFac= 1.00D+00 NAtFMM=   60 NAOKFM=F Big=F
 Integral buffers will be    131072 words long.
 Raffenetti 2 integral format.
 Two-electron integral symmetry is turned on.
 No density basis found on file   724.
 Leave Link  301 at Wed Aug 28 11:01:09 2019, MaxMem=   536870912 cpu:         0.6
 (Enter /pbs_home/pkowalski/g09d01/g09/l302.exe)
 NPDir=0 NMtPBC=     1 NCelOv=     1 NCel=       1 NClECP=     1 NCelD=      1
         NCelK=      1 NCelE2=     1 NClLst=     1 CellRange=     0.0.
 One-electron integrals computed using PRISM.
 NBasis=   504 RedAO= T EigKep=  2.52D-04  NBF=   504
 NBsUse=   504 1.00D-06 EigRej= -1.00D+00 NBFU=   504
 Precomputing XC quadrature grid using
 IXCGrd= 4 IRadAn=           0 IRanWt=          -1 IRanGd=           0 AccXCQ= 0.00D+00.
 Generated NRdTot=       0 NPtTot=           0 NUsed=           0 NTot=          32
 NSgBfM=   517   520   521   524   524 MxSgAt=    45 MxSgA2=    45.
 Leave Link  302 at Wed Aug 28 11:01:10 2019, MaxMem=   536870912 cpu:         9.8
 (Enter /pbs_home/pkowalski/g09d01/g09/l303.exe)
 DipDrv:  MaxL=1.
 Leave Link  303 at Wed Aug 28 11:01:11 2019, MaxMem=   536870912 cpu:         1.1
 (Enter /pbs_home/pkowalski/g09d01/g09/l401.exe)
 Initial guess from the checkpoint file:  "dae0097freq_closed_pbe0.chk"
 B after Tr=     0.000000    0.000000    0.000000
         Rot=    0.999985   -0.000704   -0.003603   -0.004143 Ang=  -0.63 deg.
 Guess basis will be translated and rotated to current coordinates.
 JPrj=2 DoOrth=T DoCkMO=T.
 Generating alternative initial guess.
 ExpMin= 1.22D-01 ExpMax= 2.89D+03 ExpMxC= 4.35D+02 IAcc=1 IRadAn=         1 AccDes= 0.00D+00
 Harris functional with IExCor= 1009 and IRadAn=       1 diagonalized for initial guess.
 HarFok:  IExCor= 1009 AccDes= 0.00D+00 IRadAn=         1 IDoV= 1 UseB2=F ITyADJ=14
 ICtDFT=  3500011 ScaDFX=  1.000000  1.000000  1.000000  1.000000
 FoFCou: FMM=F IPFlag=           0 FMFlag=      100000 FMFlg1=           0
         NFxFlg=           0 DoJE=T BraDBF=F KetDBF=T FulRan=T
         wScrn=  0.000000 ICntrl=     500 IOpCl=  0 I1Cent=   200000004 NGrid=           0
         NMat0=    1 NMatS0=      1 NMatT0=    0 NMatD0=    1 NMtDS0=    0 NMtDT0=    0
 Petite list used in FoFCou.
 Harris En= -1631.61958838876    
 Leave Link  401 at Wed Aug 28 11:01:14 2019, MaxMem=   536870912 cpu:        26.3
 (Enter /pbs_home/pkowalski/g09d01/g09/l502.exe)
 Closed shell SCF:
 Using DIIS extrapolation, IDIIS=  1040.
 Integral symmetry usage will be decided dynamically.
 IVT=      885537 IEndB=      885537 NGot=   536870912 MDV=   536288776
 LenX=   536288776 LenY=   536002016
 Requested convergence on RMS density matrix=1.00D-08 within 128 cycles.
 Requested convergence on MAX density matrix=1.00D-06.
 Requested convergence on             energy=1.00D-06.
 No special actions if energy rises.
 Fock matrices will be formed incrementally for  20 cycles.
 Integral accuracy reduced to 1.0D-05 until final iterations.

 Cycle   1  Pass 0  IDiag  1:
 FoFJK:  IHMeth= 1 ICntrl=       0 DoSepK=F KAlg= 0 I1Cent=   0 FoldK=F
 IRaf= 760000000 NMat=   1 IRICut=       1 DoRegI=T DoRafI=F ISym2E= 0.
 FoFCou: FMM=F IPFlag=           0 FMFlag=      100000 FMFlg1=           0
         NFxFlg=           0 DoJE=F BraDBF=F KetDBF=F FulRan=T
         wScrn=  0.000000 ICntrl=       0 IOpCl=  0 I1Cent=           0 NGrid=           0
         NMat0=    1 NMatS0=      1 NMatT0=    0 NMatD0=    1 NMtDS0=    0 NMtDT0=    0
 Symmetry not used in FoFCou.
 E= -1631.41743360133    
 DIIS: error= 3.60D-03 at cycle   1 NSaved=   1.
 NSaved= 1 IEnMin= 1 EnMin= -1631.41743360133     IErMin= 1 ErrMin= 3.60D-03
 ErrMax= 3.60D-03  0.00D+00 EMaxC= 1.00D-01 BMatC= 1.92D-02 BMatP= 1.92D-02
 IDIUse=3 WtCom= 9.64D-01 WtEn= 3.60D-02
 Coeff-Com:  0.100D+01
 Coeff-En:   0.100D+01
 Coeff:      0.100D+01
 Gap=     0.607 Goal=   None    Shift=    0.000
 GapD=    0.607 DampG=2.000 DampE=1.000 DampFc=2.0000 IDamp=-1.
 RMSDP=7.30D-04 MaxDP=3.79D-02              OVMax= 1.93D-02

 Cycle   2  Pass 0  IDiag  1:
 RMSU=  7.29D-04    CP:  9.98D-01
 E= -1631.44191151333     Delta-E=       -0.024477911998 Rises=F Damp=F
 DIIS: error= 5.21D-04 at cycle   2 NSaved=   2.
 NSaved= 2 IEnMin= 2 EnMin= -1631.44191151333     IErMin= 2 ErrMin= 5.21D-04
 ErrMax= 5.21D-04  0.00D+00 EMaxC= 1.00D-01 BMatC= 2.59D-04 BMatP= 1.92D-02
 IDIUse=3 WtCom= 9.95D-01 WtEn= 5.21D-03
 Coeff-Com: -0.540D-01 0.105D+01
 Coeff-En:   0.000D+00 0.100D+01
 Coeff:     -0.537D-01 0.105D+01
 Gap=     0.116 Goal=   None    Shift=    0.000
 RMSDP=1.00D-04 MaxDP=4.61D-03 DE=-2.45D-02 OVMax= 4.77D-03

 Cycle   3  Pass 0  IDiag  1:
 RMSU=  9.64D-05    CP:  9.97D-01  1.03D+00
 E= -1631.44213591906     Delta-E=       -0.000224405730 Rises=F Damp=F
 DIIS: error= 5.17D-04 at cycle   3 NSaved=   3.
 NSaved= 3 IEnMin= 3 EnMin= -1631.44213591906     IErMin= 3 ErrMin= 5.17D-04
 ErrMax= 5.17D-04  0.00D+00 EMaxC= 1.00D-01 BMatC= 2.64D-04 BMatP= 2.59D-04
 IDIUse=3 WtCom= 9.95D-01 WtEn= 5.17D-03
 Coeff-Com: -0.375D-01 0.568D+00 0.469D+00
 Coeff-En:   0.000D+00 0.537D-01 0.946D+00
 Coeff:     -0.374D-01 0.566D+00 0.472D+00
 Gap=     0.116 Goal=   None    Shift=    0.000
 RMSDP=5.99D-05 MaxDP=2.38D-03 DE=-2.24D-04 OVMax= 3.39D-03

 Cycle   4  Pass 0  IDiag  1:
 RMSU=  3.64D-05    CP:  9.98D-01  1.05D+00  5.28D-01
 E= -1631.44231719888     Delta-E=       -0.000181279815 Rises=F Damp=F
 DIIS: error= 8.91D-05 at cycle   4 NSaved=   4.
 NSaved= 4 IEnMin= 4 EnMin= -1631.44231719888     IErMin= 4 ErrMin= 8.91D-05
 ErrMax= 8.91D-05  0.00D+00 EMaxC= 1.00D-01 BMatC= 1.83D-05 BMatP= 2.59D-04
 IDIUse=1 WtCom= 1.00D+00 WtEn= 0.00D+00
 Coeff-Com: -0.755D-02 0.878D-01 0.217D+00 0.702D+00
 Coeff:     -0.755D-02 0.878D-01 0.217D+00 0.702D+00
 Gap=     0.116 Goal=   None    Shift=    0.000
 RMSDP=2.05D-05 MaxDP=1.03D-03 DE=-1.81D-04 OVMax= 2.25D-03

 Cycle   5  Pass 0  IDiag  1:
 RMSU=  1.58D-05    CP:  9.98D-01  1.05D+00  6.06D-01  7.15D-01
 E= -1631.44232625924     Delta-E=       -0.000009060364 Rises=F Damp=F
 DIIS: error= 7.59D-05 at cycle   5 NSaved=   5.
 NSaved= 5 IEnMin= 5 EnMin= -1631.44232625924     IErMin= 5 ErrMin= 7.59D-05
 ErrMax= 7.59D-05  0.00D+00 EMaxC= 1.00D-01 BMatC= 7.14D-06 BMatP= 1.83D-05
 IDIUse=1 WtCom= 1.00D+00 WtEn= 0.00D+00
 Coeff-Com: -0.766D-03-0.656D-02 0.914D-01 0.473D+00 0.443D+00
 Coeff:     -0.766D-03-0.656D-02 0.914D-01 0.473D+00 0.443D+00
 Gap=     0.116 Goal=   None    Shift=    0.000
 RMSDP=9.09D-06 MaxDP=5.26D-04 DE=-9.06D-06 OVMax= 1.08D-03

 Initial convergence to 1.0D-05 achieved.  Increase integral accuracy.
 Cycle   6  Pass 1  IDiag  1:
 E= -1631.44235018364     Delta-E=       -0.000023924396 Rises=F Damp=F
 DIIS: error= 1.38D-04 at cycle   1 NSaved=   1.
 NSaved= 1 IEnMin= 1 EnMin= -1631.44235018364     IErMin= 1 ErrMin= 1.38D-04
 ErrMax= 1.38D-04  0.00D+00 EMaxC= 1.00D-01 BMatC= 6.12D-06 BMatP= 6.12D-06
 IDIUse=3 WtCom= 9.99D-01 WtEn= 1.38D-03
 Coeff-Com:  0.100D+01
 Coeff-En:   0.100D+01
 Coeff:      0.100D+01
 Gap=     0.116 Goal=   None    Shift=    0.000
 RMSDP=9.09D-06 MaxDP=5.26D-04 DE=-2.39D-05 OVMax= 4.14D-04

 Cycle   7  Pass 1  IDiag  1:
 RMSU=  1.31D-04    CP:  1.00D+00
 E= -1631.44235578351     Delta-E=       -0.000005599868 Rises=F Damp=F
 DIIS: error= 2.18D-05 at cycle   2 NSaved=   2.
 NSaved= 2 IEnMin= 2 EnMin= -1631.44235578351     IErMin= 2 ErrMin= 2.18D-05
 ErrMax= 2.18D-05  0.00D+00 EMaxC= 1.00D-01 BMatC= 5.10D-07 BMatP= 6.12D-06
 IDIUse=1 WtCom= 1.00D+00 WtEn= 0.00D+00
 Coeff-Com:  0.101D+00 0.899D+00
 Coeff:      0.101D+00 0.899D+00
 Gap=     0.116 Goal=   None    Shift=    0.000
 RMSDP=6.00D-06 MaxDP=2.88D-04 DE=-5.60D-06 OVMax= 7.26D-04

 Cycle   8  Pass 1  IDiag  1:
 RMSU=  5.76D-06    CP:  1.00D+00  1.01D+00
 E= -1631.44235480006     Delta-E=        0.000000983442 Rises=F Damp=F
 DIIS: error= 3.91D-05 at cycle   3 NSaved=   3.
 NSaved= 3 IEnMin= 2 EnMin= -1631.44235578351     IErMin= 2 ErrMin= 2.18D-05
 ErrMax= 3.91D-05  0.00D+00 EMaxC= 1.00D-01 BMatC= 1.43D-06 BMatP= 5.10D-07
 IDIUse=1 WtCom= 1.00D+00 WtEn= 0.00D+00
 Coeff-Com: -0.502D-02 0.630D+00 0.375D+00
 Coeff:     -0.502D-02 0.630D+00 0.375D+00
 Gap=     0.116 Goal=   None    Shift=    0.000
 RMSDP=3.77D-06 MaxDP=1.98D-04 DE= 9.83D-07 OVMax= 4.88D-04

 Cycle   9  Pass 1  IDiag  1:
 RMSU=  1.09D-06    CP:  1.00D+00  1.02D+00  3.78D-01
 E= -1631.44235629098     Delta-E=       -0.000001490920 Rises=F Damp=F
 DIIS: error= 3.15D-06 at cycle   4 NSaved=   4.
 NSaved= 4 IEnMin= 4 EnMin= -1631.44235629098     IErMin= 4 ErrMin= 3.15D-06
 ErrMax= 3.15D-06  0.00D+00 EMaxC= 1.00D-01 BMatC= 1.67D-08 BMatP= 5.10D-07
 IDIUse=1 WtCom= 1.00D+00 WtEn= 0.00D+00
 Coeff-Com: -0.523D-02 0.341D+00 0.214D+00 0.450D+00
 Coeff:     -0.523D-02 0.341D+00 0.214D+00 0.450D+00
 Gap=     0.116 Goal=   None    Shift=    0.000
 RMSDP=4.74D-07 MaxDP=1.78D-05 DE=-1.49D-06 OVMax= 2.97D-05

 Cycle  10  Pass 1  IDiag  1:
 RMSU=  3.33D-07    CP:  1.00D+00  1.02D+00  3.98D-01  7.15D-01
 E= -1631.44235630463     Delta-E=       -0.000000013648 Rises=F Damp=F
 DIIS: error= 6.43D-07 at cycle   5 NSaved=   5.
 NSaved= 5 IEnMin= 5 EnMin= -1631.44235630463     IErMin= 5 ErrMin= 6.43D-07
 ErrMax= 6.43D-07  0.00D+00 EMaxC= 1.00D-01 BMatC= 5.60D-10 BMatP= 1.67D-08
 IDIUse=1 WtCom= 1.00D+00 WtEn= 0.00D+00
 Coeff-Com: -0.202D-02 0.112D+00 0.723D-01 0.210D+00 0.608D+00
 Coeff:     -0.202D-02 0.112D+00 0.723D-01 0.210D+00 0.608D+00
 Gap=     0.116 Goal=   None    Shift=    0.000
 RMSDP=1.16D-07 MaxDP=5.80D-06 DE=-1.36D-08 OVMax= 4.07D-06

 Cycle  11  Pass 1  IDiag  1:
 RMSU=  1.13D-07    CP:  1.00D+00  1.02D+00  3.94D-01  7.08D-01  9.72D-01
 E= -1631.44235630511     Delta-E=       -0.000000000480 Rises=F Damp=F
 DIIS: error= 1.55D-07 at cycle   6 NSaved=   6.
 NSaved= 6 IEnMin= 6 EnMin= -1631.44235630511     IErMin= 6 ErrMin= 1.55D-07
 ErrMax= 1.55D-07  0.00D+00 EMaxC= 1.00D-01 BMatC= 3.60D-11 BMatP= 5.60D-10
 IDIUse=1 WtCom= 1.00D+00 WtEn= 0.00D+00
 Coeff-Com: -0.166D-03 0.285D-02 0.240D-02 0.263D-01 0.228D+00 0.741D+00
 Coeff:     -0.166D-03 0.285D-02 0.240D-02 0.263D-01 0.228D+00 0.741D+00
 Gap=     0.116 Goal=   None    Shift=    0.000
 RMSDP=3.05D-08 MaxDP=1.19D-06 DE=-4.80D-10 OVMax= 2.06D-06

 Cycle  12  Pass 1  IDiag  1:
 RMSU=  1.86D-08    CP:  1.00D+00  1.02D+00  3.95D-01  7.22D-01  1.00D+00
                    CP:  8.85D-01
 E= -1631.44235630504     Delta-E=        0.000000000073 Rises=F Damp=F
 DIIS: error= 9.61D-08 at cycle   7 NSaved=   7.
 NSaved= 7 IEnMin= 6 EnMin= -1631.44235630511     IErMin= 7 ErrMin= 9.61D-08
 ErrMax= 9.61D-08  0.00D+00 EMaxC= 1.00D-01 BMatC= 7.61D-12 BMatP= 3.60D-11
 IDIUse=1 WtCom= 1.00D+00 WtEn= 0.00D+00
 Coeff-Com:  0.414D-04-0.586D-02-0.348D-02 0.853D-03 0.863D-01 0.410D+00
 Coeff-Com:  0.512D+00
 Coeff:      0.414D-04-0.586D-02-0.348D-02 0.853D-03 0.863D-01 0.410D+00
 Coeff:      0.512D+00
 Gap=     0.116 Goal=   None    Shift=    0.000
 RMSDP=9.63D-09 MaxDP=4.16D-07 DE= 7.28D-11 OVMax= 1.09D-06

 SCF Done:  E(RPBE1PBE) =  -1631.44235631     A.U. after   12 cycles
            NFock= 12  Conv=0.96D-08     -V/T= 2.0080
 KE= 1.618518379956D+03 PE=-1.055163229651D+04 EE= 3.938012187661D+03
 Leave Link  502 at Wed Aug 28 11:06:07 2019, MaxMem=   536870912 cpu:      2333.3
 (Enter /pbs_home/pkowalski/g09d01/g09/l701.exe)
 Compute integral first derivatives.
 ... and contract with generalized density number  0.
 Leave Link  701 at Wed Aug 28 11:06:08 2019, MaxMem=   536870912 cpu:         4.3
 (Enter /pbs_home/pkowalski/g09d01/g09/l702.exe)
 L702 exits ... SP integral derivatives will be done elsewhere.
 Leave Link  702 at Wed Aug 28 11:06:08 2019, MaxMem=   536870912 cpu:         0.2
 (Enter /pbs_home/pkowalski/g09d01/g09/l703.exe)
 Compute integral first derivatives, UseDBF=F ICtDFT=           0.
 Integral derivatives from FoFJK, PRISM(SPDF).
 Calling FoFJK, ICntrl=      2127 FMM=F ISym2X=0 I1Cent= 0 IOpClX= 0 NMat=1 NMatS=1 NMatT=0.
 FoFJK:  IHMeth= 1 ICntrl=    2127 DoSepK=F KAlg= 0 I1Cent=   0 FoldK=F
 IRaf=         0 NMat=   1 IRICut=       1 DoRegI=T DoRafI=F ISym2E= 0.
 FoFCou: FMM=F IPFlag=           0 FMFlag=      100000 FMFlg1=         800
         NFxFlg=           0 DoJE=F BraDBF=F KetDBF=F FulRan=T
         wScrn=  0.000000 ICntrl=    2127 IOpCl=  0 I1Cent=           0 NGrid=           0
         NMat0=    1 NMatS0=      1 NMatT0=    0 NMatD0=    1 NMtDS0=    0 NMtDT0=    0
 Symmetry not used in FoFCou.
 Leave Link  703 at Wed Aug 28 11:07:39 2019, MaxMem=   536870912 cpu:       726.6
 (Enter /pbs_home/pkowalski/g09d01/g09/l716.exe)
 Dipole        = 7.49444218D-04-1.39044765D+00 2.82519217D-02
 ***** Axes restored to original set *****
 -------------------------------------------------------------------
 Center     Atomic                   Forces (Hartrees/Bohr)
 Number     Number              X              Y              Z
 -------------------------------------------------------------------
      1        6           0.002841438    0.000406996   -0.002075659
      2        6          -0.000361477   -0.000207805    0.001301257
      3        6           0.001149651   -0.000550677   -0.001779586
      4        8          -0.002027735    0.001373185    0.002592123
      5        6           0.002185925    0.001308968    0.000970481
      6        6          -0.000373754    0.000057079   -0.000525404
      7        6          -0.002038512   -0.001340229    0.001362617
      8        6          -0.000148079   -0.000761343    0.000060561
      9        6          -0.001804302    0.000262479    0.001347207
     10        6          -0.000303268   -0.002299113   -0.002240058
     11        6          -0.000615404   -0.000399842    0.000974472
     12        9           0.000191374    0.000709254    0.001358424
     13        9          -0.000721788   -0.000662805   -0.001403968
     14        9           0.000577316    0.000615159   -0.000258623
     15        9          -0.000291607    0.000801802    0.000815005
     16        9          -0.000339468   -0.001583344   -0.000602141
     17        9           0.000431142    0.001114097    0.001452891
     18        6           0.000071486    0.002851052   -0.000260596
     19        6           0.000240600   -0.000356711   -0.001349257
     20        6           0.000082430   -0.000837424    0.000652317
     21        1           0.000255585    0.000201933    0.000211876
     22        1          -0.000041324    0.000169802   -0.000055233
     23        1          -0.000069927    0.000216939   -0.000302763
     24        6          -0.000550826    0.000357984   -0.001356522
     25        1           0.000076508    0.000102601    0.000084303
     26        1           0.000391792    0.000047607   -0.000006533
     27        1           0.000091233    0.000251238   -0.000385012
     28        6          -0.000627875   -0.000067618    0.000018524
     29        6          -0.000121158   -0.000878422   -0.000547611
     30        6          -0.000329187    0.001004434    0.000764832
     31        8           0.001385032   -0.001894508   -0.001283408
     32        6           0.000268815   -0.000144432    0.000598473
     33        6          -0.000264583    0.000235199   -0.000234430
     34        6           0.000012898    0.000101965   -0.000005368
     35        1           0.000065976   -0.000267594    0.000044569
     36        1           0.000155061    0.000045120    0.000022394
     37        1           0.000122797   -0.000200658    0.000009171
     38        1           0.000250788    0.000081635   -0.000025633
     39        6          -0.000074894    0.000642710   -0.000323991
     40        6           0.000510324   -0.000175491    0.000239005
     41        6           0.000127657   -0.000433070    0.000072522
     42        1          -0.000248971   -0.000037252    0.000034369
     43        1          -0.000020252    0.000160395   -0.000023016
     44        1           0.000054263    0.000218352    0.000003468
     45        1          -0.000165701   -0.000239647    0.000053950
 -------------------------------------------------------------------
 Cartesian Forces:  Max     0.002851052 RMS     0.000886473
 Leave Link  716 at Wed Aug 28 11:07:39 2019, MaxMem=   536870912 cpu:         0.2
 (Enter /pbs_home/pkowalski/g09d01/g09/l103.exe)

 GradGradGradGradGradGradGradGradGradGradGradGradGradGradGradGradGradGrad
 Berny optimization.
 Using GEDIIS/GDIIS optimizer.
 FormGI is forming the generalized inverse of G from B-inverse, IUseBI=4.
 Internal  Forces:  Max     0.003582556 RMS     0.000513668
 Search for a local minimum.
 Step number   4 out of a maximum of  270
 All quantities printed in internal units (Hartrees-Bohrs-Radians)
 RMS Force = .51367D-03 SwitMx=.10000D-02 MixMth= 2
 Mixed Optimization -- En-DIIS/RFO-DIIS
 Swapping is turned off.
 Update second derivatives using D2CorX and points    3    4
 DE= -2.89D-03 DEPred=-2.85D-03 R= 1.01D+00
 TightC=F SS=  1.41D+00  RLast= 5.26D-01 DXNew= 1.4270D+00 1.5793D+00
 Trust test= 1.01D+00 RLast= 5.26D-01 DXMaxT set to 1.43D+00
 ITU=  1  1  1  0
     Eigenvalues ---    0.00229   0.00230   0.00506   0.00797   0.00951
     Eigenvalues ---    0.00980   0.01086   0.01148   0.01278   0.01294
     Eigenvalues ---    0.01952   0.01973   0.01978   0.01986   0.01995
     Eigenvalues ---    0.02002   0.02002   0.02007   0.02075   0.02086
     Eigenvalues ---    0.02089   0.02093   0.02101   0.02105   0.02124
     Eigenvalues ---    0.02175   0.02281   0.02301   0.04429   0.04665
     Eigenvalues ---    0.04947   0.05498   0.05506   0.05738   0.05744
     Eigenvalues ---    0.05874   0.06284   0.07490   0.07516   0.08085
     Eigenvalues ---    0.08826   0.09025   0.09254   0.09507   0.10168
     Eigenvalues ---    0.10509   0.11109   0.12165   0.12427   0.14152
     Eigenvalues ---    0.14515   0.15918   0.16000   0.16000   0.16000
     Eigenvalues ---    0.16000   0.16000   0.16000   0.16000   0.16000
     Eigenvalues ---    0.16000   0.16000   0.16001   0.16007   0.16034
     Eigenvalues ---    0.16931   0.17382   0.20709   0.21984   0.22002
     Eigenvalues ---    0.22589   0.22699   0.24123   0.24242   0.24355
     Eigenvalues ---    0.24410   0.24713   0.24759   0.24805   0.25746
     Eigenvalues ---    0.27007   0.27832   0.28128   0.28382   0.28419
     Eigenvalues ---    0.28463   0.31924   0.32455   0.32474   0.32516
     Eigenvalues ---    0.32549   0.32580   0.32594   0.33039   0.33578
     Eigenvalues ---    0.34616   0.35722   0.35725   0.35727   0.35730
     Eigenvalues ---    0.35739   0.35815   0.36055   0.36355   0.37085
     Eigenvalues ---    0.37376   0.40070   0.40199   0.41425   0.41527
     Eigenvalues ---    0.41850   0.43839   0.44440   0.44593   0.45155
     Eigenvalues ---    0.45696   0.45793   0.46132   0.46145   0.47102
     Eigenvalues ---    0.47479   0.47869   0.48217   0.48369   0.48468
     Eigenvalues ---    0.48719   0.49750   0.52273   0.52411
 En-DIIS/RFO-DIIS IScMMF=        0 using points:     4    3
 RFO step:  Lambda=-2.42950786D-04.
 NNeg= 0 NP= 2 Switch=  2.50D-03 Rises=F DC=  2.89D-03 SmlDif=  1.00D-05
 RMS Error=  0.2318472453D-02 NUsed= 2 EDIIS=F
 DidBck=F Rises=F RFO-DIIS coefs:    1.33680   -0.33680
 Iteration  1 RMS(Cart)=  0.04841628 RMS(Int)=  0.00081395
 Iteration  2 RMS(Cart)=  0.00182938 RMS(Int)=  0.00031849
 Iteration  3 RMS(Cart)=  0.00000085 RMS(Int)=  0.00031849
 ITry= 1 IFail=0 DXMaxC= 2.26D-01 DCOld= 1.00D+10 DXMaxT= 1.43D+00 DXLimC= 3.00D+00 Rises=F
 Variable       Old X    -DE/DX   Delta X   Delta X   Delta X     New X
                                 (Linear)    (Quad)   (Total)
    R1        2.72563   0.00002   0.00071   0.00036   0.00121   2.72685
    R2        2.90481  -0.00149   0.00250  -0.00545  -0.00388   2.90093
    R3        2.56482  -0.00358   0.00684  -0.01822  -0.01106   2.55376
    R4        2.66722  -0.00067   0.00176  -0.00200   0.00009   2.66731
    R5        2.64673   0.00009  -0.00028   0.00028  -0.00005   2.64668
    R6        2.54550  -0.00004  -0.00046  -0.00050  -0.00083   2.54468
    R7        2.62554   0.00054  -0.00007   0.00143   0.00131   2.62685
    R8        2.70762   0.00153   0.00356   0.00544   0.00869   2.71632
    R9        2.87529   0.00018  -0.00244   0.00260  -0.00051   2.87479
   R10        2.88254   0.00070  -0.00139   0.00320   0.00181   2.88435
   R11        2.63520   0.00008  -0.00032   0.00020  -0.00008   2.63512
   R12        2.06204  -0.00021   0.00036  -0.00069  -0.00033   2.06171
   R13        2.83220  -0.00119   0.00073  -0.00519  -0.00437   2.82783
   R14        2.75609  -0.00062  -0.00175  -0.00281  -0.00324   2.75285
   R15        2.92972   0.00020   0.00258   0.00248   0.00476   2.93448
   R16        2.55268   0.00133  -0.00061   0.00279   0.00219   2.55486
   R17        2.53776   0.00128  -0.00033   0.00233   0.00200   2.53976
   R18        2.83674  -0.00136   0.00009  -0.00511  -0.00485   2.83189
   R19        2.56182  -0.00227   0.00386  -0.01330  -0.00889   2.55293
   R20        2.92870   0.00078   0.00239   0.00522   0.00722   2.93592
   R21        2.53785   0.00020  -0.00062  -0.00066  -0.00127   2.53657
   R22        2.51173   0.00074  -0.00075   0.00035  -0.00040   2.51133
   R23        2.54293   0.00052  -0.00135   0.00060  -0.00075   2.54218
   R24        2.55012   0.00184   0.00083   0.00387   0.00470   2.55481
   R25        2.90137  -0.00196   0.00098  -0.00714  -0.00664   2.89472
   R26        2.88825   0.00013  -0.00111   0.00046  -0.00065   2.88760
   R27        2.70622   0.00180   0.00414   0.00639   0.01032   2.71654
   R28        2.72308  -0.00001  -0.00084   0.00022  -0.00047   2.72261
   R29        2.07567   0.00028  -0.00045   0.00098   0.00053   2.07620
   R30        2.07549  -0.00004  -0.00049  -0.00037  -0.00086   2.07464
   R31        2.07512   0.00027  -0.00002   0.00083   0.00081   2.07593
   R32        2.07529  -0.00008  -0.00052  -0.00053  -0.00106   2.07423
   R33        2.07479   0.00039   0.00007   0.00130   0.00137   2.07616
   R34        2.07559   0.00033  -0.00040   0.00117   0.00077   2.07635
   R35        2.64886   0.00005  -0.00007   0.00014   0.00016   2.64902
   R36        2.06575  -0.00016   0.00042  -0.00040   0.00001   2.06576
   R37        2.66720  -0.00070   0.00119  -0.00236  -0.00100   2.66620
   R38        2.64596   0.00004  -0.00068   0.00025  -0.00044   2.64552
   R39        2.54670   0.00020  -0.00026   0.00004  -0.00023   2.54647
   R40        2.62544   0.00056  -0.00005   0.00150   0.00142   2.62685
   R41        2.63563   0.00009  -0.00014   0.00018   0.00006   2.63569
   R42        2.06206  -0.00021   0.00036  -0.00069  -0.00033   2.06173
   R43        2.62836   0.00032  -0.00049   0.00090   0.00046   2.62882
   R44        2.06387  -0.00021   0.00032  -0.00066  -0.00034   2.06354
   R45        2.06114  -0.00019   0.00068  -0.00063   0.00006   2.06119
   R46        2.62776   0.00044  -0.00068   0.00126   0.00061   2.62837
   R47        2.06234  -0.00030   0.00129  -0.00108   0.00020   2.06255
   R48        2.64967   0.00002   0.00023  -0.00003   0.00024   2.64991
   R49        2.06387  -0.00023   0.00030  -0.00070  -0.00040   2.06348
   R50        2.06570  -0.00015   0.00040  -0.00037   0.00004   2.06574
    A1        1.83863   0.00030  -0.00357   0.00070  -0.00404   1.83459
    A2        2.37150   0.00038   0.00474   0.00159   0.00723   2.37873
    A3        2.07111  -0.00068  -0.00035  -0.00202  -0.00237   2.06874
    A4        1.84670   0.00019  -0.00086   0.00042  -0.00090   1.84580
    A5        2.34338  -0.00004   0.00135   0.00202   0.00370   2.34708
    A6        2.09010  -0.00013  -0.00085  -0.00113  -0.00197   2.08814
    A7        1.98419  -0.00005   0.00186  -0.00250  -0.00116   1.98302
    A8        2.12989  -0.00002   0.00033   0.00015   0.00052   2.13041
    A9        2.16907   0.00008  -0.00219   0.00222   0.00040   2.16946
   A10        1.88994  -0.00035  -0.00458  -0.00200  -0.00837   1.88157
   A11        1.82654  -0.00020  -0.00025  -0.00521  -0.00577   1.82077
   A12        1.88476   0.00059   0.00682   0.01231   0.01899   1.90374
   A13        1.95019  -0.00104  -0.00059  -0.01581  -0.01647   1.93373
   A14        1.95700  -0.00018  -0.00441  -0.00051  -0.00475   1.95225
   A15        1.87756   0.00032  -0.00121   0.00167   0.00053   1.87809
   A16        1.96380   0.00042  -0.00044   0.00623   0.00593   1.96973
   A17        2.04617   0.00029  -0.00047   0.00138   0.00082   2.04699
   A18        2.10648  -0.00031  -0.00106  -0.00198  -0.00299   2.10349
   A19        2.13052   0.00002   0.00152   0.00059   0.00216   2.13269
   A20        2.28397  -0.00074   0.00223  -0.00557  -0.00554   2.27843
   A21        2.10254   0.00044   0.00055   0.00532   0.00505   2.10759
   A22        1.89571   0.00031   0.00065   0.00115   0.00139   1.89710
   A23        1.79522  -0.00038   0.00487  -0.00148   0.00361   1.79883
   A24        1.95434   0.00024   0.00219   0.00001   0.00224   1.95657
   A25        2.00912  -0.00058   0.00030  -0.00789  -0.00774   2.00138
   A26        1.90170  -0.00014  -0.00517  -0.00240  -0.00759   1.89412
   A27        1.93265   0.00034   0.00053   0.00263   0.00301   1.93566
   A28        1.86914   0.00050  -0.00279   0.00876   0.00600   1.87513
   A29        1.91685   0.00044   0.00158   0.00374   0.00470   1.92154
   A30        2.09679   0.00084   0.00096   0.00823   0.00854   2.10533
   A31        2.26426  -0.00124  -0.00006  -0.00569  -0.00821   2.25605
   A32        1.83038  -0.00015  -0.00006   0.00174   0.00127   1.83165
   A33        1.88251   0.00020   0.00164   0.00766   0.00939   1.89190
   A34        1.97774  -0.00018  -0.00198  -0.00918  -0.01116   1.96659
   A35        1.89209   0.00031   0.00211   0.00674   0.00896   1.90105
   A36        1.97261  -0.00010  -0.00271  -0.00601  -0.00873   1.96388
   A37        1.90427  -0.00005   0.00132   0.00030   0.00163   1.90590
   A38        1.81113  -0.00051   0.00335  -0.00236   0.00135   1.81248
   A39        2.00853  -0.00089  -0.00350  -0.01565  -0.01933   1.98921
   A40        1.94455   0.00048   0.00449   0.00721   0.01166   1.95621
   A41        1.93270   0.00036   0.00107   0.00006   0.00114   1.93384
   A42        1.90275   0.00031  -0.00253   0.00424   0.00132   1.90408
   A43        1.86316   0.00029  -0.00273   0.00706   0.00443   1.86759
   A44        1.89987  -0.00030   0.00329   0.00106   0.00414   1.90401
   A45        1.96635   0.00002   0.00101   0.00437   0.00550   1.97185
   A46        1.96102   0.00043  -0.00445   0.00004  -0.00436   1.95667
   A47        1.92374   0.00031   0.00080  -0.00099  -0.00034   1.92340
   A48        1.82742  -0.00046  -0.00104  -0.00586  -0.00687   1.82056
   A49        1.88045  -0.00002   0.00028   0.00060   0.00094   1.88139
   A50        2.07480  -0.00071   0.00032  -0.00402  -0.00361   2.07119
   A51        2.37254   0.00005   0.00234   0.00026   0.00283   2.37536
   A52        1.83442   0.00066  -0.00196   0.00426   0.00164   1.83606
   A53        1.90794   0.00010  -0.00109   0.00176   0.00067   1.90861
   A54        1.90540   0.00018  -0.00111   0.00193   0.00081   1.90621
   A55        1.94444  -0.00039  -0.00025  -0.00461  -0.00486   1.93958
   A56        1.90190   0.00007   0.00138   0.00301   0.00439   1.90628
   A57        1.89608   0.00007   0.00105  -0.00031   0.00074   1.89682
   A58        1.90763  -0.00003   0.00007  -0.00162  -0.00156   1.90607
   A59        1.90510  -0.00007  -0.00127  -0.00011  -0.00138   1.90372
   A60        1.94322  -0.00005  -0.00001  -0.00139  -0.00141   1.94181
   A61        1.90939   0.00011  -0.00098   0.00157   0.00059   1.90998
   A62        1.90590  -0.00002   0.00026  -0.00096  -0.00070   1.90520
   A63        1.90209   0.00013   0.00132   0.00280   0.00412   1.90621
   A64        1.89771  -0.00011   0.00073  -0.00182  -0.00109   1.89662
   A65        2.12400  -0.00034   0.00056  -0.00167  -0.00105   2.12295
   A66        2.07666   0.00022  -0.00048   0.00130   0.00079   2.07745
   A67        2.08253   0.00013  -0.00008   0.00036   0.00026   2.08278
   A68        1.84758   0.00011  -0.00062   0.00006  -0.00074   1.84684
   A69        2.34150  -0.00025  -0.00012   0.00084   0.00083   2.34233
   A70        2.09186   0.00015   0.00062   0.00023   0.00082   2.09268
   A71        1.98284  -0.00025   0.00132  -0.00308  -0.00209   1.98076
   A72        2.12892  -0.00015  -0.00042  -0.00050  -0.00086   2.12806
   A73        2.17133   0.00040  -0.00094   0.00350   0.00277   2.17409
   A74        1.88373  -0.00021  -0.00440   0.00063  -0.00482   1.87891
   A75        2.04580   0.00022  -0.00075   0.00100   0.00020   2.04600
   A76        2.10622  -0.00017  -0.00089  -0.00094  -0.00181   2.10442
   A77        2.13115  -0.00005   0.00163  -0.00006   0.00160   2.13275
   A78        2.10596  -0.00008  -0.00019  -0.00014  -0.00027   2.10570
   A79        2.08744   0.00005   0.00048   0.00000   0.00044   2.08788
   A80        2.08978   0.00003  -0.00030   0.00016  -0.00018   2.08961
   A81        2.07021   0.00029   0.00062   0.00141   0.00193   2.07214
   A82        2.10284  -0.00034  -0.00126  -0.00236  -0.00360   2.09924
   A83        2.11013   0.00005   0.00064   0.00094   0.00160   2.11173
   A84        2.06950   0.00009  -0.00013   0.00047   0.00032   2.06982
   A85        2.10243  -0.00004  -0.00093  -0.00025  -0.00119   2.10124
   A86        2.11125  -0.00005   0.00106  -0.00019   0.00088   2.11212
   A87        2.10561  -0.00013  -0.00045  -0.00040  -0.00081   2.10481
   A88        2.08970   0.00014  -0.00012   0.00103   0.00088   2.09059
   A89        2.08785  -0.00001   0.00057  -0.00060  -0.00006   2.08779
   A90        2.12463  -0.00018   0.00111  -0.00082   0.00031   2.12494
   A91        2.07647   0.00015  -0.00070   0.00097   0.00026   2.07673
   A92        2.08208   0.00003  -0.00041  -0.00015  -0.00057   2.08151
    D1        0.19196   0.00005   0.02082  -0.00025   0.02044   0.21240
    D2       -3.03665   0.00030   0.01484   0.01847   0.03332  -3.00332
    D3       -2.87817   0.00010   0.00904  -0.00507   0.00364  -2.87453
    D4        0.17640   0.00035   0.00305   0.01364   0.01653   0.19293
    D5       -0.26011  -0.00029  -0.02971  -0.02406  -0.05375  -0.31386
    D6       -2.34787  -0.00027  -0.02778  -0.02673  -0.05442  -2.40229
    D7        1.76658  -0.00053  -0.03157  -0.03277  -0.06417   1.70241
    D8        2.82480  -0.00029  -0.01995  -0.02008  -0.04005   2.78475
    D9        0.73704  -0.00026  -0.01802  -0.02275  -0.04072   0.69632
   D10       -1.43169  -0.00053  -0.02181  -0.02878  -0.05048  -1.48217
   D11       -0.15522  -0.00028  -0.01000  -0.01947  -0.02949  -0.18471
   D12        2.93330  -0.00003   0.03260   0.00509   0.03789   2.97120
   D13        3.06493  -0.00026  -0.02287  -0.02488  -0.04797   3.01696
   D14       -0.12974  -0.00001   0.01974  -0.00032   0.01942  -0.11032
   D15       -0.05447   0.00046  -0.00449   0.02862   0.02425  -0.03022
   D16        3.07770   0.00026  -0.00557   0.01433   0.00889   3.08659
   D17       -3.12432   0.00025   0.00034   0.01301   0.01335  -3.11097
   D18        0.00786   0.00005  -0.00075  -0.00127  -0.00202   0.00584
   D19       -3.05381  -0.00034   0.00701  -0.02173  -0.01484  -3.06865
   D20        0.08973  -0.00017   0.00841  -0.01288  -0.00458   0.08515
   D21       -0.00868  -0.00006   0.00039  -0.00090  -0.00048  -0.00917
   D22        3.13486   0.00011   0.00180   0.00796   0.00978  -3.13855
   D23       -0.12080  -0.00058  -0.01545  -0.04534  -0.06052  -0.18132
   D24        3.03046  -0.00038  -0.01435  -0.03067  -0.04476   2.98570
   D25       -0.00396  -0.00003   0.00017   0.00168   0.00183  -0.00213
   D26        3.14151   0.00003   0.00041   0.00362   0.00402  -3.13766
   D27        3.12720  -0.00025  -0.00102  -0.01418  -0.01522   3.11198
   D28       -0.01052  -0.00020  -0.00078  -0.01225  -0.01303  -0.02355
   D29        0.23149   0.00054   0.02737   0.04125   0.06847   0.29997
   D30        2.27007   0.00104   0.03316   0.05258   0.08527   2.35535
   D31       -1.84495   0.00168   0.02875   0.06131   0.09000  -1.75495
   D32       -0.97087  -0.00003   0.01041   0.01804   0.02856  -0.94232
   D33        1.16849   0.00016   0.01440   0.02047   0.03484   1.20333
   D34       -2.98669   0.00046   0.01218   0.02453   0.03691  -2.94978
   D35       -2.97417  -0.00005   0.00897   0.01725   0.02681  -2.94736
   D36       -0.83481   0.00014   0.01297   0.01968   0.03309  -0.80172
   D37        1.29320   0.00044   0.01075   0.02375   0.03516   1.32836
   D38        1.18966  -0.00065   0.01419   0.01090   0.02530   1.21496
   D39       -2.95417  -0.00046   0.01819   0.01332   0.03158  -2.92258
   D40       -0.82616  -0.00015   0.01596   0.01739   0.03365  -0.79251
   D41       -3.08568   0.00027   0.00619   0.03379   0.03998  -3.04570
   D42        1.09216   0.00036   0.00671   0.03595   0.04265   1.13481
   D43       -1.00580   0.00045   0.00645   0.03806   0.04451  -0.96129
   D44       -1.09028  -0.00033   0.00487   0.02017   0.02485  -1.06543
   D45        3.08756  -0.00023   0.00539   0.02233   0.02752   3.11508
   D46        0.98961  -0.00014   0.00514   0.02444   0.02938   1.01899
   D47        1.07376  -0.00005  -0.00193   0.02484   0.02312   1.09688
   D48       -1.03159   0.00005  -0.00141   0.02699   0.02579  -1.00580
   D49       -3.12955   0.00014  -0.00166   0.02911   0.02765  -3.10189
   D50        0.00117   0.00001   0.00075   0.00002   0.00079   0.00197
   D51       -3.13918   0.00000   0.00002  -0.00109  -0.00106  -3.14024
   D52        3.13884  -0.00005   0.00050  -0.00195  -0.00145   3.13739
   D53       -0.00152  -0.00006  -0.00023  -0.00306  -0.00330  -0.00482
   D54       -2.74144   0.00047   0.02840   0.02548   0.05405  -2.68740
   D55        1.50252   0.00074   0.03072   0.02913   0.05987   1.56239
   D56       -0.63776   0.00032   0.03247   0.02343   0.05599  -0.58177
   D57        0.44842   0.00024  -0.01031   0.00301  -0.00721   0.44121
   D58       -1.59080   0.00050  -0.00799   0.00666  -0.00139  -1.59219
   D59        2.55210   0.00009  -0.00624   0.00096  -0.00527   2.54683
   D60        3.01725  -0.00013  -0.03189  -0.02913  -0.06148   2.95578
   D61       -0.22429   0.00017  -0.01363   0.02952   0.01602  -0.20827
   D62       -0.16669   0.00004   0.00226  -0.00975  -0.00765  -0.17433
   D63        2.87495   0.00033   0.02052   0.04889   0.06985   2.94480
   D64       -0.55556  -0.00035   0.01549   0.00428   0.01961  -0.53595
   D65        1.45847   0.00002   0.01859   0.01625   0.03477   1.49324
   D66       -2.71482  -0.00001   0.02014   0.01613   0.03622  -2.67861
   D67        1.52077  -0.00033   0.01824   0.00244   0.02061   1.54138
   D68       -2.74839   0.00004   0.02135   0.01441   0.03577  -2.71262
   D69       -0.63850   0.00001   0.02290   0.01429   0.03722  -0.60128
   D70       -2.71098   0.00039   0.01196   0.01320   0.02506  -2.68591
   D71       -0.69695   0.00076   0.01506   0.02517   0.04022  -0.65673
   D72        1.41294   0.00073   0.01662   0.02505   0.04167   1.45461
   D73       -0.18991  -0.00036   0.00713   0.01170   0.01899  -0.17093
   D74       -2.30426   0.00004   0.00544   0.02217   0.02748  -2.27678
   D75        1.85498  -0.00006   0.00813   0.01878   0.02696   1.88194
   D76        3.06413  -0.00087  -0.01356  -0.05542  -0.06851   2.99562
   D77        0.94979  -0.00046  -0.01525  -0.04494  -0.06002   0.88977
   D78       -1.17416  -0.00056  -0.01256  -0.04834  -0.06053  -1.23469
   D79       -0.08954  -0.00040   0.00816  -0.03293  -0.02492  -0.11446
   D80        2.98483  -0.00023   0.02090  -0.02121  -0.00024   2.98459
   D81        2.92968   0.00011   0.03071   0.03974   0.07021   2.99989
   D82       -0.27913   0.00028   0.04345   0.05146   0.09489  -0.18424
   D83        0.45989   0.00041  -0.01443  -0.00985  -0.02420   0.43569
   D84        2.62439  -0.00077  -0.01597  -0.03011  -0.04594   2.57845
   D85       -1.61397  -0.00002  -0.02021  -0.01894  -0.03907  -1.65304
   D86       -1.54747   0.00011  -0.01721  -0.02250  -0.03972  -1.58719
   D87        0.61703  -0.00107  -0.01875  -0.04276  -0.06146   0.55558
   D88        2.66186  -0.00032  -0.02299  -0.03159  -0.05459   2.60727
   D89        2.62243   0.00002  -0.01861  -0.02371  -0.04234   2.58009
   D90       -1.49624  -0.00117  -0.02016  -0.04397  -0.06408  -1.56032
   D91        0.54858  -0.00041  -0.02440  -0.03279  -0.05721   0.49137
   D92        0.70431  -0.00030  -0.00800   0.00443  -0.00346   0.70085
   D93       -2.38888  -0.00042  -0.01738  -0.00396  -0.02130  -2.41018
   D94       -1.46052  -0.00032  -0.01196  -0.00110  -0.01296  -1.47348
   D95        1.72947  -0.00044  -0.02135  -0.00950  -0.03080   1.69868
   D96        2.80471  -0.00019  -0.01211   0.00179  -0.01025   2.79446
   D97       -0.28848  -0.00031  -0.02150  -0.00660  -0.02809  -0.31657
   D98       -3.13709   0.00040  -0.00116   0.03377   0.03275  -3.10434
   D99        1.06714   0.00015  -0.00154   0.02793   0.02653   1.09368
   D100      -1.04134   0.00031  -0.00073   0.03162   0.03104  -1.01030
   D101      -1.01119   0.00026   0.00431   0.03744   0.04168  -0.96951
   D102      -3.09014   0.00000   0.00393   0.03160   0.03546  -3.05468
   D103       1.08456   0.00016   0.00475   0.03530   0.03997   1.12453
   D104       0.97316  -0.00014   0.00364   0.03034   0.03391   1.00707
   D105      -1.10580  -0.00039   0.00327   0.02450   0.02769  -1.07811
   D106       3.06890  -0.00023   0.00408   0.02819   0.03220   3.10110
   D107       2.32762   0.00015   0.02412   0.01876   0.04261   2.37022
   D108       0.26843   0.00055   0.02312   0.02102   0.04400   0.31243
   D109      -1.77943   0.00044   0.02258   0.02478   0.04735  -1.73208
   D110      -2.87930  -0.00002   0.00016  -0.01889  -0.01899  -2.89829
   D111       0.18719   0.00022  -0.00188   0.00016  -0.00189   0.18530
   D112       0.20133   0.00010   0.01178  -0.00847   0.00330   0.20463
   D113      -3.01536   0.00034   0.00974   0.01058   0.02039  -2.99496
   D114      -0.00232  -0.00002  -0.00111  -0.00218  -0.00328  -0.00561
   D115      -3.14091  -0.00008  -0.00133  -0.00507  -0.00642   3.13585
   D116       3.13802  -0.00001  -0.00038  -0.00106  -0.00143   3.13660
   D117      -0.00056  -0.00007  -0.00059  -0.00396  -0.00457  -0.00512
   D118      -0.04024   0.00050   0.00272   0.02451   0.02730  -0.01294
   D119       3.08713   0.00031  -0.00121   0.01832   0.01719   3.10432
   D120      -3.11973   0.00032   0.00444   0.00872   0.01315  -3.10658
   D121       0.00764   0.00013   0.00050   0.00253   0.00304   0.01068
   D122      -3.06909  -0.00037   0.00133  -0.02236  -0.02112  -3.09021
   D123       0.06706  -0.00021   0.00188  -0.01474  -0.01295   0.05410
   D124      -0.01081  -0.00010  -0.00097  -0.00123  -0.00219  -0.01300
   D125       3.12534   0.00005  -0.00043   0.00639   0.00598   3.13131
   D126      -0.15398  -0.00061  -0.01708  -0.02925  -0.04615  -0.20013
   D127       3.00223  -0.00040  -0.01303  -0.02284  -0.03569   2.96654
   D128      -0.00247  -0.00007  -0.00017  -0.00220  -0.00240  -0.00487
   D129      -3.13916  -0.00001   0.00116  -0.00135  -0.00020  -3.13937
   D130       3.12333  -0.00030  -0.00454  -0.00914  -0.01370   3.10963
   D131      -0.01336  -0.00024  -0.00321  -0.00829  -0.01151  -0.02487
   D132       0.00075  -0.00001   0.00035   0.00068   0.00104   0.00179
   D133      -3.13809  -0.00001   0.00049  -0.00191  -0.00141  -3.13950
   D134       3.13736  -0.00007  -0.00101  -0.00019  -0.00120   3.13616
   D135      -0.00147  -0.00007  -0.00086  -0.00278  -0.00366  -0.00513
   D136       0.00605   0.00004   0.00051   0.00258   0.00306   0.00912
   D137      -3.13750  -0.00013  -0.00090  -0.00632  -0.00728   3.13841
   D138      -3.13855   0.00010   0.00073   0.00548   0.00621  -3.13235
   D139       0.00108  -0.00007  -0.00068  -0.00342  -0.00414  -0.00305
   D140       0.00921   0.00002   0.00115  -0.00025   0.00088   0.01009
   D141      -3.13851   0.00011   0.00116   0.00513   0.00629  -3.13222
   D142      -3.12690  -0.00013   0.00061  -0.00791  -0.00734  -3.13425
   D143       0.00856  -0.00005   0.00062  -0.00253  -0.00193   0.00663
   D144      -0.00425   0.00003  -0.00085   0.00054  -0.00031  -0.00456
   D145       3.13457   0.00004  -0.00100   0.00314   0.00215   3.13672
   D146      -3.13972  -0.00005  -0.00087  -0.00484  -0.00572   3.13775
   D147      -0.00089  -0.00005  -0.00101  -0.00224  -0.00326  -0.00415
         Item               Value     Threshold  Converged?
 Maximum Force            0.003583     0.000450     NO 
 RMS     Force            0.000514     0.000300     NO 
 Maximum Displacement     0.225593     0.001800     NO 
 RMS     Displacement     0.048021     0.001200     NO 
 Predicted change in Energy=-7.793007D-04
 Lowest energy point so far.  Saving SCF results.
 GradGradGradGradGradGradGradGradGradGradGradGradGradGradGradGradGradGrad

 Leave Link  103 at Wed Aug 28 11:07:39 2019, MaxMem=   536870912 cpu:         0.9
 (Enter /pbs_home/pkowalski/g09d01/g09/l202.exe)
                          Input orientation:                          
 ---------------------------------------------------------------------
 Center     Atomic      Atomic             Coordinates (Angstroms)
 Number     Number       Type             X           Y           Z
 ---------------------------------------------------------------------
      1          6           0       -1.704347    0.017965   -0.416465
      2          6           0       -3.011932    0.287571   -0.963952
      3          6           0       -3.807098   -0.828096   -0.624438
      4          8           0       -3.136046   -1.785701    0.043374
      5          6           0       -1.736476   -1.463130   -0.014118
      6          6           0       -5.160495   -0.891652   -0.935190
      7          6           0       -0.587487    0.733206   -0.157012
      8          6           0       -0.211505    2.126974   -0.551138
      9          6           0        0.506740    0.153698    0.610416
     10          6           0        1.340801    2.085432   -0.550050
     11          6           0        1.712895    1.040019    0.537332
     12          9           0       -0.617402    3.040153    0.359460
     13          9           0       -0.679963    2.516923   -1.748962
     14          9           0        1.753405    1.635679   -1.745559
     15          9           0        1.885029    3.275660   -0.319280
     16          9           0        2.846875    0.394083    0.210851
     17          9           0        1.944752    1.680153    1.705339
     18          6           0       -1.061850   -1.625319    1.339707
     19          6           0        0.338912   -1.008387    1.278596
     20          6           0       -1.862563   -1.004263    2.483426
     21          1           0       -1.305728   -1.121271    3.423287
     22          1           0       -2.828631   -1.518679    2.569226
     23          1           0       -2.037294    0.066158    2.308921
     24          6           0       -1.106368   -2.333016   -1.098532
     25          1           0       -1.231976   -3.389574   -0.828875
     26          1           0       -0.035632   -2.114705   -1.212155
     27          1           0       -1.607861   -2.142391   -2.057406
     28          6           0       -5.715431    0.200644   -1.601080
     29          6           0        1.190415   -1.934341    1.980941
     30          6           0        0.420389   -3.102422    2.163340
     31          8           0       -0.828218   -3.005729    1.665866
     32          6           0        0.940261   -4.237733    2.774159
     33          6           0       -4.945040    1.319206   -1.948014
     34          6           0       -3.592193    1.375136   -1.628846
     35          1           0       -2.986799    2.241391   -1.898675
     36          1           0       -6.777728    0.181359   -1.858255
     37          1           0       -5.412227    2.154327   -2.474059
     38          1           0       -5.752340   -1.765078   -0.657440
     39          6           0        2.522709   -1.902696    2.409714
     40          6           0        3.050961   -3.032705    3.024982
     41          6           0        2.267297   -4.182341    3.199861
     42          1           0        4.085303   -3.026228    3.374890
     43          1           0        2.706010   -5.059783    3.682130
     44          1           0        0.325482   -5.129934    2.902030
     45          1           0        3.128556   -1.006606    2.263973
 ---------------------------------------------------------------------
                    Distance matrix (angstroms):
                    1          2          3          4          5
     1  C    0.000000
     2  C    1.442986   0.000000
     3  C    2.276100   1.411478   0.000000
     4  O    2.348281   2.308369   1.346584   0.000000
     5  C    1.535108   2.365148   2.250163   1.437412   0.000000
     6  C    3.611292   2.451064   1.390068   2.419774   3.591499
     7  C    1.351393   2.593777   3.608607   3.588900   2.482838
     8  C    2.587399   3.375828   4.654686   4.920916   3.937356
     9  C    2.441683   3.857151   4.593254   4.165657   2.834818
    10  C    3.683095   4.727569   5.915661   5.948108   4.727489
    11  C    3.692136   5.014381   5.942212   5.633908   4.297442
    12  F    3.304109   3.880967   5.109361   5.452738   4.655260
    13  F    3.011595   3.320291   4.715154   5.268528   4.468414
    14  F    4.042220   5.013656   6.184359   6.229997   4.977929
    15  F    4.848262   5.772738   7.023834   7.138634   5.971981
    16  F    4.609622   5.976381   6.816655   6.369840   4.950451
    17  F    4.536612   5.799407   6.693500   6.370932   5.136945
    18  C    2.489442   3.573347   3.468402   2.451222   1.521271
    19  C    2.846320   4.235172   4.565461   3.768995   2.486993
    20  C    3.078855   3.856721   3.670295   2.861163   2.542476
    21  H    4.024979   4.913638   4.767272   3.900685   3.481116
    22  H    3.541136   3.972341   3.410834   2.558463   2.805273
    23  H    2.746071   3.422082   3.540691   3.125595   2.797450
    24  C    2.519902   3.242956   3.127857   2.392300   1.526333
    25  H    3.464757   4.087528   3.637886   2.637937   2.151636
    26  H    2.822412   3.832870   4.027993   3.361125   2.180071
    27  H    2.714614   3.011937   2.935542   2.622185   2.157072
    28  C    4.186344   2.778920   2.377788   3.647331   4.595506
    29  C    4.235410   5.591870   5.743423   4.742839   3.573372
    30  C    4.572385   5.749159   5.551207   4.344679   3.475725
    31  O    3.774444   4.746617   4.342960   3.073600   2.454973
    32  C    5.940118   7.076135   6.761175   5.485064   4.757923
    33  C    3.813261   2.401990   2.767250   4.108349   4.666501
    34  C    2.622163   1.400565   2.430895   3.604897   3.755900
    35  H    2.963993   2.166045   3.423203   4.473399   4.340315
    36  H    5.276803   3.871987   3.371343   4.554928   5.614215
    37  H    4.748274   3.395087   3.859065   5.200220   5.713882
    38  H    4.429849   3.437609   2.159396   2.708608   4.078259
    39  C    5.435460   6.841867   7.101217   6.134717   4.920247
    40  C    6.615368   7.980883   8.075365   6.980262   5.883812
    41  C    6.818676   8.073891   7.923035   6.701001   5.809817
    42  H    7.560525   8.954192   9.116819   8.048962   6.915328
    43  H    7.876119   9.103578   8.881118   7.621665   6.806897
    44  H    6.452401   7.445368   6.929646   5.598034   5.118695
    45  H    5.620627   7.056911   7.515190   6.692032   5.391350
                    6          7          8          9         10
     6  C    0.000000
     7  C    4.915092   0.000000
     8  C    5.809656   1.496425   0.000000
     9  C    5.966507   1.456746   2.399772   0.000000
    10  C    7.160880   2.387737   1.552862   2.402901   0.000000
    11  C    7.289935   2.422396   2.463646   1.498571   1.553622
    12  F    6.146129   2.364243   1.351976   3.107781   2.360775
    13  F    5.688213   2.392594   1.343985   3.543976   2.388946
    14  F    7.405816   2.969464   2.351358   3.049764   1.342297
    15  F    8.208851   3.550174   2.401810   3.537041   1.328940
    16  F    8.190513   3.470615   3.596836   2.386141   2.389120
    17  F    8.004443   3.282878   3.152900   2.365755   2.369765
    18  C    4.744714   2.833342   4.286967   2.481379   4.807659
    19  C    5.929414   2.439740   3.671699   1.350952   3.730877
    20  C    4.751418   3.408303   4.662533   3.234600   5.386068
    21  H    5.823081   4.095546   5.248284   3.580899   5.751041
    22  H    4.255783   4.186417   5.465969   4.214082   6.332746
    23  H    4.603916   2.937298   3.969938   3.060178   4.864433
    24  C    4.305828   3.249218   4.581695   3.421457   5.080566
    25  H    4.656628   4.226593   5.617010   4.201127   6.055792
    26  H    5.276058   3.086822   4.296477   2.959998   4.469240
    27  H    3.930002   3.594679   4.737734   4.106195   5.370402
    28  C    1.394444   5.353949   5.925060   6.603661   7.378855
    29  C    7.065768   3.853256   4.987092   2.589528   4.752589
    30  C    6.755342   4.594767   5.925729   3.608510   5.926506
    31  O    5.477539   4.166589   5.624952   3.588602   5.961111
    32  C    7.885097   5.969590   7.272803   4.914711   7.154943
    33  C    2.441337   4.747563   5.001011   6.133994   6.484844
    34  C    2.842368   3.406850   3.627088   4.827780   5.099289
    35  H    3.933092   3.326366   3.087265   4.781090   4.535552
    36  H    2.149150   6.443435   6.972035   7.691462   8.440818
    37  H    3.421910   5.537727   5.544897   6.967832   7.022104
    38  H    1.091009   5.759129   6.772018   6.668227   8.071593
    39  C    8.440510   4.817611   5.699194   3.395638   5.105122
    40  C    9.364564   6.127435   7.074928   4.738813   6.473084
    41  C    9.115886   6.601590   7.747381   5.348459   7.362418
    42  H   10.421995   6.960074   7.773786   5.528142   7.004750
    43  H   10.028701   7.690568   8.836398   6.438368   8.416011
    44  H    7.923587   6.675901   8.054529   5.762041   8.062830
    45  H    8.885731   4.764146   5.375889   3.309754   4.547031
                   11         12         13         14         15
    11  C    0.000000
    12  F    3.076111   0.000000
    13  F    3.624108   2.173276   0.000000
    14  F    2.359670   3.467619   2.588027   0.000000
    15  F    2.400313   2.603519   3.032962   2.177414   0.000000
    16  F    1.345264   4.361765   4.559157   2.562182   3.083776
    17  F    1.351950   3.197753   4.418315   3.456485   2.578428
    18  C    3.930273   4.788011   5.181108   5.298928   5.954488
    19  C    2.575513   4.260285   4.757313   4.258802   4.826670
    20  C    4.555246   4.734867   5.631199   6.158639   6.341715
    21  H    4.702340   5.213280   6.354542   6.608786   6.597026
    22  H    5.594729   5.527708   6.288849   7.040057   7.317633
    23  H    4.260381   3.828987   4.931026   5.768154   5.709025
    24  C    4.690593   5.588898   4.911903   4.934317   6.404134
    25  H    5.491820   6.567438   6.003165   5.916585   7.375687
    26  H    4.008783   5.420424   4.706942   4.189338   5.791563
    27  H    5.280892   5.803534   4.760813   5.066475   6.676574
    28  C    7.775435   6.156008   5.544633   7.606820   8.298538
    29  C    3.347209   5.535612   6.101167   5.191224   5.737387
    30  C    4.634036   6.485540   6.934978   6.285382   6.999178
    31  O    4.909065   6.189009   6.494822   6.312311   7.124490
    32  C    5.784032   7.824623   8.289097   7.455604   8.180038
    33  C    7.112172   5.197551   4.434527   6.708973   7.289056
    34  C    5.740086   3.946520   3.130365   5.353216   5.943645
    35  H    5.428125   3.369159   2.328051   4.781199   5.224836
    36  H    8.863792   7.144269   6.530662   8.654940   9.326656
    37  H    7.815211   5.639491   4.801204   7.221219   7.690931
    38  H    8.063857   7.105767   6.727256   8.311761   9.157118
    39  C    3.580668   6.204482   6.861831   5.511644   5.888074
    40  C    4.956400   7.579017   8.216368   6.799670   7.234566
    41  C    5.888078   8.279722   8.835006   7.653144   8.255438
    42  H    5.496765   8.246772   8.926822   7.306855   7.629016
    43  H    6.934235   9.364517   9.918067   8.671590   9.282505
    44  H    6.751669   8.608369   9.006502   8.331420   9.135810
    45  H    3.028871   5.834007   6.559248   4.994903   5.153383
                   16         17         18         19         20
    16  F    0.000000
    17  F    2.168247   0.000000
    18  C    4.542074   4.483245   0.000000
    19  C    3.065434   3.160551   1.531821   0.000000
    20  C    5.412834   4.723045   1.528052   2.509606   0.000000
    21  H    5.464445   4.622223   2.157510   2.705048   1.098679
    22  H    6.436767   5.810681   2.155134   3.458244   1.097850
    23  H    5.325837   4.338891   2.179899   2.804027   1.098537
    24  C    4.977920   5.768583   2.539257   3.081268   3.894591
    25  H    5.659869   6.497382   2.800766   3.546714   4.130217
    26  H    4.077722   5.180216   2.793675   2.751012   4.269435
    27  H    5.605655   6.433595   3.479348   4.025518   4.688215
    28  C    8.754062   8.473474   5.799843   6.812442   5.742785
    29  C    3.361344   3.702641   2.362070   1.440741   3.230822
    30  C    4.682477   5.040483   2.248830   2.274729   3.117145
    31  O    5.213646   5.445035   1.437531   2.345537   2.396693
    32  C    5.626673   6.096946   3.590377   3.609294   4.289018
    33  C    8.138212   7.806824   5.878647   6.614291   5.876889
    34  C    6.768201   6.470516   4.921145   5.439484   5.056079
    35  H    6.472589   6.133849   5.398517   5.631737   5.567852
    36  H    9.846799   9.540820   6.794285   7.867776   6.664439
    37  H    8.861150   8.474512   6.910594   7.560475   6.866838
    38  H    8.908558   8.757715   5.099884   6.436161   5.057099
    39  C    3.196134   3.696888   3.751122   2.616904   4.476966
    40  C    4.438903   5.017587   4.662199   3.808272   5.343274
    41  C    5.496703   6.058586   4.591488   4.181377   5.260153
    42  H    4.821138   5.433174   5.709440   4.743583   6.345089
    43  H    6.466395   7.064980   5.610638   5.271995   6.225431
    44  H    6.641885   7.101506   4.080180   4.429770   4.688702
    45  H    2.501316   2.988668   4.335502   2.958561   4.995942
                   21         22         23         24         25
    21  H    0.000000
    22  H    1.790694   0.000000
    23  H    1.785213   1.790442   0.000000
    24  C    4.685608   4.133012   4.270058   0.000000
    25  H    4.819909   4.194836   4.736706   1.097637   0.000000
    26  H    4.907890   4.738664   4.600086   1.098656   1.789814
    27  H    5.583186   4.825455   4.911915   1.098759   1.790543
    28  C    6.814485   5.355478   5.369813   5.283507   5.795459
    29  C    2.995359   4.083085   3.811518   3.862293   3.985065
    30  C    2.914088   3.637185   4.012642   3.682768   3.430177
    31  O    2.620635   2.651231   3.363312   2.858637   2.556187
    32  C    3.895917   4.651859   5.254117   4.776439   4.291834
    33  C    6.931911   5.739185   5.305338   5.366167   6.100158
    34  C    6.081449   5.155677   4.431382   4.495659   5.377085
    35  H    6.515887   5.841685   4.830845   5.010135   5.994301
    36  H    7.715849   6.171555   6.312714   6.250087   6.675819
    37  H    7.897567   6.752827   6.215105   6.369360   7.135543
    38  H    6.069529   4.361211   5.094536   4.701295   4.806461
    39  C    4.036692   5.367471   4.967913   5.065882   5.176575
    40  C    4.774198   6.088480   6.000502   5.897144   5.772618
    41  C    4.710263   5.784573   6.113347   5.768691   5.394822
    42  H    5.717903   7.122098   6.941565   6.888069   6.788013
    43  H    5.627870   6.664099   7.117576   6.695089   6.216631
    44  H    4.359121   4.806282   5.738802   5.086987   4.401611
    45  H    4.584761   5.986942   5.276253   5.567799   5.853075
                   26         27         28         29         30
    26  H    0.000000
    27  H    1.785250   0.000000
    28  C    6.145911   4.750808   0.000000
    29  C    3.425140   4.917507   8.067202   0.000000
    30  C    3.546478   4.780183   7.920189   1.410894   0.000000
    31  O    3.115305   3.900763   6.696164   2.306951   1.347534
    32  C    4.620640   5.850419   9.118122   2.448956   1.390071
    33  C    6.036184   4.809509   1.401801   7.979101   8.077243
    34  C    5.000174   4.061308   2.426591   6.845183   7.108446
    35  H    5.306248   4.598283   3.420328   7.066631   7.527631
    36  H    7.151588   5.671596   1.093154   9.094334   8.875209
    37  H    6.980315   5.754005   2.161226   8.953162   9.119116
    38  H    5.754189   4.390783   2.180799   7.429101   6.917215
    39  C    4.439369   6.088860   9.400929   1.399948   2.433062
    40  C    5.321946   6.951830  10.426151   2.399595   2.768970
    41  C    5.389294   6.842302  10.294831   2.774697   2.377325
    42  H    6.233295   7.918531  11.455452   3.393477   3.860732
    43  H    6.335938   7.750028  11.247447   3.867746   3.370764
    44  H    5.113563   6.104034   9.229610   3.436325   2.159971
    45  H    4.829435   6.511372   9.726880   2.167300   3.425893
                   31         32         33         34         35
    31  O    0.000000
    32  C    2.423565   0.000000
    33  C    6.979499   9.370979   0.000000
    34  C    6.138946   8.451857   1.391112   0.000000
    35  H    6.700574   8.901473   2.165079   1.090737   0.000000
    36  H    7.614042  10.027711   2.159051   3.409600   4.314686
    37  H    8.048496  10.428630   1.091977   2.152684   2.494263
    38  H    5.584259   7.917121   3.439495   3.933295   5.024010
    39  C    3.605371   2.844180   9.227010   8.027837   8.129597
    40  C    4.110468   2.443370  10.373323   9.231395   9.408136
    41  C    3.649626   1.394746  10.430026   9.409335   9.739863
    42  H    5.202295   3.423436  11.347387  10.166283  10.274869
    43  H    4.557985   2.148964  11.442403  10.453803  10.810208
    44  H    2.715027   1.091021   9.638088   8.842677   9.399702
    45  H    4.473286   3.935620   9.398574   8.123743   8.079275
                   36         37         38         39         40
    36  H    0.000000
    37  H    2.477178   0.000000
    38  H    2.506391   4.333303   0.000000
    39  C   10.443035  10.162376   8.826257   0.000000
    40  C   11.435879  11.347700   9.626277   1.390872   0.000000
    41  C   11.244506  11.459573   9.221524   2.426180   1.402274
    42  H   12.477174  12.298432  10.706512   2.153042   1.091944
    43  H   12.169911  12.483902  10.061343   3.408788   2.158675
    44  H   10.066069  10.718400   7.805895   3.935130   3.441180
    45  H   10.795300  10.265740   9.379779   1.091452   2.165694
                   41         42         43         44         45
    41  C    0.000000
    42  H    2.161568   0.000000
    43  H    1.093140   2.476326   0.000000
    44  H    2.181120   4.334216   2.506071   0.000000
    45  H    3.420957   2.495671   4.314853   5.026547   0.000000
 Stoichiometry    C23H14F6O2
 Framework group  C1[X(C23H14F6O2)]
 Deg. of freedom   129
 Full point group                 C1      NOp   1
 RotChk:  IX=0 Diff= 5.70D-03
 Largest Abelian subgroup         C1      NOp   1
 Largest concise Abelian subgroup C1      NOp   1
                         Standard orientation:                         
 ---------------------------------------------------------------------
 Center     Atomic      Atomic             Coordinates (Angstroms)
 Number     Number       Type             X           Y           Z
 ---------------------------------------------------------------------
      1          6           0        1.420758   -0.303240    0.158559
      2          6           0        2.805408   -0.706042    0.106569
      3          6           0        2.792943   -2.116926    0.067568
      4          8           0        1.556637   -2.647367    0.126465
      5          6           0        0.640338   -1.590745    0.458280
      6          6           0        3.960212   -2.862166   -0.052397
      7          6           0        0.728262    0.840853   -0.035773
      8          6           0        1.204211    2.250058   -0.199791
      9          6           0       -0.727082    0.829223   -0.098600
     10          6           0       -0.007821    3.089024    0.288567
     11          6           0       -1.255370    2.231046   -0.059620
     12          9           0        1.446244    2.557906   -1.493811
     13          9           0        2.310698    2.553513    0.500136
     14          9           0        0.074687    3.216010    1.622294
     15          9           0       -0.050571    4.297040   -0.263659
     16          9           0       -2.233556    2.421598    0.844027
     17          9           0       -1.742116    2.624269   -1.258045
     18          6           0       -0.607535   -1.629513   -0.410960
     19          6           0       -1.402073   -0.336181   -0.204866
     20          6           0       -0.295717   -1.826673   -1.893809
     21          1           0       -1.231926   -1.807381   -2.468470
     22          1           0        0.194374   -2.799027   -2.033853
     23          1           0        0.363753   -1.032174   -2.268847
     24          6           0        0.328581   -1.700972    1.948364
     25          1           0       -0.140635   -2.673444    2.145698
     26          1           0       -0.350063   -0.900534    2.273611
     27          1           0        1.261745   -1.626274    2.523601
     28          6           0        5.161556   -2.159226   -0.136775
     29          6           0       -2.781119   -0.747263   -0.134305
     30          6           0       -2.757611   -2.152455   -0.009788
     31          8           0       -1.513828   -2.670963   -0.010323
     32          6           0       -3.922708   -2.897756    0.129403
     33          6           0        5.197902   -0.758371   -0.100287
     34          6           0        4.023808   -0.021327    0.015738
     35          1           0        4.045766    1.068723    0.047632
     36          1           0        6.096814   -2.716892   -0.233145
     37          1           0        6.157695   -0.241442   -0.163495
     38          1           0        3.921009   -3.952020   -0.083733
     39          6           0       -4.002981   -0.064518   -0.106571
     40          6           0       -5.174524   -0.801819    0.029075
     41          6           0       -5.129269   -2.198332    0.147722
     42          1           0       -6.138889   -0.289847    0.044143
     43          1           0       -6.063124   -2.755768    0.257884
     44          1           0       -3.878671   -3.983589    0.226117
     45          1           0       -4.029809    1.023208   -0.192586
 ---------------------------------------------------------------------
 Rotational constants (GHZ):      0.2067328      0.1495553      0.0956952
 Leave Link  202 at Wed Aug 28 11:07:39 2019, MaxMem=   536870912 cpu:         0.0
 (Enter /pbs_home/pkowalski/g09d01/g09/l301.exe)
 Basis read from rwf:  (5D, 7F)
 No pseudopotential information found on rwf file.
 There are   535 symmetry adapted cartesian basis functions of A   symmetry.
 There are   504 symmetry adapted basis functions of A   symmetry.
   504 basis functions,   873 primitive gaussians,   535 cartesian basis functions
   111 alpha electrons      111 beta electrons
       nuclear repulsion energy      3362.8535379949 Hartrees.
 IExCor= 1009 DFT=T Ex+Corr=PBE1PBE ExCW=0 ScaHFX=  0.250000
 ScaDFX=  0.750000  0.750000  1.000000  1.000000 ScalE2=  1.000000  1.000000
 IRadAn=      0 IRanWt=     -1 IRanGd=            0 ICorTp=0 IEmpDi=  4
 NAtoms=   45 NActive=   45 NUniq=   45 SFac= 1.00D+00 NAtFMM=   60 NAOKFM=F Big=F
 Integral buffers will be    131072 words long.
 Raffenetti 2 integral format.
 Two-electron integral symmetry is turned on.
 No density basis found on file   724.
 Leave Link  301 at Wed Aug 28 11:07:39 2019, MaxMem=   536870912 cpu:         0.6
 (Enter /pbs_home/pkowalski/g09d01/g09/l302.exe)
 NPDir=0 NMtPBC=     1 NCelOv=     1 NCel=       1 NClECP=     1 NCelD=      1
         NCelK=      1 NCelE2=     1 NClLst=     1 CellRange=     0.0.
 One-electron integrals computed using PRISM.
 NBasis=   504 RedAO= T EigKep=  2.52D-04  NBF=   504
 NBsUse=   504 1.00D-06 EigRej= -1.00D+00 NBFU=   504
 Precomputing XC quadrature grid using
 IXCGrd= 4 IRadAn=           0 IRanWt=          -1 IRanGd=           0 AccXCQ= 0.00D+00.
 Generated NRdTot=       0 NPtTot=           0 NUsed=           0 NTot=          32
 NSgBfM=   517   517   520   521   524 MxSgAt=    45 MxSgA2=    45.
 Leave Link  302 at Wed Aug 28 11:07:40 2019, MaxMem=   536870912 cpu:         9.8
 (Enter /pbs_home/pkowalski/g09d01/g09/l303.exe)
 DipDrv:  MaxL=1.
 Leave Link  303 at Wed Aug 28 11:07:41 2019, MaxMem=   536870912 cpu:         1.1
 (Enter /pbs_home/pkowalski/g09d01/g09/l401.exe)
 Initial guess from the checkpoint file:  "dae0097freq_closed_pbe0.chk"
 B after Tr=     0.000000    0.000000    0.000000
         Rot=    0.999996   -0.000831   -0.002413   -0.001232 Ang=  -0.32 deg.
 Guess basis will be translated and rotated to current coordinates.
 JPrj=2 DoOrth=T DoCkMO=T.
 Generating alternative initial guess.
 ExpMin= 1.22D-01 ExpMax= 2.89D+03 ExpMxC= 4.35D+02 IAcc=1 IRadAn=         1 AccDes= 0.00D+00
 Harris functional with IExCor= 1009 and IRadAn=       1 diagonalized for initial guess.
 HarFok:  IExCor= 1009 AccDes= 0.00D+00 IRadAn=         1 IDoV= 1 UseB2=F ITyADJ=14
 ICtDFT=  3500011 ScaDFX=  1.000000  1.000000  1.000000  1.000000
 FoFCou: FMM=F IPFlag=           0 FMFlag=      100000 FMFlg1=           0
         NFxFlg=           0 DoJE=T BraDBF=F KetDBF=T FulRan=T
         wScrn=  0.000000 ICntrl=     500 IOpCl=  0 I1Cent=   200000004 NGrid=           0
         NMat0=    1 NMatS0=      1 NMatT0=    0 NMatD0=    1 NMtDS0=    0 NMtDT0=    0
 Petite list used in FoFCou.
 Harris En= -1631.62128692049    
 Leave Link  401 at Wed Aug 28 11:07:44 2019, MaxMem=   536870912 cpu:        26.3
 (Enter /pbs_home/pkowalski/g09d01/g09/l502.exe)
 Closed shell SCF:
 Using DIIS extrapolation, IDIIS=  1040.
 Integral symmetry usage will be decided dynamically.
 IVT=      885537 IEndB=      885537 NGot=   536870912 MDV=   536288776
 LenX=   536288776 LenY=   536002016
 Requested convergence on RMS density matrix=1.00D-08 within 128 cycles.
 Requested convergence on MAX density matrix=1.00D-06.
 Requested convergence on             energy=1.00D-06.
 No special actions if energy rises.
 Fock matrices will be formed incrementally for  20 cycles.
 Integral accuracy reduced to 1.0D-05 until final iterations.

 Cycle   1  Pass 0  IDiag  1:
 FoFJK:  IHMeth= 1 ICntrl=       0 DoSepK=F KAlg= 0 I1Cent=   0 FoldK=F
 IRaf= 760000000 NMat=   1 IRICut=       1 DoRegI=T DoRafI=F ISym2E= 0.
 FoFCou: FMM=F IPFlag=           0 FMFlag=      100000 FMFlg1=           0
         NFxFlg=           0 DoJE=F BraDBF=F KetDBF=F FulRan=T
         wScrn=  0.000000 ICntrl=       0 IOpCl=  0 I1Cent=           0 NGrid=           0
         NMat0=    1 NMatS0=      1 NMatT0=    0 NMatD0=    1 NMtDS0=    0 NMtDT0=    0
 Symmetry not used in FoFCou.
 E= -1631.42931296966    
 DIIS: error= 2.17D-03 at cycle   1 NSaved=   1.
 NSaved= 1 IEnMin= 1 EnMin= -1631.42931296966     IErMin= 1 ErrMin= 2.17D-03
 ErrMax= 2.17D-03  0.00D+00 EMaxC= 1.00D-01 BMatC= 1.06D-02 BMatP= 1.06D-02
 IDIUse=3 WtCom= 9.78D-01 WtEn= 2.17D-02
 Coeff-Com:  0.100D+01
 Coeff-En:   0.100D+01
 Coeff:      0.100D+01
 Gap=     0.605 Goal=   None    Shift=    0.000
 GapD=    0.605 DampG=2.000 DampE=1.000 DampFc=2.0000 IDamp=-1.
 RMSDP=5.40D-04 MaxDP=1.59D-02              OVMax= 1.41D-02

 Cycle   2  Pass 0  IDiag  1:
 RMSU=  5.40D-04    CP:  1.00D+00
 E= -1631.44282644064     Delta-E=       -0.013513470980 Rises=F Damp=F
 DIIS: error= 3.27D-04 at cycle   2 NSaved=   2.
 NSaved= 2 IEnMin= 2 EnMin= -1631.44282644064     IErMin= 2 ErrMin= 3.27D-04
 ErrMax= 3.27D-04  0.00D+00 EMaxC= 1.00D-01 BMatC= 1.37D-04 BMatP= 1.06D-02
 IDIUse=3 WtCom= 9.97D-01 WtEn= 3.27D-03
 Coeff-Com: -0.564D-01 0.106D+01
 Coeff-En:   0.000D+00 0.100D+01
 Coeff:     -0.562D-01 0.106D+01
 Gap=     0.118 Goal=   None    Shift=    0.000
 RMSDP=7.15D-05 MaxDP=2.35D-03 DE=-1.35D-02 OVMax= 4.19D-03

 Cycle   3  Pass 0  IDiag  1:
 RMSU=  6.87D-05    CP:  1.00D+00  1.03D+00
 E= -1631.44293279896     Delta-E=       -0.000106358324 Rises=F Damp=F
 DIIS: error= 2.90D-04 at cycle   3 NSaved=   3.
 NSaved= 3 IEnMin= 3 EnMin= -1631.44293279896     IErMin= 3 ErrMin= 2.90D-04
 ErrMax= 2.90D-04  0.00D+00 EMaxC= 1.00D-01 BMatC= 1.46D-04 BMatP= 1.37D-04
 IDIUse=3 WtCom= 9.97D-01 WtEn= 2.90D-03
 Coeff-Com: -0.387D-01 0.581D+00 0.458D+00
 Coeff-En:   0.000D+00 0.150D+00 0.850D+00
 Coeff:     -0.386D-01 0.580D+00 0.459D+00
 Gap=     0.118 Goal=   None    Shift=    0.000
 RMSDP=4.76D-05 MaxDP=2.13D-03 DE=-1.06D-04 OVMax= 3.45D-03

 Cycle   4  Pass 0  IDiag  1:
 RMSU=  3.07D-05    CP:  1.00D+00  1.05D+00  4.97D-01
 E= -1631.44304197737     Delta-E=       -0.000109178410 Rises=F Damp=F
 DIIS: error= 8.43D-05 at cycle   4 NSaved=   4.
 NSaved= 4 IEnMin= 4 EnMin= -1631.44304197737     IErMin= 4 ErrMin= 8.43D-05
 ErrMax= 8.43D-05  0.00D+00 EMaxC= 1.00D-01 BMatC= 1.18D-05 BMatP= 1.37D-04
 IDIUse=1 WtCom= 1.00D+00 WtEn= 0.00D+00
 Coeff-Com: -0.797D-02 0.929D-01 0.230D+00 0.685D+00
 Coeff:     -0.797D-02 0.929D-01 0.230D+00 0.685D+00
 Gap=     0.118 Goal=   None    Shift=    0.000
 RMSDP=1.69D-05 MaxDP=6.59D-04 DE=-1.09D-04 OVMax= 1.71D-03

 Cycle   5  Pass 0  IDiag  1:
 RMSU=  1.15D-05    CP:  1.00D+00  1.05D+00  5.83D-01  6.55D-01
 E= -1631.44304874977     Delta-E=       -0.000006772399 Rises=F Damp=F
 DIIS: error= 5.03D-05 at cycle   5 NSaved=   5.
 NSaved= 5 IEnMin= 5 EnMin= -1631.44304874977     IErMin= 5 ErrMin= 5.03D-05
 ErrMax= 5.03D-05  0.00D+00 EMaxC= 1.00D-01 BMatC= 3.13D-06 BMatP= 1.18D-05
 IDIUse=1 WtCom= 1.00D+00 WtEn= 0.00D+00
 Coeff-Com: -0.101D-02-0.245D-02 0.975D-01 0.437D+00 0.469D+00
 Coeff:     -0.101D-02-0.245D-02 0.975D-01 0.437D+00 0.469D+00
 Gap=     0.118 Goal=   None    Shift=    0.000
 RMSDP=6.23D-06 MaxDP=2.91D-04 DE=-6.77D-06 OVMax= 7.02D-04

 Initial convergence to 1.0D-05 achieved.  Increase integral accuracy.
 Cycle   6  Pass 1  IDiag  1:
 E= -1631.44302574382     Delta-E=        0.000023005945 Rises=F Damp=F
 DIIS: error= 1.38D-04 at cycle   1 NSaved=   1.
 NSaved= 1 IEnMin= 1 EnMin= -1631.44302574382     IErMin= 1 ErrMin= 1.38D-04
 ErrMax= 1.38D-04  0.00D+00 EMaxC= 1.00D-01 BMatC= 5.86D-06 BMatP= 5.86D-06
 IDIUse=3 WtCom= 9.99D-01 WtEn= 1.38D-03
 Coeff-Com:  0.100D+01
 Coeff-En:   0.100D+01
 Coeff:      0.100D+01
 Gap=     0.118 Goal=   None    Shift=    0.000
 RMSDP=6.23D-06 MaxDP=2.91D-04 DE= 2.30D-05 OVMax= 3.18D-04

 Cycle   7  Pass 1  IDiag  1:
 RMSU=  1.34D-04    CP:  1.00D+00
 E= -1631.44303111025     Delta-E=       -0.000005366428 Rises=F Damp=F
 DIIS: error= 2.44D-05 at cycle   2 NSaved=   2.
 NSaved= 2 IEnMin= 2 EnMin= -1631.44303111025     IErMin= 2 ErrMin= 2.44D-05
 ErrMax= 2.44D-05  0.00D+00 EMaxC= 1.00D-01 BMatC= 4.11D-07 BMatP= 5.86D-06
 IDIUse=1 WtCom= 1.00D+00 WtEn= 0.00D+00
 Coeff-Com:  0.861D-01 0.914D+00
 Coeff:      0.861D-01 0.914D+00
 Gap=     0.118 Goal=   None    Shift=    0.000
 RMSDP=5.23D-06 MaxDP=2.53D-04 DE=-5.37D-06 OVMax= 5.57D-04

 Cycle   8  Pass 1  IDiag  1:
 RMSU=  4.91D-06    CP:  1.00D+00  1.01D+00
 E= -1631.44303032935     Delta-E=        0.000000780899 Rises=F Damp=F
 DIIS: error= 4.32D-05 at cycle   3 NSaved=   3.
 NSaved= 3 IEnMin= 2 EnMin= -1631.44303111025     IErMin= 2 ErrMin= 2.44D-05
 ErrMax= 4.32D-05  0.00D+00 EMaxC= 1.00D-01 BMatC= 1.15D-06 BMatP= 4.11D-07
 IDIUse=1 WtCom= 1.00D+00 WtEn= 0.00D+00
 Coeff-Com: -0.614D-02 0.630D+00 0.376D+00
 Coeff:     -0.614D-02 0.630D+00 0.376D+00
 Gap=     0.118 Goal=   None    Shift=    0.000
 RMSDP=3.28D-06 MaxDP=1.57D-04 DE= 7.81D-07 OVMax= 3.86D-04

 Cycle   9  Pass 1  IDiag  1:
 RMSU=  9.68D-07    CP:  1.00D+00  1.02D+00  3.65D-01
 E= -1631.44303151290     Delta-E=       -0.000001183547 Rises=F Damp=F
 DIIS: error= 2.88D-06 at cycle   4 NSaved=   4.
 NSaved= 4 IEnMin= 4 EnMin= -1631.44303151290     IErMin= 4 ErrMin= 2.88D-06
 ErrMax= 2.88D-06  0.00D+00 EMaxC= 1.00D-01 BMatC= 1.32D-08 BMatP= 4.11D-07
 IDIUse=1 WtCom= 1.00D+00 WtEn= 0.00D+00
 Coeff-Com: -0.522D-02 0.355D+00 0.222D+00 0.428D+00
 Coeff:     -0.522D-02 0.355D+00 0.222D+00 0.428D+00
 Gap=     0.118 Goal=   None    Shift=    0.000
 RMSDP=4.22D-07 MaxDP=1.76D-05 DE=-1.18D-06 OVMax= 3.13D-05

 Cycle  10  Pass 1  IDiag  1:
 RMSU=  3.05D-07    CP:  1.00D+00  1.02D+00  3.94D-01  7.42D-01
 E= -1631.44303152388     Delta-E=       -0.000000010980 Rises=F Damp=F
 DIIS: error= 4.92D-07 at cycle   5 NSaved=   5.
 NSaved= 5 IEnMin= 5 EnMin= -1631.44303152388     IErMin= 5 ErrMin= 4.92D-07
 ErrMax= 4.92D-07  0.00D+00 EMaxC= 1.00D-01 BMatC= 4.56D-10 BMatP= 1.32D-08
 IDIUse=1 WtCom= 1.00D+00 WtEn= 0.00D+00
 Coeff-Com: -0.189D-02 0.111D+00 0.719D-01 0.203D+00 0.616D+00
 Coeff:     -0.189D-02 0.111D+00 0.719D-01 0.203D+00 0.616D+00
 Gap=     0.118 Goal=   None    Shift=    0.000
 RMSDP=9.51D-08 MaxDP=4.76D-06 DE=-1.10D-08 OVMax= 4.22D-06

 Cycle  11  Pass 1  IDiag  1:
 RMSU=  9.20D-08    CP:  1.00D+00  1.02D+00  3.90D-01  7.41D-01  9.54D-01
 E= -1631.44303152432     Delta-E=       -0.000000000438 Rises=F Damp=F
 DIIS: error= 1.41D-07 at cycle   6 NSaved=   6.
 NSaved= 6 IEnMin= 6 EnMin= -1631.44303152432     IErMin= 6 ErrMin= 1.41D-07
 ErrMax= 1.41D-07  0.00D+00 EMaxC= 1.00D-01 BMatC= 3.20D-11 BMatP= 4.56D-10
 IDIUse=1 WtCom= 1.00D+00 WtEn= 0.00D+00
 Coeff-Com: -0.140D-03 0.263D-02 0.253D-02 0.295D-01 0.242D+00 0.723D+00
 Coeff:     -0.140D-03 0.263D-02 0.253D-02 0.295D-01 0.242D+00 0.723D+00
 Gap=     0.118 Goal=   None    Shift=    0.000
 RMSDP=2.81D-08 MaxDP=1.42D-06 DE=-4.38D-10 OVMax= 1.47D-06

 Cycle  12  Pass 1  IDiag  1:
 RMSU=  1.85D-08    CP:  1.00D+00  1.02D+00  3.92D-01  7.53D-01  9.91D-01
                    CP:  8.81D-01
 E= -1631.44303152452     Delta-E=       -0.000000000203 Rises=F Damp=F
 DIIS: error= 5.33D-08 at cycle   7 NSaved=   7.
 NSaved= 7 IEnMin= 7 EnMin= -1631.44303152452     IErMin= 7 ErrMin= 5.33D-08
 ErrMax= 5.33D-08  0.00D+00 EMaxC= 1.00D-01 BMatC= 6.45D-12 BMatP= 3.20D-11
 IDIUse=1 WtCom= 1.00D+00 WtEn= 0.00D+00
 Coeff-Com:  0.557D-04-0.654D-02-0.375D-02 0.180D-02 0.903D-01 0.402D+00
 Coeff-Com:  0.517D+00
 Coeff:      0.557D-04-0.654D-02-0.375D-02 0.180D-02 0.903D-01 0.402D+00
 Coeff:      0.517D+00
 Gap=     0.118 Goal=   None    Shift=    0.000
 RMSDP=9.33D-09 MaxDP=4.35D-07 DE=-2.03D-10 OVMax= 5.69D-07

 SCF Done:  E(RPBE1PBE) =  -1631.44303152     A.U. after   12 cycles
            NFock= 12  Conv=0.93D-08     -V/T= 2.0080
 KE= 1.618535561154D+03 PE=-1.055005681944D+04 EE= 3.937224688769D+03
 Leave Link  502 at Wed Aug 28 11:12:34 2019, MaxMem=   536870912 cpu:      2312.8
 (Enter /pbs_home/pkowalski/g09d01/g09/l701.exe)
 Compute integral first derivatives.
 ... and contract with generalized density number  0.
 Leave Link  701 at Wed Aug 28 11:12:35 2019, MaxMem=   536870912 cpu:         4.3
 (Enter /pbs_home/pkowalski/g09d01/g09/l702.exe)
 L702 exits ... SP integral derivatives will be done elsewhere.
 Leave Link  702 at Wed Aug 28 11:12:35 2019, MaxMem=   536870912 cpu:         0.2
 (Enter /pbs_home/pkowalski/g09d01/g09/l703.exe)
 Compute integral first derivatives, UseDBF=F ICtDFT=           0.
 Integral derivatives from FoFJK, PRISM(SPDF).
 Calling FoFJK, ICntrl=      2127 FMM=F ISym2X=0 I1Cent= 0 IOpClX= 0 NMat=1 NMatS=1 NMatT=0.
 FoFJK:  IHMeth= 1 ICntrl=    2127 DoSepK=F KAlg= 0 I1Cent=   0 FoldK=F
 IRaf=         0 NMat=   1 IRICut=       1 DoRegI=T DoRafI=F ISym2E= 0.
 FoFCou: FMM=F IPFlag=           0 FMFlag=      100000 FMFlg1=         800
         NFxFlg=           0 DoJE=F BraDBF=F KetDBF=F FulRan=T
         wScrn=  0.000000 ICntrl=    2127 IOpCl=  0 I1Cent=           0 NGrid=           0
         NMat0=    1 NMatS0=      1 NMatT0=    0 NMatD0=    1 NMtDS0=    0 NMtDT0=    0
 Symmetry not used in FoFCou.
 Leave Link  703 at Wed Aug 28 11:14:06 2019, MaxMem=   536870912 cpu:       722.7
 (Enter /pbs_home/pkowalski/g09d01/g09/l716.exe)
 Dipole        = 7.66715902D-03-1.37765560D+00 4.24425170D-02
 ***** Axes restored to original set *****
 -------------------------------------------------------------------
 Center     Atomic                   Forces (Hartrees/Bohr)
 Number     Number              X              Y              Z
 -------------------------------------------------------------------
      1        6          -0.001452324   -0.002448415   -0.000673730
      2        6          -0.001116827   -0.000227990    0.000597082
      3        6          -0.000133166    0.000693245    0.000102530
      4        8           0.000558129   -0.000105683    0.000378612
      5        6          -0.001175746    0.000577960    0.001181399
      6        6           0.000348839    0.000058734   -0.000252646
      7        6           0.002184572    0.001340926    0.000214614
      8        6           0.000478013   -0.000049974    0.000718565
      9        6           0.000536736    0.001538695   -0.001756972
     10        6          -0.000575980   -0.001403678   -0.000865629
     11        6          -0.001159606    0.000783544    0.001163597
     12        9          -0.000093535    0.000062916   -0.000229871
     13        9           0.000134381    0.000135090   -0.000023269
     14        9          -0.000169106    0.000299199    0.000809014
     15        9           0.000809400    0.001594185   -0.000079763
     16        9           0.000923306   -0.000101047   -0.000166934
     17        9           0.000088135   -0.000550355   -0.000989337
     18        6           0.000496583   -0.000471906   -0.000297588
     19        6          -0.001167672   -0.001682535    0.001210661
     20        6          -0.000130344   -0.000516266   -0.000308339
     21        1           0.000019805    0.000113969    0.000082800
     22        1          -0.000165539    0.000140896   -0.000028175
     23        1           0.000006072    0.000223723   -0.000105147
     24        6           0.000147863    0.000263727   -0.000353938
     25        1           0.000211127   -0.000235076   -0.000017413
     26        1           0.000111689    0.000113940    0.000000350
     27        1           0.000050761    0.000015639   -0.000078706
     28        6          -0.000402555   -0.000103574   -0.000112509
     29        6           0.000217751   -0.000782854    0.000006517
     30        6           0.000590101   -0.000111175   -0.000799880
     31        8          -0.000455808    0.000406604    0.000516070
     32        6          -0.000118822    0.000346506   -0.000101260
     33        6          -0.000021367   -0.000011629    0.000022752
     34        6           0.000617268    0.000106032   -0.000582138
     35        1          -0.000405706   -0.000065718    0.000250164
     36        1           0.000160684    0.000010940    0.000022568
     37        1           0.000038780   -0.000052137    0.000094911
     38        1          -0.000011748    0.000047740   -0.000104059
     39        6           0.000011545    0.000878354    0.000233660
     40        6          -0.000015413   -0.000072058    0.000065248
     41        6           0.000129288   -0.000338195    0.000242393
     42        1          -0.000069375   -0.000049388   -0.000109390
     43        1          -0.000065246    0.000127287   -0.000047048
     44        1           0.000124873    0.000014193    0.000099867
     45        1          -0.000089815   -0.000514391    0.000070367
 -------------------------------------------------------------------
 Cartesian Forces:  Max     0.002448415 RMS     0.000622498
 Leave Link  716 at Wed Aug 28 11:14:06 2019, MaxMem=   536870912 cpu:         0.2
 (Enter /pbs_home/pkowalski/g09d01/g09/l103.exe)

 GradGradGradGradGradGradGradGradGradGradGradGradGradGradGradGradGradGrad
 Berny optimization.
 Using GEDIIS/GDIIS optimizer.
 FormGI is forming the generalized inverse of G from B-inverse, IUseBI=4.
 Internal  Forces:  Max     0.002847720 RMS     0.000309043
 Search for a local minimum.
 Step number   5 out of a maximum of  270
 All quantities printed in internal units (Hartrees-Bohrs-Radians)
 RMS Force = .30904D-03 SwitMx=.10000D-02 MixMth= 2
 Mixed Optimization -- En-DIIS/RFO-DIIS
 Swapping is turned off.
 Update second derivatives using D2CorX and points    4    5
 DE= -6.75D-04 DEPred=-7.79D-04 R= 8.66D-01
 TightC=F SS=  1.41D+00  RLast= 4.20D-01 DXNew= 2.4000D+00 1.2590D+00
 Trust test= 8.66D-01 RLast= 4.20D-01 DXMaxT set to 1.43D+00
 ITU=  1  1  1  1  0
     Eigenvalues ---    0.00230   0.00233   0.00497   0.00878   0.00924
     Eigenvalues ---    0.00963   0.01084   0.01138   0.01254   0.01296
     Eigenvalues ---    0.01945   0.01965   0.01978   0.01987   0.01995
     Eigenvalues ---    0.02000   0.02002   0.02007   0.02084   0.02087
     Eigenvalues ---    0.02093   0.02096   0.02103   0.02104   0.02131
     Eigenvalues ---    0.02174   0.02279   0.02301   0.04429   0.04602
     Eigenvalues ---    0.05019   0.05524   0.05536   0.05725   0.05734
     Eigenvalues ---    0.05870   0.06128   0.07437   0.07520   0.08017
     Eigenvalues ---    0.09010   0.09219   0.09255   0.09611   0.10290
     Eigenvalues ---    0.10633   0.11079   0.12198   0.12479   0.14115
     Eigenvalues ---    0.14496   0.15941   0.15997   0.15999   0.16000
     Eigenvalues ---    0.16000   0.16000   0.16000   0.16000   0.16000
     Eigenvalues ---    0.16000   0.16000   0.16003   0.16015   0.16029
     Eigenvalues ---    0.16942   0.17398   0.20729   0.21984   0.22000
     Eigenvalues ---    0.22595   0.22701   0.24086   0.24295   0.24354
     Eigenvalues ---    0.24443   0.24675   0.24725   0.24981   0.25871
     Eigenvalues ---    0.27075   0.27887   0.28136   0.28310   0.28407
     Eigenvalues ---    0.28438   0.31971   0.32448   0.32468   0.32515
     Eigenvalues ---    0.32550   0.32572   0.32587   0.33010   0.33605
     Eigenvalues ---    0.34640   0.35723   0.35725   0.35727   0.35730
     Eigenvalues ---    0.35739   0.35820   0.36051   0.36351   0.37063
     Eigenvalues ---    0.37327   0.40074   0.40232   0.41501   0.41524
     Eigenvalues ---    0.41858   0.43788   0.44513   0.44608   0.45439
     Eigenvalues ---    0.45766   0.45812   0.46127   0.46494   0.47340
     Eigenvalues ---    0.47453   0.47741   0.48297   0.48439   0.48712
     Eigenvalues ---    0.49193   0.50694   0.52221   0.52380
 En-DIIS/RFO-DIIS IScMMF=        0 using points:     5    4    3
 RFO step:  Lambda=-5.05725685D-05.
 NNeg= 0 NP= 3 Switch=  2.50D-03 Rises=F DC=  2.89D-03 SmlDif=  1.00D-05
 RMS Error=  0.6849976320D-03 NUsed= 3 EDIIS=F
 DidBck=F Rises=F RFO-DIIS coefs:    0.84486    0.19515   -0.04001
 Iteration  1 RMS(Cart)=  0.00943560 RMS(Int)=  0.00003845
 Iteration  2 RMS(Cart)=  0.00004960 RMS(Int)=  0.00001462
 Iteration  3 RMS(Cart)=  0.00000000 RMS(Int)=  0.00001462
 ITry= 1 IFail=0 DXMaxC= 5.13D-02 DCOld= 1.00D+10 DXMaxT= 1.43D+00 DXLimC= 3.00D+00 Rises=F
 Variable       Old X    -DE/DX   Delta X   Delta X   Delta X     New X
                                 (Linear)    (Quad)   (Total)
    R1        2.72685   0.00055  -0.00010   0.00112   0.00101   2.72785
    R2        2.90093  -0.00030   0.00090  -0.00309  -0.00221   2.89872
    R3        2.55376   0.00285   0.00253   0.00328   0.00581   2.55958
    R4        2.66731  -0.00053   0.00019  -0.00122  -0.00101   2.66630
    R5        2.64668   0.00012  -0.00003   0.00028   0.00025   2.64694
    R6        2.54468   0.00036   0.00007   0.00062   0.00071   2.54539
    R7        2.62685  -0.00007  -0.00021   0.00007  -0.00014   2.62670
    R8        2.71632  -0.00031  -0.00093  -0.00022  -0.00115   2.71517
    R9        2.87479  -0.00039  -0.00021  -0.00131  -0.00152   2.87327
   R10        2.88435   0.00044  -0.00045   0.00206   0.00162   2.88597
   R11        2.63512  -0.00007  -0.00003  -0.00004  -0.00006   2.63505
   R12        2.06171  -0.00006   0.00009  -0.00027  -0.00018   2.06153
   R13        2.82783   0.00035   0.00076  -0.00024   0.00054   2.82838
   R14        2.75285  -0.00036   0.00030  -0.00100  -0.00070   2.75215
   R15        2.93448  -0.00021  -0.00043  -0.00060  -0.00103   2.93345
   R16        2.55486  -0.00009  -0.00041   0.00060   0.00019   2.55505
   R17        2.53976   0.00001  -0.00035   0.00073   0.00038   2.54014
   R18        2.83189   0.00033   0.00076  -0.00036   0.00038   2.83227
   R19        2.55293   0.00240   0.00184   0.00351   0.00534   2.55827
   R20        2.93592   0.00008  -0.00084   0.00065  -0.00019   2.93573
   R21        2.53657  -0.00087   0.00012  -0.00144  -0.00132   2.53526
   R22        2.51133   0.00174  -0.00003   0.00355   0.00352   2.51485
   R23        2.54218   0.00087  -0.00004   0.00190   0.00185   2.54403
   R24        2.55481  -0.00110  -0.00063  -0.00104  -0.00167   2.55314
   R25        2.89472   0.00009   0.00115  -0.00229  -0.00117   2.89355
   R26        2.88760  -0.00014  -0.00003  -0.00023  -0.00026   2.88734
   R27        2.71654  -0.00020  -0.00111   0.00018  -0.00094   2.71560
   R28        2.72261   0.00047  -0.00003   0.00086   0.00084   2.72344
   R29        2.07620   0.00007  -0.00014   0.00040   0.00026   2.07646
   R30        2.07464   0.00008   0.00007   0.00018   0.00025   2.07489
   R31        2.07593   0.00024  -0.00013   0.00079   0.00066   2.07660
   R32        2.07423   0.00020   0.00010   0.00047   0.00057   2.07480
   R33        2.07616   0.00013  -0.00020   0.00060   0.00039   2.07655
   R34        2.07635   0.00005  -0.00017   0.00037   0.00021   2.07656
   R35        2.64902  -0.00005  -0.00003   0.00007   0.00003   2.64905
   R36        2.06576  -0.00016   0.00005  -0.00051  -0.00046   2.06530
   R37        2.66620  -0.00037   0.00030  -0.00096  -0.00065   2.66556
   R38        2.64552   0.00009  -0.00001   0.00024   0.00022   2.64574
   R39        2.54647   0.00013   0.00000   0.00046   0.00048   2.54695
   R40        2.62685  -0.00010  -0.00023   0.00005  -0.00017   2.62668
   R41        2.63569  -0.00005  -0.00003  -0.00002  -0.00004   2.63565
   R42        2.06173  -0.00007   0.00009  -0.00030  -0.00021   2.06152
   R43        2.62882   0.00004  -0.00013   0.00031   0.00018   2.62900
   R44        2.06354  -0.00010   0.00009  -0.00039  -0.00030   2.06324
   R45        2.06119  -0.00034   0.00007  -0.00095  -0.00088   2.06032
   R46        2.62837   0.00013  -0.00018   0.00056   0.00038   2.62875
   R47        2.06255  -0.00048   0.00012  -0.00140  -0.00128   2.06127
   R48        2.64991  -0.00007  -0.00001  -0.00004  -0.00005   2.64986
   R49        2.06348  -0.00010   0.00010  -0.00039  -0.00029   2.06318
   R50        2.06574  -0.00015   0.00004  -0.00047  -0.00042   2.06531
    A1        1.83459  -0.00003   0.00020   0.00015   0.00030   1.83489
    A2        2.37873  -0.00008  -0.00056   0.00092   0.00038   2.37911
    A3        2.06874   0.00011   0.00033  -0.00097  -0.00062   2.06811
    A4        1.84580  -0.00001   0.00004   0.00032   0.00034   1.84614
    A5        2.34708  -0.00003  -0.00041   0.00019  -0.00023   2.34685
    A6        2.08814   0.00006   0.00020   0.00018   0.00038   2.08851
    A7        1.98302  -0.00005   0.00040  -0.00068  -0.00026   1.98276
    A8        2.13041  -0.00001  -0.00004  -0.00022  -0.00026   2.13015
    A9        2.16946   0.00006  -0.00032   0.00095   0.00063   2.17009
   A10        1.88157   0.00008   0.00075  -0.00093  -0.00018   1.88139
   A11        1.82077   0.00005   0.00087   0.00045   0.00132   1.82209
   A12        1.90374   0.00036  -0.00214   0.00134  -0.00079   1.90295
   A13        1.93373  -0.00046   0.00249  -0.00739  -0.00491   1.92881
   A14        1.95225  -0.00016   0.00021   0.00115   0.00135   1.95360
   A15        1.87809   0.00028  -0.00023   0.00377   0.00357   1.88166
   A16        1.96973  -0.00007  -0.00097   0.00053  -0.00047   1.96926
   A17        2.04699   0.00017  -0.00018   0.00081   0.00062   2.04762
   A18        2.10349  -0.00001   0.00034  -0.00015   0.00019   2.10368
   A19        2.13269  -0.00016  -0.00015  -0.00066  -0.00081   2.13187
   A20        2.27843   0.00050   0.00113   0.00067   0.00171   2.28014
   A21        2.10759  -0.00039  -0.00072  -0.00087  -0.00166   2.10592
   A22        1.89710  -0.00010  -0.00014   0.00015  -0.00006   1.89704
   A23        1.79883   0.00025   0.00002   0.00078   0.00081   1.79964
   A24        1.95657   0.00005  -0.00009   0.00112   0.00104   1.95761
   A25        2.00138  -0.00002   0.00124  -0.00124  -0.00001   2.00136
   A26        1.89412   0.00000   0.00056   0.00027   0.00082   1.89493
   A27        1.93566  -0.00021  -0.00040  -0.00098  -0.00139   1.93427
   A28        1.87513  -0.00007  -0.00126   0.00010  -0.00116   1.87397
   A29        1.92154  -0.00005  -0.00054   0.00026  -0.00024   1.92131
   A30        2.10533  -0.00035  -0.00121  -0.00022  -0.00137   2.10396
   A31        2.25605   0.00039   0.00127  -0.00005   0.00131   2.25736
   A32        1.83165  -0.00025  -0.00020  -0.00032  -0.00054   1.83111
   A33        1.89190   0.00015  -0.00126   0.00139   0.00013   1.89204
   A34        1.96659   0.00006   0.00150  -0.00066   0.00085   1.96743
   A35        1.90105  -0.00004  -0.00114   0.00025  -0.00087   1.90018
   A36        1.96388   0.00027   0.00103   0.00108   0.00212   1.96599
   A37        1.90590  -0.00018  -0.00010  -0.00162  -0.00172   1.90418
   A38        1.81248   0.00014   0.00019   0.00015   0.00031   1.81280
   A39        1.98921   0.00017   0.00258  -0.00106   0.00154   1.99075
   A40        1.95621   0.00009  -0.00128   0.00248   0.00121   1.95742
   A41        1.93384  -0.00021  -0.00005  -0.00117  -0.00119   1.93264
   A42        1.90408  -0.00004  -0.00051   0.00054   0.00004   1.90411
   A43        1.86759  -0.00015  -0.00101  -0.00087  -0.00189   1.86570
   A44        1.90401   0.00018  -0.00025  -0.00085  -0.00110   1.90291
   A45        1.97185  -0.00052  -0.00073  -0.00279  -0.00353   1.96832
   A46        1.95667   0.00014   0.00015   0.00211   0.00226   1.95892
   A47        1.92340   0.00024   0.00015   0.00056   0.00069   1.92410
   A48        1.82056  -0.00013   0.00094  -0.00010   0.00083   1.82139
   A49        1.88139   0.00012  -0.00011   0.00133   0.00123   1.88262
   A50        2.07119   0.00024   0.00060  -0.00070  -0.00012   2.07107
   A51        2.37536  -0.00025  -0.00016   0.00011  -0.00001   2.37535
   A52        1.83606   0.00001  -0.00049   0.00069   0.00017   1.83623
   A53        1.90861   0.00014  -0.00023   0.00140   0.00116   1.90977
   A54        1.90621   0.00018  -0.00026   0.00159   0.00133   1.90755
   A55        1.93958  -0.00021   0.00072  -0.00250  -0.00177   1.93781
   A56        1.90628  -0.00002  -0.00052   0.00145   0.00093   1.90721
   A57        1.89682  -0.00003   0.00001  -0.00068  -0.00067   1.89615
   A58        1.90607  -0.00006   0.00025  -0.00121  -0.00096   1.90511
   A59        1.90372   0.00029   0.00006   0.00194   0.00201   1.90573
   A60        1.94181  -0.00020   0.00022  -0.00182  -0.00160   1.94021
   A61        1.90998   0.00008  -0.00021   0.00085   0.00064   1.91062
   A62        1.90520  -0.00009   0.00014  -0.00096  -0.00082   1.90438
   A63        1.90621  -0.00006  -0.00048   0.00112   0.00063   1.90684
   A64        1.89662  -0.00002   0.00026  -0.00110  -0.00084   1.89578
   A65        2.12295  -0.00019   0.00023  -0.00092  -0.00069   2.12226
   A66        2.07745   0.00011  -0.00018   0.00059   0.00041   2.07786
   A67        2.08278   0.00008  -0.00005   0.00032   0.00027   2.08306
   A68        1.84684  -0.00008   0.00004  -0.00035  -0.00031   1.84653
   A69        2.34233   0.00006  -0.00014   0.00038   0.00025   2.34258
   A70        2.09268   0.00003  -0.00005   0.00031   0.00026   2.09294
   A71        1.98076   0.00003   0.00048  -0.00019   0.00028   1.98103
   A72        2.12806   0.00001   0.00008  -0.00028  -0.00021   2.12785
   A73        2.17409  -0.00003  -0.00054   0.00066   0.00010   2.17419
   A74        1.87891   0.00020   0.00022   0.00022   0.00043   1.87933
   A75        2.04600   0.00016  -0.00012   0.00074   0.00063   2.04662
   A76        2.10442   0.00006   0.00017   0.00039   0.00056   2.10498
   A77        2.13275  -0.00022  -0.00005  -0.00112  -0.00117   2.13157
   A78        2.10570   0.00005   0.00002   0.00034   0.00036   2.10605
   A79        2.08788  -0.00002  -0.00001  -0.00012  -0.00014   2.08775
   A80        2.08961  -0.00003  -0.00001  -0.00021  -0.00022   2.08938
   A81        2.07214  -0.00008  -0.00023  -0.00018  -0.00041   2.07174
   A82        2.09924   0.00024   0.00041   0.00094   0.00135   2.10059
   A83        2.11173  -0.00016  -0.00017  -0.00073  -0.00091   2.11083
   A84        2.06982  -0.00008  -0.00006  -0.00033  -0.00040   2.06942
   A85        2.10124   0.00024   0.00007   0.00131   0.00139   2.10263
   A86        2.11212  -0.00016  -0.00001  -0.00098  -0.00099   2.11113
   A87        2.10481   0.00006   0.00007   0.00034   0.00041   2.10522
   A88        2.09059  -0.00001  -0.00015   0.00006  -0.00010   2.09049
   A89        2.08779  -0.00005   0.00008  -0.00040  -0.00032   2.08747
   A90        2.12494  -0.00018   0.00008  -0.00077  -0.00069   2.12426
   A91        2.07673   0.00009  -0.00012   0.00047   0.00035   2.07708
   A92        2.08151   0.00009   0.00004   0.00030   0.00034   2.08185
    D1        0.21240  -0.00010  -0.00070  -0.00612  -0.00684   0.20556
    D2       -3.00332   0.00003  -0.00341   0.00559   0.00216  -3.00116
    D3       -2.87453  -0.00002   0.00051  -0.00863  -0.00815  -2.88267
    D4        0.19293   0.00011  -0.00220   0.00308   0.00086   0.19379
    D5       -0.31386   0.00011   0.00481   0.00051   0.00532  -0.30854
    D6       -2.40229   0.00009   0.00514  -0.00173   0.00342  -2.39887
    D7        1.70241   0.00025   0.00621   0.00172   0.00791   1.71033
    D8        2.78475   0.00004   0.00384   0.00255   0.00638   2.79113
    D9        0.69632   0.00002   0.00418   0.00030   0.00448   0.70079
   D10       -1.48217   0.00018   0.00524   0.00376   0.00897  -1.47319
   D11       -0.18471   0.00003   0.00339   0.00012   0.00351  -0.18120
   D12        2.97120  -0.00003  -0.00201   0.00598   0.00398   2.97518
   D13        3.01696   0.00012   0.00473  -0.00267   0.00205   3.01901
   D14       -0.11032   0.00006  -0.00067   0.00318   0.00252  -0.10781
   D15       -0.03022   0.00006  -0.00430   0.01054   0.00625  -0.02397
   D16        3.08659   0.00024  -0.00204   0.01303   0.01099   3.09758
   D17       -3.11097  -0.00004  -0.00203   0.00093  -0.00111  -3.11208
   D18        0.00584   0.00013   0.00022   0.00342   0.00363   0.00947
   D19       -3.06865  -0.00017   0.00314  -0.01248  -0.00934  -3.07799
   D20        0.08515  -0.00028   0.00171  -0.01541  -0.01371   0.07145
   D21       -0.00917  -0.00002   0.00012   0.00049   0.00062  -0.00855
   D22       -3.13855  -0.00013  -0.00130  -0.00244  -0.00374   3.14089
   D23       -0.18132   0.00001   0.00755  -0.01015  -0.00259  -0.18391
   D24        2.98570  -0.00017   0.00524  -0.01267  -0.00744   2.97826
   D25       -0.00213  -0.00013  -0.00026  -0.00408  -0.00434  -0.00646
   D26       -3.13766  -0.00013  -0.00058  -0.00350  -0.00408   3.14145
   D27        3.11198   0.00006   0.00224  -0.00135   0.00091   3.11289
   D28       -0.02355   0.00007   0.00193  -0.00077   0.00117  -0.02238
   D29        0.29997  -0.00005  -0.00737   0.00569  -0.00169   0.29828
   D30        2.35535   0.00033  -0.00929   0.00812  -0.00117   2.35417
   D31       -1.75495   0.00033  -0.01055   0.01221   0.00165  -1.75330
   D32       -0.94232   0.00001  -0.00319  -0.00311  -0.00630  -0.94862
   D33        1.20333   0.00010  -0.00369  -0.00493  -0.00862   1.19470
   D34       -2.94978  -0.00002  -0.00428  -0.00367  -0.00793  -2.95772
[truncated: 838,341 more chars]
