# Supplementary material for: Wide-range IR spectra of diarylethene derivatives and their simulation using the density functional theory
Source: Sci Rep. 2022 Oct 7;12:16834. doi: 10.1038/s41598-022-20264-x (PMC9546887; doi:10.1038/s41598-022-20264-x)
Supplement: Supplementary file 1 — Supplementary Information 1. [file 41598_2022_20264_MOESM1_ESM.zip › IR_files/4_0097/open/open_lc-wpbe_air_D3.log]

 Entering Gaussian System, Link 0=g09
 Input=open_lc-wpbe_air_D3.gjf
 Output=open_lc-wpbe_air_D3.log
 AtFile(1): /pbs_home/daria/inz/Def2SVP.gbs
            O     0
            S   5   1.00
               2266.1767785             -0.53431809926D-02
                340.87010191            -0.39890039230D-01
                 77.363135167           -0.17853911985
                 21.479644940           -0.46427684959
                  6.6589433124          -0.44309745172
            S   1   1.00
                  0.80975975668          1.0000000
            S   1   1.00
                  0.25530772234          1.0000000
            P   3   1.00
                 17.721504317            0.43394573193D-01
                  3.8635505440           0.23094120765
                  1.0480920883           0.51375311064
            P   1   1.00
                  0.27641544411          1.0000000
            D   1   1.00
                  1.2000000              1.0000000
            ****
            H     0
            S   3   1.00
                 13.0107010              0.19682158E-01
                  1.9622572              0.13796524
                  0.44453796             0.47831935
            S   1   1.00
                  0.12194962             1.0000000
            P   1   1.00
                  0.8000000              1.0000000
            ****
            C     0
            S   5   1.00
               1238.4016938              0.54568832082E-02
                186.29004992             0.40638409211E-01
                 42.251176346            0.18025593888
                 11.676557932            0.46315121755
                  3.5930506482           0.44087173314
            S   1   1.00
                  0.40245147363          1.0000000
            S   1   1.00
                  0.13090182668          1.0000000
            P   3   1.00
                  9.4680970621           0.38387871728E-01
                  2.0103545142           0.21117025112
                  0.54771004707          0.51328172114
            P   1   1.00
                  0.15268613795          1.0000000
            D   1   1.00
                  0.8000000              1.0000000
            ****
            F     0
            S   5   1.00
               2894.8325990             -0.53408255515E-02
                435.41939120            -0.39904258866E-01
                 98.843328866           -0.17912768038
                 27.485198001           -0.46758090825
                  8.5405498171          -0.44653131020
            S   1   1.00
                  1.0654578038           1.0000000
            S   1   1.00
                  0.33247346748          1.0000000
            P   3   1.00
                 22.696633924           -0.45212874436E-01
                  4.9872339257          -0.23754317067
                  1.3491613954          -0.51287353587
            P   1   1.00
                  0.34829881977          1.0000000
            D   1   1.00
                  1.4000000              1.0000000
            ****
 Initial command:
 /pbs_home/pkowalski/g09d01/g09/l1.exe "/pbs_home/daria/inz/0097/open/LC-WPBE/Gau-8490.inp" -scrdir="/pbs_home/daria/inz/0097/open/LC-WPBE/"
 Entering Link 1 = /pbs_home/pkowalski/g09d01/g09/l1.exe PID=      8491.
  
 Copyright (c) 1988,1990,1992,1993,1995,1998,2003,2009,2013,
            Gaussian, Inc.  All Rights Reserved.
  
 This is part of the Gaussian(R) 09 program.  It is based on
 the Gaussian(R) 03 system (copyright 2003, Gaussian, Inc.),
 the Gaussian(R) 98 system (copyright 1998, Gaussian, Inc.),
 the Gaussian(R) 94 system (copyright 1995, Gaussian, Inc.),
 the Gaussian 92(TM) system (copyright 1992, Gaussian, Inc.),
 the Gaussian 90(TM) system (copyright 1990, Gaussian, Inc.),
 the Gaussian 88(TM) system (copyright 1988, Gaussian, Inc.),
 the Gaussian 86(TM) system (copyright 1986, Carnegie Mellon
 University), and the Gaussian 82(TM) system (copyright 1983,
 Carnegie Mellon University). Gaussian is a federally registered
 trademark of Gaussian, Inc.
  
 This software contains proprietary and confidential information,
 including trade secrets, belonging to Gaussian, Inc.
  
 This software is provided under written license and may be
 used, copied, transmitted, or stored only in accord with that
 written license.
  
 The following legend is applicable only to US Government
 contracts under FAR:
  
                    RESTRICTED RIGHTS LEGEND
  
 Use, reproduction and disclosure by the US Government is
 subject to restrictions as set forth in subparagraphs (a)
 and (c) of the Commercial Computer Software - Restricted
 Rights clause in FAR 52.227-19.
  
 Gaussian, Inc.
 340 Quinnipiac St., Bldg. 40, Wallingford CT 06492
  
  
 ---------------------------------------------------------------
 Warning -- This program may not be used in any manner that
 competes with the business of Gaussian, Inc. or will provide
 assistance to any competitor of Gaussian, Inc.  The licensee
 of this program is prohibited from giving any competitor of
 Gaussian, Inc. access to this program.  By using this program,
 the user acknowledges that Gaussian, Inc. is engaged in the
 business of creating and licensing software in the field of
 computational chemistry and represents and warrants to the
 licensee that it is not a competitor of Gaussian, Inc. and that
 it will not use this program in any manner prohibited above.
 ---------------------------------------------------------------
  

 Cite this work as:
 Gaussian 09, Revision D.01,
 M. J. Frisch, G. W. Trucks, H. B. Schlegel, G. E. Scuseria, 
 M. A. Robb, J. R. Cheeseman, G. Scalmani, V. Barone, B. Mennucci, 
 G. A. Petersson, H. Nakatsuji, M. Caricato, X. Li, H. P. Hratchian, 
 A. F. Izmaylov, J. Bloino, G. Zheng, J. L. Sonnenberg, M. Hada, 
 M. Ehara, K. Toyota, R. Fukuda, J. Hasegawa, M. Ishida, T. Nakajima, 
 Y. Honda, O. Kitao, H. Nakai, T. Vreven, J. A. Montgomery, Jr., 
 J. E. Peralta, F. Ogliaro, M. Bearpark, J. J. Heyd, E. Brothers, 
 K. N. Kudin, V. N. Staroverov, T. Keith, R. Kobayashi, J. Normand, 
 K. Raghavachari, A. Rendell, J. C. Burant, S. S. Iyengar, J. Tomasi, 
 M. Cossi, N. Rega, J. M. Millam, M. Klene, J. E. Knox, J. B. Cross, 
 V. Bakken, C. Adamo, J. Jaramillo, R. Gomperts, R. E. Stratmann, 
 O. Yazyev, A. J. Austin, R. Cammi, C. Pomelli, J. W. Ochterski, 
 R. L. Martin, K. Morokuma, V. G. Zakrzewski, G. A. Voth, 
 P. Salvador, J. J. Dannenberg, S. Dapprich, A. D. Daniels, 
 O. Farkas, J. B. Foresman, J. V. Ortiz, J. Cioslowski, 
 and D. J. Fox, Gaussian, Inc., Wallingford CT, 2013.
 
 ******************************************
 Gaussian 09:  ES64L-G09RevD.01 24-Apr-2013
                28-Aug-2019 
 ******************************************
 %chk=dae0097freq_open_lc-wpbe_air_D3.chk
 %NProcShared=8
 Will use up to    8 processors via shared memory.
 %Mem=4GB
 -----------------------------------------------
 #P opt freq LC-wPBE/Gen EmpiricalDispersion=GD3
 -----------------------------------------------
 1/14=-1,18=20,19=15,26=3,38=1/1,3;
 2/9=110,12=2,17=6,18=5,40=1/2;
 3/5=7,11=2,16=1,25=1,30=1,71=1,74=-41,124=31/1,2,3;
 4//1;
 5/5=2,38=5/2;
 6/7=2,8=2,9=2,10=2,28=1/1;
 7//1,2,3,16;
 1/14=-1,18=20,19=15,26=3/3(2);
 2/9=110/2;
 99//99;
 2/9=110/2;
 3/5=7,6=1,11=2,16=1,25=1,30=1,71=1,74=-41,82=7,124=31/1,2,3;
 4/5=5,16=3,69=1/1;
 5/5=2,38=5/2;
 7//1,2,3,16;
 1/14=-1,18=20,19=15,26=3/3(-5);
 2/9=110/2;
 6/7=2,8=2,9=2,10=2,19=2,28=1/1;
 99/9=1/99;
 Leave Link    1 at Wed Aug 28 22:59:31 2019, MaxMem=   536870912 cpu:         0.5
 (Enter /pbs_home/pkowalski/g09d01/g09/l101.exe)
 -------------------
 Title Card Required
 -------------------
 Symbolic Z-matrix:
 Charge =  0 Multiplicity = 1
 C                    -1.81645  -0.23584  -0.62343 
 C                    -3.10362   0.31262  -1.04778 
 C                    -3.91293  -0.76754  -1.33702 
 O                    -3.28543  -1.9453   -1.17169 
 C                    -2.013    -1.6926   -0.7963 
 C                    -5.23106  -0.60066  -1.75807 
 C                    -0.5934    0.50776  -0.18531 
 C                    -0.28949   1.91635  -0.61438 
 C                     0.3523    0.0912    0.69666 
 C                     1.20914   1.98049  -0.39827 
 C                     1.40733   1.15727   0.86362 
 F                    -0.93361   2.8044    0.2321 
 F                    -0.60637   2.17536  -1.93738 
 F                     1.82982   1.32206  -1.45324 
 F                     1.70896   3.26806  -0.3105 
 F                     2.70813   0.70615   0.9244 
 F                     1.11755   1.8895    2.00318 
 C                    -0.90374  -1.58732   2.33547 
 C                     0.26855  -1.11422   1.57078 
 C                    -2.24928  -0.9468    2.45969 
 H                    -2.44062  -0.71738   3.52818 
 H                    -3.02993  -1.64545   2.09413 
 H                    -2.30917   0.00637   1.90367 
 C                    -0.99747  -2.78818  -0.73666 
 H                    -1.26648  -3.50901   0.06277 
 H                     0.02442  -2.40108  -0.58112 
 H                    -0.98945  -3.31863  -1.71116 
 C                    -5.73121   0.70432  -1.8836 
 C                     1.31577  -2.05165   1.96894 
 C                     0.72495  -2.94862   2.83715 
 O                    -0.57815  -2.68781   3.04719 
 C                     1.44499  -3.99926   3.40291 
 C                    -4.91221   1.81012  -1.58643 
 C                    -3.58649   1.62106  -1.16168 
 H                    -2.98033   2.47983  -0.93318 
 H                    -6.75135   0.86102  -2.20893 
 H                    -5.30779   2.81286  -1.68313 
 H                    -5.85338  -1.45671  -1.98376 
 C                     2.65896  -2.18739   1.60237 
 C                     3.40194  -3.23965   2.16335 
 C                     2.79918  -4.13911   3.06314 
 H                     4.44333  -3.36432   1.8963 
 H                     3.37989  -4.94787   3.48711 
 H                     0.97026  -4.69266   4.08475 
 H                     3.13309  -1.52778   0.89748 
 
 NAtoms=     45 NQM=       45 NQMF=       0 NMMI=      0 NMMIF=      0
                NMic=       0 NMicF=      0.
                    Isotopes and Nuclear Properties:
 (Nuclear quadrupole moments (NQMom) in fm**2, nuclear magnetic moments (NMagM)
  in nuclear magnetons)

  Atom         1           2           3           4           5           6           7           8           9          10
 IAtWgt=          12          12          12          16          12          12          12          12          12          12
 AtmWgt=  12.0000000  12.0000000  12.0000000  15.9949146  12.0000000  12.0000000  12.0000000  12.0000000  12.0000000  12.0000000
 NucSpn=           0           0           0           0           0           0           0           0           0           0
 AtZEff=   0.0000000   0.0000000   0.0000000   0.0000000   0.0000000   0.0000000   0.0000000   0.0000000   0.0000000   0.0000000
 NQMom=    0.0000000   0.0000000   0.0000000   0.0000000   0.0000000   0.0000000   0.0000000   0.0000000   0.0000000   0.0000000
 NMagM=    0.0000000   0.0000000   0.0000000   0.0000000   0.0000000   0.0000000   0.0000000   0.0000000   0.0000000   0.0000000
 AtZNuc=   6.0000000   6.0000000   6.0000000   8.0000000   6.0000000   6.0000000   6.0000000   6.0000000   6.0000000   6.0000000

  Atom        11          12          13          14          15          16          17          18          19          20
 IAtWgt=          12          19          19          19          19          19          19          12          12          12
 AtmWgt=  12.0000000  18.9984033  18.9984033  18.9984033  18.9984033  18.9984033  18.9984033  12.0000000  12.0000000  12.0000000
 NucSpn=           0           1           1           1           1           1           1           0           0           0
 AtZEff=   0.0000000   0.0000000   0.0000000   0.0000000   0.0000000   0.0000000   0.0000000   0.0000000   0.0000000   0.0000000
 NQMom=    0.0000000   0.0000000   0.0000000   0.0000000   0.0000000   0.0000000   0.0000000   0.0000000   0.0000000   0.0000000
 NMagM=    0.0000000   2.6288670   2.6288670   2.6288670   2.6288670   2.6288670   2.6288670   0.0000000   0.0000000   0.0000000
 AtZNuc=   6.0000000   9.0000000   9.0000000   9.0000000   9.0000000   9.0000000   9.0000000   6.0000000   6.0000000   6.0000000

  Atom        21          22          23          24          25          26          27          28          29          30
 IAtWgt=           1           1           1          12           1           1           1          12          12          12
 AtmWgt=   1.0078250   1.0078250   1.0078250  12.0000000   1.0078250   1.0078250   1.0078250  12.0000000  12.0000000  12.0000000
 NucSpn=           1           1           1           0           1           1           1           0           0           0
 AtZEff=   0.0000000   0.0000000   0.0000000   0.0000000   0.0000000   0.0000000   0.0000000   0.0000000   0.0000000   0.0000000
 NQMom=    0.0000000   0.0000000   0.0000000   0.0000000   0.0000000   0.0000000   0.0000000   0.0000000   0.0000000   0.0000000
 NMagM=    2.7928460   2.7928460   2.7928460   0.0000000   2.7928460   2.7928460   2.7928460   0.0000000   0.0000000   0.0000000
 AtZNuc=   1.0000000   1.0000000   1.0000000   6.0000000   1.0000000   1.0000000   1.0000000   6.0000000   6.0000000   6.0000000

  Atom        31          32          33          34          35          36          37          38          39          40
 IAtWgt=          16          12          12          12           1           1           1           1          12          12
 AtmWgt=  15.9949146  12.0000000  12.0000000  12.0000000   1.0078250   1.0078250   1.0078250   1.0078250  12.0000000  12.0000000
 NucSpn=           0           0           0           0           1           1           1           1           0           0
 AtZEff=   0.0000000   0.0000000   0.0000000   0.0000000   0.0000000   0.0000000   0.0000000   0.0000000   0.0000000   0.0000000
 NQMom=    0.0000000   0.0000000   0.0000000   0.0000000   0.0000000   0.0000000   0.0000000   0.0000000   0.0000000   0.0000000
 NMagM=    0.0000000   0.0000000   0.0000000   0.0000000   2.7928460   2.7928460   2.7928460   2.7928460   0.0000000   0.0000000
 AtZNuc=   8.0000000   6.0000000   6.0000000   6.0000000   1.0000000   1.0000000   1.0000000   1.0000000   6.0000000   6.0000000

  Atom        41          42          43          44          45
 IAtWgt=          12           1           1           1           1
 AtmWgt=  12.0000000   1.0078250   1.0078250   1.0078250   1.0078250
 NucSpn=           0           1           1           1           1
 AtZEff=   0.0000000   0.0000000   0.0000000   0.0000000   0.0000000
 NQMom=    0.0000000   0.0000000   0.0000000   0.0000000   0.0000000
 NMagM=    0.0000000   2.7928460   2.7928460   2.7928460   2.7928460
 AtZNuc=   6.0000000   1.0000000   1.0000000   1.0000000   1.0000000
 Leave Link  101 at Wed Aug 28 22:59:31 2019, MaxMem=   536870912 cpu:         2.1
 (Enter /pbs_home/pkowalski/g09d01/g09/l103.exe)

 GradGradGradGradGradGradGradGradGradGradGradGradGradGradGradGradGradGrad
 Berny optimization.
 Initialization pass.
                           ----------------------------
                           !    Initial Parameters    !
                           ! (Angstroms and Degrees)  !
 --------------------------                            --------------------------
 ! Name  Definition              Value          Derivative Info.                !
 --------------------------------------------------------------------------------
 ! R1    R(1,2)                  1.4621         estimate D2E/DX2                !
 ! R2    R(1,5)                  1.4801         estimate D2E/DX2                !
 ! R3    R(1,7)                  1.4969         estimate D2E/DX2                !
 ! R4    R(2,3)                  1.3804         estimate D2E/DX2                !
 ! R5    R(2,34)                 1.3993         estimate D2E/DX2                !
 ! R6    R(3,4)                  1.3447         estimate D2E/DX2                !
 ! R7    R(3,6)                  1.3938         estimate D2E/DX2                !
 ! R8    R(4,5)                  1.3505         estimate D2E/DX2                !
 ! R9    R(5,24)                 1.495          estimate D2E/DX2                !
 ! R10   R(6,28)                 1.4032         estimate D2E/DX2                !
 ! R11   R(6,38)                 1.0822         estimate D2E/DX2                !
 ! R12   R(7,8)                  1.5035         estimate D2E/DX2                !
 ! R13   R(7,9)                  1.3586         estimate D2E/DX2                !
 ! R14   R(8,10)                 1.5155         estimate D2E/DX2                !
 ! R15   R(8,12)                 1.3857         estimate D2E/DX2                !
 ! R16   R(8,13)                 1.3849         estimate D2E/DX2                !
 ! R17   R(9,11)                 1.5091         estimate D2E/DX2                !
 ! R18   R(9,19)                 1.4914         estimate D2E/DX2                !
 ! R19   R(10,11)                1.5196         estimate D2E/DX2                !
 ! R20   R(10,14)                1.3899         estimate D2E/DX2                !
 ! R21   R(10,15)                1.384          estimate D2E/DX2                !
 ! R22   R(11,16)                1.3781         estimate D2E/DX2                !
 ! R23   R(11,17)                1.3852         estimate D2E/DX2                !
 ! R24   R(18,19)                1.4774         estimate D2E/DX2                !
 ! R25   R(18,20)                1.4954         estimate D2E/DX2                !
 ! R26   R(18,31)                1.3504         estimate D2E/DX2                !
 ! R27   R(19,29)                1.4608         estimate D2E/DX2                !
 ! R28   R(20,21)                1.1095         estimate D2E/DX2                !
 ! R29   R(20,22)                1.1096         estimate D2E/DX2                !
 ! R30   R(20,23)                1.1051         estimate D2E/DX2                !
 ! R31   R(24,25)                1.1095         estimate D2E/DX2                !
 ! R32   R(24,26)                1.1038         estimate D2E/DX2                !
 ! R33   R(24,27)                1.1095         estimate D2E/DX2                !
 ! R34   R(28,33)                1.4078         estimate D2E/DX2                !
 ! R35   R(28,36)                1.0822         estimate D2E/DX2                !
 ! R36   R(29,30)                1.3811         estimate D2E/DX2                !
 ! R37   R(29,39)                1.3989         estimate D2E/DX2                !
 ! R38   R(30,31)                1.3454         estimate D2E/DX2                !
 ! R39   R(30,32)                1.3937         estimate D2E/DX2                !
 ! R40   R(32,41)                1.4031         estimate D2E/DX2                !
 ! R41   R(32,44)                1.0822         estimate D2E/DX2                !
 ! R42   R(33,34)                1.4049         estimate D2E/DX2                !
 ! R43   R(33,37)                1.0823         estimate D2E/DX2                !
 ! R44   R(34,35)                1.0757         estimate D2E/DX2                !
 ! R45   R(39,40)                1.405          estimate D2E/DX2                !
 ! R46   R(39,45)                1.0755         estimate D2E/DX2                !
 ! R47   R(40,41)                1.4078         estimate D2E/DX2                !
 ! R48   R(40,42)                1.0823         estimate D2E/DX2                !
 ! R49   R(41,43)                1.0822         estimate D2E/DX2                !
 ! A1    A(2,1,5)              102.6152         estimate D2E/DX2                !
 ! A2    A(2,1,7)              128.1635         estimate D2E/DX2                !
 ! A3    A(5,1,7)              129.169          estimate D2E/DX2                !
 ! A4    A(1,2,3)              106.4653         estimate D2E/DX2                !
 ! A5    A(1,2,34)             132.7001         estimate D2E/DX2                !
 ! A6    A(3,2,34)             120.8189         estimate D2E/DX2                !
 ! A7    A(2,3,4)              112.7075         estimate D2E/DX2                !
 ! A8    A(2,3,6)              121.6067         estimate D2E/DX2                !
 ! A9    A(4,3,6)              125.6851         estimate D2E/DX2                !
 ! A10   A(3,4,5)              108.0567         estimate D2E/DX2                !
 ! A11   A(1,5,4)              109.9832         estimate D2E/DX2                !
 ! A12   A(1,5,24)             128.7849         estimate D2E/DX2                !
 ! A13   A(4,5,24)             120.9284         estimate D2E/DX2                !
 ! A14   A(3,6,28)             118.3908         estimate D2E/DX2                !
 ! A15   A(3,6,38)             120.8076         estimate D2E/DX2                !
 ! A16   A(28,6,38)            120.8015         estimate D2E/DX2                !
 ! A17   A(1,7,8)              123.163          estimate D2E/DX2                !
 ! A18   A(1,7,9)              127.3322         estimate D2E/DX2                !
 ! A19   A(8,7,9)              109.3786         estimate D2E/DX2                !
 ! A20   A(7,8,10)             101.4692         estimate D2E/DX2                !
 ! A21   A(7,8,12)             109.3974         estimate D2E/DX2                !
 ! A22   A(7,8,13)             113.6781         estimate D2E/DX2                !
 ! A23   A(10,8,12)            110.2089         estimate D2E/DX2                !
 ! A24   A(10,8,13)            110.7683         estimate D2E/DX2                !
 ! A25   A(12,8,13)            110.9388         estimate D2E/DX2                !
 ! A26   A(7,9,11)             109.9903         estimate D2E/DX2                !
 ! A27   A(7,9,19)             126.1031         estimate D2E/DX2                !
 ! A28   A(11,9,19)            123.0514         estimate D2E/DX2                !
 ! A29   A(8,10,11)            102.9707         estimate D2E/DX2                !
 ! A30   A(8,10,14)            108.2592         estimate D2E/DX2                !
 ! A31   A(8,10,15)            113.9256         estimate D2E/DX2                !
 ! A32   A(11,10,14)           108.3867         estimate D2E/DX2                !
 ! A33   A(11,10,15)           113.8421         estimate D2E/DX2                !
 ! A34   A(14,10,15)           109.1231         estimate D2E/DX2                !
 ! A35   A(9,11,10)            101.5157         estimate D2E/DX2                !
 ! A36   A(9,11,16)            115.6901         estimate D2E/DX2                !
 ! A37   A(9,11,17)            108.553          estimate D2E/DX2                !
 ! A38   A(10,11,16)           109.697          estimate D2E/DX2                !
 ! A39   A(10,11,17)           111.6848         estimate D2E/DX2                !
 ! A40   A(16,11,17)           109.5246         estimate D2E/DX2                !
 ! A41   A(19,18,20)           128.301          estimate D2E/DX2                !
 ! A42   A(19,18,31)           110.0244         estimate D2E/DX2                !
 ! A43   A(20,18,31)           121.4814         estimate D2E/DX2                !
 ! A44   A(9,19,18)            127.3542         estimate D2E/DX2                !
 ! A45   A(9,19,29)            129.6562         estimate D2E/DX2                !
 ! A46   A(18,19,29)           102.8415         estimate D2E/DX2                !
 ! A47   A(18,20,21)           108.8903         estimate D2E/DX2                !
 ! A48   A(18,20,22)           109.6329         estimate D2E/DX2                !
 ! A49   A(18,20,23)           112.1113         estimate D2E/DX2                !
 ! A50   A(21,20,22)           109.0359         estimate D2E/DX2                !
 ! A51   A(21,20,23)           107.2683         estimate D2E/DX2                !
 ! A52   A(22,20,23)           109.8274         estimate D2E/DX2                !
 ! A53   A(5,24,25)            109.8852         estimate D2E/DX2                !
 ! A54   A(5,24,26)            112.1787         estimate D2E/DX2                !
 ! A55   A(5,24,27)            108.6764         estimate D2E/DX2                !
 ! A56   A(25,24,26)           110.535          estimate D2E/DX2                !
 ! A57   A(25,24,27)           108.9031         estimate D2E/DX2                !
 ! A58   A(26,24,27)           106.5436         estimate D2E/DX2                !
 ! A59   A(6,28,33)            120.283          estimate D2E/DX2                !
 ! A60   A(6,28,36)            119.8403         estimate D2E/DX2                !
 ! A61   A(33,28,36)           119.8766         estimate D2E/DX2                !
 ! A62   A(19,29,30)           106.3462         estimate D2E/DX2                !
 ! A63   A(19,29,39)           132.7784         estimate D2E/DX2                !
 ! A64   A(30,29,39)           120.828          estimate D2E/DX2                !
 ! A65   A(29,30,31)           112.7414         estimate D2E/DX2                !
 ! A66   A(29,30,32)           121.586          estimate D2E/DX2                !
 ! A67   A(31,30,32)           125.6717         estimate D2E/DX2                !
 ! A68   A(18,31,30)           108.0118         estimate D2E/DX2                !
 ! A69   A(30,32,41)           118.3883         estimate D2E/DX2                !
 ! A70   A(30,32,44)           120.8079         estimate D2E/DX2                !
 ! A71   A(41,32,44)           120.8033         estimate D2E/DX2                !
 ! A72   A(28,33,34)           120.4708         estimate D2E/DX2                !
 ! A73   A(28,33,37)           119.7535         estimate D2E/DX2                !
 ! A74   A(34,33,37)           119.7755         estimate D2E/DX2                !
 ! A75   A(2,34,33)            118.4284         estimate D2E/DX2                !
 ! A76   A(2,34,35)            122.3263         estimate D2E/DX2                !
 ! A77   A(33,34,35)           119.245          estimate D2E/DX2                !
 ! A78   A(29,39,40)           118.4117         estimate D2E/DX2                !
 ! A79   A(29,39,45)           122.3783         estimate D2E/DX2                !
 ! A80   A(40,39,45)           119.2015         estimate D2E/DX2                !
 ! A81   A(39,40,41)           120.4828         estimate D2E/DX2                !
 ! A82   A(39,40,42)           119.7749         estimate D2E/DX2                !
 ! A83   A(41,40,42)           119.7407         estimate D2E/DX2                !
 ! A84   A(32,41,40)           120.285          estimate D2E/DX2                !
 ! A85   A(32,41,43)           119.8357         estimate D2E/DX2                !
 ! A86   A(40,41,43)           119.8764         estimate D2E/DX2                !
 ! D1    D(5,1,2,3)              3.1532         estimate D2E/DX2                !
 ! D2    D(5,1,2,34)          -178.3223         estimate D2E/DX2                !
 ! D3    D(7,1,2,3)           -179.308          estimate D2E/DX2                !
 ! D4    D(7,1,2,34)            -0.7835         estimate D2E/DX2                !
 ! D5    D(2,1,5,4)             -4.2373         estimate D2E/DX2                !
 ! D6    D(2,1,5,24)           169.3836         estimate D2E/DX2                !
 ! D7    D(7,1,5,4)            178.2588         estimate D2E/DX2                !
 ! D8    D(7,1,5,24)            -8.1203         estimate D2E/DX2                !
 ! D9    D(2,1,7,8)            -25.4499         estimate D2E/DX2                !
 ! D10   D(2,1,7,9)            150.0218         estimate D2E/DX2                !
 ! D11   D(5,1,7,8)            151.4515         estimate D2E/DX2                !
 ! D12   D(5,1,7,9)            -33.0767         estimate D2E/DX2                !
 ! D13   D(1,2,3,4)             -1.1915         estimate D2E/DX2                !
 ! D14   D(1,2,3,6)            179.0974         estimate D2E/DX2                !
 ! D15   D(34,2,3,4)          -179.9289         estimate D2E/DX2                !
 ! D16   D(34,2,3,6)             0.36           estimate D2E/DX2                !
 ! D17   D(1,2,34,33)         -178.7848         estimate D2E/DX2                !
 ! D18   D(1,2,34,35)            1.025          estimate D2E/DX2                !
 ! D19   D(3,2,34,33)           -0.4325         estimate D2E/DX2                !
 ! D20   D(3,2,34,35)          179.3773         estimate D2E/DX2                !
 ! D21   D(2,3,4,5)             -1.5767         estimate D2E/DX2                !
 ! D22   D(6,3,4,5)            178.1204         estimate D2E/DX2                !
 ! D23   D(2,3,6,28)            -0.0868         estimate D2E/DX2                !
 ! D24   D(2,3,6,38)           179.8464         estimate D2E/DX2                !
 ! D25   D(4,3,6,28)          -179.7587         estimate D2E/DX2                !
 ! D26   D(4,3,6,38)             0.1744         estimate D2E/DX2                !
 ! D27   D(3,4,5,1)              3.6929         estimate D2E/DX2                !
 ! D28   D(3,4,5,24)          -170.5124         estimate D2E/DX2                !
 ! D29   D(1,5,24,25)          120.7156         estimate D2E/DX2                !
 ! D30   D(1,5,24,26)           -2.6703         estimate D2E/DX2                !
 ! D31   D(1,5,24,27)         -120.2114         estimate D2E/DX2                !
 ! D32   D(4,5,24,25)          -66.2761         estimate D2E/DX2                !
 ! D33   D(4,5,24,26)          170.338          estimate D2E/DX2                !
 ! D34   D(4,5,24,27)           52.7969         estimate D2E/DX2                !
 ! D35   D(3,6,28,33)           -0.0998         estimate D2E/DX2                !
 ! D36   D(3,6,28,36)          179.9868         estimate D2E/DX2                !
 ! D37   D(38,6,28,33)         179.967          estimate D2E/DX2                !
 ! D38   D(38,6,28,36)           0.0537         estimate D2E/DX2                !
 ! D39   D(1,7,8,10)          -158.2408         estimate D2E/DX2                !
 ! D40   D(1,7,8,12)            85.3274         estimate D2E/DX2                !
 ! D41   D(1,7,8,13)           -39.2908         estimate D2E/DX2                !
 ! D42   D(9,7,8,10)            25.5749         estimate D2E/DX2                !
 ! D43   D(9,7,8,12)           -90.857          estimate D2E/DX2                !
 ! D44   D(9,7,8,13)           144.5248         estimate D2E/DX2                !
 ! D45   D(1,7,9,11)          -179.344          estimate D2E/DX2                !
 ! D46   D(1,7,9,19)            -9.7339         estimate D2E/DX2                !
 ! D47   D(8,7,9,11)            -3.3614         estimate D2E/DX2                !
 ! D48   D(8,7,9,19)           166.2487         estimate D2E/DX2                !
 ! D49   D(7,8,10,11)          -36.9968         estimate D2E/DX2                !
 ! D50   D(7,8,10,14)           77.6386         estimate D2E/DX2                !
 ! D51   D(7,8,10,15)         -160.7754         estimate D2E/DX2                !
 ! D52   D(12,8,10,11)          78.8395         estimate D2E/DX2                !
 ! D53   D(12,8,10,14)        -166.5251         estimate D2E/DX2                !
 ! D54   D(12,8,10,15)         -44.9391         estimate D2E/DX2                !
 ! D55   D(13,8,10,11)        -158.0077         estimate D2E/DX2                !
 ! D56   D(13,8,10,14)         -43.3723         estimate D2E/DX2                !
 ! D57   D(13,8,10,15)          78.2137         estimate D2E/DX2                !
 ! D58   D(7,9,11,10)          -20.1997         estimate D2E/DX2                !
 ! D59   D(7,9,11,16)         -138.8661         estimate D2E/DX2                !
 ! D60   D(7,9,11,17)           97.5844         estimate D2E/DX2                !
 ! D61   D(19,9,11,10)         169.8117         estimate D2E/DX2                !
 ! D62   D(19,9,11,16)          51.1453         estimate D2E/DX2                !
 ! D63   D(19,9,11,17)         -72.4042         estimate D2E/DX2                !
 ! D64   D(7,9,19,18)          -42.2159         estimate D2E/DX2                !
 ! D65   D(7,9,19,29)          142.9839         estimate D2E/DX2                !
 ! D66   D(11,9,19,18)         126.1184         estimate D2E/DX2                !
 ! D67   D(11,9,19,29)         -48.6818         estimate D2E/DX2                !
 ! D68   D(8,10,11,9)           35.04           estimate D2E/DX2                !
 ! D69   D(8,10,11,16)         157.9172         estimate D2E/DX2                !
 ! D70   D(8,10,11,17)         -80.4569         estimate D2E/DX2                !
 ! D71   D(14,10,11,9)         -79.5031         estimate D2E/DX2                !
 ! D72   D(14,10,11,16)         43.3741         estimate D2E/DX2                !
 ! D73   D(14,10,11,17)        165.0            estimate D2E/DX2                !
 ! D74   D(15,10,11,9)         158.8738         estimate D2E/DX2                !
 ! D75   D(15,10,11,16)        -78.2489         estimate D2E/DX2                !
 ! D76   D(15,10,11,17)         43.3769         estimate D2E/DX2                !
 ! D77   D(20,18,19,9)          -2.8475         estimate D2E/DX2                !
 ! D78   D(20,18,19,29)        173.0487         estimate D2E/DX2                !
 ! D79   D(31,18,19,9)        -177.7879         estimate D2E/DX2                !
 ! D80   D(31,18,19,29)         -1.8917         estimate D2E/DX2                !
 ! D81   D(19,18,20,21)       -119.7486         estimate D2E/DX2                !
 ! D82   D(19,18,20,22)        121.0374         estimate D2E/DX2                !
 ! D83   D(19,18,20,23)         -1.2147         estimate D2E/DX2                !
 ! D84   D(31,18,20,21)         54.6757         estimate D2E/DX2                !
 ! D85   D(31,18,20,22)        -64.5384         estimate D2E/DX2                !
 ! D86   D(31,18,20,23)        173.2095         estimate D2E/DX2                !
 ! D87   D(19,18,31,30)          1.7195         estimate D2E/DX2                !
 ! D88   D(20,18,31,30)       -173.6255         estimate D2E/DX2                !
 ! D89   D(9,19,29,30)         177.0974         estimate D2E/DX2                !
 ! D90   D(9,19,29,39)          -5.4754         estimate D2E/DX2                !
 ! D91   D(18,19,29,30)          1.3347         estimate D2E/DX2                !
 ! D92   D(18,19,29,39)        178.762          estimate D2E/DX2                !
 ! D93   D(6,28,33,34)           0.0172         estimate D2E/DX2                !
 ! D94   D(6,28,33,37)        -179.8019         estimate D2E/DX2                !
 ! D95   D(36,28,33,34)        179.9305         estimate D2E/DX2                !
 ! D96   D(36,28,33,37)          0.1114         estimate D2E/DX2                !
 ! D97   D(19,29,30,31)         -0.4039         estimate D2E/DX2                !
 ! D98   D(19,29,30,32)        179.2837         estimate D2E/DX2                !
 ! D99   D(39,29,30,31)       -178.2051         estimate D2E/DX2                !
 ! D100  D(39,29,30,32)          1.4825         estimate D2E/DX2                !
 ! D101  D(19,29,39,40)       -178.6207         estimate D2E/DX2                !
 ! D102  D(19,29,39,45)          0.3019         estimate D2E/DX2                !
 ! D103  D(30,29,39,40)         -1.4959         estimate D2E/DX2                !
 ! D104  D(30,29,39,45)        177.4268         estimate D2E/DX2                !
 ! D105  D(29,30,31,18)         -0.8295         estimate D2E/DX2                !
 ! D106  D(32,30,31,18)        179.4981         estimate D2E/DX2                !
 ! D107  D(29,30,32,41)         -0.4669         estimate D2E/DX2                !
 ! D108  D(29,30,32,44)        179.7655         estimate D2E/DX2                !
 ! D109  D(31,30,32,41)        179.1785         estimate D2E/DX2                !
 ! D110  D(31,30,32,44)         -0.5892         estimate D2E/DX2                !
 ! D111  D(30,32,41,40)         -0.4809         estimate D2E/DX2                !
 ! D112  D(30,32,41,43)       -179.8675         estimate D2E/DX2                !
 ! D113  D(44,32,41,40)        179.2868         estimate D2E/DX2                !
 ! D114  D(44,32,41,43)         -0.0998         estimate D2E/DX2                !
 ! D115  D(28,33,34,2)           0.2457         estimate D2E/DX2                !
 ! D116  D(28,33,34,35)       -179.5701         estimate D2E/DX2                !
 ! D117  D(37,33,34,2)        -179.9353         estimate D2E/DX2                !
 ! D118  D(37,33,34,35)          0.249          estimate D2E/DX2                !
 ! D119  D(29,39,40,41)          0.5497         estimate D2E/DX2                !
 ! D120  D(29,39,40,42)       -179.9084         estimate D2E/DX2                !
 ! D121  D(45,39,40,41)       -178.408          estimate D2E/DX2                !
 ! D122  D(45,39,40,42)          1.1339         estimate D2E/DX2                !
 ! D123  D(39,40,41,32)          0.4307         estimate D2E/DX2                !
 ! D124  D(39,40,41,43)        179.8171         estimate D2E/DX2                !
 ! D125  D(42,40,41,32)       -179.1113         estimate D2E/DX2                !
 ! D126  D(42,40,41,43)          0.2751         estimate D2E/DX2                !
 --------------------------------------------------------------------------------
 Trust Radius=3.00D-01 FncErr=1.00D-07 GrdErr=1.00D-06
 Number of steps in this run=    270 maximum allowed number of steps=    270.
 GradGradGradGradGradGradGradGradGradGradGradGradGradGradGradGradGradGrad

 Leave Link  103 at Wed Aug 28 22:59:31 2019, MaxMem=   536870912 cpu:         0.2
 (Enter /pbs_home/pkowalski/g09d01/g09/l202.exe)
                          Input orientation:                          
 ---------------------------------------------------------------------
 Center     Atomic      Atomic             Coordinates (Angstroms)
 Number     Number       Type             X           Y           Z
 ---------------------------------------------------------------------
      1          6           0       -1.816451   -0.235837   -0.623428
      2          6           0       -3.103624    0.312620   -1.047784
      3          6           0       -3.912925   -0.767541   -1.337021
      4          8           0       -3.285433   -1.945302   -1.171694
      5          6           0       -2.012995   -1.692604   -0.796302
      6          6           0       -5.231057   -0.600658   -1.758065
      7          6           0       -0.593404    0.507764   -0.185311
      8          6           0       -0.289486    1.916349   -0.614382
      9          6           0        0.352304    0.091201    0.696658
     10          6           0        1.209143    1.980485   -0.398272
     11          6           0        1.407329    1.157273    0.863615
     12          9           0       -0.933613    2.804397    0.232104
     13          9           0       -0.606369    2.175359   -1.937382
     14          9           0        1.829819    1.322058   -1.453242
     15          9           0        1.708964    3.268056   -0.310496
     16          9           0        2.708128    0.706154    0.924399
     17          9           0        1.117545    1.889495    2.003175
     18          6           0       -0.903740   -1.587317    2.335472
     19          6           0        0.268554   -1.114222    1.570783
     20          6           0       -2.249280   -0.946802    2.459693
     21          1           0       -2.440622   -0.717378    3.528177
     22          1           0       -3.029926   -1.645445    2.094132
     23          1           0       -2.309172    0.006368    1.903673
     24          6           0       -0.997471   -2.788179   -0.736664
     25          1           0       -1.266482   -3.509011    0.062767
     26          1           0        0.024415   -2.401080   -0.581118
     27          1           0       -0.989447   -3.318634   -1.711155
     28          6           0       -5.731208    0.704317   -1.883600
     29          6           0        1.315773   -2.051650    1.968944
     30          6           0        0.724951   -2.948621    2.837146
     31          8           0       -0.578147   -2.687810    3.047186
     32          6           0        1.444991   -3.999262    3.402913
     33          6           0       -4.912213    1.810118   -1.586427
     34          6           0       -3.586490    1.621063   -1.161680
     35          1           0       -2.980326    2.479834   -0.933179
     36          1           0       -6.751353    0.861021   -2.208927
     37          1           0       -5.307789    2.812862   -1.683127
     38          1           0       -5.853381   -1.456711   -1.983759
     39          6           0        2.658959   -2.187394    1.602370
     40          6           0        3.401940   -3.239646    2.163347
     41          6           0        2.799177   -4.139106    3.063142
     42          1           0        4.443328   -3.364319    1.896301
     43          1           0        3.379890   -4.947868    3.487111
     44          1           0        0.970258   -4.692660    4.084748
     45          1           0        3.133093   -1.527782    0.897479
 ---------------------------------------------------------------------
                    Distance matrix (angstroms):
                    1          2          3          4          5
     1  C    0.000000
     2  C    1.462087   0.000000
     3  C    2.277527   1.380353   0.000000
     4  O    2.319650   2.268616   1.344693   0.000000
     5  C    1.480096   2.296440   2.181250   1.350509   0.000000
     6  C    3.616632   2.421683   1.393772   2.436668   3.531750
     7  C    1.496908   2.661418   3.737922   3.773262   2.688897
     8  C    2.638865   3.267898   4.566704   4.919212   4.003513
     9  C    2.559898   3.877569   4.802652   4.568502   3.317458
    10  C    3.757259   4.669432   5.887994   6.017574   4.902263
    11  C    3.813766   4.971477   6.070652   5.982514   4.751393
    12  F    3.279384   3.543447   4.908889   5.482823   4.737690
    13  F    3.000773   3.239979   4.467036   4.974285   4.271042
    14  F    4.051039   5.051952   6.112204   6.076242   4.928182
    15  F    4.980336   5.695542   6.996101   7.270816   6.220702
    16  F    4.873903   6.149865   7.150115   6.880886   5.568110
    17  F    4.474864   5.441797   6.597149   6.646178   5.519854
    18  C    3.378554   4.460456   4.818136   4.254507   3.324085
    19  C    3.151725   4.501595   5.104927   4.565380   3.338126
    20  C    3.193501   3.823407   4.149083   3.906096   3.348665
    21  H    4.225789   4.737076   5.083340   4.930547   4.453656
    22  H    3.293121   3.702848   3.650098   3.289501   3.064471
    23  H    2.586054   3.071814   3.697710   3.770939   3.203762
    24  C    2.682909   3.761334   3.597677   2.476785   1.495035
    25  H    3.389247   4.383295   4.059400   2.836414   2.143505
    26  H    2.842333   4.167322   4.329259   3.392876   2.167783
    27  H    3.372050   4.253917   3.898048   2.729214   2.128046
    28  C    4.218678   2.784998   2.402346   3.675474   4.555497
    29  C    4.452909   5.849914   6.318040   5.571895   4.342372
    30  C    5.078730   6.355026   6.609892   5.758526   4.719732
    31  O    4.584646   5.670044   5.833477   5.067511   4.221567
    32  C    6.404045   7.687062   7.849730   6.893670   5.908616
    33  C    3.833672   2.409073   2.775807   4.113587   4.615065
    34  C    2.621227   1.399341   2.417175   3.579063   3.686431
    35  H    2.970761   2.173742   3.402686   4.442050   4.285289
    36  H    5.298128   3.867160   3.386607   4.578635   5.564939
    37  H    4.754679   3.393113   3.858072   5.195345   5.651668
    38  H    4.431460   3.401139   2.158378   2.737248   4.026694
    39  C    5.365822   6.817679   7.337960   6.564285   5.274998
    40  C    6.634801   8.077891   8.477684   7.584114   6.361948
    41  C    7.080277   8.459352   8.705240   7.731047   6.636089
    42  H    7.437827   8.896291   9.328697   8.435636   7.192277
    43  H    8.130297   9.501261   9.691880   8.668702   7.617584
    44  H    7.056624   8.245740   8.285386   7.299936   6.459472
    45  H    5.336691   6.787324   7.430836   6.756721   5.420174
                    6          7          8          9         10
     6  C    0.000000
     7  C    5.020954   0.000000
     8  C    5.662372   1.503522   0.000000
     9  C    6.138261   1.358587   2.337068   0.000000
    10  C    7.070185   2.337399   1.515489   2.345728   0.000000
    11  C    7.350626   2.350540   2.374837   1.509126   1.519643
    12  F    5.832941   2.358919   1.385665   3.038227   2.380674
    13  F    5.396866   2.418841   1.384857   3.492984   2.388079
    14  F    7.324324   2.853548   2.355488   2.884463   1.389866
    15  F    8.076280   3.596635   2.431720   3.598235   1.383967
    16  F    8.481393   3.488686   3.580239   2.445392   2.370724
    17  F    7.787974   3.102579   2.971879   2.350839   2.404915
    18  C    6.037898   3.292419   4.621106   2.660974   4.966572
    19  C    6.449085   2.541196   3.777660   1.491360   3.786700
    20  C    5.176900   3.442925   4.635554   3.309680   5.357020
    21  H    5.978671   4.324717   5.359543   4.058539   6.001354
    22  H    4.558067   3.970996   5.247136   4.050722   6.109759
    23  H    4.723793   2.749384   3.750701   2.923617   4.644850
    24  C    4.873578   3.366081   4.759073   3.488142   5.265341
    25  H    5.243262   4.080326   5.554060   3.997976   6.039523
    26  H    5.678619   2.999956   4.328953   2.819874   4.542590
    27  H    5.037941   4.138402   5.394247   4.384613   5.885416
    28  C    1.403164   5.414781   5.717716   6.636472   7.211330
    29  C    7.671829   3.851801   4.999545   2.671852   4.676879
    30  C    7.880541   4.777018   6.050625   3.736452   5.915949
    31  O    7.006869   4.545433   5.889710   3.756810   6.071125
    32  C    9.097023   6.110948   7.358092   5.024905   7.089570
    33  C    2.437819   4.723491   4.725014   5.990183   6.237927
    34  C    2.827776   3.339355   3.355140   4.616058   4.869299
    35  H    3.903288   3.185241   2.767628   4.412296   4.252896
    36  H    2.156637   6.491544   6.738844   7.713429   8.240216
    37  H    3.415205   5.457321   5.208581   6.716209   6.694334
    38  H    1.082151   5.895841   6.649034   6.934781   8.012948
    39  C    8.721388   4.586670   5.517973   3.366447   4.845178
    40  C    9.842274   5.960038   6.922910   4.748263   6.214501
    41  C   10.012458   6.607227   7.728684   5.429819   7.208258
    42  H   10.704482   6.685417   7.522534   5.487826   6.655220
    43  H   10.979914   7.683597   8.797957   6.507313   8.234708
    44  H    9.451944   6.908173   8.206569   5.894603   8.042723
    45  H    8.824425   4.382084   5.085451   3.224007   4.205769
                   11         12         13         14         15
    11  C    0.000000
    12  F    2.931183   0.000000
    13  F    3.596813   2.282421   0.000000
    14  F    2.360822   3.560095   2.626314   0.000000
    15  F    2.434117   2.737263   3.033399   2.259952   0.000000
    16  F    1.378144   4.259598   4.618901   2.608437   3.014405
    17  F    1.385179   2.860243   4.310637   3.574372   2.757405
    18  C    3.878167   4.869518   5.701179   5.503741   6.115719
    19  C    2.637534   4.311942   4.888155   4.185419   4.981802
    20  C    4.510586   4.556822   5.637492   6.090799   6.411448
    21  H    5.041918   5.053521   6.450174   6.870990   6.916513
    22  H    5.390606   5.259541   6.060138   6.708730   7.237528
    23  H    4.027243   3.537693   4.728400   5.489186   5.629083
    24  C    4.889841   5.676222   5.121659   5.039950   6.647134
    25  H    5.437355   6.324444   6.062046   5.935031   7.410887
    26  H    4.081860   5.355011   4.814679   4.228693   5.920308
    27  H    5.692778   6.424242   5.511977   5.436065   7.254499
    28  C    7.662315   5.648315   5.332057   7.598417   8.025184
    29  C    3.395191   5.626504   6.068082   4.832960   5.800838
    30  C    4.606390   6.529494   7.129074   6.153606   7.037258
    31  O    4.847139   6.181859   6.963988   6.490855   7.209525
    32  C    5.747983   7.874107   8.417409   7.214345   8.165354
    33  C    6.809223   4.486079   4.335535   6.760986   6.898809
    34  C    5.408803   3.221905   3.128910   5.432386   5.610609
    35  H    4.922312   2.377448   2.595535   4.974777   4.795672
    36  H    8.723094   6.601624   6.289837   8.626710   8.998601
    37  H    7.370189   4.775102   4.751253   7.295258   7.164226
    38  H    8.225470   6.875406   6.381631   8.187464   9.072612
    39  C    3.646798   6.300967   6.498140   4.726573   5.858625
    40  C    5.000067   7.684867   7.887002   6.029961   7.164932
    41  C    5.901423   8.376200   8.745024   7.152740   8.211945
    42  H    5.543332   8.350695   8.419299   6.325504   7.505671
    43  H    6.931556   9.449814   9.800803   8.131530   9.204087
    44  H    6.692417   8.641380   9.269384   8.221010   9.123423
    45  H    3.192010   5.979013   5.977731   3.917397   5.146592
                   16         17         18         19         20
    16  F    0.000000
    17  F    2.256991   0.000000
    18  C    4.505189   4.035373   0.000000
    19  C    3.111768   3.151200   1.477444   0.000000
    20  C    5.446585   4.425890   1.495382   2.675384   0.000000
    21  H    5.942704   4.667116   2.131043   3.365785   1.109462
    22  H    6.310591   5.450283   2.140629   3.381725   1.109570
    23  H    5.159649   3.911324   2.168299   2.830408   1.105115
    24  C    5.357327   5.818990   3.299829   3.119177   3.895432
    25  H    5.857265   6.212297   2.998279   3.219544   3.643633
    26  H    4.373077   5.126650   3.167046   2.519183   4.065851
    27  H    6.067712   6.735003   4.402271   4.148869   4.960720
    28  C    8.894226   7.963484   6.808568   7.158002   5.806394
    29  C    3.261167   3.946275   2.296995   1.460812   3.764456
    30  C    4.577005   4.925140   2.181160   2.275301   3.604969
    31  O    5.179268   4.991698   1.350419   2.317940   2.483736
    32  C    5.466213   6.061679   3.531777   3.614438   4.884139
    33  C    8.098925   7.017801   6.556807   6.734990   5.573411
    34  C    6.694102   5.675941   5.451690   5.459808   4.636421
    35  H    6.241398   5.075748   5.615871   5.453649   4.877278
    36  H    9.966117   8.984382   7.800032   8.213823   6.732971
    37  H    8.688633   7.465008   7.409883   7.556819   6.375932
    38  H    9.297032   8.699802   6.570522   7.087324   5.744024
    39  C    2.972319   4.376943   3.686510   2.620445   5.134674
    40  C    4.193531   5.617135   4.615051   3.832319   6.105837
    41  C    5.297080   6.347869   4.555516   4.216766   6.003488
    42  H    4.530371   6.218908   5.651703   4.753697   7.138123
    43  H    6.243935   7.353217   5.564985   5.296184   6.982240
    44  H    6.492703   6.905027   4.026784   4.429179   5.199777
    45  H    2.274157   4.118590   4.285719   2.971524   5.634535
                   21         22         23         24         25
    21  H    0.000000
    22  H    1.806951   0.000000
    23  H    1.783284   1.812249   0.000000
    24  C    4.955782   3.667441   4.062195   0.000000
    25  H    4.602270   3.272470   4.102929   1.109529   0.000000
    26  H    5.079130   4.130006   4.173203   1.103762   1.818932
    27  H    6.026860   4.630694   5.085695   1.109540   1.805489
    28  C    6.491264   5.351697   5.151786   5.993434   6.440051
    29  C    4.280420   4.366437   4.168924   3.635091   3.524976
    30  C    3.934059   4.043444   4.336961   3.970466   3.460783
    31  O    2.753683   2.829498   3.400392   3.808337   3.170951
    32  C    5.087676   5.222858   5.690917   4.956656   4.330012
    33  C    6.217409   5.387990   4.712763   6.098495   6.656150
    34  C    5.364334   4.645444   3.692583   5.130797   5.761889
    35  H    5.515174   5.117128   3.823115   5.632255   6.308362
    36  H    7.347660   6.216728   6.113664   6.970752   7.371674
    37  H    6.916714   6.271590   5.452820   7.130659   7.703661
    38  H    6.524950   4.963538   5.460233   5.187284   5.425850
    39  C    5.645831   5.735761   5.439274   4.381952   4.418839
    40  C    6.508466   6.626852   6.574256   5.288545   5.126320
    41  C    6.275346   6.413717   6.680161   5.538778   5.092038
    42  H    7.553680   7.670932   7.547042   6.071798   5.998726
    43  H    7.195630   7.343850   7.708253   6.454907   5.948547
    44  H    5.267518   5.408285   6.131282   5.544819   4.751880
    45  H    6.216400   6.279222   5.743195   4.617422   4.896761
                   26         27         28         29         30
    26  H    0.000000
    27  H    1.773924   0.000000
    28  C    6.668369   6.220785   0.000000
    29  C    2.879674   4.523540   8.491018   0.000000
    30  C    3.532008   4.874742   8.792689   1.381087   0.000000
    31  O    3.689158   4.817563   7.897671   2.270295   1.345438
    32  C    4.521584   5.704685  10.078130   2.422015   1.393699
    33  C    6.566211   6.458154   1.407786   8.145043   8.601815
    34  C    5.436297   5.607777   2.441599   6.879085   7.447224
    35  H    5.742450   6.179893   3.409269   6.885719   7.577107
    36  H    7.694290   7.135605   1.082169   9.540272   9.791391
    37  H    7.538701   7.499607   2.159962   8.992924   9.487966
    38  H    6.116185   5.215259   2.166795   8.208202   8.291042
    39  C    3.428426   5.056681   9.534615   1.398911   2.417545
    40  C    4.432037   5.856815  10.739973   2.408572   2.775783
    41  C    4.899048   6.149858  10.986195   2.784821   2.402237
    42  H    5.156765   6.521570  11.591490   3.392636   3.858020
    43  H    5.856264   6.983372  11.991824   3.866974   3.386465
    44  H    5.283584   6.270637  10.471780   3.401609   2.158323
    45  H    3.551447   5.196870   9.554711   2.173736   3.402975
                   31         32         33         34         35
    31  O    0.000000
    32  C    2.437116   0.000000
    33  C    7.777265   9.952711   0.000000
    34  C    6.732835   8.816993   1.404882   0.000000
    35  H    6.951138   8.964586   2.146495   1.075702   0.000000
    36  H    8.850390  11.058714   2.161187   3.419174   4.297526
    37  H    8.660414  10.856927   1.082279   2.157582   2.467876
    38  H    7.392842   9.420564   3.422841   3.909898   4.985434
    39  C    3.580051   2.828169   9.136256   7.819843   7.746842
    40  C    4.114218   2.437866  10.425261   9.138952   9.112313
    41  C    3.675980   1.403147  10.792465   9.581514   9.653165
    42  H    5.195903   3.415122  11.244125   9.933945   9.862592
    43  H    4.579023   2.156566  11.839347  10.643898  10.731359
    44  H    2.737429   1.082160  10.442788   9.388933   9.603717
    45  H    4.442995   3.903217   9.057500   7.701179   7.535661
                   36         37         38         39         40
    36  H    0.000000
    37  H    2.483954   0.000000
    38  H    2.495784   4.314777   0.000000
    39  C   10.600603   9.963239   9.265752   0.000000
    40  C   11.790742  11.282180  10.297491   1.404973   0.000000
    41  C   12.000359  11.686737  10.369822   2.441863   1.407829
    42  H   12.650189  12.085287  11.167634   2.157666   1.082287
    43  H   12.993465  12.745041  11.285916   3.419387   2.161217
    44  H   11.405130  11.358482   9.688147   3.910277   3.422880
    45  H   10.632893   9.836117   9.437335   1.075529   2.145968
                   41         42         43         44         45
    41  C    0.000000
    42  H    2.159872   0.000000
    43  H    1.082161   2.483788   0.000000
    44  H    2.166805   4.314627   2.495722   0.000000
    45  H    3.408901   2.467231   4.296986   4.985277   0.000000
 Stoichiometry    C23H14F6O2
 Framework group  C1[X(C23H14F6O2)]
 Deg. of freedom   129
 Full point group                 C1      NOp   1
 Largest Abelian subgroup         C1      NOp   1
 Largest concise Abelian subgroup C1      NOp   1
                         Standard orientation:                         
 ---------------------------------------------------------------------
 Center     Atomic      Atomic             Coordinates (Angstroms)
 Number     Number       Type             X           Y           Z
 ---------------------------------------------------------------------
      1          6           0       -1.486920   -0.544908   -0.412973
      2          6           0       -2.903487   -0.761966   -0.123281
      3          6           0       -3.197026   -2.043391   -0.544183
      4          8           0       -2.138559   -2.664483   -1.093813
      5          6           0       -1.099544   -1.801744   -1.091935
      6          6           0       -4.472397   -2.586165   -0.397810
      7          6           0       -0.663401    0.675000   -0.140261
      8          6           0       -1.249693    2.054964   -0.028274
      9          6           0        0.667783    0.727803    0.126045
     10          6           0       -0.039122    2.920789   -0.313881
     11          6           0        1.091597    2.157832    0.355959
     12          9           0       -1.691996    2.263238    1.268282
     13          9           0       -2.259572    2.306012   -0.942029
     14          9           0        0.183414    2.919305   -1.685815
     15          9           0       -0.168051    4.227612    0.123104
     16          9           0        2.295414    2.522114   -0.207425
     17          9           0        1.129299    2.392370    1.720617
     18          6           0        1.255156   -1.613104    1.246727
     19          6           0        1.555514   -0.438159    0.402849
     20          6           0        0.029093   -1.881154    2.059799
     21          1           0        0.320188   -1.984138    3.125427
     22          1           0       -0.443798   -2.825959    1.720886
     23          1           0       -0.700494   -1.053443    1.997546
     24          6           0        0.163691   -2.118656   -1.826056
     25          1           0        0.667574   -2.986569   -1.352892
     26          1           0        0.846663   -1.252847   -1.873133
     27          1           0       -0.090219   -2.378139   -2.874521
     28          6           0       -5.469283   -1.796942    0.195668
     29          6           0        2.944109   -0.666422    0.010839
     30          6           0        3.314839   -1.870480    0.576707
     31          8           0        2.325705   -2.434936    1.293092
     32          6           0        4.588702   -2.403798    0.388985
     33          6           0       -5.175418   -0.490680    0.630618
     34          6           0       -3.883010    0.037907    0.475796
     35          1           0       -3.678459    1.035790    0.821518
     36          1           0       -6.467827   -2.194895    0.320693
     37          1           0       -5.950036    0.109410    1.090168
     38          1           0       -4.688892   -3.591498   -0.734687
     39          6           0        3.831951    0.047875   -0.800621
     40          6           0        5.121410   -0.472920   -1.000663
     41          6           0        5.499968   -1.691062   -0.405007
     42          1           0        5.826625    0.062341   -1.623169
     43          1           0        6.494737   -2.084658   -0.568073
     44          1           0        4.867048   -3.346594    0.841456
     45          1           0        3.556068    0.966967   -1.286340
 ---------------------------------------------------------------------
 Rotational constants (GHZ):      0.2159572      0.1302074      0.0937343
 Leave Link  202 at Wed Aug 28 22:59:31 2019, MaxMem=   536870912 cpu:         0.2
 (Enter /pbs_home/pkowalski/g09d01/g09/l301.exe)
 General basis read from cards:  (5D, 7F)
 Centers:       4     31
 S 5 1.00
     Exponent=  2.2661767785D+03 Coefficients= -5.3431809926D-03
     Exponent=  3.4087010191D+02 Coefficients= -3.9890039230D-02
     Exponent=  7.7363135167D+01 Coefficients= -1.7853911985D-01
     Exponent=  2.1479644940D+01 Coefficients= -4.6427684959D-01
     Exponent=  6.6589433124D+00 Coefficients= -4.4309745172D-01
 S 1 1.00
     Exponent=  8.0975975668D-01 Coefficients=  1.0000000000D+00
 S 1 1.00
     Exponent=  2.5530772234D-01 Coefficients=  1.0000000000D+00
 P 3 1.00
     Exponent=  1.7721504317D+01 Coefficients=  4.3394573193D-02
     Exponent=  3.8635505440D+00 Coefficients=  2.3094120765D-01
     Exponent=  1.0480920883D+00 Coefficients=  5.1375311064D-01
 P 1 1.00
     Exponent=  2.7641544411D-01 Coefficients=  1.0000000000D+00
 D 1 1.00
     Exponent=  1.2000000000D+00 Coefficients=  1.0000000000D+00
 ****
 Centers:      21     22     23     25     26     27     35     36     37     38
 Centers:      42     43     44     45
 S 3 1.00
     Exponent=  1.3010701000D+01 Coefficients=  1.9682158000D-02
     Exponent=  1.9622572000D+00 Coefficients=  1.3796524000D-01
     Exponent=  4.4453796000D-01 Coefficients=  4.7831935000D-01
 S 1 1.00
     Exponent=  1.2194962000D-01 Coefficients=  1.0000000000D+00
 P 1 1.00
     Exponent=  8.0000000000D-01 Coefficients=  1.0000000000D+00
 ****
 Centers:       1      2      3      5      6      7      8      9     10     11
 Centers:      18     19     20     24     28     29     30     32     33     34
 Centers:      39     40     41
 S 5 1.00
     Exponent=  1.2384016938D+03 Coefficients=  5.4568832082D-03
     Exponent=  1.8629004992D+02 Coefficients=  4.0638409211D-02
     Exponent=  4.2251176346D+01 Coefficients=  1.8025593888D-01
     Exponent=  1.1676557932D+01 Coefficients=  4.6315121755D-01
     Exponent=  3.5930506482D+00 Coefficients=  4.4087173314D-01
 S 1 1.00
     Exponent=  4.0245147363D-01 Coefficients=  1.0000000000D+00
 S 1 1.00
     Exponent=  1.3090182668D-01 Coefficients=  1.0000000000D+00
 P 3 1.00
     Exponent=  9.4680970621D+00 Coefficients=  3.8387871728D-02
     Exponent=  2.0103545142D+00 Coefficients=  2.1117025112D-01
     Exponent=  5.4771004707D-01 Coefficients=  5.1328172114D-01
 P 1 1.00
     Exponent=  1.5268613795D-01 Coefficients=  1.0000000000D+00
 D 1 1.00
     Exponent=  8.0000000000D-01 Coefficients=  1.0000000000D+00
 ****
 Centers:      12     13     14     15     16     17
 S 5 1.00
     Exponent=  2.8948325990D+03 Coefficients= -5.3408255515D-03
     Exponent=  4.3541939120D+02 Coefficients= -3.9904258866D-02
     Exponent=  9.8843328866D+01 Coefficients= -1.7912768038D-01
     Exponent=  2.7485198001D+01 Coefficients= -4.6758090825D-01
     Exponent=  8.5405498171D+00 Coefficients= -4.4653131020D-01
 S 1 1.00
     Exponent=  1.0654578038D+00 Coefficients=  1.0000000000D+00
 S 1 1.00
     Exponent=  3.3247346748D-01 Coefficients=  1.0000000000D+00
 P 3 1.00
     Exponent=  2.2696633924D+01 Coefficients= -4.5212874436D-02
     Exponent=  4.9872339257D+00 Coefficients= -2.3754317067D-01
     Exponent=  1.3491613954D+00 Coefficients= -5.1287353587D-01
 P 1 1.00
     Exponent=  3.4829881977D-01 Coefficients=  1.0000000000D+00
 D 1 1.00
     Exponent=  1.4000000000D+00 Coefficients=  1.0000000000D+00
 ****
 Ernie: Thresh=  0.10000D-02 Tol=  0.10000D-05 Strict=F.
 There are   535 symmetry adapted cartesian basis functions of A   symmetry.
 There are   504 symmetry adapted basis functions of A   symmetry.
   504 basis functions,   873 primitive gaussians,   535 cartesian basis functions
   111 alpha electrons      111 beta electrons
       nuclear repulsion energy      3288.1747076367 Hartrees.
 IExCor=32609 DFT=T Ex+Corr=LC-wPBE ExCW=0 ScaHFX=  1.000000
 ScaDFX=  1.000000  0.000000  1.000000  1.000000 ScalE2=  1.000000  1.000000
 IRadAn=      0 IRanWt=     -1 IRanGd=            0 ICorTp=0 IEmpDi=131
  HFx wShort=  0.000000 wLong=  0.400000 cFull=  0.000000 cShort=  0.000000 cLong=  1.000000
  DFx wShort=  0.000000 wLong=  0.400000 cFull=  0.000000 cShort=  0.000000 cLong=  1.000000
 NAtoms=   45 NActive=   45 NUniq=   45 SFac= 1.00D+00 NAtFMM=   60 NAOKFM=F Big=F
 Integral buffers will be    131072 words long.
 Raffenetti 2 integral format.
 Two-electron integral symmetry is turned on.
 R6Disp:  Grimme-D3 Dispersion energy=       -0.0407603062 Hartrees.
 Nuclear repulsion after empirical dispersion term =     3288.1339473304 Hartrees.
 Leave Link  301 at Wed Aug 28 22:59:31 2019, MaxMem=   536870912 cpu:         1.0
 (Enter /pbs_home/pkowalski/g09d01/g09/l302.exe)
 NPDir=0 NMtPBC=     1 NCelOv=     1 NCel=       1 NClECP=     1 NCelD=      1
         NCelK=      1 NCelE2=     1 NClLst=     1 CellRange=     0.0.
 One-electron integrals computed using PRISM.
 NBasis=   504 RedAO= T EigKep=  2.46D-04  NBF=   504
 NBsUse=   504 1.00D-06 EigRej= -1.00D+00 NBFU=   504
 Precomputing XC quadrature grid using
 IXCGrd= 4 IRadAn=           0 IRanWt=          -1 IRanGd=           0 AccXCQ= 0.00D+00.
 Generated NRdTot=       0 NPtTot=           0 NUsed=           0 NTot=          32
 NSgBfM=   524   524   524   524   524 MxSgAt=    45 MxSgA2=    45.
 Leave Link  302 at Wed Aug 28 22:59:33 2019, MaxMem=   536870912 cpu:        10.1
 (Enter /pbs_home/pkowalski/g09d01/g09/l303.exe)
 DipDrv:  MaxL=1.
 Leave Link  303 at Wed Aug 28 22:59:33 2019, MaxMem=   536870912 cpu:         1.1
 (Enter /pbs_home/pkowalski/g09d01/g09/l401.exe)
 ExpMin= 1.22D-01 ExpMax= 2.89D+03 ExpMxC= 4.35D+02 IAcc=1 IRadAn=         1 AccDes= 0.00D+00
 Harris functional with IExCor=32609 and IRadAn=       1 diagonalized for initial guess.
 HarFok:  IExCor=32609 AccDes= 0.00D+00 IRadAn=         1 IDoV= 1 UseB2=F ITyADJ=14
 ICtDFT=  3500011 ScaDFX=  1.000000  1.000000  1.000000  1.000000
 FoFCou: FMM=F IPFlag=           0 FMFlag=      100000 FMFlg1=           0
         NFxFlg=           0 DoJE=T BraDBF=F KetDBF=T FulRan=T
         wScrn=  0.000000 ICntrl=     500 IOpCl=  0 I1Cent=   200000004 NGrid=           0
         NMat0=    1 NMatS0=      1 NMatT0=    0 NMatD0=    1 NMtDS0=    0 NMtDT0=    0
 Petite list used in FoFCou.
 Harris En= -1631.85175198472    
 JPrj=0 DoOrth=F DoCkMO=F.
 Leave Link  401 at Wed Aug 28 22:59:36 2019, MaxMem=   536870912 cpu:        20.1
 (Enter /pbs_home/pkowalski/g09d01/g09/l502.exe)
 Closed shell SCF:
 Using DIIS extrapolation, IDIIS=  1040.
 Integral symmetry usage will be decided dynamically.
 IVT=      885537 IEndB=      885537 NGot=   536870912 MDV=   536288776
 LenX=   536288776 LenY=   536002016
 Requested convergence on RMS density matrix=1.00D-08 within 128 cycles.
 Requested convergence on MAX density matrix=1.00D-06.
 Requested convergence on             energy=1.00D-06.
 No special actions if energy rises.
 Fock matrices will be formed incrementally for  20 cycles.
 Integral accuracy reduced to 1.0D-05 until final iterations.

 Cycle   1  Pass 0  IDiag  1:
 FoFJK:  IHMeth= 1 ICntrl=       0 DoSepK=T KAlg= 0 I1Cent=   0 FoldK=F
 IRaf=         1 NMat=   1 IRICut=       1 DoRegI=T DoRafI=F ISym2E= 0.
 FoFCou: FMM=F IPFlag=           0 FMFlag=      100000 FMFlg1=           0
         NFxFlg=           0 DoJE=T BraDBF=F KetDBF=F FulRan=T
         wScrn=  0.000000 ICntrl=     500 IOpCl=  0 I1Cent=           0 NGrid=           0
         NMat0=    1 NMatS0=      1 NMatT0=    0 NMatD0=    1 NMtDS0=    0 NMtDT0=    0
 Symmetry not used in FoFCou.
 E= -1631.69407404427    
 DIIS: error= 1.51D-02 at cycle   1 NSaved=   1.
 NSaved= 1 IEnMin= 1 EnMin= -1631.69407404427     IErMin= 1 ErrMin= 1.51D-02
 ErrMax= 1.51D-02  0.00D+00 EMaxC= 1.00D-01 BMatC= 4.41D-01 BMatP= 4.41D-01
 IDIUse=3 WtCom= 8.49D-01 WtEn= 1.51D-01
 Coeff-Com:  0.100D+01
 Coeff-En:   0.100D+01
 Coeff:      0.100D+01
 Gap=     0.308 Goal=   None    Shift=    0.000
 GapD=    0.308 DampG=1.000 DampE=0.500 DampFc=0.5000 IDamp=-1.
 Damping current iteration by 5.00D-01
 RMSDP=3.52D-03 MaxDP=1.37D-01              OVMax= 1.74D-01

 Cycle   2  Pass 0  IDiag  1:
 RMSU=  1.71D-03    CP:  9.76D-01
 E= -1631.92654177545     Delta-E=       -0.232467731172 Rises=F Damp=T
 DIIS: error= 7.79D-03 at cycle   2 NSaved=   2.
 NSaved= 2 IEnMin= 2 EnMin= -1631.92654177545     IErMin= 2 ErrMin= 7.79D-03
 ErrMax= 7.79D-03  0.00D+00 EMaxC= 1.00D-01 BMatC= 3.19D-02 BMatP= 4.41D-01
 IDIUse=3 WtCom= 9.22D-01 WtEn= 7.79D-02
 Coeff-Com: -0.119D+00 0.112D+01
 Coeff-En:   0.000D+00 0.100D+01
 Coeff:     -0.110D+00 0.111D+01
 Gap=     0.318 Goal=   None    Shift=    0.000
 RMSDP=1.36D-03 MaxDP=5.07D-02 DE=-2.32D-01 OVMax= 1.03D-01

 Cycle   3  Pass 0  IDiag  1:
 RMSU=  9.91D-04    CP:  9.52D-01  1.49D+00
 E= -1632.13783453176     Delta-E=       -0.211292756312 Rises=F Damp=F
 DIIS: error= 2.86D-03 at cycle   3 NSaved=   3.
 NSaved= 3 IEnMin= 3 EnMin= -1632.13783453176     IErMin= 3 ErrMin= 2.86D-03
 ErrMax= 2.86D-03  0.00D+00 EMaxC= 1.00D-01 BMatC= 1.15D-02 BMatP= 3.19D-02
 IDIUse=3 WtCom= 9.71D-01 WtEn= 2.86D-02
 Coeff-Com: -0.925D-01 0.437D+00 0.656D+00
 Coeff-En:   0.000D+00 0.000D+00 0.100D+01
 Coeff:     -0.898D-01 0.424D+00 0.666D+00
 Gap=     0.301 Goal=   None    Shift=    0.000
 RMSDP=3.11D-04 MaxDP=1.78D-02 DE=-2.11D-01 OVMax= 2.77D-02

 Cycle   4  Pass 0  IDiag  1:
 RMSU=  2.49D-04    CP:  9.54D-01  1.56D+00  8.59D-01
 E= -1632.14692067262     Delta-E=       -0.009086140863 Rises=F Damp=F
 DIIS: error= 8.74D-04 at cycle   4 NSaved=   4.
 NSaved= 4 IEnMin= 4 EnMin= -1632.14692067262     IErMin= 4 ErrMin= 8.74D-04
 ErrMax= 8.74D-04  0.00D+00 EMaxC= 1.00D-01 BMatC= 9.25D-04 BMatP= 1.15D-02
 IDIUse=3 WtCom= 9.91D-01 WtEn= 8.74D-03
 Coeff-Com: -0.153D-01 0.332D-01 0.226D+00 0.756D+00
 Coeff-En:   0.000D+00 0.000D+00 0.000D+00 0.100D+01
 Coeff:     -0.151D-01 0.329D-01 0.224D+00 0.758D+00
 Gap=     0.302 Goal=   None    Shift=    0.000
 RMSDP=1.02D-04 MaxDP=3.89D-03 DE=-9.09D-03 OVMax= 8.41D-03

 Cycle   5  Pass 0  IDiag  1:
 RMSU=  8.50D-05    CP:  9.53D-01  1.57D+00  9.10D-01  9.61D-01
 E= -1632.14777131631     Delta-E=       -0.000850643687 Rises=F Damp=F
 DIIS: error= 3.15D-04 at cycle   5 NSaved=   5.
 NSaved= 5 IEnMin= 5 EnMin= -1632.14777131631     IErMin= 5 ErrMin= 3.15D-04
 ErrMax= 3.15D-04  0.00D+00 EMaxC= 1.00D-01 BMatC= 8.96D-05 BMatP= 9.25D-04
 IDIUse=3 WtCom= 9.97D-01 WtEn= 3.15D-03
 Coeff-Com:  0.121D-02-0.157D-01 0.424D-01 0.272D+00 0.700D+00
 Coeff-En:   0.000D+00 0.000D+00 0.000D+00 0.000D+00 0.100D+01
 Coeff:      0.121D-02-0.157D-01 0.423D-01 0.271D+00 0.701D+00
 Gap=     0.303 Goal=   None    Shift=    0.000
 RMSDP=3.68D-05 MaxDP=1.65D-03 DE=-8.51D-04 OVMax= 3.41D-03

 Cycle   6  Pass 0  IDiag  1:
 RMSU=  3.32D-05    CP:  9.53D-01  1.57D+00  9.20D-01  9.94D-01  9.80D-01
 E= -1632.14788894687     Delta-E=       -0.000117630560 Rises=F Damp=F
 DIIS: error= 1.72D-04 at cycle   6 NSaved=   6.
 NSaved= 6 IEnMin= 6 EnMin= -1632.14788894687     IErMin= 6 ErrMin= 1.72D-04
 ErrMax= 1.72D-04  0.00D+00 EMaxC= 1.00D-01 BMatC= 2.13D-05 BMatP= 8.96D-05
 IDIUse=3 WtCom= 9.98D-01 WtEn= 1.72D-03
 Coeff-Com:  0.363D-02-0.142D-01-0.215D-01-0.322D-01 0.300D+00 0.764D+00
 Coeff-En:   0.000D+00 0.000D+00 0.000D+00 0.000D+00 0.000D+00 0.100D+01
 Coeff:      0.362D-02-0.142D-01-0.214D-01-0.322D-01 0.299D+00 0.765D+00
 Gap=     0.304 Goal=   None    Shift=    0.000
 RMSDP=1.97D-05 MaxDP=8.17D-04 DE=-1.18D-04 OVMax= 2.02D-03

 Cycle   7  Pass 0  IDiag  1:
 RMSU=  1.21D-05    CP:  9.53D-01  1.58D+00  9.27D-01  1.02D+00  1.13D+00
                    CP:  9.88D-01
 E= -1632.14792101488     Delta-E=       -0.000032068016 Rises=F Damp=F
 DIIS: error= 6.35D-05 at cycle   7 NSaved=   7.
 NSaved= 7 IEnMin= 7 EnMin= -1632.14792101488     IErMin= 7 ErrMin= 6.35D-05
 ErrMax= 6.35D-05  0.00D+00 EMaxC= 1.00D-01 BMatC= 1.51D-06 BMatP= 2.13D-05
 IDIUse=1 WtCom= 1.00D+00 WtEn= 0.00D+00
 Coeff-Com:  0.616D-03-0.337D-03-0.708D-02-0.460D-01-0.360D-01 0.115D+00
 Coeff-Com:  0.974D+00
 Coeff:      0.616D-03-0.337D-03-0.708D-02-0.460D-01-0.360D-01 0.115D+00
 Coeff:      0.974D+00
 Gap=     0.304 Goal=   None    Shift=    0.000
 RMSDP=8.31D-06 MaxDP=2.23D-04 DE=-3.21D-05 OVMax= 1.38D-03

 Initial convergence to 1.0D-05 achieved.  Increase integral accuracy.
 Cycle   8  Pass 1  IDiag  1:
 E= -1632.14790112355     Delta-E=        0.000019891337 Rises=F Damp=F
 DIIS: error= 1.93D-04 at cycle   1 NSaved=   1.
 NSaved= 1 IEnMin= 1 EnMin= -1632.14790112355     IErMin= 1 ErrMin= 1.93D-04
 ErrMax= 1.93D-04  0.00D+00 EMaxC= 1.00D-01 BMatC= 1.10D-05 BMatP= 1.10D-05
 IDIUse=3 WtCom= 9.98D-01 WtEn= 1.93D-03
 Coeff-Com:  0.100D+01
 Coeff-En:   0.100D+01
 Coeff:      0.100D+01
 Gap=     0.304 Goal=   None    Shift=    0.000
 RMSDP=8.31D-06 MaxDP=2.23D-04 DE= 1.99D-05 OVMax= 3.85D-04

 Cycle   9  Pass 1  IDiag  1:
 RMSU=  1.55D-04    CP:  1.00D+00
 E= -1632.14791147001     Delta-E=       -0.000010346467 Rises=F Damp=F
 DIIS: error= 2.51D-05 at cycle   2 NSaved=   2.
 NSaved= 2 IEnMin= 2 EnMin= -1632.14791147001     IErMin= 2 ErrMin= 2.51D-05
 ErrMax= 2.51D-05  0.00D+00 EMaxC= 1.00D-01 BMatC= 4.40D-07 BMatP= 1.10D-05
 IDIUse=1 WtCom= 1.00D+00 WtEn= 0.00D+00
 Coeff-Com:  0.264D-01 0.974D+00
 Coeff:      0.264D-01 0.974D+00
 Gap=     0.304 Goal=   None    Shift=    0.000
 RMSDP=9.29D-06 MaxDP=2.97D-04 DE=-1.03D-05 OVMax= 4.59D-04

 Cycle  10  Pass 1  IDiag  1:
 RMSU=  4.34D-06    CP:  1.00D+00  1.05D+00
 E= -1632.14791162167     Delta-E=       -0.000000151654 Rises=F Damp=F
 DIIS: error= 2.02D-05 at cycle   3 NSaved=   3.
 NSaved= 3 IEnMin= 3 EnMin= -1632.14791162167     IErMin= 3 ErrMin= 2.02D-05
 ErrMax= 2.02D-05  0.00D+00 EMaxC= 1.00D-01 BMatC= 5.74D-07 BMatP= 4.40D-07
 IDIUse=1 WtCom= 1.00D+00 WtEn= 0.00D+00
 Coeff-Com: -0.267D-01 0.545D+00 0.482D+00
 Coeff:     -0.267D-01 0.545D+00 0.482D+00
 Gap=     0.304 Goal=   None    Shift=    0.000
 RMSDP=2.06D-06 MaxDP=1.01D-04 DE=-1.52D-07 OVMax= 1.38D-04

 Cycle  11  Pass 1  IDiag  1:
 RMSU=  1.47D-06    CP:  1.00D+00  1.06D+00  7.30D-01
 E= -1632.14791219278     Delta-E=       -0.000000571111 Rises=F Damp=F
 DIIS: error= 5.24D-06 at cycle   4 NSaved=   4.
 NSaved= 4 IEnMin= 4 EnMin= -1632.14791219278     IErMin= 4 ErrMin= 5.24D-06
 ErrMax= 5.24D-06  0.00D+00 EMaxC= 1.00D-01 BMatC= 1.04D-08 BMatP= 4.40D-07
 IDIUse=1 WtCom= 1.00D+00 WtEn= 0.00D+00
 Coeff-Com: -0.266D-02-0.140D-01-0.188D-01 0.104D+01
 Coeff:     -0.266D-02-0.140D-01-0.188D-01 0.104D+01
 Gap=     0.304 Goal=   None    Shift=    0.000
 RMSDP=6.87D-07 MaxDP=2.12D-05 DE=-5.71D-07 OVMax= 1.15D-04

 Cycle  12  Pass 1  IDiag  1:
 RMSU=  5.31D-07    CP:  1.00D+00  1.06D+00  7.66D-01  1.25D+00
 E= -1632.14791224244     Delta-E=       -0.000000049661 Rises=F Damp=F
 DIIS: error= 4.50D-06 at cycle   5 NSaved=   5.
 NSaved= 5 IEnMin= 5 EnMin= -1632.14791224244     IErMin= 5 ErrMin= 4.50D-06
 ErrMax= 4.50D-06  0.00D+00 EMaxC= 1.00D-01 BMatC= 6.64D-09 BMatP= 1.04D-08
 IDIUse=1 WtCom= 1.00D+00 WtEn= 0.00D+00
 Coeff-Com:  0.103D-01-0.242D+00-0.240D+00 0.532D+00 0.940D+00
 Coeff:      0.103D-01-0.242D+00-0.240D+00 0.532D+00 0.940D+00
 Gap=     0.304 Goal=   None    Shift=    0.000
 RMSDP=6.06D-07 MaxDP=1.82D-05 DE=-4.97D-08 OVMax= 9.44D-05

 Cycle  13  Pass 1  IDiag  1:
 RMSU=  3.53D-07    CP:  1.00D+00  1.06D+00  8.00D-01  1.53D+00  1.42D+00
 E= -1632.14791226773     Delta-E=       -0.000000025286 Rises=F Damp=F
 DIIS: error= 1.19D-06 at cycle   6 NSaved=   6.
 NSaved= 6 IEnMin= 6 EnMin= -1632.14791226773     IErMin= 6 ErrMin= 1.19D-06
 ErrMax= 1.19D-06  0.00D+00 EMaxC= 1.00D-01 BMatC= 4.39D-10 BMatP= 6.64D-09
 IDIUse=1 WtCom= 1.00D+00 WtEn= 0.00D+00
 Coeff-Com:  0.220D-02-0.416D-01-0.432D-01-0.401D-01 0.175D+00 0.948D+00
 Coeff:      0.220D-02-0.416D-01-0.432D-01-0.401D-01 0.175D+00 0.948D+00
 Gap=     0.304 Goal=   None    Shift=    0.000
 RMSDP=1.79D-07 MaxDP=5.39D-06 DE=-2.53D-08 OVMax= 2.73D-05

 Cycle  14  Pass 1  IDiag  1:
 RMSU=  8.05D-08    CP:  1.00D+00  1.06D+00  7.94D-01  1.56D+00  1.64D+00
                    CP:  1.21D+00
 E= -1632.14791225126     Delta-E=        0.000000016471 Rises=F Damp=F
 DIIS: error= 3.68D-07 at cycle   7 NSaved=   7.
 NSaved= 7 IEnMin= 6 EnMin= -1632.14791226773     IErMin= 7 ErrMin= 3.68D-07
 ErrMax= 3.68D-07  0.00D+00 EMaxC= 1.00D-01 BMatC= 1.08D-10 BMatP= 4.39D-10
 IDIUse=1 WtCom= 1.00D+00 WtEn= 0.00D+00
 Coeff-Com: -0.880D-03 0.247D-01 0.245D-01-0.111D+00-0.861D-01 0.367D+00
 Coeff-Com:  0.782D+00
 Coeff:     -0.880D-03 0.247D-01 0.245D-01-0.111D+00-0.861D-01 0.367D+00
 Coeff:      0.782D+00
 Gap=     0.304 Goal=   None    Shift=    0.000
 RMSDP=6.38D-08 MaxDP=1.82D-06 DE= 1.65D-08 OVMax= 9.35D-06

 Cycle  15  Pass 1  IDiag  1:
 RMSU=  3.44D-08    CP:  1.00D+00  1.06D+00  7.91D-01  1.57D+00  1.71D+00
                    CP:  1.30D+00  1.17D+00
 E= -1632.14791225142     Delta-E=       -0.000000000166 Rises=F Damp=F
 DIIS: error= 1.23D-07 at cycle   8 NSaved=   8.
 NSaved= 8 IEnMin= 6 EnMin= -1632.14791226773     IErMin= 8 ErrMin= 1.23D-07
 ErrMax= 1.23D-07  0.00D+00 EMaxC= 1.00D-01 BMatC= 1.55D-11 BMatP= 1.08D-10
 IDIUse=1 WtCom= 1.00D+00 WtEn= 0.00D+00
 Coeff-Com: -0.462D-03 0.100D-01 0.113D-01-0.147D-01-0.331D-01-0.888D-01
 Coeff-Com:  0.157D+00 0.959D+00
 Coeff:     -0.462D-03 0.100D-01 0.113D-01-0.147D-01-0.331D-01-0.888D-01
 Coeff:      0.157D+00 0.959D+00
 Gap=     0.304 Goal=   None    Shift=    0.000
 RMSDP=2.56D-08 MaxDP=1.14D-06 DE=-1.66D-10 OVMax= 3.25D-06

 Cycle  16  Pass 1  IDiag  1:
 RMSU=  1.38D-08    CP:  1.00D+00  1.06D+00  7.91D-01  1.56D+00  1.71D+00
                    CP:  1.31D+00  1.38D+00  1.33D+00
 E= -1632.14791225156     Delta-E=       -0.000000000135 Rises=F Damp=F
 DIIS: error= 7.21D-08 at cycle   9 NSaved=   9.
 NSaved= 9 IEnMin= 6 EnMin= -1632.14791226773     IErMin= 9 ErrMin= 7.21D-08
 ErrMax= 7.21D-08  0.00D+00 EMaxC= 1.00D-01 BMatC= 3.10D-12 BMatP= 1.55D-11
 IDIUse=1 WtCom= 1.00D+00 WtEn= 0.00D+00
 Coeff-Com:  0.459D-04-0.225D-02-0.129D-02 0.171D-01 0.102D-01-0.115D+00
 Coeff-Com: -0.106D+00 0.296D+00 0.901D+00
 Coeff:      0.459D-04-0.225D-02-0.129D-02 0.171D-01 0.102D-01-0.115D+00
 Coeff:     -0.106D+00 0.296D+00 0.901D+00
 Gap=     0.304 Goal=   None    Shift=    0.000
 RMSDP=1.29D-08 MaxDP=3.40D-07 DE=-1.35D-10 OVMax= 1.85D-06

 Cycle  17  Pass 1  IDiag  1:
 RMSU=  6.32D-09    CP:  1.00D+00  1.06D+00  7.91D-01  1.56D+00  1.72D+00
                    CP:  1.31D+00  1.46D+00  1.55D+00  1.28D+00
 E= -1632.14791225139     Delta-E=        0.000000000166 Rises=F Damp=F
 DIIS: error= 2.24D-08 at cycle  10 NSaved=  10.
 NSaved=10 IEnMin= 6 EnMin= -1632.14791226773     IErMin=10 ErrMin= 2.24D-08
 ErrMax= 2.24D-08  0.00D+00 EMaxC= 1.00D-01 BMatC= 4.79D-13 BMatP= 3.10D-12
 IDIUse=1 WtCom= 1.00D+00 WtEn= 0.00D+00
 Coeff-Com:  0.863D-04-0.221D-02-0.202D-02 0.647D-02 0.964D-02-0.169D-01
 Coeff-Com: -0.524D-01-0.861D-01 0.252D+00 0.891D+00
 Coeff:      0.863D-04-0.221D-02-0.202D-02 0.647D-02 0.964D-02-0.169D-01
 Coeff:     -0.524D-01-0.861D-01 0.252D+00 0.891D+00
 Gap=     0.304 Goal=   None    Shift=    0.000
 RMSDP=4.93D-09 MaxDP=1.41D-07 DE= 1.66D-10 OVMax= 6.34D-07

 SCF Done:  E(RLC-wPBE) =  -1632.14791225     A.U. after   17 cycles
            NFock= 17  Conv=0.49D-08     -V/T= 2.0099
 KE= 1.616205487197D+03 PE=-1.039866073789D+04 EE= 3.862173391116D+03
 Leave Link  502 at Wed Aug 28 23:07:17 2019, MaxMem=   536870912 cpu:      3678.3
 (Enter /pbs_home/pkowalski/g09d01/g09/l601.exe)
 Copying SCF densities to generalized density rwf, IOpCl= 0 IROHF=0.

 **********************************************************************

            Population analysis using the SCF density.

 **********************************************************************

 Orbital symmetries:
       Occupied  (A) (A) (A) (A) (A) (A) (A) (A) (A) (A) (A) (A)
                 (A) (A) (A) (A) (A) (A) (A) (A) (A) (A) (A) (A)
                 (A) (A) (A) (A) (A) (A) (A) (A) (A) (A) (A) (A)
                 (A) (A) (A) (A) (A) (A) (A) (A) (A) (A) (A) (A)
                 (A) (A) (A) (A) (A) (A) (A) (A) (A) (A) (A) (A)
                 (A) (A) (A) (A) (A) (A) (A) (A) (A) (A) (A) (A)
                 (A) (A) (A) (A) (A) (A) (A) (A) (A) (A) (A) (A)
                 (A) (A) (A) (A) (A) (A) (A) (A) (A) (A) (A) (A)
                 (A) (A) (A) (A) (A) (A) (A) (A) (A) (A) (A) (A)
                 (A) (A) (A)
       Virtual   (A) (A) (A) (A) (A) (A) (A) (A) (A) (A) (A) (A)
                 (A) (A) (A) (A) (A) (A) (A) (A) (A) (A) (A) (A)
                 (A) (A) (A) (A) (A) (A) (A) (A) (A) (A) (A) (A)
                 (A) (A) (A) (A) (A) (A) (A) (A) (A) (A) (A) (A)
                 (A) (A) (A) (A) (A) (A) (A) (A) (A) (A) (A) (A)
                 (A) (A) (A) (A) (A) (A) (A) (A) (A) (A) (A) (A)
                 (A) (A) (A) (A) (A) (A) (A) (A) (A) (A) (A) (A)
                 (A) (A) (A) (A) (A) (A) (A) (A) (A) (A) (A) (A)
                 (A) (A) (A) (A) (A) (A) (A) (A) (A) (A) (A) (A)
                 (A) (A) (A) (A) (A) (A) (A) (A) (A) (A) (A) (A)
                 (A) (A) (A) (A) (A) (A) (A) (A) (A) (A) (A) (A)
                 (A) (A) (A) (A) (A) (A) (A) (A) (A) (A) (A) (A)
                 (A) (A) (A) (A) (A) (A) (A) (A) (A) (A) (A) (A)
                 (A) (A) (A) (A) (A) (A) (A) (A) (A) (A) (A) (A)
                 (A) (A) (A) (A) (A) (A) (A) (A) (A) (A) (A) (A)
                 (A) (A) (A) (A) (A) (A) (A) (A) (A) (A) (A) (A)
                 (A) (A) (A) (A) (A) (A) (A) (A) (A) (A) (A) (A)
                 (A) (A) (A) (A) (A) (A) (A) (A) (A) (A) (A) (A)
                 (A) (A) (A) (A) (A) (A) (A) (A) (A) (A) (A) (A)
                 (A) (A) (A) (A) (A) (A) (A) (A) (A) (A) (A) (A)
                 (A) (A) (A) (A) (A) (A) (A) (A) (A) (A) (A) (A)
                 (A) (A) (A) (A) (A) (A) (A) (A) (A) (A) (A) (A)
                 (A) (A) (A) (A) (A) (A) (A) (A) (A) (A) (A) (A)
                 (A) (A) (A) (A) (A) (A) (A) (A) (A) (A) (A) (A)
                 (A) (A) (A) (A) (A) (A) (A) (A) (A) (A) (A) (A)
                 (A) (A) (A) (A) (A) (A) (A) (A) (A) (A) (A) (A)
                 (A) (A) (A) (A) (A) (A) (A) (A) (A) (A) (A) (A)
                 (A) (A) (A) (A) (A) (A) (A) (A) (A) (A) (A) (A)
                 (A) (A) (A) (A) (A) (A) (A) (A) (A) (A) (A) (A)
                 (A) (A) (A) (A) (A) (A) (A) (A) (A) (A) (A) (A)
                 (A) (A) (A) (A) (A) (A) (A) (A) (A) (A) (A) (A)
                 (A) (A) (A) (A) (A) (A) (A) (A) (A) (A) (A) (A)
                 (A) (A) (A) (A) (A) (A) (A) (A) (A)
 The electronic state is 1-A.
 Alpha  occ. eigenvalues --  -24.51983 -24.51778 -24.51730 -24.51618 -24.51473
 Alpha  occ. eigenvalues --  -24.51034 -19.06918 -19.06835 -10.32249 -10.32066
 Alpha  occ. eigenvalues --  -10.32012 -10.22744 -10.22505 -10.18918 -10.18910
 Alpha  occ. eigenvalues --  -10.18901 -10.18617 -10.16519 -10.16266 -10.14967
 Alpha  occ. eigenvalues --  -10.14913 -10.14391 -10.14354 -10.14009 -10.13997
 Alpha  occ. eigenvalues --  -10.13619 -10.13617 -10.13541 -10.13506 -10.13263
 Alpha  occ. eigenvalues --  -10.13247  -1.39400  -1.37300  -1.35953  -1.32378
 Alpha  occ. eigenvalues --   -1.31419  -1.30897  -1.27269  -1.27151  -1.06038
 Alpha  occ. eigenvalues --   -1.01550  -1.01465  -0.97181  -0.96016  -0.92683
 Alpha  occ. eigenvalues --   -0.92549  -0.90310  -0.89121  -0.88676  -0.88203
 Alpha  occ. eigenvalues --   -0.84443  -0.83686  -0.79491  -0.78376  -0.77281
 Alpha  occ. eigenvalues --   -0.77073  -0.75718  -0.73033  -0.72830  -0.71839
 Alpha  occ. eigenvalues --   -0.71537  -0.71156  -0.70296  -0.68809  -0.68122
 Alpha  occ. eigenvalues --   -0.66528  -0.65921  -0.65588  -0.63802  -0.63547
 Alpha  occ. eigenvalues --   -0.63166  -0.62512  -0.60884  -0.60756  -0.60052
 Alpha  occ. eigenvalues --   -0.58763  -0.58120  -0.57891  -0.57326  -0.57148
 Alpha  occ. eigenvalues --   -0.56688  -0.56636  -0.56122  -0.55764  -0.55381
 Alpha  occ. eigenvalues --   -0.55157  -0.55122  -0.55059  -0.54629  -0.54401
 Alpha  occ. eigenvalues --   -0.54091  -0.53914  -0.53584  -0.53012  -0.51658
 Alpha  occ. eigenvalues --   -0.51031  -0.50655  -0.49476  -0.49379  -0.48810
 Alpha  occ. eigenvalues --   -0.48588  -0.47403  -0.46248  -0.45593  -0.45199
 Alpha  occ. eigenvalues --   -0.41923  -0.39208  -0.35737  -0.35640  -0.33365
 Alpha  occ. eigenvalues --   -0.30600
 Alpha virt. eigenvalues --   -0.00177   0.03803   0.04764   0.07898   0.08023
 Alpha virt. eigenvalues --    0.10663   0.12669   0.14180   0.14500   0.16047
 Alpha virt. eigenvalues --    0.16249   0.16417   0.17968   0.19383   0.19974
 Alpha virt. eigenvalues --    0.20170   0.20692   0.21258   0.21879   0.22739
 Alpha virt. eigenvalues --    0.22926   0.23914   0.24062   0.25223   0.26032
 Alpha virt. eigenvalues --    0.26909   0.27203   0.27418   0.27645   0.28644
 Alpha virt. eigenvalues --    0.29362   0.29815   0.30530   0.31988   0.32375
 Alpha virt. eigenvalues --    0.33248   0.34026   0.35034   0.35570   0.36178
 Alpha virt. eigenvalues --    0.36537   0.36838   0.38913   0.39175   0.39430
 Alpha virt. eigenvalues --    0.40238   0.41281   0.41528   0.42016   0.42724
 Alpha virt. eigenvalues --    0.43073   0.43856   0.43974   0.45520   0.46654
 Alpha virt. eigenvalues --    0.47161   0.48203   0.49116   0.50178   0.50849
 Alpha virt. eigenvalues --    0.52860   0.52990   0.53118   0.54056   0.54359
 Alpha virt. eigenvalues --    0.54557   0.55974   0.56226   0.56702   0.58038
 Alpha virt. eigenvalues --    0.58264   0.58726   0.58991   0.59061   0.59519
 Alpha virt. eigenvalues --    0.59622   0.60494   0.61169   0.61471   0.62659
 Alpha virt. eigenvalues --    0.63276   0.64269   0.65282   0.65640   0.65779
 Alpha virt. eigenvalues --    0.66091   0.66612   0.66918   0.67544   0.68300
 Alpha virt. eigenvalues --    0.68582   0.69321   0.69643   0.71016   0.71485
 Alpha virt. eigenvalues --    0.71795   0.72794   0.73108   0.74049   0.74335
 Alpha virt. eigenvalues --    0.74974   0.75249   0.75743   0.76238   0.76659
 Alpha virt. eigenvalues --    0.77174   0.77481   0.77740   0.78393   0.78549
 Alpha virt. eigenvalues --    0.79447   0.80109   0.80711   0.81372   0.81553
 Alpha virt. eigenvalues --    0.82782   0.83361   0.84014   0.84532   0.84684
 Alpha virt. eigenvalues --    0.85326   0.85485   0.86486   0.86826   0.87334
 Alpha virt. eigenvalues --    0.87953   0.88408   0.88830   0.89563   0.90755
 Alpha virt. eigenvalues --    0.91534   0.92282   0.93445   0.94232   0.95656
 Alpha virt. eigenvalues --    0.97117   0.97683   0.99258   0.99693   1.00904
 Alpha virt. eigenvalues --    1.01455   1.02341   1.04318   1.06402   1.07015
 Alpha virt. eigenvalues --    1.07891   1.09704   1.10217   1.13914   1.14945
 Alpha virt. eigenvalues --    1.15525   1.16397   1.18181   1.19545   1.20778
 Alpha virt. eigenvalues --    1.21341   1.22309   1.23125   1.23913   1.24793
 Alpha virt. eigenvalues --    1.25629   1.26956   1.28833   1.29960   1.30845
 Alpha virt. eigenvalues --    1.31872   1.32280   1.33329   1.34106   1.34840
 Alpha virt. eigenvalues --    1.35682   1.35879   1.36279   1.36664   1.37298
 Alpha virt. eigenvalues --    1.38100   1.38532   1.39825   1.40393   1.40499
 Alpha virt. eigenvalues --    1.41911   1.42792   1.44557   1.44880   1.45305
 Alpha virt. eigenvalues --    1.46366   1.47535   1.47810   1.49194   1.49584
 Alpha virt. eigenvalues --    1.50306   1.50695   1.52076   1.54830   1.55012
 Alpha virt. eigenvalues --    1.55821   1.56554   1.59310   1.59461   1.60168
 Alpha virt. eigenvalues --    1.61213   1.62068   1.62277   1.63311   1.65069
 Alpha virt. eigenvalues --    1.67675   1.67787   1.69059   1.70025   1.70908
 Alpha virt. eigenvalues --    1.71921   1.73874   1.75684   1.76747   1.78367
 Alpha virt. eigenvalues --    1.78498   1.78864   1.79250   1.79719   1.80561
 Alpha virt. eigenvalues --    1.80955   1.81243   1.82710   1.83089   1.83898
 Alpha virt. eigenvalues --    1.84107   1.84678   1.84833   1.86021   1.86509
 Alpha virt. eigenvalues --    1.87116   1.87311   1.87536   1.87735   1.88245
 Alpha virt. eigenvalues --    1.89142   1.89654   1.90154   1.90350   1.90543
 Alpha virt. eigenvalues --    1.91324   1.92135   1.92422   1.93526   1.95057
 Alpha virt. eigenvalues --    1.95219   1.96458   1.96780   1.97619   1.98627
 Alpha virt. eigenvalues --    1.99166   1.99521   2.02539   2.03369   2.04573
 Alpha virt. eigenvalues --    2.06162   2.06695   2.07261   2.07435   2.08947
 Alpha virt. eigenvalues --    2.09239   2.10312   2.10574   2.11647   2.12130
 Alpha virt. eigenvalues --    2.13661   2.14722   2.15743   2.16391   2.16847
 Alpha virt. eigenvalues --    2.17328   2.17949   2.18963   2.20200   2.20780
 Alpha virt. eigenvalues --    2.21267   2.23248   2.24645   2.25215   2.25924
 Alpha virt. eigenvalues --    2.26058   2.26693   2.27356   2.27978   2.28644
 Alpha virt. eigenvalues --    2.29545   2.29842   2.30321   2.31904   2.32304
 Alpha virt. eigenvalues --    2.33008   2.34882   2.35487   2.37256   2.37963
 Alpha virt. eigenvalues --    2.38886   2.39106   2.39306   2.39733   2.42032
 Alpha virt. eigenvalues --    2.43129   2.46021   2.47256   2.48208   2.49252
 Alpha virt. eigenvalues --    2.49418   2.50779   2.51459   2.53380   2.56027
 Alpha virt. eigenvalues --    2.56936   2.58230   2.61128   2.61935   2.62017
 Alpha virt. eigenvalues --    2.62437   2.63764   2.67537   2.67781   2.69810
 Alpha virt. eigenvalues --    2.70128   2.72041   2.73345   2.74334   2.76385
 Alpha virt. eigenvalues --    2.77971   2.79489   2.80590   2.81649   2.84059
 Alpha virt. eigenvalues --    2.86440   2.86774   2.89489   2.90620   2.93088
 Alpha virt. eigenvalues --    2.94394   2.94678   2.95742   2.97527   2.98223
 Alpha virt. eigenvalues --    3.04137   3.04842   3.04977   3.07710   3.08266
 Alpha virt. eigenvalues --    3.09067   3.09369   3.10773   3.12222   3.13487
 Alpha virt. eigenvalues --    3.14732   3.15342   3.15481   3.15630   3.15901
 Alpha virt. eigenvalues --    3.16021   3.17037   3.17486   3.20186   3.20546
 Alpha virt. eigenvalues --    3.21158   3.22878   3.24182   3.25454   3.26297
 Alpha virt. eigenvalues --    3.28065   3.28811   3.30412   3.30793   3.31752
 Alpha virt. eigenvalues --    3.35081   3.35932   3.36308   3.40041   3.44206
 Alpha virt. eigenvalues --    3.44840   3.45253   3.48960   3.49604   3.50024
 Alpha virt. eigenvalues --    3.53973   3.60955   3.61738   3.62334   3.63005
 Alpha virt. eigenvalues --    3.74997   3.79512   3.81262   3.84430   3.84531
 Alpha virt. eigenvalues --    3.92346   3.95443   3.95602
          Condensed to atoms (all electrons):
               1          2          3          4          5          6
     1  C    5.494808   0.284344  -0.027223  -0.080459   0.482418   0.016314
     2  C    0.284344   5.353584   0.248034  -0.082907  -0.014544   0.024950
     3  C   -0.027223   0.248034   5.111358   0.392772  -0.161459   0.332112
     4  O   -0.080459  -0.082907   0.392772   7.633744   0.383775  -0.045886
     5  C    0.482418  -0.014544  -0.161459   0.383775   5.033979   0.002482
     6  C    0.016314   0.024950   0.332112  -0.045886   0.002482   5.045608
     7  C    0.163872  -0.052778   0.026036   0.004384  -0.085441  -0.000222
     8  C   -0.010696  -0.023747   0.000404  -0.000034   0.005172  -0.000009
     9  C   -0.077455   0.005045  -0.000016   0.000053  -0.021323   0.000007
    10  C    0.005783   0.001725  -0.000007   0.000000  -0.000672  -0.000001
    11  C    0.012645  -0.000647   0.000008   0.000000   0.000085   0.000000
    12  F   -0.007982  -0.001991  -0.000008   0.000000  -0.000050   0.000000
    13  F    0.002180  -0.007847  -0.000168   0.000000  -0.000470   0.000002
    14  F   -0.001706  -0.000014   0.000001   0.000000  -0.000003   0.000000
    15  F   -0.000105   0.000002   0.000000   0.000000   0.000000   0.000000
    16  F   -0.000052   0.000000   0.000000   0.000000  -0.000002   0.000000
    17  F   -0.000385   0.000000   0.000000   0.000000   0.000000   0.000000
    18  C    0.001363  -0.000534   0.000193  -0.000167  -0.008028  -0.000001
    19  C   -0.005723   0.000913   0.000004   0.000023   0.007339   0.000001
    20  C    0.000948  -0.000141  -0.000366  -0.000440  -0.001241   0.000045
    21  H    0.000284  -0.000059  -0.000008   0.000000   0.000307   0.000000
    22  H   -0.001085   0.000092   0.000249   0.001279   0.002346  -0.000038
    23  H   -0.004138  -0.002646   0.000478   0.000178  -0.006752  -0.000113
    24  C   -0.055461   0.010798   0.002455  -0.036814   0.417294  -0.000257
    25  H    0.002735  -0.000554   0.000197   0.000684  -0.009616   0.000012
    26  H   -0.015790   0.000315  -0.000038   0.002195   0.004020   0.000009
    27  H    0.003958  -0.000354   0.000320  -0.000325  -0.016025  -0.000010
    28  C    0.001209  -0.128291   0.085457   0.002698  -0.000051   0.347727
    29  C    0.001091   0.000009  -0.000002  -0.000001  -0.000334   0.000000
    30  C    0.000006  -0.000002   0.000000   0.000000   0.000197   0.000000
    31  O    0.000048   0.000000   0.000000   0.000000  -0.000282   0.000000
    32  C    0.000001   0.000000   0.000000   0.000000  -0.000001   0.000000
    33  C    0.012578   0.068586  -0.129912  -0.000018  -0.000540   0.061464
    34  C   -0.088690   0.316499   0.022165   0.004866   0.018762  -0.105011
    35  H   -0.016075  -0.064015   0.012474  -0.000074   0.000106  -0.002106
    36  H   -0.000007  -0.002025   0.013978  -0.000044   0.000007  -0.063290
    37  H   -0.000304   0.014287  -0.001592   0.000003   0.000010   0.012038
    38  H   -0.000504   0.018733  -0.070311  -0.001356  -0.000172   0.450810
    39  C    0.000087   0.000001   0.000000   0.000000  -0.000060   0.000000
    40  C    0.000000   0.000000   0.000000   0.000000   0.000000   0.000000
    41  C    0.000000   0.000000   0.000000   0.000000   0.000000   0.000000
    42  H    0.000000   0.000000   0.000000   0.000000   0.000000   0.000000
    43  H    0.000000   0.000000   0.000000   0.000000   0.000000   0.000000
    44  H    0.000000   0.000000   0.000000   0.000000   0.000000   0.000000
    45  H    0.000002   0.000000   0.000000   0.000000  -0.000001   0.000000
               7          8          9         10         11         12
     1  C    0.163872  -0.010696  -0.077455   0.005783   0.012645  -0.007982
     2  C   -0.052778  -0.023747   0.005045   0.001725  -0.000647  -0.001991
     3  C    0.026036   0.000404  -0.000016  -0.000007   0.000008  -0.000008
     4  O    0.004384  -0.000034   0.000053   0.000000   0.000000   0.000000
     5  C   -0.085441   0.005172  -0.021323  -0.000672   0.000085  -0.000050
     6  C   -0.000222  -0.000009   0.000007  -0.000001   0.000000   0.000000
     7  C    6.004645  -0.225666   0.307131   0.042623   0.094236  -0.037565
     8  C   -0.225666   5.349712   0.099859  -0.051747  -0.130914   0.312814
     9  C    0.307131   0.099859   6.008438   0.002560  -0.162142  -0.006833
    10  C    0.042623  -0.051747   0.002560   5.087208  -0.013064  -0.026506
    11  C    0.094236  -0.130914  -0.162142  -0.013064   5.229153   0.008331
    12  F   -0.037565   0.312814  -0.006833  -0.026506   0.008331   8.952724
    13  F   -0.055830   0.364116   0.003244  -0.033913   0.005675  -0.030105
    14  F    0.006561  -0.044733   0.001024   0.348972  -0.042571   0.000243
    15  F    0.004915  -0.046024   0.005157   0.376126  -0.043184  -0.000342
    16  F    0.002788   0.006054  -0.042257  -0.036058   0.354249  -0.000003
    17  F   -0.014571   0.009886  -0.034000  -0.030951   0.339815  -0.000522
    18  C   -0.013062   0.000608  -0.084348  -0.000098   0.003189   0.000033
    19  C   -0.073982   0.007770   0.149698   0.015586  -0.039687  -0.000503
    20  C   -0.004329  -0.000928  -0.011022   0.000090  -0.000627  -0.000181
    21  H    0.000294   0.000054  -0.000413  -0.000006   0.000040   0.000000
    22  H   -0.001329  -0.000075   0.001801   0.000005  -0.000006   0.000002
    23  H    0.000309   0.000631   0.006617  -0.000055   0.000354   0.001374
    24  C   -0.010354  -0.000402  -0.003163  -0.000009   0.000132  -0.000002
    25  H    0.001627   0.000015  -0.001057  -0.000003  -0.000029   0.000000
    26  H    0.004313  -0.000170   0.001916   0.000171  -0.000519   0.000002
    27  H   -0.000287   0.000011   0.000326   0.000005   0.000006   0.000000
    28  C   -0.000065   0.000027  -0.000002   0.000000   0.000000  -0.000001
    29  C    0.010015  -0.000003  -0.072275  -0.000836  -0.009006  -0.000005
    30  C   -0.000021  -0.000008   0.027749  -0.000001   0.000311   0.000000
    31  O    0.000025   0.000000   0.004521   0.000000   0.000033   0.000000
    32  C   -0.000004   0.000000  -0.000399   0.000000  -0.000005   0.000000
    33  C   -0.000068  -0.000373   0.000021  -0.000003   0.000000   0.000298
    34  C   -0.029964   0.005970  -0.000206   0.000275  -0.000061  -0.003433
    35  H   -0.001523   0.004835  -0.000288   0.001164  -0.000263   0.017007
    36  H    0.000000   0.000000   0.000000   0.000000   0.000000   0.000000
    37  H    0.000012  -0.000013   0.000000   0.000000   0.000000  -0.000011
    38  H    0.000003   0.000000   0.000000   0.000000   0.000000   0.000000
    39  C   -0.000211  -0.000033  -0.020739   0.000251   0.000016   0.000000
    40  C    0.000008   0.000000  -0.000331  -0.000001   0.000103   0.000000
    41  C   -0.000001   0.000000   0.000007   0.000000  -0.000011   0.000000
    42  H    0.000000   0.000000  -0.000005   0.000000   0.000002   0.000000
    43  H    0.000000   0.000000   0.000000   0.000000   0.000000   0.000000
    44  H    0.000000   0.000000   0.000003   0.000000   0.000000   0.000000
    45  H    0.000022   0.000034   0.005300   0.000029  -0.001567   0.000000
              13         14         15         16         17         18
     1  C    0.002180  -0.001706  -0.000105  -0.000052  -0.000385   0.001363
     2  C   -0.007847  -0.000014   0.000002   0.000000   0.000000  -0.000534
     3  C   -0.000168   0.000001   0.000000   0.000000   0.000000   0.000193
     4  O    0.000000   0.000000   0.000000   0.000000   0.000000  -0.000167
     5  C   -0.000470  -0.000003   0.000000  -0.000002   0.000000  -0.008028
     6  C    0.000002   0.000000   0.000000   0.000000   0.000000  -0.000001
     7  C   -0.055830   0.006561   0.004915   0.002788  -0.014571  -0.013062
     8  C    0.364116  -0.044733  -0.046024   0.006054   0.009886   0.000608
     9  C    0.003244   0.001024   0.005157  -0.042257  -0.034000  -0.084348
    10  C   -0.033913   0.348972   0.376126  -0.036058  -0.030951  -0.000098
    11  C    0.005675  -0.042571  -0.043184   0.354249   0.339815   0.003189
    12  F   -0.030105   0.000243  -0.000342  -0.000003  -0.000522   0.000033
    13  F    8.923151  -0.001476   0.000006  -0.000001  -0.000002   0.000001
    14  F   -0.001476   8.942270  -0.033391  -0.001355   0.000235  -0.000007
    15  F    0.000006  -0.033391   8.906153   0.000015  -0.000209   0.000000
    16  F   -0.000001  -0.001355   0.000015   8.917329  -0.032456  -0.000011
    17  F   -0.000002   0.000235  -0.000209  -0.032456   8.938346  -0.000402
    18  C    0.000001  -0.000007   0.000000  -0.000011  -0.000402   5.005659
    19  C   -0.000087  -0.001271  -0.000087  -0.012889   0.000829   0.490583
    20  C   -0.000002   0.000000   0.000000  -0.000002  -0.000159   0.419756
    21  H    0.000000   0.000000   0.000000   0.000000   0.000006  -0.015372
    22  H    0.000000   0.000000   0.000000   0.000000   0.000001  -0.010661
    23  H    0.000027  -0.000001   0.000000   0.000002   0.000234   0.006775
    24  C   -0.000010  -0.000020   0.000000   0.000003  -0.000001  -0.001454
    25  H    0.000000   0.000000   0.000000   0.000000   0.000000   0.002282
    26  H   -0.000005   0.000028   0.000000  -0.000011   0.000004  -0.007217
    27  H    0.000000   0.000000   0.000000   0.000000   0.000000   0.000334
    28  C    0.000001   0.000000   0.000000   0.000000   0.000000   0.000000
    29  C    0.000000   0.000064   0.000001  -0.000241  -0.001980  -0.004644
    30  C    0.000000   0.000001   0.000000   0.000094   0.000005  -0.161395
    31  O    0.000000   0.000000   0.000000   0.000000   0.000000   0.382803
    32  C    0.000000   0.000000   0.000000  -0.000006   0.000001   0.002569
    33  C   -0.000117   0.000000   0.000000   0.000000   0.000000   0.000000
    34  C    0.004692  -0.000005  -0.000001   0.000000  -0.000001  -0.000026
    35  H    0.001734  -0.000009  -0.000013   0.000000   0.000002  -0.000005
    36  H    0.000000   0.000000   0.000000   0.000000   0.000000   0.000000
    37  H   -0.000007   0.000000   0.000000   0.000000   0.000000   0.000000
    38  H    0.000000   0.000000   0.000000   0.000000   0.000000   0.000000
    39  C    0.000000  -0.000077   0.000000  -0.001627  -0.000044   0.017329
    40  C    0.000000   0.000000   0.000000   0.000267   0.000002  -0.000512
    41  C    0.000000   0.000000   0.000000   0.000001   0.000000  -0.000109
    42  H    0.000000   0.000000   0.000000  -0.000012   0.000000   0.000014
    43  H    0.000000   0.000000   0.000000   0.000000   0.000000   0.000007
    44  H    0.000000   0.000000   0.000000   0.000000   0.000000  -0.000139
    45  H    0.000000   0.000263   0.000002   0.015233   0.000148  -0.000388
              19         20         21         22         23         24
     1  C   -0.005723   0.000948   0.000284  -0.001085  -0.004138  -0.055461
     2  C    0.000913  -0.000141  -0.000059   0.000092  -0.002646   0.010798
     3  C    0.000004  -0.000366  -0.000008   0.000249   0.000478   0.002455
     4  O    0.000023  -0.000440   0.000000   0.001279   0.000178  -0.036814
     5  C    0.007339  -0.001241   0.000307   0.002346  -0.006752   0.417294
     6  C    0.000001   0.000045   0.000000  -0.000038  -0.000113  -0.000257
     7  C   -0.073982  -0.004329   0.000294  -0.001329   0.000309  -0.010354
     8  C    0.007770  -0.000928   0.000054  -0.000075   0.000631  -0.000402
     9  C    0.149698  -0.011022  -0.000413   0.001801   0.006617  -0.003163
    10  C    0.015586   0.000090  -0.000006   0.000005  -0.000055  -0.000009
    11  C   -0.039687  -0.000627   0.000040  -0.000006   0.000354   0.000132
    12  F   -0.000503  -0.000181   0.000000   0.000002   0.001374  -0.000002
    13  F   -0.000087  -0.000002   0.000000   0.000000   0.000027  -0.000010
    14  F   -0.001271   0.000000   0.000000   0.000000  -0.000001  -0.000020
    15  F   -0.000087   0.000000   0.000000   0.000000   0.000000   0.000000
    16  F   -0.012889  -0.000002   0.000000   0.000000   0.000002   0.000003
    17  F    0.000829  -0.000159   0.000006   0.000001   0.000234  -0.000001
    18  C    0.490583   0.419756  -0.015372  -0.010661   0.006775  -0.001454
    19  C    5.600574  -0.057018   0.003937   0.002686  -0.017984  -0.004570
    20  C   -0.057018   4.493303   0.382818   0.370877   0.384475   0.000127
    21  H    0.003937   0.382818   0.583734  -0.016439  -0.016925  -0.000017
    22  H    0.002686   0.370877  -0.016439   0.592304  -0.013559  -0.000607
    23  H   -0.017984   0.384475  -0.016925  -0.013559   0.572243   0.000104
    24  C   -0.004570   0.000127  -0.000017  -0.000607   0.000104   4.490196
    25  H   -0.002212  -0.000649  -0.000045   0.000345   0.000161   0.371358
    26  H   -0.003657   0.000154  -0.000019   0.000163  -0.000010   0.391035
    27  H    0.000450  -0.000014   0.000002  -0.000041  -0.000018   0.382810
    28  C    0.000000  -0.000002   0.000000  -0.000008  -0.000015   0.000006
    29  C    0.274548   0.011043  -0.000380  -0.000596   0.000078  -0.001728
    30  C   -0.035865   0.002538   0.000272   0.000265   0.000002  -0.000389
    31  O   -0.080996  -0.035891  -0.000163   0.000529   0.002193  -0.000465
    32  C    0.017457  -0.000246  -0.000004   0.000012   0.000009   0.000059
    33  C   -0.000001  -0.000015   0.000000   0.000013   0.000085  -0.000002
    34  C    0.000036  -0.000146  -0.000002  -0.000052   0.001039   0.000074
    35  H    0.000032  -0.000009   0.000000  -0.000003   0.000136   0.000008
    36  H    0.000000   0.000000   0.000000   0.000000   0.000000   0.000000
    37  H    0.000000   0.000000   0.000000   0.000000  -0.000001   0.000000
    38  H    0.000000  -0.000001   0.000000   0.000004  -0.000002   0.000001
    39  C   -0.095422   0.000042  -0.000001   0.000005  -0.000016  -0.000170
    40  C    0.013904  -0.000002   0.000000   0.000000   0.000000  -0.000014
    41  C    0.000774   0.000006   0.000000  -0.000001   0.000000  -0.000003
    42  H   -0.000308   0.000000   0.000000   0.000000   0.000000   0.000000
    43  H   -0.000005   0.000000   0.000000   0.000000   0.000000   0.000000
    44  H   -0.000540   0.000000   0.000004   0.000002   0.000000  -0.000003
    45  H   -0.020689  -0.000001   0.000000   0.000000  -0.000001  -0.000014
              25         26         27         28         29         30
     1  C    0.002735  -0.015790   0.003958   0.001209   0.001091   0.000006
     2  C   -0.000554   0.000315  -0.000354  -0.128291   0.000009  -0.000002
     3  C    0.000197  -0.000038   0.000320   0.085457  -0.000002   0.000000
     4  O    0.000684   0.002195  -0.000325   0.002698  -0.000001   0.000000
     5  C   -0.009616   0.004020  -0.016025  -0.000051  -0.000334   0.000197
     6  C    0.000012   0.000009  -0.000010   0.347727   0.000000   0.000000
     7  C    0.001627   0.004313  -0.000287  -0.000065   0.010015  -0.000021
     8  C    0.000015  -0.000170   0.000011   0.000027  -0.000003  -0.000008
     9  C   -0.001057   0.001916   0.000326  -0.000002  -0.072275   0.027749
    10  C   -0.000003   0.000171   0.000005   0.000000  -0.000836  -0.000001
    11  C   -0.000029  -0.000519   0.000006   0.000000  -0.009006   0.000311
    12  F    0.000000   0.000002   0.000000  -0.000001  -0.000005   0.000000
    13  F    0.000000  -0.000005   0.000000   0.000001   0.000000   0.000000
    14  F    0.000000   0.000028   0.000000   0.000000   0.000064   0.000001
    15  F    0.000000   0.000000   0.000000   0.000000   0.000001   0.000000
    16  F    0.000000  -0.000011   0.000000   0.000000  -0.000241   0.000094
    17  F    0.000000   0.000004   0.000000   0.000000  -0.001980   0.000005
    18  C    0.002282  -0.007217   0.000334   0.000000  -0.004644  -0.161395
    19  C   -0.002212  -0.003657   0.000450   0.000000   0.274548  -0.035865
    20  C   -0.000649   0.000154  -0.000014  -0.000002   0.011043   0.002538
    21  H   -0.000045  -0.000019   0.000002   0.000000  -0.000380   0.000272
    22  H    0.000345   0.000163  -0.000041  -0.000008  -0.000596   0.000265
    23  H    0.000161  -0.000010  -0.000018  -0.000015   0.000078   0.000002
    24  C    0.371358   0.391035   0.382810   0.000006  -0.001728  -0.000389
    25  H    0.588618  -0.013372  -0.016241   0.000000  -0.000105   0.000507
    26  H   -0.013372   0.570358  -0.017399   0.000000  -0.002892   0.000327
    27  H   -0.016241  -0.017399   0.584829   0.000000  -0.000084  -0.000016
    28  C    0.000000   0.000000   0.000000   5.012706   0.000000   0.000000
    29  C   -0.000105  -0.002892  -0.000084   0.000000   5.336300   0.232104
    30  C    0.000507   0.000327  -0.000016   0.000000   0.232104   5.132207
    31  O    0.001746   0.000203   0.000000   0.000000  -0.084786   0.394783
    32  C   -0.000049  -0.000163   0.000000   0.000000   0.027704   0.324226
    33  C    0.000000   0.000000   0.000000   0.315151   0.000000   0.000000
    34  C    0.000004  -0.000010  -0.000001   0.053270   0.000001   0.000000
    35  H    0.000000   0.000000   0.000000   0.012077   0.000000   0.000000
    36  H    0.000000   0.000000   0.000000   0.450317   0.000000   0.000000
    37  H    0.000000   0.000000   0.000000  -0.064976   0.000000   0.000000
    38  H    0.000002   0.000000   0.000004  -0.066376   0.000000   0.000000
    39  C   -0.000153   0.001416   0.000007   0.000000   0.327252   0.023397
    40  C    0.000032   0.000071  -0.000001   0.000000   0.071675  -0.129533
    41  C   -0.000020  -0.000026   0.000001   0.000000  -0.128570   0.086581
    42  H    0.000000   0.000000   0.000000   0.000000   0.013928  -0.001606
    43  H    0.000000   0.000000   0.000000   0.000000  -0.002014   0.014002
    44  H    0.000007  -0.000003   0.000000   0.000000   0.018736  -0.070093
    45  H   -0.000006   0.000182   0.000002   0.000000  -0.056675   0.013917
              31         32         33         34         35         36
     1  C    0.000048   0.000001   0.012578  -0.088690  -0.016075  -0.000007
     2  C    0.000000   0.000000   0.068586   0.316499  -0.064015  -0.002025
     3  C    0.000000   0.000000  -0.129912   0.022165   0.012474   0.013978
     4  O    0.000000   0.000000  -0.000018   0.004866  -0.000074  -0.000044
     5  C   -0.000282  -0.000001  -0.000540   0.018762   0.000106   0.000007
     6  C    0.000000   0.000000   0.061464  -0.105011  -0.002106  -0.063290
     7  C    0.000025  -0.000004  -0.000068  -0.029964  -0.001523   0.000000
     8  C    0.000000   0.000000  -0.000373   0.005970   0.004835   0.000000
     9  C    0.004521  -0.000399   0.000021  -0.000206  -0.000288   0.000000
    10  C    0.000000   0.000000  -0.000003   0.000275   0.001164   0.000000
    11  C    0.000033  -0.000005   0.000000  -0.000061  -0.000263   0.000000
    12  F    0.000000   0.000000   0.000298  -0.003433   0.017007   0.000000
    13  F    0.000000   0.000000  -0.000117   0.004692   0.001734   0.000000
    14  F    0.000000   0.000000   0.000000  -0.000005  -0.000009   0.000000
    15  F    0.000000   0.000000   0.000000  -0.000001  -0.000013   0.000000
    16  F    0.000000  -0.000006   0.000000   0.000000   0.000000   0.000000
    17  F    0.000000   0.000001   0.000000  -0.000001   0.000002   0.000000
    18  C    0.382803   0.002569   0.000000  -0.000026  -0.000005   0.000000
    19  C   -0.080996   0.017457  -0.000001   0.000036   0.000032   0.000000
    20  C   -0.035891  -0.000246  -0.000015  -0.000146  -0.000009   0.000000
    21  H   -0.000163  -0.000004   0.000000  -0.000002   0.000000   0.000000
    22  H    0.000529   0.000012   0.000013  -0.000052  -0.000003   0.000000
    23  H    0.002193   0.000009   0.000085   0.001039   0.000136   0.000000
    24  C   -0.000465   0.000059  -0.000002   0.000074   0.000008   0.000000
    25  H    0.001746  -0.000049   0.000000   0.000004   0.000000   0.000000
    26  H    0.000203  -0.000163   0.000000  -0.000010   0.000000   0.000000
    27  H    0.000000   0.000000   0.000000  -0.000001   0.000000   0.000000
    28  C    0.000000   0.000000   0.315151   0.053270   0.012077   0.450317
    29  C   -0.084786   0.027704   0.000000   0.000001   0.000000   0.000000
    30  C    0.394783   0.324226   0.000000   0.000000   0.000000   0.000000
    31  O    7.635314  -0.046600   0.000000   0.000000   0.000000   0.000000
    32  C   -0.046600   5.051425   0.000000   0.000000   0.000000   0.000000
    33  C    0.000000   0.000000   4.998692   0.350731  -0.055351  -0.062547
    34  C    0.000000   0.000000   0.350731   5.112099   0.446574   0.012586
    35  H    0.000000   0.000000  -0.055351   0.446574   0.636553  -0.000165
    36  H    0.000000   0.000000  -0.062547   0.012586  -0.000165   0.645598
    37  H    0.000000   0.000000   0.445717  -0.057968  -0.011444  -0.010798
    38  H    0.000000   0.000000   0.011934  -0.002208   0.000016  -0.011337
    39  C    0.004933  -0.104047   0.000000   0.000000   0.000000   0.000000
    40  C   -0.000066   0.060776   0.000000   0.000000   0.000000   0.000000
    41  C    0.002759   0.347496   0.000000   0.000000   0.000000   0.000000
    42  H    0.000003   0.012020   0.000000   0.000000   0.000000   0.000000
    43  H   -0.000045  -0.062922   0.000000   0.000000   0.000000   0.000000
    44  H   -0.001315   0.450615   0.000000   0.000000   0.000000   0.000000
    45  H   -0.000074  -0.002176   0.000000   0.000000   0.000000   0.000000
              37         38         39         40         41         42
     1  C   -0.000304  -0.000504   0.000087   0.000000   0.000000   0.000000
     2  C    0.014287   0.018733   0.000001   0.000000   0.000000   0.000000
     3  C   -0.001592  -0.070311   0.000000   0.000000   0.000000   0.000000
     4  O    0.000003  -0.001356   0.000000   0.000000   0.000000   0.000000
     5  C    0.000010  -0.000172  -0.000060   0.000000   0.000000   0.000000
     6  C    0.012038   0.450810   0.000000   0.000000   0.000000   0.000000
     7  C    0.000012   0.000003  -0.000211   0.000008  -0.000001   0.000000
     8  C   -0.000013   0.000000  -0.000033   0.000000   0.000000   0.000000
     9  C    0.000000   0.000000  -0.020739  -0.000331   0.000007  -0.000005
    10  C    0.000000   0.000000   0.000251  -0.000001   0.000000   0.000000
    11  C    0.000000   0.000000   0.000016   0.000103  -0.000011   0.000002
    12  F   -0.000011   0.000000   0.000000   0.000000   0.000000   0.000000
    13  F   -0.000007   0.000000   0.000000   0.000000   0.000000   0.000000
    14  F    0.000000   0.000000  -0.000077   0.000000   0.000000   0.000000
    15  F    0.000000   0.000000   0.000000   0.000000   0.000000   0.000000
    16  F    0.000000   0.000000  -0.001627   0.000267   0.000001  -0.000012
    17  F    0.000000   0.000000  -0.000044   0.000002   0.000000   0.000000
    18  C    0.000000   0.000000   0.017329  -0.000512  -0.000109   0.000014
    19  C    0.000000   0.000000  -0.095422   0.013904   0.000774  -0.000308
    20  C    0.000000  -0.000001   0.000042  -0.000002   0.000006   0.000000
    21  H    0.000000   0.000000  -0.000001   0.000000   0.000000   0.000000
    22  H    0.000000   0.000004   0.000005   0.000000  -0.000001   0.000000
    23  H   -0.000001  -0.000002  -0.000016   0.000000   0.000000   0.000000
    24  C    0.000000   0.000001  -0.000170  -0.000014  -0.000003   0.000000
    25  H    0.000000   0.000002  -0.000153   0.000032  -0.000020   0.000000
    26  H    0.000000   0.000000   0.001416   0.000071  -0.000026   0.000000
    27  H    0.000000   0.000004   0.000007  -0.000001   0.000001   0.000000
    28  C   -0.064976  -0.066376   0.000000   0.000000   0.000000   0.000000
    29  C    0.000000   0.000000   0.327252   0.071675  -0.128570   0.013928
    30  C    0.000000   0.000000   0.023397  -0.129533   0.086581  -0.001606
    31  O    0.000000   0.000000   0.004933  -0.000066   0.002759   0.000003
    32  C    0.000000   0.000000  -0.104047   0.060776   0.347496   0.012020
    33  C    0.445717   0.011934   0.000000   0.000000   0.000000   0.000000
    34  C   -0.057968  -0.002208   0.000000   0.000000   0.000000   0.000000
    35  H   -0.011444   0.000016   0.000000   0.000000   0.000000   0.000000
    36  H   -0.010798  -0.011337   0.000000   0.000000   0.000000   0.000000
    37  H    0.650900  -0.000143   0.000000   0.000000   0.000000   0.000000
    38  H   -0.000143   0.651018   0.000000   0.000000   0.000000   0.000000
    39  C    0.000000   0.000000   5.101716   0.353980   0.052558  -0.058146
    40  C    0.000000   0.000000   0.353980   4.998349   0.314181   0.445514
    41  C    0.000000   0.000000   0.052558   0.314181   5.013829  -0.064594
    42  H    0.000000   0.000000  -0.058146   0.445514  -0.064594   0.651132
    43  H    0.000000   0.000000   0.012330  -0.062366   0.449984  -0.010799
    44  H    0.000000   0.000000  -0.002185   0.011913  -0.066393  -0.000143
    45  H    0.000000   0.000000   0.446021  -0.057096   0.011992  -0.011137
              43         44         45
     1  C    0.000000   0.000000   0.000002
     2  C    0.000000   0.000000   0.000000
     3  C    0.000000   0.000000   0.000000
     4  O    0.000000   0.000000   0.000000
     5  C    0.000000   0.000000  -0.000001
     6  C    0.000000   0.000000   0.000000
     7  C    0.000000   0.000000   0.000022
     8  C    0.000000   0.000000   0.000034
     9  C    0.000000   0.000003   0.005300
    10  C    0.000000   0.000000   0.000029
    11  C    0.000000   0.000000  -0.001567
    12  F    0.000000   0.000000   0.000000
    13  F    0.000000   0.000000   0.000000
    14  F    0.000000   0.000000   0.000263
    15  F    0.000000   0.000000   0.000002
    16  F    0.000000   0.000000   0.015233
    17  F    0.000000   0.000000   0.000148
    18  C    0.000007  -0.000139  -0.000388
    19  C   -0.000005  -0.000540  -0.020689
    20  C    0.000000   0.000000  -0.000001
    21  H    0.000000   0.000004   0.000000
    22  H    0.000000   0.000002   0.000000
    23  H    0.000000   0.000000  -0.000001
    24  C    0.000000  -0.000003  -0.000014
    25  H    0.000000   0.000007  -0.000006
    26  H    0.000000  -0.000003   0.000182
    27  H    0.000000   0.000000   0.000002
    28  C    0.000000   0.000000   0.000000
    29  C   -0.002014   0.018736  -0.056675
    30  C    0.014002  -0.070093   0.013917
    31  O   -0.000045  -0.001315  -0.000074
    32  C   -0.062922   0.450615  -0.002176
    33  C    0.000000   0.000000   0.000000
    34  C    0.000000   0.000000   0.000000
    35  H    0.000000   0.000000   0.000000
    36  H    0.000000   0.000000   0.000000
    37  H    0.000000   0.000000   0.000000
    38  H    0.000000   0.000000   0.000000
    39  C    0.012330  -0.002185   0.446021
    40  C   -0.062366   0.011913  -0.057096
    41  C    0.449984  -0.066393   0.011992
    42  H   -0.010799  -0.000143  -0.011137
    43  H    0.645640  -0.011340  -0.000171
    44  H   -0.011340   0.650989   0.000016
    45  H   -0.000171   0.000016   0.638225
 Mulliken charges:
               1
     1  C   -0.092831
     2  C    0.035176
     3  C    0.142415
     4  O   -0.178126
     5  C   -0.031233
     6  C   -0.076638
     7  C   -0.066549
     8  C    0.367602
     9  C   -0.092202
    10  C    0.311358
    11  C    0.395919
    12  F   -0.176786
    13  F   -0.174790
    14  F   -0.173021
    15  F   -0.169020
    16  F   -0.169051
    17  F   -0.173831
    18  C   -0.024915
    19  C   -0.133648
    20  C    0.047210
    21  H    0.078100
    22  H    0.071521
    23  H    0.084732
    24  C    0.049470
    25  H    0.073778
    26  H    0.084420
    27  H    0.077750
    28  C   -0.020858
    29  C    0.042606
    30  C    0.145435
    31  O   -0.179210
    32  C   -0.077747
    33  C   -0.016324
    34  C   -0.061858
    35  H    0.018627
    36  H    0.027727
    37  H    0.024290
    38  H    0.019886
    39  C   -0.058410
    40  C   -0.020853
    41  C   -0.020440
    42  H    0.024139
    43  H    0.027698
    44  H    0.019868
    45  H    0.018610
 Sum of Mulliken charges =   0.00000
 Mulliken charges with hydrogens summed into heavy atoms:
               1
     1  C   -0.092831
     2  C    0.035176
     3  C    0.142415
     4  O   -0.178126
     5  C   -0.031233
     6  C   -0.056752
     7  C   -0.066549
     8  C    0.367602
     9  C   -0.092202
    10  C    0.311358
    11  C    0.395919
    12  F   -0.176786
    13  F   -0.174790
    14  F   -0.173021
    15  F   -0.169020
    16  F   -0.169051
    17  F   -0.173831
    18  C   -0.024915
    19  C   -0.133648
    20  C    0.281564
    24  C    0.285419
    28  C    0.006869
    29  C    0.042606
    30  C    0.145435
    31  O   -0.179210
    32  C   -0.057878
    33  C    0.007966
    34  C   -0.043230
    39  C   -0.039800
    40  C    0.003286
    41  C    0.007259
 Electronic spatial extent (au):  <R**2>=          11207.5366
 Charge=              0.0000 electrons
 Dipole moment (field-independent basis, Debye):
    X=              0.0711    Y=             -4.1233    Z=             -0.1651  Tot=              4.1272
 Quadrupole moment (field-independent basis, Debye-Ang):
   XX=           -159.9050   YY=           -174.6504   ZZ=           -173.0886
   XY=             -0.4177   XZ=             -6.5614   YZ=             -0.5028
 Traceless Quadrupole moment (field-independent basis, Debye-Ang):
   XX=              9.3097   YY=             -5.4357   ZZ=             -3.8739
   XY=             -0.4177   XZ=             -6.5614   YZ=             -0.5028
 Octapole moment (field-independent basis, Debye-Ang**2):
  XXX=             -7.7320  YYY=             48.4651  ZZZ=              3.6681  XYY=             -3.3811
  XXY=            -11.9449  XXZ=             -2.6606  XZZ=              5.2864  YZZ=             20.5323
  YYZ=              0.2089  XYZ=            -13.2260
 Hexadecapole moment (field-independent basis, Debye-Ang**3):
 XXXX=          -8159.7213 YYYY=          -4254.1200 ZZZZ=          -1067.9286 XXXY=            -25.1771
 XXXZ=           -210.1623 YYYX=              4.5150 YYYZ=             -1.0742 ZZZX=             26.4970
 ZZZY=             -5.8457 XXYY=          -2067.0232 XXZZ=          -1756.9026 YYZZ=           -899.3195
 XXYZ=             -3.8898 YYXZ=             30.2569 ZZXY=             -0.5601
 N-N= 3.288133947330D+03 E-N=-1.039866074172D+04  KE= 1.616205487197D+03
 No NMR shielding tensors so no spin-rotation constants.
 Leave Link  601 at Wed Aug 28 23:07:18 2019, MaxMem=   536870912 cpu:         4.5
 (Enter /pbs_home/pkowalski/g09d01/g09/l701.exe)
 Compute integral first derivatives.
 ... and contract with generalized density number  0.
 R6Disp: Adding Grimme-D3 dispersion energy 1st derivatives to the gradient.
 Leave Link  701 at Wed Aug 28 23:07:19 2019, MaxMem=   536870912 cpu:         4.5
 (Enter /pbs_home/pkowalski/g09d01/g09/l702.exe)
 L702 exits ... SP integral derivatives will be done elsewhere.
 Leave Link  702 at Wed Aug 28 23:07:19 2019, MaxMem=   536870912 cpu:         0.2
 (Enter /pbs_home/pkowalski/g09d01/g09/l703.exe)
 Compute integral first derivatives, UseDBF=F ICtDFT=           0.
 Integral derivatives from FoFJK, PRISM(SPDF).
 Calling FoFJK, ICntrl=      2127 FMM=F ISym2X=0 I1Cent= 0 IOpClX= 0 NMat=1 NMatS=1 NMatT=0.
 FoFJK:  IHMeth= 1 ICntrl=    2127 DoSepK=T KAlg= 0 I1Cent=   0 FoldK=F
 IRaf=         1 NMat=   1 IRICut=       1 DoRegI=T DoRafI=F ISym2E= 0.
 FoFCou: FMM=F IPFlag=           0 FMFlag=      100000 FMFlg1=         800
         NFxFlg=           0 DoJE=F BraDBF=F KetDBF=F FulRan=T
         wScrn=  0.000000 ICntrl=    2527 IOpCl=  0 I1Cent=           0 NGrid=           0
         NMat0=    1 NMatS0=      1 NMatT0=    0 NMatD0=    1 NMtDS0=    0 NMtDT0=    0
 Symmetry not used in FoFCou.
 Leave Link  703 at Wed Aug 28 23:09:45 2019, MaxMem=   536870912 cpu:      1164.3
 (Enter /pbs_home/pkowalski/g09d01/g09/l716.exe)
 Dipole        = 2.79787882D-02-1.62221646D+00-6.49674811D-02
 ***** Axes restored to original set *****
 -------------------------------------------------------------------
 Center     Atomic                   Forces (Hartrees/Bohr)
 Number     Number              X              Y              Z
 -------------------------------------------------------------------
      1        6          -0.006234086   -0.063601180   -0.015816724
      2        6           0.027854425    0.009950844    0.014159648
      3        6          -0.025973424    0.008831931   -0.007202435
      4        8           0.020579447   -0.007436807    0.000453721
      5        6           0.027657201    0.085341026    0.010947863
      6        6          -0.004242352    0.013854654   -0.000176002
      7        6          -0.017894634   -0.024987636   -0.000377153
      8        6          -0.019340842    0.004110534   -0.020179899
      9        6          -0.013484397   -0.018660636    0.012340623
     10        6           0.033337850    0.030976599   -0.020641498
     11        6           0.010794719   -0.005936074    0.019761153
     12        9           0.012428551   -0.011215372   -0.026172237
     13        9           0.002584688   -0.000130293    0.038810066
     14        9          -0.015010276    0.021840071    0.029056421
     15        9          -0.015035829   -0.039532081   -0.003340915
     16        9          -0.028927972    0.011173348    0.005626114
     17        9           0.015924889   -0.013285686   -0.026643912
     18        6           0.064023240    0.043794573   -0.048403764
     19        6          -0.050513153   -0.020021851    0.043490418
     20        6           0.002510231   -0.009560740    0.008790546
     21        1          -0.000860518   -0.004067515   -0.005534720
     22        1           0.002214563    0.006398978    0.002007449
     23        1           0.003452786   -0.008692299    0.001422940
     24        6          -0.011643065   -0.003621779   -0.006093655
     25        1           0.005297121    0.002906637   -0.004385307
     26        1          -0.009101638    0.000163478    0.002265224
     27        1          -0.003047559    0.000398343    0.006405252
     28        6           0.020146558   -0.011998699    0.006268439
     29        6          -0.005467644    0.024911469   -0.020735737
     30        6           0.017886571   -0.019384444    0.008145810
     31        8          -0.013834309    0.014555318   -0.003537626
     32        6           0.013643714   -0.000866744   -0.004698357
     33        6           0.017842045   -0.016550594    0.005267208
     34        6          -0.030178088   -0.003144100   -0.009007161
     35        1           0.007485851    0.006178637    0.002900075
     36        1          -0.006493115    0.000059707   -0.002285422
     37        1          -0.002072768    0.006554048   -0.000652281
     38        1          -0.003146425   -0.005900539   -0.001200510
     39        6           0.010802643   -0.027196641    0.014920981
     40        6          -0.022237884    0.010919414   -0.001351357
     41        6          -0.019202501    0.014064666   -0.004477686
     42        1           0.006649547   -0.000433451   -0.001905095
     43        1           0.002972635   -0.005247585    0.003366755
     44        1          -0.003752962   -0.003823573    0.004168093
     45        1           0.001606167    0.008312047   -0.005755342
 -------------------------------------------------------------------
 Cartesian Forces:  Max     0.085341026 RMS     0.019223700
 Leave Link  716 at Wed Aug 28 23:09:45 2019, MaxMem=   536870912 cpu:         0.2
 (Enter /pbs_home/pkowalski/g09d01/g09/l103.exe)

 GradGradGradGradGradGradGradGradGradGradGradGradGradGradGradGradGradGrad
 Berny optimization.
 FormGI is forming the generalized inverse of G from B-inverse, IUseBI=4.
 GSVD:  received Info=                   1 from GESDD.
 Internal  Forces:  Max     0.078467552 RMS     0.010609571
 Search for a local minimum.
 Step number   1 out of a maximum of  270
 All quantities printed in internal units (Hartrees-Bohrs-Radians)
 RMS Force = .10610D-01 SwitMx=.10000D-02 MixMth= 1
 Mixed Optimization -- RFO/linear search
 Second derivative matrix not updated -- first step.
 ITU=  0
     Eigenvalues ---    0.00757   0.00807   0.00827   0.00832   0.00880
     Eigenvalues ---    0.01044   0.01070   0.01094   0.01164   0.01166
     Eigenvalues ---    0.01168   0.01490   0.01504   0.01550   0.01860
     Eigenvalues ---    0.01868   0.02002   0.02003   0.02018   0.02018
     Eigenvalues ---    0.02022   0.02022   0.02064   0.02067   0.02092
     Eigenvalues ---    0.02094   0.02113   0.02113   0.02213   0.02216
     Eigenvalues ---    0.02269   0.02273   0.05064   0.05254   0.07182
     Eigenvalues ---    0.07232   0.07606   0.07640   0.07909   0.08212
     Eigenvalues ---    0.09351   0.09951   0.10355   0.11034   0.11915
     Eigenvalues ---    0.11963   0.13769   0.15997   0.15999   0.16000
     Eigenvalues ---    0.16000   0.16000   0.16000   0.16000   0.16000
     Eigenvalues ---    0.16000   0.16000   0.16000   0.16000   0.16000
     Eigenvalues ---    0.16000   0.16741   0.22000   0.22000   0.22606
     Eigenvalues ---    0.22608   0.23868   0.24239   0.24403   0.24510
     Eigenvalues ---    0.24522   0.24826   0.24836   0.24916   0.24917
     Eigenvalues ---    0.24925   0.24959   0.24963   0.24984   0.24991
     Eigenvalues ---    0.29137   0.29528   0.30296   0.31648   0.32646
     Eigenvalues ---    0.32649   0.32650   0.32657   0.32704   0.32867
     Eigenvalues ---    0.32904   0.33123   0.33254   0.33269   0.33301
     Eigenvalues ---    0.33514   0.35515   0.35659   0.35719   0.35720
     Eigenvalues ---    0.35734   0.35734   0.35735   0.35736   0.36519
     Eigenvalues ---    0.36540   0.40554   0.40563   0.41479   0.41489
     Eigenvalues ---    0.44693   0.44701   0.45402   0.45404   0.45585
     Eigenvalues ---    0.45585   0.46370   0.46371   0.47342   0.48081
     Eigenvalues ---    0.48168   0.48225   0.48384   0.49443   0.50529
     Eigenvalues ---    0.52467   0.52486   0.54129   0.54232
 RFO step:  Lambda=-7.25429294D-02 EMin= 7.57461127D-03
 Linear search not attempted -- first point.
 Maximum step size (   0.300) exceeded in Quadratic search.
    -- Step size scaled by   0.737
 Iteration  1 RMS(Cart)=  0.07039563 RMS(Int)=  0.00113251
 Iteration  2 RMS(Cart)=  0.00253353 RMS(Int)=  0.00005317
 Iteration  3 RMS(Cart)=  0.00000310 RMS(Int)=  0.00005316
 Iteration  4 RMS(Cart)=  0.00000000 RMS(Int)=  0.00005316
 ITry= 1 IFail=0 DXMaxC= 2.63D-01 DCOld= 1.00D+10 DXMaxT= 3.00D-01 DXLimC= 3.00D+00 Rises=F
 Variable       Old X    -DE/DX   Delta X   Delta X   Delta X     New X
                                 (Linear)    (Quad)   (Total)
    R1        2.76294  -0.00896   0.00000  -0.01538  -0.01532   2.74763
    R2        2.79698  -0.07802   0.00000  -0.14186  -0.14185   2.65513
    R3        2.82875  -0.03167   0.00000  -0.05842  -0.05842   2.77032
    R4        2.60849   0.00271   0.00000   0.00776   0.00777   2.61626
    R5        2.64437  -0.00218   0.00000  -0.00244  -0.00244   2.64193
    R6        2.54110   0.00304   0.00000   0.00553   0.00548   2.54659
    R7        2.63385  -0.00713   0.00000  -0.00903  -0.00905   2.62480
    R8        2.55209  -0.00789   0.00000  -0.01073  -0.01078   2.54131
    R9        2.82521  -0.01252   0.00000  -0.02299  -0.02299   2.80222
   R10        2.65160  -0.01813   0.00000  -0.02610  -0.02610   2.62550
   R11        2.04497   0.00673   0.00000   0.01153   0.01153   2.05650
   R12        2.84125   0.00039   0.00000   0.00017   0.00015   2.84139
   R13        2.56736  -0.00188   0.00000  -0.00262  -0.00267   2.56469
   R14        2.86386   0.00313   0.00000   0.00674   0.00676   2.87062
   R15        2.61853  -0.02895   0.00000  -0.03857  -0.03857   2.57996
   R16        2.61700  -0.03769   0.00000  -0.05008  -0.05008   2.56692
   R17        2.85184  -0.00152   0.00000  -0.00272  -0.00273   2.84911
   R18        2.81826  -0.02559   0.00000  -0.04651  -0.04651   2.77175
   R19        2.87171   0.00078   0.00000   0.00175   0.00180   2.87351
   R20        2.62647  -0.03910   0.00000  -0.05279  -0.05279   2.57367
   R21        2.61532  -0.04242   0.00000  -0.05620  -0.05620   2.55912
   R22        2.60431  -0.03071   0.00000  -0.03993  -0.03993   2.56439
   R23        2.61761  -0.03227   0.00000  -0.04292  -0.04292   2.57469
   R24        2.79196  -0.07847   0.00000  -0.14170  -0.14168   2.65028
   R25        2.82586  -0.01285   0.00000  -0.02360  -0.02360   2.80226
   R26        2.55192  -0.00755   0.00000  -0.01039  -0.01042   2.54150
   R27        2.76053  -0.00843   0.00000  -0.01440  -0.01436   2.74618
   R28        2.09658  -0.00602   0.00000  -0.01112  -0.01112   2.08546
   R29        2.09678  -0.00625   0.00000  -0.01154  -0.01154   2.08524
   R30        2.08836  -0.00840   0.00000  -0.01533  -0.01533   2.07303
   R31        2.09671  -0.00633   0.00000  -0.01170  -0.01170   2.08501
   R32        2.08581  -0.00805   0.00000  -0.01464  -0.01464   2.07117
   R33        2.09673  -0.00584   0.00000  -0.01078  -0.01078   2.08594
   R34        2.66033  -0.00181   0.00000  -0.00389  -0.00387   2.65646
   R35        2.04500   0.00682   0.00000   0.01169   0.01169   2.05669
   R36        2.60988   0.00310   0.00000   0.00842   0.00841   2.61829
   R37        2.64356  -0.00191   0.00000  -0.00205  -0.00205   2.64151
   R38        2.54251   0.00200   0.00000   0.00436   0.00432   2.54683
   R39        2.63371  -0.00696   0.00000  -0.00879  -0.00880   2.62491
   R40        2.65156  -0.01814   0.00000  -0.02613  -0.02613   2.62543
   R41        2.04499   0.00672   0.00000   0.01153   0.01153   2.05651
   R42        2.65484  -0.01765   0.00000  -0.02570  -0.02569   2.62915
   R43        2.04521   0.00689   0.00000   0.01182   0.01182   2.05703
   R44        2.03278   0.00977   0.00000   0.01645   0.01645   2.04923
   R45        2.65501  -0.01745   0.00000  -0.02544  -0.02543   2.62958
   R46        2.03246   0.00958   0.00000   0.01612   0.01612   2.04857
   R47        2.66041  -0.00189   0.00000  -0.00404  -0.00403   2.65639
   R48        2.04523   0.00692   0.00000   0.01187   0.01187   2.05709
   R49        2.04499   0.00684   0.00000   0.01172   0.01172   2.05671
    A1        1.79097   0.01488   0.00000   0.02892   0.02898   1.81996
    A2        2.23687  -0.00518   0.00000  -0.00916  -0.00920   2.22768
    A3        2.25442  -0.00969   0.00000  -0.01955  -0.01959   2.23484
    A4        1.85817  -0.00598   0.00000  -0.01066  -0.01058   1.84759
    A5        2.31605   0.01403   0.00000   0.02733   0.02730   2.34335
    A6        2.10869  -0.00804   0.00000  -0.01669  -0.01673   2.09196
    A7        1.96712  -0.01758   0.00000  -0.03366  -0.03369   1.93343
    A8        2.12244   0.00969   0.00000   0.02226   0.02226   2.14470
    A9        2.19362   0.00789   0.00000   0.01140   0.01143   2.20505
   A10        1.88594  -0.00058   0.00000   0.00142   0.00126   1.88720
   A11        1.91957   0.00939   0.00000   0.01492   0.01489   1.93446
   A12        2.24772   0.00986   0.00000   0.02588   0.02590   2.27362
   A13        2.11060  -0.01926   0.00000  -0.04099  -0.04097   2.06963
   A14        2.06631  -0.00859   0.00000  -0.01998  -0.02000   2.04631
   A15        2.10849   0.00333   0.00000   0.00692   0.00693   2.11542
   A16        2.10838   0.00526   0.00000   0.01306   0.01306   2.12145
   A17        2.14960  -0.01196   0.00000  -0.02648  -0.02650   2.12310
   A18        2.22237   0.01090   0.00000   0.02593   0.02594   2.24830
   A19        1.90902   0.00107   0.00000   0.00107   0.00106   1.91008
   A20        1.77097   0.00014   0.00000   0.00726   0.00721   1.77819
   A21        1.90934   0.00384   0.00000   0.01498   0.01499   1.92433
   A22        1.98406   0.00208   0.00000   0.00879   0.00865   1.99270
   A23        1.92351   0.00014   0.00000  -0.00246  -0.00266   1.92085
   A24        1.93327   0.00238   0.00000   0.00854   0.00849   1.94176
   A25        1.93625  -0.00776   0.00000  -0.03321  -0.03318   1.90306
   A26        1.91969  -0.00036   0.00000  -0.00211  -0.00211   1.91758
   A27        2.20091   0.00943   0.00000   0.02305   0.02306   2.22397
   A28        2.14765  -0.00920   0.00000  -0.02120  -0.02119   2.12646
   A29        1.79718  -0.00185   0.00000  -0.00681  -0.00684   1.79034
   A30        1.88948  -0.00006   0.00000   0.00039   0.00043   1.88991
   A31        1.98838   0.00204   0.00000   0.00720   0.00718   1.99555
   A32        1.89171  -0.00011   0.00000  -0.00024  -0.00021   1.89149
   A33        1.98692   0.00194   0.00000   0.00719   0.00718   1.99410
   A34        1.90456  -0.00202   0.00000  -0.00788  -0.00788   1.89668
   A35        1.77178   0.00246   0.00000   0.01261   0.01253   1.78431
   A36        2.01917  -0.00045   0.00000   0.00178   0.00153   2.02070
   A37        1.89461   0.00398   0.00000   0.01445   0.01460   1.90920
   A38        1.91457   0.00340   0.00000   0.01391   0.01383   1.92840
   A39        1.94927  -0.00389   0.00000  -0.01660  -0.01672   1.93255
   A40        1.91157  -0.00514   0.00000  -0.02432  -0.02430   1.88726
   A41        2.23927   0.00889   0.00000   0.02389   0.02390   2.26318
   A42        1.92029   0.01028   0.00000   0.01665   0.01665   1.93694
   A43        2.12025  -0.01914   0.00000  -0.04039  -0.04040   2.07985
   A44        2.22275  -0.01232   0.00000  -0.02549  -0.02553   2.19722
   A45        2.26293  -0.00166   0.00000  -0.00091  -0.00094   2.26199
   A46        1.79492   0.01403   0.00000   0.02684   0.02690   1.82183
   A47        1.90049   0.00163   0.00000   0.00637   0.00636   1.90685
   A48        1.91345   0.00502   0.00000   0.01512   0.01512   1.92857
   A49        1.95671  -0.00670   0.00000  -0.02169  -0.02164   1.93507
   A50        1.90303  -0.00266   0.00000  -0.00755  -0.00762   1.89542
   A51        1.87219   0.00342   0.00000   0.01230   0.01234   1.88452
   A52        1.91685  -0.00071   0.00000  -0.00447  -0.00442   1.91243
   A53        1.91786   0.00548   0.00000   0.01605   0.01605   1.93391
   A54        1.95789  -0.00604   0.00000  -0.01955  -0.01951   1.93838
   A55        1.89676   0.00049   0.00000   0.00321   0.00320   1.89996
   A56        1.92920  -0.00180   0.00000  -0.00866  -0.00862   1.92058
   A57        1.90072  -0.00246   0.00000  -0.00707  -0.00712   1.89360
   A58        1.85954   0.00433   0.00000   0.01624   0.01627   1.87580
   A59        2.09934   0.00392   0.00000   0.00791   0.00792   2.10726
   A60        2.09161  -0.00292   0.00000  -0.00700  -0.00701   2.08460
   A61        2.09224  -0.00100   0.00000  -0.00090  -0.00091   2.09133
   A62        1.85609  -0.00578   0.00000  -0.01021  -0.01015   1.84594
   A63        2.31742   0.01436   0.00000   0.02802   0.02799   2.34541
   A64        2.10885  -0.00859   0.00000  -0.01799  -0.01802   2.09083
   A65        1.96771  -0.01738   0.00000  -0.03317  -0.03319   1.93452
   A66        2.12208   0.00985   0.00000   0.02266   0.02265   2.14473
   A67        2.19339   0.00753   0.00000   0.01051   0.01053   2.20392
   A68        1.88516  -0.00113   0.00000  -0.00007  -0.00016   1.88500
   A69        2.06627  -0.00845   0.00000  -0.01966  -0.01967   2.04660
   A70        2.10850   0.00327   0.00000   0.00678   0.00679   2.11529
   A71        2.10842   0.00519   0.00000   0.01288   0.01288   2.12130
   A72        2.10261   0.00542   0.00000   0.01141   0.01144   2.11405
   A73        2.09009  -0.00225   0.00000  -0.00426  -0.00428   2.08581
   A74        2.09048  -0.00316   0.00000  -0.00715  -0.00716   2.08331
   A75        2.06697  -0.00240   0.00000  -0.00493  -0.00491   2.06205
   A76        2.13500  -0.00152   0.00000  -0.00617  -0.00618   2.12882
   A77        2.08122   0.00393   0.00000   0.01110   0.01109   2.09231
   A78        2.06667  -0.00202   0.00000  -0.00391  -0.00390   2.06278
   A79        2.13590  -0.00246   0.00000  -0.00904  -0.00905   2.12686
   A80        2.08046   0.00449   0.00000   0.01301   0.01300   2.09345
   A81        2.10282   0.00535   0.00000   0.01120   0.01122   2.11404
   A82        2.09047  -0.00309   0.00000  -0.00692  -0.00693   2.08353
   A83        2.08987  -0.00226   0.00000  -0.00427  -0.00428   2.08559
   A84        2.09937   0.00386   0.00000   0.00767   0.00768   2.10705
   A85        2.09153  -0.00290   0.00000  -0.00692  -0.00692   2.08460
   A86        2.09224  -0.00096   0.00000  -0.00075  -0.00076   2.09148
    D1        0.05503  -0.00067   0.00000  -0.00630  -0.00634   0.04869
    D2       -3.11231  -0.00073   0.00000  -0.00741  -0.00750  -3.11981
    D3       -3.12952  -0.00048   0.00000  -0.00168  -0.00164  -3.13115
    D4       -0.01368  -0.00055   0.00000  -0.00279  -0.00279  -0.01647
    D5       -0.07395   0.00112   0.00000   0.01062   0.01067  -0.06328
    D6        2.95630  -0.00016   0.00000   0.00583   0.00586   2.96216
    D7        3.11120   0.00077   0.00000   0.00556   0.00557   3.11678
    D8       -0.14173  -0.00052   0.00000   0.00076   0.00076  -0.14097
    D9       -0.44419  -0.00547   0.00000  -0.05336  -0.05336  -0.49755
   D10        2.61838  -0.00525   0.00000  -0.04404  -0.04401   2.57436
   D11        2.64333  -0.00463   0.00000  -0.04633  -0.04636   2.59697
   D12       -0.57730  -0.00441   0.00000  -0.03701  -0.03701  -0.61431
   D13       -0.02080   0.00060   0.00000   0.00142   0.00135  -0.01945
   D14        3.12584   0.00050   0.00000   0.00098   0.00093   3.12676
   D15       -3.14035   0.00026   0.00000   0.00159   0.00153  -3.13882
   D16        0.00628   0.00016   0.00000   0.00116   0.00110   0.00739
   D17       -3.12038  -0.00026   0.00000  -0.00112  -0.00104  -3.12142
   D18        0.01789  -0.00012   0.00000  -0.00021  -0.00015   0.01773
   D19       -0.00755  -0.00024   0.00000  -0.00216  -0.00212  -0.00967
   D20        3.13072  -0.00010   0.00000  -0.00125  -0.00124   3.12948
   D21       -0.02752   0.00145   0.00000   0.00789   0.00768  -0.01984
   D22        3.10879   0.00155   0.00000   0.00837   0.00815   3.11694
   D23       -0.00152   0.00005   0.00000   0.00065   0.00069  -0.00082
   D24        3.13891  -0.00006   0.00000  -0.00035  -0.00034   3.13857
   D25       -3.13738   0.00001   0.00000   0.00029   0.00033  -3.13706
   D26        0.00304  -0.00010   0.00000  -0.00072  -0.00070   0.00234
   D27        0.06445  -0.00128   0.00000  -0.01100  -0.01106   0.05339
   D28       -2.97600  -0.00209   0.00000  -0.01126  -0.01133  -2.98733
   D29        2.10688  -0.00199   0.00000  -0.01125  -0.01126   2.09563
   D30       -0.04661   0.00060   0.00000   0.00197   0.00200  -0.04461
   D31       -2.09809  -0.00146   0.00000  -0.00848  -0.00842  -2.10650
   D32       -1.15674  -0.00156   0.00000  -0.01283  -0.01289  -1.16962
   D33        2.97296   0.00102   0.00000   0.00039   0.00037   2.97332
   D34        0.92148  -0.00103   0.00000  -0.01006  -0.01005   0.91143
   D35       -0.00174  -0.00017   0.00000  -0.00140  -0.00141  -0.00315
   D36        3.14136  -0.00018   0.00000  -0.00150  -0.00151   3.13986
   D37        3.14102  -0.00006   0.00000  -0.00039  -0.00037   3.14064
   D38        0.00094  -0.00007   0.00000  -0.00048  -0.00047   0.00047
   D39       -2.76182   0.00095   0.00000   0.00754   0.00737  -2.75445
   D40        1.48924  -0.00082   0.00000   0.00073   0.00057   1.48982
   D41       -0.68575   0.00487   0.00000   0.02633   0.02629  -0.65947
   D42        0.44637   0.00024   0.00000  -0.00160  -0.00166   0.44470
   D43       -1.58575  -0.00154   0.00000  -0.00841  -0.00846  -1.59422
   D44        2.52243   0.00415   0.00000   0.01719   0.01725   2.53968
   D45       -3.13014  -0.00122   0.00000  -0.01522  -0.01539   3.13766
   D46       -0.16989  -0.00317   0.00000  -0.01952  -0.01965  -0.18954
   D47       -0.05867  -0.00160   0.00000  -0.00820  -0.00817  -0.06683
   D48        2.90159  -0.00355   0.00000  -0.01250  -0.01243   2.88916
   D49       -0.64572   0.00224   0.00000   0.01478   0.01475  -0.63096
   D50        1.35505   0.00122   0.00000   0.01147   0.01150   1.36655
   D51       -2.80606  -0.00006   0.00000   0.00644   0.00647  -2.79959
   D52        1.37601   0.00674   0.00000   0.03453   0.03447   1.41048
   D53       -2.90641   0.00573   0.00000   0.03123   0.03122  -2.87520
   D54       -0.78434   0.00445   0.00000   0.02619   0.02619  -0.75814
   D55       -2.75775  -0.00138   0.00000  -0.00354  -0.00362  -2.76137
   D56       -0.75699  -0.00240   0.00000  -0.00684  -0.00687  -0.76386
   D57        1.36509  -0.00367   0.00000  -0.01187  -0.01190   1.35319
   D58       -0.35255   0.00178   0.00000   0.01373   0.01380  -0.33876
   D59       -2.42367  -0.00375   0.00000  -0.01238  -0.01232  -2.43599
   D60        1.70317   0.00020   0.00000   0.00698   0.00712   1.71029
   D61        2.96377   0.00138   0.00000   0.01246   0.01244   2.97621
   D62        0.89265  -0.00415   0.00000  -0.01364  -0.01368   0.87897
   D63       -1.26369  -0.00019   0.00000   0.00571   0.00576  -1.25793
   D64       -0.73681  -0.00367   0.00000  -0.03840  -0.03844  -0.77525
   D65        2.49554  -0.00505   0.00000  -0.04746  -0.04744   2.44810
   D66        2.20118  -0.00466   0.00000  -0.04055  -0.04057   2.16061
   D67       -0.84966  -0.00604   0.00000  -0.04962  -0.04957  -0.89923
   D68        0.61156  -0.00231   0.00000  -0.01767  -0.01767   0.59389
   D69        2.75618   0.00015   0.00000  -0.00197  -0.00185   2.75432
   D70       -1.40424  -0.00661   0.00000  -0.03423  -0.03413  -1.43837
   D71       -1.38759  -0.00133   0.00000  -0.01481  -0.01487  -1.40246
   D72        0.75702   0.00113   0.00000   0.00089   0.00095   0.75797
   D73        2.87979  -0.00563   0.00000  -0.03136  -0.03133   2.84847
   D74        2.77287   0.00005   0.00000  -0.00933  -0.00939   2.76348
   D75       -1.36570   0.00251   0.00000   0.00637   0.00643  -1.35927
   D76        0.75707  -0.00425   0.00000  -0.02588  -0.02585   0.73122
   D77       -0.04970  -0.00131   0.00000  -0.00618  -0.00609  -0.05579
   D78        3.02027  -0.00055   0.00000   0.00048   0.00053   3.02080
   D79       -3.10298  -0.00071   0.00000  -0.00597  -0.00595  -3.10893
   D80       -0.03302   0.00005   0.00000   0.00068   0.00068  -0.03234
   D81       -2.09001  -0.00129   0.00000  -0.00864  -0.00857  -2.09857
   D82        2.11250  -0.00200   0.00000  -0.01223  -0.01224   2.10026
   D83       -0.02120  -0.00009   0.00000  -0.00250  -0.00246  -0.02366
   D84        0.95427  -0.00044   0.00000  -0.00586  -0.00585   0.94842
   D85       -1.12641  -0.00115   0.00000  -0.00944  -0.00952  -1.13593
   D86        3.02308   0.00076   0.00000   0.00029   0.00026   3.02333
   D87        0.03001  -0.00027   0.00000  -0.00251  -0.00254   0.02747
   D88       -3.03034  -0.00124   0.00000  -0.00588  -0.00584  -3.03618
   D89        3.09093   0.00032   0.00000   0.00679   0.00693   3.09786
   D90       -0.09556  -0.00040   0.00000   0.00129   0.00134  -0.09422
   D91        0.02329   0.00012   0.00000   0.00131   0.00132   0.02462
   D92        3.11999  -0.00059   0.00000  -0.00420  -0.00427   3.11572
   D93        0.00030   0.00005   0.00000   0.00030   0.00029   0.00059
   D94       -3.13813   0.00001   0.00000   0.00006   0.00007  -3.13806
   D95        3.14038   0.00006   0.00000   0.00039   0.00038   3.14076
   D96        0.00194   0.00001   0.00000   0.00015   0.00016   0.00211
   D97       -0.00705  -0.00007   0.00000  -0.00255  -0.00248  -0.00953
   D98        3.12909   0.00003   0.00000  -0.00269  -0.00264   3.12645
   D99       -3.11027  -0.00017   0.00000   0.00075   0.00072  -3.10955
   D100       0.02587  -0.00007   0.00000   0.00060   0.00056   0.02644
   D101      -3.11752   0.00071   0.00000   0.00489   0.00497  -3.11255
   D102       0.00527   0.00114   0.00000   0.00862   0.00866   0.01393
   D103      -0.02611   0.00009   0.00000  -0.00087  -0.00085  -0.02696
   D104       3.09668   0.00052   0.00000   0.00286   0.00284   3.09952
   D105      -0.01448   0.00069   0.00000   0.00407   0.00400  -0.01047
   D106       3.13283   0.00059   0.00000   0.00419   0.00413   3.13696
   D107      -0.00815   0.00011   0.00000   0.00042   0.00045  -0.00770
   D108       3.13750  -0.00007   0.00000  -0.00051  -0.00050   3.13700
   D109       3.12725   0.00014   0.00000   0.00012   0.00014   3.12739
   D110      -0.01028  -0.00003   0.00000  -0.00081  -0.00081  -0.01109
   D111      -0.00839  -0.00016   0.00000  -0.00113  -0.00113  -0.00953
   D112      -3.13928  -0.00024   0.00000  -0.00176  -0.00177  -3.14105
   D113       3.12915   0.00001   0.00000  -0.00021  -0.00020   3.12895
   D114      -0.00174  -0.00007   0.00000  -0.00084  -0.00083  -0.00257
   D115       0.00429   0.00019   0.00000   0.00155   0.00157   0.00586
   D116      -3.13409   0.00006   0.00000   0.00070   0.00074  -3.13335
   D117      -3.14046   0.00023   0.00000   0.00179   0.00179  -3.13867
   D118       0.00435   0.00011   0.00000   0.00094   0.00096   0.00531
   D119       0.00959   0.00014   0.00000   0.00075   0.00077   0.01037
   D120      -3.13999   0.00024   0.00000   0.00191   0.00192  -3.13808
   D121      -3.11381  -0.00020   0.00000  -0.00263  -0.00261  -3.11642
   D122       0.01979  -0.00010   0.00000  -0.00147  -0.00146   0.01832
   D123       0.00752   0.00006   0.00000   0.00060   0.00059   0.00810
   D124       3.13840   0.00013   0.00000   0.00119   0.00119   3.13959
   D125      -3.12608  -0.00003   0.00000  -0.00055  -0.00055  -3.12663
   D126       0.00480   0.00004   0.00000   0.00004   0.00005   0.00485
         Item               Value     Threshold  Converged?
 Maximum Force            0.078468     0.000450     NO 
 RMS     Force            0.010610     0.000300     NO 
 Maximum Displacement     0.263086     0.001800     NO 
 RMS     Displacement     0.070458     0.001200     NO 
 Predicted change in Energy=-3.802180D-02
 Lowest energy point so far.  Saving SCF results.
 GradGradGradGradGradGradGradGradGradGradGradGradGradGradGradGradGradGrad

 Leave Link  103 at Wed Aug 28 23:09:45 2019, MaxMem=   536870912 cpu:         1.4
 (Enter /pbs_home/pkowalski/g09d01/g09/l202.exe)
                          Input orientation:                          
 ---------------------------------------------------------------------
 Center     Atomic      Atomic             Coordinates (Angstroms)
 Number     Number       Type             X           Y           Z
 ---------------------------------------------------------------------
      1          6           0       -1.810941   -0.261875   -0.650614
      2          6           0       -3.089455    0.305692   -1.047267
      3          6           0       -3.890138   -0.769796   -1.392199
      4          8           0       -3.214175   -1.928782   -1.266355
      5          6           0       -1.962925   -1.642026   -0.865559
      6          6           0       -5.206349   -0.626015   -1.811957
      7          6           0       -0.619718    0.454098   -0.184248
      8          6           0       -0.324318    1.862259   -0.620868
      9          6           0        0.318357    0.052461    0.710529
     10          6           0        1.174227    1.953650   -0.389414
     11          6           0        1.365782    1.124952    0.871054
     12          9           0       -0.977248    2.752854    0.181908
     13          9           0       -0.639068    2.120417   -1.916794
     14          9           0        1.804768    1.322229   -1.418286
     15          9           0        1.649121    3.218789   -0.300900
     16          9           0        2.647594    0.688994    0.962660
     17          9           0        1.089179    1.864788    1.981209
     18          6           0       -0.847204   -1.508823    2.364024
     19          6           0        0.260352   -1.111815    1.600727
     20          6           0       -2.169989   -0.857641    2.522666
     21          1           0       -2.329881   -0.612966    3.586831
     22          1           0       -2.976162   -1.534794    2.192248
     23          1           0       -2.216891    0.076674    1.949722
     24          6           0       -0.957550   -2.731830   -0.844242
     25          1           0       -1.209975   -3.482922   -0.076452
     26          1           0        0.048761   -2.335906   -0.665836
     27          1           0       -0.948483   -3.228265   -1.830101
     28          6           0       -5.715445    0.665012   -1.878075
     29          6           0        1.308978   -2.046553    1.972856
     30          6           0        0.731093   -2.918279    2.881625
     31          8           0       -0.558287   -2.594605    3.103194
     32          6           0        1.423603   -3.975794    3.457408
     33          6           0       -4.920040    1.769803   -1.527558
     34          6           0       -3.604435    1.604091   -1.106369
     35          1           0       -3.011409    2.469998   -0.833490
     36          1           0       -6.742350    0.819030   -2.204047
     37          1           0       -5.340305    2.772367   -1.583612
     38          1           0       -5.810545   -1.490752   -2.079305
     39          6           0        2.636463   -2.234719    1.577512
     40          6           0        3.348289   -3.287346    2.144607
     41          6           0        2.749597   -4.148586    3.080461
     42          1           0        4.384479   -3.449601    1.853128
     43          1           0        3.325441   -4.966461    3.509438
     44          1           0        0.943467   -4.641626    4.171864
     45          1           0        3.109891   -1.596426    0.840198
 ---------------------------------------------------------------------
                    Distance matrix (angstroms):
                    1          2          3          4          5
     1  C    0.000000
     2  C    1.453982   0.000000
     3  C    2.265169   1.384466   0.000000
     4  O    2.264239   2.248650   1.347595   0.000000
     5  C    1.405033   2.257364   2.179974   1.344802   0.000000
     6  C    3.606953   2.435995   1.388985   2.442057   3.528136
     7  C    1.465991   2.620387   3.694958   3.685143   2.581110
     8  C    2.592851   3.201670   4.498637   4.810396   3.876199
     9  C    2.546651   3.842806   4.775877   4.506903   3.249552
    10  C    3.726662   4.618172   5.836996   5.924557   4.795553
    11  C    3.785543   4.919378   6.028025   5.905067   4.663935
    12  F    3.236778   3.458452   4.834439   5.386931   4.624254
    13  F    2.941397   3.170756   4.381550   4.842546   4.124763
    14  F    4.021450   5.012427   6.067059   5.981801   4.825747
    15  F    4.920300   5.612245   6.912534   7.147113   6.082207
    16  F    4.835839   6.091014   7.100377   6.795703   5.480230
    17  F    4.456443   5.391051   6.566164   6.592170   5.451347
    18  C    3.401721   4.467333   4.890278   4.354144   3.419471
    19  C    3.175089   4.499156   5.128465   4.578202   3.362537
    20  C    3.248624   3.865641   4.277008   4.073616   3.483993
    21  H    4.283515   4.784950   5.220128   5.105562   4.584474
    22  H    3.325646   3.727557   3.777411   3.489099   3.223093
    23  H    2.653518   3.129819   3.832063   3.919131   3.308208
    24  C    2.620390   3.716554   3.570701   2.432164   1.482870
    25  H    3.326554   4.339184   4.034292   2.801434   2.139747
    26  H    2.785737   4.119700   4.300609   3.342623   2.137345
    27  H    3.306734   4.205406   3.858648   2.672045   2.115558
    28  C    4.196538   2.777621   2.372023   3.654903   4.519847
    29  C    4.449895   5.830987   6.323330   5.564644   4.350355
    30  C    5.098542   6.358205   6.651115   5.809473   4.788313
    31  O    4.593674   5.660818   5.885551   5.156551   4.316412
    32  C    6.413369   7.680553   7.876100   6.929154   5.966832
    33  C    3.816182   2.392769   2.743826   4.081388   4.563261
    34  C    2.627958   1.398048   2.408042   3.557962   3.645521
    35  H    2.989598   2.176238   3.403025   4.424675   4.243712
    36  H    5.282074   3.865915   3.364309   4.569218   5.539968
    37  H    4.746948   3.382082   3.832302   5.169321   5.604388
    38  H    4.421326   3.420036   2.163297   2.755702   4.037355
    39  C    5.351267   6.791854   7.318586   6.512383   5.241589
    40  C    6.601847   8.033836   8.440490   7.519726   6.322750
    41  C    7.058750   8.424563   8.689476   7.706421   6.637905
    42  H    7.403618   8.852921   9.283469   8.353658   7.137796
    43  H    8.113050   9.471539   9.680011   8.648830   7.626223
    44  H    7.072854   8.244982   8.325479   7.363405   6.543725
    45  H    5.312074   6.753700   7.393735   6.673967   5.352116
                    6          7          8          9         10
     6  C    0.000000
     7  C    4.985305   0.000000
     8  C    5.607532   1.503601   0.000000
     9  C    6.111108   1.357175   2.336883   0.000000
    10  C    7.027805   2.347123   1.519066   2.357310   0.000000
    11  C    7.311453   2.346469   2.371897   1.507683   1.520596
    12  F    5.768669   2.355032   1.365257   3.041407   2.365160
    13  F    5.330472   2.403895   1.358358   3.477921   2.376708
    14  F    7.287413   2.855632   2.336775   2.890257   1.361929
    15  F    8.003953   3.578373   2.415992   3.580441   1.354229
    16  F    8.432802   3.470720   3.566002   2.427774   2.366065
    17  F    7.760533   3.098319   2.961214   2.343784   2.373813
    18  C    6.100845   3.224670   4.532900   2.555422   4.863776
    19  C    6.462757   2.532339   3.757983   1.466749   3.767347
    20  C    5.297366   3.383989   4.548204   3.209983   5.250462
    21  H    6.117283   4.276017   5.277666   3.965989   5.888703
    22  H    4.672608   3.893103   5.146442   3.945722   6.004993
    23  H    4.856013   2.692070   3.657606   2.821997   4.527060
    24  C    4.839754   3.271064   4.642901   3.434752   5.167694
    25  H    5.210076   3.982480   5.445340   3.931166   5.944634
    26  H    5.643891   2.909109   4.214950   2.769722   4.443352
    27  H    4.990136   4.046816   5.269275   4.338531   5.782190
    28  C    1.389353   5.374009   5.663763   6.594153   7.165492
    29  C    7.667608   3.824424   4.967280   2.642093   4.647591
    30  C    7.908059   4.753651   6.019543   3.702607   5.884875
    31  O    7.045461   4.483931   5.812660   3.674276   5.990537
    32  C    9.107331   6.087754   7.332832   4.999374   7.072377
    33  C    2.429567   4.693435   4.685220   5.949714   6.202359
    34  C    2.835023   3.328863   3.325887   4.593144   4.844773
    35  H    3.919241   3.194613   2.763152   4.394977   4.240680
    36  H    2.145038   6.457507   6.692228   7.676977   8.200759
    37  H    3.408678   5.442107   5.187995   6.684417   6.673495
    38  H    1.088255   5.858188   6.593057   6.908554   7.969107
    39  C    8.694028   4.575614   5.512198   3.369935   4.852769
    40  C    9.793819   5.930180   6.903211   4.731952   6.214164
    41  C    9.982051   6.572314   7.699289   5.401509   7.194380
    42  H   10.648449   6.665715   7.517266   5.486649   6.673068
    43  H   10.952084   7.654414   8.775625   6.485832   8.229016
    44  H    9.473725   6.883724   8.177901   5.865666   8.022229
    45  H    8.782680   4.377684   5.088321   3.244734   4.226319
                   11         12         13         14         15
    11  C    0.000000
    12  F    2.935094   0.000000
    13  F    3.575258   2.217857   0.000000
    14  F    2.339381   3.513819   2.618769   0.000000
    15  F    2.416176   2.710722   3.008877   2.206743   0.000000
    16  F    1.357015   4.243650   4.598083   2.603890   2.998898
    17  F    1.362465   2.880324   4.271606   3.516107   2.711988
    18  C    3.750072   4.789618   5.616058   5.417903   5.973589
    19  C    2.599524   4.298880   4.860991   4.174234   4.929401
    20  C    4.377234   4.465138   5.560697   6.006798   6.259026
    21  H    4.904461   4.975125   6.373391   6.774327   6.754943
    22  H    5.260445   5.140141   5.975516   6.637456   7.085589
    23  H    3.885609   3.438578   4.649339   5.391533   5.466647
    24  C    4.818182   5.579886   4.979568   4.939162   6.519188
    25  H    5.363282   6.245463   5.925386   5.829123   7.289563
    26  H    4.009254   5.259928   4.679404   4.126948   5.792147
    27  H    5.621616   6.310530   5.358326   5.334509   7.116917
    28  C    7.610061   5.572533   5.281032   7.562866   7.952741
    29  C    3.357922   5.609691   6.023944   4.805658   5.745389
    30  C    4.559929   6.509121   7.091588   6.133834   6.973869
    31  O    4.745482   6.107762   6.887542   6.431905   7.089150
    32  C    5.719281   7.859242   8.384536   7.210182   8.120206
    33  C    6.758752   4.408432   4.312905   6.740572   6.837991
    34  C    5.370552   3.143473   3.117175   5.425515   5.554806
    35  H    4.886146   2.291037   2.631302   4.985471   4.750250
    36  H    8.677076   6.532141   6.247093   8.597899   8.932950
    37  H    7.328777   4.706772   4.757906   7.292620   7.120162
    38  H    8.188174   6.817773   6.309605   8.145109   8.999395
    39  C    3.660752   6.315260   6.473522   4.724235   5.851840
    40  C    5.002064   7.684170   7.850980   6.027009   7.155240
    41  C    5.882740   8.361870   8.703793   7.145715   8.180640
    42  H    5.568082   8.367290   8.394846   6.334621   7.522596
    43  H    6.921463   9.443168   9.766533   8.132806   9.182976
    44  H    6.657861   8.619004   9.235875   8.219439   9.071366
    45  H    3.232455   6.004522   5.955722   3.914415   5.159675
                   16         17         18         19         20
    16  F    0.000000
    17  F    2.201952   0.000000
    18  C    4.359797   3.908629   0.000000
    19  C    3.057608   3.113179   1.402468   0.000000
    20  C    5.294790   4.281001   1.482891   2.611730   0.000000
    21  H    5.775520   4.517439   2.120413   3.301934   1.103576
    22  H    6.171203   5.303649   2.136035   3.317202   1.103461
    23  H    5.001243   3.758781   2.135765   2.769664   1.097000
    24  C    5.288099   5.770716   3.435242   3.175784   4.039636
    25  H    5.776285   6.173984   3.159840   3.255295   3.816954
    26  H    4.307662   5.072982   3.266017   2.584662   4.156280
    27  H    6.006347   6.679622   4.534029   4.208471   5.104754
    28  C    8.832370   7.914319   6.813276   7.139281   5.852798
    29  C    3.208677   3.917521   2.256387   1.453214   3.717393
    30  C    4.513073   4.880236   2.178416   2.263981   3.576500
    31  O    5.063752   4.884586   1.344904   2.264121   2.439598
    32  C    5.429748   6.033523   3.526754   3.605938   4.848764
    33  C    8.039801   6.959251   6.517806   6.702712   5.556128
    34  C    6.648770   5.624154   5.416289   5.444363   4.613854
    35  H    6.198583   5.010353   5.544267   5.427634   4.800516
    36  H    9.910398   8.941075   7.812741   8.200141   6.786717
    37  H    8.638892   7.407423   7.355296   7.522914   6.331617
    38  H    9.249051   8.680646   6.661700   7.109291   5.901916
    39  C    2.987686   4.400343   3.644374   2.628185   5.088383
    40  C    4.207048   5.628033   4.562175   3.816293   6.041339
    41  C    5.281825   6.334510   4.518695   4.196181   5.945064
    42  H    4.575771   6.254450   5.603404   4.747354   7.080084
    43  H    6.239370   7.348627   5.538790   5.281689   6.932234
    44  H    6.451244   6.866849   4.035993   4.420063   5.170300
    45  H    2.334922   4.167155   4.241263   2.988833   5.590495
                   21         22         23         24         25
    21  H    0.000000
    22  H    1.792291   0.000000
    23  H    1.780027   1.797816   0.000000
    24  C    5.099734   3.837702   4.156906   0.000000
    25  H    4.786489   3.472983   4.217818   1.103340   0.000000
    26  H    5.168330   4.237993   4.218397   1.096014   1.802064
    27  H    6.171807   4.812340   5.178663   1.103834   1.791232
    28  C    6.554423   5.376834   5.219009   5.936742   6.383608
    29  C    4.231002   4.321163   4.115869   3.680053   3.550767
    30  C    3.896325   4.016591   4.304509   4.094919   3.582846
    31  O    2.701730   2.792694   3.349208   3.969948   3.365108
    32  C    5.041230   5.188163   5.652327   5.071639   4.434729
    33  C    6.208340   5.341908   4.718599   6.035971   6.592526
    34  C    5.344713   4.596542   3.687543   5.086740   5.715931
    35  H    5.432162   5.019431   3.755733   5.592625   6.265422
    36  H    7.419889   6.249165   6.187461   6.922542   7.323975
    37  H    6.874344   6.196606   5.432028   7.074701   7.645900
    38  H    6.707505   5.126581   5.621765   5.159187   5.398647
    39  C    5.597502   5.689407   5.388518   4.362217   4.369061
    40  C    6.440026   6.562955   6.505831   5.270869   5.074360
    41  C    6.209519   6.356504   6.617960   5.581526   5.107585
    42  H    7.492320   7.613181   7.484787   6.027294   5.917965
    43  H    7.137337   7.295308   7.653977   6.503239   5.969045
    44  H    5.223712   5.379105   6.098207   5.694076   4.901846
    45  H    6.172707   6.234731   5.692531   4.546488   4.802120
                   26         27         28         29         30
    26  H    0.000000
    27  H    1.773785   0.000000
    28  C    6.610681   6.154984   0.000000
    29  C    2.938463   4.577669   8.457231   0.000000
    30  C    3.659127   5.011729   8.777959   1.385539   0.000000
    31  O    3.826358   4.989106   7.876193   2.250489   1.347724
    32  C    4.645487   5.843230  10.048405   2.437006   1.389040
    33  C    6.502953   6.391047   1.405736   8.100502   8.564713
    34  C    5.391057   5.561433   2.435932   6.852040   7.426488
    35  H    5.699953   6.141587   3.414812   6.851317   7.539359
    36  H    7.644535   7.077382   1.088354   9.512201   9.781814
    37  H    7.481898   7.440191   2.160644   8.948934   9.443710
    38  H    6.086349   5.169207   2.167223   8.210756   8.333167
    39  C    3.426229   5.044878   9.492306   1.397827   2.407987
    40  C    4.437421   5.853549  10.674941   2.393294   2.743924
    41  C    4.961357   6.215819  10.927705   2.778618   2.372246
    42  H    5.136530   6.485033  11.526508   3.382542   3.832407
    43  H    5.923627   7.056800  11.936348   3.866920   3.364497
    44  H    5.433247   6.449856  10.445251   3.421057   2.163271
    45  H    3.490771   5.124822   9.507348   2.174584   3.401970
                   31         32         33         34         35
    31  O    0.000000
    32  C    2.441524   0.000000
    33  C    7.714713   9.904724   0.000000
    34  C    6.680455   8.788875   1.391286   0.000000
    35  H    6.867713   8.923528   2.148226   1.084406   0.000000
    36  H    8.835289  11.032913   2.163890   3.415806   4.303957
    37  H    8.581272  10.802777   1.088531   2.146130   2.465333
    38  H    7.460763   9.442643   3.424710   3.923211   5.007470
    39  C    3.558603   2.834851   9.098263   7.803107   7.736003
    40  C    4.081680   2.429367  10.364594   9.101393   9.080849
    41  C    3.654788   1.389319  10.727744   9.539212   9.608010
    42  H    5.169586   3.408428  11.191304   9.905613   9.846762
    43  H    4.568816   2.145021  11.778647  10.606649  10.691941
    44  H    2.754563   1.088260  10.390887   9.356929   9.553523
    45  H    4.424143   3.918513   9.023167   7.688602   7.537065
                   36         37         38         39         40
    36  H    0.000000
    37  H    2.483183   0.000000
    38  H    2.493775   4.317525   0.000000
    39  C   10.563508   9.934407   9.234594   0.000000
    40  C   11.730051  11.229933  10.244677   1.391516   0.000000
    41  C   11.945723  11.623239  10.342306   2.436092   1.405699
    42  H   12.589210  12.045559  11.101335   2.146500   1.088567
    43  H   12.941261  12.685573  11.259699   3.416057   2.163958
    44  H   11.381686  11.295068   9.727373   3.923021   3.424472
    45  H   10.590964   9.816670   9.386631   1.084059   2.148843
                   41         42         43         44         45
    41  C    0.000000
    42  H    2.160501   0.000000
    43  H    1.088364   2.483101   0.000000
    44  H    2.167107   4.317177   2.493617   0.000000
    45  H    3.414983   2.466751   4.304468   5.006658   0.000000
 Stoichiometry    C23H14F6O2
 Framework group  C1[X(C23H14F6O2)]
 Deg. of freedom   129
 Full point group                 C1      NOp   1
 RotChk:  IX=0 Diff= 1.37D-02
 Largest Abelian subgroup         C1      NOp   1
 Largest concise Abelian subgroup C1      NOp   1
                         Standard orientation:                         
 ---------------------------------------------------------------------
 Center     Atomic      Atomic             Coordinates (Angstroms)
 Number     Number       Type             X           Y           Z
 ---------------------------------------------------------------------
      1          6           0       -1.484252   -0.556290   -0.434876
      2          6           0       -2.885501   -0.760982   -0.105231
      3          6           0       -3.201279   -2.027938   -0.565507
      4          8           0       -2.136348   -2.599058   -1.161959
      5          6           0       -1.117998   -1.721329   -1.129613
      6          6           0       -4.461637   -2.592200   -0.415885
      7          6           0       -0.660875    0.622982   -0.151158
      8          6           0       -1.261274    1.997466   -0.045658
      9          6           0        0.666434    0.687506    0.124543
     10          6           0       -0.059877    2.885524   -0.320536
     11          6           0        1.075132    2.122100    0.343656
     12          9           0       -1.724528    2.215038    1.220037
     13          9           0       -2.263107    2.236332   -0.931327
     14          9           0        0.161594    2.900861   -1.664250
     15          9           0       -0.198981    4.161756    0.110530
     16          9           0        2.268338    2.484154   -0.191759
     17          9           0        1.113832    2.382257    1.680492
     18          6           0        1.295659   -1.501814    1.282617
     19          6           0        1.570219   -0.428624    0.422502
     20          6           0        0.106525   -1.753986    2.131933
     21          1           0        0.420735   -1.819516    3.187801
     22          1           0       -0.376001   -2.705061    1.848648
     23          1           0       -0.617235   -0.934285    2.044350
     24          6           0        0.111441   -2.032508   -1.898087
     25          1           0        0.631239   -2.906030   -1.468985
     26          1           0        0.787077   -1.169977   -1.926447
     27          1           0       -0.168769   -2.268465   -2.939363
     28          6           0       -5.427611   -1.829370    0.228540
     29          6           0        2.943419   -0.646839   -0.000031
     30          6           0        3.342072   -1.825456    0.609604
     31          8           0        2.349574   -2.333022    1.367023
     32          6           0        4.603776   -2.378050    0.430228
     33          6           0       -5.125468   -0.542677    0.707316
     34          6           0       -3.855482    0.003317    0.550149
     35          1           0       -3.642386    0.994818    0.934145
     36          1           0       -6.428024   -2.236099    0.363668
     37          1           0       -5.896670    0.036306    1.212217
     38          1           0       -4.680806   -3.590000   -0.790929
     39          6           0        3.818725    0.019796   -0.862214
     40          6           0        5.088426   -0.516471   -1.053504
     41          6           0        5.480714   -1.702834   -0.409577
     42          1           0        5.786882   -0.011292   -1.718282
     43          1           0        6.478423   -2.104684   -0.575797
     44          1           0        4.889518   -3.303595    0.926240
     45          1           0        3.528141    0.923008   -1.386573
 ---------------------------------------------------------------------
 Rotational constants (GHZ):      0.2209385      0.1302695      0.0953232
 Leave Link  202 at Wed Aug 28 23:09:45 2019, MaxMem=   536870912 cpu:         0.0
 (Enter /pbs_home/pkowalski/g09d01/g09/l301.exe)
 Basis read from rwf:  (5D, 7F)
 No pseudopotential information found on rwf file.
 There are   535 symmetry adapted cartesian basis functions of A   symmetry.
 There are   504 symmetry adapted basis functions of A   symmetry.
   504 basis functions,   873 primitive gaussians,   535 cartesian basis functions
   111 alpha electrons      111 beta electrons
       nuclear repulsion energy      3311.7933110136 Hartrees.
 IExCor=32609 DFT=T Ex+Corr=LC-wPBE ExCW=0 ScaHFX=  1.000000
 ScaDFX=  1.000000  0.000000  1.000000  1.000000 ScalE2=  1.000000  1.000000
 IRadAn=      0 IRanWt=     -1 IRanGd=            0 ICorTp=0 IEmpDi=131
  HFx wShort=  0.000000 wLong=  0.400000 cFull=  0.000000 cShort=  0.000000 cLong=  1.000000
  DFx wShort=  0.000000 wLong=  0.400000 cFull=  0.000000 cShort=  0.000000 cLong=  1.000000
 NAtoms=   45 NActive=   45 NUniq=   45 SFac= 1.00D+00 NAtFMM=   60 NAOKFM=F Big=F
 Integral buffers will be    131072 words long.
 Raffenetti 2 integral format.
 Two-electron integral symmetry is turned on.
 R6Disp:  Grimme-D3 Dispersion energy=       -0.0406214274 Hartrees.
 Nuclear repulsion after empirical dispersion term =     3311.7526895862 Hartrees.
 No density basis found on file   724.
 Leave Link  301 at Wed Aug 28 23:09:45 2019, MaxMem=   536870912 cpu:         0.6
 (Enter /pbs_home/pkowalski/g09d01/g09/l302.exe)
 NPDir=0 NMtPBC=     1 NCelOv=     1 NCel=       1 NClECP=     1 NCelD=      1
         NCelK=      1 NCelE2=     1 NClLst=     1 CellRange=     0.0.
 One-electron integrals computed using PRISM.
 NBasis=   504 RedAO= T EigKep=  2.38D-04  NBF=   504
 NBsUse=   504 1.00D-06 EigRej= -1.00D+00 NBFU=   504
 Precomputing XC quadrature grid using
 IXCGrd= 4 IRadAn=           0 IRanWt=          -1 IRanGd=           0 AccXCQ= 0.00D+00.
 Generated NRdTot=       0 NPtTot=           0 NUsed=           0 NTot=          32
 NSgBfM=   524   524   524   524   524 MxSgAt=    45 MxSgA2=    45.
 Leave Link  302 at Wed Aug 28 23:09:47 2019, MaxMem=   536870912 cpu:         9.8
 (Enter /pbs_home/pkowalski/g09d01/g09/l303.exe)
 DipDrv:  MaxL=1.
 Leave Link  303 at Wed Aug 28 23:09:47 2019, MaxMem=   536870912 cpu:         1.1
 (Enter /pbs_home/pkowalski/g09d01/g09/l401.exe)
 Initial guess from the checkpoint file:  "dae0097freq_open_lc-wpbe_air_D3.chk"
 B after Tr=     0.000000    0.000000    0.000000
         Rot=    0.999993    0.002059   -0.001954   -0.002267 Ang=   0.42 deg.
 Guess basis will be translated and rotated to current coordinates.
 JPrj=2 DoOrth=T DoCkMO=T.
 Generating alternative initial guess.
 ExpMin= 1.22D-01 ExpMax= 2.89D+03 ExpMxC= 4.35D+02 IAcc=1 IRadAn=         1 AccDes= 0.00D+00
 Harris functional with IExCor=32609 and IRadAn=       1 diagonalized for initial guess.
 HarFok:  IExCor=32609 AccDes= 0.00D+00 IRadAn=         1 IDoV= 1 UseB2=F ITyADJ=14
 ICtDFT=  3500011 ScaDFX=  1.000000  1.000000  1.000000  1.000000
 FoFCou: FMM=F IPFlag=           0 FMFlag=      100000 FMFlg1=           0
         NFxFlg=           0 DoJE=T BraDBF=F KetDBF=T FulRan=T
         wScrn=  0.000000 ICntrl=     500 IOpCl=  0 I1Cent=   200000004 NGrid=           0
         NMat0=    1 NMatS0=      1 NMatT0=    0 NMatD0=    1 NMtDS0=    0 NMtDT0=    0
 Petite list used in FoFCou.
 Harris En= -1631.88510434692    
 Leave Link  401 at Wed Aug 28 23:09:50 2019, MaxMem=   536870912 cpu:        26.3
 (Enter /pbs_home/pkowalski/g09d01/g09/l502.exe)
 Closed shell SCF:
 Using DIIS extrapolation, IDIIS=  1040.
 Integral symmetry usage will be decided dynamically.
 IVT=      885537 IEndB=      885537 NGot=   536870912 MDV=   536288776
 LenX=   536288776 LenY=   536002016
 Requested convergence on RMS density matrix=1.00D-08 within 128 cycles.
 Requested convergence on MAX density matrix=1.00D-06.
 Requested convergence on             energy=1.00D-06.
 No special actions if energy rises.
 Fock matrices will be formed incrementally for  20 cycles.
 Integral accuracy reduced to 1.0D-05 until final iterations.

 Cycle   1  Pass 0  IDiag  1:
 FoFJK:  IHMeth= 1 ICntrl=       0 DoSepK=T KAlg= 0 I1Cent=   0 FoldK=F
 IRaf=         1 NMat=   1 IRICut=       1 DoRegI=T DoRafI=F ISym2E= 0.
 FoFCou: FMM=F IPFlag=           0 FMFlag=      100000 FMFlg1=           0
         NFxFlg=           0 DoJE=T BraDBF=F KetDBF=F FulRan=T
         wScrn=  0.000000 ICntrl=     500 IOpCl=  0 I1Cent=           0 NGrid=           0
         NMat0=    1 NMatS0=      1 NMatT0=    0 NMatD0=    1 NMtDS0=    0 NMtDT0=    0
 Symmetry not used in FoFCou.
 E= -1632.16509873783    
 DIIS: error= 3.25D-03 at cycle   1 NSaved=   1.
 NSaved= 1 IEnMin= 1 EnMin= -1632.16509873783     IErMin= 1 ErrMin= 3.25D-03
 ErrMax= 3.25D-03  0.00D+00 EMaxC= 1.00D-01 BMatC= 1.66D-02 BMatP= 1.66D-02
 IDIUse=3 WtCom= 9.68D-01 WtEn= 3.25D-02
 Coeff-Com:  0.100D+01
 Coeff-En:   0.100D+01
 Coeff:      0.100D+01
 Gap=     0.694 Goal=   None    Shift=    0.000
 GapD=    0.694 DampG=2.000 DampE=1.000 DampFc=2.0000 IDamp=-1.
 RMSDP=5.89D-04 MaxDP=2.38D-02              OVMax= 1.69D-02

 Cycle   2  Pass 0  IDiag  1:
 RMSU=  5.88D-04    CP:  1.00D+00
 E= -1632.18393053919     Delta-E=       -0.018831801359 Rises=F Damp=F
 DIIS: error= 1.07D-03 at cycle   2 NSaved=   2.
 NSaved= 2 IEnMin= 2 EnMin= -1632.18393053919     IErMin= 2 ErrMin= 1.07D-03
 ErrMax= 1.07D-03  0.00D+00 EMaxC= 1.00D-01 BMatC= 1.11D-03 BMatP= 1.66D-02
 IDIUse=3 WtCom= 9.89D-01 WtEn= 1.07D-02
 Coeff-Com: -0.326D-01 0.103D+01
 Coeff-En:   0.000D+00 0.100D+01
 Coeff:     -0.323D-01 0.103D+01
 Gap=     0.318 Goal=   None    Shift=    0.000
 RMSDP=1.50D-04 MaxDP=6.60D-03 DE=-1.88D-02 OVMax= 8.15D-03

 Cycle   3  Pass 0  IDiag  1:
 RMSU=  1.42D-04    CP:  1.00D+00  1.08D+00
 E= -1632.18537904780     Delta-E=       -0.001448508608 Rises=F Damp=F
 DIIS: error= 1.20D-03 at cycle   3 NSaved=   3.
 NSaved= 3 IEnMin= 3 EnMin= -1632.18537904780     IErMin= 2 ErrMin= 1.07D-03
 ErrMax= 1.20D-03  0.00D+00 EMaxC= 1.00D-01 BMatC= 6.96D-04 BMatP= 1.11D-03
 IDIUse=3 WtCom= 9.88D-01 WtEn= 1.20D-02
 Coeff-Com: -0.753D-01 0.467D+00 0.609D+00
 Coeff-En:   0.000D+00 0.000D+00 0.100D+01
 Coeff:     -0.743D-01 0.461D+00 0.613D+00
 Gap=     0.318 Goal=   None    Shift=    0.000
 RMSDP=7.31D-05 MaxDP=3.60D-03 DE=-1.45D-03 OVMax= 4.04D-03

 Cycle   4  Pass 0  IDiag  1:
 RMSU=  5.80D-05    CP:  1.00D+00  1.13D+00  7.48D-01
 E= -1632.18601913750     Delta-E=       -0.000640089703 Rises=F Damp=F
 DIIS: error= 3.32D-04 at cycle   4 NSaved=   4.
 NSaved= 4 IEnMin= 4 EnMin= -1632.18601913750     IErMin= 4 ErrMin= 3.32D-04
 ErrMax= 3.32D-04  0.00D+00 EMaxC= 1.00D-01 BMatC= 4.88D-05 BMatP= 6.96D-04
 IDIUse=3 WtCom= 9.97D-01 WtEn= 3.32D-03
 Coeff-Com: -0.159D-01-0.196D-01 0.165D+00 0.870D+00
 Coeff-En:   0.000D+00 0.000D+00 0.000D+00 0.100D+01
 Coeff:     -0.159D-01-0.195D-01 0.165D+00 0.870D+00
 Gap=     0.319 Goal=   None    Shift=    0.000
 RMSDP=2.51D-05 MaxDP=1.29D-03 DE=-6.40D-04 OVMax= 1.69D-03

 Cycle   5  Pass 0  IDiag  1:
 RMSU=  2.01D-05    CP:  1.00D+00  1.13D+00  8.47D-01  1.07D+00
 E= -1632.18608852431     Delta-E=       -0.000069386810 Rises=F Damp=F
 DIIS: error= 1.33D-04 at cycle   5 NSaved=   5.
 NSaved= 5 IEnMin= 5 EnMin= -1632.18608852431     IErMin= 5 ErrMin= 1.33D-04
 ErrMax= 1.33D-04  0.00D+00 EMaxC= 1.00D-01 BMatC= 9.09D-06 BMatP= 4.88D-05
 IDIUse=3 WtCom= 9.99D-01 WtEn= 1.33D-03
 Coeff-Com:  0.451D-02-0.762D-01-0.245D-01 0.341D+00 0.755D+00
 Coeff-En:   0.000D+00 0.000D+00 0.000D+00 0.000D+00 0.100D+01
 Coeff:      0.450D-02-0.761D-01-0.244D-01 0.341D+00 0.755D+00
 Gap=     0.319 Goal=   None    Shift=    0.000
 RMSDP=1.11D-05 MaxDP=3.42D-04 DE=-6.94D-05 OVMax= 6.61D-04

 Cycle   6  Pass 0  IDiag  1:
 RMSU=  8.09D-06    CP:  1.00D+00  1.13D+00  8.78D-01  1.18D+00  9.48D-01
 E= -1632.18609940244     Delta-E=       -0.000010878130 Rises=F Damp=F
 DIIS: error= 2.32D-05 at cycle   6 NSaved=   6.
 NSaved= 6 IEnMin= 6 EnMin= -1632.18609940244     IErMin= 6 ErrMin= 2.32D-05
 ErrMax= 2.32D-05  0.00D+00 EMaxC= 1.00D-01 BMatC= 7.26D-07 BMatP= 9.09D-06
 IDIUse=1 WtCom= 1.00D+00 WtEn= 0.00D+00
 Coeff-Com:  0.280D-02-0.222D-01-0.226D-01 0.337D-01 0.236D+00 0.772D+00
 Coeff:      0.280D-02-0.222D-01-0.226D-01 0.337D-01 0.236D+00 0.772D+00
 Gap=     0.319 Goal=   None    Shift=    0.000
 RMSDP=3.63D-06 MaxDP=1.53D-04 DE=-1.09D-05 OVMax= 3.83D-04

 Initial convergence to 1.0D-05 achieved.  Increase integral accuracy.
 Cycle   7  Pass 1  IDiag  1:
 E= -1632.18619847760     Delta-E=       -0.000099075156 Rises=F Damp=F
 DIIS: error= 1.53D-04 at cycle   1 NSaved=   1.
 NSaved= 1 IEnMin= 1 EnMin= -1632.18619847760     IErMin= 1 ErrMin= 1.53D-04
 ErrMax= 1.53D-04  0.00D+00 EMaxC= 1.00D-01 BMatC= 9.02D-06 BMatP= 9.02D-06
 IDIUse=3 WtCom= 9.98D-01 WtEn= 1.53D-03
 Coeff-Com:  0.100D+01
 Coeff-En:   0.100D+01
 Coeff:      0.100D+01
 Gap=     0.319 Goal=   None    Shift=    0.000
 RMSDP=3.63D-06 MaxDP=1.53D-04 DE=-9.91D-05 OVMax= 3.03D-04

 Cycle   8  Pass 1  IDiag  1:
 RMSU=  1.62D-04    CP:  1.00D+00
 E= -1632.18620681642     Delta-E=       -0.000008338818 Rises=F Damp=F
 DIIS: error= 1.08D-05 at cycle   2 NSaved=   2.
 NSaved= 2 IEnMin= 2 EnMin= -1632.18620681642     IErMin= 2 ErrMin= 1.08D-05
 ErrMax= 1.08D-05  0.00D+00 EMaxC= 1.00D-01 BMatC= 2.10D-07 BMatP= 9.02D-06
 IDIUse=1 WtCom= 1.00D+00 WtEn= 0.00D+00
 Coeff-Com: -0.240D-02 0.100D+01
 Coeff:     -0.240D-02 0.100D+01
 Gap=     0.319 Goal=   None    Shift=    0.000
 RMSDP=9.26D-06 MaxDP=3.58D-04 DE=-8.34D-06 OVMax= 2.27D-04

 Cycle   9  Pass 1  IDiag  1:
 RMSU=  3.36D-06    CP:  1.00D+00  1.05D+00
 E= -1632.18620682768     Delta-E=       -0.000000011264 Rises=F Damp=F
 DIIS: error= 1.76D-05 at cycle   3 NSaved=   3.
 NSaved= 3 IEnMin= 3 EnMin= -1632.18620682768     IErMin= 2 ErrMin= 1.08D-05
 ErrMax= 1.76D-05  0.00D+00 EMaxC= 1.00D-01 BMatC= 2.87D-07 BMatP= 2.10D-07
 IDIUse=1 WtCom= 1.00D+00 WtEn= 0.00D+00
 Coeff-Com: -0.249D-01 0.555D+00 0.470D+00
 Coeff:     -0.249D-01 0.555D+00 0.470D+00
 Gap=     0.319 Goal=   None    Shift=    0.000
 RMSDP=1.37D-06 MaxDP=5.01D-05 DE=-1.13D-08 OVMax= 9.20D-05

 Cycle  10  Pass 1  IDiag  1:
 RMSU=  1.08D-06    CP:  1.00D+00  1.06D+00  8.04D-01
 E= -1632.18620705202     Delta-E=       -0.000000224340 Rises=F Damp=F
 DIIS: error= 1.50D-06 at cycle   4 NSaved=   4.
 NSaved= 4 IEnMin= 4 EnMin= -1632.18620705202     IErMin= 4 ErrMin= 1.50D-06
 ErrMax= 1.50D-06  0.00D+00 EMaxC= 1.00D-01 BMatC= 2.21D-09 BMatP= 2.10D-07
 IDIUse=1 WtCom= 1.00D+00 WtEn= 0.00D+00
 Coeff-Com: -0.300D-02 0.293D-01 0.312D-01 0.942D+00
 Coeff:     -0.300D-02 0.293D-01 0.312D-01 0.942D+00
 Gap=     0.319 Goal=   None    Shift=    0.000
 RMSDP=3.55D-07 MaxDP=1.71D-05 DE=-2.24D-07 OVMax= 3.46D-05

 Cycle  11  Pass 1  IDiag  1:
 RMSU=  2.23D-07    CP:  1.00D+00  1.06D+00  8.56D-01  1.15D+00
 E= -1632.18620705843     Delta-E=       -0.000000006406 Rises=F Damp=F
 DIIS: error= 1.30D-06 at cycle   5 NSaved=   5.
 NSaved= 5 IEnMin= 5 EnMin= -1632.18620705843     IErMin= 5 ErrMin= 1.30D-06
 ErrMax= 1.30D-06  0.00D+00 EMaxC= 1.00D-01 BMatC= 9.58D-10 BMatP= 2.21D-09
 IDIUse=1 WtCom= 1.00D+00 WtEn= 0.00D+00
 Coeff-Com:  0.416D-02-0.105D+00-0.982D-01 0.325D+00 0.874D+00
 Coeff:      0.416D-02-0.105D+00-0.982D-01 0.325D+00 0.874D+00
 Gap=     0.319 Goal=   None    Shift=    0.000
 RMSDP=1.99D-07 MaxDP=7.14D-06 DE=-6.41D-09 OVMax= 2.30D-05

 Cycle  12  Pass 1  IDiag  1:
 RMSU=  1.26D-07    CP:  1.00D+00  1.06D+00  8.74D-01  1.25D+00  1.33D+00
 E= -1632.18620706089     Delta-E=       -0.000000002463 Rises=F Damp=F
 DIIS: error= 3.40D-07 at cycle   6 NSaved=   6.
 NSaved= 6 IEnMin= 6 EnMin= -1632.18620706089     IErMin= 6 ErrMin= 3.40D-07
 ErrMax= 3.40D-07  0.00D+00 EMaxC= 1.00D-01 BMatC= 1.49D-10 BMatP= 9.58D-10
 IDIUse=1 WtCom= 1.00D+00 WtEn= 0.00D+00
 Coeff-Com:  0.175D-02-0.371D-01-0.393D-01-0.406D-01 0.289D+00 0.826D+00
 Coeff:      0.175D-02-0.371D-01-0.393D-01-0.406D-01 0.289D+00 0.826D+00
 Gap=     0.319 Goal=   None    Shift=    0.000
 RMSDP=6.92D-08 MaxDP=2.67D-06 DE=-2.46D-09 OVMax= 9.79D-06

 Cycle  13  Pass 1  IDiag  1:
 RMSU=  4.10D-08    CP:  1.00D+00  1.06D+00  8.72D-01  1.27D+00  1.54D+00
                    CP:  1.18D+00
 E= -1632.18620706123     Delta-E=       -0.000000000338 Rises=F Damp=F
 DIIS: error= 1.79D-07 at cycle   7 NSaved=   7.
 NSaved= 7 IEnMin= 7 EnMin= -1632.18620706123     IErMin= 7 ErrMin= 1.79D-07
 ErrMax= 1.79D-07  0.00D+00 EMaxC= 1.00D-01 BMatC= 2.19D-11 BMatP= 1.49D-10
 IDIUse=1 WtCom= 1.00D+00 WtEn= 0.00D+00
 Coeff-Com: -0.465D-03 0.136D-01 0.948D-02-0.823D-01-0.115D+00 0.204D+00
 Coeff-Com:  0.970D+00
 Coeff:     -0.465D-03 0.136D-01 0.948D-02-0.823D-01-0.115D+00 0.204D+00
 Coeff:      0.970D+00
 Gap=     0.319 Goal=   None    Shift=    0.000
 RMSDP=3.87D-08 MaxDP=1.04D-06 DE=-3.38D-10 OVMax= 5.15D-06

 Cycle  14  Pass 1  IDiag  1:
 RMSU=  1.81D-08    CP:  1.00D+00  1.06D+00  8.69D-01  1.27D+00  1.63D+00
                    CP:  1.34D+00  1.24D+00
 E= -1632.18620706135     Delta-E=       -0.000000000123 Rises=F Damp=F
 DIIS: error= 4.36D-08 at cycle   8 NSaved=   8.
 NSaved= 8 IEnMin= 8 EnMin= -1632.18620706135     IErMin= 8 ErrMin= 4.36D-08
 ErrMax= 4.36D-08  0.00D+00 EMaxC= 1.00D-01 BMatC= 2.34D-12 BMatP= 2.19D-11
 IDIUse=1 WtCom= 1.00D+00 WtEn= 0.00D+00
 Coeff-Com: -0.274D-03 0.685D-02 0.543D-02-0.187D-01-0.511D-01-0.180D-01
 Coeff-Com:  0.268D+00 0.808D+00
 Coeff:     -0.274D-03 0.685D-02 0.543D-02-0.187D-01-0.511D-01-0.180D-01
 Coeff:      0.268D+00 0.808D+00
 Gap=     0.319 Goal=   None    Shift=    0.000
 RMSDP=9.69D-09 MaxDP=5.18D-07 DE=-1.23D-10 OVMax= 1.08D-06

 SCF Done:  E(RLC-wPBE) =  -1632.18620706     A.U. after   14 cycles
            NFock= 14  Conv=0.97D-08     -V/T= 2.0093
 KE= 1.617181917173D+03 PE=-1.044678428748D+04 EE= 3.885663473659D+03
 Leave Link  502 at Wed Aug 28 23:16:09 2019, MaxMem=   536870912 cpu:      3018.4
 (Enter /pbs_home/pkowalski/g09d01/g09/l701.exe)
 Compute integral first derivatives.
 ... and contract with generalized density number  0.
 R6Disp: Adding Grimme-D3 dispersion energy 1st derivatives to the gradient.
 Leave Link  701 at Wed Aug 28 23:16:10 2019, MaxMem=   536870912 cpu:         4.4
 (Enter /pbs_home/pkowalski/g09d01/g09/l702.exe)
 L702 exits ... SP integral derivatives will be done elsewhere.
 Leave Link  702 at Wed Aug 28 23:16:10 2019, MaxMem=   536870912 cpu:         0.2
 (Enter /pbs_home/pkowalski/g09d01/g09/l703.exe)
 Compute integral first derivatives, UseDBF=F ICtDFT=           0.
 Integral derivatives from FoFJK, PRISM(SPDF).
 Calling FoFJK, ICntrl=      2127 FMM=F ISym2X=0 I1Cent= 0 IOpClX= 0 NMat=1 NMatS=1 NMatT=0.
 FoFJK:  IHMeth= 1 ICntrl=    2127 DoSepK=T KAlg= 0 I1Cent=   0 FoldK=F
 IRaf=         1 NMat=   1 IRICut=       1 DoRegI=T DoRafI=F ISym2E= 0.
 FoFCou: FMM=F IPFlag=           0 FMFlag=      100000 FMFlg1=         800
         NFxFlg=           0 DoJE=F BraDBF=F KetDBF=F FulRan=T
         wScrn=  0.000000 ICntrl=    2527 IOpCl=  0 I1Cent=           0 NGrid=           0
         NMat0=    1 NMatS0=      1 NMatT0=    0 NMatD0=    1 NMtDS0=    0 NMtDT0=    0
 Symmetry not used in FoFCou.
 Leave Link  703 at Wed Aug 28 23:18:38 2019, MaxMem=   536870912 cpu:      1182.5
 (Enter /pbs_home/pkowalski/g09d01/g09/l716.exe)
 Dipole        = 4.03446305D-02-1.49485242D+00-7.84707949D-02
 ***** Axes restored to original set *****
 -------------------------------------------------------------------
 Center     Atomic                   Forces (Hartrees/Bohr)
 Number     Number              X              Y              Z
 -------------------------------------------------------------------
      1        6          -0.003561143   -0.029010633   -0.009431426
      2        6           0.011692204    0.008332406    0.009202342
      3        6          -0.010928978    0.004853633   -0.002632662
      4        8           0.005752836   -0.010238914   -0.003460953
      5        6           0.015375093    0.040256584    0.007165682
      6        6          -0.003422083    0.002870774   -0.000338531
      7        6          -0.002800047   -0.011556469    0.003286507
      8        6          -0.008781260    0.000426308   -0.013299676
      9        6          -0.008663362   -0.004103495    0.002002207
     10        6           0.018873656    0.017420611   -0.011232283
     11        6           0.004625297   -0.002255421    0.011188543
     12        9           0.005872461   -0.003056269   -0.010322857
     13        9           0.000564671   -0.000555836    0.017382927
     14        9          -0.006058692    0.009326090    0.011350885
     15        9          -0.008361740   -0.018028215    0.000236403
     16        9          -0.012826134    0.002549039    0.001975048
     17        9           0.007411477   -0.004535122   -0.010196176
     18        6           0.028265580    0.022171317   -0.025056814
     19        6          -0.021320563   -0.009447254    0.021610627
     20        6          -0.000911410   -0.005338913    0.005518852
     21        1          -0.000803611   -0.002413578   -0.002392177
     22        1           0.000796528    0.003213170    0.000385843
     23        1           0.000662305   -0.002821229   -0.000111664
     24        6          -0.005818629   -0.003974947   -0.003322171
     25        1           0.003084714    0.001493910   -0.001272367
     26        1          -0.002508041   -0.000094701    0.002106722
     27        1          -0.001984566   -0.000402012    0.003239535
     28        6           0.007568558   -0.003244143    0.002304657
     29        6           0.000409224    0.010991308   -0.013239534
     30        6           0.008345706   -0.007904778    0.002797140
     31        8          -0.010157525    0.002402275    0.004638242
     32        6           0.003822212   -0.002372872   -0.000206813
     33        6           0.006479959   -0.005761230    0.001663518
     34        6          -0.013817995    0.000192868   -0.003836079
     35        1           0.002555782    0.001530045    0.001085443
     36        1          -0.002322452    0.000400725   -0.000869733
     37        1          -0.001011186    0.002228758   -0.000282333
     38        1          -0.000392660   -0.002074242   -0.000275460
     39        6           0.005689798   -0.012485724    0.005743527
     40        6          -0.007644637    0.004186443   -0.000798435
     41        6          -0.006115494    0.005598352   -0.002197199
     42        1           0.002359292   -0.000448273   -0.000550173
     43        1           0.001430391   -0.001737825    0.001113137
     44        1          -0.001623859   -0.000702580    0.001196006
     45        1           0.000198323    0.004120058   -0.001868277
 -------------------------------------------------------------------
 Cartesian Forces:  Max     0.040256584 RMS     0.008967764
 Leave Link  716 at Wed Aug 28 23:18:38 2019, MaxMem=   536870912 cpu:         0.2
 (Enter /pbs_home/pkowalski/g09d01/g09/l103.exe)

 GradGradGradGradGradGradGradGradGradGradGradGradGradGradGradGradGradGrad
 Berny optimization.
 Using GEDIIS/GDIIS optimizer.
 FormGI is forming the generalized inverse of G from B-inverse, IUseBI=4.
 GSVD:  received Info=                   1 from GESDD.
 Internal  Forces:  Max     0.031638273 RMS     0.004426064
 Search for a local minimum.
 Step number   2 out of a maximum of  270
 All quantities printed in internal units (Hartrees-Bohrs-Radians)
 RMS Force = .44261D-02 SwitMx=.10000D-02 MixMth= 1
 Mixed Optimization -- RFO/linear search
 Update second derivatives using D2CorX and points    1    2
 DE= -3.83D-02 DEPred=-3.80D-02 R= 1.01D+00
 TightC=F SS=  1.41D+00  RLast= 3.43D-01 DXNew= 5.0454D-01 1.0278D+00
 Trust test= 1.01D+00 RLast= 3.43D-01 DXMaxT set to 5.05D-01
 ITU=  1  0
 Use linear search instead of GDIIS.
     Eigenvalues ---    0.00749   0.00820   0.00827   0.00832   0.00902
     Eigenvalues ---    0.01046   0.01067   0.01094   0.01155   0.01158
     Eigenvalues ---    0.01184   0.01474   0.01494   0.01583   0.01850
     Eigenvalues ---    0.01859   0.02002   0.02003   0.02018   0.02018
     Eigenvalues ---    0.02022   0.02022   0.02063   0.02066   0.02091
     Eigenvalues ---    0.02093   0.02112   0.02113   0.02210   0.02212
     Eigenvalues ---    0.02269   0.02273   0.04967   0.05216   0.07232
     Eigenvalues ---    0.07304   0.07544   0.07594   0.07745   0.08236
     Eigenvalues ---    0.09345   0.10049   0.10288   0.11050   0.12028
     Eigenvalues ---    0.12044   0.13931   0.15941   0.15999   0.15999
     Eigenvalues ---    0.16000   0.16000   0.16000   0.16000   0.16000
     Eigenvalues ---    0.16000   0.16000   0.16000   0.16000   0.16000
     Eigenvalues ---    0.16067   0.16834   0.21980   0.22000   0.22590
     Eigenvalues ---    0.22621   0.23169   0.23898   0.24298   0.24419
     Eigenvalues ---    0.24518   0.24580   0.24854   0.24903   0.24930
     Eigenvalues ---    0.24949   0.24960   0.24978   0.24991   0.25460
     Eigenvalues ---    0.29135   0.29227   0.30322   0.31364   0.32292
     Eigenvalues ---    0.32646   0.32650   0.32654   0.32670   0.32787
     Eigenvalues ---    0.32888   0.33098   0.33183   0.33276   0.33389
     Eigenvalues ---    0.34433   0.35596   0.35660   0.35720   0.35723
     Eigenvalues ---    0.35732   0.35734   0.35735   0.36164   0.36532
     Eigenvalues ---    0.36694   0.40437   0.40457   0.41513   0.41541
     Eigenvalues ---    0.44610   0.44691   0.45395   0.45545   0.45566
     Eigenvalues ---    0.45891   0.46298   0.46367   0.46430   0.47603
     Eigenvalues ---    0.48114   0.48237   0.48358   0.49345   0.50665
     Eigenvalues ---    0.52420   0.53830   0.54112   0.54216
 RFO step:  Lambda=-6.29547662D-03 EMin= 7.49305622D-03
 Quartic linear search produced a step of  0.56878.
 Iteration  1 RMS(Cart)=  0.12912298 RMS(Int)=  0.00261715
 Iteration  2 RMS(Cart)=  0.00582701 RMS(Int)=  0.00041690
 Iteration  3 RMS(Cart)=  0.00000862 RMS(Int)=  0.00041687
 Iteration  4 RMS(Cart)=  0.00000001 RMS(Int)=  0.00041687
 ITry= 1 IFail=0 DXMaxC= 7.06D-01 DCOld= 1.00D+10 DXMaxT= 5.05D-01 DXLimC= 3.00D+00 Rises=F
 Variable       Old X    -DE/DX   Delta X   Delta X   Delta X     New X
                                 (Linear)    (Quad)   (Total)
    R1        2.74763   0.00025  -0.00871   0.01363   0.00501   2.75263
    R2        2.65513  -0.03164  -0.08068  -0.01901  -0.09972   2.55541
    R3        2.77032  -0.00941  -0.03323   0.00883  -0.02440   2.74592
    R4        2.61626   0.00486   0.00442   0.01379   0.01823   2.63449
    R5        2.64193   0.00123  -0.00139   0.00693   0.00553   2.64746
    R6        2.54659   0.00496   0.00312   0.01168   0.01476   2.56134
    R7        2.62480  -0.00165  -0.00514   0.00313  -0.00205   2.62275
    R8        2.54131   0.00096  -0.00613   0.01011   0.00388   2.54519
    R9        2.80222  -0.00270  -0.01308   0.00821  -0.00486   2.79736
   R10        2.62550  -0.00535  -0.01485   0.00289  -0.01195   2.61355
   R11        2.05650   0.00193   0.00656  -0.00191   0.00465   2.06116
   R12        2.84139   0.00254   0.00008   0.01006   0.01011   2.85151
   R13        2.56469  -0.00474  -0.00152  -0.01485  -0.01633   2.54836
   R14        2.87062   0.00444   0.00385   0.02081   0.02466   2.89528
   R15        2.57996  -0.01087  -0.02194  -0.00297  -0.02490   2.55506
   R16        2.56692  -0.01682  -0.02848  -0.01241  -0.04089   2.52603
   R17        2.84911   0.00015  -0.00155   0.00149  -0.00001   2.84910
   R18        2.77175  -0.00777  -0.02645   0.00618  -0.02028   2.75148
   R19        2.87351   0.00363   0.00102   0.02050   0.02147   2.89498
   R20        2.57367  -0.01570  -0.03003  -0.00735  -0.03737   2.53630
   R21        2.55912  -0.01976  -0.03196  -0.01657  -0.04854   2.51059
   R22        2.56439  -0.01280  -0.02271  -0.00710  -0.02981   2.53457
   R23        2.57469  -0.01227  -0.02441  -0.00381  -0.02822   2.54646
   R24        2.65028  -0.03082  -0.08059  -0.01452  -0.09497   2.55531
   R25        2.80226  -0.00264  -0.01343   0.00905  -0.00438   2.79788
   R26        2.54150   0.00182  -0.00593   0.01267   0.00663   2.54813
   R27        2.74618  -0.00170  -0.00817   0.00400  -0.00396   2.74222
   R28        2.08546  -0.00273  -0.00633  -0.00271  -0.00904   2.07641
   R29        2.08524  -0.00267  -0.00657  -0.00207  -0.00863   2.07661
   R30        2.07303  -0.00237  -0.00872   0.00286  -0.00586   2.06717
   R31        2.08501  -0.00261  -0.00665  -0.00165  -0.00830   2.07671
   R32        2.07117  -0.00199  -0.00833   0.00402  -0.00431   2.06686
   R33        2.08594  -0.00273  -0.00613  -0.00304  -0.00917   2.07677
   R34        2.65646  -0.00085  -0.00220  -0.00146  -0.00362   2.65283
   R35        2.05669   0.00251   0.00665   0.00043   0.00708   2.06377
   R36        2.61829   0.00422   0.00478   0.01075   0.01551   2.63380
   R37        2.64151   0.00073  -0.00116   0.00468   0.00354   2.64506
   R38        2.54683   0.00490   0.00246   0.01275   0.01498   2.56181
   R39        2.62491  -0.00160  -0.00501   0.00301  -0.00202   2.62288
   R40        2.62543  -0.00491  -0.01486   0.00463  -0.01025   2.61518
   R41        2.05651   0.00193   0.00656  -0.00191   0.00465   2.06116
   R42        2.62915  -0.00617  -0.01461  -0.00069  -0.01526   2.61389
   R43        2.05703   0.00246   0.00672   0.00011   0.00683   2.06385
   R44        2.04923   0.00289   0.00935  -0.00231   0.00704   2.05627
   R45        2.62958  -0.00635  -0.01447  -0.00147  -0.01591   2.61367
   R46        2.04857   0.00378   0.00917   0.00171   0.01088   2.05946
   R47        2.65639  -0.00050  -0.00229   0.00014  -0.00214   2.65424
   R48        2.05709   0.00246   0.00675   0.00007   0.00682   2.06391
   R49        2.05671   0.00250   0.00667   0.00037   0.00704   2.06375
    A1        1.81996   0.00733   0.01649   0.01015   0.02544   1.84540
    A2        2.22768   0.00191  -0.00523   0.02507   0.01912   2.24680
    A3        2.23484  -0.00920  -0.01114  -0.03270  -0.04436   2.19047
    A4        1.84759  -0.00435  -0.00602  -0.01301  -0.01929   1.82830
    A5        2.34335   0.00903   0.01553   0.02262   0.03827   2.38162
    A6        2.09196  -0.00468  -0.00951  -0.00921  -0.01873   2.07323
    A7        1.93343  -0.00541  -0.01916   0.00852  -0.01101   1.92242
    A8        2.14470   0.00407   0.01266   0.00353   0.01623   2.16093
    A9        2.20505   0.00134   0.00650  -0.01199  -0.00525   2.19980
   A10        1.88720  -0.00255   0.00072  -0.01125  -0.01134   1.87586
   A11        1.93446   0.00510   0.00847   0.01052   0.01820   1.95266
   A12        2.27362   0.00543   0.01473   0.01261   0.02741   2.30103
   A13        2.06963  -0.01047  -0.02330  -0.01884  -0.04227   2.02736
   A14        2.04631  -0.00357  -0.01137  -0.00184  -0.01329   2.03302
   A15        2.11542   0.00087   0.00394  -0.00412  -0.00015   2.11527
   A16        2.12145   0.00270   0.00743   0.00597   0.01344   2.13489
   A17        2.12310  -0.00036  -0.01507   0.02510   0.00977   2.13287
   A18        2.24830  -0.00056   0.01475  -0.02711  -0.01263   2.23567
   A19        1.91008   0.00094   0.00060   0.00391   0.00435   1.91442
   A20        1.77819  -0.00033   0.00410   0.00913   0.01286   1.79105
   A21        1.92433   0.00218   0.00853   0.00238   0.01117   1.93550
   A22        1.99270   0.00101   0.00492   0.00065   0.00524   1.99794
   A23        1.92085  -0.00108  -0.00151  -0.01913  -0.02075   1.90010
   A24        1.94176   0.00185   0.00483   0.01010   0.01481   1.95657
   A25        1.90306  -0.00340  -0.01887  -0.00341  -0.02227   1.88080
   A26        1.91758   0.00159  -0.00120   0.01219   0.01068   1.92826
   A27        2.22397   0.00100   0.01312  -0.01112   0.00155   2.22552
   A28        2.12646  -0.00258  -0.01205   0.00795  -0.00464   2.12182
   A29        1.79034  -0.00187  -0.00389  -0.00141  -0.00572   1.78462
   A30        1.88991  -0.00022   0.00024   0.00211   0.00254   1.89245
   A31        1.99555   0.00117   0.00408  -0.00911  -0.00500   1.99055
   A32        1.89149   0.00031  -0.00012   0.00681   0.00687   1.89836
   A33        1.99410   0.00099   0.00408  -0.00766  -0.00357   1.99053
   A34        1.89668  -0.00047  -0.00448   0.00969   0.00515   1.90183
   A35        1.78431   0.00042   0.00713   0.00269   0.00978   1.79409
   A36        2.02070  -0.00132   0.00087  -0.02235  -0.02170   1.99900
   A37        1.90920   0.00238   0.00830   0.01067   0.01913   1.92833
   A38        1.92840   0.00226   0.00787   0.00660   0.01470   1.94310
   A39        1.93255  -0.00146  -0.00951   0.00006  -0.00984   1.92272
   A40        1.88726  -0.00216  -0.01382   0.00272  -0.01101   1.87625
   A41        2.26318   0.00650   0.01359   0.02076   0.03419   2.29736
   A42        1.93694   0.00443   0.00947   0.00396   0.01337   1.95031
   A43        2.07985  -0.01089  -0.02298  -0.02235  -0.04559   2.03427
   A44        2.19722  -0.00520  -0.01452  -0.00084  -0.01650   2.18072
   A45        2.26199  -0.00214  -0.00053  -0.00612  -0.00780   2.25418
   A46        1.82183   0.00741   0.01530   0.01166   0.02640   1.84823
   A47        1.90685   0.00070   0.00361   0.00146   0.00506   1.91191
   A48        1.92857   0.00240   0.00860   0.00249   0.01108   1.93965
   A49        1.93507  -0.00205  -0.01231   0.00598  -0.00630   1.92877
   A50        1.89542  -0.00146  -0.00433  -0.00548  -0.00987   1.88555
   A51        1.88452   0.00154   0.00702   0.00508   0.01211   1.89664
   A52        1.91243  -0.00113  -0.00251  -0.00966  -0.01213   1.90031
   A53        1.93391   0.00257   0.00913   0.00126   0.01037   1.94429
   A54        1.93838  -0.00189  -0.01110   0.00463  -0.00645   1.93192
   A55        1.89996   0.00024   0.00182   0.00280   0.00460   1.90456
   A56        1.92058  -0.00190  -0.00490  -0.01572  -0.02060   1.89998
   A57        1.89360  -0.00128  -0.00405  -0.00377  -0.00787   1.88574
   A58        1.87580   0.00229   0.00925   0.01113   0.02039   1.89619
   A59        2.10726   0.00191   0.00450   0.00170   0.00621   2.11347
   A60        2.08460  -0.00092  -0.00399   0.00305  -0.00094   2.08366
   A61        2.09133  -0.00100  -0.00052  -0.00475  -0.00527   2.08606
   A62        1.84594  -0.00353  -0.00578  -0.01037  -0.01593   1.83001
   A63        2.34541   0.00721   0.01592   0.01257   0.02832   2.37373
   A64        2.09083  -0.00368  -0.01025  -0.00177  -0.01211   2.07872
   A65        1.93452  -0.00559  -0.01888   0.00630  -0.01275   1.92177
   A66        2.14473   0.00346   0.01288  -0.00087   0.01207   2.15680
   A67        2.20392   0.00213   0.00599  -0.00548   0.00058   2.20450
   A68        1.88500  -0.00269  -0.00009  -0.01014  -0.01058   1.87442
   A69        2.04660  -0.00361  -0.01119  -0.00239  -0.01361   2.03299
   A70        2.11529   0.00087   0.00386  -0.00408  -0.00021   2.11508
   A71        2.12130   0.00274   0.00733   0.00647   0.01381   2.13511
   A72        2.11405   0.00245   0.00651   0.00109   0.00763   2.12169
   A73        2.08581  -0.00134  -0.00243  -0.00333  -0.00579   2.08003
   A74        2.08331  -0.00110  -0.00407   0.00225  -0.00184   2.08147
   A75        2.06205  -0.00018  -0.00279   0.00473   0.00192   2.06398
   A76        2.12882  -0.00124  -0.00351  -0.00483  -0.00835   2.12047
   A77        2.09231   0.00141   0.00631   0.00012   0.00642   2.09873
   A78        2.06278  -0.00033  -0.00222   0.00209  -0.00010   2.06267
   A79        2.12686  -0.00205  -0.00515  -0.00905  -0.01428   2.11257
   A80        2.09345   0.00239   0.00739   0.00718   0.01448   2.10794
   A81        2.11404   0.00205   0.00638  -0.00100   0.00542   2.11947
   A82        2.08353  -0.00089  -0.00394   0.00332  -0.00065   2.08288
   A83        2.08559  -0.00116  -0.00243  -0.00228  -0.00475   2.08084
   A84        2.10705   0.00211   0.00437   0.00406   0.00843   2.11548
   A85        2.08460  -0.00100  -0.00394   0.00211  -0.00183   2.08278
   A86        2.09148  -0.00112  -0.00043  -0.00614  -0.00657   2.08491
    D1        0.04869  -0.00120  -0.00361  -0.05974  -0.06352  -0.01484
    D2       -3.11981  -0.00100  -0.00426  -0.04176  -0.04675   3.11663
    D3       -3.13115  -0.00035  -0.00093   0.00676   0.00819  -3.12297
    D4       -0.01647  -0.00015  -0.00159   0.02474   0.02496   0.00850
    D5       -0.06328   0.00161   0.00607   0.07231   0.07907   0.01579
    D6        2.96216   0.00143   0.00333   0.11628   0.12067   3.08282
    D7        3.11678   0.00042   0.00317   0.00371   0.00854   3.12532
    D8       -0.14097   0.00024   0.00043   0.04768   0.05014  -0.09083
    D9       -0.49755  -0.00350  -0.03035  -0.04257  -0.07267  -0.57022
   D10        2.57436  -0.00300  -0.02503  -0.00343  -0.02817   2.54620
   D11        2.59697  -0.00202  -0.02637   0.04063   0.01397   2.61094
   D12       -0.61431  -0.00152  -0.02105   0.07978   0.05848  -0.55583
   D13       -0.01945   0.00060   0.00077   0.02887   0.02870   0.00925
   D14        3.12676   0.00044   0.00053   0.01599   0.01548  -3.14094
   D15       -3.13882   0.00018   0.00087   0.01341   0.01445  -3.12438
   D16        0.00739   0.00002   0.00063   0.00054   0.00123   0.00862
   D17       -3.12142  -0.00036  -0.00059  -0.02088  -0.02092   3.14084
   D18        0.01773  -0.00022  -0.00009  -0.01410  -0.01371   0.00403
   D19       -0.00967  -0.00009  -0.00121  -0.00089  -0.00226  -0.01193
   D20        3.12948   0.00005  -0.00071   0.00589   0.00496   3.13444
   D21       -0.01984   0.00099   0.00437   0.01677   0.01979  -0.00005
   D22        3.11694   0.00116   0.00464   0.03024   0.03344  -3.13281
   D23       -0.00082   0.00007   0.00039   0.00088   0.00133   0.00051
   D24        3.13857   0.00002  -0.00019   0.00406   0.00389  -3.14073
   D25       -3.13706  -0.00009   0.00019  -0.01412  -0.01401   3.13212
   D26        0.00234  -0.00014  -0.00040  -0.01095  -0.01146  -0.00912
   D27        0.05339  -0.00159  -0.00629  -0.05760  -0.06369  -0.01029
   D28       -2.98733  -0.00248  -0.00644  -0.09787  -0.10269  -3.09002
   D29        2.09563  -0.00167  -0.00640  -0.05092  -0.05679   2.03884
   D30       -0.04461   0.00028   0.00114  -0.03492  -0.03322  -0.07783
   D31       -2.10650  -0.00155  -0.00479  -0.05304  -0.05724  -2.16375
   D32       -1.16962  -0.00092  -0.00733  -0.00230  -0.01022  -1.17985
   D33        2.97332   0.00104   0.00021   0.01370   0.01335   2.98668
   D34        0.91143  -0.00080  -0.00572  -0.00442  -0.01067   0.90075
   D35       -0.00315  -0.00011  -0.00080  -0.00200  -0.00290  -0.00606
   D36        3.13986  -0.00012  -0.00086  -0.00118  -0.00206   3.13780
   D37        3.14064  -0.00006  -0.00021  -0.00518  -0.00547   3.13518
   D38        0.00047  -0.00008  -0.00027  -0.00435  -0.00462  -0.00416
   D39       -2.75445   0.00009   0.00419  -0.00472  -0.00043  -2.75488
   D40        1.48982   0.00058   0.00033   0.01146   0.01188   1.50170
   D41       -0.65947   0.00262   0.01495   0.01363   0.02877  -0.63070
   D42        0.44470  -0.00028  -0.00095  -0.03570  -0.03695   0.40776
   D43       -1.59422   0.00021  -0.00481  -0.01952  -0.02464  -1.61885
   D44        2.53968   0.00225   0.00981  -0.01735  -0.00775   2.53193
   D45        3.13766  -0.00048  -0.00875  -0.01345  -0.02214   3.11552
   D46       -0.18954  -0.00073  -0.01117   0.04249   0.03165  -0.15789
   D47       -0.06683  -0.00006  -0.00464   0.02276   0.01813  -0.04870
   D48        2.88916  -0.00031  -0.00707   0.07870   0.07193   2.96109
   D49       -0.63096   0.00167   0.00839   0.03831   0.04665  -0.58431
   D50        1.36655   0.00106   0.00654   0.04614   0.05272   1.41926
   D51       -2.79959   0.00107   0.00368   0.05407   0.05784  -2.74174
   D52        1.41048   0.00354   0.01961   0.03768   0.05712   1.46760
   D53       -2.87520   0.00293   0.01776   0.04552   0.06318  -2.81201
   D54       -0.75814   0.00294   0.01490   0.05345   0.06831  -0.68983
   D55       -2.76137  -0.00025  -0.00206   0.02717   0.02494  -2.73643
   D56       -0.76386  -0.00085  -0.00391   0.03501   0.03100  -0.73286
   D57        1.35319  -0.00084  -0.00677   0.04293   0.03613   1.38932
   D58       -0.33876   0.00017   0.00785  -0.00015   0.00800  -0.33076
   D59       -2.43599  -0.00219  -0.00701   0.00176  -0.00505  -2.44104
   D60        1.71029  -0.00026   0.00405   0.00584   0.01020   1.72048
   D61        2.97621  -0.00001   0.00707  -0.04997  -0.04271   2.93350
   D62        0.87897  -0.00237  -0.00778  -0.04806  -0.05575   0.82322
   D63       -1.25793  -0.00045   0.00328  -0.04398  -0.04051  -1.29844
   D64       -0.77525  -0.00180  -0.02187   0.01744  -0.00472  -0.77997
   D65        2.44810  -0.00356  -0.02698  -0.07223  -0.09881   2.34929
   D66        2.16061  -0.00162  -0.02308   0.07949   0.05600   2.21661
   D67       -0.89923  -0.00338  -0.02820  -0.01018  -0.03809  -0.93732
   D68        0.59389  -0.00132  -0.01005  -0.02677  -0.03681   0.55708
   D69        2.75432  -0.00148  -0.00105  -0.04824  -0.04910   2.70523
   D70       -1.43837  -0.00366  -0.01941  -0.04052  -0.05977  -1.49814
   D71       -1.40246  -0.00032  -0.00846  -0.03118  -0.03970  -1.44216
   D72        0.75797  -0.00049   0.00054  -0.05265  -0.05198   0.70598
   D73        2.84847  -0.00266  -0.01782  -0.04493  -0.06266   2.78581
   D74        2.76348  -0.00061  -0.00534  -0.04348  -0.04895   2.71453
   D75       -1.35927  -0.00077   0.00366  -0.06495  -0.06124  -1.42051
   D76        0.73122  -0.00294  -0.01470  -0.05723  -0.07191   0.65931
   D77       -0.05579  -0.00056  -0.00346   0.00103  -0.00182  -0.05761
   D78        3.02080   0.00061   0.00030   0.07174   0.07313   3.09393
   D79       -3.10893  -0.00058  -0.00338  -0.03009  -0.03349   3.14076
   D80       -0.03234   0.00058   0.00039   0.04063   0.04145   0.00911
   D81       -2.09857  -0.00129  -0.00487  -0.04410  -0.04868  -2.14725
   D82        2.10026  -0.00139  -0.00696  -0.03979  -0.04654   2.05372
   D83       -0.02366  -0.00021  -0.00140  -0.03329  -0.03442  -0.05808
   D84        0.94842  -0.00053  -0.00333  -0.00948  -0.01304   0.93539
   D85       -1.13593  -0.00063  -0.00542  -0.00518  -0.01090  -1.14683
   D86        3.02333   0.00055   0.00015   0.00133   0.00122   3.02455
   D87        0.02747  -0.00067  -0.00145  -0.03346  -0.03494  -0.00747
   D88       -3.03618  -0.00158  -0.00332  -0.06318  -0.06545  -3.10163
   D89        3.09786   0.00073   0.00394   0.04238   0.04716  -3.13817
   D90       -0.09422   0.00048   0.00076   0.05265   0.05395  -0.04027
   D91        0.02462  -0.00036   0.00075  -0.03229  -0.03171  -0.00709
   D92        3.11572  -0.00061  -0.00243  -0.02202  -0.02491   3.09081
   D93        0.00059   0.00003   0.00017   0.00171   0.00189   0.00248
   D94       -3.13806  -0.00003   0.00004  -0.00161  -0.00145  -3.13951
   D95        3.14076   0.00004   0.00022   0.00089   0.00104  -3.14138
   D96        0.00211  -0.00001   0.00009  -0.00243  -0.00229  -0.00018
   D97       -0.00953   0.00013  -0.00141   0.01426   0.01239   0.00286
   D98        3.12645   0.00004  -0.00150   0.00457   0.00266   3.12912
   D99       -3.10955  -0.00004   0.00041   0.00525   0.00555  -3.10400
   D100       0.02644  -0.00014   0.00032  -0.00444  -0.00418   0.02225
   D101      -3.11255   0.00034   0.00283  -0.00586  -0.00274  -3.11529
   D102       0.01393   0.00083   0.00493   0.01090   0.01590   0.02984
   D103      -0.02696   0.00013  -0.00049   0.00542   0.00492  -0.02204
   D104       3.09952   0.00062   0.00162   0.02219   0.02356   3.12309
   D105      -0.01047   0.00051   0.00228   0.01118   0.01298   0.00251
   D106       3.13696   0.00061   0.00235   0.02125   0.02300  -3.12323
   D107      -0.00770   0.00009   0.00025   0.00096   0.00129  -0.00641
   D108       3.13700   0.00002  -0.00028   0.00320   0.00294   3.13994
   D109       3.12739  -0.00005   0.00008  -0.01023  -0.01008   3.11731
   D110      -0.01109  -0.00012  -0.00046  -0.00799  -0.00843  -0.01952
   D111      -0.00953  -0.00005  -0.00064   0.00126   0.00062  -0.00891
   D112      -3.14105  -0.00017  -0.00100  -0.00242  -0.00346   3.13868
   D113       3.12895   0.00001  -0.00011  -0.00101  -0.00108   3.12787
   D114      -0.00257  -0.00010  -0.00047  -0.00468  -0.00515  -0.00773
   D115       0.00586   0.00010   0.00089  -0.00017   0.00091   0.00677
   D116      -3.13335  -0.00003   0.00042  -0.00679  -0.00619  -3.13954
   D117      -3.13867   0.00016   0.00102   0.00313   0.00424  -3.13443
   D118       0.00531   0.00003   0.00055  -0.00349  -0.00286   0.00244
   D119       0.01037   0.00002   0.00044  -0.00326  -0.00278   0.00759
   D120      -3.13808   0.00018   0.00109   0.00346   0.00459  -3.13349
   D121      -3.11642  -0.00042  -0.00148  -0.01955  -0.02111  -3.13753
   D122       0.01832  -0.00026  -0.00083  -0.01283  -0.01375   0.00458
   D123       0.00810   0.00002   0.00033  -0.00005   0.00023   0.00834
   D124       3.13959   0.00013   0.00067   0.00369   0.00434  -3.13926
   D125      -3.12663  -0.00014  -0.00031  -0.00680  -0.00714  -3.13377
   D126       0.00485  -0.00002   0.00003  -0.00306  -0.00303   0.00182
         Item               Value     Threshold  Converged?
 Maximum Force            0.031638     0.000450     NO 
 RMS     Force            0.004426     0.000300     NO 
 Maximum Displacement     0.705544     0.001800     NO 
 RMS     Displacement     0.131020     0.001200     NO 
 Predicted change in Energy=-1.167520D-02
 Lowest energy point so far.  Saving SCF results.
 GradGradGradGradGradGradGradGradGradGradGradGradGradGradGradGradGradGrad

 Leave Link  103 at Wed Aug 28 23:18:38 2019, MaxMem=   536870912 cpu:         1.3
 (Enter /pbs_home/pkowalski/g09d01/g09/l202.exe)
                          Input orientation:                          
 ---------------------------------------------------------------------
 Center     Atomic      Atomic             Coordinates (Angstroms)
 Number     Number       Type             X           Y           Z
 ---------------------------------------------------------------------
      1          6           0       -1.776487   -0.202045   -0.626837
      2          6           0       -3.073833    0.329497   -1.021970
      3          6           0       -3.831430   -0.792932   -1.353256
      4          8           0       -3.099014   -1.919509   -1.175745
      5          6           0       -1.882093   -1.545760   -0.735930
      6          6           0       -5.147942   -0.735049   -1.788810
      7          6           0       -0.602351    0.517270   -0.162695
      8          6           0       -0.261472    1.902575   -0.654294
      9          6           0        0.312277    0.119403    0.744885
     10          6           0        1.242329    1.995785   -0.376324
     11          6           0        1.389005    1.163111    0.901184
     12          9           0       -0.900300    2.844218    0.075994
     13          9           0       -0.549475    2.119886   -1.941402
     14          9           0        1.896945    1.378055   -1.371944
     15          9           0        1.696682    3.239437   -0.267119
     16          9           0        2.630131    0.669173    1.021806
     17          9           0        1.150347    1.928345    1.984372
     18          6           0       -0.839422   -1.435359    2.313419
     19          6           0        0.250385   -1.047935    1.612920
     20          6           0       -2.178051   -0.822100    2.468624
     21          1           0       -2.381326   -0.648077    3.534334
     22          1           0       -2.964089   -1.481873    2.075677
     23          1           0       -2.224155    0.135793    1.942381
     24          6           0       -0.896138   -2.632717   -0.541771
     25          1           0       -1.185076   -3.292638    0.288111
     26          1           0        0.096748   -2.221918   -0.337623
     27          1           0       -0.844076   -3.239244   -1.456743
     28          6           0       -5.709560    0.524831   -1.889097
     29          6           0        1.280168   -2.027395    1.906090
     30          6           0        0.679934   -2.923520    2.788814
     31          8           0       -0.601899   -2.553330    3.028923
     32          6           0        1.325903   -4.035361    3.311301
     33          6           0       -4.975491    1.674341   -1.556724
     34          6           0       -3.665403    1.595662   -1.119975
     35          1           0       -3.116918    2.500538   -0.866215
     36          1           0       -6.741967    0.625669   -2.230636
     37          1           0       -5.450611    2.653690   -1.645689
     38          1           0       -5.701589   -1.641686   -2.036086
     39          6           0        2.597210   -2.258369    1.492303
     40          6           0        3.258535   -3.360592    2.002902
     41          6           0        2.633502   -4.236770    2.905369
     42          1           0        4.289416   -3.554515    1.698725
     43          1           0        3.186806   -5.096130    3.290094
     44          1           0        0.818657   -4.710876    4.001266
     45          1           0        3.091345   -1.587626    0.789710
 ---------------------------------------------------------------------
                    Distance matrix (angstroms):
                    1          2          3          4          5
     1  C    0.000000
     2  C    1.456632   0.000000
     3  C    2.258234   1.394112   0.000000
     4  O    2.236081   2.254397   1.355404   0.000000
     5  C    1.352266   2.240234   2.178934   1.346856   0.000000
     6  C    3.605688   2.454226   1.387899   2.444770   3.525844
     7  C    1.453078   2.623325   3.682528   3.632834   2.494480
     8  C    2.593347   3.243322   4.527571   4.788724   3.811048
     9  C    2.519501   3.825135   4.733377   4.413942   3.127433
    10  C    3.742521   4.671470   5.871488   5.900497   4.736441
    11  C    3.770787   4.930554   6.013446   5.827391   4.551725
    12  F    3.246751   3.500513   4.884990   5.393912   4.571109
    13  F    2.936836   3.228504   4.427375   4.837674   4.082401
    14  F    4.067677   5.092209   6.125994   5.989326   4.820201
    15  F    4.902662   5.638738   6.928182   7.102043   5.993790
    16  F    4.784906   6.068576   7.037787   6.659851   5.325010
    17  F    4.463555   5.425690   6.585074   6.545944   5.353983
    18  C    3.323290   4.385446   4.775911   4.185024   3.224575
    19  C    3.136917   4.459864   5.052171   4.444633   3.211291
    20  C    3.182389   3.783233   4.164286   3.915854   3.298551
    21  H    4.228489   4.711171   5.100227   4.931173   4.392064
    22  H    3.217444   3.590059   3.603401   3.283516   3.013293
    23  H    2.629719   3.089798   3.782470   3.835669   3.180876
    24  C    2.586584   3.707784   3.557985   2.400677   1.480298
    25  H    3.276989   4.289939   3.993220   2.773358   2.141512
    26  H    2.769934   4.126818   4.301638   3.317649   2.128767
    27  H    3.283704   4.230456   3.862569   2.627814   2.113041
    28  C    4.194128   2.781568   2.356055   3.646727   4.501848
    29  C    4.369297   5.752025   6.186733   5.355985   4.148751
    30  C    5.010699   6.260588   6.484486   5.568323   4.570123
    31  O    4.502530   5.552557   5.721220   4.931181   4.102221
    32  C    6.310948   7.562202   7.672647   6.647579   5.733187
    33  C    3.823499   2.389743   2.727217   4.072109   4.540029
    34  C    2.653854   1.400976   2.405694   3.560946   3.632660
    35  H    3.026221   2.177048   3.405096   4.430908   4.232528
    36  H    5.283302   3.873473   3.354616   4.567476   5.528799
    37  H    4.763662   3.382303   3.819223   5.163817   5.585459
    38  H    4.411913   3.437891   2.164287   2.755135   4.035859
    39  C    5.277163   6.721559   7.181373   6.299228   5.053414
    40  C    6.499492   7.928777   8.253743   7.252513   6.100892
    41  C    6.942872   8.297497   8.472972   7.408571   6.394622
    42  H    7.310435   8.758149   9.104343   8.094734   6.931823
    43  H    7.995542   9.339536   9.451658   8.339435   7.382936
    44  H    6.963021   8.111088   8.102130   7.066918   6.305001
    45  H    5.255684   6.705741   7.290312   6.503360   5.202347
                    6          7          8          9         10
     6  C    0.000000
     7  C    4.987479   0.000000
     8  C    5.667608   1.508952   0.000000
     9  C    6.079777   1.348534   2.338074   0.000000
    10  C    7.091413   2.373708   1.532114   2.375482   0.000000
    11  C    7.319204   2.348286   2.385454   1.507680   1.531955
    12  F    5.859275   2.358057   1.352078   3.056530   2.348466
    13  F    5.414780   2.394780   1.336719   3.458423   2.382317
    14  F    7.366778   2.906839   2.334289   2.928539   1.342152
    15  F    8.059836   3.564639   2.402389   3.560245   1.328545
    16  F    8.388673   3.446021   3.562577   2.398204   2.375008
    17  F    7.810186   3.110141   2.992734   2.347543   2.363450
    18  C    5.990164   3.162294   4.503682   2.490782   4.831269
    19  C    6.388396   2.515916   3.756030   1.456019   3.768988
    20  C    5.191684   3.346727   4.566152   3.171662   5.266232
    21  H    5.999800   4.265068   5.342678   3.952917   5.950977
    22  H    4.501247   3.818991   5.119705   3.881968   5.983342
    23  H    4.819615   2.684607   3.703561   2.804951   4.566451
    24  C    4.820175   3.186288   4.580866   3.269543   5.101318
    25  H    5.153559   3.880489   5.360168   3.754029   5.856722
    26  H    5.641232   2.832400   4.152112   2.588447   4.370683
    27  H    4.990444   3.980501   5.236569   4.179094   5.738112
    28  C    1.383029   5.391113   5.753658   6.585192   7.265050
    29  C    7.526157   3.781411   4.937294   2.625633   4.625670
    30  C    7.727108   4.711125   6.002702   3.684047   5.876560
    31  O    6.869004   4.428884   5.791120   3.632637   5.974223
    32  C    8.877717   6.042621   7.314697   4.987584   7.069674
    33  C    2.426678   4.733548   4.805044   5.972916   6.337030
    34  C    2.842090   3.385498   3.449319   4.634542   4.979855
    35  H    3.930046   3.278923   2.925072   4.474911   4.415632
    36  H    2.141887   6.479430   6.790594   7.672835   8.310516
    37  H    3.405238   5.501743   5.336122   6.734117   6.843944
    38  H    1.090716   5.845760   6.638224   6.855787   8.012741
    39  C    8.548309   4.547569   5.485744   3.381324   4.839969
    40  C    9.588505   5.885072   6.866736   4.730054   6.198111
    41  C    9.739006   6.518026   7.664439   5.388137   7.179806
    42  H   10.448733   6.631267   7.485125   5.497737   6.663062
    43  H   10.690291   7.601956   8.742464   6.476325   8.216987
    44  H    9.215883   6.833107   8.159574   5.847396   8.020106
    45  H    8.675338   4.356725   5.050547   3.261774   4.197538
                   11         12         13         14         15
    11  C    0.000000
    12  F    2.957698   0.000000
    13  F    3.571193   2.172009   0.000000
    14  F    2.339084   3.474297   2.619077   0.000000
    15  F    2.402234   2.649196   3.016925   2.173818   0.000000
    16  F    1.341238   4.253155   4.582037   2.601944   3.023063
    17  F    1.347530   2.947182   4.282264   3.482109   2.662078
    18  C    3.703018   4.829550   5.552238   5.383763   5.911406
    19  C    2.586841   4.339939   4.827843   4.184016   4.899783
    20  C    4.372850   4.560615   5.545798   6.016330   6.244512
    21  H    4.942598   5.133193   6.403201   6.817651   6.796614
    22  H    5.227313   5.193556   5.911004   6.610214   7.035784
    23  H    3.897999   3.545639   4.671718   5.432442   5.466942
    24  C    4.659647   5.511667   4.966526   4.957498   6.424978
    25  H    5.182224   6.147120   5.888135   5.836952   7.161062
    26  H    3.829228   5.179856   4.673433   4.155759   5.691323
    27  H    5.470576   6.273831   5.389060   5.370273   7.060026
    28  C    7.653933   5.689474   5.401242   7.671659   8.053093
    29  C    3.346791   5.642367   5.945648   4.766865   5.712778
    30  C    4.557026   6.566836   7.022987   6.107092   6.953743
    31  O    4.722595   6.159737   6.822451   6.408404   7.050072
    32  C    5.730337   7.921604   8.306323   7.180804   8.115742
    33  C    6.841744   4.543298   4.464986   6.881301   6.973557
    34  C    5.460698   3.261139   3.264745   5.572303   5.672858
    35  H    5.021529   2.432955   2.809393   5.162804   4.906693
    36  H    8.729825   6.660899   6.376778   8.714025   9.049750
    37  H    7.449075   4.868862   4.938980   7.462490   7.302557
    38  H    8.171350   6.901927   6.379865   8.203514   9.038198
    39  C    3.676372   6.346251   6.392267   4.681652   5.842293
    40  C    5.017252   7.714179   7.752040   5.974804   7.152116
    41  C    5.892728   8.404374   8.604046   7.096772   8.175328
    42  H    5.595038   8.397035   8.298447   6.283563   7.532901
    43  H    6.936648   9.491259   9.664328   8.081671   9.184547
    44  H    6.666298   8.685737   9.156768   8.192019   9.066285
    45  H    3.236810   6.006984   5.870280   3.859352   5.134443
                   16         17         18         19         20
    16  F    0.000000
    17  F    2.168365   0.000000
    18  C    4.258535   3.921983   0.000000
    19  C    2.993504   3.131477   1.352212   0.000000
    20  C    5.237919   4.344845   1.480575   2.584672   0.000000
    21  H    5.758702   4.638215   2.118470   3.282929   1.098791
    22  H    6.085471   5.344765   2.138433   3.276476   1.098893
    23  H    4.969512   3.821291   2.126893   2.762807   1.093900
    24  C    5.077581   5.601141   3.096610   2.910110   3.739534
    25  H    5.548880   5.965749   2.769627   2.975628   3.441540
    26  H    4.077313   4.870976   2.919437   2.281766   3.874173
    27  H    5.786972   6.520964   4.179491   3.927151   4.799019
    28  C    8.834288   8.001996   6.724710   7.089334   5.768493
    29  C    3.142585   3.958643   2.238099   1.451118   3.705193
    30  C    4.453429   4.940547   2.179236   2.255008   3.561821
    31  O    4.985887   4.924110   1.348415   2.235547   2.407353
    32  C    5.392165   6.112066   3.527664   3.600827   4.828338
    33  C    8.093495   7.080237   6.461835   6.690830   5.501028
    34  C    6.714116   5.739259   5.381585   5.458087   4.575569
    35  H    6.320372   5.163604   5.548725   5.484204   4.800265
    36  H    9.920509   9.041674   7.728927   8.152721   6.708831
    37  H    8.737976   7.568098   7.325157   7.538031   6.302248
    38  H    9.171060   8.709663   6.526977   7.006695   5.777496
    39  C    2.965292   4.456918   3.627949   2.643348   5.081259
    40  C    4.194812   5.693650   4.538303   3.814373   6.018082
    41  C    5.255102   6.407544   4.501056   4.185492   5.916229
    42  H    4.588136   6.324326   5.583337   4.754375   7.063071
    43  H    6.220429   7.429355   5.528621   5.274786   6.908244
    44  H    6.411205   6.946735   4.040676   4.409566   5.143135
    45  H    2.315109   4.190076   4.218507   3.006658   5.583127
                   21         22         23         24         25
    21  H    0.000000
    22  H    1.778345   0.000000
    23  H    1.781424   1.783849   0.000000
    24  C    4.770662   3.528725   3.949593   0.000000
    25  H    4.354616   3.104698   3.945939   1.098947   0.000000
    26  H    4.858999   3.967418   4.017935   1.093734   1.783552
    27  H    5.829935   4.478929   4.984931   1.098981   1.778665
    28  C    6.470430   5.223400   5.194191   5.912227   6.307476
    29  C    4.237951   4.282531   4.118371   3.330877   3.208757
    30  C    3.886484   3.983192   4.302276   3.696128   3.141342
    31  O    2.655520   2.763447   3.323202   3.583676   2.898055
    32  C    5.026627   5.143063   5.645829   4.663801   3.999541
    33  C    6.167835   5.215531   4.709640   6.018472   6.514717
    34  C    5.324079   4.491688   3.685978   5.087469   5.659523
    35  H    5.460743   4.953553   3.778526   5.602449   6.214931
    36  H    7.339789   6.103968   6.169658   6.902396   7.250948
    37  H    6.866937   6.093787   5.442800   7.064556   7.569226
    38  H    6.560563   4.942271   5.574960   5.129082   5.341013
    39  C    5.616827   5.645469   5.401865   4.059689   4.101888
    40  C    6.442907   6.500457   6.502943   4.926101   4.763487
    41  C    6.198614   6.293717   6.606321   5.187881   4.724718
    42  H    7.504375   7.553230   7.490283   5.723591   5.659371
    43  H    7.130843   7.236793   7.646427   6.117354   5.601593
    44  H    5.192712   5.333247   6.081769   5.281899   4.451277
    45  H    6.194016   6.191379   5.705555   4.331867   4.631030
                   26         27         28         29         30
    26  H    0.000000
    27  H    1.781161   0.000000
    28  C    6.607943   6.166695   0.000000
    29  C    2.544124   4.158081   8.353059   0.000000
    30  C    3.256832   4.521841   8.637106   1.393744   0.000000
    31  O    3.454211   4.544263   7.729825   2.253783   1.355651
    32  C    4.256060   5.298760   9.865963   2.451253   1.387969
    33  C    6.511117   6.420429   1.403818   8.051533   8.485744
    34  C    5.416620   5.607996   2.432448   6.836833   7.388071
    35  H    5.736606   6.201583   3.416357   6.893636   7.562786
    36  H    7.645932   7.093771   1.092100   9.407757   9.637232
    37  H    7.500385   7.482148   2.158320   8.934823   9.399663
    38  H    6.069774   5.146189   2.171512   8.027107   8.102259
    39  C    3.098753   4.636965   9.390553   1.399703   2.408176
    40  C    4.095307   5.367988  10.520024   2.387619   2.730910
    41  C    4.583857   5.667153  10.736220   2.776943   2.356828
    42  H    4.847782   6.033996  11.379501   3.380928   3.822932
    43  H    5.565059   6.498346  11.728791   3.868834   3.354984
    44  H    5.053912   5.892389  10.233603   3.435670   2.164238
    45  H    3.262026   4.823062   9.438983   2.172570   3.405280
                   31         32         33         34         35
    31  O    0.000000
    32  C    2.447974   0.000000
    33  C    7.617720   9.798262   0.000000
    34  C    6.619105   8.732569   1.383210   0.000000
    35  H    6.858499   8.939143   2.147951   1.088132   0.000000
    36  H    8.687314  10.841070   2.162016   3.411701   4.303227
    37  H    8.513229  10.734817   1.092144   2.140739   2.465189
    38  H    7.245153   9.149310   3.428272   3.932650   5.020672
    39  C    3.561250   2.843005   9.061378   7.803709   7.801350
    40  C    4.075211   2.429463  10.286918   9.069605   9.123107
    41  C    3.649254   1.383894  10.618299   9.481395   9.627227
    42  H    5.166891   3.407936  11.125528   9.886786   9.904361
    43  H    4.570375   2.142111  11.659932  10.544267  10.710799
    44  H    2.760152   1.090720  10.258382   9.279350   9.549116
    45  H    4.425688   3.932762   9.012215   7.709336   7.615622
                   36         37         38         39         40
    36  H    0.000000
    37  H    2.474396   0.000000
    38  H    2.502226   4.320377   0.000000
    39  C   10.459359   9.936938   9.038800   0.000000
    40  C   11.568196  11.195223   9.977569   1.383097   0.000000
    41  C   11.743989  11.556100  10.031260   2.431489   1.404564
    42  H   12.434035  12.024767  10.836416   2.141533   1.092175
    43  H   12.719983  12.610576  10.922680   3.410654   2.161967
    44  H   11.156987  11.199494   9.401232   3.933565   3.430704
    45  H   10.522128   9.843014   9.236002   1.089818   2.154808
                   41         42         43         44         45
    41  C    0.000000
    42  H    2.159517   0.000000
    43  H    1.092089   2.474830   0.000000
    44  H    2.172425   4.322619   2.502461   0.000000
    45  H    3.421052   2.475951   4.309366   5.023335   0.000000
 Stoichiometry    C23H14F6O2
 Framework group  C1[X(C23H14F6O2)]
 Deg. of freedom   129
 Full point group                 C1      NOp   1
 RotChk:  IX=0 Diff= 1.69D-02
 Largest Abelian subgroup         C1      NOp   1
 Largest concise Abelian subgroup C1      NOp   1
                         Standard orientation:                         
 ---------------------------------------------------------------------
 Center     Atomic      Atomic             Coordinates (Angstroms)
 Number     Number       Type             X           Y           Z
 ---------------------------------------------------------------------
      1          6           0       -1.469591   -0.511959   -0.414143
      2          6           0       -2.872298   -0.757005   -0.107315
      3          6           0       -3.122167   -2.040957   -0.589580
      4          8           0       -1.995739   -2.562674   -1.133723
      5          6           0       -1.022614   -1.639505   -1.012032
      6          6           0       -4.354689   -2.672890   -0.501180
      7          6           0       -0.665938    0.662038   -0.118662
      8          6           0       -1.251772    2.052422   -0.094837
      9          6           0        0.645072    0.716026    0.192597
     10          6           0       -0.021695    2.937830   -0.319189
     11          6           0        1.082451    2.145580    0.387979
     12          9           0       -1.777373    2.333538    1.118766
     13          9           0       -2.201203    2.269065   -1.010514
     14          9           0        0.244173    2.969430   -1.634365
     15          9           0       -0.162757    4.182709    0.122863
     16          9           0        2.290363    2.432729   -0.119382
     17          9           0        1.109531    2.455465    1.699114
     18          6           0        1.227911   -1.443214    1.288943
     19          6           0        1.533594   -0.399767    0.485044
     20          6           0        0.031878   -1.733312    2.112018
     21          1           0        0.332400   -1.877882    3.158979
     22          1           0       -0.469923   -2.650067    1.772430
     23          1           0       -0.677873   -0.902369    2.062989
     24          6           0        0.285881   -1.987834   -1.610188
     25          1           0        0.765235   -2.816868   -1.071108
     26          1           0        0.957353   -1.124535   -1.600409
     27          1           0        0.133174   -2.302362   -2.652067
     28          6           0       -5.371782   -1.958796    0.105747
     29          6           0        2.877770   -0.652158    0.000036
     30          6           0        3.250992   -1.857173    0.592630
     31          8           0        2.244890   -2.324766    1.371673
     32          6           0        4.477127   -2.471002    0.377536
     33          6           0       -5.150792   -0.666518    0.607628
     34          6           0       -3.913530   -0.055216    0.514025
     35          1           0       -3.765591    0.946616    0.912116
     36          1           0       -6.362272   -2.409593    0.197365
     37          1           0       -5.975910   -0.131580    1.082812
     38          1           0       -4.502536   -3.680109   -0.892732
     39          6           0        3.764052   -0.024523   -0.882996
     40          6           0        4.991697   -0.619970   -1.109470
     41          6           0        5.347419   -1.826111   -0.483782
     42          1           0        5.700863   -0.142444   -1.789101
     43          1           0        6.326318   -2.266814   -0.684274
     44          1           0        4.729399   -3.414393    0.863378
     45          1           0        3.497703    0.909576   -1.377183
 ---------------------------------------------------------------------
 Rotational constants (GHZ):      0.2181925      0.1346364      0.0962911
 Leave Link  202 at Wed Aug 28 23:18:39 2019, MaxMem=   536870912 cpu:         0.0
 (Enter /pbs_home/pkowalski/g09d01/g09/l301.exe)
 Basis read from rwf:  (5D, 7F)
 No pseudopotential information found on rwf file.
 There are   535 symmetry adapted cartesian basis functions of A   symmetry.
 There are   504 symmetry adapted basis functions of A   symmetry.
   504 basis functions,   873 primitive gaussians,   535 cartesian basis functions
   111 alpha electrons      111 beta electrons
       nuclear repulsion energy      3333.4133340381 Hartrees.
 IExCor=32609 DFT=T Ex+Corr=LC-wPBE ExCW=0 ScaHFX=  1.000000
 ScaDFX=  1.000000  0.000000  1.000000  1.000000 ScalE2=  1.000000  1.000000
 IRadAn=      0 IRanWt=     -1 IRanGd=            0 ICorTp=0 IEmpDi=131
  HFx wShort=  0.000000 wLong=  0.400000 cFull=  0.000000 cShort=  0.000000 cLong=  1.000000
  DFx wShort=  0.000000 wLong=  0.400000 cFull=  0.000000 cShort=  0.000000 cLong=  1.000000
 NAtoms=   45 NActive=   45 NUniq=   45 SFac= 1.00D+00 NAtFMM=   60 NAOKFM=F Big=F
 Integral buffers will be    131072 words long.
 Raffenetti 2 integral format.
 Two-electron integral symmetry is turned on.
 R6Disp:  Grimme-D3 Dispersion energy=       -0.0415226032 Hartrees.
 Nuclear repulsion after empirical dispersion term =     3333.3718114349 Hartrees.
 No density basis found on file   724.
 Leave Link  301 at Wed Aug 28 23:18:39 2019, MaxMem=   536870912 cpu:         0.6
 (Enter /pbs_home/pkowalski/g09d01/g09/l302.exe)
 NPDir=0 NMtPBC=     1 NCelOv=     1 NCel=       1 NClECP=     1 NCelD=      1
         NCelK=      1 NCelE2=     1 NClLst=     1 CellRange=     0.0.
 One-electron integrals computed using PRISM.
 NBasis=   504 RedAO= T EigKep=  2.32D-04  NBF=   504
 NBsUse=   504 1.00D-06 EigRej= -1.00D+00 NBFU=   504
 Precomputing XC quadrature grid using
 IXCGrd= 4 IRadAn=           0 IRanWt=          -1 IRanGd=           0 AccXCQ= 0.00D+00.
 Generated NRdTot=       0 NPtTot=           0 NUsed=           0 NTot=          32
 NSgBfM=   524   524   524   524   524 MxSgAt=    45 MxSgA2=    45.
 Leave Link  302 at Wed Aug 28 23:18:40 2019, MaxMem=   536870912 cpu:         9.8
 (Enter /pbs_home/pkowalski/g09d01/g09/l303.exe)
 DipDrv:  MaxL=1.
 Leave Link  303 at Wed Aug 28 23:18:40 2019, MaxMem=   536870912 cpu:         1.1
 (Enter /pbs_home/pkowalski/g09d01/g09/l401.exe)
 Initial guess from the checkpoint file:  "dae0097freq_open_lc-wpbe_air_D3.chk"
 B after Tr=     0.000000    0.000000    0.000000
         Rot=    0.999984    0.000674    0.005532    0.001096 Ang=   0.65 deg.
 Guess basis will be translated and rotated to current coordinates.
 JPrj=2 DoOrth=T DoCkMO=T.
 Generating alternative initial guess.
 ExpMin= 1.22D-01 ExpMax= 2.89D+03 ExpMxC= 4.35D+02 IAcc=1 IRadAn=         1 AccDes= 0.00D+00
 Harris functional with IExCor=32609 and IRadAn=       1 diagonalized for initial guess.
 HarFok:  IExCor=32609 AccDes= 0.00D+00 IRadAn=         1 IDoV= 1 UseB2=F ITyADJ=14
 ICtDFT=  3500011 ScaDFX=  1.000000  1.000000  1.000000  1.000000
 FoFCou: FMM=F IPFlag=           0 FMFlag=      100000 FMFlg1=           0
         NFxFlg=           0 DoJE=T BraDBF=F KetDBF=T FulRan=T
         wScrn=  0.000000 ICntrl=     500 IOpCl=  0 I1Cent=   200000004 NGrid=           0
         NMat0=    1 NMatS0=      1 NMatT0=    0 NMatD0=    1 NMtDS0=    0 NMtDT0=    0
 Petite list used in FoFCou.
 Harris En= -1631.88806382624    
 Leave Link  401 at Wed Aug 28 23:18:44 2019, MaxMem=   536870912 cpu:        26.5
 (Enter /pbs_home/pkowalski/g09d01/g09/l502.exe)
 Closed shell SCF:
 Using DIIS extrapolation, IDIIS=  1040.
 Integral symmetry usage will be decided dynamically.
 IVT=      885537 IEndB=      885537 NGot=   536870912 MDV=   536288776
 LenX=   536288776 LenY=   536002016
 Requested convergence on RMS density matrix=1.00D-08 within 128 cycles.
 Requested convergence on MAX density matrix=1.00D-06.
 Requested convergence on             energy=1.00D-06.
 No special actions if energy rises.
 Fock matrices will be formed incrementally for  20 cycles.
 Integral accuracy reduced to 1.0D-05 until final iterations.

 Cycle   1  Pass 0  IDiag  1:
 FoFJK:  IHMeth= 1 ICntrl=       0 DoSepK=T KAlg= 0 I1Cent=   0 FoldK=F
 IRaf=         1 NMat=   1 IRICut=       1 DoRegI=T DoRafI=F ISym2E= 0.
 FoFCou: FMM=F IPFlag=           0 FMFlag=      100000 FMFlg1=           0
         NFxFlg=           0 DoJE=T BraDBF=F KetDBF=F FulRan=T
         wScrn=  0.000000 ICntrl=     500 IOpCl=  0 I1Cent=           0 NGrid=           0
         NMat0=    1 NMatS0=      1 NMatT0=    0 NMatD0=    1 NMtDS0=    0 NMtDT0=    0
 Symmetry not used in FoFCou.
 E= -1632.15215291304    
 DIIS: error= 4.10D-03 at cycle   1 NSaved=   1.
 NSaved= 1 IEnMin= 1 EnMin= -1632.15215291304     IErMin= 1 ErrMin= 4.10D-03
 ErrMax= 4.10D-03  0.00D+00 EMaxC= 1.00D-01 BMatC= 3.35D-02 BMatP= 3.35D-02
 IDIUse=3 WtCom= 9.59D-01 WtEn= 4.10D-02
 Coeff-Com:  0.100D+01
 Coeff-En:   0.100D+01
 Coeff:      0.100D+01
 Gap=     0.710 Goal=   None    Shift=    0.000
 GapD=    0.710 DampG=2.000 DampE=1.000 DampFc=2.0000 IDamp=-1.
 RMSDP=8.29D-04 MaxDP=4.85D-02              OVMax= 1.85D-02

 Cycle   2  Pass 0  IDiag  1:
 RMSU=  8.28D-04    CP:  1.00D+00
 E= -1632.18891109292     Delta-E=       -0.036758179875 Rises=F Damp=F
 DIIS: error= 1.09D-03 at cycle   2 NSaved=   2.
 NSaved= 2 IEnMin= 2 EnMin= -1632.18891109292     IErMin= 2 ErrMin= 1.09D-03
 ErrMax= 1.09D-03  0.00D+00 EMaxC= 1.00D-01 BMatC= 1.53D-03 BMatP= 3.35D-02
 IDIUse=3 WtCom= 9.89D-01 WtEn= 1.09D-02
 Coeff-Com: -0.971D-01 0.110D+01
 Coeff-En:   0.000D+00 0.100D+01
 Coeff:     -0.960D-01 0.110D+01
 Gap=     0.331 Goal=   None    Shift=    0.000
 RMSDP=1.75D-04 MaxDP=4.73D-03 DE=-3.68D-02 OVMax= 7.76D-03

 Cycle   3  Pass 0  IDiag  1:
 RMSU=  1.57D-04    CP:  1.00D+00  1.09D+00
 E= -1632.19144013677     Delta-E=       -0.002529043851 Rises=F Damp=F
 DIIS: error= 1.02D-03 at cycle   3 NSaved=   3.
 NSaved= 3 IEnMin= 3 EnMin= -1632.19144013677     IErMin= 3 ErrMin= 1.02D-03
 ErrMax= 1.02D-03  0.00D+00 EMaxC= 1.00D-01 BMatC= 6.71D-04 BMatP= 1.53D-03
 IDIUse=3 WtCom= 9.90D-01 WtEn= 1.02D-02
 Coeff-Com: -0.720D-01 0.442D+00 0.630D+00
 Coeff-En:   0.000D+00 0.000D+00 0.100D+01
 Coeff:     -0.713D-01 0.438D+00 0.634D+00
 Gap=     0.331 Goal=   None    Shift=    0.000
 RMSDP=8.42D-05 MaxDP=6.08D-03 DE=-2.53D-03 OVMax= 3.75D-03

 Cycle   4  Pass 0  IDiag  1:
 RMSU=  6.85D-05    CP:  1.00D+00  1.14D+00  7.81D-01
 E= -1632.19202883141     Delta-E=       -0.000588694644 Rises=F Damp=F
 DIIS: error= 4.19D-04 at cycle   4 NSaved=   4.
 NSaved= 4 IEnMin= 4 EnMin= -1632.19202883141     IErMin= 4 ErrMin= 4.19D-04
 ErrMax= 4.19D-04  0.00D+00 EMaxC= 1.00D-01 BMatC= 6.72D-05 BMatP= 6.71D-04
 IDIUse=3 WtCom= 9.96D-01 WtEn= 4.19D-03
 Coeff-Com: -0.248D-02-0.813D-01 0.180D+00 0.904D+00
 Coeff-En:   0.000D+00 0.000D+00 0.000D+00 0.100D+01
 Coeff:     -0.247D-02-0.809D-01 0.179D+00 0.904D+00
 Gap=     0.331 Goal=   None    Shift=    0.000
 RMSDP=2.95D-05 MaxDP=1.20D-03 DE=-5.89D-04 OVMax= 1.59D-03

 Cycle   5  Pass 0  IDiag  1:
 RMSU=  2.02D-05    CP:  1.00D+00  1.14D+00  9.10D-01  1.10D+00
 E= -1632.19211749921     Delta-E=       -0.000088667796 Rises=F Damp=F
 DIIS: error= 1.26D-04 at cycle   5 NSaved=   5.
 NSaved= 5 IEnMin= 5 EnMin= -1632.19211749921     IErMin= 5 ErrMin= 1.26D-04
 ErrMax= 1.26D-04  0.00D+00 EMaxC= 1.00D-01 BMatC= 9.39D-06 BMatP= 6.72D-05
 IDIUse=3 WtCom= 9.99D-01 WtEn= 1.26D-03
 Coeff-Com:  0.484D-02-0.709D-01 0.216D-01 0.378D+00 0.667D+00
 Coeff-En:   0.000D+00 0.000D+00 0.000D+00 0.000D+00 0.100D+01
 Coeff:      0.484D-02-0.708D-01 0.216D-01 0.377D+00 0.667D+00
 Gap=     0.331 Goal=   None    Shift=    0.000
 RMSDP=1.02D-05 MaxDP=4.01D-04 DE=-8.87D-05 OVMax= 5.87D-04

 Cycle   6  Pass 0  IDiag  1:
 RMSU=  7.35D-06    CP:  1.00D+00  1.14D+00  9.38D-01  1.16D+00  8.29D-01
 E= -1632.19212802454     Delta-E=       -0.000010525333 Rises=F Damp=F
 DIIS: error= 2.48D-05 at cycle   6 NSaved=   6.
 NSaved= 6 IEnMin= 6 EnMin= -1632.19212802454     IErMin= 6 ErrMin= 2.48D-05
 ErrMax= 2.48D-05  0.00D+00 EMaxC= 1.00D-01 BMatC= 6.75D-07 BMatP= 9.39D-06
 IDIUse=1 WtCom= 1.00D+00 WtEn= 0.00D+00
 Coeff-Com:  0.161D-02-0.101D-01-0.148D-01 0.325D-02 0.172D+00 0.848D+00
 Coeff:      0.161D-02-0.101D-01-0.148D-01 0.325D-02 0.172D+00 0.848D+00
 Gap=     0.331 Goal=   None    Shift=    0.000
 RMSDP=3.95D-06 MaxDP=1.19D-04 DE=-1.05D-05 OVMax= 3.35D-04

 Initial convergence to 1.0D-05 achieved.  Increase integral accuracy.
 Cycle   7  Pass 1  IDiag  1:
 E= -1632.19203821000     Delta-E=        0.000089814538 Rises=F Damp=F
 DIIS: error= 1.62D-04 at cycle   1 NSaved=   1.
 NSaved= 1 IEnMin= 1 EnMin= -1632.19203821000     IErMin= 1 ErrMin= 1.62D-04
 ErrMax= 1.62D-04  0.00D+00 EMaxC= 1.00D-01 BMatC= 9.62D-06 BMatP= 9.62D-06
 IDIUse=3 WtCom= 9.98D-01 WtEn= 1.62D-03
 Coeff-Com:  0.100D+01
 Coeff-En:   0.100D+01
 Coeff:      0.100D+01
 Gap=     0.331 Goal=   None    Shift=    0.000
 RMSDP=3.95D-06 MaxDP=1.19D-04 DE= 8.98D-05 OVMax= 3.39D-04

 Cycle   8  Pass 1  IDiag  1:
 RMSU=  1.74D-04    CP:  1.00D+00
 E= -1632.19204703619     Delta-E=       -0.000008826185 Rises=F Damp=F
 DIIS: error= 1.90D-05 at cycle   2 NSaved=   2.
 NSaved= 2 IEnMin= 2 EnMin= -1632.19204703619     IErMin= 2 ErrMin= 1.90D-05
 ErrMax= 1.90D-05  0.00D+00 EMaxC= 1.00D-01 BMatC= 2.86D-07 BMatP= 9.62D-06
 IDIUse=1 WtCom= 1.00D+00 WtEn= 0.00D+00
 Coeff-Com:  0.103D-01 0.990D+00
 Coeff:      0.103D-01 0.990D+00
 Gap=     0.331 Goal=   None    Shift=    0.000
 RMSDP=9.79D-06 MaxDP=3.86D-04 DE=-8.83D-06 OVMax= 2.25D-04

 Cycle   9  Pass 1  IDiag  1:
 RMSU=  3.76D-06    CP:  1.00D+00  1.05D+00
 E= -1632.19204730069     Delta-E=       -0.000000264498 Rises=F Damp=F
 DIIS: error= 2.38D-05 at cycle   3 NSaved=   3.
 NSaved= 3 IEnMin= 3 EnMin= -1632.19204730069     IErMin= 2 ErrMin= 1.90D-05
 ErrMax= 2.38D-05  0.00D+00 EMaxC= 1.00D-01 BMatC= 3.74D-07 BMatP= 2.86D-07
 IDIUse=1 WtCom= 1.00D+00 WtEn= 0.00D+00
 Coeff-Com: -0.239D-01 0.546D+00 0.478D+00
 Coeff:     -0.239D-01 0.546D+00 0.478D+00
 Gap=     0.331 Goal=   None    Shift=    0.000
 RMSDP=1.61D-06 MaxDP=5.90D-05 DE=-2.64D-07 OVMax= 1.03D-04

 Cycle  10  Pass 1  IDiag  1:
 RMSU=  1.24D-06    CP:  1.00D+00  1.06D+00  7.99D-01
 E= -1632.19204730492     Delta-E=       -0.000000004236 Rises=F Damp=F
 DIIS: error= 1.68D-06 at cycle   4 NSaved=   4.
 NSaved= 4 IEnMin= 4 EnMin= -1632.19204730492     IErMin= 4 ErrMin= 1.68D-06
 ErrMax= 1.68D-06  0.00D+00 EMaxC= 1.00D-01 BMatC= 2.25D-09 BMatP= 2.86D-07
 IDIUse=1 WtCom= 1.00D+00 WtEn= 0.00D+00
 Coeff-Com: -0.441D-02 0.655D-01 0.700D-01 0.869D+00
 Coeff:     -0.441D-02 0.655D-01 0.700D-01 0.869D+00
 Gap=     0.331 Goal=   None    Shift=    0.000
 RMSDP=3.52D-07 MaxDP=1.57D-05 DE=-4.24D-09 OVMax= 2.07D-05

 Cycle  11  Pass 1  IDiag  1:
 RMSU=  2.18D-07    CP:  1.00D+00  1.06D+00  8.47D-01  1.12D+00
 E= -1632.19204730978     Delta-E=       -0.000000004857 Rises=F Damp=F
 DIIS: error= 9.92D-07 at cycle   5 NSaved=   5.
 NSaved= 5 IEnMin= 5 EnMin= -1632.19204730978     IErMin= 5 ErrMin= 9.92D-07
 ErrMax= 9.92D-07  0.00D+00 EMaxC= 1.00D-01 BMatC= 8.30D-10 BMatP= 2.25D-09
 IDIUse=1 WtCom= 1.00D+00 WtEn= 0.00D+00
 Coeff-Com:  0.330D-02-0.873D-01-0.781D-01 0.292D+00 0.871D+00
 Coeff:      0.330D-02-0.873D-01-0.781D-01 0.292D+00 0.871D+00
 Gap=     0.331 Goal=   None    Shift=    0.000
 RMSDP=2.15D-07 MaxDP=9.79D-06 DE=-4.86D-09 OVMax= 1.83D-05

 Cycle  12  Pass 1  IDiag  1:
 RMSU=  1.32D-07    CP:  1.00D+00  1.06D+00  8.68D-01  1.22D+00  1.32D+00
 E= -1632.19204731163     Delta-E=       -0.000000001848 Rises=F Damp=F
 DIIS: error= 3.29D-07 at cycle   6 NSaved=   6.
 NSaved= 6 IEnMin= 6 EnMin= -1632.19204731163     IErMin= 6 ErrMin= 3.29D-07
 ErrMax= 3.29D-07  0.00D+00 EMaxC= 1.00D-01 BMatC= 1.16D-10 BMatP= 8.30D-10
 IDIUse=1 WtCom= 1.00D+00 WtEn= 0.00D+00
 Coeff-Com:  0.163D-02-0.357D-01-0.355D-01-0.278D-01 0.270D+00 0.828D+00
 Coeff:      0.163D-02-0.357D-01-0.355D-01-0.278D-01 0.270D+00 0.828D+00
 Gap=     0.331 Goal=   None    Shift=    0.000
 RMSDP=6.43D-08 MaxDP=2.55D-06 DE=-1.85D-09 OVMax= 7.23D-06

 Cycle  13  Pass 1  IDiag  1:
 RMSU=  3.96D-08    CP:  1.00D+00  1.06D+00  8.69D-01  1.23D+00  1.51D+00
                    CP:  1.17D+00
 E= -1632.19204731196     Delta-E=       -0.000000000330 Rises=F Damp=F
 DIIS: error= 1.67D-07 at cycle   7 NSaved=   7.
 NSaved= 7 IEnMin= 7 EnMin= -1632.19204731196     IErMin= 7 ErrMin= 1.67D-07
 ErrMax= 1.67D-07  0.00D+00 EMaxC= 1.00D-01 BMatC= 2.00D-11 BMatP= 1.16D-10
 IDIUse=1 WtCom= 1.00D+00 WtEn= 0.00D+00
 Coeff-Com: -0.348D-03 0.108D-01 0.758D-02-0.678D-01-0.130D+00 0.189D+00
 Coeff-Com:  0.991D+00
 Coeff:     -0.348D-03 0.108D-01 0.758D-02-0.678D-01-0.130D+00 0.189D+00
 Coeff:      0.991D+00
 Gap=     0.331 Goal=   None    Shift=    0.000
 RMSDP=3.90D-08 MaxDP=1.32D-06 DE=-3.30D-10 OVMax= 4.53D-06

 Cycle  14  Pass 1  IDiag  1:
 RMSU=  2.00D-08    CP:  1.00D+00  1.06D+00  8.67D-01  1.23D+00  1.59D+00
                    CP:  1.34D+00  1.24D+00
 E= -1632.19204731205     Delta-E=       -0.000000000093 Rises=F Damp=F
 DIIS: error= 6.96D-08 at cycle   8 NSaved=   8.
 NSaved= 8 IEnMin= 8 EnMin= -1632.19204731205     IErMin= 8 ErrMin= 6.96D-08
 ErrMax= 6.96D-08  0.00D+00 EMaxC= 1.00D-01 BMatC= 2.73D-12 BMatP= 2.00D-11
 IDIUse=1 WtCom= 1.00D+00 WtEn= 0.00D+00
 Coeff-Com: -0.272D-03 0.679D-02 0.557D-02-0.133D-01-0.618D-01-0.433D-01
 Coeff-Com:  0.240D+00 0.866D+00
 Coeff:     -0.272D-03 0.679D-02 0.557D-02-0.133D-01-0.618D-01-0.433D-01
 Coeff:      0.240D+00 0.866D+00
 Gap=     0.331 Goal=   None    Shift=    0.000
 RMSDP=1.17D-08 MaxDP=5.14D-07 DE=-9.28D-11 OVMax= 1.52D-06

 Cycle  15  Pass 1  IDiag  1:
 RMSU=  7.79D-09    CP:  1.00D+00  1.06D+00  8.66D-01  1.23D+00  1.60D+00
                    CP:  1.37D+00  1.37D+00  1.22D+00
 E= -1632.19204731198     Delta-E=        0.000000000069 Rises=F Damp=F
 DIIS: error= 4.31D-08 at cycle   9 NSaved=   9.
 NSaved= 9 IEnMin= 8 EnMin= -1632.19204731205     IErMin= 9 ErrMin= 4.31D-08
 ErrMax= 4.31D-08  0.00D+00 EMaxC= 1.00D-01 BMatC= 6.98D-13 BMatP= 2.73D-12
 IDIUse=1 WtCom= 1.00D+00 WtEn= 0.00D+00
 Coeff-Com:  0.639D-05-0.675D-03-0.270D-03 0.126D-01 0.142D-01-0.580D-01
 Coeff-Com: -0.187D+00 0.245D+00 0.974D+00
 Coeff:      0.639D-05-0.675D-03-0.270D-03 0.126D-01 0.142D-01-0.580D-01
 Coeff:     -0.187D+00 0.245D+00 0.974D+00
 Gap=     0.331 Goal=   None    Shift=    0.000
 RMSDP=6.56D-09 MaxDP=2.26D-07 DE= 6.91D-11 OVMax= 9.96D-07

 SCF Done:  E(RLC-wPBE) =  -1632.19204731     A.U. after   15 cycles
            NFock= 15  Conv=0.66D-08     -V/T= 2.0089
 KE= 1.617753158713D+03 PE=-1.049043752669D+04 EE= 3.907120509227D+03
 Leave Link  502 at Wed Aug 28 23:25:42 2019, MaxMem=   536870912 cpu:      3339.7
 (Enter /pbs_home/pkowalski/g09d01/g09/l701.exe)
 Compute integral first derivatives.
 ... and contract with generalized density number  0.
 R6Disp: Adding Grimme-D3 dispersion energy 1st derivatives to the gradient.
 Leave Link  701 at Wed Aug 28 23:25:43 2019, MaxMem=   536870912 cpu:         4.4
 (Enter /pbs_home/pkowalski/g09d01/g09/l702.exe)
 L702 exits ... SP integral derivatives will be done elsewhere.
 Leave Link  702 at Wed Aug 28 23:25:43 2019, MaxMem=   536870912 cpu:         0.2
 (Enter /pbs_home/pkowalski/g09d01/g09/l703.exe)
 Compute integral first derivatives, UseDBF=F ICtDFT=           0.
 Integral derivatives from FoFJK, PRISM(SPDF).
 Calling FoFJK, ICntrl=      2127 FMM=F ISym2X=0 I1Cent= 0 IOpClX= 0 NMat=1 NMatS=1 NMatT=0.
 FoFJK:  IHMeth= 1 ICntrl=    2127 DoSepK=T KAlg= 0 I1Cent=   0 FoldK=F
 IRaf=         1 NMat=   1 IRICut=       1 DoRegI=T DoRafI=F ISym2E= 0.
 FoFCou: FMM=F IPFlag=           0 FMFlag=      100000 FMFlg1=         800
         NFxFlg=           0 DoJE=F BraDBF=F KetDBF=F FulRan=T
         wScrn=  0.000000 ICntrl=    2527 IOpCl=  0 I1Cent=           0 NGrid=           0
         NMat0=    1 NMatS0=      1 NMatT0=    0 NMatD0=    1 NMtDS0=    0 NMtDT0=    0
 Symmetry not used in FoFCou.
 Leave Link  703 at Wed Aug 28 23:28:16 2019, MaxMem=   536870912 cpu:      1218.1
 (Enter /pbs_home/pkowalski/g09d01/g09/l716.exe)
 Dipole        = 3.64013089D-02-1.40945557D+00-4.65102579D-02
 ***** Axes restored to original set *****
 -------------------------------------------------------------------
 Center     Atomic                   Forces (Hartrees/Bohr)
 Number     Number              X              Y              Z
 -------------------------------------------------------------------
      1        6          -0.003873630    0.012692772    0.002038529
      2        6           0.001865738    0.001175452   -0.000582664
      3        6          -0.001005672    0.001784080    0.001068967
      4        8          -0.003457045   -0.002976283   -0.000669365
      5        6           0.005551814   -0.011900368   -0.004937631
      6        6           0.000074744   -0.001139143    0.000019011
      7        6           0.002721763    0.000918325   -0.000044341
      8        6          -0.000049162   -0.003429306   -0.000172963
      9        6          -0.000341402    0.003065330    0.000215236
     10        6           0.000587639   -0.000841330   -0.000813367
     11        6          -0.003865232   -0.001016048    0.000447755
     12        9          -0.002124449    0.002454295    0.000343869
     13        9          -0.000998997   -0.001120556   -0.001525446
     14        9           0.001734671   -0.000220506   -0.001336232
     15        9          -0.000823487    0.002795693    0.001858281
     16        9           0.001902186   -0.001379080    0.000001335
     17        9           0.001292199    0.001510701    0.000272262
     18        6          -0.007338458    0.005570482    0.007760337
     19        6           0.009263848    0.004249264    0.001132255
     20        6           0.000241242   -0.000177602    0.002823660
     21        1          -0.000379506   -0.000952120    0.000186880
     22        1           0.000000109    0.000029684   -0.001077420
     23        1          -0.000371082    0.000040470    0.000205827
     24        6          -0.000256792   -0.002446521   -0.007887876
     25        1           0.000655548    0.000652467    0.000867674
     26        1          -0.002293558   -0.003194530   -0.003138014
     27        1          -0.001485264   -0.001025141    0.000183694
     28        6          -0.000067767    0.001024729    0.000071881
     29        6           0.001829818    0.001799042    0.000419109
     30        6           0.001318235   -0.000625925   -0.001315066
     31        8          -0.001188714   -0.004622452    0.002694984
     32        6          -0.000721405   -0.000434101    0.000404037
     33        6          -0.000939295   -0.000180421   -0.000136305
     34        6           0.000679690   -0.001520496   -0.000580931
     35        1           0.001969012    0.000529975    0.000742404
     36        1          -0.000011867    0.000166489    0.000014134
     37        1          -0.000037066   -0.000076471    0.000085846
     38        1           0.000395835   -0.000185100    0.000057909
     39        6          -0.000314518   -0.000520724   -0.000144591
     40        6          -0.000097449   -0.001105545    0.000500191
     41        6           0.000576479    0.000332513   -0.000453442
     42        1          -0.000122571   -0.000146405    0.000016768
     43        1           0.000117509   -0.000001471   -0.000049126
     44        1          -0.000178714    0.000248683    0.000021114
     45        1          -0.000434980    0.000197198    0.000410829
 -------------------------------------------------------------------
 Cartesian Forces:  Max     0.012692772 RMS     0.002600770
 Leave Link  716 at Wed Aug 28 23:28:16 2019, MaxMem=   536870912 cpu:         0.2
 (Enter /pbs_home/pkowalski/g09d01/g09/l103.exe)

 GradGradGradGradGradGradGradGradGradGradGradGradGradGradGradGradGradGrad
 Berny optimization.
 Using GEDIIS/GDIIS optimizer.
 FormGI is forming the generalized inverse of G from B-inverse, IUseBI=4.
 GSVD:  received Info=                   1 from GESDD.
 Internal  Forces:  Max     0.027802290 RMS     0.004612794
 Search for a local minimum.
 Step number   3 out of a maximum of  270
 All quantities printed in internal units (Hartrees-Bohrs-Radians)
 RMS Force = .46128D-02 SwitMx=.10000D-02 MixMth= 1
 Mixed Optimization -- RFO/linear search
 Update second derivatives using D2CorX and points    2    3
 DE= -5.84D-03 DEPred=-1.17D-02 R= 5.00D-01
 TightC=F SS=  1.41D+00  RLast= 4.80D-01 DXNew= 8.4853D-01 1.4387D+00
 Trust test= 5.00D-01 RLast= 4.80D-01 DXMaxT set to 8.49D-01
 ITU=  1  1  0
 Use linear search instead of GDIIS.
     Eigenvalues ---    0.00626   0.00778   0.00829   0.00839   0.00884
     Eigenvalues ---    0.01050   0.01061   0.01090   0.01128   0.01146
     Eigenvalues ---    0.01238   0.01478   0.01553   0.01834   0.01847
     Eigenvalues ---    0.02002   0.02003   0.02014   0.02018   0.02019
     Eigenvalues ---    0.02022   0.02032   0.02063   0.02090   0.02091
     Eigenvalues ---    0.02109   0.02112   0.02122   0.02208   0.02251
     Eigenvalues ---    0.02271   0.02351   0.04960   0.05211   0.07276
     Eigenvalues ---    0.07289   0.07463   0.07508   0.07597   0.08165
     Eigenvalues ---    0.09311   0.10005   0.10252   0.11031   0.12150
     Eigenvalues ---    0.12204   0.13503   0.15583   0.16000   0.16000
     Eigenvalues ---    0.16000   0.16000   0.16000   0.16000   0.16000
     Eigenvalues ---    0.16000   0.16000   0.16000   0.16000   0.16012
     Eigenvalues ---    0.16096   0.16848   0.18814   0.22000   0.22021
     Eigenvalues ---    0.22598   0.22638   0.24089   0.24435   0.24519
     Eigenvalues ---    0.24578   0.24722   0.24957   0.24971   0.24983
     Eigenvalues ---    0.24987   0.24992   0.24995   0.25133   0.27798
     Eigenvalues ---    0.29202   0.30254   0.30410   0.31817   0.32625
     Eigenvalues ---    0.32647   0.32650   0.32655   0.32730   0.32886
     Eigenvalues ---    0.33027   0.33146   0.33229   0.33333   0.33736
     Eigenvalues ---    0.35587   0.35645   0.35720   0.35721   0.35730
     Eigenvalues ---    0.35734   0.35735   0.35899   0.36521   0.36545
     Eigenvalues ---    0.40314   0.40409   0.41530   0.41569   0.43696
     Eigenvalues ---    0.44687   0.45036   0.45401   0.45552   0.45581
     Eigenvalues ---    0.45873   0.46366   0.46396   0.47566   0.48036
     Eigenvalues ---    0.48217   0.48349   0.49115   0.49477   0.52421
     Eigenvalues ---    0.53200   0.54090   0.54196   0.62096
 RFO step:  Lambda=-2.08218054D-02 EMin= 6.25894720D-03
 Quartic linear search produced a step of -0.28902.
 Iteration  1 RMS(Cart)=  0.23085947 RMS(Int)=  0.01224062
 Iteration  2 RMS(Cart)=  0.08646846 RMS(Int)=  0.00097680
 Iteration  3 RMS(Cart)=  0.00252521 RMS(Int)=  0.00020766
 Iteration  4 RMS(Cart)=  0.00000154 RMS(Int)=  0.00020766
 Iteration  5 RMS(Cart)=  0.00000000 RMS(Int)=  0.00020766
 ITry= 1 IFail=0 DXMaxC= 1.78D+00 DCOld= 1.00D+10 DXMaxT= 8.49D-01 DXLimC= 3.00D+00 Rises=F
 Variable       Old X    -DE/DX   Delta X   Delta X   Delta X     New X
                                 (Linear)    (Quad)   (Total)
    R1        2.75263  -0.00197  -0.00145   0.00463   0.00315   2.75578
    R2        2.55541   0.02226   0.02882  -0.05930  -0.03048   2.52493
    R3        2.74592   0.00917   0.00705  -0.00450   0.00256   2.74848
    R4        2.63449  -0.00089  -0.00527   0.01821   0.01293   2.64742
    R5        2.64746  -0.00175  -0.00160   0.00449   0.00290   2.65036
    R6        2.56134  -0.00026  -0.00427   0.01621   0.01197   2.57331
    R7        2.62275  -0.00009   0.00059  -0.00135  -0.00075   2.62199
    R8        2.54519   0.00402  -0.00112   0.01150   0.01042   2.55561
    R9        2.79736   0.00086   0.00140  -0.00115   0.00025   2.79761
   R10        2.61355   0.00101   0.00345  -0.00897  -0.00552   2.60802
   R11        2.06116  -0.00006  -0.00134   0.00385   0.00250   2.06366
   R12        2.85151  -0.00044  -0.00292   0.01056   0.00761   2.85912
   R13        2.54836   0.01071   0.00472  -0.00594  -0.00132   2.54704
   R14        2.89528   0.00052  -0.00713   0.02707   0.02004   2.91532
   R15        2.55506   0.00290   0.00720  -0.02054  -0.01334   2.54172
   R16        2.52603   0.00150   0.01182  -0.03977  -0.02795   2.49808
   R17        2.84910   0.00046   0.00000   0.00303   0.00299   2.85209
   R18        2.75148   0.00486   0.00586  -0.00914  -0.00328   2.74819
   R19        2.89498  -0.00191  -0.00620   0.02057   0.01442   2.90939
   R20        2.53630   0.00194   0.01080  -0.03457  -0.02377   2.51253
   R21        2.51059   0.00249   0.01403  -0.04681  -0.03278   2.47780
   R22        2.53457   0.00227   0.00862  -0.02709  -0.01847   2.51610
   R23        2.54646   0.00085   0.00816  -0.02645  -0.01829   2.52817
   R24        2.55531   0.01196   0.02745  -0.07240  -0.04499   2.51032
   R25        2.79788   0.00024   0.00127  -0.00160  -0.00034   2.79755
   R26        2.54813   0.00379  -0.00192   0.01396   0.01206   2.56019
   R27        2.74222   0.00161   0.00114  -0.00005   0.00105   2.74327
   R28        2.07641   0.00010   0.00261  -0.00903  -0.00642   2.06999
   R29        2.07661   0.00037   0.00250  -0.00801  -0.00552   2.07109
   R30        2.06717  -0.00005   0.00169  -0.00498  -0.00328   2.06389
   R31        2.07671   0.00009   0.00240  -0.00810  -0.00570   2.07101
   R32        2.06686  -0.00387   0.00124  -0.01003  -0.00879   2.05807
   R33        2.07677   0.00034   0.00265  -0.00879  -0.00614   2.07063
   R34        2.65283  -0.00042   0.00105  -0.00405  -0.00302   2.64981
   R35        2.06377   0.00002  -0.00205   0.00684   0.00480   2.06857
   R36        2.63380   0.00173  -0.00448   0.01912   0.01465   2.64845
   R37        2.64506  -0.00023  -0.00102   0.00427   0.00325   2.64830
   R38        2.56181   0.00107  -0.00433   0.01830   0.01401   2.57582
   R39        2.62288   0.00003   0.00058  -0.00109  -0.00050   2.62238
   R40        2.61518   0.00010   0.00296  -0.00837  -0.00541   2.60977
   R41        2.06116  -0.00006  -0.00134   0.00384   0.00250   2.06366
   R42        2.61389   0.00059   0.00441  -0.01364  -0.00923   2.60466
   R43        2.06385  -0.00006  -0.00197   0.00639   0.00442   2.06827
   R44        2.05627   0.00161  -0.00203   0.00872   0.00669   2.06296
   R45        2.61367   0.00083   0.00460  -0.01424  -0.00964   2.60403
   R46        2.05946  -0.00034  -0.00315   0.01016   0.00701   2.06647
   R47        2.65424  -0.00087   0.00062  -0.00321  -0.00259   2.65165
   R48        2.06391  -0.00009  -0.00197   0.00632   0.00435   2.06826
   R49        2.06375   0.00004  -0.00203   0.00683   0.00479   2.06854
    A1        1.84540  -0.00435  -0.00735   0.01738   0.01011   1.85551
    A2        2.24680  -0.02336  -0.00553  -0.03176  -0.03714   2.20966
    A3        2.19047   0.02780   0.01282   0.01457   0.02753   2.21801
    A4        1.82830   0.00546   0.00558  -0.01065  -0.00518   1.82312
    A5        2.38162  -0.00569  -0.01106   0.02997   0.01887   2.40049
    A6        2.07323   0.00022   0.00541  -0.01946  -0.01405   2.05918
    A7        1.92242   0.00115   0.00318  -0.00866  -0.00549   1.91693
    A8        2.16093   0.00007  -0.00469   0.01690   0.01221   2.17314
    A9        2.19980  -0.00122   0.00152  -0.00818  -0.00669   2.19311
   A10        1.87586   0.00221   0.00328  -0.00795  -0.00455   1.87131
   A11        1.95266  -0.00440  -0.00526   0.01020   0.00492   1.95758
   A12        2.30103   0.01694  -0.00792   0.06559   0.05742   2.35845
   A13        2.02736  -0.01265   0.01222  -0.07719  -0.06493   1.96243
   A14        2.03302  -0.00012   0.00384  -0.01380  -0.00995   2.02307
   A15        2.11527  -0.00039   0.00004  -0.00208  -0.00204   2.11323
   A16        2.13489   0.00051  -0.00389   0.01588   0.01199   2.14688
   A17        2.13287  -0.02322  -0.00282  -0.03942  -0.04212   2.09075
   A18        2.23567   0.02653   0.00365   0.04381   0.04757   2.28324
   A19        1.91442  -0.00334  -0.00126  -0.00442  -0.00576   1.90866
   A20        1.79105   0.00305  -0.00372   0.01519   0.01155   1.80260
   A21        1.93550  -0.00016  -0.00323   0.01609   0.01281   1.94831
   A22        1.99794  -0.00244  -0.00151  -0.00412  -0.00565   1.99229
   A23        1.90010   0.00097   0.00600  -0.01442  -0.00854   1.89156
   A24        1.95657  -0.00124  -0.00428   0.01293   0.00867   1.96525
   A25        1.88080   0.00002   0.00644  -0.02403  -0.01756   1.86323
   A26        1.92826  -0.00198  -0.00309   0.00642   0.00321   1.93147
   A27        2.22552   0.01480  -0.00045   0.02968   0.02925   2.25477
   A28        2.12182  -0.01313   0.00134  -0.03734  -0.03582   2.08600
   A29        1.78462  -0.00121   0.00165  -0.01709  -0.01539   1.76923
   A30        1.89245   0.00061  -0.00073   0.00643   0.00576   1.89821
   A31        1.99055   0.00001   0.00145  -0.00532  -0.00406   1.98649
   A32        1.89836   0.00070  -0.00198   0.01148   0.00948   1.90784
   A33        1.99053  -0.00029   0.00103  -0.00502  -0.00411   1.98642
   A34        1.90183   0.00020  -0.00149   0.00948   0.00801   1.90984
   A35        1.79409   0.00318  -0.00283   0.01849   0.01558   1.80967
   A36        1.99900  -0.00108   0.00627  -0.02188  -0.01581   1.98319
   A37        1.92833  -0.00002  -0.00553   0.01862   0.01325   1.94159
   A38        1.94310   0.00075  -0.00425   0.02218   0.01802   1.96112
   A39        1.92272  -0.00331   0.00284  -0.02336  -0.02051   1.90220
   A40        1.87625   0.00035   0.00318  -0.01336  -0.01013   1.86613
   A41        2.29736   0.00454  -0.00988   0.04669   0.03683   2.33419
   A42        1.95031  -0.00161  -0.00386   0.01078   0.00687   1.95718
   A43        2.03427  -0.00291   0.01318  -0.05620  -0.04301   1.99126
   A44        2.18072   0.00286   0.00477  -0.01105  -0.00598   2.17474
   A45        2.25418  -0.00109   0.00226  -0.01302  -0.01045   2.24373
   A46        1.84823  -0.00176  -0.00763   0.02375   0.01629   1.86452
   A47        1.91191   0.00001  -0.00146   0.00556   0.00409   1.91600
   A48        1.93965  -0.00067  -0.00320   0.00847   0.00526   1.94492
   A49        1.92877   0.00074   0.00182  -0.00258  -0.00077   1.92800
   A50        1.88555   0.00013   0.00285  -0.01021  -0.00736   1.87819
   A51        1.89664   0.00018  -0.00350   0.01410   0.01058   1.90722
   A52        1.90031  -0.00039   0.00351  -0.01540  -0.01190   1.88841
   A53        1.94429  -0.00024  -0.00300   0.01019   0.00720   1.95149
   A54        1.93192   0.00310   0.00187   0.00627   0.00812   1.94004
   A55        1.90456  -0.00129  -0.00133  -0.00132  -0.00266   1.90190
   A56        1.89998  -0.00055   0.00595  -0.02129  -0.01534   1.88465
   A57        1.88574  -0.00008   0.00227  -0.01059  -0.00830   1.87743
   A58        1.89619  -0.00104  -0.00589   0.01663   0.01071   1.90690
   A59        2.11347  -0.00028  -0.00179   0.00606   0.00425   2.11772
   A60        2.08366   0.00031   0.00027   0.00028   0.00056   2.08421
   A61        2.08606  -0.00003   0.00152  -0.00634  -0.00481   2.08125
   A62        1.83001   0.00133   0.00460  -0.01497  -0.01043   1.81957
   A63        2.37373  -0.00003  -0.00818   0.02959   0.02140   2.39513
   A64        2.07872  -0.00132   0.00350  -0.01504  -0.01152   2.06719
   A65        1.92177   0.00193   0.00368  -0.00747  -0.00375   1.91802
   A66        2.15680   0.00050  -0.00349   0.01306   0.00956   2.16636
   A67        2.20450  -0.00243  -0.00017  -0.00562  -0.00580   2.19870
   A68        1.87442   0.00013   0.00306  -0.01210  -0.00899   1.86543
   A69        2.03299   0.00010   0.00393  -0.01351  -0.00958   2.02340
   A70        2.11508  -0.00034   0.00006  -0.00193  -0.00187   2.11321
   A71        2.13511   0.00024  -0.00399   0.01545   0.01146   2.14656
   A72        2.12169  -0.00043  -0.00221   0.00673   0.00452   2.12621
   A73        2.08003   0.00018   0.00167  -0.00586  -0.00419   2.07584
   A74        2.08147   0.00026   0.00053  -0.00087  -0.00033   2.08114
   A75        2.06398   0.00054  -0.00056   0.00353   0.00299   2.06696
   A76        2.12047  -0.00177   0.00241  -0.01459  -0.01219   2.10828
   A77        2.09873   0.00123  -0.00186   0.01107   0.00921   2.10794
   A78        2.06267   0.00067   0.00003   0.00196   0.00200   2.06467
   A79        2.11257  -0.00080   0.00413  -0.01794  -0.01380   2.09877
   A80        2.10794   0.00013  -0.00419   0.01594   0.01176   2.11969
   A81        2.11947   0.00023  -0.00157   0.00543   0.00386   2.12332
   A82        2.08288   0.00001   0.00019   0.00017   0.00036   2.08324
   A83        2.08084  -0.00025   0.00137  -0.00560  -0.00422   2.07661
   A84        2.11548  -0.00018  -0.00244   0.00815   0.00571   2.12119
   A85        2.08278   0.00022   0.00053  -0.00067  -0.00014   2.08263
   A86        2.08491  -0.00003   0.00190  -0.00746  -0.00556   2.07936
    D1       -0.01484   0.00379   0.01836   0.02018   0.03860   0.02376
    D2        3.11663   0.00233   0.01351   0.00245   0.01604   3.13267
    D3       -3.12297  -0.00011  -0.00237   0.01349   0.01083  -3.11214
    D4        0.00850  -0.00156  -0.00721  -0.00424  -0.01173  -0.00323
    D5        0.01579  -0.00440  -0.02285  -0.01469  -0.03800  -0.02221
    D6        3.08282  -0.00721  -0.03487  -0.04281  -0.07914   3.00368
    D7        3.12532  -0.00190  -0.00247  -0.00943  -0.01167   3.11365
    D8       -0.09083  -0.00471  -0.01449  -0.03754  -0.05281  -0.14364
    D9       -0.57022  -0.00832   0.02100  -0.26433  -0.24329  -0.81351
   D10        2.54620  -0.01051   0.00814  -0.26551  -0.25743   2.28877
   D11        2.61094  -0.01210  -0.00404  -0.27202  -0.27601   2.33493
   D12       -0.55583  -0.01428  -0.01690  -0.27321  -0.29015  -0.84597
   D13        0.00925  -0.00199  -0.00829  -0.01938  -0.02693  -0.01768
   D14       -3.14094  -0.00123  -0.00447  -0.01256  -0.01640   3.12584
   D15       -3.12438  -0.00080  -0.00417  -0.00579  -0.00991  -3.13429
   D16        0.00862  -0.00004  -0.00036   0.00104   0.00062   0.00924
   D17        3.14084   0.00161   0.00605   0.01672   0.02262  -3.11972
   D18        0.00403   0.00114   0.00396   0.01358   0.01744   0.02147
   D19       -0.01193   0.00002   0.00065  -0.00275  -0.00204  -0.01397
   D20        3.13444  -0.00045  -0.00143  -0.00590  -0.00722   3.12722
   D21       -0.00005  -0.00047  -0.00572   0.01076   0.00515   0.00510
   D22       -3.13281  -0.00126  -0.00966   0.00359  -0.00564  -3.13845
   D23        0.00051  -0.00001  -0.00039   0.00101   0.00066   0.00117
   D24       -3.14073  -0.00024  -0.00112  -0.00242  -0.00347   3.13899
   D25        3.13212   0.00089   0.00405   0.00896   0.01288  -3.13818
   D26       -0.00912   0.00066   0.00331   0.00553   0.00875  -0.00036
   D27       -0.01029   0.00317   0.01841   0.00307   0.02165   0.01136
   D28       -3.09002   0.00417   0.02968   0.02040   0.04802  -3.04200
   D29        2.03884   0.00024   0.01641  -0.04677  -0.03058   2.00826
   D30       -0.07783  -0.00103   0.00960  -0.03096  -0.02157  -0.09940
   D31       -2.16375  -0.00083   0.01654  -0.05445  -0.03815  -2.20189
   D32       -1.17985  -0.00232   0.00295  -0.07260  -0.06942  -1.24926
   D33        2.98668  -0.00359  -0.00386  -0.05679  -0.06042   2.92626
   D34        0.90075  -0.00339   0.00309  -0.08028  -0.07699   0.82377
   D35       -0.00606   0.00007   0.00084  -0.00140  -0.00058  -0.00664
   D36        3.13780  -0.00001   0.00060  -0.00252  -0.00194   3.13586
   D37        3.13518   0.00030   0.00158   0.00206   0.00363   3.13881
   D38       -0.00416   0.00022   0.00134   0.00095   0.00228  -0.00188
   D39       -2.75488   0.00125   0.00012   0.00641   0.00671  -2.74817
   D40        1.50170  -0.00144  -0.00343   0.00793   0.00459   1.50629
   D41       -0.63070   0.00046  -0.00831   0.03025   0.02207  -0.60863
   D42        0.40776   0.00261   0.01068   0.00664   0.01720   0.42496
   D43       -1.61885  -0.00008   0.00712   0.00816   0.01508  -1.60378
   D44        2.53193   0.00182   0.00224   0.03048   0.03256   2.56449
   D45        3.11552  -0.00090   0.00640  -0.02418  -0.01733   3.09818
   D46       -0.15789  -0.00482  -0.00915  -0.03817  -0.04750  -0.20538
   D47       -0.04870  -0.00317  -0.00524  -0.02578  -0.03087  -0.07957
   D48        2.96109  -0.00709  -0.02079  -0.03976  -0.06103   2.90005
   D49       -0.58431  -0.00155  -0.01348   0.02215   0.00875  -0.57556
   D50        1.41926  -0.00109  -0.01524   0.02961   0.01443   1.43369
   D51       -2.74174  -0.00038  -0.01672   0.04290   0.02620  -2.71554
   D52        1.46760   0.00022  -0.01651   0.04193   0.02547   1.49307
   D53       -2.81201   0.00068  -0.01826   0.04939   0.03114  -2.78087
   D54       -0.68983   0.00139  -0.01974   0.06269   0.04292  -0.64691
   D55       -2.73643   0.00012  -0.00721   0.01059   0.00340  -2.73303
   D56       -0.73286   0.00058  -0.00896   0.01805   0.00908  -0.72378
   D57        1.38932   0.00129  -0.01044   0.03134   0.02085   1.41018
   D58       -0.33076   0.00223  -0.00231   0.03361   0.03151  -0.29925
   D59       -2.44104  -0.00024   0.00146   0.00588   0.00769  -2.43335
   D60        1.72048   0.00009  -0.00295   0.02491   0.02228   1.74277
   D61        2.93350   0.00348   0.01234   0.04097   0.05298   2.98648
   D62        0.82322   0.00101   0.01611   0.01324   0.02916   0.85238
   D63       -1.29844   0.00135   0.01171   0.03227   0.04375  -1.25469
   D64       -0.77997  -0.00305   0.00136  -0.08912  -0.08765  -0.86762
   D65        2.34929  -0.00162   0.02856  -0.12737  -0.09890   2.25039
   D66        2.21661  -0.00630  -0.01619  -0.10082  -0.11692   2.09970
   D67       -0.93732  -0.00488   0.01101  -0.13907  -0.12817  -1.06549
   D68        0.55708  -0.00057   0.01064  -0.03615  -0.02556   0.53152
   D69        2.70523   0.00049   0.01419  -0.03929  -0.02502   2.68021
   D70       -1.49814  -0.00076   0.01728  -0.05706  -0.03974  -1.53788
   D71       -1.44216  -0.00096   0.01147  -0.03984  -0.02842  -1.47058
   D72        0.70598   0.00010   0.01502  -0.04299  -0.02788   0.67811
   D73        2.78581  -0.00114   0.01811  -0.06075  -0.04260   2.74320
   D74        2.71453  -0.00154   0.01415  -0.05711  -0.04299   2.67154
   D75       -1.42051  -0.00048   0.01770  -0.06025  -0.04244  -1.46295
   D76        0.65931  -0.00173   0.02078  -0.07801  -0.05717   0.60214
   D77       -0.05761  -0.00027   0.00053  -0.00361  -0.00302  -0.06063
   D78        3.09393  -0.00142  -0.02114   0.02741   0.00631   3.10024
   D79        3.14076  -0.00056   0.00968  -0.03036  -0.02083   3.11993
   D80        0.00911  -0.00170  -0.01198   0.00065  -0.01150  -0.00239
   D81       -2.14725  -0.00116   0.01407  -0.05458  -0.04053  -2.18778
   D82        2.05372  -0.00091   0.01345  -0.05076  -0.03732   2.01640
   D83       -0.05808  -0.00047   0.00995  -0.03523  -0.02528  -0.08336
   D84        0.93539  -0.00082   0.00377  -0.02488  -0.02111   0.91428
   D85       -1.14683  -0.00057   0.00315  -0.02106  -0.01790  -1.16473
   D86        3.02455  -0.00013  -0.00035  -0.00553  -0.00586   3.01869
   D87       -0.00747   0.00118   0.01010  -0.00612   0.00392  -0.00355
   D88       -3.10163   0.00068   0.01892  -0.03177  -0.01268  -3.11431
   D89       -3.13817   0.00029  -0.01363   0.03773   0.02399  -3.11418
   D90       -0.04027  -0.00066  -0.01559   0.02475   0.00897  -0.03130
   D91       -0.00709   0.00152   0.00916   0.00497   0.01422   0.00713
   D92        3.09081   0.00058   0.00720  -0.00801  -0.00080   3.09001
   D93        0.00248  -0.00008  -0.00054  -0.00035  -0.00089   0.00159
   D94       -3.13951   0.00012   0.00042   0.00119   0.00160  -3.13791
   D95       -3.14138   0.00000  -0.00030   0.00078   0.00047  -3.14091
   D96       -0.00018   0.00019   0.00066   0.00231   0.00296   0.00278
   D97        0.00286  -0.00086  -0.00358  -0.00900  -0.01233  -0.00947
   D98        3.12912  -0.00064  -0.00077  -0.01080  -0.01128   3.11783
   D99       -3.10400  -0.00014  -0.00160  -0.00004  -0.00173  -3.10573
   D100       0.02225   0.00009   0.00121  -0.00184  -0.00068   0.02157
   D101      -3.11529   0.00097   0.00079   0.01710   0.01795  -3.09734
   D102       0.02984   0.00083  -0.00460   0.02937   0.02480   0.05463
   D103      -0.02204  -0.00002  -0.00142   0.00295   0.00157  -0.02048
   D104       3.12309  -0.00016  -0.00681   0.01522   0.00841   3.13150
   D105       0.00251  -0.00011  -0.00375   0.00936   0.00579   0.00830
   D106      -3.12323  -0.00037  -0.00665   0.01101   0.00455  -3.11868
   D107      -0.00641  -0.00010  -0.00037  -0.00010  -0.00044  -0.00685
   D108       3.13994  -0.00015  -0.00085  -0.00061  -0.00146   3.13848
   D109       3.11731   0.00021   0.00291  -0.00217   0.00083   3.11814
   D110      -0.01952   0.00015   0.00244  -0.00268  -0.00018  -0.01971
   D111      -0.00891   0.00003  -0.00018   0.00073   0.00056  -0.00835
   D112       3.13868   0.00003   0.00100  -0.00285  -0.00187   3.13681
   D113       3.12787   0.00008   0.00031   0.00119   0.00155   3.12942
   D114      -0.00773   0.00009   0.00149  -0.00239  -0.00088  -0.00860
   D115       0.00677   0.00003  -0.00026   0.00262   0.00233   0.00910
   D116      -3.13954   0.00048   0.00179   0.00565   0.00745  -3.13209
   D117      -3.13443  -0.00016  -0.00122   0.00108  -0.00016  -3.13459
   D118       0.00244   0.00029   0.00083   0.00412   0.00495   0.00740
   D119       0.00759  -0.00002   0.00080  -0.00201  -0.00121   0.00638
   D120      -3.13349  -0.00008  -0.00133   0.00267   0.00133  -3.13216
   D121      -3.13753   0.00012   0.00610  -0.01432  -0.00819   3.13746
   D122       0.00458   0.00006   0.00397  -0.00964  -0.00565  -0.00108
   D123       0.00834   0.00004  -0.00007   0.00040   0.00032   0.00865
   D124      -3.13926   0.00003  -0.00125   0.00401   0.00276  -3.13650
   D125      -3.13377   0.00009   0.00206  -0.00427  -0.00222  -3.13599
   D126       0.00182   0.00009   0.00088  -0.00066   0.00023   0.00204
         Item               Value     Threshold  Converged?
 Maximum Force            0.027802     0.000450     NO 
 RMS     Force            0.004613     0.000300     NO 
 Maximum Displacement     1.781881     0.001800     NO 
 RMS     Displacement     0.298208     0.001200     NO 
 Predicted change in Energy=-1.651772D-02
 Lowest energy point so far.  Saving SCF results.
 GradGradGradGradGradGradGradGradGradGradGradGradGradGradGradGradGradGrad

 Leave Link  103 at Wed Aug 28 23:28:16 2019, MaxMem=   536870912 cpu:         1.0
 (Enter /pbs_home/pkowalski/g09d01/g09/l202.exe)
                          Input orientation:                          
 ---------------------------------------------------------------------
 Center     Atomic      Atomic             Coordinates (Angstroms)
 Number     Number       Type             X           Y           Z
 ---------------------------------------------------------------------
      1          6           0       -1.699662   -0.288450   -0.779937
      2          6           0       -3.038030    0.248648   -0.996557
      3          6           0       -3.775236   -0.836755   -1.487571
      4          8           0       -2.972514   -1.931967   -1.589918
      5          6           0       -1.740873   -1.566457   -1.167575
      6          6           0       -5.121821   -0.787193   -1.818336
      7          6           0       -0.554336    0.428084   -0.241258
      8          6           0       -0.216861    1.807293   -0.763758
      9          6           0        0.313555    0.095406    0.734832
     10          6           0        1.280201    1.958714   -0.423380
     11          6           0        1.376178    1.156314    0.887064
     12          9           0       -0.899129    2.765317   -0.111240
     13          9           0       -0.464331    1.973226   -2.051669
     14          9           0        1.996276    1.351012   -1.364498
     15          9           0        1.674446    3.204230   -0.311589
     16          9           0        2.596300    0.664069    1.091489
     17          9           0        1.106583    1.968417    1.915484
     18          6           0       -0.826189   -1.242097    2.462799
     19          6           0        0.234632   -0.984250    1.705940
     20          6           0       -2.138265   -0.581257    2.645348
     21          1           0       -2.296346   -0.357751    3.705981
     22          1           0       -2.960873   -1.226345    2.316203
     23          1           0       -2.181695    0.346666    2.070985
     24          6           0       -0.737358   -2.638252   -1.357032
     25          1           0       -0.888158   -3.466032   -0.654820
     26          1           0        0.273960   -2.258959   -1.217474
     27          1           0       -0.835020   -3.042522   -2.370766
     28          6           0       -5.742440    0.432375   -1.638954
     29          6           0        1.234549   -1.985993    2.028481
     30          6           0        0.618455   -2.788852    2.998039
     31          8           0       -0.635045   -2.321374    3.259100
     32          6           0        1.210828   -3.901517    3.578373
     33          6           0       -5.041681    1.541366   -1.143675
     34          6           0       -3.705063    1.468961   -0.815054
     35          1           0       -3.178342    2.340838   -0.422447
     36          1           0       -6.803395    0.537384   -1.887111
     37          1           0       -5.573643    2.488982   -1.013570
     38          1           0       -5.641506   -1.668777   -2.199509
     39          6           0        2.520112   -2.334033    1.592387
     40          6           0        3.125490   -3.435674    2.156983
     41          6           0        2.484155   -4.206061    3.138891
     42          1           0        4.132960   -3.717940    1.835731
     43          1           0        3.005347   -5.070166    3.563020
     44          1           0        0.685360   -4.490866    4.332767
     45          1           0        3.024582   -1.733807    0.830124
 ---------------------------------------------------------------------
                    Distance matrix (angstroms):
                    1          2          3          4          5
     1  C    0.000000
     2  C    1.458296   0.000000
     3  C    2.260396   1.400952   0.000000
     4  O    2.231002   2.260852   1.361737   0.000000
     5  C    1.336137   2.237514   2.184833   1.352373   0.000000
     6  C    3.610844   2.467889   1.387500   2.445854   3.530093
     7  C    1.454430   2.602193   3.677949   3.638174   2.498825
     8  C    2.567314   3.231496   4.491873   4.717863   3.723959
     9  C    2.548512   3.775489   4.746179   4.506990   3.256012
    10  C    3.749195   4.679741   5.874061   5.880799   4.701866
    11  C    3.785106   4.884375   6.012343   5.880819   4.620717
    12  F    3.226996   3.419401   4.810530   5.343210   4.537470
    13  F    2.873765   3.272821   4.379074   4.664196   3.865299
    14  F    4.085279   5.166703   6.173477   5.959667   4.745174
    15  F    4.878808   5.604647   6.885602   7.043357   5.929297
    16  F    4.781717   6.023138   7.035658   6.703808   5.374912
    17  F    4.498194   5.349337   6.578899   6.643784   5.487129
    18  C    3.491093   4.368261   4.946372   4.637580   3.757855
    19  C    3.225711   4.419711   5.128285   4.695384   3.535346
    20  C    3.465643   3.842108   4.452636   4.523037   3.958146
    21  H    4.525958   4.799134   5.421212   5.566139   5.051838
    22  H    3.472230   3.627112   3.909433   3.969361   3.706857
    23  H    2.960318   3.186336   4.074700   4.384037   3.787167
    24  C    2.603966   3.709074   3.534280   2.355631   1.480433
    25  H    3.281953   4.305529   3.992717   2.751782   2.144394
    26  H    2.823036   4.160070   4.300187   3.284088   2.131103
    27  H    3.295945   4.192076   3.780252   2.532180   2.108792
    28  C    4.195421   2.785725   2.345955   3.642116   4.497785
    29  C    4.402097   5.692048   6.227464   5.549334   4.386789
    30  C    5.089084   6.209114   6.575401   5.888859   4.940953
    31  O    4.645429   5.521773   5.881817   5.397071   4.624739
    32  C    6.365538   7.497110   7.740632   6.934747   6.057150
    33  C    3.827483   2.389013   2.716175   4.067509   4.533704
    34  C    2.666713   1.402512   2.402817   3.564176   3.632640
    35  H    3.037672   2.174063   3.404096   4.434210   4.229478
    36  H    5.287337   3.880004   3.349275   4.567458   5.529287
    37  H    4.772468   3.383596   3.810443   5.161671   5.582153
    38  H    4.411193   3.449884   2.163812   2.750344   4.036124
    39  C    5.255360   6.653255   7.166545   6.360633   5.134447
    40  C    6.466267   7.842705   8.225397   7.313416   6.182891
    41  C    6.943285   8.212241   8.481530   7.570230   6.585136
    42  H    7.254144   8.670570   9.049040   8.087802   6.939066
    43  H    7.991445   9.252131   9.455503   8.493284   7.561819
    44  H    7.034797   8.045391   8.193032   7.416617   6.685248
    45  H    5.196136   6.634919   7.239746   6.470010   5.169948
                    6          7          8          9         10
     6  C    0.000000
     7  C    4.982569   0.000000
     8  C    5.648197   1.512982   0.000000
     9  C    6.069676   1.347836   2.336167   0.000000
    10  C    7.104351   2.396147   1.542719   2.397452   0.000000
    11  C    7.302082   2.351662   2.384693   1.509260   1.539584
    12  F    5.776299   2.366103   1.345020   3.052026   2.344678
    13  F    5.419093   2.381838   1.321926   3.449044   2.386405
    14  F    7.446153   2.935827   2.338174   2.969055   1.329575
    15  F    8.024400   3.560814   2.394354   3.551311   1.311196
    16  F    8.375121   3.429054   3.558481   2.379392   2.388107
    17  F    7.767098   3.127749   2.992625   2.351808   2.345319
    18  C    6.081736   3.189880   4.481153   2.464508   4.797093
    19  C    6.414900   2.531549   3.754460   1.454282   3.779981
    20  C    5.372941   3.443849   4.584645   3.181094   5.249233
    21  H    6.219792   4.385526   5.384259   3.980535   5.933744
    22  H    4.685827   3.881902   5.120422   3.869062   5.969642
    23  H    5.005677   2.828674   3.745634   2.841603   4.561280
    24  C    4.781500   3.268160   4.515060   3.599056   5.106305
    25  H    5.143331   3.930218   5.316998   4.007379   5.846642
    26  H    5.625086   2.976453   4.120822   3.058775   4.408160
    27  H    4.875280   4.081506   5.146388   4.561859   5.768782
    28  C    1.380107   5.373081   5.760937   6.513332   7.288678
    29  C    7.525860   3.765581   4.928714   2.618011   4.644828
    30  C    7.755958   4.713509   5.997785   3.678860   5.889262
    31  O    6.947318   4.451803   5.779634   3.621132   5.962213
    32  C    8.884027   6.037453   7.313202   4.986604   7.096559
    33  C    2.425650   4.710629   4.847055   5.856462   6.376457
    34  C    2.846755   3.367454   3.504947   4.520851   5.024552
    35  H    3.938299   3.252209   3.028454   4.309827   4.474888
    36  H    2.141711   6.463089   6.801251   7.597428   8.337099
    37  H    3.403692   5.480622   5.405758   6.591299   6.899615
    38  H    1.092041   5.840451   6.600849   6.869167   8.013947
    39  C    8.510281   4.521479   5.494818   3.392118   4.901874
    40  C    9.530779   5.849898   6.869552   4.732654   6.258018
    41  C    9.701218   6.491004   7.660718   5.384572   7.221062
    42  H   10.372679   6.593493   7.497100   5.508307   6.742865
    43  H   10.646770   7.574604   8.740886   6.475147   8.262728
    44  H    9.234534   6.830419   8.152017   5.840998   8.035661
    45  H    8.618254   4.316281   5.058340   3.271814   4.271867
                   11         12         13         14         15
    11  C    0.000000
    12  F    2.960155   0.000000
    13  F    3.562439   2.140496   0.000000
    14  F    2.343493   3.457496   2.629437   0.000000
    15  F    2.391588   2.618410   3.019539   2.155599   0.000000
    16  F    1.331463   4.252038   4.578297   2.619885   3.044810
    17  F    1.337849   2.960665   4.266860   3.454131   2.609513
    18  C    3.617421   4.763440   5.554248   5.416524   5.806912
    19  C    2.560410   4.318195   4.832684   4.240805   4.866914
    20  C    4.296745   4.509300   5.602625   6.075109   6.132711
    21  H    4.870946   5.126104   6.476131   6.859755   6.678006
    22  H    5.150681   5.106528   5.962238   6.690565   6.929752
    23  H    3.836099   3.500993   4.753032   5.501518   5.358372
    24  C    4.888940   5.547677   4.671487   4.836015   6.406586
    25  H    5.373147   6.255022   5.631726   5.659286   7.153820
    26  H    4.160295   5.276670   4.376340   4.002484   5.712130
    27  H    5.756134   6.232219   5.039540   5.322777   7.039854
    28  C    7.588121   5.588756   5.513891   7.797881   8.028404
    29  C    3.346190   5.630802   5.933737   4.819559   5.710329
    30  C    4.538138   6.543659   7.024911   6.169976   6.927178
    31  O    4.665393   6.107647   6.832057   6.464359   6.972508
    32  C    5.731679   7.906443   8.307595   7.255203   8.114086
    33  C    6.742483   4.441252   4.686480   7.043993   6.968776
    34  C    5.367864   3.170041   3.505116   5.728967   5.674834
    35  H    4.884830   2.339198   3.186747   5.351998   4.930242
    36  H    8.659361   6.555742   6.501727   8.852645   9.025969
    37  H    7.327239   4.768820   5.239153   7.663015   7.317045
    38  H    8.170432   6.819985   6.331602   8.255427   8.990750
    39  C    3.740132   6.371570   6.382673   4.753644   5.917147
    40  C    5.075347   7.732702   7.736651   6.048828   7.231024
    41  C    5.920592   8.402980   8.591803   7.169352   8.214247
    42  H    5.679628   8.434764   8.284705   6.364053   7.653217
    43  H    6.970222   9.494204   9.652604   8.156604   9.233067
    44  H    6.651371   8.655171   9.157909   8.264676   9.042280
    45  H    3.327653   6.043491   5.849730   3.922995   5.245053
                   16         17         18         19         20
    16  F    0.000000
    17  F    2.144656   0.000000
    18  C    4.150589   3.787157   0.000000
    19  C    2.944822   3.085846   1.328406   0.000000
    20  C    5.136284   4.190772   1.480397   2.583704   0.000000
    21  H    5.640715   4.494092   2.118710   3.286109   1.095394
    22  H    5.996312   5.187608   2.139769   3.262251   1.095974
    23  H    4.887677   3.669745   2.124872   2.782666   1.092162
    24  C    5.292812   5.943978   4.067954   3.614179   4.713047
    25  H    5.678801   6.333931   3.830049   3.604592   4.558048
    26  H    4.389609   5.327231   3.973506   3.189480   4.853340
    27  H    6.123723   6.873955   5.157999   4.690434   5.737392
    28  C    8.777448   7.867818   6.617988   6.994322   5.689708
    29  C    3.123323   3.958093   2.233530   1.451674   3.705358
    30  C    4.412422   4.903244   2.183101   2.252428   3.549278
    31  O    4.904386   4.820879   1.354795   2.226330   2.379993
    32  C    5.380399   6.101819   3.530788   3.601307   4.807399
    33  C    8.006521   6.880551   6.206827   6.506806   5.224179
    34  C    6.632491   5.554928   5.136348   5.281558   4.316553
    35  H    6.200811   4.895427   5.166691   5.218681   4.362541
    36  H    9.861155   8.892431   7.603635   8.047311   6.599847
    37  H    8.631892   7.312713   6.967383   7.293500   5.883526
    38  H    9.172474   8.700520   6.716133   7.088731   6.076844
    39  C    3.040611   4.540212   3.625971   2.656732   5.087378
    40  C    4.268865   5.773951   4.530018   3.817064   6.007770
    41  C    5.284183   6.443493   4.494504   4.182556   5.894875
    42  H    4.702895   6.442048   5.578188   4.763074   7.058507
    43  H    6.257574   7.474044   5.526777   5.274497   6.888336
    44  H    6.382078   6.909632   4.041789   4.404513   5.109333
    45  H    2.449805   4.308501   4.211394   3.018726   5.592709
                   21         22         23         24         25
    21  H    0.000000
    22  H    1.768483   0.000000
    23  H    1.783973   1.772459   0.000000
    24  C    5.767602   4.519974   4.769397   0.000000
    25  H    5.537237   4.259028   4.862089   1.095930   0.000000
    26  H    5.870390   4.900746   4.861429   1.089084   1.767519
    27  H    6.802229   5.457603   5.747110   1.095731   1.768235
    28  C    6.408447   5.111921   5.142947   5.878698   6.303186
    29  C    4.234666   4.273338   4.136886   3.971846   3.727802
    30  C    3.861023   3.964583   4.304851   4.563722   4.008969
    31  O    2.610639   2.738178   3.304872   4.628127   4.085717
    32  C    4.987468   5.113972   5.641674   5.454310   4.745030
    33  C    5.887502   4.894971   4.465521   6.003493   6.524168
    34  C    5.075541   4.198008   3.451003   5.096098   5.684609
    35  H    5.010411   4.502476   3.344733   5.623450   6.246493
    36  H    7.238608   5.961843   6.087940   6.867493   7.248166
    37  H    6.412389   5.631840   5.060565   7.056639   7.585820
    38  H    6.912575   5.270028   5.854009   5.069548   5.311356
    39  C    5.618828   5.638446   5.433432   4.404853   4.236468
    40  C    6.424119   6.476905   6.517645   5.282592   4.900666
    41  C    6.163138   6.261298   6.605899   5.748869   5.129560
    42  H    7.491641   7.534014   7.513404   5.922792   5.610520
    43  H    7.094734   7.205921   7.646806   6.642963   5.960101
    44  H    5.134790   5.293264   6.061136   6.150620   5.329378
    45  H    6.202931   6.188022   5.742248   4.444532   4.529371
                   26         27         28         29         30
    26  H    0.000000
    27  H    1.781541   0.000000
    28  C    6.604393   6.057494   0.000000
    29  C    3.396096   4.975213   8.244815   0.000000
    30  C    4.262630   5.567855   8.505234   1.401498   0.000000
    31  O    4.568359   5.679387   7.593389   2.263247   1.363067
    32  C    5.155179   6.349458   9.713448   2.464135   1.387702
    33  C    6.534827   6.341434   1.402221   7.867395   8.242677
    34  C    5.467354   5.568740   2.429862   6.664996   7.166691
    35  H    5.805911   6.186087   3.420046   6.648468   7.240795
    36  H    7.639170   6.976471   1.094639   9.290202   9.487487
    37  H    7.535184   7.409053   2.156207   8.696607   9.071418
    38  H    6.025401   5.001881   2.176982   8.078160   8.213172
    39  C    3.598076   5.240748   9.293241   1.401421   2.408115
    40  C    4.571962   6.028326  10.392840   2.386156   2.722311
    41  C    5.258715   6.536594  10.583939   2.779069   2.347160
    42  H    5.132501   6.544588  11.261532   3.381949   3.816532
    43  H    6.181948   7.353201  11.569887   3.873326   3.349754
    44  H    5.996318   7.024714  10.060635   3.447568   2.163984
    45  H    3.469058   5.182177   9.362124   2.168842   3.406233
                   31         32         33         34         35
    31  O    0.000000
    32  C    2.450722   0.000000
    33  C    7.329641   9.540262   0.000000
    34  C    6.355343   8.503542   1.378326   0.000000
    35  H    6.462072   8.616170   2.152059   1.091670   0.000000
    36  H    8.526695  10.667856   2.159702   3.408343   4.305658
    37  H    8.110795  10.390067   1.094480   2.138094   2.471607
    38  H    7.435519   9.237074   3.432141   3.938518   5.030123
    39  C    3.568348   2.848749   8.926671   7.681883   7.641096
    40  C    4.074058   2.429668  10.117705   8.918795   8.930837
    41  C    3.646356   1.381033  10.392858   9.281486   9.359962
    42  H    5.168197   3.407251  10.986866   9.765512   9.760293
    43  H    4.571727   2.141559  11.428911  10.342017  10.442459
    44  H    2.757340   1.092043   9.958827   9.016397   9.176733
    45  H    4.431482   3.942276   8.926771   7.632329   7.526482
                   36         37         38         39         40
    36  H    0.000000
    37  H    2.466596   0.000000
    38  H    2.512912   4.324120   0.000000
    39  C   10.357592   9.775549   9.024026   0.000000
    40  C   11.433400  10.992219   9.947922   1.377993   0.000000
    41  C   11.576682  11.269191  10.048020   2.428468   1.403192
    42  H   12.311426  11.868554  10.771371   2.139088   1.094475
    43  H   12.544320  12.316046  10.933630   3.406652   2.159384
    44  H   10.956808  10.792438   9.521767   3.940549   3.435360
    45  H   10.446569   9.755031   9.180631   1.093529   2.160345
                   41         42         43         44         45
    41  C    0.000000
    42  H    2.157555   0.000000
    43  H    1.094625   2.466486   0.000000
    44  H    2.177641   4.326494   2.512059   0.000000
    45  H    3.425567   2.485264   4.312816   5.034068   0.000000
 Stoichiometry    C23H14F6O2
 Framework group  C1[X(C23H14F6O2)]
 Deg. of freedom   129
 Full point group                 C1      NOp   1
 RotChk:  IX=2 Diff= 5.83D-02
 Largest Abelian subgroup         C1      NOp   1
 Largest concise Abelian subgroup C1      NOp   1
                         Standard orientation:                         
 ---------------------------------------------------------------------
 Center     Atomic      Atomic             Coordinates (Angstroms)
 Number     Number       Type             X           Y           Z
 ---------------------------------------------------------------------
      1          6           0       -1.482257   -0.474075   -0.562065
      2          6           0       -2.819039   -0.753028   -0.050373
      3          6           0       -3.189203   -1.951635   -0.674061
      4          8           0       -2.195092   -2.364696   -1.507998
      5          6           0       -1.197188   -1.455995   -1.422199
      6          6           0       -4.394056   -2.607192   -0.464946
      7          6           0       -0.630958    0.647639   -0.198176
      8          6           0       -1.207328    2.045884   -0.155467
      9          6           0        0.663988    0.686644    0.173652
     10          6           0        0.034306    2.946266   -0.321715
     11          6           0        1.112713    2.110987    0.392195
     12          9           0       -1.769265    2.314310    1.036696
     13          9           0       -2.130200    2.278704   -1.072850
     14          9           0        0.329761    3.032643   -1.615165
     15          9           0       -0.115475    4.151358    0.172808
     16          9           0        2.336052    2.361914   -0.069618
     17          9           0        1.115679    2.424156    1.692870
     18          6           0        1.246721   -1.351629    1.430499
     19          6           0        1.546723   -0.407727    0.545225
     20          6           0        0.087114   -1.589830    2.319402
     21          1           0        0.429079   -1.694525    3.354770
     22          1           0       -0.441461   -2.511335    2.049965
     23          1           0       -0.619945   -0.759894    2.255418
     24          6           0       -0.106820   -1.721243   -2.387820
     25          1           0        0.480056   -2.603212   -2.107160
     26          1           0        0.572778   -0.872956   -2.456070
     27          1           0       -0.543552   -1.914670   -3.373963
     28          6           0       -5.261515   -2.005781    0.424162
     29          6           0        2.872183   -0.713167    0.038058
     30          6           0        3.237981   -1.885920    0.712623
     31          8           0        2.241557   -2.261624    1.563468
     32          6           0        4.435848   -2.557454    0.512941
     33          6           0       -4.926099   -0.809424    1.074125
     34          6           0       -3.720607   -0.177489    0.856804
     35          1           0       -3.473439    0.748875    1.378821
     36          1           0       -6.231043   -2.471404    0.627742
     37          1           0       -5.642354   -0.368354    1.774356
     38          1           0       -4.626056   -3.539542   -0.984034
     39          6           0        3.753357   -0.190788   -0.918307
     40          6           0        4.948360   -0.843217   -1.130839
     41          6           0        5.288443   -2.006255   -0.423283
     42          1           0        5.653433   -0.445302   -1.867323
     43          1           0        6.250901   -2.488503   -0.621565
     44          1           0        4.671484   -3.467359    1.068915
     45          1           0        3.493432    0.717543   -1.468924
 ---------------------------------------------------------------------
 Rotational constants (GHZ):      0.2104818      0.1323382      0.0983870
 Leave Link  202 at Wed Aug 28 23:28:16 2019, MaxMem=   536870912 cpu:         0.0
 (Enter /pbs_home/pkowalski/g09d01/g09/l301.exe)
 Basis read from rwf:  (5D, 7F)
 No pseudopotential information found on rwf file.
 There are   535 symmetry adapted cartesian basis functions of A   symmetry.
 There are   504 symmetry adapted basis functions of A   symmetry.
   504 basis functions,   873 primitive gaussians,   535 cartesian basis functions
   111 alpha electrons      111 beta electrons
       nuclear repulsion energy      3313.6222510821 Hartrees.
 IExCor=32609 DFT=T Ex+Corr=LC-wPBE ExCW=0 ScaHFX=  1.000000
 ScaDFX=  1.000000  0.000000  1.000000  1.000000 ScalE2=  1.000000  1.000000
 IRadAn=      0 IRanWt=     -1 IRanGd=            0 ICorTp=0 IEmpDi=131
  HFx wShort=  0.000000 wLong=  0.400000 cFull=  0.000000 cShort=  0.000000 cLong=  1.000000
  DFx wShort=  0.000000 wLong=  0.400000 cFull=  0.000000 cShort=  0.000000 cLong=  1.000000
 NAtoms=   45 NActive=   45 NUniq=   45 SFac= 1.00D+00 NAtFMM=   60 NAOKFM=F Big=F
 Integral buffers will be    131072 words long.
 Raffenetti 2 integral format.
 Two-electron integral symmetry is turned on.
 R6Disp:  Grimme-D3 Dispersion energy=       -0.0387495082 Hartrees.
 Nuclear repulsion after empirical dispersion term =     3313.5835015739 Hartrees.
 No density basis found on file   724.
 Leave Link  301 at Wed Aug 28 23:28:17 2019, MaxMem=   536870912 cpu:         0.6
 (Enter /pbs_home/pkowalski/g09d01/g09/l302.exe)
 NPDir=0 NMtPBC=     1 NCelOv=     1 NCel=       1 NClECP=     1 NCelD=      1
         NCelK=      1 NCelE2=     1 NClLst=     1 CellRange=     0.0.
 One-electron integrals computed using PRISM.
 NBasis=   504 RedAO= T EigKep=  2.33D-04  NBF=   504
 NBsUse=   504 1.00D-06 EigRej= -1.00D+00 NBFU=   504
 Precomputing XC quadrature grid using
 IXCGrd= 4 IRadAn=           0 IRanWt=          -1 IRanGd=           0 AccXCQ= 0.00D+00.
 Generated NRdTot=       0 NPtTot=           0 NUsed=           0 NTot=          32
 NSgBfM=   524   524   524   524   524 MxSgAt=    45 MxSgA2=    45.
 Leave Link  302 at Wed Aug 28 23:28:18 2019, MaxMem=   536870912 cpu:         9.8
 (Enter /pbs_home/pkowalski/g09d01/g09/l303.exe)
 DipDrv:  MaxL=1.
 Leave Link  303 at Wed Aug 28 23:28:18 2019, MaxMem=   536870912 cpu:         1.1
 (Enter /pbs_home/pkowalski/g09d01/g09/l401.exe)
 Initial guess from the checkpoint file:  "dae0097freq_open_lc-wpbe_air_D3.chk"
 B after Tr=     0.000000    0.000000    0.000000
         Rot=    0.999931   -0.004263   -0.007399    0.008005 Ang=  -1.34 deg.
 Guess basis will be translated and rotated to current coordinates.
 JPrj=2 DoOrth=T DoCkMO=T.
 Generating alternative initial guess.
 ExpMin= 1.22D-01 ExpMax= 2.89D+03 ExpMxC= 4.35D+02 IAcc=1 IRadAn=         1 AccDes= 0.00D+00
 Harris functional with IExCor=32609 and IRadAn=       1 diagonalized for initial guess.
 HarFok:  IExCor=32609 AccDes= 0.00D+00 IRadAn=         1 IDoV= 1 UseB2=F ITyADJ=14
 ICtDFT=  3500011 ScaDFX=  1.000000  1.000000  1.000000  1.000000
 FoFCou: FMM=F IPFlag=           0 FMFlag=      100000 FMFlg1=           0
         NFxFlg=           0 DoJE=T BraDBF=F KetDBF=T FulRan=T
         wScrn=  0.000000 ICntrl=     500 IOpCl=  0 I1Cent=   200000004 NGrid=           0
         NMat0=    1 NMatS0=      1 NMatT0=    0 NMatD0=    1 NMtDS0=    0 NMtDT0=    0
 Petite list used in FoFCou.
 Harris En= -1631.88583365271    
 Leave Link  401 at Wed Aug 28 23:28:21 2019, MaxMem=   536870912 cpu:        26.3
 (Enter /pbs_home/pkowalski/g09d01/g09/l502.exe)
 Closed shell SCF:
 Using DIIS extrapolation, IDIIS=  1040.
 Integral symmetry usage will be decided dynamically.
 IVT=      885537 IEndB=      885537 NGot=   536870912 MDV=   536288776
 LenX=   536288776 LenY=   536002016
 Requested convergence on RMS density matrix=1.00D-08 within 128 cycles.
 Requested convergence on MAX density matrix=1.00D-06.
 Requested convergence on             energy=1.00D-06.
 No special actions if energy rises.
 Fock matrices will be formed incrementally for  20 cycles.
 Integral accuracy reduced to 1.0D-05 until final iterations.

 Cycle   1  Pass 0  IDiag  1:
 FoFJK:  IHMeth= 1 ICntrl=       0 DoSepK=T KAlg= 0 I1Cent=   0 FoldK=F
 IRaf=         1 NMat=   1 IRICut=       1 DoRegI=T DoRafI=F ISym2E= 0.
 FoFCou: FMM=F IPFlag=           0 FMFlag=      100000 FMFlg1=           0
         NFxFlg=           0 DoJE=T BraDBF=F KetDBF=F FulRan=T
         wScrn=  0.000000 ICntrl=     500 IOpCl=  0 I1Cent=           0 NGrid=           0
         NMat0=    1 NMatS0=      1 NMatT0=    0 NMatD0=    1 NMtDS0=    0 NMtDT0=    0
 Symmetry not used in FoFCou.
 E= -1631.96408057170    
 DIIS: error= 1.25D-02 at cycle   1 NSaved=   1.
 NSaved= 1 IEnMin= 1 EnMin= -1631.96408057170     IErMin= 1 ErrMin= 1.25D-02
 ErrMax= 1.25D-02  0.00D+00 EMaxC= 1.00D-01 BMatC= 1.58D-01 BMatP= 1.58D-01
 IDIUse=3 WtCom= 8.75D-01 WtEn= 1.25D-01
 Coeff-Com:  0.100D+01
 Coeff-En:   0.100D+01
 Coeff:      0.100D+01
 Recover alternate guess density for next cycle.
 RMSDP=3.47D-03 MaxDP=1.44D-01              OVMax= 0.00D+00

 Cycle   2  Pass 0  IDiag  1:
 RMSU=  3.47D-03    CP:  1.01D+00
 E= -1631.75027064672     Delta-E=        0.213809924981 Rises=F Damp=F
 Switch densities from cycles 1 and 2 for lowest energy.
 DIIS: error= 2.43D-02 at cycle   2 NSaved=   2.
 NSaved= 2 IEnMin= 1 EnMin= -1631.96408057170     IErMin= 1 ErrMin= 1.25D-02
 ErrMax= 2.43D-02  0.00D+00 EMaxC= 1.00D+00 BMatC= 4.27D-01 BMatP= 1.58D-01
 IDIUse=1 WtCom= 1.00D+00 WtEn= 0.00D+00
 Coeff-Com:  0.727D+00 0.273D+00
 Coeff:      0.727D+00 0.273D+00
 Gap=     0.373 Goal=   None    Shift=    0.000
 RMSDP=1.52D-03 MaxDP=7.16D-02 DE= 2.14D-01 OVMax= 9.98D-02

 Cycle   3  Pass 0  IDiag  1:
 RMSU=  1.37D-03    CP:  9.88D-01  1.83D-01
 E= -1632.16602072036     Delta-E=       -0.415750073643 Rises=F Damp=F
 DIIS: error= 3.65D-03 at cycle   3 NSaved=   3.
 NSaved= 3 IEnMin= 3 EnMin= -1632.16602072036     IErMin= 3 ErrMin= 3.65D-03
 ErrMax= 3.65D-03  0.00D+00 EMaxC= 1.00D+00 BMatC= 1.85D-02 BMatP= 1.58D-01
 IDIUse=1 WtCom= 1.00D+00 WtEn= 0.00D+00
 Coeff-Com: -0.702D-01 0.157D+00 0.913D+00
 Coeff:     -0.702D-01 0.157D+00 0.913D+00
 Gap=     0.341 Goal=   None    Shift=    0.000
 RMSDP=4.33D-04 MaxDP=1.51D-02 DE=-4.16D-01 OVMax= 2.13D-02

 Cycle   4  Pass 0  IDiag  1:
 RMSU=  3.73D-04    CP:  9.86D-01  2.46D-01  1.02D+00
 E= -1632.18840249483     Delta-E=       -0.022381774467 Rises=F Damp=F
 DIIS: error= 1.11D-03 at cycle   4 NSaved=   4.
 NSaved= 4 IEnMin= 4 EnMin= -1632.18840249483     IErMin= 4 ErrMin= 1.11D-03
 ErrMax= 1.11D-03  0.00D+00 EMaxC= 1.00D+00 BMatC= 1.57D-03 BMatP= 1.85D-02
 IDIUse=1 WtCom= 1.00D+00 WtEn= 0.00D+00
 Coeff-Com: -0.397D-01 0.285D-01 0.273D+00 0.738D+00
 Coeff:     -0.397D-01 0.285D-01 0.273D+00 0.738D+00
 Gap=     0.343 Goal=   None    Shift=    0.000
 RMSDP=1.36D-04 MaxDP=7.71D-03 DE=-2.24D-02 OVMax= 6.99D-03

 Cycle   5  Pass 0  IDiag  1:
 RMSU=  1.26D-04    CP:  9.87D-01  2.40D-01  1.04D+00  9.13D-01
 E= -1632.18985054369     Delta-E=       -0.001448048859 Rises=F Damp=F
 DIIS: error= 4.79D-04 at cycle   5 NSaved=   5.
 NSaved= 5 IEnMin= 5 EnMin= -1632.18985054369     IErMin= 5 ErrMin= 4.79D-04
 ErrMax= 4.79D-04  0.00D+00 EMaxC= 1.00D+00 BMatC= 2.29D-04 BMatP= 1.57D-03
 IDIUse=1 WtCom= 1.00D+00 WtEn= 0.00D+00
 Coeff-Com: -0.579D-02-0.915D-02-0.366D-01 0.241D+00 0.811D+00
 Coeff:     -0.579D-02-0.915D-02-0.366D-01 0.241D+00 0.811D+00
 Gap=     0.343 Goal=   None    Shift=    0.000
 RMSDP=5.31D-05 MaxDP=1.62D-03 DE=-1.45D-03 OVMax= 2.45D-03

 Cycle   6  Pass 0  IDiag  1:
 RMSU=  4.22D-05    CP:  9.87D-01  2.39D-01  1.05D+00  9.88D-01  1.04D+00
 E= -1632.19014255104     Delta-E=       -0.000292007353 Rises=F Damp=F
 DIIS: error= 1.28D-04 at cycle   6 NSaved=   6.
 NSaved= 6 IEnMin= 6 EnMin= -1632.19014255104     IErMin= 6 ErrMin= 1.28D-04
 ErrMax= 1.28D-04  0.00D+00 EMaxC= 1.00D+00 BMatC= 1.64D-05 BMatP= 2.29D-04
 IDIUse=1 WtCom= 1.00D+00 WtEn= 0.00D+00
 Coeff-Com:  0.146D-02-0.420D-02-0.350D-01-0.823D-02 0.183D+00 0.863D+00
 Coeff:      0.146D-02-0.420D-02-0.350D-01-0.823D-02 0.183D+00 0.863D+00
 Gap=     0.344 Goal=   None    Shift=    0.000
 RMSDP=1.89D-05 MaxDP=6.16D-04 DE=-2.92D-04 OVMax= 1.30D-03

 Cycle   7  Pass 0  IDiag  1:
 RMSU=  1.32D-05    CP:  9.87D-01  2.39D-01  1.05D+00  1.01D+00  1.11D+00
                    CP:  1.07D+00
 E= -1632.19017431856     Delta-E=       -0.000031767522 Rises=F Damp=F
 DIIS: error= 4.95D-05 at cycle   7 NSaved=   7.
 NSaved= 7 IEnMin= 7 EnMin= -1632.19017431856     IErMin= 7 ErrMin= 4.95D-05
 ErrMax= 4.95D-05  0.00D+00 EMaxC= 1.00D+00 BMatC= 2.84D-06 BMatP= 1.64D-05
 IDIUse=1 WtCom= 1.00D+00 WtEn= 0.00D+00
 Coeff-Com:  0.923D-03-0.435D-03-0.827D-02-0.265D-01-0.257D-01 0.282D+00
 Coeff-Com:  0.778D+00
 Coeff:      0.923D-03-0.435D-03-0.827D-02-0.265D-01-0.257D-01 0.282D+00
 Coeff:      0.778D+00
 Gap=     0.344 Goal=   None    Shift=    0.000
 RMSDP=7.25D-06 MaxDP=2.73D-04 DE=-3.18D-05 OVMax= 7.42D-04

 Initial convergence to 1.0D-05 achieved.  Increase integral accuracy.
 Cycle   8  Pass 1  IDiag  1:
 E= -1632.19025333792     Delta-E=       -0.000079019359 Rises=F Damp=F
 DIIS: error= 1.62D-04 at cycle   1 NSaved=   1.
 NSaved= 1 IEnMin= 1 EnMin= -1632.19025333792     IErMin= 1 ErrMin= 1.62D-04
 ErrMax= 1.62D-04  0.00D+00 EMaxC= 1.00D+00 BMatC= 9.75D-06 BMatP= 9.75D-06
 IDIUse=1 WtCom= 1.00D+00 WtEn= 0.00D+00
 Coeff-Com:  0.100D+01
 Coeff:      0.100D+01
 Gap=     0.344 Goal=   None    Shift=    0.000
 RMSDP=7.25D-06 MaxDP=2.73D-04 DE=-7.90D-05 OVMax= 4.44D-04

 Cycle   9  Pass 1  IDiag  1:
 RMSU=  1.67D-04    CP:  1.00D+00
 E= -1632.19026261573     Delta-E=       -0.000009277814 Rises=F Damp=F
 DIIS: error= 2.43D-05 at cycle   2 NSaved=   2.
 NSaved= 2 IEnMin= 2 EnMin= -1632.19026261573     IErMin= 2 ErrMin= 2.43D-05
 ErrMax= 2.43D-05  0.00D+00 EMaxC= 1.00D+00 BMatC= 5.02D-07 BMatP= 9.75D-06
 IDIUse=1 WtCom= 1.00D+00 WtEn= 0.00D+00
 Coeff-Com:  0.453D-01 0.955D+00
 Coeff:      0.453D-01 0.955D+00
 Gap=     0.344 Goal=   None    Shift=    0.000
 RMSDP=9.45D-06 MaxDP=3.19D-04 DE=-9.28D-06 OVMax= 2.60D-04

 Cycle  10  Pass 1  IDiag  1:
 RMSU=  4.17D-06    CP:  1.00D+00  1.05D+00
 E= -1632.19026266246     Delta-E=       -0.000000046731 Rises=F Damp=F
 DIIS: error= 3.03D-05 at cycle   3 NSaved=   3.
 NSaved= 3 IEnMin= 3 EnMin= -1632.19026266246     IErMin= 2 ErrMin= 2.43D-05
 ErrMax= 3.03D-05  0.00D+00 EMaxC= 1.00D+00 BMatC= 5.92D-07 BMatP= 5.02D-07
 IDIUse=1 WtCom= 1.00D+00 WtEn= 0.00D+00
 Coeff-Com: -0.256D-01 0.529D+00 0.496D+00
 Coeff:     -0.256D-01 0.529D+00 0.496D+00
 Gap=     0.344 Goal=   None    Shift=    0.000
 RMSDP=1.96D-06 MaxDP=9.80D-05 DE=-4.67D-08 OVMax= 1.06D-04

 Cycle  11  Pass 1  IDiag  1:
 RMSU=  1.43D-06    CP:  1.00D+00  1.06D+00  7.63D-01
 E= -1632.19026318462     Delta-E=       -0.000000522155 Rises=F Damp=F
 DIIS: error= 3.59D-06 at cycle   4 NSaved=   4.
 NSaved= 4 IEnMin= 4 EnMin= -1632.19026318462     IErMin= 4 ErrMin= 3.59D-06
 ErrMax= 3.59D-06  0.00D+00 EMaxC= 1.00D+00 BMatC= 5.27D-09 BMatP= 5.02D-07
 IDIUse=1 WtCom= 1.00D+00 WtEn= 0.00D+00
 Coeff-Com: -0.230D-02-0.935D-02 0.129D-01 0.999D+00
 Coeff:     -0.230D-02-0.935D-02 0.129D-01 0.999D+00
 Gap=     0.344 Goal=   None    Shift=    0.000
 RMSDP=5.38D-07 MaxDP=1.49D-05 DE=-5.22D-07 OVMax= 5.25D-05

 Cycle  12  Pass 1  IDiag  1:
 RMSU=  4.04D-07    CP:  1.00D+00  1.06D+00  8.14D-01  1.16D+00
 E= -1632.19026320078     Delta-E=       -0.000000016164 Rises=F Damp=F
 DIIS: error= 2.43D-06 at cycle   5 NSaved=   5.
 NSaved= 5 IEnMin= 5 EnMin= -1632.19026320078     IErMin= 5 ErrMin= 2.43D-06
 ErrMax= 2.43D-06  0.00D+00 EMaxC= 1.00D+00 BMatC= 2.20D-09 BMatP= 5.27D-09
 IDIUse=1 WtCom= 1.00D+00 WtEn= 0.00D+00
 Coeff-Com:  0.627D-02-0.154D+00-0.138D+00 0.428D+00 0.858D+00
 Coeff:      0.627D-02-0.154D+00-0.138D+00 0.428D+00 0.858D+00
 Gap=     0.344 Goal=   None    Shift=    0.000
 RMSDP=3.00D-07 MaxDP=8.14D-06 DE=-1.62D-08 OVMax= 4.83D-05

 Cycle  13  Pass 1  IDiag  1:
 RMSU=  1.98D-07    CP:  1.00D+00  1.06D+00  8.35D-01  1.28D+00  1.27D+00
 E= -1632.19026320783     Delta-E=       -0.000000007045 Rises=F Damp=F
 DIIS: error= 9.03D-07 at cycle   6 NSaved=   6.
 NSaved= 6 IEnMin= 6 EnMin= -1632.19026320783     IErMin= 6 ErrMin= 9.03D-07
 ErrMax= 9.03D-07  0.00D+00 EMaxC= 1.00D+00 BMatC= 2.15D-10 BMatP= 2.20D-09
 IDIUse=1 WtCom= 1.00D+00 WtEn= 0.00D+00
 Coeff-Com:  0.138D-02-0.251D-01-0.265D-01-0.746D-01 0.180D+00 0.945D+00
 Coeff:      0.138D-02-0.251D-01-0.265D-01-0.746D-01 0.180D+00 0.945D+00
 Gap=     0.344 Goal=   None    Shift=    0.000
 RMSDP=1.09D-07 MaxDP=2.32D-06 DE=-7.04D-09 OVMax= 1.50D-05

 Cycle  14  Pass 1  IDiag  1:
 RMSU=  5.71D-08    CP:  1.00D+00  1.06D+00  8.36D-01  1.29D+00  1.46D+00
                    CP:  1.21D+00
 E= -1632.19026320862     Delta-E=       -0.000000000795 Rises=F Damp=F
 DIIS: error= 2.36D-07 at cycle   7 NSaved=   7.
 NSaved= 7 IEnMin= 7 EnMin= -1632.19026320862     IErMin= 7 ErrMin= 2.36D-07
 ErrMax= 2.36D-07  0.00D+00 EMaxC= 1.00D+00 BMatC= 2.93D-11 BMatP= 2.15D-10
 IDIUse=1 WtCom= 1.00D+00 WtEn= 0.00D+00
 Coeff-Com: -0.669D-03 0.182D-01 0.150D-01-0.839D-01-0.816D-01 0.174D+00
 Coeff-Com:  0.959D+00
 Coeff:     -0.669D-03 0.182D-01 0.150D-01-0.839D-01-0.816D-01 0.174D+00
 Coeff:      0.959D+00
 Gap=     0.344 Goal=   None    Shift=    0.000
 RMSDP=4.74D-08 MaxDP=1.19D-06 DE=-7.95D-10 OVMax= 5.77D-06

 Cycle  15  Pass 1  IDiag  1:
 RMSU=  2.57D-08    CP:  1.00D+00  1.06D+00  8.33D-01  1.29D+00  1.52D+00
                    CP:  1.32D+00  1.25D+00
 E= -1632.19026320884     Delta-E=       -0.000000000218 Rises=F Damp=F
 DIIS: error= 1.13D-07 at cycle   8 NSaved=   8.
 NSaved= 8 IEnMin= 8 EnMin= -1632.19026320884     IErMin= 8 ErrMin= 1.13D-07
 ErrMax= 1.13D-07  0.00D+00 EMaxC= 1.00D+00 BMatC= 5.82D-12 BMatP= 2.93D-11
 IDIUse=1 WtCom= 1.00D+00 WtEn= 0.00D+00
 Coeff-Com: -0.337D-03 0.738D-02 0.679D-02-0.528D-02-0.371D-01-0.107D+00
 Coeff-Com:  0.195D+00 0.941D+00
 Coeff:     -0.337D-03 0.738D-02 0.679D-02-0.528D-02-0.371D-01-0.107D+00
 Coeff:      0.195D+00 0.941D+00
 Gap=     0.344 Goal=   None    Shift=    0.000
 RMSDP=1.60D-08 MaxDP=4.54D-07 DE=-2.18D-10 OVMax= 2.38D-06

 Cycle  16  Pass 1  IDiag  1:
 RMSU=  9.90D-09    CP:  1.00D+00  1.06D+00  8.33D-01  1.28D+00  1.53D+00
                    CP:  1.33D+00  1.41D+00  1.30D+00
 E= -1632.19026320880     Delta-E=        0.000000000044 Rises=F Damp=F
 DIIS: error= 5.91D-08 at cycle   9 NSaved=   9.
 NSaved= 9 IEnMin= 8 EnMin= -1632.19026320884     IErMin= 9 ErrMin= 5.91D-08
 ErrMax= 5.91D-08  0.00D+00 EMaxC= 1.00D+00 BMatC= 1.70D-12 BMatP= 5.82D-12
 IDIUse=1 WtCom= 1.00D+00 WtEn= 0.00D+00
 Coeff-Com:  0.577D-04-0.221D-02-0.168D-02 0.192D-01 0.850D-02-0.869D-01
 Coeff-Com: -0.189D+00 0.340D+00 0.912D+00
 Coeff:      0.577D-04-0.221D-02-0.168D-02 0.192D-01 0.850D-02-0.869D-01
 Coeff:     -0.189D+00 0.340D+00 0.912D+00
 Gap=     0.344 Goal=   None    Shift=    0.000
 RMSDP=9.52D-09 MaxDP=2.34D-07 DE= 4.37D-11 OVMax= 1.62D-06

 SCF Done:  E(RLC-wPBE) =  -1632.19026321     A.U. after   16 cycles
            NFock= 16  Conv=0.95D-08     -V/T= 2.0088
 KE= 1.617962520732D+03 PE=-1.045126469158D+04 EE= 3.887528406065D+03
 Leave Link  502 at Wed Aug 28 23:35:30 2019, MaxMem=   536870912 cpu:      3411.6
 (Enter /pbs_home/pkowalski/g09d01/g09/l701.exe)
 Compute integral first derivatives.
 ... and contract with generalized density number  0.
 R6Disp: Adding Grimme-D3 dispersion energy 1st derivatives to the gradient.
 Leave Link  701 at Wed Aug 28 23:35:31 2019, MaxMem=   536870912 cpu:         4.4
 (Enter /pbs_home/pkowalski/g09d01/g09/l702.exe)
 L702 exits ... SP integral derivatives will be done elsewhere.
 Leave Link  702 at Wed Aug 28 23:35:31 2019, MaxMem=   536870912 cpu:         0.2
 (Enter /pbs_home/pkowalski/g09d01/g09/l703.exe)
 Compute integral first derivatives, UseDBF=F ICtDFT=           0.
 Integral derivatives from FoFJK, PRISM(SPDF).
 Calling FoFJK, ICntrl=      2127 FMM=F ISym2X=0 I1Cent= 0 IOpClX= 0 NMat=1 NMatS=1 NMatT=0.
 FoFJK:  IHMeth= 1 ICntrl=    2127 DoSepK=T KAlg= 0 I1Cent=   0 FoldK=F
 IRaf=         1 NMat=   1 IRICut=       1 DoRegI=T DoRafI=F ISym2E= 0.
 FoFCou: FMM=F IPFlag=           0 FMFlag=      100000 FMFlg1=         800
         NFxFlg=           0 DoJE=F BraDBF=F KetDBF=F FulRan=T
         wScrn=  0.000000 ICntrl=    2527 IOpCl=  0 I1Cent=           0 NGrid=           0
         NMat0=    1 NMatS0=      1 NMatT0=    0 NMatD0=    1 NMtDS0=    0 NMtDT0=    0
 Symmetry not used in FoFCou.
 Leave Link  703 at Wed Aug 28 23:37:57 2019, MaxMem=   536870912 cpu:      1167.4
 (Enter /pbs_home/pkowalski/g09d01/g09/l716.exe)
 Dipole        =-1.69312780D-02-1.31292964D+00-1.36328185D-01
 ***** Axes restored to original set *****
 -------------------------------------------------------------------
 Center     Atomic                   Forces (Hartrees/Bohr)
 Number     Number              X              Y              Z
 -------------------------------------------------------------------
      1        6          -0.003222353    0.026490251    0.012766446
      2        6          -0.007665003   -0.006767087   -0.001242999
      3        6           0.007200966   -0.001488702    0.000939153
      4        8          -0.008083240    0.007150292   -0.000489339
      5        6          -0.001934292   -0.032270059   -0.013395263
      6        6           0.003005981   -0.002258840    0.000048882
      7        6           0.007109976    0.007173362    0.001280753
      8        6           0.008976797   -0.006230285    0.005540953
      9        6          -0.001539829    0.007097701   -0.002580901
     10        6          -0.014599005   -0.016025246    0.007263805
     11        6          -0.007210391    0.001987703   -0.007536209
     12        9          -0.005585461    0.006136345    0.008588542
     13        9          -0.000966728   -0.001512122   -0.016694820
     14        9           0.007782849   -0.006112304   -0.009679361
     15        9           0.004535845    0.018506399    0.002696168
     16        9           0.011221768   -0.006597733   -0.001524938
     17        9          -0.004199354    0.006031742    0.008703341
     18        6          -0.032666378   -0.010582713    0.025505554
     19        6           0.026797977    0.002359459   -0.025824156
     20        6           0.000845819    0.003069752   -0.003606715
     21        1           0.000331474    0.000566683    0.001846992
     22        1          -0.000338329   -0.002153313   -0.001540522
     23        1          -0.000412396    0.002513530   -0.001065741
     24        6           0.003807544    0.001955497    0.004855499
     25        1          -0.001460211   -0.000637299    0.002364091
     26        1           0.004715259    0.002179866    0.001121263
     27        1          -0.000051393    0.000122051   -0.001464900
     28        6          -0.005467527    0.002535575   -0.000719717
     29        6          -0.001990285   -0.008966074    0.005649671
     30        6          -0.003701221    0.005422449   -0.002510232
     31        8           0.008667508   -0.003500116   -0.000313425
     32        6          -0.002799879    0.002000130    0.000024544
     33        6          -0.005874134    0.002859713   -0.000533629
     34        6           0.009768466   -0.000980491    0.002654552
     35        1          -0.000080398   -0.000727894   -0.000790045
     36        1           0.001554577   -0.000086203    0.000421572
     37        1           0.000896685   -0.001393452   -0.000136801
     38        1           0.000455587    0.001003722    0.000442566
     39        6          -0.004697916    0.008636180   -0.003625029
     40        6           0.004684335   -0.004242303    0.001003037
     41        6           0.004044806   -0.004017735    0.000997875
     42        1          -0.001550749    0.000365325    0.000417609
     43        1          -0.000750125    0.001190477   -0.000709734
     44        1           0.000795769    0.000485051   -0.000728941
     45        1          -0.000353391   -0.001289280    0.001580552
 -------------------------------------------------------------------
 Cartesian Forces:  Max     0.032666378 RMS     0.007991585
 Leave Link  716 at Wed Aug 28 23:37:57 2019, MaxMem=   536870912 cpu:         0.2
 (Enter /pbs_home/pkowalski/g09d01/g09/l103.exe)

 GradGradGradGradGradGradGradGradGradGradGradGradGradGradGradGradGradGrad
 Berny optimization.
 Using GEDIIS/GDIIS optimizer.
 FormGI is forming the generalized inverse of G from B-inverse, IUseBI=4.
 GSVD:  received Info=                   1 from GESDD.
 Internal  Forces:  Max     0.032694568 RMS     0.004226742
 Search for a local minimum.
 Step number   4 out of a maximum of  270
 All quantities printed in internal units (Hartrees-Bohrs-Radians)
 RMS Force = .42267D-02 SwitMx=.10000D-02 MixMth= 1
 Mixed Optimization -- RFO/linear search
 Update second derivatives using D2CorX and points    2    4    3
 DE=  1.78D-03 DEPred=-1.65D-02 R=-1.08D-01
 Trust test=-1.08D-01 RLast= 6.68D-01 DXMaxT set to 4.24D-01
 ITU= -1  1  1  0
 Use linear search instead of GDIIS.
 Energy rises -- skip Quadratic/GDIIS search.
 Quartic linear search produced a step of -0.62892.
 Iteration  1 RMS(Cart)=  0.18268398 RMS(Int)=  0.00489500
 Iteration  2 RMS(Cart)=  0.01570489 RMS(Int)=  0.00004763
 Iteration  3 RMS(Cart)=  0.00007841 RMS(Int)=  0.00004025
 Iteration  4 RMS(Cart)=  0.00000001 RMS(Int)=  0.00004025
 ITry= 1 IFail=0 DXMaxC= 1.13D+00 DCOld= 1.00D+10 DXMaxT= 4.24D-01 DXLimC= 3.00D+00 Rises=T
 Variable       Old X    -DE/DX   Delta X   Delta X   Delta X     New X
                                 (Linear)    (Quad)   (Total)
    R1        2.75578  -0.00422  -0.00198   0.00000  -0.00197   2.75381
    R2        2.52493   0.02222   0.01917   0.00000   0.01917   2.54410
    R3        2.74848   0.00052  -0.00161   0.00000  -0.00161   2.74687
    R4        2.64742  -0.00270  -0.00813   0.00000  -0.00813   2.63929
    R5        2.65036  -0.00283  -0.00182   0.00000  -0.00183   2.64854
    R6        2.57331  -0.00111  -0.00753   0.00000  -0.00753   2.56578
    R7        2.62199   0.00037   0.00047   0.00000   0.00048   2.62247
    R8        2.55561   0.00325  -0.00656   0.00000  -0.00656   2.54905
    R9        2.79761   0.00125  -0.00016   0.00000  -0.00016   2.79745
   R10        2.60802   0.00443   0.00347   0.00000   0.00347   2.61150
   R11        2.06366  -0.00118  -0.00157   0.00000  -0.00157   2.06208
   R12        2.85912  -0.00294  -0.00479   0.00000  -0.00478   2.85434
   R13        2.54704  -0.00854   0.00083   0.00000   0.00085   2.54789
   R14        2.91532  -0.00149  -0.01260   0.00000  -0.01263   2.90269
   R15        2.54172   0.01137   0.00839   0.00000   0.00839   2.55011
   R16        2.49808   0.01626   0.01758   0.00000   0.01758   2.51566
   R17        2.85209  -0.00082  -0.00188   0.00000  -0.00187   2.85022
   R18        2.74819   0.00428   0.00206   0.00000   0.00206   2.75026
   R19        2.90939   0.00057  -0.00907   0.00000  -0.00907   2.90032
   R20        2.51253   0.01384   0.01495   0.00000   0.01495   2.52748
   R21        2.47780   0.01917   0.02062   0.00000   0.02062   2.49842
   R22        2.51610   0.01249   0.01162   0.00000   0.01162   2.52772
   R23        2.52817   0.01120   0.01151   0.00000   0.01151   2.53967
   R24        2.51032   0.03269   0.02829   0.00000   0.02829   2.53862
   R25        2.79755   0.00087   0.00021   0.00000   0.00021   2.79776
   R26        2.56019   0.00106  -0.00758   0.00000  -0.00758   2.55261
   R27        2.74327  -0.00070  -0.00066   0.00000  -0.00066   2.74260
   R28        2.06999   0.00186   0.00404   0.00000   0.00404   2.07403
   R29        2.07109   0.00198   0.00347   0.00000   0.00347   2.07456
   R30        2.06389   0.00271   0.00206   0.00000   0.00206   2.06595
   R31        2.07101   0.00220   0.00359   0.00000   0.00359   2.07459
   R32        2.05807   0.00528   0.00553   0.00000   0.00553   2.06360
   R33        2.07063   0.00131   0.00386   0.00000   0.00386   2.07449
   R34        2.64981   0.00057   0.00190   0.00000   0.00190   2.65171
   R35        2.06857  -0.00161  -0.00302   0.00000  -0.00302   2.06555
   R36        2.64845  -0.00223  -0.00921   0.00000  -0.00922   2.63923
   R37        2.64830  -0.00226  -0.00204   0.00000  -0.00204   2.64626
   R38        2.57582  -0.00193  -0.00881   0.00000  -0.00881   2.56701
   R39        2.62238   0.00062   0.00032   0.00000   0.00032   2.62270
   R40        2.60977   0.00340   0.00340   0.00000   0.00340   2.61318
   R41        2.06366  -0.00115  -0.00157   0.00000  -0.00157   2.06209
   R42        2.60466   0.00512   0.00580   0.00000   0.00580   2.61046
   R43        2.06827  -0.00166  -0.00278   0.00000  -0.00278   2.06549
   R44        2.06296  -0.00090  -0.00421   0.00000  -0.00421   2.05875
   R45        2.60403   0.00509   0.00607   0.00000   0.00606   2.61009
   R46        2.06647  -0.00197  -0.00441   0.00000  -0.00441   2.06206
   R47        2.65165  -0.00013   0.00163   0.00000   0.00163   2.65328
   R48        2.06826  -0.00165  -0.00273   0.00000  -0.00273   2.06552
   R49        2.06854  -0.00157  -0.00301   0.00000  -0.00301   2.06553
    A1        1.85551  -0.00122  -0.00636   0.00000  -0.00630   1.84921
    A2        2.20966   0.00729   0.02336   0.00000   0.02337   2.23303
    A3        2.21801  -0.00607  -0.01732   0.00000  -0.01731   2.20070
    A4        1.82312   0.00208   0.00326   0.00000   0.00330   1.82642
    A5        2.40049  -0.00618  -0.01187   0.00000  -0.01187   2.38862
    A6        2.05918   0.00411   0.00883   0.00000   0.00883   2.06801
    A7        1.91693   0.00458   0.00345   0.00000   0.00347   1.92041
    A8        2.17314  -0.00306  -0.00768   0.00000  -0.00768   2.16546
    A9        2.19311  -0.00152   0.00421   0.00000   0.00420   2.19731
   A10        1.87131   0.00070   0.00286   0.00000   0.00288   1.87419
   A11        1.95758  -0.00610  -0.00309   0.00000  -0.00304   1.95454
   A12        2.35845  -0.00986  -0.03611   0.00000  -0.03607   2.32238
   A13        1.96243   0.01607   0.04083   0.00000   0.04084   2.00327
   A14        2.02307   0.00230   0.00626   0.00000   0.00626   2.02933
   A15        2.11323  -0.00103   0.00128   0.00000   0.00128   2.11451
   A16        2.14688  -0.00127  -0.00754   0.00000  -0.00754   2.13934
   A17        2.09075   0.00930   0.02649   0.00000   0.02648   2.11723
   A18        2.28324  -0.01324  -0.02992   0.00000  -0.02992   2.25332
   A19        1.90866   0.00397   0.00363   0.00000   0.00366   1.91231
   A20        1.80260  -0.00256  -0.00726   0.00000  -0.00726   1.79534
   A21        1.94831  -0.00145  -0.00806   0.00000  -0.00806   1.94025
   A22        1.99229   0.00046   0.00355   0.00000   0.00357   1.99587
   A23        1.89156   0.00018   0.00537   0.00000   0.00540   1.89696
   A24        1.96525   0.00079  -0.00546   0.00000  -0.00546   1.95979
   A25        1.86323   0.00240   0.01105   0.00000   0.01104   1.87427
   A26        1.93147   0.00022  -0.00202   0.00000  -0.00197   1.92950
   A27        2.25477  -0.00902  -0.01840   0.00000  -0.01838   2.23640
   A28        2.08600   0.00901   0.02253   0.00000   0.02253   2.10853
   A29        1.76923   0.00105   0.00968   0.00000   0.00969   1.77893
   A30        1.89821  -0.00003  -0.00363   0.00000  -0.00365   1.89456
   A31        1.98649  -0.00078   0.00255   0.00000   0.00260   1.98909
   A32        1.90784  -0.00069  -0.00596   0.00000  -0.00597   1.90187
   A33        1.98642  -0.00018   0.00258   0.00000   0.00261   1.98903
   A34        1.90984   0.00060  -0.00504   0.00000  -0.00504   1.90480
   A35        1.80967  -0.00224  -0.00980   0.00000  -0.00978   1.79989
   A36        1.98319   0.00036   0.00995   0.00000   0.01000   1.99319
   A37        1.94159  -0.00073  -0.00833   0.00000  -0.00838   1.93321
   A38        1.96112  -0.00121  -0.01134   0.00000  -0.01138   1.94975
   A39        1.90220   0.00215   0.01290   0.00000   0.01292   1.91513
   A40        1.86613   0.00165   0.00637   0.00000   0.00635   1.87248
   A41        2.33419  -0.00390  -0.02316   0.00000  -0.02316   2.31104
   A42        1.95718  -0.00616  -0.00432   0.00000  -0.00431   1.95287
   A43        1.99126   0.01007   0.02705   0.00000   0.02706   2.01832
   A44        2.17474   0.00204   0.00376   0.00000   0.00376   2.17851
   A45        2.24373   0.00305   0.00657   0.00000   0.00658   2.25031
   A46        1.86452  -0.00510  -0.01025   0.00000  -0.01025   1.85428
   A47        1.91600  -0.00033  -0.00257   0.00000  -0.00257   1.91343
   A48        1.94492  -0.00250  -0.00331   0.00000  -0.00331   1.94161
   A49        1.92800   0.00110   0.00048   0.00000   0.00049   1.92849
   A50        1.87819   0.00141   0.00463   0.00000   0.00463   1.88282
   A51        1.90722  -0.00019  -0.00665   0.00000  -0.00665   1.90057
   A52        1.88841   0.00055   0.00748   0.00000   0.00748   1.89589
   A53        1.95149  -0.00250  -0.00453   0.00000  -0.00453   1.94696
   A54        1.94004  -0.00025  -0.00511   0.00000  -0.00510   1.93494
   A55        1.90190   0.00014   0.00167   0.00000   0.00167   1.90358
   A56        1.88465   0.00092   0.00965   0.00000   0.00965   1.89429
   A57        1.87743   0.00139   0.00522   0.00000   0.00522   1.88265
   A58        1.90690   0.00040  -0.00673   0.00000  -0.00673   1.90017
   A59        2.11772  -0.00134  -0.00268   0.00000  -0.00267   2.11505
   A60        2.08421   0.00076  -0.00035   0.00000  -0.00035   2.08386
   A61        2.08125   0.00059   0.00302   0.00000   0.00302   2.08428
   A62        1.81957   0.00340   0.00656   0.00000   0.00656   1.82614
   A63        2.39513  -0.00584  -0.01346   0.00000  -0.01345   2.38168
   A64        2.06719   0.00246   0.00725   0.00000   0.00725   2.07444
   A65        1.91802   0.00538   0.00236   0.00000   0.00236   1.92038
   A66        2.16636  -0.00232  -0.00602   0.00000  -0.00602   2.16035
   A67        2.19870  -0.00306   0.00365   0.00000   0.00365   2.20235
   A68        1.86543   0.00249   0.00565   0.00000   0.00566   1.87109
   A69        2.02340   0.00253   0.00603   0.00000   0.00603   2.02943
   A70        2.11321  -0.00098   0.00118   0.00000   0.00117   2.11439
   A71        2.14656  -0.00155  -0.00721   0.00000  -0.00721   2.13936
   A72        2.12621  -0.00171  -0.00284   0.00000  -0.00284   2.12336
   A73        2.07584   0.00098   0.00263   0.00000   0.00264   2.07847
   A74        2.08114   0.00074   0.00021   0.00000   0.00021   2.08135
   A75        2.06696  -0.00029  -0.00188   0.00000  -0.00188   2.06508
   A76        2.10828  -0.00014   0.00766   0.00000   0.00767   2.11595
   A77        2.10794   0.00043  -0.00579   0.00000  -0.00579   2.10215
   A78        2.06467   0.00043  -0.00126   0.00000  -0.00126   2.06341
   A79        2.09877   0.00039   0.00868   0.00000   0.00868   2.10745
   A80        2.11969  -0.00081  -0.00740   0.00000  -0.00739   2.11230
   A81        2.12332  -0.00143  -0.00243   0.00000  -0.00243   2.12089
   A82        2.08324   0.00072  -0.00023   0.00000  -0.00023   2.08302
   A83        2.07661   0.00071   0.00266   0.00000   0.00266   2.07927
   A84        2.12119  -0.00166  -0.00359   0.00000  -0.00359   2.11760
   A85        2.08263   0.00088   0.00009   0.00000   0.00009   2.08272
   A86        2.07936   0.00078   0.00349   0.00000   0.00349   2.08285
    D1        0.02376  -0.00113  -0.02428   0.00000  -0.02428  -0.00051
    D2        3.13267  -0.00053  -0.01009   0.00000  -0.01006   3.12261
    D3       -3.11214  -0.00017  -0.00681   0.00000  -0.00690  -3.11904
    D4       -0.00323   0.00044   0.00738   0.00000   0.00732   0.00409
    D5       -0.02221   0.00147   0.02390   0.00000   0.02396   0.00175
    D6        3.00368   0.00387   0.04977   0.00000   0.05005   3.05373
    D7        3.11365   0.00055   0.00734   0.00000   0.00717   3.12083
    D8       -0.14364   0.00296   0.03321   0.00000   0.03326  -0.11038
    D9       -0.81351   0.00091   0.15301   0.00000   0.15298  -0.66053
   D10        2.28877   0.00220   0.16190   0.00000   0.16190   2.45067
   D11        2.33493   0.00205   0.17359   0.00000   0.17359   2.50852
   D12       -0.84597   0.00333   0.18248   0.00000   0.18250  -0.66347
   D13       -0.01768   0.00039   0.01694   0.00000   0.01682  -0.00086
   D14        3.12584   0.00014   0.01032   0.00000   0.01023   3.13608
   D15       -3.13429   0.00016   0.00623   0.00000   0.00621  -3.12808
   D16        0.00924  -0.00010  -0.00039   0.00000  -0.00038   0.00886
   D17       -3.11972  -0.00040  -0.01423   0.00000  -0.01422  -3.13395
   D18        0.02147  -0.00018  -0.01097   0.00000  -0.01098   0.01049
   D19       -0.01397   0.00020   0.00129   0.00000   0.00129  -0.01269
   D20        3.12722   0.00042   0.00454   0.00000   0.00453   3.13175
   D21        0.00510   0.00032  -0.00324   0.00000  -0.00319   0.00191
   D22       -3.13845   0.00058   0.00355   0.00000   0.00354  -3.13492
   D23        0.00117  -0.00005  -0.00042   0.00000  -0.00043   0.00074
   D24        3.13899   0.00011   0.00218   0.00000   0.00216   3.14115
   D25       -3.13818  -0.00035  -0.00810   0.00000  -0.00807   3.13694
   D26       -0.00036  -0.00018  -0.00551   0.00000  -0.00548  -0.00584
   D27        0.01136  -0.00119  -0.01362   0.00000  -0.01367  -0.00231
   D28       -3.04200  -0.00155  -0.03020   0.00000  -0.02983  -3.07183
   D29        2.00826  -0.00084   0.01923   0.00000   0.01924   2.02750
   D30       -0.09940  -0.00012   0.01357   0.00000   0.01358  -0.08582
   D31       -2.20189  -0.00055   0.02399   0.00000   0.02400  -2.17789
   D32       -1.24926   0.00050   0.04366   0.00000   0.04365  -1.20562
   D33        2.92626   0.00122   0.03800   0.00000   0.03798   2.96424
   D34        0.82377   0.00079   0.04842   0.00000   0.04841   0.87218
   D35       -0.00664   0.00011   0.00037   0.00000   0.00038  -0.00626
   D36        3.13586   0.00008   0.00122   0.00000   0.00122   3.13708
   D37        3.13881  -0.00005  -0.00228   0.00000  -0.00228   3.13653
   D38       -0.00188  -0.00009  -0.00143   0.00000  -0.00143  -0.00331
   D39       -2.74817  -0.00094  -0.00422   0.00000  -0.00427  -2.75244
   D40        1.50629   0.00095  -0.00289   0.00000  -0.00292   1.50337
   D41       -0.60863  -0.00145  -0.01388   0.00000  -0.01393  -0.62256
   D42        0.42496  -0.00156  -0.01082   0.00000  -0.01077   0.41419
   D43       -1.60378   0.00033  -0.00948   0.00000  -0.00942  -1.61319
   D44        2.56449  -0.00207  -0.02048   0.00000  -0.02043   2.54407
   D45        3.09818   0.00030   0.01090   0.00000   0.01078   3.10897
   D46       -0.20538   0.00285   0.02987   0.00000   0.02989  -0.17550
   D47       -0.07957   0.00162   0.01941   0.00000   0.01938  -0.06019
   D48        2.90005   0.00417   0.03839   0.00000   0.03848   2.93853
   D49       -0.57556   0.00136  -0.00550   0.00000  -0.00552  -0.58108
   D50        1.43369   0.00107  -0.00907   0.00000  -0.00909   1.42460
   D51       -2.71554   0.00129  -0.01648   0.00000  -0.01649  -2.73203
   D52        1.49307  -0.00152  -0.01602   0.00000  -0.01602   1.47705
   D53       -2.78087  -0.00181  -0.01959   0.00000  -0.01958  -2.80045
   D54       -0.64691  -0.00159  -0.02699   0.00000  -0.02699  -0.67390
   D55       -2.73303   0.00204  -0.00214   0.00000  -0.00213  -2.73516
   D56       -0.72378   0.00175  -0.00571   0.00000  -0.00570  -0.72948
   D57        1.41018   0.00197  -0.01312   0.00000  -0.01310   1.39707
   D58       -0.29925  -0.00101  -0.01982   0.00000  -0.01988  -0.31913
   D59       -2.43335   0.00178  -0.00484   0.00000  -0.00493  -2.43828
   D60        1.74277  -0.00009  -0.01401   0.00000  -0.01410   1.72866
   D61        2.98648  -0.00146  -0.03332   0.00000  -0.03325   2.95323
   D62        0.85238   0.00132  -0.01834   0.00000  -0.01830   0.83408
   D63       -1.25469  -0.00054  -0.02752   0.00000  -0.02747  -1.28216
   D64       -0.86762   0.00006   0.05513   0.00000   0.05512  -0.81250
   D65        2.25039  -0.00035   0.06220   0.00000   0.06219   2.31258
   D66        2.09970   0.00192   0.07353   0.00000   0.07354   2.17324
   D67       -1.06549   0.00151   0.08061   0.00000   0.08061  -0.98487
   D68        0.53152   0.00006   0.01608   0.00000   0.01609   0.54760
   D69        2.68021  -0.00163   0.01573   0.00000   0.01571   2.69591
   D70       -1.53788   0.00108   0.02500   0.00000   0.02498  -1.51290
   D71       -1.47058  -0.00015   0.01787   0.00000   0.01789  -1.45270
   D72        0.67811  -0.00184   0.01753   0.00000   0.01751   0.69561
   D73        2.74320   0.00087   0.02679   0.00000   0.02678   2.76998
   D74        2.67154  -0.00028   0.02703   0.00000   0.02705   2.69859
   D75       -1.46295  -0.00197   0.02669   0.00000   0.02666  -1.43629
   D76        0.60214   0.00074   0.03595   0.00000   0.03594   0.63808
   D77       -0.06063   0.00079   0.00190   0.00000   0.00185  -0.05878
   D78        3.10024   0.00104  -0.00397   0.00000  -0.00404   3.09619
   D79        3.11993   0.00023   0.01310   0.00000   0.01314   3.13307
   D80       -0.00239   0.00049   0.00724   0.00000   0.00725   0.00485
   D81       -2.18778  -0.00037   0.02549   0.00000   0.02548  -2.16230
   D82        2.01640  -0.00034   0.02347   0.00000   0.02346   2.03986
   D83       -0.08336  -0.00012   0.01590   0.00000   0.01589  -0.06748
   D84        0.91428  -0.00009   0.01327   0.00000   0.01329   0.92757
   D85       -1.16473  -0.00005   0.01126   0.00000   0.01127  -1.15346
   D86        3.01869   0.00017   0.00369   0.00000   0.00370   3.02239
   D87       -0.00355  -0.00045  -0.00246   0.00000  -0.00245  -0.00600
   D88       -3.11431  -0.00063   0.00798   0.00000   0.00787  -3.10644
   D89       -3.11418  -0.00004  -0.01509   0.00000  -0.01511  -3.12929
   D90       -0.03130   0.00050  -0.00564   0.00000  -0.00563  -0.03693
   D91        0.00713  -0.00033  -0.00894   0.00000  -0.00895  -0.00182
   D92        3.09001   0.00021   0.00050   0.00000   0.00053   3.09054
   D93        0.00159   0.00000   0.00056   0.00000   0.00056   0.00214
   D94       -3.13791  -0.00015  -0.00101   0.00000  -0.00102  -3.13892
   D95       -3.14091   0.00004  -0.00030   0.00000  -0.00029  -3.14120
   D96        0.00278  -0.00011  -0.00186   0.00000  -0.00186   0.00092
   D97       -0.00947   0.00000   0.00776   0.00000   0.00773  -0.00174
   D98        3.11783  -0.00005   0.00709   0.00000   0.00706   3.12489
   D99       -3.10573  -0.00006   0.00109   0.00000   0.00112  -3.10462
   D100       0.02157  -0.00011   0.00043   0.00000   0.00044   0.02202
   D101      -3.09734  -0.00032  -0.01129   0.00000  -0.01132  -3.10866
   D102       0.05463  -0.00028  -0.01560   0.00000  -0.01560   0.03903
   D103      -0.02048   0.00024  -0.00099   0.00000  -0.00099  -0.02147
   D104       3.13150   0.00028  -0.00529   0.00000  -0.00528   3.12622
   D105       0.00830   0.00026  -0.00364   0.00000  -0.00365   0.00464
   D106      -3.11868   0.00030  -0.00286   0.00000  -0.00286  -3.12154
   D107      -0.00685  -0.00010   0.00028   0.00000   0.00027  -0.00658
   D108       3.13848   0.00000   0.00092   0.00000   0.00091   3.13940
   D109       3.11814  -0.00009  -0.00052   0.00000  -0.00055   3.11760
   D110      -0.01971   0.00001   0.00012   0.00000   0.00010  -0.01961
   D111      -0.00835   0.00020  -0.00035   0.00000  -0.00035  -0.00870
   D112       3.13681   0.00013   0.00118   0.00000   0.00118   3.13799
   D113       3.12942   0.00010  -0.00097   0.00000  -0.00099   3.12843
   D114      -0.00860   0.00003   0.00055   0.00000   0.00055  -0.00806
   D115       0.00910  -0.00020  -0.00147   0.00000  -0.00147   0.00763
   D116      -3.13209  -0.00042  -0.00469   0.00000  -0.00470  -3.13679
   D117      -3.13459  -0.00004   0.00010   0.00000   0.00010  -3.13449
   D118       0.00740  -0.00026  -0.00312   0.00000  -0.00312   0.00428
   D119       0.00638  -0.00021   0.00076   0.00000   0.00076   0.00714
   D120      -3.13216  -0.00015  -0.00084   0.00000  -0.00084  -3.13299
   D121       3.13746  -0.00024   0.00515   0.00000   0.00515  -3.14057
   D122      -0.00108  -0.00018   0.00355   0.00000   0.00356   0.00248
   D123       0.00865  -0.00006  -0.00020   0.00000  -0.00019   0.00846
   D124      -3.13650   0.00001  -0.00173   0.00000  -0.00173  -3.13824
   D125      -3.13599  -0.00012   0.00139   0.00000   0.00140  -3.13459
   D126       0.00204  -0.00005  -0.00014   0.00000  -0.00014   0.00190
         Item               Value     Threshold  Converged?
 Maximum Force            0.032695     0.000450     NO 
 RMS     Force            0.004227     0.000300     NO 
 Maximum Displacement     1.128789     0.001800     NO 
 RMS     Displacement     0.188396     0.001200     NO 
 Predicted change in Energy=-3.834859D-04
 GradGradGradGradGradGradGradGradGradGradGradGradGradGradGradGradGradGrad

 Leave Link  103 at Wed Aug 28 23:37:57 2019, MaxMem=   536870912 cpu:         0.8
 (Enter /pbs_home/pkowalski/g09d01/g09/l202.exe)
                          Input orientation:                          
 ---------------------------------------------------------------------
 Center     Atomic      Atomic             Coordinates (Angstroms)
 Number     Number       Type             X           Y           Z
 ---------------------------------------------------------------------
      1          6           0       -1.750336   -0.235582   -0.684097
      2          6           0       -3.063096    0.303971   -1.014446
      3          6           0       -3.813243   -0.807140   -1.406039
      4          8           0       -3.054046   -1.930364   -1.332059
      5          6           0       -1.831067   -1.562304   -0.898025
      6          6           0       -5.141636   -0.747604   -1.803131
      7          6           0       -0.586375    0.483247   -0.192798
      8          6           0       -0.247519    1.866215   -0.696821
      9          6           0        0.311673    0.110418    0.741216
     10          6           0        1.254228    1.981644   -0.395418
     11          6           0        1.382611    1.161237    0.895321
     12          9           0       -0.903364    2.814619    0.004204
     13          9           0       -0.520588    2.063319   -1.984748
     14          9           0        1.932423    1.366869   -1.370595
     15          9           0        1.685805    3.226493   -0.285606
     16          9           0        2.616694    0.668244    1.047628
     17          9           0        1.131744    1.944970    1.957863
     18          6           0       -0.833888   -1.365697    2.373469
     19          6           0        0.245110   -1.024863    1.649412
     20          6           0       -2.164205   -0.737497    2.539387
     21          1           0       -2.350604   -0.544284    3.603575
     22          1           0       -2.963038   -1.394353    2.171159
     23          1           0       -2.211254    0.208947    1.994193
     24          6           0       -0.835927   -2.657004   -0.845506
     25          1           0       -1.075911   -3.382721   -0.057490
     26          1           0        0.165915   -2.263380   -0.661505
     27          1           0       -0.837461   -3.189406   -1.805536
     28          6           0       -5.725648    0.504869   -1.799402
     29          6           0        1.265917   -2.010699    1.953419
     30          6           0        0.661221   -2.873434    2.870251
     31          8           0       -0.611481   -2.469413    3.119767
     32          6           0        1.289649   -3.984841    3.414343
     33          6           0       -5.003805    1.641946   -1.405652
     34          6           0       -3.683186    1.560865   -1.008602
     35          1           0       -3.142833    2.455973   -0.702510
     36          1           0       -6.769057    0.611239   -2.107172
     37          1           0       -5.500404    2.615600   -1.413337
     38          1           0       -5.682822   -1.647311   -2.100417
     39          6           0        2.572401   -2.283060    1.529308
     40          6           0        3.215266   -3.384300    2.060077
     41          6           0        2.585484   -4.222377    2.994087
     42          1           0        4.238340   -3.609366    1.748027
     43          1           0        3.128722   -5.082630    3.393552
     44          1           0        0.776556   -4.629466    4.129840
     45          1           0        3.069192   -1.637631    0.803135
 ---------------------------------------------------------------------
                    Distance matrix (angstroms):
                    1          2          3          4          5
     1  C    0.000000
     2  C    1.457253   0.000000
     3  C    2.259085   1.396650   0.000000
     4  O    2.234235   2.256815   1.357750   0.000000
     5  C    1.346282   2.239293   2.181141   1.348901   0.000000
     6  C    3.607676   2.459301   1.387751   2.445171   3.527438
     7  C    1.453580   2.615606   3.680996   3.634947   2.496174
     8  C    2.583828   3.235578   4.512672   4.763837   3.781911
     9  C    2.530437   3.809052   4.739995   4.448744   3.174341
    10  C    3.745240   4.673015   5.871791   5.894262   4.725592
    11  C    3.776376   4.913901   6.013956   5.848346   4.578372
    12  F    3.239574   3.464887   4.855236   5.378280   4.564220
    13  F    2.913574   3.240546   4.406361   4.774298   4.005429
    14  F    4.074535   5.119746   6.143309   5.978136   4.792414
    15  F    4.894059   5.623558   6.911229   7.081979   5.972941
    16  F    4.784007   6.053500   7.038561   6.676299   5.342611
    17  F    4.476734   5.396683   6.583529   6.585032   5.406970
    18  C    3.386111   4.385787   4.844917   4.356476   3.425740
    19  C    3.170179   4.450412   5.084626   4.538010   3.329984
    20  C    3.288473   3.810825   4.276746   4.147630   3.550646
    21  H    4.340478   4.749032   5.225384   5.174605   4.644426
    22  H    3.311478   3.611426   3.723441   3.545155   3.275586
    23  H    2.753777   3.128350   3.893633   4.043624   3.412740
    24  C    2.593354   3.708935   3.549734   2.384281   1.480348
    25  H    3.279020   4.296087   3.993143   2.765300   2.142586
    26  H    2.790070   4.140334   4.302170   3.305857   2.129644
    27  H    3.288775   4.216984   3.832763   2.592801   2.111466
    28  C    4.194673   2.783109   2.352316   3.645027   4.500383
    29  C    4.382386   5.736399   6.207445   5.427974   4.233568
    30  C    5.040561   6.249584   6.525109   5.687881   4.704303
    31  O    4.555917   5.549216   5.787690   5.106413   4.295683
    32  C    6.332114   7.546819   7.705412   6.754028   5.848425
    33  C    3.825024   2.389471   2.723134   4.070427   4.537749
    34  C    2.658653   1.401546   2.404646   3.562180   3.632735
    35  H    3.030487   2.175954   3.404747   4.432174   4.231490
    36  H    5.284867   3.875902   3.352644   4.567478   5.529022
    37  H    4.766974   3.382782   3.815981   5.163048   5.584305
    38  H    4.411734   3.442354   2.164111   2.753354   4.035963
    39  C    5.270425   6.702405   7.181299   6.322082   5.079563
    40  C    6.488615   7.904041   8.249585   7.274943   6.126623
    41  C    6.944271   8.274214   8.483435   7.468143   6.459911
    42  H    7.291220   8.732492   9.090027   8.092272   6.930350
    43  H    7.995392   9.315821   9.460802   8.396118   7.443778
    44  H    6.990379   8.096012   8.143856   7.196597   6.441010
    45  H    5.235021   6.684188   7.275856   6.491440   5.187692
                    6          7          8          9         10
     6  C    0.000000
     7  C    4.985837   0.000000
     8  C    5.657593   1.510451   0.000000
     9  C    6.078526   1.348285   2.337406   0.000000
    10  C    7.094894   2.382030   1.536037   2.383660   0.000000
    11  C    7.313762   2.349591   2.385211   1.508270   1.534782
    12  F    5.823988   2.361056   1.349459   3.054865   2.347072
    13  F    5.411872   2.389988   1.331230   3.455049   2.383823
    14  F    7.395972   2.917591   2.335693   2.943678   1.337485
    15  F    8.044270   3.563258   2.399415   3.557039   1.322107
    16  F    8.385890   3.439845   3.561173   2.391272   2.379857
    17  F    7.794250   3.116715   2.992644   2.349113   2.356753
    18  C    6.031809   3.172630   4.496194   2.481023   4.819923
    19  C    6.404214   2.521805   3.755773   1.455374   3.773425
    20  C    5.265231   3.382986   4.574499   3.175272   5.262366
    21  H    6.087994   4.310542   5.359747   3.963516   5.947022
    22  H    4.578160   3.842161   5.121588   3.877217   5.980803
    23  H    4.890991   2.738321   3.720800   2.818656   4.567522
    24  C    4.806453   3.217062   4.563753   3.390177   5.107679
    25  H    5.149876   3.899187   5.352224   3.842569   5.858340
    26  H    5.636575   2.886102   4.150389   2.761120   4.390382
    27  H    4.948568   4.018999   5.209279   4.323805   5.753551
    28  C    1.381945   5.384586   5.751421   6.561979   7.271224
    29  C    7.534176   3.775844   4.934037   2.622814   4.632059
    30  C    7.748083   4.712331   6.001173   3.682166   5.881159
    31  O    6.908101   4.437558   5.787615   3.628395   5.970704
    32  C    8.891747   6.041088   7.314330   4.987303   7.079158
    33  C    2.426301   4.725175   4.814041   5.933710   6.348144
    34  C    2.843833   3.378910   3.463272   4.596146   4.993105
    35  H    3.933126   3.269087   2.954774   4.418097   4.433220
    36  H    2.141821   6.473544   6.789294   7.648587   8.317525
    37  H    3.404673   5.494026   5.354230   6.685677   6.860256
    38  H    1.091208   5.843977   6.622498   6.862832   8.012428
    39  C    8.542198   4.538278   5.488541   3.385368   4.861055
    40  C    9.576761   5.872465   6.867261   4.731100   6.218399
    41  C    9.736310   6.508442   7.662875   5.386906   7.193807
    42  H   10.429974   6.617715   7.488805   5.501743   6.690192
    43  H   10.686289   7.592288   8.741659   6.475986   8.232496
    44  H    9.235475   6.832468   8.157160   5.845117   8.025765
    45  H    8.660396   4.342024   5.052462   3.265489   4.222532
                   11         12         13         14         15
    11  C    0.000000
    12  F    2.958622   0.000000
    13  F    3.568013   2.160301   0.000000
    14  F    2.340716   3.468103   2.622879   0.000000
    15  F    2.398290   2.637693   3.017984   2.167077   0.000000
    16  F    1.337611   4.252819   4.580839   2.608468   3.031288
    17  F    1.343937   2.952074   4.276493   3.471875   2.642430
    18  C    3.671946   4.805547   5.554310   5.397907   5.874329
    19  C    2.577130   4.332127   4.830143   4.205692   4.888141
    20  C    4.346038   4.542510   5.569007   6.041413   6.206156
    21  H    4.917351   5.131491   6.432566   6.836607   6.755522
    22  H    5.200334   5.162693   5.932337   6.643336   6.999975
    23  H    3.876886   3.529895   4.704149   5.461926   5.430482
    24  C    4.746721   5.537618   4.866083   4.912335   6.425586
    25  H    5.253545   6.200048   5.803624   5.773466   7.166646
    26  H    3.953740   5.231882   4.576307   4.099032   5.708771
    27  H    5.581348   6.271189   5.265325   5.349867   7.059803
    28  C    7.630183   5.642903   5.436521   7.718353   8.039182
    29  C    3.345798   5.638165   5.941244   4.785525   5.711192
    30  C    4.549651   6.558665   7.024188   6.130325   6.943940
    31  O    4.701722   6.141085   6.827152   6.430541   7.022637
    32  C    5.730292   7.916502   8.307069   7.207606   8.114795
    33  C    6.805282   4.491822   4.540059   6.941769   6.965355
    34  C    5.426502   3.213266   3.347737   5.630607   5.667724
    35  H    4.970820   2.375562   2.945247   5.233613   4.907469
    36  H    8.704433   6.612046   6.416143   8.765231   9.035616
    37  H    7.404118   4.814749   5.042826   7.537113   7.299765
    38  H    8.172071   6.868877   6.358523   8.222523   9.019101
    39  C    3.698746   6.355566   6.387972   4.705421   5.868146
    40  C    5.037578   7.721161   7.745565   5.999067   7.179420
    41  C    5.902120   8.404211   8.599213   7.121559   8.188496
    42  H    5.625029   8.411042   8.292187   6.309197   7.574963
    43  H    6.948089   9.492730   9.659615   8.107050   9.201072
    44  H    6.660455   8.675102   9.157737   8.218689   9.057538
    45  H    3.269055   6.020135   5.861386   3.878706   5.172893
                   16         17         18         19         20
    16  F    0.000000
    17  F    2.159545   0.000000
    18  C    4.219157   3.872590   0.000000
    19  C    2.975427   3.114670   1.343377   0.000000
    20  C    5.201774   4.289182   1.480509   2.584460   0.000000
    21  H    5.716393   4.586012   2.118563   3.284424   1.097531
    22  H    6.053928   5.288083   2.138932   3.271232   1.097810
    23  H    4.941258   3.767059   2.126145   2.770359   1.093255
    24  C    5.153817   5.736617   3.468325   3.171300   4.111731
    25  H    5.591684   6.108983   3.168047   3.196577   3.863336
    26  H    4.185914   5.050161   3.319112   2.623077   4.243051
    27  H    5.912123   6.663540   4.559606   4.218279   5.162408
    28  C    8.816289   7.950771   6.696356   7.062885   5.749125
    29  C    3.133973   3.957946   2.236437   1.451323   3.705420
    30  C    4.437263   4.926546   2.180691   2.254065   3.557349
    31  O    4.955782   4.886270   1.350784   2.232133   2.397358
    32  C    5.386427   6.108103   3.528845   3.601043   4.820778
    33  C    8.064656   7.003572   6.380899   6.632978   5.411876
    34  C    6.686804   5.668422   5.302987   5.402087   4.491993
    35  H    6.279420   5.060704   5.421995   5.396843   4.654660
    36  H    9.901937   8.984766   7.694846   8.123257   6.679391
    37  H    8.702634   7.469948   7.208813   7.459513   6.164212
    38  H    9.173547   8.707034   6.603569   7.041949   5.893743
    39  C    2.990681   4.487247   3.627254   2.648352   5.083745
    40  C    4.219769   5.722991   4.535264   3.815418   6.014484
    41  C    5.263824   6.420536   4.498655   4.184447   5.908527
    42  H    4.627984   6.367544   5.581463   4.757653   7.061619
    43  H    6.232020   7.445554   5.527969   5.274724   6.901076
    44  H    6.399365   6.933026   4.041109   4.407734   5.130793
    45  H    2.362539   4.233454   4.215914   3.011163   5.586882
                   21         22         23         24         25
    21  H    0.000000
    22  H    1.774686   0.000000
    23  H    1.782382   1.779626   0.000000
    24  C    5.152879   3.901174   4.262522   0.000000
    25  H    4.804682   3.532950   4.289345   1.097828   0.000000
    26  H    5.242048   4.309239   4.337748   1.092009   1.777607
    27  H    6.208442   4.853287   5.279588   1.097775   1.774793
    28  C    6.456299   5.196577   5.179758   5.900570   6.306161
    29  C    4.237053   4.279177   4.125434   3.559416   3.377922
    30  C    3.877344   3.976388   4.303447   4.011875   3.442189
    31  O    2.639080   2.754166   3.316595   3.976048   3.338382
    32  C    5.012453   5.132395   5.644556   4.942422   4.244060
    33  C    6.075477   5.116387   4.627177   6.013813   6.518678
    34  C    5.242100   4.400320   3.607082   5.091553   5.669351
    35  H    5.307687   4.807839   3.631690   5.611132   6.227243
    36  H    7.312359   6.067314   6.144640   6.890229   7.250161
    37  H    6.713830   5.946979   5.312414   7.062587   7.575903
    38  H    6.697453   5.070264   5.680080   5.107512   5.329994
    39  C    5.617999   5.642948   5.413832   4.170884   4.127634
    40  C    6.436381   6.491816   6.508678   5.038208   4.785216
    41  C    6.185856   6.281801   6.606445   5.375771   4.839727
    42  H    7.500132   7.546202   7.499158   5.777680   5.617163
    43  H    7.117845   7.225453   7.646851   6.290605   5.698975
    44  H    5.171538   5.318548   6.074392   5.589703   4.745497
    45  H    6.197747   6.190192   5.719403   4.359712   4.579070
                   26         27         28         29         30
    26  H    0.000000
    27  H    1.781318   0.000000
    28  C    6.608216   6.127158   0.000000
    29  C    2.848101   4.465791   8.324285   0.000000
    30  C    3.618120   4.920251   8.602946   1.396621   0.000000
    31  O    3.865852   4.982777   7.694107   2.257302   1.358404
    32  C    4.564947   5.692491   9.826241   2.456034   1.387871
    33  C    6.521604   6.392205   1.403225   7.995910   8.412164
    34  C    5.436994   5.594491   2.431490   6.784044   7.319998
    35  H    5.763834   6.196911   3.417735   6.814851   7.459090
    36  H    7.645079   7.051221   1.093042   9.376768   9.598267
    37  H    7.515109   7.456202   2.157537   8.861195   9.297539
    38  H    6.054563   5.093382   2.173551   8.052988   8.152166
    39  C    3.254416   4.854874   9.365387   1.400340   2.408169
    40  C    4.238162   5.604065  10.486236   2.387073   2.727730
    41  C    4.801597   5.984978  10.695761   2.777727   2.353247
    42  H    4.919570   6.210308  11.348666   3.381305   3.820571
    43  H    5.759330   6.807747  11.687034   3.870502   3.353051
    44  H    5.378497   6.317239  10.188030   3.440091   2.164144
    45  H    3.311457   4.947232   9.418742   2.171205   3.405656
                   31         32         33         34         35
    31  O    0.000000
    32  C    2.448998   0.000000
    33  C    7.528293   9.721144   0.000000
    34  C    6.536203   8.662932   1.381397   0.000000
    35  H    6.728817   8.836258   2.149480   1.089445   0.000000
    36  H    8.644481  10.796010   2.161158   3.410462   4.304140
    37  H    8.384984  10.629070   1.093011   2.139756   2.467569
    38  H    7.324253   9.191952   3.429720   3.934845   5.024204
    39  C    3.563902   2.845149   9.023223   7.768469   7.752635
    40  C    4.074795   2.429545  10.238533   9.025525   9.064552
    41  C    3.648187   1.382833  10.552027   9.421445   9.543521
    42  H    5.167391   3.407693  11.087795   9.852962   9.862818
    43  H    4.570884   2.141906  11.592681  10.484134  10.627354
    44  H    2.759116   1.091211  10.167834   9.198537   9.429563
    45  H    4.427866   3.936315   8.989307   7.688132   7.590376
                   36         37         38         39         40
    36  H    0.000000
    37  H    2.471507   0.000000
    38  H    2.506193   4.321778   0.000000
    39  C   10.433782   9.890713   9.040343   0.000000
    40  C   11.533300  11.136710   9.975110   1.381203   0.000000
    41  C   11.700177  11.470174  10.047379   2.430370   1.404055
    42  H   12.403180  11.982802  10.820797   2.140626   1.093028
    43  H   12.674547  12.523208  10.937478   3.409177   2.161011
    44  H   11.104125  11.073302   9.456898   3.936172   3.432443
    45  H   10.503259   9.820422   9.221088   1.091195   2.156871
                   41         42         43         44         45
    41  C    0.000000
    42  H    2.158791   0.000000
    43  H    1.093030   2.471742   0.000000
    44  H    2.174369   4.324071   2.506025   0.000000
    45  H    3.422740   2.479408   4.310663   5.027347   0.000000
 Stoichiometry    C23H14F6O2
 Framework group  C1[X(C23H14F6O2)]
 Deg. of freedom   129
 Full point group                 C1      NOp   1
 RotChk:  IX=0 Diff= 4.00D-02
 Largest Abelian subgroup         C1      NOp   1
 Largest concise Abelian subgroup C1      NOp   1
                         Standard orientation:                         
 ---------------------------------------------------------------------
 Center     Atomic      Atomic             Coordinates (Angstroms)
 Number     Number       Type             X           Y           Z
 ---------------------------------------------------------------------
      1          6           0       -1.472958   -0.503069   -0.470348
      2          6           0       -2.856172   -0.754648   -0.086923
      3          6           0       -3.148103   -2.011135   -0.622319
      4          8           0       -2.063870   -2.501364   -1.276230
      5          6           0       -1.080095   -1.584725   -1.169029
      6          6           0       -4.373582   -2.648161   -0.487218
      7          6           0       -0.653200    0.653980   -0.150773
      8          6           0       -1.237403    2.046629   -0.124342
      9          6           0        0.651493    0.705143    0.185427
     10          6           0       -0.003684    2.938955   -0.327078
     11          6           0        1.090756    2.133907    0.386823
     12          9           0       -1.779206    2.325013    1.079814
     13          9           0       -2.175575    2.265925   -1.042990
     14          9           0        0.275571    2.988355   -1.634151
     15          9           0       -0.150228    4.170237    0.131656
     16          9           0        2.305291    2.408252   -0.101891
     17          9           0        1.105766    2.448096    1.693433
     18          6           0        1.236427   -1.406885    1.348468
     19          6           0        1.539600   -0.400770    0.511520
     20          6           0        0.052617   -1.679449    2.194761
     21          1           0        0.366903   -1.806054    3.238681
     22          1           0       -0.456434   -2.600447    1.882006
     23          1           0       -0.658143   -0.850779    2.137038
     24          6           0        0.158889   -1.914905   -1.908847
     25          1           0        0.682523   -2.768060   -1.458116
     26          1           0        0.839326   -1.061033   -1.928604
     27          1           0       -0.100845   -2.185905   -2.940452
     28          6           0       -5.341450   -1.967404    0.226626
     29          6           0        2.878595   -0.670390    0.020873
     30          6           0        3.250557   -1.861933    0.647307
     31          8           0        2.247135   -2.296914    1.453036
     32          6           0        4.468289   -2.494875    0.440673
     33          6           0       -5.080731   -0.706310    0.784037
     34          6           0       -3.852008   -0.091075    0.642674
     35          1           0       -3.669712    0.886534    1.087577
     36          1           0       -6.327168   -2.420309    0.360712
     37          1           0       -5.870543   -0.199427    1.344340
     38          1           0       -4.550121   -3.631424   -0.926265
     39          6           0        3.763730   -0.080879   -0.890151
     40          6           0        4.981313   -0.695224   -1.108763
     41          6           0        5.332611   -1.883898   -0.449205
     42          1           0        5.689539   -0.246455   -1.810000
     43          1           0        6.307017   -2.338063   -0.646641
     44          1           0        4.715432   -3.424904    0.955170
     45          1           0        3.498592    0.842359   -1.407877
 ---------------------------------------------------------------------
 Rotational constants (GHZ):      0.2157137      0.1336340      0.0969584
 Leave Link  202 at Wed Aug 28 23:37:57 2019, MaxMem=   536870912 cpu:         0.0
 (Enter /pbs_home/pkowalski/g09d01/g09/l301.exe)
 Basis read from rwf:  (5D, 7F)
 No pseudopotential information found on rwf file.
 There are   535 symmetry adapted cartesian basis functions of A   symmetry.
 There are   504 symmetry adapted basis functions of A   symmetry.
   504 basis functions,   873 primitive gaussians,   535 cartesian basis functions
   111 alpha electrons      111 beta electrons
       nuclear repulsion energy      3324.7025667914 Hartrees.
 IExCor=32609 DFT=T Ex+Corr=LC-wPBE ExCW=0 ScaHFX=  1.000000
 ScaDFX=  1.000000  0.000000  1.000000  1.000000 ScalE2=  1.000000  1.000000
 IRadAn=      0 IRanWt=     -1 IRanGd=            0 ICorTp=0 IEmpDi=131
  HFx wShort=  0.000000 wLong=  0.400000 cFull=  0.000000 cShort=  0.000000 cLong=  1.000000
  DFx wShort=  0.000000 wLong=  0.400000 cFull=  0.000000 cShort=  0.000000 cLong=  1.000000
 NAtoms=   45 NActive=   45 NUniq=   45 SFac= 1.00D+00 NAtFMM=   60 NAOKFM=F Big=F
 Integral buffers will be    131072 words long.
 Raffenetti 2 integral format.
 Two-electron integral symmetry is turned on.
 R6Disp:  Grimme-D3 Dispersion energy=       -0.0405482655 Hartrees.
 Nuclear repulsion after empirical dispersion term =     3324.6620185258 Hartrees.
 No density basis found on file   724.
 Leave Link  301 at Wed Aug 28 23:37:57 2019, MaxMem=   536870912 cpu:         0.6
 (Enter /pbs_home/pkowalski/g09d01/g09/l302.exe)
 NPDir=0 NMtPBC=     1 NCelOv=     1 NCel=       1 NClECP=     1 NCelD=      1
         NCelK=      1 NCelE2=     1 NClLst=     1 CellRange=     0.0.
 One-electron integrals computed using PRISM.
 NBasis=   504 RedAO= T EigKep=  2.32D-04  NBF=   504
 NBsUse=   504 1.00D-06 EigRej= -1.00D+00 NBFU=   504
 Precomputing XC quadrature grid using
 IXCGrd= 4 IRadAn=           0 IRanWt=          -1 IRanGd=           0 AccXCQ= 0.00D+00.
 Generated NRdTot=       0 NPtTot=           0 NUsed=           0 NTot=          32
 NSgBfM=   524   524   524   524   524 MxSgAt=    45 MxSgA2=    45.
 Leave Link  302 at Wed Aug 28 23:37:59 2019, MaxMem=   536870912 cpu:         9.7
 (Enter /pbs_home/pkowalski/g09d01/g09/l303.exe)
 DipDrv:  MaxL=1.
 Leave Link  303 at Wed Aug 28 23:37:59 2019, MaxMem=   536870912 cpu:         1.1
 (Enter /pbs_home/pkowalski/g09d01/g09/l401.exe)
 Lowest energy guess from the checkpoint file:  "dae0097freq_open_lc-wpbe_air_D3.chk"
 B after Tr=     0.000000    0.000000    0.000000
         Rot=    0.999994   -0.000383   -0.002082    0.002585 Ang=  -0.38 deg.
 Guess basis will be translated and rotated to current coordinates.
 B after Tr=     0.000000    0.000000    0.000000
         Rot=    0.999963    0.004025    0.005366   -0.005433 Ang=   0.99 deg.
 Guess basis will be translated and rotated to current coordinates.
 CkInt1:  FT= 3.71D-01
 Max alpha theta=  9.647 degrees.
 JPrj=2 DoOrth=T DoCkMO=T.
 Leave Link  401 at Wed Aug 28 23:38:01 2019, MaxMem=   536870912 cpu:        12.6
 (Enter /pbs_home/pkowalski/g09d01/g09/l502.exe)
 Closed shell SCF:
 Using DIIS extrapolation, IDIIS=  1040.
 Integral symmetry usage will be decided dynamically.
 IVT=      885537 IEndB=      885537 NGot=   536870912 MDV=   536288776
 LenX=   536288776 LenY=   536002016
 Requested convergence on RMS density matrix=1.00D-08 within 128 cycles.
 Requested convergence on MAX density matrix=1.00D-06.
 Requested convergence on             energy=1.00D-06.
 No special actions if energy rises.
 Fock matrices will be formed incrementally for  20 cycles.
 Integral accuracy reduced to 1.0D-05 until final iterations.

 Cycle   1  Pass 0  IDiag  1:
 FoFJK:  IHMeth= 1 ICntrl=       0 DoSepK=T KAlg= 0 I1Cent=   0 FoldK=F
 IRaf=         1 NMat=   1 IRICut=       1 DoRegI=T DoRafI=F ISym2E= 0.
 FoFCou: FMM=F IPFlag=           0 FMFlag=      100000 FMFlg1=           0
         NFxFlg=           0 DoJE=T BraDBF=F KetDBF=F FulRan=T
         wScrn=  0.000000 ICntrl=     500 IOpCl=  0 I1Cent=           0 NGrid=           0
         NMat0=    1 NMatS0=      1 NMatT0=    0 NMatD0=    1 NMtDS0=    0 NMtDT0=    0
 Symmetry not used in FoFCou.
 E= -1632.19516761310    
 DIIS: error= 6.36D-04 at cycle   1 NSaved=   1.
 NSaved= 1 IEnMin= 1 EnMin= -1632.19516761310     IErMin= 1 ErrMin= 6.36D-04
 ErrMax= 6.36D-04  0.00D+00 EMaxC= 1.00D-01 BMatC= 6.65D-04 BMatP= 6.65D-04
 IDIUse=3 WtCom= 9.94D-01 WtEn= 6.36D-03
 Coeff-Com:  0.100D+01
 Coeff-En:   0.100D+01
 Coeff:      0.100D+01
 Gap=    23.795 Goal=   None    Shift=    0.000
 RMSDP=2.26D-04 MaxDP=8.56D-03              OVMax= 3.54D-03

 Cycle   2  Pass 0  IDiag  1:
 RMSU=  2.26D-04    CP:  1.00D+00
 E= -1632.19554433272     Delta-E=       -0.000376719619 Rises=F Damp=F
 DIIS: error= 2.02D-04 at cycle   2 NSaved=   2.
 NSaved= 2 IEnMin= 2 EnMin= -1632.19554433272     IErMin= 2 ErrMin= 2.02D-04
 ErrMax= 2.02D-04  0.00D+00 EMaxC= 1.00D-01 BMatC= 3.50D-05 BMatP= 6.65D-04
 IDIUse=3 WtCom= 9.98D-01 WtEn= 2.02D-03
 Coeff-Com:  0.374D-01 0.963D+00
 Coeff-En:   0.000D+00 0.100D+01
 Coeff:      0.373D-01 0.963D+00
 Gap=     0.336 Goal=   None    Shift=    0.000
 RMSDP=2.97D-05 MaxDP=1.83D-03 DE=-3.77D-04 OVMax= 1.30D-03

 Cycle   3  Pass 0  IDiag  1:
 RMSU=  2.65D-05    CP:  1.00D+00  1.06D+00
 E= -1632.19555482877     Delta-E=       -0.000010496051 Rises=F Damp=F
 DIIS: error= 3.37D-04 at cycle   3 NSaved=   3.
 NSaved= 3 IEnMin= 3 EnMin= -1632.19555482877     IErMin= 2 ErrMin= 2.02D-04
 ErrMax= 3.37D-04  0.00D+00 EMaxC= 1.00D-01 BMatC= 3.23D-05 BMatP= 3.50D-05
 IDIUse=3 WtCom= 9.97D-01 WtEn= 3.37D-03
 Coeff-Com: -0.301D-01 0.498D+00 0.532D+00
 Coeff-En:   0.000D+00 0.380D+00 0.620D+00
 Coeff:     -0.300D-01 0.498D+00 0.532D+00
 Gap=     0.336 Goal=   None    Shift=    0.000
 RMSDP=1.12D-05 MaxDP=1.14D-03 DE=-1.05D-05 OVMax= 6.80D-04

 Cycle   4  Pass 0  IDiag  1:
 RMSU=  8.61D-06    CP:  1.00D+00  1.07D+00  7.64D-01
 E= -1632.19557791905     Delta-E=       -0.000023090273 Rises=F Damp=F
 DIIS: error= 2.58D-05 at cycle   4 NSaved=   4.
 NSaved= 4 IEnMin= 4 EnMin= -1632.19557791905     IErMin= 4 ErrMin= 2.58D-05
 ErrMax= 2.58D-05  0.00D+00 EMaxC= 1.00D-01 BMatC= 4.35D-07 BMatP= 3.23D-05
 IDIUse=1 WtCom= 1.00D+00 WtEn= 0.00D+00
 Coeff-Com: -0.781D-02 0.439D-01 0.106D+00 0.858D+00
 Coeff:     -0.781D-02 0.439D-01 0.106D+00 0.858D+00
 Gap=     0.336 Goal=   None    Shift=    0.000
 RMSDP=3.69D-06 MaxDP=1.73D-04 DE=-2.31D-05 OVMax= 1.95D-04

 Initial convergence to 1.0D-05 achieved.  Increase integral accuracy.
 Cycle   5  Pass 1  IDiag  1:
 E= -1632.19573503120     Delta-E=       -0.000157112150 Rises=F Damp=F
 DIIS: error= 1.68D-04 at cycle   1 NSaved=   1.
 NSaved= 1 IEnMin= 1 EnMin= -1632.19573503120     IErMin= 1 ErrMin= 1.68D-04
 ErrMax= 1.68D-04  0.00D+00 EMaxC= 1.00D-01 BMatC= 9.42D-06 BMatP= 9.42D-06
 IDIUse=3 WtCom= 9.98D-01 WtEn= 1.68D-03
 Coeff-Com:  0.100D+01
 Coeff-En:   0.100D+01
 Coeff:      0.100D+01
 Gap=     0.336 Goal=   None    Shift=    0.000
 RMSDP=3.69D-06 MaxDP=1.73D-04 DE=-1.57D-04 OVMax= 3.28D-04

 Cycle   6  Pass 1  IDiag  1:
 RMSU=  1.73D-04    CP:  1.00D+00
 E= -1632.19574363361     Delta-E=       -0.000008602414 Rises=F Damp=F
 DIIS: error= 1.34D-05 at cycle   2 NSaved=   2.
 NSaved= 2 IEnMin= 2 EnMin= -1632.19574363361     IErMin= 2 ErrMin= 1.34D-05
 ErrMax= 1.34D-05  0.00D+00 EMaxC= 1.00D-01 BMatC= 2.23D-07 BMatP= 9.42D-06
 IDIUse=1 WtCom= 1.00D+00 WtEn= 0.00D+00
 Coeff-Com:  0.694D-03 0.999D+00
 Coeff:      0.694D-03 0.999D+00
 Gap=     0.336 Goal=   None    Shift=    0.000
 RMSDP=9.66D-06 MaxDP=3.78D-04 DE=-8.60D-06 OVMax= 1.67D-04

 Cycle   7  Pass 1  IDiag  1:
 RMSU=  3.56D-06    CP:  1.00D+00  1.05D+00
 E= -1632.19574357912     Delta-E=        0.000000054488 Rises=F Damp=F
 DIIS: error= 1.96D-05 at cycle   3 NSaved=   3.
 NSaved= 3 IEnMin= 2 EnMin= -1632.19574363361     IErMin= 2 ErrMin= 1.34D-05
 ErrMax= 1.96D-05  0.00D+00 EMaxC= 1.00D-01 BMatC= 2.90D-07 BMatP= 2.23D-07
 IDIUse=1 WtCom= 1.00D+00 WtEn= 0.00D+00
 Coeff-Com: -0.231D-01 0.546D+00 0.477D+00
 Coeff:     -0.231D-01 0.546D+00 0.477D+00
 Gap=     0.336 Goal=   None    Shift=    0.000
 RMSDP=1.48D-06 MaxDP=6.65D-05 DE= 5.45D-08 OVMax= 8.66D-05

 Cycle   8  Pass 1  IDiag  1:
 RMSU=  1.14D-06    CP:  1.00D+00  1.06D+00  7.90D-01
 E= -1632.19574382521     Delta-E=       -0.000000246087 Rises=F Damp=F
 DIIS: error= 1.19D-06 at cycle   4 NSaved=   4.
 NSaved= 4 IEnMin= 4 EnMin= -1632.19574382521     IErMin= 4 ErrMin= 1.19D-06
 ErrMax= 1.19D-06  0.00D+00 EMaxC= 1.00D-01 BMatC= 1.56D-09 BMatP= 2.23D-07
 IDIUse=1 WtCom= 1.00D+00 WtEn= 0.00D+00
 Coeff-Com: -0.575D-02 0.112D+00 0.116D+00 0.779D+00
 Coeff:     -0.575D-02 0.112D+00 0.116D+00 0.779D+00
 Gap=     0.336 Goal=   None    Shift=    0.000
 RMSDP=2.73D-07 MaxDP=7.57D-06 DE=-2.46D-07 OVMax= 1.42D-05

 Cycle   9  Pass 1  IDiag  1:
 RMSU=  1.74D-07    CP:  1.00D+00  1.06D+00  8.22D-01  1.11D+00
 E= -1632.19574381739     Delta-E=        0.000000007818 Rises=F Damp=F
 DIIS: error= 7.94D-07 at cycle   5 NSaved=   5.
 NSaved= 5 IEnMin= 4 EnMin= -1632.19574382521     IErMin= 5 ErrMin= 7.94D-07
 ErrMax= 7.94D-07  0.00D+00 EMaxC= 1.00D-01 BMatC= 3.66D-10 BMatP= 1.56D-09
 IDIUse=1 WtCom= 1.00D+00 WtEn= 0.00D+00
 Coeff-Com:  0.192D-02-0.534D-01-0.407D-01 0.268D+00 0.824D+00
 Coeff:      0.192D-02-0.534D-01-0.407D-01 0.268D+00 0.824D+00
 Gap=     0.336 Goal=   None    Shift=    0.000
 RMSDP=1.31D-07 MaxDP=4.20D-06 DE= 7.82D-09 OVMax= 7.10D-06

 Cycle  10  Pass 1  IDiag  1:
 RMSU=  7.49D-08    CP:  1.00D+00  1.06D+00  8.41D-01  1.16D+00  1.10D+00
 E= -1632.19574381775     Delta-E=       -0.000000000355 Rises=F Damp=F
 DIIS: error= 2.19D-07 at cycle   6 NSaved=   6.
 NSaved= 6 IEnMin= 4 EnMin= -1632.19574382521     IErMin= 6 ErrMin= 2.19D-07
 ErrMax= 2.19D-07  0.00D+00 EMaxC= 1.00D-01 BMatC= 3.09D-11 BMatP= 3.66D-10
 IDIUse=1 WtCom= 1.00D+00 WtEn= 0.00D+00
 Coeff-Com:  0.977D-03-0.231D-01-0.205D-01 0.102D-01 0.190D+00 0.843D+00
 Coeff:      0.977D-03-0.231D-01-0.205D-01 0.102D-01 0.190D+00 0.843D+00
 Gap=     0.336 Goal=   None    Shift=    0.000
 RMSDP=3.38D-08 MaxDP=1.23D-06 DE=-3.55D-10 OVMax= 3.59D-06

 Cycle  11  Pass 1  IDiag  1:
 RMSU=  2.22D-08    CP:  1.00D+00  1.06D+00  8.42D-01  1.17D+00  1.15D+00
                    CP:  1.27D+00
 E= -1632.19574381777     Delta-E=       -0.000000000025 Rises=F Damp=F
 DIIS: error= 1.51D-07 at cycle   7 NSaved=   7.
 NSaved= 7 IEnMin= 4 EnMin= -1632.19574382521     IErMin= 7 ErrMin= 1.51D-07
 ErrMax= 1.51D-07  0.00D+00 EMaxC= 1.00D-01 BMatC= 7.23D-12 BMatP= 3.09D-11
 IDIUse=1 WtCom= 1.00D+00 WtEn= 0.00D+00
 Coeff-Com: -0.269D-03 0.827D-02 0.572D-02-0.557D-01-0.177D+00 0.185D+00
 Coeff-Com:  0.103D+01
 Coeff:     -0.269D-03 0.827D-02 0.572D-02-0.557D-01-0.177D+00 0.185D+00
 Coeff:      0.103D+01
 Gap=     0.336 Goal=   None    Shift=    0.000
 RMSDP=2.12D-08 MaxDP=6.12D-07 DE=-2.55D-11 OVMax= 2.76D-06

 Cycle  12  Pass 1  IDiag  1:
 RMSU=  1.13D-08    CP:  1.00D+00  1.06D+00  8.42D-01  1.17D+00  1.19D+00
                    CP:  1.46D+00  1.27D+00
 E= -1632.19574381778     Delta-E=       -0.000000000005 Rises=F Damp=F
 DIIS: error= 3.84D-08 at cycle   8 NSaved=   8.
 NSaved= 8 IEnMin= 4 EnMin= -1632.19574382521     IErMin= 8 ErrMin= 3.84D-08
 ErrMax= 3.84D-08  0.00D+00 EMaxC= 1.00D-01 BMatC= 1.05D-12 BMatP= 7.23D-12
 IDIUse=1 WtCom= 1.00D+00 WtEn= 0.00D+00
 Coeff-Com: -0.190D-03 0.504D-02 0.400D-02-0.157D-01-0.774D-01-0.475D-01
 Coeff-Com:  0.286D+00 0.845D+00
 Coeff:     -0.190D-03 0.504D-02 0.400D-02-0.157D-01-0.774D-01-0.475D-01
 Coeff:      0.286D+00 0.845D+00
 Gap=     0.336 Goal=   None    Shift=    0.000
 RMSDP=6.09D-09 MaxDP=2.60D-07 DE=-4.55D-12 OVMax= 7.58D-07

 SCF Done:  E(RLC-wPBE) =  -1632.19574382     A.U. after   12 cycles
            NFock= 12  Conv=0.61D-08     -V/T= 2.0089
 KE= 1.617814084205D+03 PE=-1.047317854381D+04 EE= 3.898506697260D+03
 Leave Link  502 at Wed Aug 28 23:43:47 2019, MaxMem=   536870912 cpu:      2765.1
 (Enter /pbs_home/pkowalski/g09d01/g09/l701.exe)
 Compute integral first derivatives.
 ... and contract with generalized density number  0.
 R6Disp: Adding Grimme-D3 dispersion energy 1st derivatives to the gradient.
 Leave Link  701 at Wed Aug 28 23:43:48 2019, MaxMem=   536870912 cpu:         4.4
 (Enter /pbs_home/pkowalski/g09d01/g09/l702.exe)
 L702 exits ... SP integral derivatives will be done elsewhere.
 Leave Link  702 at Wed Aug 28 23:43:48 2019, MaxMem=   536870912 cpu:         0.2
 (Enter /pbs_home/pkowalski/g09d01/g09/l703.exe)
 Compute integral first derivatives, UseDBF=F ICtDFT=           0.
 Integral derivatives from FoFJK, PRISM(SPDF).
 Calling FoFJK, ICntrl=      2127 FMM=F ISym2X=0 I1Cent= 0 IOpClX= 0 NMat=1 NMatS=1 NMatT=0.
 FoFJK:  IHMeth= 1 ICntrl=    2127 DoSepK=T KAlg= 0 I1Cent=   0 FoldK=F
 IRaf=         1 NMat=   1 IRICut=       1 DoRegI=T DoRafI=F ISym2E= 0.
 FoFCou: FMM=F IPFlag=           0 FMFlag=      100000 FMFlg1=         800
         NFxFlg=           0 DoJE=F BraDBF=F KetDBF=F FulRan=T
         wScrn=  0.000000 ICntrl=    2527 IOpCl=  0 I1Cent=           0 NGrid=           0
         NMat0=    1 NMatS0=      1 NMatT0=    0 NMatD0=    1 NMtDS0=    0 NMtDT0=    0
 Symmetry not used in FoFCou.
 Leave Link  703 at Wed Aug 28 23:46:18 2019, MaxMem=   536870912 cpu:      1194.2
 (Enter /pbs_home/pkowalski/g09d01/g09/l716.exe)
 Dipole        = 1.38971310D-02-1.37997060D+00-7.87743227D-02
 ***** Axes restored to original set *****
 -------------------------------------------------------------------
 Center     Atomic                   Forces (Hartrees/Bohr)
 Number     Number              X              Y              Z
 -------------------------------------------------------------------
      1        6          -0.003382295    0.017947785    0.005373381
      2        6          -0.001805523   -0.001684751   -0.000639125
      3        6           0.002017772    0.000517721    0.001286491
      4        8          -0.004779855    0.000767596   -0.001224120
      5        6           0.002472883   -0.019661394   -0.006435476
      6        6           0.001160949   -0.001578911    0.000158705
      7        6           0.004313778    0.003289558    0.000639639
      8        6           0.003277660   -0.004674142    0.001595197
      9        6          -0.000851517    0.004416989   -0.000985328
     10        6          -0.004968427   -0.006295014    0.002296472
     11        6          -0.005143794    0.000172337   -0.002454981
     12        9          -0.003230731    0.003873605    0.003569676
     13        9          -0.001149304   -0.001162005   -0.006928443
     14        9           0.003764009   -0.002359789   -0.004431126
     15        9           0.001243091    0.008395440    0.002138639
     16        9           0.005282386   -0.003307346   -0.000702830
     17        9          -0.000654350    0.003060297    0.003433386
     18        6          -0.017158400   -0.002403250    0.012525807
     19        6           0.015085562    0.002578773   -0.011083156
     20        6           0.000493632    0.001056848    0.000168574
     21        1          -0.000160304   -0.000335219    0.000781169
     22        1          -0.000016537   -0.000789837   -0.001249109
     23        1          -0.000358996    0.001027347   -0.000469119
     24        6           0.001043760    0.000650043   -0.000914772
     25        1          -0.000287136    0.000468220    0.001646999
     26        1           0.001482886    0.000068792    0.000180725
     27        1          -0.000551310   -0.000623999   -0.000310445
     28        6          -0.002026010    0.001620941   -0.000373248
     29        6           0.000202245   -0.002739613    0.001444318
     30        6          -0.000579690    0.001620382   -0.001569452
     31        8           0.002491995   -0.003704118    0.001647181
     32        6          -0.001538822    0.000468458    0.000264101
     33        6          -0.002733813    0.000952239   -0.000543100
     34        6           0.004025836   -0.001261544    0.000635632
     35        1           0.001187733   -0.000004701    0.000208653
     36        1           0.000553158    0.000072016    0.000199792
     37        1           0.000294301   -0.000586210    0.000076875
     38        1           0.000425135    0.000264439    0.000143190
     39        6          -0.002034732    0.002878101   -0.001286805
     40        6           0.001716997   -0.002210722    0.000685013
     41        6           0.001936267   -0.001287626    0.000047327
     42        1          -0.000656815    0.000010159    0.000160475
     43        1          -0.000213623    0.000442748   -0.000281975
     44        1           0.000187740    0.000359036   -0.000243201
     45        1          -0.000377788   -0.000309676    0.000818392
 -------------------------------------------------------------------
 Cartesian Forces:  Max     0.019661394 RMS     0.004061065
 Leave Link  716 at Wed Aug 28 23:46:18 2019, MaxMem=   536870912 cpu:         0.3
 (Enter /pbs_home/pkowalski/g09d01/g09/l103.exe)

 GradGradGradGradGradGradGradGradGradGradGradGradGradGradGradGradGradGrad
 Berny optimization.
 Using GEDIIS/GDIIS optimizer.
 FormGI is forming the generalized inverse of G from B-inverse, IUseBI=4.
 GSVD:  received Info=                   1 from GESDD.
 Internal  Forces:  Max     0.019061988 RMS     0.002180840
 Search for a local minimum.
 Step number   5 out of a maximum of  270
 All quantities printed in internal units (Hartrees-Bohrs-Radians)
 RMS Force = .21808D-02 SwitMx=.10000D-02 MixMth= 1
 Mixed Optimization -- RFO/linear search
 Update second derivatives using D2CorX and points    2    4    3    5
 ITU=  0 -1  1  1  0
 Use linear search instead of GDIIS.
     Eigenvalues ---    0.00715   0.00822   0.00829   0.00874   0.01016
     Eigenvalues ---    0.01049   0.01075   0.01090   0.01129   0.01173
     Eigenvalues ---    0.01316   0.01480   0.01574   0.01831   0.01845
     Eigenvalues ---    0.02002   0.02003   0.02017   0.02018   0.02022
     Eigenvalues ---    0.02022   0.02063   0.02065   0.02091   0.02092
     Eigenvalues ---    0.02111   0.02112   0.02202   0.02208   0.02268
     Eigenvalues ---    0.02272   0.03477   0.05003   0.05458   0.07230
     Eigenvalues ---    0.07289   0.07447   0.07491   0.07543   0.08215
     Eigenvalues ---    0.09305   0.10046   0.10201   0.11060   0.12208
     Eigenvalues ---    0.12288   0.14085   0.15821   0.16000   0.16000
     Eigenvalues ---    0.16000   0.16000   0.16000   0.16000   0.16000
     Eigenvalues ---    0.16000   0.16000   0.16000   0.16009   0.16028
     Eigenvalues ---    0.16099   0.16933   0.21954   0.22000   0.22447
     Eigenvalues ---    0.22598   0.22862   0.24101   0.24462   0.24542
     Eigenvalues ---    0.24591   0.24772   0.24953   0.24969   0.24987
     Eigenvalues ---    0.24992   0.24994   0.25055   0.25170   0.28989
     Eigenvalues ---    0.29274   0.30419   0.31659   0.32579   0.32618
     Eigenvalues ---    0.32647   0.32655   0.32656   0.32885   0.32997
     Eigenvalues ---    0.33098   0.33143   0.33283   0.33367   0.35573
     Eigenvalues ---    0.35630   0.35710   0.35720   0.35727   0.35734
     Eigenvalues ---    0.35735   0.35781   0.36488   0.36535   0.38556
     Eigenvalues ---    0.40377   0.40429   0.41563   0.41608   0.44573
     Eigenvalues ---    0.44691   0.45397   0.45504   0.45564   0.45676
     Eigenvalues ---    0.45977   0.46367   0.46586   0.47602   0.48097
     Eigenvalues ---    0.48196   0.48332   0.48684   0.49388   0.52424
     Eigenvalues ---    0.54076   0.54175   0.55472   0.69763
 RFO step:  Lambda=-4.41950654D-03 EMin= 7.14639101D-03
 Quartic linear search produced a step of -0.02462.
 Iteration  1 RMS(Cart)=  0.10317129 RMS(Int)=  0.00128474
 Iteration  2 RMS(Cart)=  0.00327789 RMS(Int)=  0.00008356
 Iteration  3 RMS(Cart)=  0.00000180 RMS(Int)=  0.00008356
 Iteration  4 RMS(Cart)=  0.00000000 RMS(Int)=  0.00008356
 ITry= 1 IFail=0 DXMaxC= 3.59D-01 DCOld= 1.00D+10 DXMaxT= 4.24D-01 DXLimC= 3.00D+00 Rises=F
 Variable       Old X    -DE/DX   Delta X   Delta X   Delta X     New X
                                 (Linear)    (Quad)   (Total)
    R1        2.75381  -0.00359  -0.00003  -0.00960  -0.00965   2.74416
    R2        2.54410   0.01766   0.00028   0.04079   0.04111   2.58522
    R3        2.74687   0.00192  -0.00002   0.00118   0.00116   2.74803
    R4        2.63929  -0.00074  -0.00012  -0.00434  -0.00452   2.63477
    R5        2.64854  -0.00230  -0.00003  -0.00490  -0.00493   2.64361
    R6        2.56578   0.00086  -0.00011  -0.00065  -0.00077   2.56500
    R7        2.62247   0.00002   0.00001  -0.00027  -0.00026   2.62221
    R8        2.54905   0.00344  -0.00010   0.00413   0.00408   2.55313
    R9        2.79745   0.00074   0.00000   0.00077   0.00077   2.79822
   R10        2.61150   0.00243   0.00005   0.00480   0.00485   2.61634
   R11        2.06208  -0.00047  -0.00002  -0.00102  -0.00105   2.06104
   R12        2.85434  -0.00222  -0.00007  -0.00749  -0.00752   2.84682
   R13        2.54789  -0.00123   0.00001  -0.00418  -0.00404   2.54385
   R14        2.90269   0.00023  -0.00018  -0.00024  -0.00056   2.90213
   R15        2.55011   0.00615   0.00012   0.01170   0.01182   2.56193
   R16        2.51566   0.00677   0.00026   0.01491   0.01517   2.53083
   R17        2.85022  -0.00022  -0.00003  -0.00209  -0.00206   2.84816
   R18        2.75026   0.00412   0.00003   0.00822   0.00825   2.75851
   R19        2.90032   0.00061  -0.00013   0.00159   0.00139   2.90171
   R20        2.52748   0.00622   0.00022   0.01326   0.01347   2.54095
   R21        2.49842   0.00849   0.00030   0.01839   0.01869   2.51711
   R22        2.52772   0.00601   0.00017   0.01203   0.01220   2.53991
   R23        2.53967   0.00462   0.00017   0.00983   0.01000   2.54967
   R24        2.53862   0.01906   0.00041   0.04781   0.04824   2.58686
   R25        2.79776   0.00036   0.00000  -0.00012  -0.00011   2.79764
   R26        2.55261   0.00255  -0.00011   0.00218   0.00207   2.55468
   R27        2.74260   0.00058  -0.00001   0.00029   0.00029   2.74290
   R28        2.07403   0.00073   0.00006   0.00235   0.00241   2.07644
   R29        2.07456   0.00090   0.00005   0.00264   0.00269   2.07725
   R30        2.06595   0.00114   0.00003   0.00282   0.00285   2.06880
   R31        2.07459   0.00093   0.00005   0.00277   0.00283   2.07742
   R32        2.06360   0.00142   0.00008   0.00477   0.00485   2.06845
   R33        2.07449   0.00058   0.00006   0.00187   0.00193   2.07642
   R34        2.65171   0.00011   0.00003   0.00097   0.00100   2.65271
   R35        2.06555  -0.00058  -0.00004  -0.00163  -0.00168   2.06387
   R36        2.63923   0.00032  -0.00013  -0.00264  -0.00279   2.63644
   R37        2.64626  -0.00100  -0.00003  -0.00256  -0.00259   2.64367
   R38        2.56701   0.00010  -0.00013  -0.00235  -0.00250   2.56451
   R39        2.62270   0.00024   0.00000   0.00013   0.00013   2.62283
   R40        2.61318   0.00138   0.00005   0.00272   0.00277   2.61594
   R41        2.06209  -0.00046  -0.00002  -0.00100  -0.00102   2.06107
   R42        2.61046   0.00233   0.00008   0.00517   0.00525   2.61571
   R43        2.06549  -0.00066  -0.00004  -0.00175  -0.00179   2.06370
   R44        2.05875   0.00064  -0.00006   0.00094   0.00088   2.05964
   R45        2.61009   0.00244   0.00009   0.00537   0.00546   2.61556
   R46        2.06206  -0.00090  -0.00006  -0.00243  -0.00249   2.05957
   R47        2.65328  -0.00057   0.00002  -0.00052  -0.00050   2.65278
   R48        2.06552  -0.00066  -0.00004  -0.00175  -0.00179   2.06374
   R49        2.06553  -0.00056  -0.00004  -0.00158  -0.00162   2.06390
    A1        1.84921  -0.00111  -0.00009  -0.00276  -0.00278   1.84643
    A2        2.23303  -0.00276   0.00034  -0.00161  -0.00131   2.23172
    A3        2.20070   0.00388  -0.00025   0.00425   0.00395   2.20465
    A4        1.82642   0.00241   0.00005   0.00550   0.00552   1.83194
    A5        2.38862  -0.00450  -0.00017  -0.01337  -0.01353   2.37509
    A6        2.06801   0.00209   0.00013   0.00784   0.00799   2.07600
    A7        1.92041   0.00270   0.00005   0.00589   0.00592   1.92633
    A8        2.16546  -0.00147  -0.00011  -0.00556  -0.00566   2.15980
    A9        2.19731  -0.00123   0.00006  -0.00034  -0.00027   2.19704
   A10        1.87419   0.00034   0.00004   0.00247   0.00263   1.87682
   A11        1.95454  -0.00433  -0.00005  -0.01111  -0.01129   1.94325
   A12        2.32238   0.00054  -0.00053  -0.00770  -0.00856   2.31382
   A13        2.00327   0.00383   0.00059   0.02186   0.02214   2.02542
   A14        2.02933   0.00076   0.00009   0.00288   0.00296   2.03229
   A15        2.11451  -0.00062   0.00002  -0.00181  -0.00179   2.11273
   A16        2.13934  -0.00015  -0.00011  -0.00107  -0.00118   2.13816
   A17        2.11723  -0.00190   0.00039  -0.00023   0.00017   2.11740
   A18        2.25332   0.00013  -0.00043  -0.00979  -0.01022   2.24310
   A19        1.91231   0.00177   0.00005   0.01046   0.01034   1.92265
   A20        1.79534  -0.00072  -0.00011   0.00434   0.00388   1.79922
   A21        1.94025  -0.00047  -0.00012  -0.00538  -0.00543   1.93482
   A22        1.99587  -0.00055   0.00005  -0.00489  -0.00471   1.99115
   A23        1.89696   0.00045   0.00008   0.00080   0.00096   1.89792
   A24        1.95979   0.00060  -0.00008   0.00155   0.00159   1.96138
   A25        1.87427   0.00068   0.00016   0.00358   0.00367   1.87794
   A26        1.92950  -0.00067  -0.00003   0.00155   0.00129   1.93080
   A27        2.23640  -0.00131  -0.00027  -0.00936  -0.00975   2.22665
   A28        2.10853   0.00201   0.00033   0.01157   0.01184   2.12036
   A29        1.77893   0.00014   0.00014   0.01279   0.01251   1.79144
   A30        1.89456   0.00021  -0.00005   0.00163   0.00163   1.89619
   A31        1.98909  -0.00045   0.00004  -0.00655  -0.00632   1.98276
   A32        1.90187  -0.00030  -0.00009  -0.00230  -0.00235   1.89952
   A33        1.98903  -0.00007   0.00004  -0.00449  -0.00429   1.98475
   A34        1.90480   0.00045  -0.00007  -0.00027  -0.00043   1.90437
   A35        1.79989  -0.00030  -0.00014   0.00487   0.00444   1.80434
   A36        1.99319  -0.00011   0.00014  -0.00217  -0.00188   1.99131
   A37        1.93321   0.00013  -0.00012   0.00068   0.00059   1.93380
   A38        1.94975  -0.00020  -0.00016  -0.00486  -0.00499   1.94476
   A39        1.91513  -0.00018   0.00019  -0.00045  -0.00014   1.91499
   A40        1.87248   0.00061   0.00009   0.00187   0.00192   1.87440
   A41        2.31104   0.00066  -0.00034  -0.00346  -0.00389   2.30715
   A42        1.95287  -0.00319  -0.00006  -0.00836  -0.00843   1.94444
   A43        2.01832   0.00255   0.00039   0.01268   0.01299   2.03131
   A44        2.17851   0.00175   0.00005   0.00390   0.00385   2.18236
   A45        2.25031   0.00104   0.00010   0.00430   0.00430   2.25461
   A46        1.85428  -0.00279  -0.00015  -0.00848  -0.00864   1.84564
   A47        1.91343   0.00003  -0.00004   0.00132   0.00128   1.91471
   A48        1.94161  -0.00145  -0.00005  -0.00799  -0.00805   1.93356
   A49        1.92849   0.00072   0.00001   0.00159   0.00159   1.93008
   A50        1.88282   0.00062   0.00007   0.00363   0.00370   1.88652
   A51        1.90057   0.00010  -0.00010   0.00259   0.00248   1.90305
   A52        1.89589  -0.00001   0.00011  -0.00091  -0.00081   1.89508
   A53        1.94696  -0.00160  -0.00007  -0.00933  -0.00941   1.93755
   A54        1.93494   0.00093  -0.00007   0.00078   0.00069   1.93563
   A55        1.90358   0.00014   0.00002   0.00319   0.00321   1.90679
   A56        1.89429  -0.00016   0.00014  -0.00245  -0.00233   1.89196
   A57        1.88265   0.00065   0.00008   0.00414   0.00422   1.88687
   A58        1.90017   0.00007  -0.00010   0.00405   0.00394   1.90411
   A59        2.11505  -0.00049  -0.00004  -0.00105  -0.00110   2.11394
   A60        2.08386   0.00038  -0.00001   0.00050   0.00050   2.08436
   A61        2.08428   0.00011   0.00004   0.00056   0.00060   2.08488
   A62        1.82614   0.00191   0.00010   0.00594   0.00604   1.83218
   A63        2.38168  -0.00208  -0.00020  -0.00758  -0.00779   2.37389
   A64        2.07444   0.00015   0.00011   0.00131   0.00141   2.07585
   A65        1.92038   0.00319   0.00003   0.00698   0.00700   1.92738
   A66        2.16035  -0.00059  -0.00009  -0.00187  -0.00195   2.15839
   A67        2.20235  -0.00259   0.00005  -0.00511  -0.00505   2.19730
   A68        1.87109   0.00088   0.00008   0.00393   0.00402   1.87511
   A69        2.02943   0.00100   0.00009   0.00346   0.00355   2.03298
   A70        2.11439  -0.00057   0.00002  -0.00134  -0.00132   2.11307
   A71        2.13936  -0.00043  -0.00010  -0.00213  -0.00223   2.13712
   A72        2.12336  -0.00083  -0.00004  -0.00230  -0.00235   2.12102
   A73        2.07847   0.00043   0.00004   0.00171   0.00175   2.08022
   A74        2.08135   0.00039   0.00000   0.00059   0.00060   2.08194
   A75        2.06508  -0.00006  -0.00003  -0.00178  -0.00181   2.06327
   A76        2.11595  -0.00101   0.00011  -0.00336  -0.00325   2.11270
   A77        2.10215   0.00107  -0.00008   0.00515   0.00507   2.10721
   A78        2.06341   0.00054  -0.00002   0.00102   0.00100   2.06442
   A79        2.10745  -0.00036   0.00013  -0.00009   0.00004   2.10749
   A80        2.11230  -0.00017  -0.00011  -0.00094  -0.00105   2.11126
   A81        2.12089  -0.00038  -0.00004  -0.00104  -0.00108   2.11982
   A82        2.08302   0.00027   0.00000   0.00046   0.00045   2.08347
   A83        2.07927   0.00010   0.00004   0.00059   0.00062   2.07990
   A84        2.11760  -0.00072  -0.00005  -0.00286  -0.00291   2.11469
   A85        2.08272   0.00046   0.00000   0.00121   0.00121   2.08394
   A86        2.08285   0.00026   0.00005   0.00165   0.00170   2.08455
    D1       -0.00051   0.00070  -0.00035   0.00284   0.00242   0.00191
    D2        3.12261   0.00046  -0.00015   0.00119   0.00104   3.12365
    D3       -3.11904   0.00031  -0.00010   0.00839   0.00817  -3.11086
    D4        0.00409   0.00008   0.00011   0.00674   0.00679   0.01088
    D5        0.00175  -0.00075   0.00035  -0.00179  -0.00138   0.00037
    D6        3.05373   0.00001   0.00072   0.04494   0.04529   3.09903
    D7        3.12083  -0.00048   0.00011  -0.00731  -0.00710   3.11372
    D8       -0.11038   0.00027   0.00048   0.03942   0.03957  -0.07081
    D9       -0.66053  -0.00111   0.00222  -0.06595  -0.06363  -0.72416
   D10        2.45067  -0.00118   0.00235  -0.04536  -0.04305   2.40762
   D11        2.50852  -0.00149   0.00252  -0.05923  -0.05666   2.45186
   D12       -0.66347  -0.00156   0.00265  -0.03864  -0.03608  -0.69955
   D13       -0.00086  -0.00043   0.00025  -0.00298  -0.00270  -0.00356
   D14        3.13608  -0.00032   0.00015  -0.00365  -0.00348   3.13260
   D15       -3.12808  -0.00016   0.00009  -0.00143  -0.00134  -3.12942
   D16        0.00886  -0.00005  -0.00001  -0.00210  -0.00212   0.00674
   D17       -3.13395   0.00038  -0.00021   0.00520   0.00495  -3.12900
   D18        0.01049   0.00027  -0.00016   0.00414   0.00394   0.01444
   D19       -0.01269   0.00011   0.00002   0.00333   0.00337  -0.00932
   D20        3.13175   0.00000   0.00007   0.00226   0.00236   3.13411
   D21        0.00191   0.00000  -0.00005   0.00201   0.00195   0.00386
   D22       -3.13492  -0.00011   0.00005   0.00271   0.00276  -3.13215
   D23        0.00074  -0.00004  -0.00001  -0.00022  -0.00022   0.00052
   D24        3.14115  -0.00003   0.00003   0.00028   0.00032   3.14147
   D25        3.13694   0.00010  -0.00012  -0.00097  -0.00111   3.13582
   D26       -0.00584   0.00010  -0.00008  -0.00048  -0.00057  -0.00641
   D27       -0.00231   0.00049  -0.00020  -0.00005  -0.00027  -0.00259
   D28       -3.07183  -0.00002  -0.00045  -0.03635  -0.03716  -3.10899
   D29        2.02750  -0.00102   0.00028  -0.05743  -0.05727   1.97023
   D30       -0.08582  -0.00036   0.00020  -0.04847  -0.04841  -0.13423
   D31       -2.17789  -0.00111   0.00035  -0.05598  -0.05577  -2.23366
   D32       -1.20562  -0.00057   0.00063  -0.01103  -0.01026  -1.21587
   D33        2.96424   0.00009   0.00055  -0.00208  -0.00140   2.96285
   D34        0.87218  -0.00066   0.00070  -0.00959  -0.00876   0.86341
   D35       -0.00626   0.00008   0.00001   0.00128   0.00129  -0.00498
   D36        3.13708   0.00004   0.00002   0.00056   0.00058   3.13766
   D37        3.13653   0.00007  -0.00003   0.00078   0.00074   3.13727
   D38       -0.00331   0.00004  -0.00002   0.00006   0.00003  -0.00328
   D39       -2.75244  -0.00024  -0.00006  -0.01509  -0.01513  -2.76757
   D40        1.50337  -0.00016  -0.00004  -0.01598  -0.01593   1.48744
   D41       -0.62256  -0.00029  -0.00020  -0.01296  -0.01317  -0.63573
   D42        0.41419  -0.00017  -0.00016  -0.03176  -0.03198   0.38220
   D43       -1.61319  -0.00009  -0.00014  -0.03265  -0.03278  -1.64597
   D44        2.54407  -0.00022  -0.00030  -0.02962  -0.03002   2.51405
   D45        3.10897   0.00011   0.00016  -0.01521  -0.01495   3.09402
   D46       -0.17550   0.00050   0.00043   0.01643   0.01672  -0.15877
   D47       -0.06019   0.00000   0.00028   0.00336   0.00368  -0.05651
   D48        2.93853   0.00039   0.00056   0.03500   0.03536   2.97389
   D49       -0.58108   0.00049  -0.00008   0.04578   0.04576  -0.53532
   D50        1.42460   0.00030  -0.00013   0.04981   0.04968   1.47428
   D51       -2.73203   0.00073  -0.00024   0.04627   0.04609  -2.68594
   D52        1.47705  -0.00021  -0.00023   0.04217   0.04193   1.51898
   D53       -2.80045  -0.00041  -0.00028   0.04620   0.04585  -2.75460
   D54       -0.67390   0.00003  -0.00039   0.04266   0.04227  -0.63163
   D55       -2.73516   0.00129  -0.00003   0.04808   0.04810  -2.68706
   D56       -0.72948   0.00109  -0.00008   0.05211   0.05202  -0.67746
   D57        1.39707   0.00153  -0.00019   0.04856   0.04844   1.44551
   D58       -0.31913   0.00013  -0.00029   0.02624   0.02597  -0.29316
   D59       -2.43828   0.00064  -0.00007   0.03012   0.03015  -2.40814
   D60        1.72866  -0.00018  -0.00020   0.02870   0.02853   1.75719
   D61        2.95323   0.00006  -0.00049  -0.00082  -0.00148   2.95174
   D62        0.83408   0.00057  -0.00027   0.00306   0.00269   0.83677
   D63       -1.28216  -0.00025  -0.00040   0.00165   0.00108  -1.28109
   D64       -0.81250  -0.00108   0.00080  -0.09198  -0.09110  -0.90360
   D65        2.31258  -0.00135   0.00090  -0.11750  -0.11661   2.19597
   D66        2.17324  -0.00088   0.00107  -0.05841  -0.05733   2.11590
   D67       -0.98487  -0.00114   0.00117  -0.08393  -0.08284  -1.06771
   D68        0.54760  -0.00027   0.00023  -0.04297  -0.04284   0.50477
   D69        2.69591  -0.00070   0.00023  -0.04513  -0.04500   2.65091
   D70       -1.51290  -0.00018   0.00036  -0.04614  -0.04582  -1.55872
   D71       -1.45270  -0.00046   0.00026  -0.04999  -0.04972  -1.50242
   D72        0.69561  -0.00088   0.00026  -0.05215  -0.05188   0.64373
   D73        2.76998  -0.00036   0.00039  -0.05316  -0.05271   2.71728
   D74        2.69859  -0.00077   0.00039  -0.04485  -0.04454   2.65405
   D75       -1.43629  -0.00119   0.00039  -0.04702  -0.04670  -1.48299
   D76        0.63808  -0.00067   0.00052  -0.04802  -0.04752   0.59056
   D77       -0.05878   0.00000   0.00003  -0.00416  -0.00420  -0.06298
   D78        3.09619   0.00019  -0.00006   0.01643   0.01626   3.11245
   D79        3.13307  -0.00054   0.00019  -0.02703  -0.02677   3.10630
   D80        0.00485  -0.00035   0.00010  -0.00643  -0.00631  -0.00145
   D81       -2.16230  -0.00085   0.00037  -0.04085  -0.04052  -2.20282
   D82        2.03986  -0.00074   0.00034  -0.04121  -0.04090   1.99896
   D83       -0.06748  -0.00025   0.00023  -0.03581  -0.03562  -0.10310
   D84        0.92757  -0.00043   0.00019  -0.01780  -0.01757   0.91000
   D85       -1.15346  -0.00032   0.00016  -0.01816  -0.01795  -1.17141
   D86        3.02239   0.00017   0.00005  -0.01276  -0.01267   3.00972
   D87       -0.00600   0.00018  -0.00004   0.00264   0.00262  -0.00339
   D88       -3.10644  -0.00023   0.00012  -0.01569  -0.01564  -3.12208
   D89       -3.12929   0.00056  -0.00022   0.02924   0.02897  -3.10032
   D90       -0.03693   0.00030  -0.00008   0.02078   0.02066  -0.01628
   D91       -0.00182   0.00036  -0.00013   0.00749   0.00735   0.00553
   D92        3.09054   0.00010   0.00001  -0.00097  -0.00096   3.08958
   D93        0.00214  -0.00001   0.00001   0.00005   0.00006   0.00220
   D94       -3.13892   0.00000  -0.00001  -0.00062  -0.00063  -3.13956
   D95       -3.14120   0.00002   0.00000   0.00077   0.00077  -3.14043
   D96        0.00092   0.00003  -0.00003   0.00010   0.00008   0.00099
   D97       -0.00174  -0.00027   0.00011  -0.00616  -0.00610  -0.00784
   D98        3.12489  -0.00028   0.00010  -0.00653  -0.00647   3.11842
   D99       -3.10462   0.00002   0.00002   0.00083   0.00084  -3.10377
   D100       0.02202   0.00002   0.00001   0.00046   0.00047   0.02249
   D101      -3.10866   0.00034  -0.00016   0.01113   0.01095  -3.09772
   D102       0.03903   0.00032  -0.00023   0.01188   0.01164   0.05067
   D103      -0.02147   0.00008  -0.00001   0.00182   0.00182  -0.01965
   D104       3.12622   0.00006  -0.00008   0.00258   0.00251   3.12873
   D105       0.00464   0.00009  -0.00005   0.00256   0.00248   0.00712
   D106      -3.12154   0.00007  -0.00004   0.00290   0.00283  -3.11872
   D107      -0.00658  -0.00010   0.00000  -0.00226  -0.00226  -0.00884
   D108       3.13940  -0.00006   0.00001  -0.00129  -0.00128   3.13812
   D109       3.11760  -0.00006  -0.00001  -0.00257  -0.00258   3.11501
   D110      -0.01961  -0.00001   0.00000  -0.00161  -0.00160  -0.02121
   D111      -0.00870   0.00009  -0.00001   0.00179   0.00179  -0.00691
   D112       3.13799   0.00008   0.00002   0.00142   0.00143   3.13943
   D113       3.12843   0.00004  -0.00001   0.00081   0.00080   3.12923
   D114      -0.00806   0.00003   0.00001   0.00043   0.00044  -0.00762
   D115       0.00763  -0.00010  -0.00002  -0.00246  -0.00248   0.00514
   D116      -3.13679   0.00001  -0.00007  -0.00142  -0.00149  -3.13828
   D117      -3.13449  -0.00011   0.00000  -0.00180  -0.00179  -3.13628
   D118       0.00428   0.00000  -0.00005  -0.00075  -0.00080   0.00348
   D119       0.00714  -0.00010   0.00001  -0.00233  -0.00232   0.00482
   D120      -3.13299  -0.00010  -0.00001  -0.00191  -0.00192  -3.13492
   D121      -3.14057  -0.00008   0.00007  -0.00308  -0.00301   3.13960
   D122       0.00248  -0.00007   0.00005  -0.00266  -0.00261  -0.00013
   D123       0.00846   0.00001   0.00000   0.00045   0.00045   0.00891
[truncated: 1,346,945 more chars]
