# Supplementary material for: Wide-range IR spectra of diarylethene derivatives and their simulation using the density functional theory
Source: Sci Rep. 2022 Oct 7;12:16834. doi: 10.1038/s41598-022-20264-x (PMC9546887; doi:10.1038/s41598-022-20264-x)
Supplement: Supplementary file 1 — Supplementary Information 1. [file 41598_2022_20264_MOESM1_ESM.zip › IR_files/4_0097/open/open_cam-b3lyp_air_D3.log]

 Entering Gaussian System, Link 0=g09
 Input=open_cam-b3lyp_air_D3.gjf
 Output=open_cam-b3lyp_air_D3.log
 AtFile(1): /pbs_home/daria/inz/Def2SVP.gbs
            O     0
            S   5   1.00
               2266.1767785             -0.53431809926D-02
                340.87010191            -0.39890039230D-01
                 77.363135167           -0.17853911985
                 21.479644940           -0.46427684959
                  6.6589433124          -0.44309745172
            S   1   1.00
                  0.80975975668          1.0000000
            S   1   1.00
                  0.25530772234          1.0000000
            P   3   1.00
                 17.721504317            0.43394573193D-01
                  3.8635505440           0.23094120765
                  1.0480920883           0.51375311064
            P   1   1.00
                  0.27641544411          1.0000000
            D   1   1.00
                  1.2000000              1.0000000
            ****
            H     0
            S   3   1.00
                 13.0107010              0.19682158E-01
                  1.9622572              0.13796524
                  0.44453796             0.47831935
            S   1   1.00
                  0.12194962             1.0000000
            P   1   1.00
                  0.8000000              1.0000000
            ****
            C     0
            S   5   1.00
               1238.4016938              0.54568832082E-02
                186.29004992             0.40638409211E-01
                 42.251176346            0.18025593888
                 11.676557932            0.46315121755
                  3.5930506482           0.44087173314
            S   1   1.00
                  0.40245147363          1.0000000
            S   1   1.00
                  0.13090182668          1.0000000
            P   3   1.00
                  9.4680970621           0.38387871728E-01
                  2.0103545142           0.21117025112
                  0.54771004707          0.51328172114
            P   1   1.00
                  0.15268613795          1.0000000
            D   1   1.00
                  0.8000000              1.0000000
            ****
            F     0
            S   5   1.00
               2894.8325990             -0.53408255515E-02
                435.41939120            -0.39904258866E-01
                 98.843328866           -0.17912768038
                 27.485198001           -0.46758090825
                  8.5405498171          -0.44653131020
            S   1   1.00
                  1.0654578038           1.0000000
            S   1   1.00
                  0.33247346748          1.0000000
            P   3   1.00
                 22.696633924           -0.45212874436E-01
                  4.9872339257          -0.23754317067
                  1.3491613954          -0.51287353587
            P   1   1.00
                  0.34829881977          1.0000000
            D   1   1.00
                  1.4000000              1.0000000
            ****
 Initial command:
 /pbs_home/pkowalski/g09d01/g09/l1.exe "/pbs_home/daria/inz/0097/open/CAM-B3LYP/Gau-846.inp" -scrdir="/pbs_home/daria/inz/0097/open/CAM-B3LYP/"
 Entering Link 1 = /pbs_home/pkowalski/g09d01/g09/l1.exe PID=       848.
  
 Copyright (c) 1988,1990,1992,1993,1995,1998,2003,2009,2013,
            Gaussian, Inc.  All Rights Reserved.
  
 This is part of the Gaussian(R) 09 program.  It is based on
 the Gaussian(R) 03 system (copyright 2003, Gaussian, Inc.),
 the Gaussian(R) 98 system (copyright 1998, Gaussian, Inc.),
 the Gaussian(R) 94 system (copyright 1995, Gaussian, Inc.),
 the Gaussian 92(TM) system (copyright 1992, Gaussian, Inc.),
 the Gaussian 90(TM) system (copyright 1990, Gaussian, Inc.),
 the Gaussian 88(TM) system (copyright 1988, Gaussian, Inc.),
 the Gaussian 86(TM) system (copyright 1986, Carnegie Mellon
 University), and the Gaussian 82(TM) system (copyright 1983,
 Carnegie Mellon University). Gaussian is a federally registered
 trademark of Gaussian, Inc.
  
 This software contains proprietary and confidential information,
 including trade secrets, belonging to Gaussian, Inc.
  
 This software is provided under written license and may be
 used, copied, transmitted, or stored only in accord with that
 written license.
  
 The following legend is applicable only to US Government
 contracts under FAR:
  
                    RESTRICTED RIGHTS LEGEND
  
 Use, reproduction and disclosure by the US Government is
 subject to restrictions as set forth in subparagraphs (a)
 and (c) of the Commercial Computer Software - Restricted
 Rights clause in FAR 52.227-19.
  
 Gaussian, Inc.
 340 Quinnipiac St., Bldg. 40, Wallingford CT 06492
  
  
 ---------------------------------------------------------------
 Warning -- This program may not be used in any manner that
 competes with the business of Gaussian, Inc. or will provide
 assistance to any competitor of Gaussian, Inc.  The licensee
 of this program is prohibited from giving any competitor of
 Gaussian, Inc. access to this program.  By using this program,
 the user acknowledges that Gaussian, Inc. is engaged in the
 business of creating and licensing software in the field of
 computational chemistry and represents and warrants to the
 licensee that it is not a competitor of Gaussian, Inc. and that
 it will not use this program in any manner prohibited above.
 ---------------------------------------------------------------
  

 Cite this work as:
 Gaussian 09, Revision D.01,
 M. J. Frisch, G. W. Trucks, H. B. Schlegel, G. E. Scuseria, 
 M. A. Robb, J. R. Cheeseman, G. Scalmani, V. Barone, B. Mennucci, 
 G. A. Petersson, H. Nakatsuji, M. Caricato, X. Li, H. P. Hratchian, 
 A. F. Izmaylov, J. Bloino, G. Zheng, J. L. Sonnenberg, M. Hada, 
 M. Ehara, K. Toyota, R. Fukuda, J. Hasegawa, M. Ishida, T. Nakajima, 
 Y. Honda, O. Kitao, H. Nakai, T. Vreven, J. A. Montgomery, Jr., 
 J. E. Peralta, F. Ogliaro, M. Bearpark, J. J. Heyd, E. Brothers, 
 K. N. Kudin, V. N. Staroverov, T. Keith, R. Kobayashi, J. Normand, 
 K. Raghavachari, A. Rendell, J. C. Burant, S. S. Iyengar, J. Tomasi, 
 M. Cossi, N. Rega, J. M. Millam, M. Klene, J. E. Knox, J. B. Cross, 
 V. Bakken, C. Adamo, J. Jaramillo, R. Gomperts, R. E. Stratmann, 
 O. Yazyev, A. J. Austin, R. Cammi, C. Pomelli, J. W. Ochterski, 
 R. L. Martin, K. Morokuma, V. G. Zakrzewski, G. A. Voth, 
 P. Salvador, J. J. Dannenberg, S. Dapprich, A. D. Daniels, 
 O. Farkas, J. B. Foresman, J. V. Ortiz, J. Cioslowski, 
 and D. J. Fox, Gaussian, Inc., Wallingford CT, 2013.
 
 ******************************************
 Gaussian 09:  ES64L-G09RevD.01 24-Apr-2013
                27-Jun-2020 
 ******************************************
 %chk=dae0097freq_open_cam-b3lyp_air_D3.chk
 %NProcShared=8
 Will use up to    8 processors via shared memory.
 %Mem=4GB
 -------------------------------------------------------
 #P opt freq=Raman CAM-B3LYP/Gen EmpiricalDispersion=GD3
 -------------------------------------------------------
 1/14=-1,18=20,19=15,26=3,38=1/1,3;
 2/9=110,12=2,17=6,18=5,40=1/2;
 3/5=7,11=2,16=1,25=1,30=1,71=1,74=-40,124=31/1,2,3;
 4//1;
 5/5=2,38=5/2;
 6/7=2,8=2,9=2,10=2,28=1/1;
 7//1,2,3,16;
 1/14=-1,18=20,19=15,26=3/3(2);
 2/9=110/2;
 99//99;
 2/9=110/2;
 3/5=7,6=1,11=2,16=1,25=1,30=1,71=1,74=-40,82=7,124=31/1,2,3;
 4/5=5,16=3,69=1/1;
 5/5=2,38=5/2;
 7//1,2,3,16;
 1/14=-1,18=20,19=15,26=3/3(-5);
 2/9=110/2;
 6/7=2,8=2,9=2,10=2,19=2,28=1/1;
 99/9=1/99;
 Leave Link    1 at Sat Jun 27 18:30:24 2020, MaxMem=   536870912 cpu:         0.8
 (Enter /pbs_home/pkowalski/g09d01/g09/l101.exe)
 -------------------
 Title Card Required
 -------------------
 Symbolic Z-matrix:
 Charge =  0 Multiplicity = 1
 C                    -1.81645  -0.23584  -0.62343 
 C                    -3.10362   0.31262  -1.04778 
 C                    -3.91293  -0.76754  -1.33702 
 O                    -3.28543  -1.9453   -1.17169 
 C                    -2.013    -1.6926   -0.7963 
 C                    -5.23106  -0.60066  -1.75807 
 C                    -0.5934    0.50776  -0.18531 
 C                    -0.28949   1.91635  -0.61438 
 C                     0.3523    0.0912    0.69666 
 C                     1.20914   1.98049  -0.39827 
 C                     1.40733   1.15727   0.86362 
 F                    -0.93361   2.8044    0.2321 
 F                    -0.60637   2.17536  -1.93738 
 F                     1.82982   1.32206  -1.45324 
 F                     1.70896   3.26806  -0.3105 
 F                     2.70813   0.70615   0.9244 
 F                     1.11755   1.8895    2.00318 
 C                    -0.90374  -1.58732   2.33547 
 C                     0.26855  -1.11422   1.57078 
 C                    -2.24928  -0.9468    2.45969 
 H                    -2.44062  -0.71738   3.52818 
 H                    -3.02993  -1.64545   2.09413 
 H                    -2.30917   0.00637   1.90367 
 C                    -0.99747  -2.78818  -0.73666 
 H                    -1.26648  -3.50901   0.06277 
 H                     0.02442  -2.40108  -0.58112 
 H                    -0.98945  -3.31863  -1.71116 
 C                    -5.73121   0.70432  -1.8836 
 C                     1.31577  -2.05165   1.96894 
 C                     0.72495  -2.94862   2.83715 
 O                    -0.57815  -2.68781   3.04719 
 C                     1.44499  -3.99926   3.40291 
 C                    -4.91221   1.81012  -1.58643 
 C                    -3.58649   1.62106  -1.16168 
 H                    -2.98033   2.47983  -0.93318 
 H                    -6.75135   0.86102  -2.20893 
 H                    -5.30779   2.81286  -1.68313 
 H                    -5.85338  -1.45671  -1.98376 
 C                     2.65896  -2.18739   1.60237 
 C                     3.40194  -3.23965   2.16335 
 C                     2.79918  -4.13911   3.06314 
 H                     4.44333  -3.36432   1.8963 
 H                     3.37989  -4.94787   3.48711 
 H                     0.97026  -4.69266   4.08475 
 H                     3.13309  -1.52778   0.89748 
 
 NAtoms=     45 NQM=       45 NQMF=       0 NMMI=      0 NMMIF=      0
                NMic=       0 NMicF=      0.
                    Isotopes and Nuclear Properties:
 (Nuclear quadrupole moments (NQMom) in fm**2, nuclear magnetic moments (NMagM)
  in nuclear magnetons)

  Atom         1           2           3           4           5           6           7           8           9          10
 IAtWgt=          12          12          12          16          12          12          12          12          12          12
 AtmWgt=  12.0000000  12.0000000  12.0000000  15.9949146  12.0000000  12.0000000  12.0000000  12.0000000  12.0000000  12.0000000
 NucSpn=           0           0           0           0           0           0           0           0           0           0
 AtZEff=   0.0000000   0.0000000   0.0000000   0.0000000   0.0000000   0.0000000   0.0000000   0.0000000   0.0000000   0.0000000
 NQMom=    0.0000000   0.0000000   0.0000000   0.0000000   0.0000000   0.0000000   0.0000000   0.0000000   0.0000000   0.0000000
 NMagM=    0.0000000   0.0000000   0.0000000   0.0000000   0.0000000   0.0000000   0.0000000   0.0000000   0.0000000   0.0000000
 AtZNuc=   6.0000000   6.0000000   6.0000000   8.0000000   6.0000000   6.0000000   6.0000000   6.0000000   6.0000000   6.0000000

  Atom        11          12          13          14          15          16          17          18          19          20
 IAtWgt=          12          19          19          19          19          19          19          12          12          12
 AtmWgt=  12.0000000  18.9984033  18.9984033  18.9984033  18.9984033  18.9984033  18.9984033  12.0000000  12.0000000  12.0000000
 NucSpn=           0           1           1           1           1           1           1           0           0           0
 AtZEff=   0.0000000   0.0000000   0.0000000   0.0000000   0.0000000   0.0000000   0.0000000   0.0000000   0.0000000   0.0000000
 NQMom=    0.0000000   0.0000000   0.0000000   0.0000000   0.0000000   0.0000000   0.0000000   0.0000000   0.0000000   0.0000000
 NMagM=    0.0000000   2.6288670   2.6288670   2.6288670   2.6288670   2.6288670   2.6288670   0.0000000   0.0000000   0.0000000
 AtZNuc=   6.0000000   9.0000000   9.0000000   9.0000000   9.0000000   9.0000000   9.0000000   6.0000000   6.0000000   6.0000000

  Atom        21          22          23          24          25          26          27          28          29          30
 IAtWgt=           1           1           1          12           1           1           1          12          12          12
 AtmWgt=   1.0078250   1.0078250   1.0078250  12.0000000   1.0078250   1.0078250   1.0078250  12.0000000  12.0000000  12.0000000
 NucSpn=           1           1           1           0           1           1           1           0           0           0
 AtZEff=   0.0000000   0.0000000   0.0000000   0.0000000   0.0000000   0.0000000   0.0000000   0.0000000   0.0000000   0.0000000
 NQMom=    0.0000000   0.0000000   0.0000000   0.0000000   0.0000000   0.0000000   0.0000000   0.0000000   0.0000000   0.0000000
 NMagM=    2.7928460   2.7928460   2.7928460   0.0000000   2.7928460   2.7928460   2.7928460   0.0000000   0.0000000   0.0000000
 AtZNuc=   1.0000000   1.0000000   1.0000000   6.0000000   1.0000000   1.0000000   1.0000000   6.0000000   6.0000000   6.0000000

  Atom        31          32          33          34          35          36          37          38          39          40
 IAtWgt=          16          12          12          12           1           1           1           1          12          12
 AtmWgt=  15.9949146  12.0000000  12.0000000  12.0000000   1.0078250   1.0078250   1.0078250   1.0078250  12.0000000  12.0000000
 NucSpn=           0           0           0           0           1           1           1           1           0           0
 AtZEff=   0.0000000   0.0000000   0.0000000   0.0000000   0.0000000   0.0000000   0.0000000   0.0000000   0.0000000   0.0000000
 NQMom=    0.0000000   0.0000000   0.0000000   0.0000000   0.0000000   0.0000000   0.0000000   0.0000000   0.0000000   0.0000000
 NMagM=    0.0000000   0.0000000   0.0000000   0.0000000   2.7928460   2.7928460   2.7928460   2.7928460   0.0000000   0.0000000
 AtZNuc=   8.0000000   6.0000000   6.0000000   6.0000000   1.0000000   1.0000000   1.0000000   1.0000000   6.0000000   6.0000000

  Atom        41          42          43          44          45
 IAtWgt=          12           1           1           1           1
 AtmWgt=  12.0000000   1.0078250   1.0078250   1.0078250   1.0078250
 NucSpn=           0           1           1           1           1
 AtZEff=   0.0000000   0.0000000   0.0000000   0.0000000   0.0000000
 NQMom=    0.0000000   0.0000000   0.0000000   0.0000000   0.0000000
 NMagM=    0.0000000   2.7928460   2.7928460   2.7928460   2.7928460
 AtZNuc=   6.0000000   1.0000000   1.0000000   1.0000000   1.0000000
 Leave Link  101 at Sat Jun 27 18:30:25 2020, MaxMem=   536870912 cpu:         2.2
 (Enter /pbs_home/pkowalski/g09d01/g09/l103.exe)

 GradGradGradGradGradGradGradGradGradGradGradGradGradGradGradGradGradGrad
 Berny optimization.
 Initialization pass.
                           ----------------------------
                           !    Initial Parameters    !
                           ! (Angstroms and Degrees)  !
 --------------------------                            --------------------------
 ! Name  Definition              Value          Derivative Info.                !
 --------------------------------------------------------------------------------
 ! R1    R(1,2)                  1.4621         estimate D2E/DX2                !
 ! R2    R(1,5)                  1.4801         estimate D2E/DX2                !
 ! R3    R(1,7)                  1.4969         estimate D2E/DX2                !
 ! R4    R(2,3)                  1.3804         estimate D2E/DX2                !
 ! R5    R(2,34)                 1.3993         estimate D2E/DX2                !
 ! R6    R(3,4)                  1.3447         estimate D2E/DX2                !
 ! R7    R(3,6)                  1.3938         estimate D2E/DX2                !
 ! R8    R(4,5)                  1.3505         estimate D2E/DX2                !
 ! R9    R(5,24)                 1.495          estimate D2E/DX2                !
 ! R10   R(6,28)                 1.4032         estimate D2E/DX2                !
 ! R11   R(6,38)                 1.0822         estimate D2E/DX2                !
 ! R12   R(7,8)                  1.5035         estimate D2E/DX2                !
 ! R13   R(7,9)                  1.3586         estimate D2E/DX2                !
 ! R14   R(8,10)                 1.5155         estimate D2E/DX2                !
 ! R15   R(8,12)                 1.3857         estimate D2E/DX2                !
 ! R16   R(8,13)                 1.3849         estimate D2E/DX2                !
 ! R17   R(9,11)                 1.5091         estimate D2E/DX2                !
 ! R18   R(9,19)                 1.4914         estimate D2E/DX2                !
 ! R19   R(10,11)                1.5196         estimate D2E/DX2                !
 ! R20   R(10,14)                1.3899         estimate D2E/DX2                !
 ! R21   R(10,15)                1.384          estimate D2E/DX2                !
 ! R22   R(11,16)                1.3781         estimate D2E/DX2                !
 ! R23   R(11,17)                1.3852         estimate D2E/DX2                !
 ! R24   R(18,19)                1.4774         estimate D2E/DX2                !
 ! R25   R(18,20)                1.4954         estimate D2E/DX2                !
 ! R26   R(18,31)                1.3504         estimate D2E/DX2                !
 ! R27   R(19,29)                1.4608         estimate D2E/DX2                !
 ! R28   R(20,21)                1.1095         estimate D2E/DX2                !
 ! R29   R(20,22)                1.1096         estimate D2E/DX2                !
 ! R30   R(20,23)                1.1051         estimate D2E/DX2                !
 ! R31   R(24,25)                1.1095         estimate D2E/DX2                !
 ! R32   R(24,26)                1.1038         estimate D2E/DX2                !
 ! R33   R(24,27)                1.1095         estimate D2E/DX2                !
 ! R34   R(28,33)                1.4078         estimate D2E/DX2                !
 ! R35   R(28,36)                1.0822         estimate D2E/DX2                !
 ! R36   R(29,30)                1.3811         estimate D2E/DX2                !
 ! R37   R(29,39)                1.3989         estimate D2E/DX2                !
 ! R38   R(30,31)                1.3454         estimate D2E/DX2                !
 ! R39   R(30,32)                1.3937         estimate D2E/DX2                !
 ! R40   R(32,41)                1.4031         estimate D2E/DX2                !
 ! R41   R(32,44)                1.0822         estimate D2E/DX2                !
 ! R42   R(33,34)                1.4049         estimate D2E/DX2                !
 ! R43   R(33,37)                1.0823         estimate D2E/DX2                !
 ! R44   R(34,35)                1.0757         estimate D2E/DX2                !
 ! R45   R(39,40)                1.405          estimate D2E/DX2                !
 ! R46   R(39,45)                1.0755         estimate D2E/DX2                !
 ! R47   R(40,41)                1.4078         estimate D2E/DX2                !
 ! R48   R(40,42)                1.0823         estimate D2E/DX2                !
 ! R49   R(41,43)                1.0822         estimate D2E/DX2                !
 ! A1    A(2,1,5)              102.6152         estimate D2E/DX2                !
 ! A2    A(2,1,7)              128.1635         estimate D2E/DX2                !
 ! A3    A(5,1,7)              129.169          estimate D2E/DX2                !
 ! A4    A(1,2,3)              106.4653         estimate D2E/DX2                !
 ! A5    A(1,2,34)             132.7001         estimate D2E/DX2                !
 ! A6    A(3,2,34)             120.8189         estimate D2E/DX2                !
 ! A7    A(2,3,4)              112.7075         estimate D2E/DX2                !
 ! A8    A(2,3,6)              121.6067         estimate D2E/DX2                !
 ! A9    A(4,3,6)              125.6851         estimate D2E/DX2                !
 ! A10   A(3,4,5)              108.0567         estimate D2E/DX2                !
 ! A11   A(1,5,4)              109.9832         estimate D2E/DX2                !
 ! A12   A(1,5,24)             128.7849         estimate D2E/DX2                !
 ! A13   A(4,5,24)             120.9284         estimate D2E/DX2                !
 ! A14   A(3,6,28)             118.3908         estimate D2E/DX2                !
 ! A15   A(3,6,38)             120.8076         estimate D2E/DX2                !
 ! A16   A(28,6,38)            120.8015         estimate D2E/DX2                !
 ! A17   A(1,7,8)              123.163          estimate D2E/DX2                !
 ! A18   A(1,7,9)              127.3322         estimate D2E/DX2                !
 ! A19   A(8,7,9)              109.3786         estimate D2E/DX2                !
 ! A20   A(7,8,10)             101.4692         estimate D2E/DX2                !
 ! A21   A(7,8,12)             109.3974         estimate D2E/DX2                !
 ! A22   A(7,8,13)             113.6781         estimate D2E/DX2                !
 ! A23   A(10,8,12)            110.2089         estimate D2E/DX2                !
 ! A24   A(10,8,13)            110.7683         estimate D2E/DX2                !
 ! A25   A(12,8,13)            110.9388         estimate D2E/DX2                !
 ! A26   A(7,9,11)             109.9903         estimate D2E/DX2                !
 ! A27   A(7,9,19)             126.1031         estimate D2E/DX2                !
 ! A28   A(11,9,19)            123.0514         estimate D2E/DX2                !
 ! A29   A(8,10,11)            102.9707         estimate D2E/DX2                !
 ! A30   A(8,10,14)            108.2592         estimate D2E/DX2                !
 ! A31   A(8,10,15)            113.9256         estimate D2E/DX2                !
 ! A32   A(11,10,14)           108.3867         estimate D2E/DX2                !
 ! A33   A(11,10,15)           113.8421         estimate D2E/DX2                !
 ! A34   A(14,10,15)           109.1231         estimate D2E/DX2                !
 ! A35   A(9,11,10)            101.5157         estimate D2E/DX2                !
 ! A36   A(9,11,16)            115.6901         estimate D2E/DX2                !
 ! A37   A(9,11,17)            108.553          estimate D2E/DX2                !
 ! A38   A(10,11,16)           109.697          estimate D2E/DX2                !
 ! A39   A(10,11,17)           111.6848         estimate D2E/DX2                !
 ! A40   A(16,11,17)           109.5246         estimate D2E/DX2                !
 ! A41   A(19,18,20)           128.301          estimate D2E/DX2                !
 ! A42   A(19,18,31)           110.0244         estimate D2E/DX2                !
 ! A43   A(20,18,31)           121.4814         estimate D2E/DX2                !
 ! A44   A(9,19,18)            127.3542         estimate D2E/DX2                !
 ! A45   A(9,19,29)            129.6562         estimate D2E/DX2                !
 ! A46   A(18,19,29)           102.8415         estimate D2E/DX2                !
 ! A47   A(18,20,21)           108.8903         estimate D2E/DX2                !
 ! A48   A(18,20,22)           109.6329         estimate D2E/DX2                !
 ! A49   A(18,20,23)           112.1113         estimate D2E/DX2                !
 ! A50   A(21,20,22)           109.0359         estimate D2E/DX2                !
 ! A51   A(21,20,23)           107.2683         estimate D2E/DX2                !
 ! A52   A(22,20,23)           109.8274         estimate D2E/DX2                !
 ! A53   A(5,24,25)            109.8852         estimate D2E/DX2                !
 ! A54   A(5,24,26)            112.1787         estimate D2E/DX2                !
 ! A55   A(5,24,27)            108.6764         estimate D2E/DX2                !
 ! A56   A(25,24,26)           110.535          estimate D2E/DX2                !
 ! A57   A(25,24,27)           108.9031         estimate D2E/DX2                !
 ! A58   A(26,24,27)           106.5436         estimate D2E/DX2                !
 ! A59   A(6,28,33)            120.283          estimate D2E/DX2                !
 ! A60   A(6,28,36)            119.8403         estimate D2E/DX2                !
 ! A61   A(33,28,36)           119.8766         estimate D2E/DX2                !
 ! A62   A(19,29,30)           106.3462         estimate D2E/DX2                !
 ! A63   A(19,29,39)           132.7784         estimate D2E/DX2                !
 ! A64   A(30,29,39)           120.828          estimate D2E/DX2                !
 ! A65   A(29,30,31)           112.7414         estimate D2E/DX2                !
 ! A66   A(29,30,32)           121.586          estimate D2E/DX2                !
 ! A67   A(31,30,32)           125.6717         estimate D2E/DX2                !
 ! A68   A(18,31,30)           108.0118         estimate D2E/DX2                !
 ! A69   A(30,32,41)           118.3883         estimate D2E/DX2                !
 ! A70   A(30,32,44)           120.8079         estimate D2E/DX2                !
 ! A71   A(41,32,44)           120.8033         estimate D2E/DX2                !
 ! A72   A(28,33,34)           120.4708         estimate D2E/DX2                !
 ! A73   A(28,33,37)           119.7535         estimate D2E/DX2                !
 ! A74   A(34,33,37)           119.7755         estimate D2E/DX2                !
 ! A75   A(2,34,33)            118.4284         estimate D2E/DX2                !
 ! A76   A(2,34,35)            122.3263         estimate D2E/DX2                !
 ! A77   A(33,34,35)           119.245          estimate D2E/DX2                !
 ! A78   A(29,39,40)           118.4117         estimate D2E/DX2                !
 ! A79   A(29,39,45)           122.3783         estimate D2E/DX2                !
 ! A80   A(40,39,45)           119.2015         estimate D2E/DX2                !
 ! A81   A(39,40,41)           120.4828         estimate D2E/DX2                !
 ! A82   A(39,40,42)           119.7749         estimate D2E/DX2                !
 ! A83   A(41,40,42)           119.7407         estimate D2E/DX2                !
 ! A84   A(32,41,40)           120.285          estimate D2E/DX2                !
 ! A85   A(32,41,43)           119.8357         estimate D2E/DX2                !
 ! A86   A(40,41,43)           119.8764         estimate D2E/DX2                !
 ! D1    D(5,1,2,3)              3.1532         estimate D2E/DX2                !
 ! D2    D(5,1,2,34)          -178.3223         estimate D2E/DX2                !
 ! D3    D(7,1,2,3)           -179.308          estimate D2E/DX2                !
 ! D4    D(7,1,2,34)            -0.7835         estimate D2E/DX2                !
 ! D5    D(2,1,5,4)             -4.2373         estimate D2E/DX2                !
 ! D6    D(2,1,5,24)           169.3836         estimate D2E/DX2                !
 ! D7    D(7,1,5,4)            178.2588         estimate D2E/DX2                !
 ! D8    D(7,1,5,24)            -8.1203         estimate D2E/DX2                !
 ! D9    D(2,1,7,8)            -25.4499         estimate D2E/DX2                !
 ! D10   D(2,1,7,9)            150.0218         estimate D2E/DX2                !
 ! D11   D(5,1,7,8)            151.4515         estimate D2E/DX2                !
 ! D12   D(5,1,7,9)            -33.0767         estimate D2E/DX2                !
 ! D13   D(1,2,3,4)             -1.1915         estimate D2E/DX2                !
 ! D14   D(1,2,3,6)            179.0974         estimate D2E/DX2                !
 ! D15   D(34,2,3,4)          -179.9289         estimate D2E/DX2                !
 ! D16   D(34,2,3,6)             0.36           estimate D2E/DX2                !
 ! D17   D(1,2,34,33)         -178.7848         estimate D2E/DX2                !
 ! D18   D(1,2,34,35)            1.025          estimate D2E/DX2                !
 ! D19   D(3,2,34,33)           -0.4325         estimate D2E/DX2                !
 ! D20   D(3,2,34,35)          179.3773         estimate D2E/DX2                !
 ! D21   D(2,3,4,5)             -1.5767         estimate D2E/DX2                !
 ! D22   D(6,3,4,5)            178.1204         estimate D2E/DX2                !
 ! D23   D(2,3,6,28)            -0.0868         estimate D2E/DX2                !
 ! D24   D(2,3,6,38)           179.8464         estimate D2E/DX2                !
 ! D25   D(4,3,6,28)          -179.7587         estimate D2E/DX2                !
 ! D26   D(4,3,6,38)             0.1744         estimate D2E/DX2                !
 ! D27   D(3,4,5,1)              3.6929         estimate D2E/DX2                !
 ! D28   D(3,4,5,24)          -170.5124         estimate D2E/DX2                !
 ! D29   D(1,5,24,25)          120.7156         estimate D2E/DX2                !
 ! D30   D(1,5,24,26)           -2.6703         estimate D2E/DX2                !
 ! D31   D(1,5,24,27)         -120.2114         estimate D2E/DX2                !
 ! D32   D(4,5,24,25)          -66.2761         estimate D2E/DX2                !
 ! D33   D(4,5,24,26)          170.338          estimate D2E/DX2                !
 ! D34   D(4,5,24,27)           52.7969         estimate D2E/DX2                !
 ! D35   D(3,6,28,33)           -0.0998         estimate D2E/DX2                !
 ! D36   D(3,6,28,36)          179.9868         estimate D2E/DX2                !
 ! D37   D(38,6,28,33)         179.967          estimate D2E/DX2                !
 ! D38   D(38,6,28,36)           0.0537         estimate D2E/DX2                !
 ! D39   D(1,7,8,10)          -158.2408         estimate D2E/DX2                !
 ! D40   D(1,7,8,12)            85.3274         estimate D2E/DX2                !
 ! D41   D(1,7,8,13)           -39.2908         estimate D2E/DX2                !
 ! D42   D(9,7,8,10)            25.5749         estimate D2E/DX2                !
 ! D43   D(9,7,8,12)           -90.857          estimate D2E/DX2                !
 ! D44   D(9,7,8,13)           144.5248         estimate D2E/DX2                !
 ! D45   D(1,7,9,11)          -179.344          estimate D2E/DX2                !
 ! D46   D(1,7,9,19)            -9.7339         estimate D2E/DX2                !
 ! D47   D(8,7,9,11)            -3.3614         estimate D2E/DX2                !
 ! D48   D(8,7,9,19)           166.2487         estimate D2E/DX2                !
 ! D49   D(7,8,10,11)          -36.9968         estimate D2E/DX2                !
 ! D50   D(7,8,10,14)           77.6386         estimate D2E/DX2                !
 ! D51   D(7,8,10,15)         -160.7754         estimate D2E/DX2                !
 ! D52   D(12,8,10,11)          78.8395         estimate D2E/DX2                !
 ! D53   D(12,8,10,14)        -166.5251         estimate D2E/DX2                !
 ! D54   D(12,8,10,15)         -44.9391         estimate D2E/DX2                !
 ! D55   D(13,8,10,11)        -158.0077         estimate D2E/DX2                !
 ! D56   D(13,8,10,14)         -43.3723         estimate D2E/DX2                !
 ! D57   D(13,8,10,15)          78.2137         estimate D2E/DX2                !
 ! D58   D(7,9,11,10)          -20.1997         estimate D2E/DX2                !
 ! D59   D(7,9,11,16)         -138.8661         estimate D2E/DX2                !
 ! D60   D(7,9,11,17)           97.5844         estimate D2E/DX2                !
 ! D61   D(19,9,11,10)         169.8117         estimate D2E/DX2                !
 ! D62   D(19,9,11,16)          51.1453         estimate D2E/DX2                !
 ! D63   D(19,9,11,17)         -72.4042         estimate D2E/DX2                !
 ! D64   D(7,9,19,18)          -42.2159         estimate D2E/DX2                !
 ! D65   D(7,9,19,29)          142.9839         estimate D2E/DX2                !
 ! D66   D(11,9,19,18)         126.1184         estimate D2E/DX2                !
 ! D67   D(11,9,19,29)         -48.6818         estimate D2E/DX2                !
 ! D68   D(8,10,11,9)           35.04           estimate D2E/DX2                !
 ! D69   D(8,10,11,16)         157.9172         estimate D2E/DX2                !
 ! D70   D(8,10,11,17)         -80.4569         estimate D2E/DX2                !
 ! D71   D(14,10,11,9)         -79.5031         estimate D2E/DX2                !
 ! D72   D(14,10,11,16)         43.3741         estimate D2E/DX2                !
 ! D73   D(14,10,11,17)        165.0            estimate D2E/DX2                !
 ! D74   D(15,10,11,9)         158.8738         estimate D2E/DX2                !
 ! D75   D(15,10,11,16)        -78.2489         estimate D2E/DX2                !
 ! D76   D(15,10,11,17)         43.3769         estimate D2E/DX2                !
 ! D77   D(20,18,19,9)          -2.8475         estimate D2E/DX2                !
 ! D78   D(20,18,19,29)        173.0487         estimate D2E/DX2                !
 ! D79   D(31,18,19,9)        -177.7879         estimate D2E/DX2                !
 ! D80   D(31,18,19,29)         -1.8917         estimate D2E/DX2                !
 ! D81   D(19,18,20,21)       -119.7486         estimate D2E/DX2                !
 ! D82   D(19,18,20,22)        121.0374         estimate D2E/DX2                !
 ! D83   D(19,18,20,23)         -1.2147         estimate D2E/DX2                !
 ! D84   D(31,18,20,21)         54.6757         estimate D2E/DX2                !
 ! D85   D(31,18,20,22)        -64.5384         estimate D2E/DX2                !
 ! D86   D(31,18,20,23)        173.2095         estimate D2E/DX2                !
 ! D87   D(19,18,31,30)          1.7195         estimate D2E/DX2                !
 ! D88   D(20,18,31,30)       -173.6255         estimate D2E/DX2                !
 ! D89   D(9,19,29,30)         177.0974         estimate D2E/DX2                !
 ! D90   D(9,19,29,39)          -5.4754         estimate D2E/DX2                !
 ! D91   D(18,19,29,30)          1.3347         estimate D2E/DX2                !
 ! D92   D(18,19,29,39)        178.762          estimate D2E/DX2                !
 ! D93   D(6,28,33,34)           0.0172         estimate D2E/DX2                !
 ! D94   D(6,28,33,37)        -179.8019         estimate D2E/DX2                !
 ! D95   D(36,28,33,34)        179.9305         estimate D2E/DX2                !
 ! D96   D(36,28,33,37)          0.1114         estimate D2E/DX2                !
 ! D97   D(19,29,30,31)         -0.4039         estimate D2E/DX2                !
 ! D98   D(19,29,30,32)        179.2837         estimate D2E/DX2                !
 ! D99   D(39,29,30,31)       -178.2051         estimate D2E/DX2                !
 ! D100  D(39,29,30,32)          1.4825         estimate D2E/DX2                !
 ! D101  D(19,29,39,40)       -178.6207         estimate D2E/DX2                !
 ! D102  D(19,29,39,45)          0.3019         estimate D2E/DX2                !
 ! D103  D(30,29,39,40)         -1.4959         estimate D2E/DX2                !
 ! D104  D(30,29,39,45)        177.4268         estimate D2E/DX2                !
 ! D105  D(29,30,31,18)         -0.8295         estimate D2E/DX2                !
 ! D106  D(32,30,31,18)        179.4981         estimate D2E/DX2                !
 ! D107  D(29,30,32,41)         -0.4669         estimate D2E/DX2                !
 ! D108  D(29,30,32,44)        179.7655         estimate D2E/DX2                !
 ! D109  D(31,30,32,41)        179.1785         estimate D2E/DX2                !
 ! D110  D(31,30,32,44)         -0.5892         estimate D2E/DX2                !
 ! D111  D(30,32,41,40)         -0.4809         estimate D2E/DX2                !
 ! D112  D(30,32,41,43)       -179.8675         estimate D2E/DX2                !
 ! D113  D(44,32,41,40)        179.2868         estimate D2E/DX2                !
 ! D114  D(44,32,41,43)         -0.0998         estimate D2E/DX2                !
 ! D115  D(28,33,34,2)           0.2457         estimate D2E/DX2                !
 ! D116  D(28,33,34,35)       -179.5701         estimate D2E/DX2                !
 ! D117  D(37,33,34,2)        -179.9353         estimate D2E/DX2                !
 ! D118  D(37,33,34,35)          0.249          estimate D2E/DX2                !
 ! D119  D(29,39,40,41)          0.5497         estimate D2E/DX2                !
 ! D120  D(29,39,40,42)       -179.9084         estimate D2E/DX2                !
 ! D121  D(45,39,40,41)       -178.408          estimate D2E/DX2                !
 ! D122  D(45,39,40,42)          1.1339         estimate D2E/DX2                !
 ! D123  D(39,40,41,32)          0.4307         estimate D2E/DX2                !
 ! D124  D(39,40,41,43)        179.8171         estimate D2E/DX2                !
 ! D125  D(42,40,41,32)       -179.1113         estimate D2E/DX2                !
 ! D126  D(42,40,41,43)          0.2751         estimate D2E/DX2                !
 --------------------------------------------------------------------------------
 Trust Radius=3.00D-01 FncErr=1.00D-07 GrdErr=1.00D-06
 Number of steps in this run=    270 maximum allowed number of steps=    270.
 GradGradGradGradGradGradGradGradGradGradGradGradGradGradGradGradGradGrad

 Leave Link  103 at Sat Jun 27 18:30:25 2020, MaxMem=   536870912 cpu:         0.2
 (Enter /pbs_home/pkowalski/g09d01/g09/l202.exe)
                          Input orientation:                          
 ---------------------------------------------------------------------
 Center     Atomic      Atomic             Coordinates (Angstroms)
 Number     Number       Type             X           Y           Z
 ---------------------------------------------------------------------
      1          6           0       -1.816451   -0.235837   -0.623428
      2          6           0       -3.103624    0.312620   -1.047784
      3          6           0       -3.912925   -0.767541   -1.337021
      4          8           0       -3.285433   -1.945302   -1.171694
      5          6           0       -2.012995   -1.692604   -0.796302
      6          6           0       -5.231057   -0.600658   -1.758065
      7          6           0       -0.593404    0.507764   -0.185311
      8          6           0       -0.289486    1.916349   -0.614382
      9          6           0        0.352304    0.091201    0.696658
     10          6           0        1.209143    1.980485   -0.398272
     11          6           0        1.407329    1.157273    0.863615
     12          9           0       -0.933613    2.804397    0.232104
     13          9           0       -0.606369    2.175359   -1.937382
     14          9           0        1.829819    1.322058   -1.453242
     15          9           0        1.708964    3.268056   -0.310496
     16          9           0        2.708128    0.706154    0.924399
     17          9           0        1.117545    1.889495    2.003175
     18          6           0       -0.903740   -1.587317    2.335472
     19          6           0        0.268554   -1.114222    1.570783
     20          6           0       -2.249280   -0.946802    2.459693
     21          1           0       -2.440622   -0.717378    3.528177
     22          1           0       -3.029926   -1.645445    2.094132
     23          1           0       -2.309172    0.006368    1.903673
     24          6           0       -0.997471   -2.788179   -0.736664
     25          1           0       -1.266482   -3.509011    0.062767
     26          1           0        0.024415   -2.401080   -0.581118
     27          1           0       -0.989447   -3.318634   -1.711155
     28          6           0       -5.731208    0.704317   -1.883600
     29          6           0        1.315773   -2.051650    1.968944
     30          6           0        0.724951   -2.948621    2.837146
     31          8           0       -0.578147   -2.687810    3.047186
     32          6           0        1.444991   -3.999262    3.402913
     33          6           0       -4.912213    1.810118   -1.586427
     34          6           0       -3.586490    1.621063   -1.161680
     35          1           0       -2.980326    2.479834   -0.933179
     36          1           0       -6.751353    0.861021   -2.208927
     37          1           0       -5.307789    2.812862   -1.683127
     38          1           0       -5.853381   -1.456711   -1.983759
     39          6           0        2.658959   -2.187394    1.602370
     40          6           0        3.401940   -3.239646    2.163347
     41          6           0        2.799177   -4.139106    3.063142
     42          1           0        4.443328   -3.364319    1.896301
     43          1           0        3.379890   -4.947868    3.487111
     44          1           0        0.970258   -4.692660    4.084748
     45          1           0        3.133093   -1.527782    0.897479
 ---------------------------------------------------------------------
                    Distance matrix (angstroms):
                    1          2          3          4          5
     1  C    0.000000
     2  C    1.462087   0.000000
     3  C    2.277527   1.380353   0.000000
     4  O    2.319650   2.268616   1.344693   0.000000
     5  C    1.480096   2.296440   2.181250   1.350509   0.000000
     6  C    3.616632   2.421683   1.393772   2.436668   3.531750
     7  C    1.496908   2.661418   3.737922   3.773262   2.688897
     8  C    2.638865   3.267898   4.566704   4.919212   4.003513
     9  C    2.559898   3.877569   4.802652   4.568502   3.317458
    10  C    3.757259   4.669432   5.887994   6.017574   4.902263
    11  C    3.813766   4.971477   6.070652   5.982514   4.751393
    12  F    3.279384   3.543447   4.908889   5.482823   4.737690
    13  F    3.000773   3.239979   4.467036   4.974285   4.271042
    14  F    4.051039   5.051952   6.112204   6.076242   4.928182
    15  F    4.980336   5.695542   6.996101   7.270816   6.220702
    16  F    4.873903   6.149865   7.150115   6.880886   5.568110
    17  F    4.474864   5.441797   6.597149   6.646178   5.519854
    18  C    3.378554   4.460456   4.818136   4.254507   3.324085
    19  C    3.151725   4.501595   5.104927   4.565380   3.338126
    20  C    3.193501   3.823407   4.149083   3.906096   3.348665
    21  H    4.225789   4.737076   5.083340   4.930547   4.453656
    22  H    3.293121   3.702848   3.650098   3.289501   3.064471
    23  H    2.586054   3.071814   3.697710   3.770939   3.203762
    24  C    2.682909   3.761334   3.597677   2.476785   1.495035
    25  H    3.389247   4.383295   4.059400   2.836414   2.143505
    26  H    2.842333   4.167322   4.329259   3.392876   2.167783
    27  H    3.372050   4.253917   3.898048   2.729214   2.128046
    28  C    4.218678   2.784998   2.402346   3.675474   4.555497
    29  C    4.452909   5.849914   6.318040   5.571895   4.342372
    30  C    5.078730   6.355026   6.609892   5.758526   4.719732
    31  O    4.584646   5.670044   5.833477   5.067511   4.221567
    32  C    6.404045   7.687062   7.849730   6.893670   5.908616
    33  C    3.833672   2.409073   2.775807   4.113587   4.615065
    34  C    2.621227   1.399341   2.417175   3.579063   3.686431
    35  H    2.970761   2.173742   3.402686   4.442050   4.285289
    36  H    5.298128   3.867160   3.386607   4.578635   5.564939
    37  H    4.754679   3.393113   3.858072   5.195345   5.651668
    38  H    4.431460   3.401139   2.158378   2.737248   4.026694
    39  C    5.365822   6.817679   7.337960   6.564285   5.274998
    40  C    6.634801   8.077891   8.477684   7.584114   6.361948
    41  C    7.080277   8.459352   8.705240   7.731047   6.636089
    42  H    7.437827   8.896291   9.328697   8.435636   7.192277
    43  H    8.130297   9.501261   9.691880   8.668702   7.617584
    44  H    7.056624   8.245740   8.285386   7.299936   6.459472
    45  H    5.336691   6.787324   7.430836   6.756721   5.420174
                    6          7          8          9         10
     6  C    0.000000
     7  C    5.020954   0.000000
     8  C    5.662372   1.503522   0.000000
     9  C    6.138261   1.358587   2.337068   0.000000
    10  C    7.070185   2.337399   1.515489   2.345728   0.000000
    11  C    7.350626   2.350540   2.374837   1.509126   1.519643
    12  F    5.832941   2.358919   1.385665   3.038227   2.380674
    13  F    5.396866   2.418841   1.384857   3.492984   2.388079
    14  F    7.324324   2.853548   2.355488   2.884463   1.389866
    15  F    8.076280   3.596635   2.431720   3.598235   1.383967
    16  F    8.481393   3.488686   3.580239   2.445392   2.370724
    17  F    7.787974   3.102579   2.971879   2.350839   2.404915
    18  C    6.037898   3.292419   4.621106   2.660974   4.966572
    19  C    6.449085   2.541196   3.777660   1.491360   3.786700
    20  C    5.176900   3.442925   4.635554   3.309680   5.357020
    21  H    5.978671   4.324717   5.359543   4.058539   6.001354
    22  H    4.558067   3.970996   5.247136   4.050722   6.109759
    23  H    4.723793   2.749384   3.750701   2.923617   4.644850
    24  C    4.873578   3.366081   4.759073   3.488142   5.265341
    25  H    5.243262   4.080326   5.554060   3.997976   6.039523
    26  H    5.678619   2.999956   4.328953   2.819874   4.542590
    27  H    5.037941   4.138402   5.394247   4.384613   5.885416
    28  C    1.403164   5.414781   5.717716   6.636472   7.211330
    29  C    7.671829   3.851801   4.999545   2.671852   4.676879
    30  C    7.880541   4.777018   6.050625   3.736452   5.915949
    31  O    7.006869   4.545433   5.889710   3.756810   6.071125
    32  C    9.097023   6.110948   7.358092   5.024905   7.089570
    33  C    2.437819   4.723491   4.725014   5.990183   6.237927
    34  C    2.827776   3.339355   3.355140   4.616058   4.869299
    35  H    3.903288   3.185241   2.767628   4.412296   4.252896
    36  H    2.156637   6.491544   6.738844   7.713429   8.240216
    37  H    3.415205   5.457321   5.208581   6.716209   6.694334
    38  H    1.082151   5.895841   6.649034   6.934781   8.012948
    39  C    8.721388   4.586670   5.517973   3.366447   4.845178
    40  C    9.842274   5.960038   6.922910   4.748263   6.214501
    41  C   10.012458   6.607227   7.728684   5.429819   7.208258
    42  H   10.704482   6.685417   7.522534   5.487826   6.655220
    43  H   10.979914   7.683597   8.797957   6.507313   8.234708
    44  H    9.451944   6.908173   8.206569   5.894603   8.042723
    45  H    8.824425   4.382084   5.085451   3.224007   4.205769
                   11         12         13         14         15
    11  C    0.000000
    12  F    2.931183   0.000000
    13  F    3.596813   2.282421   0.000000
    14  F    2.360822   3.560095   2.626314   0.000000
    15  F    2.434117   2.737263   3.033399   2.259952   0.000000
    16  F    1.378144   4.259598   4.618901   2.608437   3.014405
    17  F    1.385179   2.860243   4.310637   3.574372   2.757405
    18  C    3.878167   4.869518   5.701179   5.503741   6.115719
    19  C    2.637534   4.311942   4.888155   4.185419   4.981802
    20  C    4.510586   4.556822   5.637492   6.090799   6.411448
    21  H    5.041918   5.053521   6.450174   6.870990   6.916513
    22  H    5.390606   5.259541   6.060138   6.708730   7.237528
    23  H    4.027243   3.537693   4.728400   5.489186   5.629083
    24  C    4.889841   5.676222   5.121659   5.039950   6.647134
    25  H    5.437355   6.324444   6.062046   5.935031   7.410887
    26  H    4.081860   5.355011   4.814679   4.228693   5.920308
    27  H    5.692778   6.424242   5.511977   5.436065   7.254499
    28  C    7.662315   5.648315   5.332057   7.598417   8.025184
    29  C    3.395191   5.626504   6.068082   4.832960   5.800838
    30  C    4.606390   6.529494   7.129074   6.153606   7.037258
    31  O    4.847139   6.181859   6.963988   6.490855   7.209525
    32  C    5.747983   7.874107   8.417409   7.214345   8.165354
    33  C    6.809223   4.486079   4.335535   6.760986   6.898809
    34  C    5.408803   3.221905   3.128910   5.432386   5.610609
    35  H    4.922312   2.377448   2.595535   4.974777   4.795672
    36  H    8.723094   6.601624   6.289837   8.626710   8.998601
    37  H    7.370189   4.775102   4.751253   7.295258   7.164226
    38  H    8.225470   6.875406   6.381631   8.187464   9.072612
    39  C    3.646798   6.300967   6.498140   4.726573   5.858625
    40  C    5.000067   7.684867   7.887002   6.029961   7.164932
    41  C    5.901423   8.376200   8.745024   7.152740   8.211945
    42  H    5.543332   8.350695   8.419299   6.325504   7.505671
    43  H    6.931556   9.449814   9.800803   8.131530   9.204087
    44  H    6.692417   8.641380   9.269384   8.221010   9.123423
    45  H    3.192010   5.979013   5.977731   3.917397   5.146592
                   16         17         18         19         20
    16  F    0.000000
    17  F    2.256991   0.000000
    18  C    4.505189   4.035373   0.000000
    19  C    3.111768   3.151200   1.477444   0.000000
    20  C    5.446585   4.425890   1.495382   2.675384   0.000000
    21  H    5.942704   4.667116   2.131043   3.365785   1.109462
    22  H    6.310591   5.450283   2.140629   3.381725   1.109570
    23  H    5.159649   3.911324   2.168299   2.830408   1.105115
    24  C    5.357327   5.818990   3.299829   3.119177   3.895432
    25  H    5.857265   6.212297   2.998279   3.219544   3.643633
    26  H    4.373077   5.126650   3.167046   2.519183   4.065851
    27  H    6.067712   6.735003   4.402271   4.148869   4.960720
    28  C    8.894226   7.963484   6.808568   7.158002   5.806394
    29  C    3.261167   3.946275   2.296995   1.460812   3.764456
    30  C    4.577005   4.925140   2.181160   2.275301   3.604969
    31  O    5.179268   4.991698   1.350419   2.317940   2.483736
    32  C    5.466213   6.061679   3.531777   3.614438   4.884139
    33  C    8.098925   7.017801   6.556807   6.734990   5.573411
    34  C    6.694102   5.675941   5.451690   5.459808   4.636421
    35  H    6.241398   5.075748   5.615871   5.453649   4.877278
    36  H    9.966117   8.984382   7.800032   8.213823   6.732971
    37  H    8.688633   7.465008   7.409883   7.556819   6.375932
    38  H    9.297032   8.699802   6.570522   7.087324   5.744024
    39  C    2.972319   4.376943   3.686510   2.620445   5.134674
    40  C    4.193531   5.617135   4.615051   3.832319   6.105837
    41  C    5.297080   6.347869   4.555516   4.216766   6.003488
    42  H    4.530371   6.218908   5.651703   4.753697   7.138123
    43  H    6.243935   7.353217   5.564985   5.296184   6.982240
    44  H    6.492703   6.905027   4.026784   4.429179   5.199777
    45  H    2.274157   4.118590   4.285719   2.971524   5.634535
                   21         22         23         24         25
    21  H    0.000000
    22  H    1.806951   0.000000
    23  H    1.783284   1.812249   0.000000
    24  C    4.955782   3.667441   4.062195   0.000000
    25  H    4.602270   3.272470   4.102929   1.109529   0.000000
    26  H    5.079130   4.130006   4.173203   1.103762   1.818932
    27  H    6.026860   4.630694   5.085695   1.109540   1.805489
    28  C    6.491264   5.351697   5.151786   5.993434   6.440051
    29  C    4.280420   4.366437   4.168924   3.635091   3.524976
    30  C    3.934059   4.043444   4.336961   3.970466   3.460783
    31  O    2.753683   2.829498   3.400392   3.808337   3.170951
    32  C    5.087676   5.222858   5.690917   4.956656   4.330012
    33  C    6.217409   5.387990   4.712763   6.098495   6.656150
    34  C    5.364334   4.645444   3.692583   5.130797   5.761889
    35  H    5.515174   5.117128   3.823115   5.632255   6.308362
    36  H    7.347660   6.216728   6.113664   6.970752   7.371674
    37  H    6.916714   6.271590   5.452820   7.130659   7.703661
    38  H    6.524950   4.963538   5.460233   5.187284   5.425850
    39  C    5.645831   5.735761   5.439274   4.381952   4.418839
    40  C    6.508466   6.626852   6.574256   5.288545   5.126320
    41  C    6.275346   6.413717   6.680161   5.538778   5.092038
    42  H    7.553680   7.670932   7.547042   6.071798   5.998726
    43  H    7.195630   7.343850   7.708253   6.454907   5.948547
    44  H    5.267518   5.408285   6.131282   5.544819   4.751880
    45  H    6.216400   6.279222   5.743195   4.617422   4.896761
                   26         27         28         29         30
    26  H    0.000000
    27  H    1.773924   0.000000
    28  C    6.668369   6.220785   0.000000
    29  C    2.879674   4.523540   8.491018   0.000000
    30  C    3.532008   4.874742   8.792689   1.381087   0.000000
    31  O    3.689158   4.817563   7.897671   2.270295   1.345438
    32  C    4.521584   5.704685  10.078130   2.422015   1.393699
    33  C    6.566211   6.458154   1.407786   8.145043   8.601815
    34  C    5.436297   5.607777   2.441599   6.879085   7.447224
    35  H    5.742450   6.179893   3.409269   6.885719   7.577107
    36  H    7.694290   7.135605   1.082169   9.540272   9.791391
    37  H    7.538701   7.499607   2.159962   8.992924   9.487966
    38  H    6.116185   5.215259   2.166795   8.208202   8.291042
    39  C    3.428426   5.056681   9.534615   1.398911   2.417545
    40  C    4.432037   5.856815  10.739973   2.408572   2.775783
    41  C    4.899048   6.149858  10.986195   2.784821   2.402237
    42  H    5.156765   6.521570  11.591490   3.392636   3.858020
    43  H    5.856264   6.983372  11.991824   3.866974   3.386465
    44  H    5.283584   6.270637  10.471780   3.401609   2.158323
    45  H    3.551447   5.196870   9.554711   2.173736   3.402975
                   31         32         33         34         35
    31  O    0.000000
    32  C    2.437116   0.000000
    33  C    7.777265   9.952711   0.000000
    34  C    6.732835   8.816993   1.404882   0.000000
    35  H    6.951138   8.964586   2.146495   1.075702   0.000000
    36  H    8.850390  11.058714   2.161187   3.419174   4.297526
    37  H    8.660414  10.856927   1.082279   2.157582   2.467876
    38  H    7.392842   9.420564   3.422841   3.909898   4.985434
    39  C    3.580051   2.828169   9.136256   7.819843   7.746842
    40  C    4.114218   2.437866  10.425261   9.138952   9.112313
    41  C    3.675980   1.403147  10.792465   9.581514   9.653165
    42  H    5.195903   3.415122  11.244125   9.933945   9.862592
    43  H    4.579023   2.156566  11.839347  10.643898  10.731359
    44  H    2.737429   1.082160  10.442788   9.388933   9.603717
    45  H    4.442995   3.903217   9.057500   7.701179   7.535661
                   36         37         38         39         40
    36  H    0.000000
    37  H    2.483954   0.000000
    38  H    2.495784   4.314777   0.000000
    39  C   10.600603   9.963239   9.265752   0.000000
    40  C   11.790742  11.282180  10.297491   1.404973   0.000000
    41  C   12.000359  11.686737  10.369822   2.441863   1.407829
    42  H   12.650189  12.085287  11.167634   2.157666   1.082287
    43  H   12.993465  12.745041  11.285916   3.419387   2.161217
    44  H   11.405130  11.358482   9.688147   3.910277   3.422880
    45  H   10.632893   9.836117   9.437335   1.075529   2.145968
                   41         42         43         44         45
    41  C    0.000000
    42  H    2.159872   0.000000
    43  H    1.082161   2.483788   0.000000
    44  H    2.166805   4.314627   2.495722   0.000000
    45  H    3.408901   2.467231   4.296986   4.985277   0.000000
 Stoichiometry    C23H14F6O2
 Framework group  C1[X(C23H14F6O2)]
 Deg. of freedom   129
 Full point group                 C1      NOp   1
 Largest Abelian subgroup         C1      NOp   1
 Largest concise Abelian subgroup C1      NOp   1
                         Standard orientation:                         
 ---------------------------------------------------------------------
 Center     Atomic      Atomic             Coordinates (Angstroms)
 Number     Number       Type             X           Y           Z
 ---------------------------------------------------------------------
      1          6           0       -1.486920   -0.544908   -0.412973
      2          6           0       -2.903487   -0.761966   -0.123281
      3          6           0       -3.197026   -2.043391   -0.544183
      4          8           0       -2.138559   -2.664483   -1.093813
      5          6           0       -1.099544   -1.801744   -1.091935
      6          6           0       -4.472397   -2.586165   -0.397810
      7          6           0       -0.663401    0.675000   -0.140261
      8          6           0       -1.249693    2.054964   -0.028274
      9          6           0        0.667783    0.727803    0.126045
     10          6           0       -0.039122    2.920789   -0.313881
     11          6           0        1.091597    2.157832    0.355959
     12          9           0       -1.691996    2.263238    1.268282
     13          9           0       -2.259572    2.306012   -0.942029
     14          9           0        0.183414    2.919305   -1.685815
     15          9           0       -0.168051    4.227612    0.123104
     16          9           0        2.295414    2.522114   -0.207425
     17          9           0        1.129299    2.392370    1.720617
     18          6           0        1.255156   -1.613104    1.246727
     19          6           0        1.555514   -0.438159    0.402849
     20          6           0        0.029093   -1.881154    2.059799
     21          1           0        0.320188   -1.984138    3.125427
     22          1           0       -0.443798   -2.825959    1.720886
     23          1           0       -0.700494   -1.053443    1.997546
     24          6           0        0.163691   -2.118656   -1.826056
     25          1           0        0.667574   -2.986569   -1.352892
     26          1           0        0.846663   -1.252847   -1.873133
     27          1           0       -0.090219   -2.378139   -2.874521
     28          6           0       -5.469283   -1.796942    0.195668
     29          6           0        2.944109   -0.666422    0.010839
     30          6           0        3.314839   -1.870480    0.576707
     31          8           0        2.325705   -2.434936    1.293092
     32          6           0        4.588702   -2.403798    0.388985
     33          6           0       -5.175418   -0.490680    0.630618
     34          6           0       -3.883010    0.037907    0.475796
     35          1           0       -3.678459    1.035790    0.821518
     36          1           0       -6.467827   -2.194895    0.320693
     37          1           0       -5.950036    0.109410    1.090168
     38          1           0       -4.688892   -3.591498   -0.734687
     39          6           0        3.831951    0.047875   -0.800621
     40          6           0        5.121410   -0.472920   -1.000663
     41          6           0        5.499968   -1.691062   -0.405007
     42          1           0        5.826625    0.062341   -1.623169
     43          1           0        6.494737   -2.084658   -0.568073
     44          1           0        4.867048   -3.346594    0.841456
     45          1           0        3.556068    0.966967   -1.286340
 ---------------------------------------------------------------------
 Rotational constants (GHZ):      0.2159572      0.1302074      0.0937343
 Leave Link  202 at Sat Jun 27 18:30:25 2020, MaxMem=   536870912 cpu:         0.2
 (Enter /pbs_home/pkowalski/g09d01/g09/l301.exe)
 General basis read from cards:  (5D, 7F)
 Centers:       4     31
 S 5 1.00
     Exponent=  2.2661767785D+03 Coefficients= -5.3431809926D-03
     Exponent=  3.4087010191D+02 Coefficients= -3.9890039230D-02
     Exponent=  7.7363135167D+01 Coefficients= -1.7853911985D-01
     Exponent=  2.1479644940D+01 Coefficients= -4.6427684959D-01
     Exponent=  6.6589433124D+00 Coefficients= -4.4309745172D-01
 S 1 1.00
     Exponent=  8.0975975668D-01 Coefficients=  1.0000000000D+00
 S 1 1.00
     Exponent=  2.5530772234D-01 Coefficients=  1.0000000000D+00
 P 3 1.00
     Exponent=  1.7721504317D+01 Coefficients=  4.3394573193D-02
     Exponent=  3.8635505440D+00 Coefficients=  2.3094120765D-01
     Exponent=  1.0480920883D+00 Coefficients=  5.1375311064D-01
 P 1 1.00
     Exponent=  2.7641544411D-01 Coefficients=  1.0000000000D+00
 D 1 1.00
     Exponent=  1.2000000000D+00 Coefficients=  1.0000000000D+00
 ****
 Centers:      21     22     23     25     26     27     35     36     37     38
 Centers:      42     43     44     45
 S 3 1.00
     Exponent=  1.3010701000D+01 Coefficients=  1.9682158000D-02
     Exponent=  1.9622572000D+00 Coefficients=  1.3796524000D-01
     Exponent=  4.4453796000D-01 Coefficients=  4.7831935000D-01
 S 1 1.00
     Exponent=  1.2194962000D-01 Coefficients=  1.0000000000D+00
 P 1 1.00
     Exponent=  8.0000000000D-01 Coefficients=  1.0000000000D+00
 ****
 Centers:       1      2      3      5      6      7      8      9     10     11
 Centers:      18     19     20     24     28     29     30     32     33     34
 Centers:      39     40     41
 S 5 1.00
     Exponent=  1.2384016938D+03 Coefficients=  5.4568832082D-03
     Exponent=  1.8629004992D+02 Coefficients=  4.0638409211D-02
     Exponent=  4.2251176346D+01 Coefficients=  1.8025593888D-01
     Exponent=  1.1676557932D+01 Coefficients=  4.6315121755D-01
     Exponent=  3.5930506482D+00 Coefficients=  4.4087173314D-01
 S 1 1.00
     Exponent=  4.0245147363D-01 Coefficients=  1.0000000000D+00
 S 1 1.00
     Exponent=  1.3090182668D-01 Coefficients=  1.0000000000D+00
 P 3 1.00
     Exponent=  9.4680970621D+00 Coefficients=  3.8387871728D-02
     Exponent=  2.0103545142D+00 Coefficients=  2.1117025112D-01
     Exponent=  5.4771004707D-01 Coefficients=  5.1328172114D-01
 P 1 1.00
     Exponent=  1.5268613795D-01 Coefficients=  1.0000000000D+00
 D 1 1.00
     Exponent=  8.0000000000D-01 Coefficients=  1.0000000000D+00
 ****
 Centers:      12     13     14     15     16     17
 S 5 1.00
     Exponent=  2.8948325990D+03 Coefficients= -5.3408255515D-03
     Exponent=  4.3541939120D+02 Coefficients= -3.9904258866D-02
     Exponent=  9.8843328866D+01 Coefficients= -1.7912768038D-01
     Exponent=  2.7485198001D+01 Coefficients= -4.6758090825D-01
     Exponent=  8.5405498171D+00 Coefficients= -4.4653131020D-01
 S 1 1.00
     Exponent=  1.0654578038D+00 Coefficients=  1.0000000000D+00
 S 1 1.00
     Exponent=  3.3247346748D-01 Coefficients=  1.0000000000D+00
 P 3 1.00
     Exponent=  2.2696633924D+01 Coefficients= -4.5212874436D-02
     Exponent=  4.9872339257D+00 Coefficients= -2.3754317067D-01
     Exponent=  1.3491613954D+00 Coefficients= -5.1287353587D-01
 P 1 1.00
     Exponent=  3.4829881977D-01 Coefficients=  1.0000000000D+00
 D 1 1.00
     Exponent=  1.4000000000D+00 Coefficients=  1.0000000000D+00
 ****
 Ernie: Thresh=  0.10000D-02 Tol=  0.10000D-05 Strict=F.
 There are   535 symmetry adapted cartesian basis functions of A   symmetry.
 There are   504 symmetry adapted basis functions of A   symmetry.
   504 basis functions,   873 primitive gaussians,   535 cartesian basis functions
   111 alpha electrons      111 beta electrons
       nuclear repulsion energy      3288.1747076367 Hartrees.
 IExCor=20419 DFT=T Ex+Corr=CAM-B3LYP ExCW=0 ScaHFX=  1.000000
 ScaDFX=  1.000000  1.000000  1.000000  0.810000 ScalE2=  1.000000  1.000000
 IRadAn=      0 IRanWt=     -1 IRanGd=            0 ICorTp=0 IEmpDi=131
  HFx wShort=  0.000000 wLong=  0.330000 cFull=  0.190000 cShort=  0.000000 cLong=  0.460000
  DFx wShort=  0.000000 wLong=  0.330000 cFull=  0.190000 cShort=  0.000000 cLong=  0.460000
 NAtoms=   45 NActive=   45 NUniq=   45 SFac= 1.00D+00 NAtFMM=   60 NAOKFM=F Big=F
 Integral buffers will be    131072 words long.
 Raffenetti 2 integral format.
 Two-electron integral symmetry is turned on.
 R6Disp:  Grimme-D3 Dispersion energy=       -0.0384835840 Hartrees.
 Nuclear repulsion after empirical dispersion term =     3288.1362240526 Hartrees.
 Leave Link  301 at Sat Jun 27 18:30:25 2020, MaxMem=   536870912 cpu:         1.1
 (Enter /pbs_home/pkowalski/g09d01/g09/l302.exe)
 NPDir=0 NMtPBC=     1 NCelOv=     1 NCel=       1 NClECP=     1 NCelD=      1
         NCelK=      1 NCelE2=     1 NClLst=     1 CellRange=     0.0.
 One-electron integrals computed using PRISM.
 NBasis=   504 RedAO= T EigKep=  2.46D-04  NBF=   504
 NBsUse=   504 1.00D-06 EigRej= -1.00D+00 NBFU=   504
 Precomputing XC quadrature grid using
 IXCGrd= 4 IRadAn=           0 IRanWt=          -1 IRanGd=           0 AccXCQ= 0.00D+00.
 Generated NRdTot=       0 NPtTot=           0 NUsed=           0 NTot=          32
 NSgBfM=   524   524   524   524   524 MxSgAt=    45 MxSgA2=    45.
 Leave Link  302 at Sat Jun 27 18:30:27 2020, MaxMem=   536870912 cpu:        10.8
 (Enter /pbs_home/pkowalski/g09d01/g09/l303.exe)
 DipDrv:  MaxL=1.
 Leave Link  303 at Sat Jun 27 18:30:27 2020, MaxMem=   536870912 cpu:         1.1
 (Enter /pbs_home/pkowalski/g09d01/g09/l401.exe)
 ExpMin= 1.22D-01 ExpMax= 2.89D+03 ExpMxC= 4.35D+02 IAcc=1 IRadAn=         1 AccDes= 0.00D+00
 Harris functional with IExCor=20419 and IRadAn=       1 diagonalized for initial guess.
 HarFok:  IExCor=20419 AccDes= 0.00D+00 IRadAn=         1 IDoV= 1 UseB2=F ITyADJ=14
 ICtDFT=  3500011 ScaDFX=  1.000000  1.000000  1.000000  1.000000
 FoFCou: FMM=F IPFlag=           0 FMFlag=      100000 FMFlg1=           0
         NFxFlg=           0 DoJE=T BraDBF=F KetDBF=T FulRan=T
         wScrn=  0.000000 ICntrl=     500 IOpCl=  0 I1Cent=   200000004 NGrid=           0
         NMat0=    1 NMatS0=      1 NMatT0=    0 NMatD0=    1 NMtDS0=    0 NMtDT0=    0
 Petite list used in FoFCou.
 Harris En= -1576.08310012350    
 JPrj=0 DoOrth=F DoCkMO=F.
 Leave Link  401 at Sat Jun 27 18:30:30 2020, MaxMem=   536870912 cpu:        20.2
 (Enter /pbs_home/pkowalski/g09d01/g09/l502.exe)
 Closed shell SCF:
 Using DIIS extrapolation, IDIIS=  1040.
 Integral symmetry usage will be decided dynamically.
 IVT=      885537 IEndB=      885537 NGot=   536870912 MDV=   536288776
 LenX=   536288776 LenY=   536002016
 Requested convergence on RMS density matrix=1.00D-08 within 128 cycles.
 Requested convergence on MAX density matrix=1.00D-06.
 Requested convergence on             energy=1.00D-06.
 No special actions if energy rises.
 Fock matrices will be formed incrementally for  20 cycles.
 Integral accuracy reduced to 1.0D-05 until final iterations.

 Cycle   1  Pass 0  IDiag  1:
 FoFJK:  IHMeth= 1 ICntrl=       0 DoSepK=T KAlg= 0 I1Cent=   0 FoldK=F
 IRaf=         1 NMat=   1 IRICut=       1 DoRegI=T DoRafI=F ISym2E= 0.
 FoFCou: FMM=F IPFlag=           0 FMFlag=      100000 FMFlg1=           0
         NFxFlg=           0 DoJE=T BraDBF=F KetDBF=F FulRan=T
         wScrn=  0.000000 ICntrl=     500 IOpCl=  0 I1Cent=           0 NGrid=           0
         NMat0=    1 NMatS0=      1 NMatT0=    0 NMatD0=    1 NMtDS0=    0 NMtDT0=    0
 Symmetry not used in FoFCou.
 E= -1631.88418474363    
 DIIS: error= 3.59D-02 at cycle   1 NSaved=   1.
 NSaved= 1 IEnMin= 1 EnMin= -1631.88418474363     IErMin= 1 ErrMin= 3.59D-02
 ErrMax= 3.59D-02  0.00D+00 EMaxC= 1.00D-01 BMatC= 1.11D+00 BMatP= 1.11D+00
 IDIUse=3 WtCom= 6.41D-01 WtEn= 3.59D-01
 Coeff-Com:  0.100D+01
 Coeff-En:   0.100D+01
 Coeff:      0.100D+01
 Gap=     0.296 Goal=   None    Shift=    0.000
 GapD=    0.296 DampG=1.000 DampE=0.500 DampFc=0.5000 IDamp=-1.
 Damping current iteration by 5.00D-01
 RMSDP=5.64D-03 MaxDP=4.22D-01              OVMax= 2.50D-01

 Cycle   2  Pass 0  IDiag  1:
 RMSU=  2.55D-03    CP:  9.35D-01
 E= -1632.13909257657     Delta-E=       -0.254907832941 Rises=F Damp=T
 DIIS: error= 1.07D-02 at cycle   2 NSaved=   2.
 NSaved= 2 IEnMin= 2 EnMin= -1632.13909257657     IErMin= 2 ErrMin= 1.07D-02
 ErrMax= 1.07D-02  0.00D+00 EMaxC= 1.00D-01 BMatC= 1.29D-01 BMatP= 1.11D+00
 IDIUse=3 WtCom= 8.93D-01 WtEn= 1.07D-01
 Coeff-Com: -0.675D-02 0.101D+01
 Coeff-En:   0.140D+00 0.860D+00
 Coeff:      0.897D-02 0.991D+00
 Gap=     0.232 Goal=   None    Shift=    0.000
 RMSDP=2.02D-03 MaxDP=9.75D-02 DE=-2.55D-01 OVMax= 2.57D-01

 Cycle   3  Pass 0  IDiag  1:
 RMSU=  1.74D-03    CP:  8.99D-01  1.30D+00
 E= -1632.42620419432     Delta-E=       -0.287111617752 Rises=F Damp=F
 DIIS: error= 9.37D-03 at cycle   3 NSaved=   3.
 NSaved= 3 IEnMin= 3 EnMin= -1632.42620419432     IErMin= 3 ErrMin= 9.37D-03
 ErrMax= 9.37D-03  0.00D+00 EMaxC= 1.00D-01 BMatC= 7.54D-02 BMatP= 1.29D-01
 IDIUse=3 WtCom= 9.06D-01 WtEn= 9.37D-02
 Coeff-Com: -0.111D+00 0.465D+00 0.645D+00
 Coeff-En:   0.000D+00 0.000D+00 0.100D+01
 Coeff:     -0.100D+00 0.422D+00 0.678D+00
 Gap=     0.242 Goal=   None    Shift=    0.000
 RMSDP=1.08D-03 MaxDP=4.68D-02 DE=-2.87D-01 OVMax= 1.15D-01

 Cycle   4  Pass 0  IDiag  1:
 RMSU=  6.74D-04    CP:  8.91D-01  1.45D+00  5.76D-01
 E= -1632.48231918335     Delta-E=       -0.056114989035 Rises=F Damp=F
 DIIS: error= 3.44D-03 at cycle   4 NSaved=   4.
 NSaved= 4 IEnMin= 4 EnMin= -1632.48231918335     IErMin= 4 ErrMin= 3.44D-03
 ErrMax= 3.44D-03  0.00D+00 EMaxC= 1.00D-01 BMatC= 1.58D-02 BMatP= 7.54D-02
 IDIUse=3 WtCom= 9.66D-01 WtEn= 3.44D-02
 Coeff-Com: -0.364D-01 0.815D-01 0.361D+00 0.594D+00
 Coeff-En:   0.000D+00 0.000D+00 0.193D+00 0.807D+00
 Coeff:     -0.351D-01 0.787D-01 0.355D+00 0.601D+00
 Gap=     0.226 Goal=   None    Shift=    0.000
 RMSDP=3.73D-04 MaxDP=1.50D-02 DE=-5.61D-02 OVMax= 4.33D-02

 Cycle   5  Pass 0  IDiag  1:
 RMSU=  1.37D-04    CP:  8.89D-01  1.43D+00  7.43D-01  7.30D-01
 E= -1632.49749733201     Delta-E=       -0.015178148658 Rises=F Damp=F
 DIIS: error= 5.60D-04 at cycle   5 NSaved=   5.
 NSaved= 5 IEnMin= 5 EnMin= -1632.49749733201     IErMin= 5 ErrMin= 5.60D-04
 ErrMax= 5.60D-04  0.00D+00 EMaxC= 1.00D-01 BMatC= 6.48D-04 BMatP= 1.58D-02
 IDIUse=3 WtCom= 9.94D-01 WtEn= 5.60D-03
 Coeff-Com: -0.117D-01 0.170D-01 0.155D+00 0.314D+00 0.526D+00
 Coeff-En:   0.000D+00 0.000D+00 0.000D+00 0.000D+00 0.100D+01
 Coeff:     -0.117D-01 0.169D-01 0.154D+00 0.312D+00 0.529D+00
 Gap=     0.224 Goal=   None    Shift=    0.000
 RMSDP=7.22D-05 MaxDP=3.83D-03 DE=-1.52D-02 OVMax= 5.95D-03

 Cycle   6  Pass 0  IDiag  1:
 RMSU=  5.48D-05    CP:  8.90D-01  1.44D+00  7.43D-01  7.32D-01  6.65D-01
 E= -1632.49808362258     Delta-E=       -0.000586290564 Rises=F Damp=F
 DIIS: error= 1.12D-04 at cycle   6 NSaved=   6.
 NSaved= 6 IEnMin= 6 EnMin= -1632.49808362258     IErMin= 6 ErrMin= 1.12D-04
 ErrMax= 1.12D-04  0.00D+00 EMaxC= 1.00D-01 BMatC= 1.76D-05 BMatP= 6.48D-04
 IDIUse=3 WtCom= 9.99D-01 WtEn= 1.12D-03
 Coeff-Com:  0.155D-02-0.537D-02 0.406D-03 0.805D-02 0.117D+00 0.878D+00
 Coeff-En:   0.000D+00 0.000D+00 0.000D+00 0.000D+00 0.000D+00 0.100D+01
 Coeff:      0.155D-02-0.536D-02 0.405D-03 0.804D-02 0.117D+00 0.878D+00
 Gap=     0.225 Goal=   None    Shift=    0.000
 RMSDP=2.23D-05 MaxDP=1.25D-03 DE=-5.86D-04 OVMax= 1.80D-03

 Cycle   7  Pass 0  IDiag  1:
 RMSU=  1.54D-05    CP:  8.89D-01  1.44D+00  7.46D-01  7.46D-01  7.43D-01
                    CP:  9.25D-01
 E= -1632.49810806687     Delta-E=       -0.000024444291 Rises=F Damp=F
 DIIS: error= 7.10D-05 at cycle   7 NSaved=   7.
 NSaved= 7 IEnMin= 7 EnMin= -1632.49810806687     IErMin= 7 ErrMin= 7.10D-05
 ErrMax= 7.10D-05  0.00D+00 EMaxC= 1.00D-01 BMatC= 3.58D-06 BMatP= 1.76D-05
 IDIUse=1 WtCom= 1.00D+00 WtEn= 0.00D+00
 Coeff-Com:  0.184D-02-0.371D-02-0.140D-01-0.272D-01-0.474D-02 0.359D+00
 Coeff-Com:  0.689D+00
 Coeff:      0.184D-02-0.371D-02-0.140D-01-0.272D-01-0.474D-02 0.359D+00
 Coeff:      0.689D+00
 Gap=     0.225 Goal=   None    Shift=    0.000
 RMSDP=7.83D-06 MaxDP=3.15D-04 DE=-2.44D-05 OVMax= 5.80D-04

 Initial convergence to 1.0D-05 achieved.  Increase integral accuracy.
 Cycle   8  Pass 1  IDiag  1:
 E= -1632.49810099714     Delta-E=        0.000007069726 Rises=F Damp=F
 DIIS: error= 1.77D-04 at cycle   1 NSaved=   1.
 NSaved= 1 IEnMin= 1 EnMin= -1632.49810099714     IErMin= 1 ErrMin= 1.77D-04
 ErrMax= 1.77D-04  0.00D+00 EMaxC= 1.00D-01 BMatC= 8.58D-06 BMatP= 8.58D-06
 IDIUse=3 WtCom= 9.98D-01 WtEn= 1.77D-03
 Coeff-Com:  0.100D+01
 Coeff-En:   0.100D+01
 Coeff:      0.100D+01
 Gap=     0.225 Goal=   None    Shift=    0.000
 RMSDP=7.83D-06 MaxDP=3.15D-04 DE= 7.07D-06 OVMax= 4.19D-04

 Cycle   9  Pass 1  IDiag  1:
 RMSU=  1.41D-04    CP:  1.00D+00
 E= -1632.49810888849     Delta-E=       -0.000007891353 Rises=F Damp=F
 DIIS: error= 3.81D-05 at cycle   2 NSaved=   2.
 NSaved= 2 IEnMin= 2 EnMin= -1632.49810888849     IErMin= 2 ErrMin= 3.81D-05
 ErrMax= 3.81D-05  0.00D+00 EMaxC= 1.00D-01 BMatC= 7.90D-07 BMatP= 8.58D-06
 IDIUse=1 WtCom= 1.00D+00 WtEn= 0.00D+00
 Coeff-Com:  0.108D+00 0.892D+00
 Coeff:      0.108D+00 0.892D+00
 Gap=     0.225 Goal=   None    Shift=    0.000
 RMSDP=6.60D-06 MaxDP=2.35D-04 DE=-7.89D-06 OVMax= 3.67D-04

 Cycle  10  Pass 1  IDiag  1:
 RMSU=  4.58D-06    CP:  1.00D+00  1.03D+00
 E= -1632.49810857315     Delta-E=        0.000000315348 Rises=F Damp=F
 DIIS: error= 4.47D-05 at cycle   3 NSaved=   3.
 NSaved= 3 IEnMin= 2 EnMin= -1632.49810888849     IErMin= 2 ErrMin= 3.81D-05
 ErrMax= 4.47D-05  0.00D+00 EMaxC= 1.00D-01 BMatC= 1.17D-06 BMatP= 7.90D-07
 IDIUse=1 WtCom= 1.00D+00 WtEn= 0.00D+00
 Coeff-Com: -0.174D-01 0.555D+00 0.462D+00
 Coeff:     -0.174D-01 0.555D+00 0.462D+00
 Gap=     0.225 Goal=   None    Shift=    0.000
 RMSDP=2.71D-06 MaxDP=1.27D-04 DE= 3.15D-07 OVMax= 2.37D-04

 Cycle  11  Pass 1  IDiag  1:
 RMSU=  1.22D-06    CP:  1.00D+00  1.04D+00  5.11D-01
 E= -1632.49810961541     Delta-E=       -0.000001042260 Rises=F Damp=F
 DIIS: error= 2.44D-06 at cycle   4 NSaved=   4.
 NSaved= 4 IEnMin= 4 EnMin= -1632.49810961541     IErMin= 4 ErrMin= 2.44D-06
 ErrMax= 2.44D-06  0.00D+00 EMaxC= 1.00D-01 BMatC= 1.16D-08 BMatP= 7.90D-07
 IDIUse=1 WtCom= 1.00D+00 WtEn= 0.00D+00
 Coeff-Com: -0.103D-01 0.270D+00 0.235D+00 0.505D+00
 Coeff:     -0.103D-01 0.270D+00 0.235D+00 0.505D+00
 Gap=     0.225 Goal=   None    Shift=    0.000
 RMSDP=3.20D-07 MaxDP=1.55D-05 DE=-1.04D-06 OVMax= 3.21D-05

 Cycle  12  Pass 1  IDiag  1:
 RMSU=  2.87D-07    CP:  1.00D+00  1.04D+00  5.36D-01  9.45D-01
 E= -1632.49810962745     Delta-E=       -0.000000012049 Rises=F Damp=F
 DIIS: error= 1.49D-06 at cycle   5 NSaved=   5.
 NSaved= 5 IEnMin= 5 EnMin= -1632.49810962745     IErMin= 5 ErrMin= 1.49D-06
 ErrMax= 1.49D-06  0.00D+00 EMaxC= 1.00D-01 BMatC= 8.46D-10 BMatP= 1.16D-08
 IDIUse=1 WtCom= 1.00D+00 WtEn= 0.00D+00
 Coeff-Com:  0.216D-02-0.809D-01-0.647D-01 0.111D+00 0.103D+01
 Coeff:      0.216D-02-0.809D-01-0.647D-01 0.111D+00 0.103D+01
 Gap=     0.225 Goal=   None    Shift=    0.000
 RMSDP=2.10D-07 MaxDP=8.04D-06 DE=-1.20D-08 OVMax= 2.43D-05

 Cycle  13  Pass 1  IDiag  1:
 RMSU=  1.69D-07    CP:  1.00D+00  1.04D+00  5.41D-01  1.03D+00  1.14D+00
 E= -1632.49810963003     Delta-E=       -0.000000002571 Rises=F Damp=F
 DIIS: error= 4.98D-07 at cycle   6 NSaved=   6.
 NSaved= 6 IEnMin= 6 EnMin= -1632.49810963003     IErMin= 6 ErrMin= 4.98D-07
 ErrMax= 4.98D-07  0.00D+00 EMaxC= 1.00D-01 BMatC= 1.58D-10 BMatP= 8.46D-10
 IDIUse=1 WtCom= 1.00D+00 WtEn= 0.00D+00
 Coeff-Com:  0.200D-02-0.625D-01-0.517D-01-0.479D-02 0.434D+00 0.683D+00
 Coeff:      0.200D-02-0.625D-01-0.517D-01-0.479D-02 0.434D+00 0.683D+00
 Gap=     0.225 Goal=   None    Shift=    0.000
 RMSDP=7.04D-08 MaxDP=4.04D-06 DE=-2.57D-09 OVMax= 1.00D-05

 Cycle  14  Pass 1  IDiag  1:
 RMSU=  6.28D-08    CP:  1.00D+00  1.04D+00  5.43D-01  1.05D+00  1.17D+00
                    CP:  9.71D-01
 E= -1632.49810963037     Delta-E=       -0.000000000347 Rises=F Damp=F
 DIIS: error= 1.68D-07 at cycle   7 NSaved=   7.
 NSaved= 7 IEnMin= 7 EnMin= -1632.49810963037     IErMin= 7 ErrMin= 1.68D-07
 ErrMax= 1.68D-07  0.00D+00 EMaxC= 1.00D-01 BMatC= 2.89D-11 BMatP= 1.58D-10
 IDIUse=1 WtCom= 1.00D+00 WtEn= 0.00D+00
 Coeff-Com:  0.476D-03-0.126D-01-0.105D-01-0.219D-01-0.157D-01 0.288D+00
 Coeff-Com:  0.772D+00
 Coeff:      0.476D-03-0.126D-01-0.105D-01-0.219D-01-0.157D-01 0.288D+00
 Coeff:      0.772D+00
 Gap=     0.225 Goal=   None    Shift=    0.000
 RMSDP=2.98D-08 MaxDP=9.10D-07 DE=-3.47D-10 OVMax= 3.62D-06

 Cycle  15  Pass 1  IDiag  1:
 RMSU=  1.64D-08    CP:  1.00D+00  1.04D+00  5.43D-01  1.05D+00  1.19D+00
                    CP:  1.11D+00  1.07D+00
 E= -1632.49810963033     Delta-E=        0.000000000045 Rises=F Damp=F
 DIIS: error= 6.50D-08 at cycle   8 NSaved=   8.
 NSaved= 8 IEnMin= 7 EnMin= -1632.49810963037     IErMin= 8 ErrMin= 6.50D-08
 ErrMax= 6.50D-08  0.00D+00 EMaxC= 1.00D-01 BMatC= 3.70D-12 BMatP= 2.89D-11
 IDIUse=1 WtCom= 1.00D+00 WtEn= 0.00D+00
 Coeff-Com: -0.125D-03 0.483D-02 0.421D-02-0.565D-02-0.728D-01 0.204D-01
 Coeff-Com:  0.301D+00 0.748D+00
 Coeff:     -0.125D-03 0.483D-02 0.421D-02-0.565D-02-0.728D-01 0.204D-01
 Coeff:      0.301D+00 0.748D+00
 Gap=     0.225 Goal=   None    Shift=    0.000
 RMSDP=1.01D-08 MaxDP=3.68D-07 DE= 4.55D-11 OVMax= 1.56D-06

 Cycle  16  Pass 1  IDiag  1:
 RMSU=  7.18D-09    CP:  1.00D+00  1.04D+00  5.43D-01  1.05D+00  1.20D+00
                    CP:  1.14D+00  1.12D+00  9.98D-01
 E= -1632.49810963028     Delta-E=        0.000000000042 Rises=F Damp=F
 DIIS: error= 3.96D-08 at cycle   9 NSaved=   9.
 NSaved= 9 IEnMin= 7 EnMin= -1632.49810963037     IErMin= 9 ErrMin= 3.96D-08
 ErrMax= 3.96D-08  0.00D+00 EMaxC= 1.00D-01 BMatC= 8.88D-13 BMatP= 3.70D-12
 IDIUse=1 WtCom= 1.00D+00 WtEn= 0.00D+00
 Coeff-Com: -0.123D-03 0.398D-02 0.348D-02 0.157D-03-0.359D-01-0.290D-01
 Coeff-Com:  0.387D-01 0.365D+00 0.653D+00
 Coeff:     -0.123D-03 0.398D-02 0.348D-02 0.157D-03-0.359D-01-0.290D-01
 Coeff:      0.387D-01 0.365D+00 0.653D+00
 Gap=     0.225 Goal=   None    Shift=    0.000
 RMSDP=4.28D-09 MaxDP=1.64D-07 DE= 4.18D-11 OVMax= 5.90D-07

 SCF Done:  E(RCAM-B3LYP) =  -1632.49810963     A.U. after   16 cycles
            NFock= 16  Conv=0.43D-08     -V/T= 2.0091
 KE= 1.617743321271D+03 PE=-1.040000093935D+04 EE= 3.861623284397D+03
 Leave Link  502 at Sat Jun 27 18:37:57 2020, MaxMem=   536870912 cpu:      3561.2
 (Enter /pbs_home/pkowalski/g09d01/g09/l601.exe)
 Copying SCF densities to generalized density rwf, IOpCl= 0 IROHF=0.

 **********************************************************************

            Population analysis using the SCF density.

 **********************************************************************

 Orbital symmetries:
       Occupied  (A) (A) (A) (A) (A) (A) (A) (A) (A) (A) (A) (A)
                 (A) (A) (A) (A) (A) (A) (A) (A) (A) (A) (A) (A)
                 (A) (A) (A) (A) (A) (A) (A) (A) (A) (A) (A) (A)
                 (A) (A) (A) (A) (A) (A) (A) (A) (A) (A) (A) (A)
                 (A) (A) (A) (A) (A) (A) (A) (A) (A) (A) (A) (A)
                 (A) (A) (A) (A) (A) (A) (A) (A) (A) (A) (A) (A)
                 (A) (A) (A) (A) (A) (A) (A) (A) (A) (A) (A) (A)
                 (A) (A) (A) (A) (A) (A) (A) (A) (A) (A) (A) (A)
                 (A) (A) (A) (A) (A) (A) (A) (A) (A) (A) (A) (A)
                 (A) (A) (A)
       Virtual   (A) (A) (A) (A) (A) (A) (A) (A) (A) (A) (A) (A)
                 (A) (A) (A) (A) (A) (A) (A) (A) (A) (A) (A) (A)
                 (A) (A) (A) (A) (A) (A) (A) (A) (A) (A) (A) (A)
                 (A) (A) (A) (A) (A) (A) (A) (A) (A) (A) (A) (A)
                 (A) (A) (A) (A) (A) (A) (A) (A) (A) (A) (A) (A)
                 (A) (A) (A) (A) (A) (A) (A) (A) (A) (A) (A) (A)
                 (A) (A) (A) (A) (A) (A) (A) (A) (A) (A) (A) (A)
                 (A) (A) (A) (A) (A) (A) (A) (A) (A) (A) (A) (A)
                 (A) (A) (A) (A) (A) (A) (A) (A) (A) (A) (A) (A)
                 (A) (A) (A) (A) (A) (A) (A) (A) (A) (A) (A) (A)
                 (A) (A) (A) (A) (A) (A) (A) (A) (A) (A) (A) (A)
                 (A) (A) (A) (A) (A) (A) (A) (A) (A) (A) (A) (A)
                 (A) (A) (A) (A) (A) (A) (A) (A) (A) (A) (A) (A)
                 (A) (A) (A) (A) (A) (A) (A) (A) (A) (A) (A) (A)
                 (A) (A) (A) (A) (A) (A) (A) (A) (A) (A) (A) (A)
                 (A) (A) (A) (A) (A) (A) (A) (A) (A) (A) (A) (A)
                 (A) (A) (A) (A) (A) (A) (A) (A) (A) (A) (A) (A)
                 (A) (A) (A) (A) (A) (A) (A) (A) (A) (A) (A) (A)
                 (A) (A) (A) (A) (A) (A) (A) (A) (A) (A) (A) (A)
                 (A) (A) (A) (A) (A) (A) (A) (A) (A) (A) (A) (A)
                 (A) (A) (A) (A) (A) (A) (A) (A) (A) (A) (A) (A)
                 (A) (A) (A) (A) (A) (A) (A) (A) (A) (A) (A) (A)
                 (A) (A) (A) (A) (A) (A) (A) (A) (A) (A) (A) (A)
                 (A) (A) (A) (A) (A) (A) (A) (A) (A) (A) (A) (A)
                 (A) (A) (A) (A) (A) (A) (A) (A) (A) (A) (A) (A)
                 (A) (A) (A) (A) (A) (A) (A) (A) (A) (A) (A) (A)
                 (A) (A) (A) (A) (A) (A) (A) (A) (A) (A) (A) (A)
                 (A) (A) (A) (A) (A) (A) (A) (A) (A) (A) (A) (A)
                 (A) (A) (A) (A) (A) (A) (A) (A) (A) (A) (A) (A)
                 (A) (A) (A) (A) (A) (A) (A) (A) (A) (A) (A) (A)
                 (A) (A) (A) (A) (A) (A) (A) (A) (A) (A) (A) (A)
                 (A) (A) (A) (A) (A) (A) (A) (A) (A) (A) (A) (A)
                 (A) (A) (A) (A) (A) (A) (A) (A) (A)
 The electronic state is 1-A.
 Alpha  occ. eigenvalues --  -24.80083 -24.79870 -24.79847 -24.79712 -24.79603
 Alpha  occ. eigenvalues --  -24.79142 -19.29893 -19.29794 -10.46008 -10.45863
 Alpha  occ. eigenvalues --  -10.45836 -10.36236 -10.35980 -10.32745 -10.32710
 Alpha  occ. eigenvalues --  -10.32354 -10.32065 -10.30116 -10.29829 -10.28947
 Alpha  occ. eigenvalues --  -10.28887 -10.28029 -10.27979 -10.27806 -10.27785
 Alpha  occ. eigenvalues --  -10.27398 -10.27387 -10.27271 -10.27232 -10.27065
 Alpha  occ. eigenvalues --  -10.27040  -1.34880  -1.33027  -1.31797  -1.28379
 Alpha  occ. eigenvalues --   -1.27523  -1.27021  -1.21731  -1.21598  -0.99297
 Alpha  occ. eigenvalues --   -0.94702  -0.94617  -0.90399  -0.89279  -0.85997
 Alpha  occ. eigenvalues --   -0.85868  -0.83867  -0.82666  -0.82215  -0.81927
 Alpha  occ. eigenvalues --   -0.78023  -0.77262  -0.73264  -0.72418  -0.71127
 Alpha  occ. eigenvalues --   -0.71059  -0.69696  -0.67115  -0.66926  -0.65876
 Alpha  occ. eigenvalues --   -0.65664  -0.65302  -0.64461  -0.63165  -0.62741
 Alpha  occ. eigenvalues --   -0.61102  -0.60087  -0.59763  -0.57660  -0.57451
 Alpha  occ. eigenvalues --   -0.57375  -0.56212  -0.55193  -0.55084  -0.54825
 Alpha  occ. eigenvalues --   -0.53529  -0.52861  -0.52732  -0.52071  -0.51969
 Alpha  occ. eigenvalues --   -0.51517  -0.51273  -0.51075  -0.50221  -0.50147
 Alpha  occ. eigenvalues --   -0.49807  -0.49581  -0.49450  -0.49341  -0.49107
 Alpha  occ. eigenvalues --   -0.48918  -0.48763  -0.48623  -0.47977  -0.46487
 Alpha  occ. eigenvalues --   -0.45832  -0.45556  -0.43744  -0.43705  -0.43266
 Alpha  occ. eigenvalues --   -0.43158  -0.42132  -0.41253  -0.40574  -0.40074
 Alpha  occ. eigenvalues --   -0.36511  -0.33967  -0.30849  -0.30757  -0.28713
 Alpha  occ. eigenvalues --   -0.26119
 Alpha virt. eigenvalues --   -0.03619   0.00422   0.01306   0.04264   0.04359
 Alpha virt. eigenvalues --    0.06725   0.08333   0.09285   0.10041   0.11174
 Alpha virt. eigenvalues --    0.11370   0.11896   0.12793   0.14492   0.14963
 Alpha virt. eigenvalues --    0.15305   0.15698   0.16277   0.17057   0.17614
 Alpha virt. eigenvalues --    0.17850   0.18913   0.19392   0.20303   0.20922
 Alpha virt. eigenvalues --    0.22063   0.22226   0.22550   0.22726   0.23865
 Alpha virt. eigenvalues --    0.24688   0.25107   0.25920   0.27151   0.27588
 Alpha virt. eigenvalues --    0.28332   0.29188   0.30195   0.30738   0.31327
 Alpha virt. eigenvalues --    0.31672   0.31954   0.33942   0.34251   0.34553
 Alpha virt. eigenvalues --    0.35288   0.36289   0.36467   0.37054   0.37757
 Alpha virt. eigenvalues --    0.38103   0.38851   0.38997   0.40401   0.41454
 Alpha virt. eigenvalues --    0.41822   0.43120   0.43967   0.44907   0.45597
 Alpha virt. eigenvalues --    0.47510   0.47664   0.47773   0.48735   0.48983
 Alpha virt. eigenvalues --    0.49159   0.50669   0.50910   0.51285   0.52534
 Alpha virt. eigenvalues --    0.52781   0.53258   0.53517   0.53616   0.53961
 Alpha virt. eigenvalues --    0.54107   0.55028   0.55673   0.56105   0.57048
 Alpha virt. eigenvalues --    0.57752   0.58886   0.59760   0.60147   0.60258
 Alpha virt. eigenvalues --    0.60675   0.61112   0.61388   0.62027   0.62710
 Alpha virt. eigenvalues --    0.62864   0.63793   0.63913   0.65488   0.65926
 Alpha virt. eigenvalues --    0.66222   0.67364   0.67588   0.68428   0.68718
 Alpha virt. eigenvalues --    0.69493   0.69749   0.70131   0.70737   0.71176
 Alpha virt. eigenvalues --    0.71660   0.71848   0.72179   0.72818   0.72987
 Alpha virt. eigenvalues --    0.73910   0.74497   0.75115   0.75801   0.75975
 Alpha virt. eigenvalues --    0.77102   0.77697   0.78384   0.78803   0.78989
 Alpha virt. eigenvalues --    0.79740   0.79820   0.80895   0.81270   0.81705
 Alpha virt. eigenvalues --    0.82205   0.82608   0.83206   0.84012   0.85290
 Alpha virt. eigenvalues --    0.86005   0.86728   0.87806   0.88783   0.90107
 Alpha virt. eigenvalues --    0.91635   0.92220   0.93549   0.94084   0.95192
 Alpha virt. eigenvalues --    0.95663   0.96673   0.98684   1.00988   1.01488
 Alpha virt. eigenvalues --    1.02398   1.04175   1.04766   1.08470   1.09455
 Alpha virt. eigenvalues --    1.10186   1.11271   1.12727   1.14039   1.15332
 Alpha virt. eigenvalues --    1.16186   1.16705   1.17845   1.18514   1.19611
 Alpha virt. eigenvalues --    1.20112   1.21853   1.24059   1.25097   1.26020
 Alpha virt. eigenvalues --    1.26995   1.27341   1.28070   1.29308   1.29969
 Alpha virt. eigenvalues --    1.30850   1.31087   1.31606   1.32156   1.32352
 Alpha virt. eigenvalues --    1.33275   1.33601   1.35107   1.35314   1.36000
 Alpha virt. eigenvalues --    1.36663   1.37728   1.39391   1.39817   1.40490
 Alpha virt. eigenvalues --    1.41044   1.42397   1.42909   1.44137   1.44503
 Alpha virt. eigenvalues --    1.45223   1.45613   1.47024   1.49622   1.50039
 Alpha virt. eigenvalues --    1.50780   1.51579   1.54290   1.54622   1.55490
 Alpha virt. eigenvalues --    1.56272   1.57052   1.57202   1.58621   1.60035
 Alpha virt. eigenvalues --    1.63103   1.63288   1.64417   1.65415   1.66519
 Alpha virt. eigenvalues --    1.67431   1.69173   1.71233   1.72333   1.73715
 Alpha virt. eigenvalues --    1.73908   1.74267   1.74628   1.75231   1.76059
 Alpha virt. eigenvalues --    1.76386   1.76774   1.78138   1.78598   1.79398
 Alpha virt. eigenvalues --    1.79599   1.80239   1.80367   1.81499   1.82142
 Alpha virt. eigenvalues --    1.82601   1.82860   1.82936   1.83107   1.83730
 Alpha virt. eigenvalues --    1.84631   1.84955   1.85690   1.85828   1.86194
 Alpha virt. eigenvalues --    1.86898   1.87732   1.88004   1.89097   1.90722
 Alpha virt. eigenvalues --    1.90896   1.92023   1.92279   1.93342   1.94348
 Alpha virt. eigenvalues --    1.94708   1.95290   1.97951   1.98976   2.00105
 Alpha virt. eigenvalues --    2.01807   2.02350   2.02942   2.03109   2.04685
 Alpha virt. eigenvalues --    2.04884   2.06122   2.06305   2.07263   2.07788
 Alpha virt. eigenvalues --    2.09370   2.10493   2.11403   2.12032   2.12507
 Alpha virt. eigenvalues --    2.12914   2.13631   2.14790   2.15848   2.16414
 Alpha virt. eigenvalues --    2.16850   2.18969   2.20280   2.20845   2.21487
 Alpha virt. eigenvalues --    2.21662   2.22270   2.23186   2.23601   2.24349
 Alpha virt. eigenvalues --    2.25292   2.25544   2.26124   2.27864   2.28365
 Alpha virt. eigenvalues --    2.28936   2.30708   2.31080   2.33251   2.33602
 Alpha virt. eigenvalues --    2.34792   2.35148   2.35412   2.35791   2.38182
 Alpha virt. eigenvalues --    2.39163   2.42064   2.42967   2.43794   2.44955
 Alpha virt. eigenvalues --    2.45272   2.46706   2.47309   2.49379   2.51866
 Alpha virt. eigenvalues --    2.52899   2.54269   2.57192   2.57937   2.58015
 Alpha virt. eigenvalues --    2.58442   2.59889   2.63502   2.64020   2.65687
 Alpha virt. eigenvalues --    2.66002   2.67937   2.69286   2.70663   2.72176
 Alpha virt. eigenvalues --    2.74140   2.75156   2.76266   2.77321   2.79828
 Alpha virt. eigenvalues --    2.81660   2.82009   2.85176   2.86572   2.88987
 Alpha virt. eigenvalues --    2.90108   2.90590   2.91481   2.93466   2.94229
 Alpha virt. eigenvalues --    2.99989   3.01275   3.01504   3.04275   3.04390
 Alpha virt. eigenvalues --    3.05066   3.05390   3.06623   3.08344   3.09557
 Alpha virt. eigenvalues --    3.11675   3.12314   3.12435   3.12534   3.12852
 Alpha virt. eigenvalues --    3.12903   3.13386   3.14485   3.16496   3.17313
 Alpha virt. eigenvalues --    3.18079   3.19856   3.21172   3.22410   3.23097
 Alpha virt. eigenvalues --    3.25103   3.25637   3.27108   3.27438   3.28430
 Alpha virt. eigenvalues --    3.31438   3.32440   3.33446   3.37272   3.41390
 Alpha virt. eigenvalues --    3.41965   3.42335   3.45818   3.46422   3.47185
 Alpha virt. eigenvalues --    3.51323   3.58260   3.58674   3.59361   3.59696
 Alpha virt. eigenvalues --    3.72264   3.76790   3.78538   3.81191   3.81279
 Alpha virt. eigenvalues --    3.89665   3.92815   3.92924
          Condensed to atoms (all electrons):
               1          2          3          4          5          6
     1  C    5.554642   0.248814  -0.020245  -0.078629   0.440649   0.021745
     2  C    0.248814   5.452774   0.162963  -0.085234   0.005131   0.047023
     3  C   -0.020245   0.162963   5.210111   0.392595  -0.163532   0.264316
     4  O   -0.078629  -0.085234   0.392595   7.651722   0.379120  -0.051819
     5  C    0.440649   0.005131  -0.163532   0.379120   5.049709   0.001042
     6  C    0.021745   0.047023   0.264316  -0.051819   0.001042   5.144313
     7  C    0.153531  -0.063282   0.029401   0.004436  -0.098254  -0.000293
     8  C   -0.021193  -0.024855   0.000399  -0.000037   0.005655  -0.000010
     9  C   -0.084384   0.005877  -0.000049   0.000055  -0.023877   0.000009
    10  C    0.005205   0.001756  -0.000004   0.000001  -0.000785  -0.000001
    11  C    0.014959  -0.000672   0.000008   0.000000   0.000172   0.000000
    12  F   -0.007638  -0.002099  -0.000012   0.000000  -0.000050   0.000000
    13  F    0.002524  -0.008005  -0.000190   0.000000  -0.000468   0.000002
    14  F   -0.001739  -0.000017   0.000001   0.000000   0.000000   0.000000
    15  F   -0.000107   0.000002   0.000000   0.000000   0.000000   0.000000
    16  F   -0.000056   0.000000   0.000000   0.000000  -0.000002   0.000000
    17  F   -0.000382   0.000000   0.000000   0.000000   0.000000   0.000000
    18  C   -0.000168  -0.000447   0.000162  -0.000169  -0.009699  -0.000002
    19  C   -0.006831   0.000766   0.000006   0.000011   0.005622   0.000001
    20  C    0.003011  -0.000402  -0.000574  -0.000560   0.001509   0.000058
    21  H    0.000311  -0.000050  -0.000010   0.000000   0.000345   0.000000
    22  H    0.000008  -0.000008   0.000434   0.001378   0.002709  -0.000002
    23  H   -0.002664  -0.001722   0.000574   0.000164  -0.006951  -0.000150
    24  C   -0.064565   0.014685   0.000720  -0.041667   0.442175  -0.000505
    25  H    0.003868  -0.000754   0.000380   0.000970  -0.002867   0.000025
    26  H   -0.017529   0.000092   0.000041   0.002506   0.012483   0.000014
    27  H    0.004447  -0.000424   0.000463  -0.000169  -0.012527  -0.000001
    28  C    0.000721  -0.155884   0.128798   0.003064   0.000015   0.284983
    29  C    0.001048   0.000013  -0.000002  -0.000001  -0.000323   0.000000
    30  C   -0.000002  -0.000002   0.000000   0.000000   0.000182   0.000000
    31  O    0.000038   0.000000   0.000000   0.000000  -0.000288   0.000000
    32  C    0.000002   0.000000   0.000000   0.000000  -0.000004   0.000000
    33  C    0.014538   0.107114  -0.160775  -0.000066  -0.000550   0.100607
    34  C   -0.107959   0.267188   0.039472   0.005472   0.022622  -0.132210
    35  H   -0.019381  -0.075867   0.015576  -0.000096   0.000023  -0.002609
    36  H   -0.000003  -0.002341   0.016620  -0.000055   0.000006  -0.072982
    37  H   -0.000397   0.016719  -0.001751   0.000004   0.000014   0.014468
    38  H   -0.000607   0.022200  -0.081673  -0.001811  -0.000201   0.448931
    39  C    0.000061   0.000001   0.000000   0.000000  -0.000053   0.000000
    40  C    0.000000   0.000000   0.000000   0.000000   0.000000   0.000000
    41  C    0.000000   0.000000   0.000000   0.000000   0.000000   0.000000
    42  H    0.000000   0.000000   0.000000   0.000000   0.000000   0.000000
    43  H    0.000000   0.000000   0.000000   0.000000   0.000000   0.000000
    44  H    0.000000   0.000000   0.000000   0.000000   0.000000   0.000000
    45  H    0.000000   0.000000   0.000000   0.000000   0.000000   0.000000
               7          8          9         10         11         12
     1  C    0.153531  -0.021193  -0.084384   0.005205   0.014959  -0.007638
     2  C   -0.063282  -0.024855   0.005877   0.001756  -0.000672  -0.002099
     3  C    0.029401   0.000399  -0.000049  -0.000004   0.000008  -0.000012
     4  O    0.004436  -0.000037   0.000055   0.000001   0.000000   0.000000
     5  C   -0.098254   0.005655  -0.023877  -0.000785   0.000172  -0.000050
     6  C   -0.000293  -0.000010   0.000009  -0.000001   0.000000   0.000000
     7  C    6.002916  -0.179630   0.313443   0.046387   0.081032  -0.035485
     8  C   -0.179630   5.270942   0.083906  -0.025590  -0.115997   0.300702
     9  C    0.313443   0.083906   6.015074   0.010267  -0.119077  -0.006305
    10  C    0.046387  -0.025590   0.010267   5.000926   0.010844  -0.023097
    11  C    0.081032  -0.115997  -0.119077   0.010844   5.155749   0.007417
    12  F   -0.035485   0.300702  -0.006305  -0.023097   0.007417   8.980154
    13  F   -0.053730   0.349973   0.003382  -0.030249   0.005270  -0.030172
    14  F    0.006503  -0.042511   0.001092   0.340490  -0.041019   0.000245
    15  F    0.004769  -0.043587   0.005021   0.364690  -0.040814  -0.000436
    16  F    0.002963   0.005658  -0.040581  -0.033341   0.341300  -0.000003
    17  F   -0.014248   0.009541  -0.033035  -0.029122   0.330122  -0.000449
    18  C   -0.015830   0.000572  -0.094319  -0.000058   0.002751   0.000038
    19  C   -0.079929   0.010558   0.135056   0.014580  -0.045981  -0.000537
    20  C   -0.004441  -0.000904  -0.014402   0.000086  -0.000754  -0.000190
    21  H    0.000296   0.000067  -0.000437  -0.000007   0.000044  -0.000001
    22  H   -0.001597  -0.000091   0.002056   0.000006  -0.000005   0.000003
    23  H    0.000013   0.000612   0.009432  -0.000108   0.000546   0.001412
    24  C   -0.013624  -0.000520  -0.003722  -0.000013   0.000178  -0.000002
    25  H    0.001946   0.000020  -0.001383  -0.000005  -0.000032   0.000000
    26  H    0.006626  -0.000183   0.002065   0.000239  -0.000743   0.000002
    27  H   -0.000322   0.000018   0.000367   0.000005   0.000009   0.000000
    28  C   -0.000069   0.000029  -0.000002   0.000000   0.000000  -0.000001
    29  C    0.010522  -0.000053  -0.085023  -0.000769  -0.009391  -0.000005
    30  C   -0.000052  -0.000006   0.030796   0.000000   0.000290   0.000000
    31  O    0.000024   0.000000   0.004597   0.000000   0.000033   0.000000
    32  C   -0.000002   0.000000  -0.000473   0.000000  -0.000006   0.000000
    33  C   -0.000054  -0.000478   0.000024  -0.000003   0.000000   0.000310
    34  C   -0.035233   0.006048  -0.000385   0.000276  -0.000037  -0.003278
    35  H   -0.001065   0.005187  -0.000330   0.001204  -0.000260   0.017252
    36  H    0.000000   0.000000   0.000000   0.000000   0.000000   0.000000
    37  H    0.000014  -0.000013   0.000000   0.000000   0.000000  -0.000012
    38  H    0.000004   0.000000   0.000000   0.000000   0.000000   0.000000
    39  C   -0.000343  -0.000023  -0.025765   0.000232   0.000253   0.000000
    40  C    0.000012   0.000000  -0.000378  -0.000001   0.000084   0.000000
    41  C   -0.000001   0.000000   0.000007   0.000000  -0.000013   0.000000
    42  H    0.000000   0.000000  -0.000004   0.000000   0.000002   0.000000
    43  H    0.000000   0.000000   0.000000   0.000000   0.000000   0.000000
    44  H    0.000000   0.000000   0.000004   0.000000   0.000000   0.000000
    45  H    0.000001   0.000033   0.006519   0.000107  -0.001804   0.000000
              13         14         15         16         17         18
     1  C    0.002524  -0.001739  -0.000107  -0.000056  -0.000382  -0.000168
     2  C   -0.008005  -0.000017   0.000002   0.000000   0.000000  -0.000447
     3  C   -0.000190   0.000001   0.000000   0.000000   0.000000   0.000162
     4  O    0.000000   0.000000   0.000000   0.000000   0.000000  -0.000169
     5  C   -0.000468   0.000000   0.000000  -0.000002   0.000000  -0.009699
     6  C    0.000002   0.000000   0.000000   0.000000   0.000000  -0.000002
     7  C   -0.053730   0.006503   0.004769   0.002963  -0.014248  -0.015830
     8  C    0.349973  -0.042511  -0.043587   0.005658   0.009541   0.000572
     9  C    0.003382   0.001092   0.005021  -0.040581  -0.033035  -0.094319
    10  C   -0.030249   0.340490   0.364690  -0.033341  -0.029122  -0.000058
    11  C    0.005270  -0.041019  -0.040814   0.341300   0.330122   0.002751
    12  F   -0.030172   0.000245  -0.000436  -0.000003  -0.000449   0.000038
    13  F    8.950675  -0.001567  -0.000024  -0.000001  -0.000002   0.000001
    14  F   -0.001567   8.968841  -0.033752  -0.001402   0.000238  -0.000007
    15  F   -0.000024  -0.033752   8.930037  -0.000023  -0.000287   0.000000
    16  F   -0.000001  -0.001402  -0.000023   8.942475  -0.032700  -0.000011
    17  F   -0.000002   0.000238  -0.000287  -0.032700   8.965230  -0.000404
    18  C    0.000001  -0.000007   0.000000  -0.000011  -0.000404   5.011831
    19  C   -0.000089  -0.001241  -0.000090  -0.012328   0.001193   0.449150
    20  C   -0.000002   0.000000   0.000000  -0.000002  -0.000161   0.444329
    21  H    0.000000   0.000000   0.000000   0.000000   0.000007  -0.011657
    22  H    0.000000   0.000000   0.000000   0.000000   0.000001  -0.004253
    23  H    0.000029  -0.000001  -0.000001   0.000002   0.000228   0.015242
    24  C   -0.000009  -0.000021   0.000000   0.000003  -0.000001   0.001989
    25  H    0.000000   0.000000   0.000000   0.000000   0.000000   0.002506
    26  H   -0.000006   0.000027   0.000000  -0.000015   0.000005  -0.007462
    27  H    0.000000   0.000000   0.000000   0.000000   0.000000   0.000372
    28  C    0.000002   0.000000   0.000000   0.000000   0.000000   0.000000
    29  C    0.000000   0.000064   0.000001  -0.000516  -0.002075   0.018782
    30  C    0.000000   0.000001   0.000000   0.000075   0.000005  -0.163328
    31  O    0.000000   0.000000   0.000000   0.000000   0.000000   0.378538
    32  C    0.000000   0.000000   0.000000  -0.000006   0.000001   0.000922
    33  C   -0.000119   0.000000   0.000000   0.000000   0.000000   0.000000
    34  C    0.005023  -0.000005  -0.000001   0.000000  -0.000001  -0.000022
    35  H    0.002034  -0.000010  -0.000014   0.000000   0.000002  -0.000005
    36  H    0.000000   0.000000   0.000000   0.000000   0.000000   0.000000
    37  H   -0.000007   0.000000   0.000000   0.000000   0.000000   0.000000
    38  H    0.000000   0.000000   0.000000   0.000000   0.000000   0.000000
    39  C    0.000000  -0.000079   0.000000  -0.001251  -0.000041   0.021161
    40  C    0.000000   0.000000   0.000000   0.000272   0.000002  -0.000561
    41  C    0.000000   0.000000   0.000000   0.000001   0.000000  -0.000016
    42  H    0.000000   0.000000   0.000000  -0.000013   0.000000   0.000017
    43  H    0.000000   0.000000   0.000000   0.000000   0.000000   0.000006
    44  H    0.000000   0.000000   0.000000   0.000000   0.000000  -0.000165
    45  H    0.000000   0.000275   0.000002   0.015439   0.000167  -0.000477
              19         20         21         22         23         24
     1  C   -0.006831   0.003011   0.000311   0.000008  -0.002664  -0.064565
     2  C    0.000766  -0.000402  -0.000050  -0.000008  -0.001722   0.014685
     3  C    0.000006  -0.000574  -0.000010   0.000434   0.000574   0.000720
     4  O    0.000011  -0.000560   0.000000   0.001378   0.000164  -0.041667
     5  C    0.005622   0.001509   0.000345   0.002709  -0.006951   0.442175
     6  C    0.000001   0.000058   0.000000  -0.000002  -0.000150  -0.000505
     7  C   -0.079929  -0.004441   0.000296  -0.001597   0.000013  -0.013624
     8  C    0.010558  -0.000904   0.000067  -0.000091   0.000612  -0.000520
     9  C    0.135056  -0.014402  -0.000437   0.002056   0.009432  -0.003722
    10  C    0.014580   0.000086  -0.000007   0.000006  -0.000108  -0.000013
    11  C   -0.045981  -0.000754   0.000044  -0.000005   0.000546   0.000178
    12  F   -0.000537  -0.000190  -0.000001   0.000003   0.001412  -0.000002
    13  F   -0.000089  -0.000002   0.000000   0.000000   0.000029  -0.000009
    14  F   -0.001241   0.000000   0.000000   0.000000  -0.000001  -0.000021
    15  F   -0.000090   0.000000   0.000000   0.000000  -0.000001   0.000000
    16  F   -0.012328  -0.000002   0.000000   0.000000   0.000002   0.000003
    17  F    0.001193  -0.000161   0.000007   0.000001   0.000228  -0.000001
    18  C    0.449150   0.444329  -0.011657  -0.004253   0.015242   0.001989
    19  C    5.666043  -0.066253   0.004476   0.003862  -0.020284  -0.001898
    20  C   -0.066253   4.465134   0.367590   0.352940   0.370332  -0.000274
    21  H    0.004476   0.367590   0.625165  -0.018555  -0.017565   0.000008
    22  H    0.003862   0.352940  -0.018555   0.633223  -0.015806  -0.000844
    23  H   -0.020284   0.370332  -0.017565  -0.015806   0.606680   0.000161
    24  C   -0.001898  -0.000274   0.000008  -0.000844   0.000161   4.459196
    25  H   -0.001126  -0.000830  -0.000063   0.000396   0.000186   0.353664
    26  H   -0.002534   0.000193  -0.000025   0.000195  -0.000019   0.377117
    27  H    0.000494   0.000008   0.000002  -0.000056  -0.000024   0.367275
    28  C    0.000000  -0.000001   0.000001  -0.000011  -0.000017   0.000009
    29  C    0.233067   0.015039  -0.000465  -0.000786  -0.000154  -0.001799
    30  C   -0.027638   0.000855   0.000406   0.000454   0.000085  -0.000739
    31  O   -0.079499  -0.040909   0.000020   0.000799   0.002530  -0.000625
    32  C    0.023087  -0.000493   0.000006   0.000024   0.000015   0.000080
    33  C   -0.000001  -0.000017  -0.000001   0.000016   0.000084   0.000000
    34  C    0.000013  -0.000234   0.000001  -0.000094   0.001517   0.000029
    35  H    0.000036  -0.000014   0.000000  -0.000005   0.000176   0.000009
    36  H    0.000000   0.000000   0.000000   0.000000   0.000000   0.000000
    37  H    0.000000   0.000000   0.000000   0.000000  -0.000001   0.000000
    38  H    0.000000  -0.000001   0.000000   0.000004  -0.000003   0.000003
    39  C   -0.115859  -0.000008   0.000002   0.000007  -0.000019  -0.000328
    40  C    0.016272   0.000000   0.000000   0.000000   0.000000  -0.000021
    41  C    0.000209   0.000009  -0.000001  -0.000001  -0.000001  -0.000002
    42  H   -0.000405   0.000000   0.000000   0.000000   0.000000   0.000000
    43  H    0.000000   0.000000   0.000000   0.000000   0.000000   0.000000
    44  H   -0.000649   0.000002   0.000005   0.000003   0.000000  -0.000003
    45  H   -0.023886   0.000000   0.000000   0.000000  -0.000001  -0.000030
              25         26         27         28         29         30
     1  C    0.003868  -0.017529   0.004447   0.000721   0.001048  -0.000002
     2  C   -0.000754   0.000092  -0.000424  -0.155884   0.000013  -0.000002
     3  C    0.000380   0.000041   0.000463   0.128798  -0.000002   0.000000
     4  O    0.000970   0.002506  -0.000169   0.003064  -0.000001   0.000000
     5  C   -0.002867   0.012483  -0.012527   0.000015  -0.000323   0.000182
     6  C    0.000025   0.000014  -0.000001   0.284983   0.000000   0.000000
     7  C    0.001946   0.006626  -0.000322  -0.000069   0.010522  -0.000052
     8  C    0.000020  -0.000183   0.000018   0.000029  -0.000053  -0.000006
     9  C   -0.001383   0.002065   0.000367  -0.000002  -0.085023   0.030796
    10  C   -0.000005   0.000239   0.000005   0.000000  -0.000769   0.000000
    11  C   -0.000032  -0.000743   0.000009   0.000000  -0.009391   0.000290
    12  F    0.000000   0.000002   0.000000  -0.000001  -0.000005   0.000000
    13  F    0.000000  -0.000006   0.000000   0.000002   0.000000   0.000000
    14  F    0.000000   0.000027   0.000000   0.000000   0.000064   0.000001
    15  F    0.000000   0.000000   0.000000   0.000000   0.000001   0.000000
    16  F    0.000000  -0.000015   0.000000   0.000000  -0.000516   0.000075
    17  F    0.000000   0.000005   0.000000   0.000000  -0.002075   0.000005
    18  C    0.002506  -0.007462   0.000372   0.000000   0.018782  -0.163328
    19  C   -0.001126  -0.002534   0.000494   0.000000   0.233067  -0.027638
    20  C   -0.000830   0.000193   0.000008  -0.000001   0.015039   0.000855
    21  H   -0.000063  -0.000025   0.000002   0.000001  -0.000465   0.000406
    22  H    0.000396   0.000195  -0.000056  -0.000011  -0.000786   0.000454
    23  H    0.000186  -0.000019  -0.000024  -0.000017  -0.000154   0.000085
    24  C    0.353664   0.377117   0.367275   0.000009  -0.001799  -0.000739
    25  H    0.629275  -0.015897  -0.018372  -0.000001  -0.000138   0.000741
    26  H   -0.015897   0.604175  -0.017881  -0.000001  -0.001683   0.000501
    27  H   -0.018372  -0.017881   0.627023  -0.000001  -0.000081  -0.000016
    28  C   -0.000001  -0.000001  -0.000001   5.067258   0.000000   0.000000
    29  C   -0.000138  -0.001683  -0.000081   0.000000   5.433831   0.146896
    30  C    0.000741   0.000501  -0.000016   0.000000   0.146896   5.229554
    31  O    0.001899   0.000188   0.000001   0.000000  -0.087019   0.394483
    32  C    0.000023  -0.000231  -0.000001   0.000000   0.049475   0.256466
    33  C    0.000000   0.000000   0.000000   0.258279   0.000000   0.000000
    34  C    0.000005  -0.000012   0.000002   0.090714   0.000001   0.000000
    35  H    0.000000  -0.000001   0.000000   0.014800   0.000001   0.000000
    36  H    0.000000   0.000000   0.000000   0.447311   0.000000   0.000000
    37  H    0.000000   0.000000   0.000000  -0.073871   0.000000   0.000000
    38  H    0.000003   0.000000   0.000006  -0.077437   0.000000   0.000000
    39  C   -0.000238   0.002213   0.000013   0.000000   0.278003   0.041058
    40  C    0.000039   0.000080  -0.000001   0.000000   0.110925  -0.160071
    41  C   -0.000029  -0.000031   0.000002   0.000000  -0.155883   0.129495
    42  H    0.000000   0.000000   0.000000   0.000000   0.016316  -0.001749
    43  H    0.000000  -0.000001   0.000000   0.000000  -0.002319   0.016640
    44  H    0.000009  -0.000004   0.000000   0.000000   0.022190  -0.081384
    45  H   -0.000010   0.000283   0.000003   0.000000  -0.068311   0.017013
              31         32         33         34         35         36
     1  C    0.000038   0.000002   0.014538  -0.107959  -0.019381  -0.000003
     2  C    0.000000   0.000000   0.107114   0.267188  -0.075867  -0.002341
     3  C    0.000000   0.000000  -0.160775   0.039472   0.015576   0.016620
     4  O    0.000000   0.000000  -0.000066   0.005472  -0.000096  -0.000055
     5  C   -0.000288  -0.000004  -0.000550   0.022622   0.000023   0.000006
     6  C    0.000000   0.000000   0.100607  -0.132210  -0.002609  -0.072982
     7  C    0.000024  -0.000002  -0.000054  -0.035233  -0.001065   0.000000
     8  C    0.000000   0.000000  -0.000478   0.006048   0.005187   0.000000
     9  C    0.004597  -0.000473   0.000024  -0.000385  -0.000330   0.000000
    10  C    0.000000   0.000000  -0.000003   0.000276   0.001204   0.000000
    11  C    0.000033  -0.000006   0.000000  -0.000037  -0.000260   0.000000
    12  F    0.000000   0.000000   0.000310  -0.003278   0.017252   0.000000
    13  F    0.000000   0.000000  -0.000119   0.005023   0.002034   0.000000
    14  F    0.000000   0.000000   0.000000  -0.000005  -0.000010   0.000000
    15  F    0.000000   0.000000   0.000000  -0.000001  -0.000014   0.000000
    16  F    0.000000  -0.000006   0.000000   0.000000   0.000000   0.000000
    17  F    0.000000   0.000001   0.000000  -0.000001   0.000002   0.000000
    18  C    0.378538   0.000922   0.000000  -0.000022  -0.000005   0.000000
    19  C   -0.079499   0.023087  -0.000001   0.000013   0.000036   0.000000
    20  C   -0.040909  -0.000493  -0.000017  -0.000234  -0.000014   0.000000
    21  H    0.000020   0.000006  -0.000001   0.000001   0.000000   0.000000
    22  H    0.000799   0.000024   0.000016  -0.000094  -0.000005   0.000000
    23  H    0.002530   0.000015   0.000084   0.001517   0.000176   0.000000
    24  C   -0.000625   0.000080   0.000000   0.000029   0.000009   0.000000
    25  H    0.001899   0.000023   0.000000   0.000005   0.000000   0.000000
    26  H    0.000188  -0.000231   0.000000  -0.000012  -0.000001   0.000000
    27  H    0.000001  -0.000001   0.000000   0.000002   0.000000   0.000000
    28  C    0.000000   0.000000   0.258279   0.090714   0.014800   0.447311
    29  C   -0.087019   0.049475   0.000000   0.000001   0.000001   0.000000
    30  C    0.394483   0.256466   0.000000   0.000000   0.000000   0.000000
    31  O    7.653804  -0.052596   0.000000   0.000000   0.000000   0.000000
    32  C   -0.052596   5.150367   0.000000   0.000000   0.000000   0.000000
    33  C    0.000000   0.000000   5.056988   0.285979  -0.065484  -0.071468
    34  C    0.000000   0.000000   0.285979   5.228102   0.446744   0.015119
    35  H    0.000000   0.000000  -0.065484   0.446744   0.694007  -0.000237
    36  H    0.000000   0.000000  -0.071468   0.015119  -0.000237   0.700168
    37  H    0.000000   0.000000   0.441393  -0.066757  -0.013515  -0.012760
    38  H    0.000000   0.000000   0.014583  -0.002575   0.000023  -0.013444
    39  C    0.005563  -0.131202   0.000000   0.000000   0.000000   0.000000
    40  C   -0.000109   0.099695   0.000000   0.000000   0.000000   0.000000
    41  C    0.003120   0.285100   0.000000   0.000000   0.000000   0.000000
    42  H    0.000004   0.014429   0.000000   0.000000   0.000000   0.000000
    43  H   -0.000055  -0.072603   0.000000   0.000000   0.000000   0.000000
    44  H   -0.001757   0.448619   0.000000   0.000000   0.000000   0.000000
    45  H   -0.000094  -0.002640   0.000000   0.000000   0.000000   0.000000
              37         38         39         40         41         42
     1  C   -0.000397  -0.000607   0.000061   0.000000   0.000000   0.000000
     2  C    0.016719   0.022200   0.000001   0.000000   0.000000   0.000000
     3  C   -0.001751  -0.081673   0.000000   0.000000   0.000000   0.000000
     4  O    0.000004  -0.001811   0.000000   0.000000   0.000000   0.000000
     5  C    0.000014  -0.000201  -0.000053   0.000000   0.000000   0.000000
     6  C    0.014468   0.448931   0.000000   0.000000   0.000000   0.000000
     7  C    0.000014   0.000004  -0.000343   0.000012  -0.000001   0.000000
     8  C   -0.000013   0.000000  -0.000023   0.000000   0.000000   0.000000
     9  C    0.000000   0.000000  -0.025765  -0.000378   0.000007  -0.000004
    10  C    0.000000   0.000000   0.000232  -0.000001   0.000000   0.000000
    11  C    0.000000   0.000000   0.000253   0.000084  -0.000013   0.000002
    12  F   -0.000012   0.000000   0.000000   0.000000   0.000000   0.000000
    13  F   -0.000007   0.000000   0.000000   0.000000   0.000000   0.000000
    14  F    0.000000   0.000000  -0.000079   0.000000   0.000000   0.000000
    15  F    0.000000   0.000000   0.000000   0.000000   0.000000   0.000000
    16  F    0.000000   0.000000  -0.001251   0.000272   0.000001  -0.000013
    17  F    0.000000   0.000000  -0.000041   0.000002   0.000000   0.000000
    18  C    0.000000   0.000000   0.021161  -0.000561  -0.000016   0.000017
    19  C    0.000000   0.000000  -0.115859   0.016272   0.000209  -0.000405
    20  C    0.000000  -0.000001  -0.000008   0.000000   0.000009   0.000000
    21  H    0.000000   0.000000   0.000002   0.000000  -0.000001   0.000000
    22  H    0.000000   0.000004   0.000007   0.000000  -0.000001   0.000000
    23  H   -0.000001  -0.000003  -0.000019   0.000000  -0.000001   0.000000
    24  C    0.000000   0.000003  -0.000328  -0.000021  -0.000002   0.000000
    25  H    0.000000   0.000003  -0.000238   0.000039  -0.000029   0.000000
    26  H    0.000000   0.000000   0.002213   0.000080  -0.000031   0.000000
    27  H    0.000000   0.000006   0.000013  -0.000001   0.000002   0.000000
    28  C   -0.073871  -0.077437   0.000000   0.000000   0.000000   0.000000
    29  C    0.000000   0.000000   0.278003   0.110925  -0.155883   0.016316
    30  C    0.000000   0.000000   0.041058  -0.160071   0.129495  -0.001749
    31  O    0.000000   0.000000   0.005563  -0.000109   0.003120   0.000004
    32  C    0.000000   0.000000  -0.131202   0.099695   0.285100   0.014429
    33  C    0.441393   0.014583   0.000000   0.000000   0.000000   0.000000
    34  C   -0.066757  -0.002575   0.000000   0.000000   0.000000   0.000000
    35  H   -0.013515   0.000023   0.000000   0.000000   0.000000   0.000000
    36  H   -0.012760  -0.013444   0.000000   0.000000   0.000000   0.000000
    37  H    0.705963  -0.000211   0.000000   0.000000   0.000000   0.000000
    38  H   -0.000211   0.707916   0.000000   0.000000   0.000000   0.000000
    39  C    0.000000   0.000000   5.222153   0.290639   0.089440  -0.066748
    40  C    0.000000   0.000000   0.290639   5.051541   0.258001   0.440975
    41  C    0.000000   0.000000   0.089440   0.258001   5.068428  -0.073442
    42  H    0.000000   0.000000  -0.066748   0.440975  -0.073442   0.706370
    43  H    0.000000   0.000000   0.014845  -0.071252   0.446876  -0.012759
    44  H    0.000000   0.000000  -0.002538   0.014551  -0.077447  -0.000212
    45  H    0.000000   0.000000   0.445191  -0.067073   0.014687  -0.013167
              43         44         45
     1  C    0.000000   0.000000   0.000000
     2  C    0.000000   0.000000   0.000000
     3  C    0.000000   0.000000   0.000000
     4  O    0.000000   0.000000   0.000000
     5  C    0.000000   0.000000   0.000000
     6  C    0.000000   0.000000   0.000000
     7  C    0.000000   0.000000   0.000001
     8  C    0.000000   0.000000   0.000033
     9  C    0.000000   0.000004   0.006519
    10  C    0.000000   0.000000   0.000107
    11  C    0.000000   0.000000  -0.001804
    12  F    0.000000   0.000000   0.000000
    13  F    0.000000   0.000000   0.000000
    14  F    0.000000   0.000000   0.000275
    15  F    0.000000   0.000000   0.000002
    16  F    0.000000   0.000000   0.015439
    17  F    0.000000   0.000000   0.000167
    18  C    0.000006  -0.000165  -0.000477
    19  C    0.000000  -0.000649  -0.023886
    20  C    0.000000   0.000002   0.000000
    21  H    0.000000   0.000005   0.000000
    22  H    0.000000   0.000003   0.000000
    23  H    0.000000   0.000000  -0.000001
    24  C    0.000000  -0.000003  -0.000030
    25  H    0.000000   0.000009  -0.000010
    26  H   -0.000001  -0.000004   0.000283
    27  H    0.000000   0.000000   0.000003
    28  C    0.000000   0.000000   0.000000
    29  C   -0.002319   0.022190  -0.068311
    30  C    0.016640  -0.081384   0.017013
    31  O   -0.000055  -0.001757  -0.000094
    32  C   -0.072603   0.448619  -0.002640
    33  C    0.000000   0.000000   0.000000
    34  C    0.000000   0.000000   0.000000
    35  H    0.000000   0.000000   0.000000
    36  H    0.000000   0.000000   0.000000
    37  H    0.000000   0.000000   0.000000
    38  H    0.000000   0.000000   0.000000
    39  C    0.014845  -0.002538   0.445191
    40  C   -0.071252   0.014551  -0.067073
    41  C    0.446876  -0.077447   0.014687
    42  H   -0.012759  -0.000212  -0.013167
    43  H    0.700350  -0.013448  -0.000247
    44  H   -0.013448   0.707982   0.000024
    45  H   -0.000247   0.000024   0.695050
 Mulliken charges:
               1
     1  C   -0.035643
     2  C    0.068946
     3  C    0.165778
     4  O   -0.181186
     5  C   -0.048752
     6  C   -0.066951
     7  C   -0.067355
     8  C    0.405765
     9  C   -0.095115
    10  C    0.345853
    11  C    0.425543
    12  F   -0.197765
    13  F   -0.194274
    14  F   -0.194406
    15  F   -0.185383
    16  F   -0.185938
    17  F   -0.193834
    18  C   -0.039306
    19  C   -0.077445
    20  C    0.110331
    21  H    0.050086
    22  H    0.043596
    23  H    0.055468
    24  C    0.113912
    25  H    0.045788
    26  H    0.055208
    27  H    0.049365
    28  C    0.011312
    29  C    0.080622
    30  C    0.168991
    31  O   -0.182688
    32  C   -0.068051
    33  C    0.019101
    34  C   -0.065522
    35  H   -0.018182
    36  H   -0.005934
    37  H   -0.009279
    38  H   -0.015712
    39  C   -0.066338
    40  C    0.016381
    41  C    0.011491
    42  H   -0.009613
    43  H   -0.006032
    44  H   -0.015782
    45  H   -0.017052
 Sum of Mulliken charges =   0.00000
 Mulliken charges with hydrogens summed into heavy atoms:
               1
     1  C   -0.035643
     2  C    0.068946
     3  C    0.165778
     4  O   -0.181186
     5  C   -0.048752
     6  C   -0.082663
     7  C   -0.067355
     8  C    0.405765
     9  C   -0.095115
    10  C    0.345853
    11  C    0.425543
    12  F   -0.197765
    13  F   -0.194274
    14  F   -0.194406
    15  F   -0.185383
    16  F   -0.185938
    17  F   -0.193834
    18  C   -0.039306
    19  C   -0.077445
    20  C    0.259482
    24  C    0.264273
    28  C    0.005378
    29  C    0.080622
    30  C    0.168991
    31  O   -0.182688
    32  C   -0.083833
    33  C    0.009822
    34  C   -0.083704
    39  C   -0.083390
    40  C    0.006767
    41  C    0.005459
 Electronic spatial extent (au):  <R**2>=          11211.5060
 Charge=              0.0000 electrons
 Dipole moment (field-independent basis, Debye):
    X=              0.0622    Y=             -4.1619    Z=             -0.1754  Tot=              4.1660
 Quadrupole moment (field-independent basis, Debye-Ang):
   XX=           -161.8845   YY=           -176.8409   ZZ=           -174.2577
   XY=             -0.3411   XZ=             -6.1217   YZ=             -0.4585
 Traceless Quadrupole moment (field-independent basis, Debye-Ang):
   XX=              9.1099   YY=             -5.8465   ZZ=             -3.2633
   XY=             -0.3411   XZ=             -6.1217   YZ=             -0.4585
 Octapole moment (field-independent basis, Debye-Ang**2):
  XXX=             -7.7036  YYY=             52.5536  ZZZ=              3.5567  XYY=             -3.2563
  XXY=             -8.9761  XXZ=             -2.3403  XZZ=              4.7632  YZZ=             21.6127
  YYZ=              0.2812  XYZ=            -11.8242
 Hexadecapole moment (field-independent basis, Debye-Ang**3):
 XXXX=          -8309.0913 YYYY=          -4293.2210 ZZZZ=          -1082.6999 XXXY=            -22.8793
 XXXZ=           -189.6796 YYYX=              3.5738 YYYZ=             -1.0664 ZZZX=             28.7610
 ZZZY=             -5.6346 XXYY=          -2100.2918 XXZZ=          -1769.4563 YYZZ=           -907.7642
 XXYZ=             -3.2943 YYXZ=             27.5296 ZZXY=             -0.3481
 N-N= 3.288136224053D+03 E-N=-1.040000094719D+04  KE= 1.617743321271D+03
 No NMR shielding tensors so no spin-rotation constants.
 Leave Link  601 at Sat Jun 27 18:37:58 2020, MaxMem=   536870912 cpu:         4.7
 (Enter /pbs_home/pkowalski/g09d01/g09/l701.exe)
 Compute integral first derivatives.
 ... and contract with generalized density number  0.
 R6Disp: Adding Grimme-D3 dispersion energy 1st derivatives to the gradient.
 Leave Link  701 at Sat Jun 27 18:37:59 2020, MaxMem=   536870912 cpu:         4.8
 (Enter /pbs_home/pkowalski/g09d01/g09/l702.exe)
 L702 exits ... SP integral derivatives will be done elsewhere.
 Leave Link  702 at Sat Jun 27 18:37:59 2020, MaxMem=   536870912 cpu:         0.4
 (Enter /pbs_home/pkowalski/g09d01/g09/l703.exe)
 Compute integral first derivatives, UseDBF=F ICtDFT=           0.
 Integral derivatives from FoFJK, PRISM(SPDF).
 Calling FoFJK, ICntrl=      2127 FMM=F ISym2X=0 I1Cent= 0 IOpClX= 0 NMat=1 NMatS=1 NMatT=0.
 FoFJK:  IHMeth= 1 ICntrl=    2127 DoSepK=T KAlg= 0 I1Cent=   0 FoldK=F
 IRaf=         1 NMat=   1 IRICut=       1 DoRegI=T DoRafI=F ISym2E= 0.
 FoFCou: FMM=F IPFlag=           0 FMFlag=      100000 FMFlg1=         800
         NFxFlg=           0 DoJE=F BraDBF=F KetDBF=F FulRan=T
         wScrn=  0.000000 ICntrl=    2527 IOpCl=  0 I1Cent=           0 NGrid=           0
         NMat0=    1 NMatS0=      1 NMatT0=    0 NMatD0=    1 NMtDS0=    0 NMtDT0=    0
 Symmetry not used in FoFCou.
 Leave Link  703 at Sat Jun 27 18:40:28 2020, MaxMem=   536870912 cpu:      1187.4
 (Enter /pbs_home/pkowalski/g09d01/g09/l716.exe)
 Dipole        = 2.44831424D-02-1.63741224D+00-6.90157401D-02
 ***** Axes restored to original set *****
 -------------------------------------------------------------------
 Center     Atomic                   Forces (Hartrees/Bohr)
 Number     Number              X              Y              Z
 -------------------------------------------------------------------
      1        6          -0.004001261   -0.056885752   -0.015030199
      2        6           0.029839616    0.011912894    0.014397720
      3        6          -0.029682204    0.007570656   -0.008519450
      4        8           0.018856337   -0.009112651   -0.000211215
      5        6           0.029840669    0.078808559    0.011515722
      6        6          -0.004017274    0.009726795   -0.000212267
      7        6          -0.022847827   -0.024574540   -0.003821681
      8        6          -0.017942059    0.001995828   -0.019903818
      9        6          -0.010295467   -0.021886700    0.016199710
     10        6           0.031918831    0.031134501   -0.018940472
     11        6           0.009837428   -0.006963446    0.017261722
     12        9           0.010881539   -0.008971675   -0.025306334
     13        9           0.001745482    0.000797337    0.036918108
     14        9          -0.013573447    0.021533076    0.027211574
     15        9          -0.014101779   -0.037810211   -0.003549172
     16        9          -0.026684813    0.010280518    0.006237865
     17        9           0.016175723   -0.011810992   -0.024454132
     18        6           0.057455021    0.044159137   -0.046832840
     19        6          -0.045641473   -0.016699171    0.040165123
     20        6           0.003332432   -0.008972517    0.008494664
     21        1          -0.001575551   -0.003881910   -0.004442483
     22        1           0.001130516    0.005966787    0.001794808
     23        1           0.003087695   -0.008715422    0.001630967
     24        6          -0.011238502   -0.002592153   -0.006301945
     25        1           0.005357887    0.001968402   -0.003790656
     26        1          -0.009108266   -0.000269287    0.002218684
     27        1          -0.002928057   -0.000602380    0.005555961
     28        6           0.016835021   -0.009261152    0.005285683
     29        6          -0.004647058    0.027171036   -0.022236456
     30        6           0.018432557   -0.022682702    0.010678469
     31        8          -0.014538225    0.012797774   -0.001884597
     32        6           0.009957480   -0.001515147   -0.002959520
     33        6           0.014852997   -0.014028416    0.004386126
     34        6          -0.026468417   -0.001151397   -0.007764623
     35        1           0.007264513    0.005609256    0.002830524
     36        1          -0.006098788    0.000022485   -0.002163522
     37        1          -0.001955603    0.006184879   -0.000636048
     38        1          -0.002940579   -0.005696792   -0.001121366
     39        6           0.010957130   -0.023699672    0.012388469
     40        6          -0.018746922    0.008948468   -0.001081477
     41        6          -0.015381374    0.011903792   -0.004102324
     42        1           0.006285103   -0.000407377   -0.001786263
     43        1           0.002775081   -0.004926286    0.003199314
     44        1          -0.003667097   -0.003620394    0.003968238
     45        1           0.001262984    0.008245961   -0.005286591
 -------------------------------------------------------------------
 Cartesian Forces:  Max     0.078808559 RMS     0.018178940
 Leave Link  716 at Sat Jun 27 18:40:28 2020, MaxMem=   536870912 cpu:         0.2
 (Enter /pbs_home/pkowalski/g09d01/g09/l103.exe)

 GradGradGradGradGradGradGradGradGradGradGradGradGradGradGradGradGradGrad
 Berny optimization.
 FormGI is forming the generalized inverse of G from B-inverse, IUseBI=4.
 GSVD:  received Info=                   1 from GESDD.
 Internal  Forces:  Max     0.070826484 RMS     0.009943933
 Search for a local minimum.
 Step number   1 out of a maximum of  270
 All quantities printed in internal units (Hartrees-Bohrs-Radians)
 RMS Force = .99439D-02 SwitMx=.10000D-02 MixMth= 1
 Mixed Optimization -- RFO/linear search
 Second derivative matrix not updated -- first step.
 ITU=  0
     Eigenvalues ---    0.00757   0.00807   0.00827   0.00832   0.00880
     Eigenvalues ---    0.01044   0.01070   0.01094   0.01164   0.01166
     Eigenvalues ---    0.01168   0.01490   0.01504   0.01550   0.01860
     Eigenvalues ---    0.01868   0.02002   0.02003   0.02018   0.02018
     Eigenvalues ---    0.02022   0.02022   0.02064   0.02067   0.02092
     Eigenvalues ---    0.02094   0.02113   0.02113   0.02213   0.02216
     Eigenvalues ---    0.02269   0.02273   0.05064   0.05254   0.07182
     Eigenvalues ---    0.07232   0.07606   0.07640   0.07909   0.08212
     Eigenvalues ---    0.09351   0.09951   0.10355   0.11034   0.11915
     Eigenvalues ---    0.11963   0.13769   0.15997   0.15999   0.16000
     Eigenvalues ---    0.16000   0.16000   0.16000   0.16000   0.16000
     Eigenvalues ---    0.16000   0.16000   0.16000   0.16000   0.16000
     Eigenvalues ---    0.16000   0.16741   0.22000   0.22000   0.22606
     Eigenvalues ---    0.22608   0.23868   0.24239   0.24403   0.24510
     Eigenvalues ---    0.24522   0.24826   0.24836   0.24916   0.24917
     Eigenvalues ---    0.24925   0.24959   0.24963   0.24984   0.24991
     Eigenvalues ---    0.29137   0.29528   0.30296   0.31648   0.32646
     Eigenvalues ---    0.32649   0.32650   0.32657   0.32704   0.32867
     Eigenvalues ---    0.32904   0.33123   0.33254   0.33269   0.33301
     Eigenvalues ---    0.33514   0.35515   0.35659   0.35719   0.35720
     Eigenvalues ---    0.35734   0.35734   0.35735   0.35736   0.36519
     Eigenvalues ---    0.36540   0.40554   0.40563   0.41479   0.41489
     Eigenvalues ---    0.44693   0.44701   0.45402   0.45404   0.45585
     Eigenvalues ---    0.45585   0.46370   0.46371   0.47342   0.48081
     Eigenvalues ---    0.48168   0.48225   0.48384   0.49443   0.50529
     Eigenvalues ---    0.52467   0.52486   0.54129   0.54232
 RFO step:  Lambda=-6.66419584D-02 EMin= 7.57461127D-03
 Linear search not attempted -- first point.
 Maximum step size (   0.300) exceeded in Quadratic search.
    -- Step size scaled by   0.760
 Iteration  1 RMS(Cart)=  0.08290183 RMS(Int)=  0.00143618
 Iteration  2 RMS(Cart)=  0.00385789 RMS(Int)=  0.00006658
 Iteration  3 RMS(Cart)=  0.00000398 RMS(Int)=  0.00006656
 Iteration  4 RMS(Cart)=  0.00000000 RMS(Int)=  0.00006656
 ITry= 1 IFail=0 DXMaxC= 3.60D-01 DCOld= 1.00D+10 DXMaxT= 3.00D-01 DXLimC= 3.00D+00 Rises=F
 Variable       Old X    -DE/DX   Delta X   Delta X   Delta X     New X
                                 (Linear)    (Quad)   (Total)
    R1        2.76294  -0.00686   0.00000  -0.01257  -0.01251   2.75044
    R2        2.79698  -0.07032   0.00000  -0.13417  -0.13420   2.66277
    R3        2.82875  -0.03111   0.00000  -0.06003  -0.06003   2.76872
    R4        2.60849   0.00701   0.00000   0.01394   0.01400   2.62249
    R5        2.64437  -0.00008   0.00000   0.00050   0.00051   2.64488
    R6        2.54110   0.00578   0.00000   0.00919   0.00916   2.55026
    R7        2.63385  -0.00574   0.00000  -0.00743  -0.00744   2.62641
    R8        2.55209  -0.00411   0.00000  -0.00640  -0.00648   2.54561
    R9        2.82521  -0.01117   0.00000  -0.02144  -0.02144   2.80376
   R10        2.65160  -0.01352   0.00000  -0.02045  -0.02045   2.63114
   R11        2.04497   0.00643   0.00000   0.01152   0.01152   2.05649
   R12        2.84125   0.00213   0.00000   0.00374   0.00372   2.84496
   R13        2.56736   0.00600   0.00000   0.00776   0.00769   2.57505
   R14        2.86386   0.00416   0.00000   0.00862   0.00866   2.87252
   R15        2.61853  -0.02627   0.00000  -0.03645  -0.03645   2.58207
   R16        2.61700  -0.03552   0.00000  -0.04916  -0.04916   2.56784
   R17        2.85184  -0.00015   0.00000   0.00023   0.00021   2.85205
   R18        2.81826  -0.02490   0.00000  -0.04733  -0.04733   2.77093
   R19        2.87171   0.00178   0.00000   0.00317   0.00323   2.87494
   R20        2.62647  -0.03692   0.00000  -0.05193  -0.05193   2.57454
   R21        2.61532  -0.04050   0.00000  -0.05589  -0.05589   2.55943
   R22        2.60431  -0.02828   0.00000  -0.03829  -0.03829   2.56603
   R23        2.61761  -0.02975   0.00000  -0.04121  -0.04121   2.57640
   R24        2.79196  -0.07083   0.00000  -0.13421  -0.13424   2.65773
   R25        2.82586  -0.01144   0.00000  -0.02198  -0.02198   2.80388
   R26        2.55192  -0.00372   0.00000  -0.00599  -0.00604   2.54588
   R27        2.76053  -0.00654   0.00000  -0.01194  -0.01189   2.74864
   R28        2.09658  -0.00481   0.00000  -0.00929  -0.00929   2.08729
   R29        2.09678  -0.00514   0.00000  -0.00994  -0.00994   2.08684
   R30        2.08836  -0.00850   0.00000  -0.01624  -0.01624   2.07213
   R31        2.09671  -0.00531   0.00000  -0.01026  -0.01026   2.08645
   R32        2.08581  -0.00822   0.00000  -0.01563  -0.01563   2.07018
   R33        2.09673  -0.00461   0.00000  -0.00891  -0.00891   2.08781
   R34        2.66033   0.00019   0.00000  -0.00109  -0.00109   2.65924
   R35        2.04500   0.00640   0.00000   0.01147   0.01147   2.05648
   R36        2.60988   0.00741   0.00000   0.01463   0.01468   2.62455
   R37        2.64356   0.00017   0.00000   0.00088   0.00089   2.64445
   R38        2.54251   0.00475   0.00000   0.00797   0.00796   2.55047
   R39        2.63371  -0.00558   0.00000  -0.00719  -0.00720   2.62651
   R40        2.65156  -0.01350   0.00000  -0.02043  -0.02045   2.63112
   R41        2.04499   0.00643   0.00000   0.01152   0.01152   2.05651
   R42        2.65484  -0.01335   0.00000  -0.02046  -0.02045   2.63439
   R43        2.04521   0.00650   0.00000   0.01166   0.01166   2.05687
   R44        2.03278   0.00917   0.00000   0.01614   0.01614   2.04892
   R45        2.65501  -0.01315   0.00000  -0.02018  -0.02018   2.63484
   R46        2.03246   0.00908   0.00000   0.01596   0.01596   2.04842
   R47        2.66041   0.00012   0.00000  -0.00121  -0.00121   2.65920
   R48        2.04523   0.00653   0.00000   0.01171   0.01171   2.05694
   R49        2.04499   0.00642   0.00000   0.01151   0.01151   2.05650
    A1        1.79097   0.01465   0.00000   0.02945   0.02948   1.82045
    A2        2.23687  -0.00802   0.00000  -0.01630  -0.01632   2.22055
    A3        2.25442  -0.00663   0.00000  -0.01302  -0.01304   2.24139
    A4        1.85817  -0.00498   0.00000  -0.00908  -0.00898   1.84919
    A5        2.31605   0.01316   0.00000   0.02674   0.02667   2.34273
    A6        2.10869  -0.00818   0.00000  -0.01768  -0.01771   2.09097
    A7        1.96712  -0.01811   0.00000  -0.03650  -0.03648   1.93064
    A8        2.12244   0.00983   0.00000   0.02367   0.02365   2.14609
    A9        2.19362   0.00828   0.00000   0.01283   0.01282   2.20644
   A10        1.88594   0.00065   0.00000   0.00497   0.00482   1.89077
   A11        1.91957   0.00791   0.00000   0.01210   0.01201   1.93158
   A12        2.24772   0.01153   0.00000   0.03111   0.03115   2.27887
   A13        2.11060  -0.01946   0.00000  -0.04361  -0.04355   2.06705
   A14        2.06631  -0.00850   0.00000  -0.02080  -0.02081   2.04550
   A15        2.10849   0.00323   0.00000   0.00699   0.00699   2.11548
   A16        2.10838   0.00527   0.00000   0.01381   0.01382   2.12220
   A17        2.14960  -0.01568   0.00000  -0.03709  -0.03711   2.11249
   A18        2.22237   0.01585   0.00000   0.03874   0.03875   2.26112
   A19        1.90902  -0.00017   0.00000  -0.00108  -0.00110   1.90792
   A20        1.77097   0.00116   0.00000   0.01042   0.01033   1.78130
   A21        1.90934   0.00388   0.00000   0.01672   0.01673   1.92608
   A22        1.98406   0.00188   0.00000   0.00955   0.00936   1.99342
   A23        1.92351   0.00009   0.00000  -0.00213  -0.00241   1.92110
   A24        1.93327   0.00219   0.00000   0.00860   0.00851   1.94179
   A25        1.93625  -0.00825   0.00000  -0.03848  -0.03844   1.89780
   A26        1.91969  -0.00158   0.00000  -0.00415  -0.00417   1.91553
   A27        2.20091   0.01436   0.00000   0.03589   0.03591   2.23683
   A28        2.14765  -0.01287   0.00000  -0.03167  -0.03165   2.11600
   A29        1.79718  -0.00140   0.00000  -0.00735  -0.00739   1.78978
   A30        1.88948  -0.00011   0.00000   0.00074   0.00080   1.89028
   A31        1.98838   0.00207   0.00000   0.00851   0.00847   1.99685
   A32        1.89171   0.00003   0.00000   0.00055   0.00059   1.89230
   A33        1.98692   0.00181   0.00000   0.00819   0.00817   1.99509
   A34        1.90456  -0.00240   0.00000  -0.01062  -0.01062   1.89394
   A35        1.77178   0.00369   0.00000   0.01664   0.01653   1.78831
   A36        2.01917  -0.00094   0.00000   0.00116   0.00081   2.01998
   A37        1.89461   0.00395   0.00000   0.01574   0.01594   1.91054
   A38        1.91457   0.00342   0.00000   0.01567   0.01557   1.93014
   A39        1.94927  -0.00428   0.00000  -0.01870  -0.01888   1.93039
   A40        1.91157  -0.00541   0.00000  -0.02824  -0.02821   1.88335
   A41        2.23927   0.01063   0.00000   0.02921   0.02924   2.26852
   A42        1.92029   0.00876   0.00000   0.01388   0.01383   1.93411
   A43        2.12025  -0.01937   0.00000  -0.04300  -0.04297   2.07728
   A44        2.22275  -0.00923   0.00000  -0.01918  -0.01920   2.20355
   A45        2.26293  -0.00460   0.00000  -0.00789  -0.00790   2.25502
   A46        1.79492   0.01385   0.00000   0.02734   0.02737   1.82229
   A47        1.90049   0.00209   0.00000   0.00831   0.00829   1.90879
   A48        1.91345   0.00541   0.00000   0.01720   0.01720   1.93065
   A49        1.95671  -0.00625   0.00000  -0.02135  -0.02129   1.93542
   A50        1.90303  -0.00323   0.00000  -0.01006  -0.01015   1.89289
   A51        1.87219   0.00305   0.00000   0.01199   0.01204   1.88423
   A52        1.91685  -0.00113   0.00000  -0.00613  -0.00607   1.91078
   A53        1.91786   0.00587   0.00000   0.01817   0.01817   1.93603
   A54        1.95789  -0.00560   0.00000  -0.01907  -0.01902   1.93887
   A55        1.89676   0.00091   0.00000   0.00483   0.00482   1.90158
   A56        1.92920  -0.00223   0.00000  -0.01064  -0.01058   1.91862
   A57        1.90072  -0.00301   0.00000  -0.00952  -0.00958   1.89114
   A58        1.85954   0.00400   0.00000   0.01633   0.01637   1.87590
   A59        2.09934   0.00382   0.00000   0.00800   0.00800   2.10734
   A60        2.09161  -0.00285   0.00000  -0.00715  -0.00715   2.08446
   A61        2.09224  -0.00097   0.00000  -0.00085  -0.00086   2.09139
   A62        1.85609  -0.00474   0.00000  -0.00852  -0.00844   1.84765
   A63        2.31742   0.01341   0.00000   0.02729   0.02723   2.34465
   A64        2.10885  -0.00868   0.00000  -0.01893  -0.01895   2.08989
   A65        1.96771  -0.01796   0.00000  -0.03610  -0.03606   1.93164
   A66        2.12208   0.00996   0.00000   0.02402   0.02400   2.14608
   A67        2.19339   0.00800   0.00000   0.01208   0.01206   2.20545
   A68        1.88516   0.00009   0.00000   0.00337   0.00328   1.88844
   A69        2.06627  -0.00837   0.00000  -0.02046  -0.02047   2.04579
   A70        2.10850   0.00318   0.00000   0.00685   0.00685   2.11535
   A71        2.10842   0.00520   0.00000   0.01362   0.01362   2.12204
   A72        2.10261   0.00536   0.00000   0.01181   0.01183   2.11444
   A73        2.09009  -0.00226   0.00000  -0.00448  -0.00449   2.08560
   A74        2.09048  -0.00310   0.00000  -0.00733  -0.00734   2.08314
   A75        2.06697  -0.00233   0.00000  -0.00501  -0.00498   2.06198
   A76        2.13500  -0.00172   0.00000  -0.00716  -0.00717   2.12782
   A77        2.08122   0.00405   0.00000   0.01217   0.01216   2.09338
   A78        2.06667  -0.00195   0.00000  -0.00397  -0.00394   2.06273
   A79        2.13590  -0.00271   0.00000  -0.01036  -0.01038   2.12552
   A80        2.08046   0.00467   0.00000   0.01440   0.01438   2.09484
   A81        2.10282   0.00528   0.00000   0.01154   0.01156   2.11438
   A82        2.09047  -0.00303   0.00000  -0.00707  -0.00707   2.08339
   A83        2.08987  -0.00225   0.00000  -0.00447  -0.00448   2.08539
   A84        2.09937   0.00377   0.00000   0.00780   0.00780   2.10717
   A85        2.09153  -0.00283   0.00000  -0.00707  -0.00707   2.08445
   A86        2.09224  -0.00094   0.00000  -0.00072  -0.00072   2.09152
    D1        0.05503  -0.00054   0.00000  -0.00597  -0.00601   0.04903
    D2       -3.11231  -0.00065   0.00000  -0.00738  -0.00746  -3.11977
    D3       -3.12952  -0.00052   0.00000  -0.00313  -0.00313  -3.13265
    D4       -0.01368  -0.00063   0.00000  -0.00454  -0.00458  -0.01826
    D5       -0.07395   0.00101   0.00000   0.01069   0.01072  -0.06323
    D6        2.95630  -0.00051   0.00000   0.00344   0.00342   2.95972
    D7        3.11120   0.00103   0.00000   0.00790   0.00790   3.11910
    D8       -0.14173  -0.00049   0.00000   0.00066   0.00059  -0.14113
    D9       -0.44419  -0.00532   0.00000  -0.05843  -0.05845  -0.50263
   D10        2.61838  -0.00524   0.00000  -0.04846  -0.04842   2.56995
   D11        2.64333  -0.00482   0.00000  -0.05392  -0.05395   2.58937
   D12       -0.57730  -0.00475   0.00000  -0.04395  -0.04393  -0.62122
   D13       -0.02080   0.00053   0.00000   0.00091   0.00086  -0.01994
   D14        3.12584   0.00043   0.00000   0.00063   0.00059   3.12643
   D15       -3.14035   0.00024   0.00000   0.00134   0.00128  -3.13907
   D16        0.00628   0.00014   0.00000   0.00107   0.00101   0.00730
   D17       -3.12038  -0.00021   0.00000  -0.00089  -0.00082  -3.12120
   D18        0.01789  -0.00009   0.00000  -0.00009  -0.00005   0.01784
   D19       -0.00755  -0.00023   0.00000  -0.00225  -0.00220  -0.00975
   D20        3.13072  -0.00011   0.00000  -0.00145  -0.00143   3.12929
   D21       -0.02752   0.00134   0.00000   0.00829   0.00808  -0.01944
   D22        3.10879   0.00144   0.00000   0.00861   0.00839   3.11718
   D23       -0.00152   0.00007   0.00000   0.00084   0.00088  -0.00064
   D24        3.13891  -0.00005   0.00000  -0.00037  -0.00036   3.13855
   D25       -3.13738   0.00003   0.00000   0.00067   0.00071  -3.13668
   D26        0.00304  -0.00009   0.00000  -0.00054  -0.00053   0.00251
   D27        0.06445  -0.00116   0.00000  -0.01128  -0.01134   0.05312
   D28       -2.97600  -0.00191   0.00000  -0.00989  -0.01005  -2.98605
   D29        2.10688  -0.00182   0.00000  -0.01135  -0.01138   2.09551
   D30       -0.04661   0.00071   0.00000   0.00254   0.00257  -0.04404
   D31       -2.09809  -0.00147   0.00000  -0.00933  -0.00927  -2.10735
   D32       -1.15674  -0.00170   0.00000  -0.01555  -0.01561  -1.17235
   D33        2.97296   0.00082   0.00000  -0.00166  -0.00167   2.97128
   D34        0.92148  -0.00136   0.00000  -0.01353  -0.01351   0.90797
   D35       -0.00174  -0.00017   0.00000  -0.00152  -0.00152  -0.00327
   D36        3.14136  -0.00019   0.00000  -0.00172  -0.00173   3.13964
   D37        3.14102  -0.00006   0.00000  -0.00030  -0.00028   3.14074
   D38        0.00094  -0.00007   0.00000  -0.00050  -0.00048   0.00046
   D39       -2.76182   0.00106   0.00000   0.00931   0.00909  -2.75273
   D40        1.48924  -0.00118   0.00000  -0.00014  -0.00037   1.48887
   D41       -0.68575   0.00527   0.00000   0.03047   0.03040  -0.65536
   D42        0.44637   0.00018   0.00000  -0.00108  -0.00114   0.44522
   D43       -1.58575  -0.00205   0.00000  -0.01053  -0.01060  -1.59636
   D44        2.52243   0.00440   0.00000   0.02008   0.02017   2.54260
   D45       -3.13014  -0.00124   0.00000  -0.01833  -0.01858   3.13446
   D46       -0.16989  -0.00350   0.00000  -0.02204  -0.02220  -0.19209
   D47       -0.05867  -0.00188   0.00000  -0.01116  -0.01111  -0.06977
   D48        2.90159  -0.00415   0.00000  -0.01488  -0.01472   2.88686
   D49       -0.64572   0.00212   0.00000   0.01686   0.01682  -0.62890
   D50        1.35505   0.00145   0.00000   0.01433   0.01435   1.36940
   D51       -2.80606  -0.00034   0.00000   0.00691   0.00694  -2.79912
   D52        1.37601   0.00717   0.00000   0.04034   0.04026   1.41626
   D53       -2.90641   0.00650   0.00000   0.03781   0.03779  -2.86862
   D54       -0.78434   0.00471   0.00000   0.03039   0.03038  -0.75395
   D55       -2.75775  -0.00175   0.00000  -0.00415  -0.00426  -2.76202
   D56       -0.75699  -0.00241   0.00000  -0.00668  -0.00672  -0.76371
   D57        1.36509  -0.00420   0.00000  -0.01410  -0.01413   1.35095
   D58       -0.35255   0.00230   0.00000   0.01792   0.01802  -0.33454
   D59       -2.42367  -0.00382   0.00000  -0.01267  -0.01260  -2.43627
   D60        1.70317   0.00087   0.00000   0.01128   0.01148   1.71465
   D61        2.96377   0.00116   0.00000   0.01324   0.01322   2.97699
   D62        0.89265  -0.00497   0.00000  -0.01736  -0.01740   0.87526
   D63       -1.26369  -0.00028   0.00000   0.00660   0.00668  -1.25701
   D64       -0.73681  -0.00357   0.00000  -0.04230  -0.04233  -0.77914
   D65        2.49554  -0.00451   0.00000  -0.04828  -0.04826   2.44728
   D66        2.20118  -0.00451   0.00000  -0.04255  -0.04257   2.15861
   D67       -0.84966  -0.00545   0.00000  -0.04853  -0.04850  -0.89815
   D68        0.61156  -0.00238   0.00000  -0.02133  -0.02135   0.59022
   D69        2.75618   0.00020   0.00000  -0.00326  -0.00310   2.75308
   D70       -1.40424  -0.00714   0.00000  -0.04067  -0.04053  -1.44477
   D71       -1.38759  -0.00161   0.00000  -0.01892  -0.01902  -1.40661
   D72        0.75702   0.00098   0.00000  -0.00086  -0.00077   0.75625
   D73        2.87979  -0.00637   0.00000  -0.03826  -0.03820   2.84159
   D74        2.77287   0.00024   0.00000  -0.01117  -0.01128   2.76160
   D75       -1.36570   0.00283   0.00000   0.00689   0.00697  -1.35873
   D76        0.75707  -0.00452   0.00000  -0.03051  -0.03046   0.72661
   D77       -0.04970  -0.00118   0.00000  -0.00644  -0.00640  -0.05609
   D78        3.02027  -0.00094   0.00000  -0.00265  -0.00261   3.01766
   D79       -3.10298  -0.00044   0.00000  -0.00523  -0.00524  -3.10822
   D80       -0.03302  -0.00020   0.00000  -0.00143  -0.00145  -0.03447
   D81       -2.09001  -0.00137   0.00000  -0.01019  -0.01011  -2.10012
   D82        2.11250  -0.00190   0.00000  -0.01313  -0.01316   2.09934
   D83       -0.02120  -0.00005   0.00000  -0.00297  -0.00293  -0.02414
   D84        0.95427  -0.00071   0.00000  -0.00847  -0.00844   0.94583
   D85       -1.12641  -0.00125   0.00000  -0.01140  -0.01149  -1.13790
   D86        3.02308   0.00061   0.00000  -0.00124  -0.00127   3.02181
   D87        0.03001  -0.00006   0.00000  -0.00110  -0.00114   0.02887
   D88       -3.03034  -0.00103   0.00000  -0.00400  -0.00401  -3.03434
   D89        3.09093   0.00036   0.00000   0.00668   0.00677   3.09770
   D90       -0.09556  -0.00027   0.00000   0.00158   0.00159  -0.09397
   D91        0.02329   0.00035   0.00000   0.00336   0.00341   0.02671
   D92        3.11999  -0.00028   0.00000  -0.00175  -0.00176   3.11822
   D93        0.00030   0.00005   0.00000   0.00024   0.00023   0.00053
   D94       -3.13813   0.00001   0.00000   0.00001   0.00002  -3.13812
   D95        3.14038   0.00006   0.00000   0.00044   0.00043   3.14081
   D96        0.00194   0.00002   0.00000   0.00020   0.00022   0.00216
   D97       -0.00705  -0.00019   0.00000  -0.00392  -0.00383  -0.01088
   D98        3.12909  -0.00005   0.00000  -0.00354  -0.00348   3.12561
   D99       -3.11027  -0.00033   0.00000  -0.00096  -0.00096  -3.11123
   D100       0.02587  -0.00019   0.00000  -0.00058  -0.00061   0.02527
   D101      -3.11752   0.00072   0.00000   0.00553   0.00558  -3.11194
   D102       0.00527   0.00120   0.00000   0.00998   0.00999   0.01526
   D103      -0.02611   0.00021   0.00000   0.00027   0.00027  -0.02584
   D104       3.09668   0.00069   0.00000   0.00471   0.00468   3.10136
   D105      -0.01448   0.00060   0.00000   0.00401   0.00398  -0.01049
   D106       3.13283   0.00046   0.00000   0.00358   0.00358   3.13641
   D107      -0.00815   0.00015   0.00000   0.00085   0.00088  -0.00727
   D108       3.13750  -0.00004   0.00000  -0.00041  -0.00039   3.13711
   D109       3.12725   0.00021   0.00000   0.00114   0.00114   3.12840
   D110      -0.01028   0.00003   0.00000  -0.00013  -0.00012  -0.01041
   D111      -0.00839  -0.00012   0.00000  -0.00080  -0.00080  -0.00919
   D112      -3.13928  -0.00026   0.00000  -0.00209  -0.00209  -3.14137
   D113       3.12915   0.00007   0.00000   0.00044   0.00046   3.12960
   D114      -0.00174  -0.00007   0.00000  -0.00084  -0.00084  -0.00258
   D115       0.00429   0.00019   0.00000   0.00171   0.00173   0.00602
   D116      -3.13409   0.00009   0.00000   0.00097   0.00102  -3.13307
   D117      -3.14046   0.00023   0.00000   0.00195   0.00195  -3.13851
   D118       0.00435   0.00013   0.00000   0.00121   0.00124   0.00558
   D119       0.00959   0.00010   0.00000   0.00040   0.00041   0.01001
   D120      -3.13999   0.00023   0.00000   0.00195   0.00195  -3.13804
   D121      -3.11381  -0.00028   0.00000  -0.00364  -0.00365  -3.11746
   D122       0.01979  -0.00016   0.00000  -0.00209  -0.00211   0.01768
   D123       0.00752   0.00002   0.00000   0.00024   0.00023   0.00775
   D124       3.13840   0.00015   0.00000   0.00149   0.00149   3.13989
   D125      -3.12608  -0.00010   0.00000  -0.00129  -0.00130  -3.12738
   D126       0.00480   0.00003   0.00000  -0.00004  -0.00004   0.00476
         Item               Value     Threshold  Converged?
 Maximum Force            0.070826     0.000450     NO 
 RMS     Force            0.009944     0.000300     NO 
 Maximum Displacement     0.360366     0.001800     NO 
 RMS     Displacement     0.081974     0.001200     NO 
 Predicted change in Energy=-3.554193D-02
 Lowest energy point so far.  Saving SCF results.
 GradGradGradGradGradGradGradGradGradGradGradGradGradGradGradGradGradGrad

 Leave Link  103 at Sat Jun 27 18:40:29 2020, MaxMem=   536870912 cpu:         1.9
 (Enter /pbs_home/pkowalski/g09d01/g09/l202.exe)
                          Input orientation:                          
 ---------------------------------------------------------------------
 Center     Atomic      Atomic             Coordinates (Angstroms)
 Number     Number       Type             X           Y           Z
 ---------------------------------------------------------------------
      1          6           0       -1.826786   -0.274708   -0.665618
      2          6           0       -3.096188    0.314435   -1.065514
      3          6           0       -3.911869   -0.747765   -1.429210
      4          8           0       -3.249532   -1.917655   -1.311194
      5          6           0       -1.994843   -1.654361   -0.897602
      6          6           0       -5.223916   -0.581846   -1.856580
      7          6           0       -0.634815    0.429363   -0.185896
      8          6           0       -0.336289    1.838204   -0.624698
      9          6           0        0.303920    0.030203    0.717589
     10          6           0        1.162278    1.933657   -0.388483
     11          6           0        1.351317    1.105562    0.873671
     12          9           0       -0.994336    2.733302    0.170760
     13          9           0       -0.647902    2.095737   -1.922014
     14          9           0        1.798330    1.304103   -1.415709
     15          9           0        1.635604    3.199622   -0.300861
     16          9           0        2.633696    0.669887    0.971335
     17          9           0        1.076076    1.850450    1.981895
     18          6           0       -0.838535   -1.528597    2.400467
     19          6           0        0.259488   -1.124724    1.619942
     20          6           0       -2.169497   -0.895946    2.573132
     21          1           0       -2.321427   -0.647375    3.638566
     22          1           0       -2.971891   -1.585789    2.257254
     23          1           0       -2.238347    0.033800    1.995905
     24          6           0       -1.007936   -2.762149   -0.885440
     25          1           0       -1.274832   -3.519767   -0.127930
     26          1           0        0.003884   -2.386605   -0.697588
     27          1           0       -1.002500   -3.248785   -1.877302
     28          6           0       -5.715529    0.719652   -1.911651
     29          6           0        1.324819   -2.042712    1.991416
     30          6           0        0.767462   -2.917140    2.915343
     31          8           0       -0.525466   -2.606180    3.145992
     32          6           0        1.479773   -3.961111    3.493732
     33          6           0       -4.906506    1.810377   -1.542812
     34          6           0       -3.593670    1.621767   -1.113523
     35          1           0       -2.990229    2.475600   -0.826450
     36          1           0       -6.737753    0.891562   -2.242967
     37          1           0       -5.312576    2.819113   -1.590517
     38          1           0       -5.837573   -1.435450   -2.137772
     39          6           0        2.652731   -2.215676    1.585214
     40          6           0        3.385629   -3.255868    2.155237
     41          6           0        2.807235   -4.118807    3.104436
     42          1           0        4.421294   -3.405853    1.855734
     43          1           0        3.398490   -4.924838    3.534583
     44          1           0        1.015317   -4.627146    4.218288
     45          1           0        3.109559   -1.575587    0.839160
 ---------------------------------------------------------------------
                    Distance matrix (angstroms):
                    1          2          3          4          5
     1  C    0.000000
     2  C    1.455468   0.000000
     3  C    2.270336   1.387760   0.000000
     4  O    2.267212   2.250799   1.349540   0.000000
     5  C    1.409078   2.262147   2.186209   1.347081   0.000000
     6  C    3.612924   2.440559   1.389836   2.445409   3.535087
     7  C    1.465142   2.616351   3.697369   3.689381   2.588069
     8  C    2.586050   3.183274   4.485448   4.802576   3.875988
     9  C    2.558543   3.849803   4.794460   4.531791   3.275807
    10  C    3.726685   4.605951   5.832675   5.928581   4.806297
    11  C    3.791424   4.915956   6.036489   5.922946   4.685228
    12  F    3.231196   3.434687   4.815571   5.377127   4.625364
    13  F    2.930410   3.146543   4.356815   4.821710   4.114231
    14  F    4.024518   5.005836   6.067678   5.989287   4.838296
    15  F    4.918552   5.594538   6.901411   7.146457   6.090763
    16  F    4.844355   6.091525   7.114546   6.820388   5.506218
    17  F    4.466792   5.390161   6.577686   6.614676   5.477750
    18  C    3.456842   4.528442   4.972072   4.443051   3.497159
    19  C    3.209182   4.532484   5.180698   4.640422   3.420606
    20  C    3.315553   3.945064   4.367672   4.159129   3.556922
    21  H    4.348512   4.863508   5.312432   5.193757   4.658057
    22  H    3.401967   3.829764   3.895620   3.594585   3.303398
    23  H    2.710768   3.191698   3.891391   3.970840   3.358803
    24  C    2.627965   3.722713   3.575787   2.432939   1.483688
    25  H    3.335292   4.347126   4.041199   2.804696   2.142558
    26  H    2.795083   4.128128   4.307457   3.343822   2.138013
    27  H    3.315533   4.211777   3.862682   2.672366   2.118194
    28  C    4.202817   2.782282   2.374711   3.660201   4.528546
    29  C    4.485341   5.869095   6.387524   5.643365   4.417850
    30  C    5.151296   6.420132   6.743698   5.915981   4.874781
    31  O    4.653769   5.733706   5.987812   5.268881   4.406323
    32  C    6.467078   7.746382   7.976888   7.044811   6.056226
    33  C    3.821220   2.396437   2.747053   4.086249   4.571486
    34  C    2.630421   1.399611   2.411553   3.561602   3.651832
    35  H    2.990595   2.176927   3.406291   4.427516   4.248815
    36  H    5.288272   3.870461   3.366782   4.574668   5.548597
    37  H    4.751620   3.385471   3.835442   5.174083   5.612436
    38  H    4.427299   3.424475   2.164096   2.759295   4.043825
    39  C    5.375842   6.817470   7.371260   6.581391   5.298999
    40  C    6.634290   8.070579   8.508367   7.604757   6.390159
    41  C    7.103841   8.478946   8.778623   7.811996   6.719357
    42  H    7.429656   8.881823   9.343334   8.431236   7.198292
    43  H    8.158977   9.528469   9.773869   8.759047   7.708977
    44  H    7.132589   8.321194   8.439253   7.490358   6.638588
    45  H    5.322044   6.761011   7.425041   6.721539   5.392353
                    6          7          8          9         10
     6  C    0.000000
     7  C    4.987341   0.000000
     8  C    5.591339   1.505490   0.000000
     9  C    6.128452   1.362659   2.341041   0.000000
    10  C    7.019013   2.352337   1.520070   2.362903   0.000000
    11  C    7.316782   2.350457   2.372739   1.509237   1.521351
    12  F    5.743662   2.358940   1.366375   3.048153   2.367102
    13  F    5.302229   2.406466   1.358843   3.484236   2.377970
    14  F    7.284444   2.863182   2.338282   2.899491   1.362386
    15  F    7.985785   3.583623   2.417993   3.585504   1.354394
    16  F    8.444289   3.475659   3.568347   2.429288   2.368816
    17  F    7.767873   3.105794   2.964668   2.346912   2.373404
    18  C    6.184687   3.250289   4.554034   2.562643   4.875315
    19  C    6.515262   2.544802   3.764612   1.466312   3.768620
    20  C    5.389850   3.424022   4.589374   3.227783   5.280013
    21  H    6.214931   4.316310   5.319239   3.985431   5.917352
    22  H    4.796160   3.935955   5.193820   3.963954   6.039683
    23  H    4.912665   2.736428   3.706921   2.845562   4.567167
    24  C    4.844721   3.288515   4.656431   3.476766   5.196864
    25  H    5.216788   4.001076   5.462188   3.976135   5.978898
    26  H    5.650692   2.932480   4.239109   2.816685   4.483535
    27  H    4.993330   4.065073   5.281128   4.380863   5.810383
    28  C    1.392341   5.373653   5.643016   6.604696   7.148292
    29  C    7.734800   3.833016   4.966371   2.638531   4.637008
    30  C    8.007587   4.773169   6.030212   3.705647   5.882293
    31  O    7.155354   4.508653   5.831504   3.679067   5.995924
    32  C    9.218716   6.106342   7.341090   5.002019   7.065457
    33  C    2.433502   4.689964   4.661608   5.952056   6.178820
    34  C    2.840025   3.322219   3.300958   4.590997   4.820996
    35  H    3.924092   3.185179   2.736855   4.383542   4.210562
    36  H    2.147540   6.456858   6.670358   7.687132   8.181416
    37  H    3.412502   5.437399   5.163179   6.682095   6.644746
    38  H    1.088249   5.861402   6.578019   6.929586   7.962966
    39  C    8.749681   4.576136   5.500172   3.363578   4.830516
    40  C    9.867590   5.935133   6.894221   4.728850   6.192331
    41  C   10.080732   6.584819   7.698972   5.401658   7.179044
    42  H   10.713840   6.666437   7.502485   5.482210   6.645906
    43  H   11.057671   7.666615   8.774220   6.485696   8.211579
    44  H    9.601902   6.905655   8.190367   5.869573   8.017984
    45  H    8.814837   4.369314   5.066628   3.234958   4.196880
                   11         12         13         14         15
    11  C    0.000000
    12  F    2.940359   0.000000
    13  F    3.576755   2.214996   0.000000
    14  F    2.341048   3.515463   2.620512   0.000000
    15  F    2.417733   2.712280   3.010166   2.205076   0.000000
    16  F    1.357884   4.249850   4.601457   2.607306   3.002370
    17  F    1.363370   2.888987   4.274666   3.516228   2.710039
    18  C    3.750379   4.812448   5.644110   5.435113   5.981186
    19  C    2.592911   4.307734   4.872389   4.181198   4.927793
    20  C    4.392075   4.508197   5.609969   6.041086   6.285881
    21  H    4.920008   5.021537   6.422258   6.806348   6.780602
    22  H    5.277100   5.188326   6.034967   6.678109   7.118505
    23  H    3.910725   3.487984   4.704380   5.435766   5.505003
    24  C    4.860014   5.596046   4.980278   4.968976   6.547729
    25  H    5.412350   6.266480   5.928378   5.862800   7.324666
    26  H    4.059515   5.288093   4.692061   4.166181   5.833167
    27  H    5.662918   6.322973   5.356459   5.365306   7.143298
    28  C    7.605738   5.539032   5.251148   7.552855   7.923638
    29  C    3.340910   5.612805   6.027713   4.799363   5.730025
    30  C    4.548784   6.524122   7.108601   6.135112   6.965085
    31  O    4.739491   6.130409   6.914311   6.442007   7.089312
    32  C    5.705470   7.872645   8.398971   7.206009   8.105511
    33  C    6.745110   4.369575   4.284966   6.725125   6.802326
    34  C    5.354279   3.105065   3.091254   5.409796   5.522259
    35  H    4.859674   2.245980   2.613628   4.964870   4.711558
    36  H    8.671349   6.496532   6.216055   8.585993   8.900114
    37  H    7.308621   4.664402   4.732055   7.272606   7.077089
    38  H    8.197907   6.794465   6.280806   8.144541   8.983680
    39  C    3.637388   6.308262   6.463985   4.703656   5.823854
    40  C    4.980251   7.680651   7.844298   6.005373   7.125191
    41  C    5.864302   8.367186   8.707682   7.131448   8.156480
    42  H    5.544553   8.358075   8.380670   6.306026   7.486206
    43  H    6.901963   9.447716   9.769146   8.115763   9.155613
    44  H    6.645547   8.636979   9.255634   8.217953   9.059016
    45  H    3.206426   5.987925   5.934746   3.885405   5.125896
                   16         17         18         19         20
    16  F    0.000000
    17  F    2.200260   0.000000
    18  C    4.351108   3.906264   0.000000
    19  C    3.046012   3.106363   1.406409   0.000000
    20  C    5.299835   4.292551   1.483752   2.619328   0.000000
    21  H    5.779494   4.530642   2.123302   3.311167   1.104545
    22  H    6.177723   5.316916   2.138922   3.325741   1.104309
    23  H    5.019079   3.779658   2.136405   2.778976   1.096522
    24  C    5.337413   5.817284   3.513906   3.250302   4.098007
    25  H    5.834225   6.230359   3.247754   3.338476   3.870478
    26  H    4.363870   5.126584   3.323220   2.651154   4.200388
    27  H    6.057446   6.724290   4.613593   4.281934   5.167601
    28  C    8.833100   7.909760   6.887239   7.181552   5.941194
    29  C    3.179924   3.901112   2.260916   1.454519   3.723400
    30  C    4.486509   4.867903   2.184576   2.269109   3.581627
    31  O    5.044011   4.876639   1.347221   2.267089   2.440472
    32  C    5.398164   6.018544   3.533682   3.611825   4.853855
    33  C    8.029714   6.943807   6.576214   6.730923   5.635282
    34  C    6.635721   5.607177   5.464768   5.464601   4.685998
    35  H    6.174234   4.981210   5.574618   5.432110   4.857786
    36  H    9.909841   8.934476   7.887929   8.243110   6.874516
    37  H    8.621223   7.383448   7.405915   7.543791   6.404419
    38  H    9.266143   8.692948   6.752383   7.168760   5.994870
    39  C    2.950201   4.379107   3.650432   2.630398   5.096229
    40  C    4.168762   5.607010   4.570247   3.821135   6.050065
    41  C    5.245172   6.315777   4.527295   4.202293   5.952896
    42  H    4.537547   6.231784   5.611295   4.751819   7.088922
    43  H    6.201298   7.328641   5.547346   5.287726   6.939656
    44  H    6.420313   6.853058   4.042555   4.426019   5.174112
    45  H    2.299146   4.144711   4.245861   2.989282   5.597946
                   21         22         23         24         25
    21  H    0.000000
    22  H    1.792134   0.000000
    23  H    1.780235   1.797069   0.000000
    24  C    5.163735   3.888119   4.199213   0.000000
    25  H    4.851030   3.508473   4.250515   1.104101   0.000000
    26  H    5.218642   4.269383   4.259210   1.095492   1.801022
    27  H    6.239527   4.872228   5.225362   1.104823   1.791061
    28  C    6.647827   5.497488   5.275432   5.944533   6.393288
    29  C    4.237355   4.329107   4.124085   3.773015   3.664902
    30  C    3.900784   4.023473   4.311415   4.197858   3.714248
    31  O    2.702780   2.795720   3.350545   4.063194   3.480626
    32  C    5.044893   5.195030   5.659259   5.177196   4.571550
    33  C    6.290458   5.451347   4.774706   6.044749   6.603135
    34  C    5.417560   4.694375   3.745274   5.094778   5.725712
    35  H    5.489685   5.099455   3.807020   5.600623   6.274945
    36  H    7.514299   6.369535   6.240869   6.929884   7.333261
    37  H    6.950310   6.299786   5.483728   7.083611   7.656627
    38  H    6.808115   5.248904   5.674540   5.162738   5.403929
    39  C    5.605182   5.699541   5.399209   4.450084   4.478980
    40  C    6.447866   6.574011   6.517392   5.365901   5.196382
    41  C    6.216052   6.366490   6.628038   5.684643   5.241213
    42  H    7.500132   7.624502   7.496778   6.115957   6.032723
    43  H    7.143175   7.304968   7.663521   6.605332   6.101488
    44  H    5.225755   5.384546   6.103257   5.798260   5.035940
    45  H    6.180119   6.244608   5.703358   4.619085   4.892646
                   26         27         28         29         30
    26  H    0.000000
    27  H    1.774229   0.000000
    28  C    6.620761   6.161356   0.000000
    29  C    3.015605   4.673115   8.510646   0.000000
    30  C    3.730655   5.119785   8.863142   1.388853   0.000000
    31  O    3.886069   5.086648   7.973560   2.252575   1.349650
    32  C    4.714285   5.959622  10.143968   2.441561   1.389891
    33  C    6.514676   6.399083   1.407211   8.134278   8.626614
    34  C    5.402078   5.569542   2.439899   6.874634   7.473480
    35  H    5.711598   6.150116   3.418812   6.853842   7.563259
    36  H    7.654035   7.083030   1.088240   9.567917   9.871303
    37  H    7.494102   7.448381   2.161766   8.973438   9.496011
    38  H    6.091096   5.170490   2.170367   8.289682   8.447240
    39  C    3.500970   5.139751   9.532680   1.399380   2.411542
    40  C    4.508927   5.959622  10.731981   2.396981   2.747234
    41  C    5.031370   6.331566  11.009510   2.783261   2.374960
    42  H    5.203060   6.586180  11.574462   3.385959   3.835636
    43  H    5.989761   7.174006  12.024436   3.871450   3.366990
    44  H    5.496259   6.567168  10.557874   3.425501   2.164075
    45  H    3.558730   5.204593   9.524561   2.175132   3.405250
                   31         32         33         34         35
    31  O    0.000000
    32  C    2.444942   0.000000
    33  C    7.790018   9.973034   0.000000
    34  C    6.740391   8.839409   1.394059   0.000000
    35  H    6.905058   8.948527   2.151235   1.084243   0.000000
    36  H    8.936867  11.134895   2.165157   3.419664   4.308089
    37  H    8.647817  10.860802   1.088446   2.148441   2.468824
    38  H    7.583354   9.572688   3.428741   3.928201   5.012309
    39  C    3.562226   2.839862   9.117879   7.811957   7.724454
    40  C    4.086606   2.433357  10.397207   9.120675   9.076989
    41  C    3.660145   1.392327  10.782112   9.576897   9.620221
    42  H    5.174425   3.412315  11.214590   9.916305   9.834443
    43  H    4.574342   2.147536  11.837061  10.646747  10.705177
    44  H    2.758286   1.088257  10.473776   9.419124   9.588680
    45  H    4.426850   3.923479   9.021965   7.679149   7.509580
                   36         37         38         39         40
    36  H    0.000000
    37  H    2.484406   0.000000
    38  H    2.497274   4.321622   0.000000
    39  C   10.606182   9.943866   9.303475   0.000000
    40  C   11.791024  11.251436  10.334956   1.394297   0.000000
    41  C   12.033508  11.666561  10.460108   2.440044   1.407189
    42  H   12.640865  12.057158  11.183691   2.148841   1.088485
    43  H   13.036641  12.732560  11.386672   3.419906   2.165230
    44  H   11.502785  11.367991   9.876667   3.928027   3.428551
    45  H   10.609237   9.805563   9.430427   1.083976   2.152119
                   41         42         43         44         45
    41  C    0.000000
    42  H    2.161653   0.000000
    43  H    1.088253   2.484346   0.000000
    44  H    2.170264   4.321330   2.497115   0.000000
    45  H    3.419188   2.470617   4.308859   5.011624   0.000000
 Stoichiometry    C23H14F6O2
 Framework group  C1[X(C23H14F6O2)]
 Deg. of freedom   129
 Full point group                 C1      NOp   1
 RotChk:  IX=0 Diff= 1.91D-02
 Largest Abelian subgroup         C1      NOp   1
 Largest concise Abelian subgroup C1      NOp   1
                         Standard orientation:                         
 ---------------------------------------------------------------------
 Center     Atomic      Atomic             Coordinates (Angstroms)
 Number     Number       Type             X           Y           Z
 ---------------------------------------------------------------------
      1          6           0       -1.501204   -0.567198   -0.439266
      2          6           0       -2.904933   -0.747185   -0.099358
      3          6           0       -3.251373   -2.007900   -0.564604
      4          8           0       -2.200021   -2.595094   -1.173802
      5          6           0       -1.161238   -1.737901   -1.145934
      6          6           0       -4.521852   -2.549092   -0.407637
      7          6           0       -0.662249    0.599231   -0.152493
      8          6           0       -1.259199    1.977117   -0.044876
      9          6           0        0.670488    0.662529    0.124350
     10          6           0       -0.057305    2.866311   -0.319466
     11          6           0        1.078870    2.099321    0.340338
     12          9           0       -1.724865    2.195826    1.220945
     13          9           0       -2.263496    2.219899   -0.927428
     14          9           0        0.161198    2.887228   -1.664053
     15          9           0       -0.194289    4.142168    0.113899
     16          9           0        2.273112    2.459868   -0.195983
     17          9           0        1.122956    2.363071    1.677226
     18          6           0        1.334025   -1.518664    1.294500
     19          6           0        1.586677   -0.441945    0.425691
     20          6           0        0.157961   -1.792013    2.156865
     21          1           0        0.482657   -1.851727    3.210917
     22          1           0       -0.311789   -2.752556    1.880839
     23          1           0       -0.581780   -0.986646    2.076085
     24          6           0        0.052766   -2.073435   -1.930114
     25          1           0        0.560296   -2.959974   -1.511186
     26          1           0        0.747030   -1.226681   -1.963409
     27          1           0       -0.243252   -2.300989   -2.969935
     28          6           0       -5.469010   -1.769068    0.250440
     29          6           0        2.962376   -0.638501   -0.003777
     30          6           0        3.386854   -1.811371    0.607049
     31          8           0        2.405052   -2.332157    1.372818
     32          6           0        4.657221   -2.343790    0.421323
     33          6           0       -5.137007   -0.489956    0.734061
     34          6           0       -3.855351    0.033061    0.569096
     35          1           0       -3.618662    1.017677    0.956513
     36          1           0       -6.476060   -2.156577    0.391695
     37          1           0       -5.892416    0.101211    1.248448
     38          1           0       -4.763285   -3.540284   -0.786495
     39          6           0        3.822357    0.042164   -0.872911
     40          6           0        5.102266   -0.474152   -1.071196
     41          6           0        5.519028   -1.653822   -0.427093
     42          1           0        5.788199    0.041713   -1.740658
     43          1           0        6.522388   -2.038769   -0.598495
     44          1           0        4.961274   -3.263210    0.917833
     45          1           0        3.512611    0.939830   -1.395650
 ---------------------------------------------------------------------
 Rotational constants (GHZ):      0.2225602      0.1283306      0.0948097
 Leave Link  202 at Sat Jun 27 18:40:29 2020, MaxMem=   536870912 cpu:         0.0
 (Enter /pbs_home/pkowalski/g09d01/g09/l301.exe)
 Basis read from rwf:  (5D, 7F)
 No pseudopotential information found on rwf file.
 There are   535 symmetry adapted cartesian basis functions of A   symmetry.
 There are   504 symmetry adapted basis functions of A   symmetry.
   504 basis functions,   873 primitive gaussians,   535 cartesian basis functions
   111 alpha electrons      111 beta electrons
       nuclear repulsion energy      3304.3593738096 Hartrees.
 IExCor=20419 DFT=T Ex+Corr=CAM-B3LYP ExCW=0 ScaHFX=  1.000000
 ScaDFX=  1.000000  1.000000  1.000000  0.810000 ScalE2=  1.000000  1.000000
 IRadAn=      0 IRanWt=     -1 IRanGd=            0 ICorTp=0 IEmpDi=131
  HFx wShort=  0.000000 wLong=  0.330000 cFull=  0.190000 cShort=  0.000000 cLong=  0.460000
  DFx wShort=  0.000000 wLong=  0.330000 cFull=  0.190000 cShort=  0.000000 cLong=  0.460000
 NAtoms=   45 NActive=   45 NUniq=   45 SFac= 1.00D+00 NAtFMM=   60 NAOKFM=F Big=F
 Integral buffers will be    131072 words long.
 Raffenetti 2 integral format.
 Two-electron integral symmetry is turned on.
 R6Disp:  Grimme-D3 Dispersion energy=       -0.0380266369 Hartrees.
 Nuclear repulsion after empirical dispersion term =     3304.3213471726 Hartrees.
 No density basis found on file   724.
 Leave Link  301 at Sat Jun 27 18:40:29 2020, MaxMem=   536870912 cpu:         0.6
 (Enter /pbs_home/pkowalski/g09d01/g09/l302.exe)
 NPDir=0 NMtPBC=     1 NCelOv=     1 NCel=       1 NClECP=     1 NCelD=      1
         NCelK=      1 NCelE2=     1 NClLst=     1 CellRange=     0.0.
 One-electron integrals computed using PRISM.
 NBasis=   504 RedAO= T EigKep=  2.43D-04  NBF=   504
 NBsUse=   504 1.00D-06 EigRej= -1.00D+00 NBFU=   504
 Precomputing XC quadrature grid using
 IXCGrd= 4 IRadAn=           0 IRanWt=          -1 IRanGd=           0 AccXCQ= 0.00D+00.
 Generated NRdTot=       0 NPtTot=           0 NUsed=           0 NTot=          32
 NSgBfM=   524   524   524   524   524 MxSgAt=    45 MxSgA2=    45.
 Leave Link  302 at Sat Jun 27 18:40:30 2020, MaxMem=   536870912 cpu:         9.8
 (Enter /pbs_home/pkowalski/g09d01/g09/l303.exe)
 DipDrv:  MaxL=1.
 Leave Link  303 at Sat Jun 27 18:40:31 2020, MaxMem=   536870912 cpu:         1.1
 (Enter /pbs_home/pkowalski/g09d01/g09/l401.exe)
 Initial guess from the checkpoint file:  "dae0097freq_open_cam-b3lyp_air_D3.chk"
 B after Tr=     0.000000    0.000000    0.000000
         Rot=    0.999989    0.001712   -0.004132   -0.001651 Ang=   0.55 deg.
 Guess basis will be translated and rotated to current coordinates.
 JPrj=2 DoOrth=T DoCkMO=T.
 Generating alternative initial guess.
 ExpMin= 1.22D-01 ExpMax= 2.89D+03 ExpMxC= 4.35D+02 IAcc=1 IRadAn=         1 AccDes= 0.00D+00
 Harris functional with IExCor=20419 and IRadAn=       1 diagonalized for initial guess.
 HarFok:  IExCor=20419 AccDes= 0.00D+00 IRadAn=         1 IDoV= 1 UseB2=F ITyADJ=14
 ICtDFT=  3500011 ScaDFX=  1.000000  1.000000  1.000000  1.000000
 FoFCou: FMM=F IPFlag=           0 FMFlag=      100000 FMFlg1=           0
         NFxFlg=           0 DoJE=T BraDBF=F KetDBF=T FulRan=T
         wScrn=  0.000000 ICntrl=     500 IOpCl=  0 I1Cent=   200000004 NGrid=           0
         NMat0=    1 NMatS0=      1 NMatT0=    0 NMatD0=    1 NMtDS0=    0 NMtDT0=    0
 Petite list used in FoFCou.
 Harris En= -1576.06497286460    
 Leave Link  401 at Sat Jun 27 18:40:34 2020, MaxMem=   536870912 cpu:        25.9
 (Enter /pbs_home/pkowalski/g09d01/g09/l502.exe)
 Closed shell SCF:
 Using DIIS extrapolation, IDIIS=  1040.
 Integral symmetry usage will be decided dynamically.
 IVT=      885537 IEndB=      885537 NGot=   536870912 MDV=   536288776
 LenX=   536288776 LenY=   536002016
 Requested convergence on RMS density matrix=1.00D-08 within 128 cycles.
 Requested convergence on MAX density matrix=1.00D-06.
 Requested convergence on             energy=1.00D-06.
 No special actions if energy rises.
 Fock matrices will be formed incrementally for  20 cycles.
 Integral accuracy reduced to 1.0D-05 until final iterations.

 Cycle   1  Pass 0  IDiag  1:
 FoFJK:  IHMeth= 1 ICntrl=       0 DoSepK=T KAlg= 0 I1Cent=   0 FoldK=F
 IRaf=         1 NMat=   1 IRICut=       1 DoRegI=T DoRafI=F ISym2E= 0.
 FoFCou: FMM=F IPFlag=           0 FMFlag=      100000 FMFlg1=           0
         NFxFlg=           0 DoJE=T BraDBF=F KetDBF=F FulRan=T
         wScrn=  0.000000 ICntrl=     500 IOpCl=  0 I1Cent=           0 NGrid=           0
         NMat0=    1 NMatS0=      1 NMatT0=    0 NMatD0=    1 NMtDS0=    0 NMtDT0=    0
 Symmetry not used in FoFCou.
 E= -1632.50721636249    
 DIIS: error= 4.28D-03 at cycle   1 NSaved=   1.
 NSaved= 1 IEnMin= 1 EnMin= -1632.50721636249     IErMin= 1 ErrMin= 4.28D-03
 ErrMax= 4.28D-03  0.00D+00 EMaxC= 1.00D-01 BMatC= 2.01D-02 BMatP= 2.01D-02
 IDIUse=3 WtCom= 9.57D-01 WtEn= 4.28D-02
 Coeff-Com:  0.100D+01
 Coeff-En:   0.100D+01
 Coeff:      0.100D+01
 Gap=     0.605 Goal=   None    Shift=    0.000
 GapD=    0.605 DampG=2.000 DampE=1.000 DampFc=2.0000 IDamp=-1.
 RMSDP=6.57D-04 MaxDP=2.38D-02              OVMax= 2.08D-02

 Cycle   2  Pass 0  IDiag  1:
 RMSU=  6.57D-04    CP:  1.00D+00
 E= -1632.53153308362     Delta-E=       -0.024316721134 Rises=F Damp=F
 DIIS: error= 1.10D-03 at cycle   2 NSaved=   2.
 NSaved= 2 IEnMin= 2 EnMin= -1632.53153308362     IErMin= 2 ErrMin= 1.10D-03
 ErrMax= 1.10D-03  0.00D+00 EMaxC= 1.00D-01 BMatC= 1.21D-03 BMatP= 2.01D-02
 IDIUse=3 WtCom= 9.89D-01 WtEn= 1.10D-02
 Coeff-Com: -0.634D-03 0.100D+01
 Coeff-En:   0.000D+00 0.100D+01
 Coeff:     -0.627D-03 0.100D+01
 Gap=     0.237 Goal=   None    Shift=    0.000
 RMSDP=1.67D-04 MaxDP=8.54D-03 DE=-2.43D-02 OVMax= 1.04D-02

 Cycle   3  Pass 0  IDiag  1:
 RMSU=  1.63D-04    CP:  1.00D+00  1.06D+00
 E= -1632.53233204807     Delta-E=       -0.000798964447 Rises=F Damp=F
 DIIS: error= 1.59D-03 at cycle   3 NSaved=   3.
 NSaved= 3 IEnMin= 3 EnMin= -1632.53233204807     IErMin= 2 ErrMin= 1.10D-03
 ErrMax= 1.59D-03  0.00D+00 EMaxC= 1.00D-01 BMatC= 1.25D-03 BMatP= 1.21D-03
 IDIUse=3 WtCom= 9.84D-01 WtEn= 1.59D-02
 Coeff-Com: -0.581D-01 0.534D+00 0.524D+00
 Coeff-En:   0.000D+00 0.252D+00 0.748D+00
 Coeff:     -0.571D-01 0.530D+00 0.527D+00
 Gap=     0.237 Goal=   None    Shift=    0.000
 RMSDP=9.40D-05 MaxDP=4.56D-03 DE=-7.99D-04 OVMax= 5.60D-03

 Cycle   4  Pass 0  IDiag  1:
 RMSU=  6.21D-05    CP:  1.00D+00  1.09D+00  5.93D-01
 E= -1632.53340176936     Delta-E=       -0.001069721291 Rises=F Damp=F
 DIIS: error= 3.07D-04 at cycle   4 NSaved=   4.
 NSaved= 4 IEnMin= 4 EnMin= -1632.53340176936     IErMin= 4 ErrMin= 3.07D-04
 ErrMax= 3.07D-04  0.00D+00 EMaxC= 1.00D-01 BMatC= 5.28D-05 BMatP= 1.21D-03
 IDIUse=3 WtCom= 9.97D-01 WtEn= 3.07D-03
 Coeff-Com: -0.201D-01 0.876D-01 0.188D+00 0.744D+00
 Coeff-En:   0.000D+00 0.000D+00 0.000D+00 0.100D+01
 Coeff:     -0.201D-01 0.874D-01 0.188D+00 0.745D+00
 Gap=     0.237 Goal=   None    Shift=    0.000
 RMSDP=2.51D-05 MaxDP=1.37D-03 DE=-1.07D-03 OVMax= 1.72D-03

 Cycle   5  Pass 0  IDiag  1:
 RMSU=  2.23D-05    CP:  1.00D+00  1.09D+00  6.56D-01  9.28D-01
 E= -1632.53344966584     Delta-E=       -0.000047896485 Rises=F Damp=F
 DIIS: error= 1.44D-04 at cycle   5 NSaved=   5.
 NSaved= 5 IEnMin= 5 EnMin= -1632.53344966584     IErMin= 5 ErrMin= 1.44D-04
 ErrMax= 1.44D-04  0.00D+00 EMaxC= 1.00D-01 BMatC= 1.19D-05 BMatP= 5.28D-05
 IDIUse=3 WtCom= 9.99D-01 WtEn= 1.44D-03
 Coeff-Com: -0.774D-04-0.482D-01 0.276D-02 0.359D+00 0.686D+00
 Coeff-En:   0.000D+00 0.000D+00 0.000D+00 0.000D+00 0.100D+01
 Coeff:     -0.772D-04-0.481D-01 0.276D-02 0.359D+00 0.687D+00
 Gap=     0.237 Goal=   None    Shift=    0.000
 RMSDP=1.20D-05 MaxDP=3.95D-04 DE=-4.79D-05 OVMax= 1.02D-03

 Cycle   6  Pass 0  IDiag  1:
 RMSU=  9.34D-06    CP:  1.00D+00  1.10D+00  6.76D-01  1.02D+00  8.21D-01
 E= -1632.53346148334     Delta-E=       -0.000011817501 Rises=F Damp=F
 DIIS: error= 2.81D-05 at cycle   6 NSaved=   6.
 NSaved= 6 IEnMin= 6 EnMin= -1632.53346148334     IErMin= 6 ErrMin= 2.81D-05
 ErrMax= 2.81D-05  0.00D+00 EMaxC= 1.00D-01 BMatC= 1.42D-06 BMatP= 1.19D-05
 IDIUse=1 WtCom= 1.00D+00 WtEn= 0.00D+00
 Coeff-Com:  0.186D-02-0.317D-01-0.166D-01 0.106D+00 0.338D+00 0.602D+00
 Coeff:      0.186D-02-0.317D-01-0.166D-01 0.106D+00 0.338D+00 0.602D+00
 Gap=     0.237 Goal=   None    Shift=    0.000
 RMSDP=4.17D-06 MaxDP=1.88D-04 DE=-1.18D-05 OVMax= 4.41D-04

 Initial convergence to 1.0D-05 achieved.  Increase integral accuracy.
 Cycle   7  Pass 1  IDiag  1:
 E= -1632.53364740865     Delta-E=       -0.000185925306 Rises=F Damp=F
 DIIS: error= 1.90D-04 at cycle   1 NSaved=   1.
 NSaved= 1 IEnMin= 1 EnMin= -1632.53364740865     IErMin= 1 ErrMin= 1.90D-04
 ErrMax= 1.90D-04  0.00D+00 EMaxC= 1.00D-01 BMatC= 9.01D-06 BMatP= 9.01D-06
 IDIUse=3 WtCom= 9.98D-01 WtEn= 1.90D-03
 Coeff-Com:  0.100D+01
 Coeff-En:   0.100D+01
 Coeff:      0.100D+01
 Gap=     0.237 Goal=   None    Shift=    0.000
 RMSDP=4.17D-06 MaxDP=1.88D-04 DE=-1.86D-04 OVMax= 3.55D-04

 Cycle   8  Pass 1  IDiag  1:
 RMSU=  1.71D-04    CP:  1.00D+00
 E= -1632.53365635666     Delta-E=       -0.000008948010 Rises=F Damp=F
 DIIS: error= 1.04D-05 at cycle   2 NSaved=   2.
 NSaved= 2 IEnMin= 2 EnMin= -1632.53365635666     IErMin= 2 ErrMin= 1.04D-05
 ErrMax= 1.04D-05  0.00D+00 EMaxC= 1.00D-01 BMatC= 1.74D-07 BMatP= 9.01D-06
 IDIUse=1 WtCom= 1.00D+00 WtEn= 0.00D+00
 Coeff-Com:  0.194D-02 0.998D+00
 Coeff:      0.194D-02 0.998D+00
 Gap=     0.237 Goal=   None    Shift=    0.000
 RMSDP=7.11D-06 MaxDP=2.24D-04 DE=-8.95D-06 OVMax= 2.81D-04

 Cycle   9  Pass 1  IDiag  1:
 RMSU=  3.06D-06    CP:  1.00D+00  1.04D+00
 E= -1632.53365620107     Delta-E=        0.000000155590 Rises=F Damp=F
 DIIS: error= 1.69D-05 at cycle   3 NSaved=   3.
 NSaved= 3 IEnMin= 2 EnMin= -1632.53365635666     IErMin= 2 ErrMin= 1.04D-05
 ErrMax= 1.69D-05  0.00D+00 EMaxC= 1.00D-01 BMatC= 3.68D-07 BMatP= 1.74D-07
 IDIUse=1 WtCom= 1.00D+00 WtEn= 0.00D+00
 Coeff-Com: -0.185D-01 0.607D+00 0.412D+00
 Coeff:     -0.185D-01 0.607D+00 0.412D+00
 Gap=     0.237 Goal=   None    Shift=    0.000
 RMSDP=1.63D-06 MaxDP=6.55D-05 DE= 1.56D-07 OVMax= 1.73D-04

 Cycle  10  Pass 1  IDiag  1:
 RMSU=  1.08D-06    CP:  1.00D+00  1.04D+00  6.18D-01
 E= -1632.53365654310     Delta-E=       -0.000000342031 Rises=F Damp=F
 DIIS: error= 2.00D-06 at cycle   4 NSaved=   4.
 NSaved= 4 IEnMin= 4 EnMin= -1632.53365654310     IErMin= 4 ErrMin= 2.00D-06
 ErrMax= 2.00D-06  0.00D+00 EMaxC= 1.00D-01 BMatC= 2.37D-09 BMatP= 1.74D-07
 IDIUse=1 WtCom= 1.00D+00 WtEn= 0.00D+00
 Coeff-Com: -0.676D-02 0.197D+00 0.144D+00 0.666D+00
 Coeff:     -0.676D-02 0.197D+00 0.144D+00 0.666D+00
 Gap=     0.237 Goal=   None    Shift=    0.000
 RMSDP=1.76D-07 MaxDP=9.92D-06 DE=-3.42D-07 OVMax= 1.67D-05

 Cycle  11  Pass 1  IDiag  1:
 RMSU=  1.40D-07    CP:  1.00D+00  1.04D+00  6.46D-01  1.02D+00
 E= -1632.53365654549     Delta-E=       -0.000000002385 Rises=F Damp=F
 DIIS: error= 1.24D-06 at cycle   5 NSaved=   5.
 NSaved= 5 IEnMin= 5 EnMin= -1632.53365654549     IErMin= 5 ErrMin= 1.24D-06
 ErrMax= 1.24D-06  0.00D+00 EMaxC= 1.00D-01 BMatC= 6.55D-10 BMatP= 2.37D-09
 IDIUse=1 WtCom= 1.00D+00 WtEn= 0.00D+00
 Coeff-Com:  0.112D-02-0.473D-01-0.327D-01 0.309D+00 0.770D+00
 Coeff:      0.112D-02-0.473D-01-0.327D-01 0.309D+00 0.770D+00
 Gap=     0.237 Goal=   None    Shift=    0.000
 RMSDP=1.12D-07 MaxDP=4.13D-06 DE=-2.38D-09 OVMax= 1.04D-05

 Cycle  12  Pass 1  IDiag  1:
 RMSU=  7.78D-08    CP:  1.00D+00  1.04D+00  6.51D-01  1.08D+00  1.03D+00
 E= -1632.53365654621     Delta-E=       -0.000000000723 Rises=F Damp=F
 DIIS: error= 2.00D-07 at cycle   6 NSaved=   6.
 NSaved= 6 IEnMin= 6 EnMin= -1632.53365654621     IErMin= 6 ErrMin= 2.00D-07
 ErrMax= 2.00D-07  0.00D+00 EMaxC= 1.00D-01 BMatC= 6.06D-11 BMatP= 6.55D-10
 IDIUse=1 WtCom= 1.00D+00 WtEn= 0.00D+00
 Coeff-Com:  0.109D-02-0.377D-01-0.289D-01 0.711D-01 0.311D+00 0.684D+00
 Coeff:      0.109D-02-0.377D-01-0.289D-01 0.711D-01 0.311D+00 0.684D+00
 Gap=     0.237 Goal=   None    Shift=    0.000
 RMSDP=3.70D-08 MaxDP=1.76D-06 DE=-7.23D-10 OVMax= 2.76D-06

 Cycle  13  Pass 1  IDiag  1:
 RMSU=  3.24D-08    CP:  1.00D+00  1.04D+00  6.51D-01  1.10D+00  1.07D+00
                    CP:  1.04D+00
 E= -1632.53365654616     Delta-E=        0.000000000047 Rises=F Damp=F
 DIIS: error= 8.90D-08 at cycle   7 NSaved=   7.
 NSaved= 7 IEnMin= 6 EnMin= -1632.53365654621     IErMin= 7 ErrMin= 8.90D-08
 ErrMax= 8.90D-08  0.00D+00 EMaxC= 1.00D-01 BMatC= 6.85D-12 BMatP= 6.06D-11
 IDIUse=1 WtCom= 1.00D+00 WtEn= 0.00D+00
 Coeff-Com:  0.104D-03-0.213D-02-0.334D-02-0.319D-01-0.592D-01 0.185D+00
 Coeff-Com:  0.911D+00
 Coeff:      0.104D-03-0.213D-02-0.334D-02-0.319D-01-0.592D-01 0.185D+00
 Coeff:      0.911D+00
 Gap=     0.237 Goal=   None    Shift=    0.000
 RMSDP=1.57D-08 MaxDP=5.55D-07 DE= 4.73D-11 OVMax= 2.39D-06

 Cycle  14  Pass 1  IDiag  1:
 RMSU=  1.02D-08    CP:  1.00D+00  1.04D+00  6.50D-01  1.10D+00  1.09D+00
                    CP:  1.17D+00  1.12D+00
 E= -1632.53365654626     Delta-E=       -0.000000000095 Rises=F Damp=F
 DIIS: error= 2.84D-08 at cycle   8 NSaved=   8.
 NSaved= 8 IEnMin= 8 EnMin= -1632.53365654626     IErMin= 8 ErrMin= 2.84D-08
 ErrMax= 2.84D-08  0.00D+00 EMaxC= 1.00D-01 BMatC= 9.08D-13 BMatP= 6.85D-12
 IDIUse=1 WtCom= 1.00D+00 WtEn= 0.00D+00
 Coeff-Com: -0.777D-04 0.330D-02 0.162D-02-0.183D-01-0.556D-01-0.100D-01
 Coeff-Com:  0.328D+00 0.751D+00
 Coeff:     -0.777D-04 0.330D-02 0.162D-02-0.183D-01-0.556D-01-0.100D-01
 Coeff:      0.328D+00 0.751D+00
 Gap=     0.237 Goal=   None    Shift=    0.000
 RMSDP=5.03D-09 MaxDP=1.51D-07 DE=-9.46D-11 OVMax= 5.47D-07

 SCF Done:  E(RCAM-B3LYP) =  -1632.53365655     A.U. after   14 cycles
            NFock= 14  Conv=0.50D-08     -V/T= 2.0086
 KE= 1.618559181661D+03 PE=-1.043313189142D+04 EE= 3.877717706045D+03
 Leave Link  502 at Sat Jun 27 18:47:01 2020, MaxMem=   536870912 cpu:      3084.6
 (Enter /pbs_home/pkowalski/g09d01/g09/l701.exe)
 Compute integral first derivatives.
 ... and contract with generalized density number  0.
 R6Disp: Adding Grimme-D3 dispersion energy 1st derivatives to the gradient.
 Leave Link  701 at Sat Jun 27 18:47:01 2020, MaxMem=   536870912 cpu:         4.4
 (Enter /pbs_home/pkowalski/g09d01/g09/l702.exe)
 L702 exits ... SP integral derivatives will be done elsewhere.
 Leave Link  702 at Sat Jun 27 18:47:02 2020, MaxMem=   536870912 cpu:         0.2
 (Enter /pbs_home/pkowalski/g09d01/g09/l703.exe)
 Compute integral first derivatives, UseDBF=F ICtDFT=           0.
 Integral derivatives from FoFJK, PRISM(SPDF).
 Calling FoFJK, ICntrl=      2127 FMM=F ISym2X=0 I1Cent= 0 IOpClX= 0 NMat=1 NMatS=1 NMatT=0.
 FoFJK:  IHMeth= 1 ICntrl=    2127 DoSepK=T KAlg= 0 I1Cent=   0 FoldK=F
 IRaf=         1 NMat=   1 IRICut=       1 DoRegI=T DoRafI=F ISym2E= 0.
 FoFCou: FMM=F IPFlag=           0 FMFlag=      100000 FMFlg1=         800
         NFxFlg=           0 DoJE=F BraDBF=F KetDBF=F FulRan=T
         wScrn=  0.000000 ICntrl=    2527 IOpCl=  0 I1Cent=           0 NGrid=           0
         NMat0=    1 NMatS0=      1 NMatT0=    0 NMatD0=    1 NMtDS0=    0 NMtDT0=    0
 Symmetry not used in FoFCou.
 Leave Link  703 at Sat Jun 27 18:49:30 2020, MaxMem=   536870912 cpu:      1187.8
 (Enter /pbs_home/pkowalski/g09d01/g09/l716.exe)
 Dipole        = 3.43121749D-02-1.52117466D+00-8.33873293D-02
 ***** Axes restored to original set *****
 -------------------------------------------------------------------
 Center     Atomic                   Forces (Hartrees/Bohr)
 Number     Number              X              Y              Z
 -------------------------------------------------------------------
      1        6          -0.002641281   -0.026546284   -0.008156550
      2        6           0.011685982    0.009114725    0.009114956
      3        6          -0.012019665    0.004533527   -0.003257069
      4        8           0.004948495   -0.011026102   -0.003949387
      5        6           0.015768835    0.037312188    0.008346684
      6        6          -0.002474396    0.001392061   -0.000168699
      7        6          -0.004061281   -0.011461441    0.002840710
      8        6          -0.007672825   -0.000547040   -0.013133172
      9        6          -0.008182420   -0.004737315    0.002662322
     10        6           0.018022195    0.017069498   -0.010165158
     11        6           0.004163282   -0.002405612    0.009671924
     12        9           0.005609040   -0.001845770   -0.009292326
     13        9           0.000445074   -0.000264490    0.016162884
     14        9          -0.005331220    0.009066013    0.010260691
     15        9          -0.008015517   -0.017089350    0.000270651
     16        9          -0.011685744    0.002579758    0.001916836
     17        9           0.007378990   -0.003814005   -0.008887982
     18        6           0.025175490    0.021299933   -0.025267750
     19        6          -0.020001135   -0.008614121    0.019391533
     20        6           0.000111192   -0.005178357    0.004921855
     21        1          -0.001070522   -0.002331592   -0.001920628
     22        1           0.000256393    0.002870859    0.000387752
     23        1           0.000517472   -0.002283439   -0.000581324
     24        6          -0.005814319   -0.002770327   -0.003032547
     25        1           0.002908793    0.000924456   -0.000988577
     26        1          -0.001786099    0.000139156    0.002488917
     27        1          -0.001876743   -0.000786544    0.002887062
     28        6           0.006346429   -0.001915080    0.002071667
     29        6           0.001104504    0.011136646   -0.013817926
     30        6           0.008548094   -0.008805765    0.003827088
     31        8          -0.010357747    0.001720225    0.005673487
     32        6           0.002203257   -0.001852212    0.000059200
     33        6           0.004977495   -0.005324955    0.001222012
     34        6          -0.012180792    0.000935546   -0.003320534
     35        1           0.001826181    0.000994404    0.000854539
     36        1          -0.002095941    0.000422323   -0.000806916
     37        1          -0.000906993    0.002034344   -0.000263087
     38        1          -0.000331239   -0.001883444   -0.000246880
     39        6           0.005536556   -0.011029629    0.004822234
     40        6          -0.006589699    0.003063553   -0.000387627
     41        6          -0.004478699    0.004810682   -0.002311350
     42        1           0.002157224   -0.000398080   -0.000497087
     43        1           0.001357848   -0.001531623    0.001009673
     44        1          -0.001489484   -0.000616421    0.001073623
     45        1           0.000014939    0.003639098   -0.001485722
 -------------------------------------------------------------------
 Cartesian Forces:  Max     0.037312188 RMS     0.008460130
 Leave Link  716 at Sat Jun 27 18:49:30 2020, MaxMem=   536870912 cpu:         0.2
 (Enter /pbs_home/pkowalski/g09d01/g09/l103.exe)

 GradGradGradGradGradGradGradGradGradGradGradGradGradGradGradGradGradGrad
 Berny optimization.
 Using GEDIIS/GDIIS optimizer.
 FormGI is forming the generalized inverse of G from B-inverse, IUseBI=4.
 GSVD:  received Info=                   1 from GESDD.
 Internal  Forces:  Max     0.029760610 RMS     0.004237512
 Search for a local minimum.
 Step number   2 out of a maximum of  270
 All quantities printed in internal units (Hartrees-Bohrs-Radians)
 RMS Force = .42375D-02 SwitMx=.10000D-02 MixMth= 1
 Mixed Optimization -- RFO/linear search
 Update second derivatives using D2CorX and points    1    2
 DE= -3.55D-02 DEPred=-3.55D-02 R= 1.00D+00
 TightC=F SS=  1.41D+00  RLast= 3.53D-01 DXNew= 5.0454D-01 1.0582D+00
 Trust test= 1.00D+00 RLast= 3.53D-01 DXMaxT set to 5.05D-01
 ITU=  1  0
 Use linear search instead of GDIIS.
     Eigenvalues ---    0.00747   0.00825   0.00829   0.00835   0.00914
     Eigenvalues ---    0.01046   0.01065   0.01093   0.01155   0.01157
     Eigenvalues ---    0.01192   0.01471   0.01496   0.01598   0.01850
     Eigenvalues ---    0.01858   0.02002   0.02003   0.02018   0.02018
     Eigenvalues ---    0.02022   0.02022   0.02063   0.02066   0.02091
     Eigenvalues ---    0.02093   0.02112   0.02113   0.02210   0.02212
     Eigenvalues ---    0.02269   0.02273   0.04953   0.05204   0.07215
     Eigenvalues ---    0.07289   0.07524   0.07576   0.07704   0.08233
     Eigenvalues ---    0.09335   0.10052   0.10294   0.11070   0.12069
     Eigenvalues ---    0.12094   0.13977   0.15918   0.15999   0.15999
     Eigenvalues ---    0.16000   0.16000   0.16000   0.16000   0.16000
     Eigenvalues ---    0.16000   0.16000   0.16000   0.16000   0.16000
     Eigenvalues ---    0.16046   0.16881   0.21745   0.22000   0.22061
     Eigenvalues ---    0.22603   0.22679   0.23911   0.24311   0.24457
     Eigenvalues ---    0.24517   0.24585   0.24846   0.24898   0.24928
     Eigenvalues ---    0.24943   0.24959   0.24979   0.24991   0.26115
     Eigenvalues ---    0.29136   0.29258   0.30331   0.31370   0.32321
     Eigenvalues ---    0.32646   0.32650   0.32653   0.32664   0.32790
     Eigenvalues ---    0.32887   0.33049   0.33181   0.33282   0.33397
     Eigenvalues ---    0.34401   0.35597   0.35666   0.35720   0.35724
     Eigenvalues ---    0.35733   0.35734   0.35735   0.36242   0.36532
     Eigenvalues ---    0.37014   0.40452   0.40474   0.41523   0.41552
     Eigenvalues ---    0.44657   0.44691   0.45398   0.45545   0.45567
     Eigenvalues ---    0.45684   0.46134   0.46368   0.46530   0.47606
     Eigenvalues ---    0.48113   0.48234   0.48355   0.49341   0.51075
     Eigenvalues ---    0.52420   0.53664   0.54122   0.54225
 RFO step:  Lambda=-1.13622442D-02 EMin= 7.47080122D-03
 Quartic linear search produced a step of  0.54352.
 Iteration  1 RMS(Cart)=  0.18398365 RMS(Int)=  0.00470754
 Iteration  2 RMS(Cart)=  0.01192299 RMS(Int)=  0.00057461
 Iteration  3 RMS(Cart)=  0.00003118 RMS(Int)=  0.00057440
 Iteration  4 RMS(Cart)=  0.00000007 RMS(Int)=  0.00057440
 ITry= 1 IFail=0 DXMaxC= 1.08D+00 DCOld= 1.00D+10 DXMaxT= 5.05D-01 DXLimC= 3.00D+00 Rises=F
 Variable       Old X    -DE/DX   Delta X   Delta X   Delta X     New X
                                 (Linear)    (Quad)   (Total)
    R1        2.75044   0.00181  -0.00680   0.01434   0.00761   2.75805
    R2        2.66277  -0.02976  -0.07294  -0.04878  -0.12184   2.54093
    R3        2.76872  -0.00971  -0.03263  -0.00561  -0.03824   2.73048
    R4        2.62249   0.00664   0.00761   0.01737   0.02506   2.64754
    R5        2.64488   0.00185   0.00028   0.00658   0.00686   2.65175
    R6        2.55026   0.00588   0.00498   0.01306   0.01806   2.56832
    R7        2.62641  -0.00179  -0.00404  -0.00037  -0.00446   2.62194
    R8        2.54561   0.00183  -0.00352   0.00724   0.00360   2.54922
    R9        2.80376  -0.00250  -0.01165   0.00244  -0.00922   2.79455
   R10        2.63114  -0.00378  -0.01112  -0.00128  -0.01239   2.61875
   R11        2.05649   0.00173   0.00626  -0.00001   0.00625   2.06274
   R12        2.84496   0.00329   0.00202   0.01161   0.01361   2.85857
   R13        2.57505  -0.00496   0.00418  -0.02135  -0.01716   2.55789
   R14        2.87252   0.00462   0.00471   0.02104   0.02577   2.89828
   R15        2.58207  -0.00932  -0.01981  -0.00785  -0.02766   2.55441
   R16        2.56784  -0.01558  -0.02672  -0.01988  -0.04659   2.52125
   R17        2.85205   0.00112   0.00011   0.00313   0.00327   2.85532
   R18        2.77093  -0.00787  -0.02573  -0.00494  -0.03067   2.74026
   R19        2.87494   0.00402   0.00175   0.02088   0.02260   2.89754
   R20        2.57454  -0.01441  -0.02822  -0.01532  -0.04354   2.53099
   R21        2.55943  -0.01876  -0.03038  -0.02568  -0.05605   2.50338
   R22        2.56603  -0.01173  -0.02081  -0.01343  -0.03424   2.53178
   R23        2.57640  -0.01080  -0.02240  -0.00964  -0.03204   2.54436
   R24        2.65773  -0.02879  -0.07296  -0.04356  -0.11645   2.54127
   R25        2.80388  -0.00246  -0.01195   0.00296  -0.00899   2.79490
   R26        2.54588   0.00285  -0.00329   0.01034   0.00690   2.55278
   R27        2.74864  -0.00055  -0.00646   0.00362  -0.00264   2.74600
   R28        2.08729  -0.00223  -0.00505  -0.00419  -0.00924   2.07805
   R29        2.08684  -0.00209  -0.00540  -0.00314  -0.00854   2.07830
   R30        2.07213  -0.00166  -0.00883   0.00291  -0.00591   2.06621
   R31        2.08645  -0.00202  -0.00558  -0.00259  -0.00817   2.07828
   R32        2.07018  -0.00118  -0.00849   0.00472  -0.00378   2.06640
   R33        2.08781  -0.00225  -0.00485  -0.00454  -0.00939   2.07842
   R34        2.65924  -0.00086  -0.00059  -0.00412  -0.00466   2.65458
   R35        2.05648   0.00228   0.00624   0.00233   0.00857   2.06504
   R36        2.62455   0.00585   0.00798   0.01394   0.02196   2.64651
   R37        2.64445   0.00120   0.00048   0.00396   0.00447   2.64891
   R38        2.55047   0.00582   0.00433   0.01388   0.01803   2.56850
   R39        2.62651  -0.00173  -0.00391  -0.00037  -0.00431   2.62220
   R40        2.63112  -0.00326  -0.01111   0.00071  -0.01043   2.62069
   R41        2.05651   0.00173   0.00626   0.00000   0.00626   2.06277
   R42        2.63439  -0.00463  -0.01112  -0.00442  -0.01548   2.61891
   R43        2.05687   0.00224   0.00633   0.00203   0.00837   2.06523
   R44        2.04892   0.00203   0.00877  -0.00177   0.00700   2.05593
   R45        2.63484  -0.00486  -0.01097  -0.00528  -0.01622   2.61862
   R46        2.04842   0.00318   0.00868   0.00303   0.01171   2.06012
   R47        2.65920  -0.00043  -0.00066  -0.00228  -0.00293   2.65627
   R48        2.05694   0.00224   0.00637   0.00203   0.00839   2.06533
   R49        2.05650   0.00227   0.00626   0.00227   0.00852   2.06502
    A1        1.82045   0.00726   0.01602   0.01618   0.03064   1.85109
    A2        2.22055   0.00482  -0.00887   0.04408   0.03457   2.25513
    A3        2.24139  -0.01203  -0.00709  -0.05750  -0.06493   2.17646
    A4        1.84919  -0.00473  -0.00488  -0.01806  -0.02334   1.82585
    A5        2.34273   0.00977   0.01450   0.03283   0.04750   2.39023
    A6        2.09097  -0.00503  -0.00963  -0.01429  -0.02389   2.06709
    A7        1.93064  -0.00500  -0.01982   0.00471  -0.01556   1.91508
    A8        2.14609   0.00407   0.01286   0.00800   0.02090   2.16699
    A9        2.20644   0.00093   0.00697  -0.01264  -0.00538   2.20106
   A10        1.89077  -0.00262   0.00262  -0.01335  -0.01179   1.87897
   A11        1.93158   0.00524   0.00653   0.01638   0.02175   1.95333
   A12        2.27887   0.00401   0.01693   0.00701   0.02417   2.30304
   A13        2.06705  -0.00919  -0.02367  -0.01869  -0.04238   2.02467
   A14        2.04550  -0.00323  -0.01131  -0.00419  -0.01561   2.02989
   A15        2.11548   0.00074   0.00380  -0.00298   0.00087   2.11635
   A16        2.12220   0.00249   0.00751   0.00718   0.01474   2.13694
   A17        2.11249   0.00269  -0.02017   0.04257   0.02215   2.13464
   A18        2.26112  -0.00362   0.02106  -0.04681  -0.02602   2.23510
   A19        1.90792   0.00096  -0.00060   0.00638   0.00541   1.91332
   A20        1.78130  -0.00023   0.00562   0.00974   0.01477   1.79608
   A21        1.92608   0.00235   0.00910   0.00581   0.01526   1.94134
   A22        1.99342   0.00117   0.00509   0.00628   0.01092   2.00434
   A23        1.92110  -0.00174  -0.00131  -0.02711  -0.02849   1.89261
   A24        1.94179   0.00186   0.00463   0.01245   0.01677   1.95855
   A25        1.89780  -0.00325  -0.02089  -0.00764  -0.02856   1.86924
   A26        1.91553   0.00167  -0.00226   0.01221   0.00966   1.92518
   A27        2.23683  -0.00144   0.01952  -0.02916  -0.00987   2.22695
   A28        2.11600  -0.00021  -0.01720   0.02370   0.00624   2.12224
   A29        1.78978  -0.00180  -0.00402  -0.00203  -0.00640   1.78339
   A30        1.89028  -0.00011   0.00044   0.00212   0.00267   1.89295
   A31        1.99685   0.00106   0.00460  -0.00768  -0.00299   1.99386
   A32        1.89230   0.00036   0.00032   0.00610   0.00659   1.89889
   A33        1.99509   0.00105   0.00444  -0.00496  -0.00052   1.99458
   A34        1.89394  -0.00062  -0.00577   0.00687   0.00104   1.89498
   A35        1.78831   0.00025   0.00898   0.00112   0.00996   1.79827
   A36        2.01998  -0.00096   0.00044  -0.01599  -0.01575   2.00423
   A37        1.91054   0.00245   0.00866   0.01480   0.02361   1.93415
   A38        1.93014   0.00193   0.00846   0.00446   0.01307   1.94321
   A39        1.93039  -0.00123  -0.01026  -0.00033  -0.01099   1.91939
   A40        1.88335  -0.00232  -0.01533  -0.00334  -0.01858   1.86477
   A41        2.26852   0.00554   0.01589   0.01667   0.03258   2.30110
   A42        1.93411   0.00442   0.00751   0.00958   0.01679   1.95090
   A43        2.07728  -0.00991  -0.02336  -0.02408  -0.04755   2.02973
   A44        2.20355  -0.00636  -0.01044  -0.01826  -0.02978   2.17377
   A45        2.25502  -0.00089  -0.00430   0.00632   0.00089   2.25592
   A46        1.82229   0.00734   0.01487   0.01718   0.03115   1.85344
   A47        1.90879   0.00095   0.00451   0.00411   0.00859   1.91738
   A48        1.93065   0.00244   0.00935   0.00496   0.01430   1.94495
   A49        1.93542  -0.00195  -0.01157   0.00034  -0.01118   1.92424
   A50        1.89289  -0.00172  -0.00552  -0.00782  -0.01343   1.87945
   A51        1.88423   0.00148   0.00655   0.00887   0.01546   1.89969
   A52        1.91078  -0.00123  -0.00330  -0.01054  -0.01377   1.89701
   A53        1.93603   0.00253   0.00988   0.00313   0.01297   1.94900
   A54        1.93887  -0.00186  -0.01034  -0.00123  -0.01155   1.92732
   A55        1.90158   0.00058   0.00262   0.00586   0.00845   1.91003
   A56        1.91862  -0.00198  -0.00575  -0.01744  -0.02317   1.89545
   A57        1.89114  -0.00152  -0.00521  -0.00585  -0.01114   1.87999
   A58        1.87590   0.00227   0.00890   0.01606   0.02497   1.90088
   A59        2.10734   0.00171   0.00435   0.00196   0.00630   2.11363
   A60        2.08446  -0.00080  -0.00389   0.00211  -0.00177   2.08269
   A61        2.09139  -0.00091  -0.00046  -0.00407  -0.00453   2.08686
   A62        1.84765  -0.00369  -0.00459  -0.01440  -0.01885   1.82880
   A63        2.34465   0.00750   0.01480   0.02112   0.03578   2.38043
   A64        2.08989  -0.00381  -0.01030  -0.00626  -0.01662   2.07327
   A65        1.93164  -0.00530  -0.01960   0.00198  -0.01784   1.91380
   A66        2.14608   0.00334   0.01305   0.00308   0.01617   2.16225
   A67        2.20545   0.00196   0.00656  -0.00512   0.00153   2.20698
   A68        1.88844  -0.00274   0.00178  -0.01213  -0.01092   1.87752
   A69        2.04579  -0.00328  -0.01113  -0.00470  -0.01588   2.02992
   A70        2.11535   0.00074   0.00373  -0.00295   0.00079   2.11614
   A71        2.12204   0.00254   0.00740   0.00765   0.01507   2.13711
   A72        2.11444   0.00248   0.00643   0.00377   0.01024   2.12469
   A73        2.08560  -0.00137  -0.00244  -0.00425  -0.00671   2.07889
   A74        2.08314  -0.00111  -0.00399   0.00048  -0.00353   2.07961
   A75        2.06198   0.00000  -0.00271   0.00475   0.00204   2.06402
   A76        2.12782  -0.00099  -0.00390  -0.00332  -0.00723   2.12060
   A77        2.09338   0.00099   0.00661  -0.00141   0.00519   2.09856
   A78        2.06273  -0.00019  -0.00214   0.00215   0.00004   2.06278
   A79        2.12552  -0.00193  -0.00564  -0.00902  -0.01475   2.11078
   A80        2.09484   0.00212   0.00782   0.00706   0.01479   2.10963
   A81        2.11438   0.00200   0.00628   0.00125   0.00757   2.12195
   A82        2.08339  -0.00085  -0.00385   0.00181  -0.00206   2.08133
   A83        2.08539  -0.00115  -0.00243  -0.00302  -0.00549   2.07991
   A84        2.10717   0.00195   0.00424   0.00451   0.00874   2.11591
   A85        2.08445  -0.00089  -0.00384   0.00108  -0.00276   2.08169
   A86        2.09152  -0.00105  -0.00039  -0.00558  -0.00596   2.08556
    D1        0.04903  -0.00150  -0.00326  -0.07084  -0.07434  -0.02531
    D2       -3.11977  -0.00117  -0.00405  -0.04918  -0.05422   3.10919
    D3       -3.13265  -0.00062  -0.00170  -0.00261  -0.00086  -3.13351
    D4       -0.01826  -0.00028  -0.00249   0.01905   0.01926   0.00100
    D5       -0.06323   0.00196   0.00583   0.08563   0.09232   0.02909
    D6        2.95972   0.00198   0.00186   0.13327   0.13611   3.09583
    D7        3.11910   0.00052   0.00429   0.01306   0.02011   3.13921
    D8       -0.14113   0.00054   0.00032   0.06069   0.06390  -0.07723
    D9       -0.50263  -0.00258  -0.03177   0.01255  -0.01881  -0.52144
   D10        2.56995  -0.00184  -0.02632   0.05756   0.03155   2.60150
   D11        2.58937  -0.00092  -0.02932   0.09945   0.06981   2.65919
   D12       -0.62122  -0.00018  -0.02387   0.14446   0.12017  -0.50105
   D13       -0.01994   0.00074   0.00046   0.03426   0.03347   0.01353
   D14        3.12643   0.00055   0.00032   0.01941   0.01826  -3.13849
   D15       -3.13907   0.00018   0.00070   0.01548   0.01651  -3.12256
   D16        0.00730  -0.00001   0.00055   0.00062   0.00131   0.00860
   D17       -3.12120  -0.00046  -0.00044  -0.02477  -0.02449   3.13749
   D18        0.01784  -0.00033  -0.00003  -0.01799  -0.01735   0.00050
   D19       -0.00975  -0.00005  -0.00120  -0.00068  -0.00215  -0.01191
   D20        3.12929   0.00008  -0.00078   0.00610   0.00499   3.13429
   D21       -0.01944   0.00107   0.00439   0.02033   0.02279   0.00335
   D22        3.11718   0.00128   0.00456   0.03590   0.03845  -3.12755
   D23       -0.00064   0.00007   0.00048   0.00067   0.00122   0.00059
   D24        3.13855   0.00005  -0.00019   0.00461   0.00446  -3.14017
   D25       -3.13668  -0.00014   0.00038  -0.01667  -0.01648   3.13003
   D26        0.00251  -0.00016  -0.00029  -0.01274  -0.01325  -0.01073
   D27        0.05312  -0.00187  -0.00616  -0.06839  -0.07419  -0.02108
   D28       -2.98605  -0.00276  -0.00546  -0.11112  -0.11470  -3.10075
   D29        2.09551  -0.00162  -0.00618  -0.04011  -0.04559   2.04992
   D30       -0.04404   0.00044   0.00139  -0.01911  -0.01697  -0.06101
   D31       -2.10735  -0.00160  -0.00504  -0.04172  -0.04597  -2.15332
   D32       -1.17235  -0.00071  -0.00849   0.01269   0.00341  -1.16894
   D33        2.97128   0.00135  -0.00091   0.03369   0.03203   3.00331
   D34        0.90797  -0.00068  -0.00734   0.01108   0.00303   0.91100
   D35       -0.00327  -0.00009  -0.00083  -0.00196  -0.00295  -0.00621
   D36        3.13964  -0.00012  -0.00094  -0.00096  -0.00193   3.13771
   D37        3.14074  -0.00007  -0.00015  -0.00590  -0.00620   3.13454
   D38        0.00046  -0.00009  -0.00026  -0.00490  -0.00518  -0.00473
   D39       -2.75273  -0.00027   0.00494  -0.01378  -0.00850  -2.76124
   D40        1.48887   0.00083  -0.00020   0.00978   0.00986   1.49873
   D41       -0.65536   0.00243   0.01652   0.01075   0.02771  -0.62765
   D42        0.44522  -0.00069  -0.00062  -0.04822  -0.04928   0.39594
   D43       -1.59636   0.00042  -0.00576  -0.02466  -0.03092  -1.62727
   D44        2.54260   0.00201   0.01096  -0.02369  -0.01307   2.52953
   D45        3.13446  -0.00034  -0.01010  -0.00332  -0.01291   3.12155
   D46       -0.19209  -0.00015  -0.01206   0.04173   0.03003  -0.16206
   D47       -0.06977   0.00041  -0.00604   0.03899   0.03300  -0.03677
   D48        2.88686   0.00060  -0.00800   0.08405   0.07594   2.96281
   D49       -0.62890   0.00184   0.00914   0.04280   0.05194  -0.57697
   D50        1.36940   0.00136   0.00780   0.04955   0.05742   1.42682
   D51       -2.79912   0.00119   0.00377   0.05484   0.05873  -2.74039
   D52        1.41626   0.00368   0.02188   0.04293   0.06461   1.48088
   D53       -2.86862   0.00320   0.02054   0.04969   0.07010  -2.79852
   D54       -0.75395   0.00303   0.01651   0.05497   0.07141  -0.68255
   D55       -2.76202  -0.00034  -0.00232   0.02337   0.02090  -2.74112
   D56       -0.76371  -0.00082  -0.00365   0.03013   0.02638  -0.73733
   D57        1.35095  -0.00099  -0.00768   0.03541   0.02769   1.37864
   D58       -0.33454  -0.00011   0.00979  -0.01329  -0.00315  -0.33768
   D59       -2.43627  -0.00215  -0.00685  -0.01093  -0.01750  -2.45377
   D60        1.71465  -0.00033   0.00624  -0.00670  -0.00003   1.71462
   D61        2.97699  -0.00011   0.00718  -0.04821  -0.04103   2.93596
   D62        0.87526  -0.00215  -0.00946  -0.04585  -0.05539   0.81987
   D63       -1.25701  -0.00033   0.00363  -0.04162  -0.03791  -1.29492
   D64       -0.77914  -0.00091  -0.02301   0.05536   0.03205  -0.74709
   D65        2.44728  -0.00287  -0.02623  -0.04084  -0.06654   2.38074
   D66        2.15861  -0.00055  -0.02314   0.10307   0.07941   2.23802
   D67       -0.89815  -0.00251  -0.02636   0.00687  -0.01918  -0.91734
   D68        0.59022  -0.00129  -0.01160  -0.02224  -0.03398   0.55624
   D69        2.75308  -0.00128  -0.00168  -0.03825  -0.03979   2.71329
   D70       -1.44477  -0.00372  -0.02203  -0.03976  -0.06167  -1.50644
   D71       -1.40661  -0.00047  -0.01034  -0.02609  -0.03658  -1.44319
   D72        0.75625  -0.00046  -0.00042  -0.04210  -0.04239   0.71386
   D73        2.84159  -0.00290  -0.02076  -0.04361  -0.06427   2.77732
   D74        2.76160  -0.00064  -0.00613  -0.03607  -0.04241   2.71918
   D75       -1.35873  -0.00062   0.00379  -0.05208  -0.04822  -1.40695
   D76        0.72661  -0.00307  -0.01655  -0.05359  -0.07011   0.65651
   D77       -0.05609  -0.00038  -0.00348   0.01075   0.00836  -0.04774
   D78        3.01766   0.00101  -0.00142   0.08766   0.08729   3.10495
   D79       -3.10822  -0.00046  -0.00285  -0.01745  -0.01962  -3.12784
   D80       -0.03447   0.00094  -0.00079   0.05947   0.05932   0.02485
   D81       -2.10012  -0.00130  -0.00549  -0.03194  -0.03701  -2.13712
   D82        2.09934  -0.00128  -0.00715  -0.02794  -0.03479   2.06456
   D83       -0.02414  -0.00007  -0.00159  -0.01819  -0.01941  -0.04355
   D84        0.94583  -0.00053  -0.00459  -0.00015  -0.00505   0.94078
   D85       -1.13790  -0.00051  -0.00625   0.00385  -0.00283  -1.14073
   D86        3.02181   0.00070  -0.00069   0.01359   0.01254   3.03435
   D87        0.02887  -0.00095  -0.00062  -0.04819  -0.04871  -0.01984
   D88       -3.03434  -0.00182  -0.00218  -0.07502  -0.07600  -3.11034
   D89        3.09770   0.00051   0.00368   0.03062   0.03584   3.13354
   D90       -0.09397   0.00040   0.00087   0.04159   0.04353  -0.05044
   D91        0.02671  -0.00066   0.00186  -0.04812  -0.04657  -0.01986
   D92        3.11822  -0.00077  -0.00096  -0.03715  -0.03888   3.07934
   D93        0.00053   0.00003   0.00013   0.00194   0.00210   0.00263
   D94       -3.13812  -0.00004   0.00001  -0.00177  -0.00158  -3.13970
   D95        3.14081   0.00005   0.00023   0.00095   0.00108  -3.14129
   D96        0.00216  -0.00002   0.00012  -0.00276  -0.00260  -0.00044
   D97       -0.01088   0.00029  -0.00208   0.02225   0.01947   0.00858
   D98        3.12561   0.00014  -0.00189   0.00932   0.00676   3.13237
   D99       -3.11123  -0.00002  -0.00052   0.01222   0.01158  -3.09965
   D100       0.02527  -0.00016  -0.00033  -0.00071  -0.00113   0.02413
   D101      -3.11194   0.00022   0.00303  -0.01007  -0.00656  -3.11850
   D102       0.01526   0.00071   0.00543   0.00534   0.01101   0.02626
   D103      -0.02584   0.00016   0.00015   0.00206   0.00216  -0.02368
   D104       3.10136   0.00065   0.00254   0.01747   0.01972   3.12109
   D105      -0.01049   0.00059   0.00216   0.01522   0.01643   0.00594
   D106       3.13641   0.00074   0.00194   0.02866   0.02950  -3.11728
   D107      -0.00727   0.00009   0.00048  -0.00026   0.00035  -0.00692
   D108       3.13711   0.00004  -0.00021   0.00340   0.00324   3.14034
   D109       3.12840  -0.00010   0.00062  -0.01525  -0.01458   3.11382
   D110      -0.01041  -0.00014  -0.00007  -0.01160  -0.01169  -0.02210
   D111      -0.00919  -0.00004  -0.00044  -0.00028  -0.00075  -0.00994
   D112      -3.14137  -0.00016  -0.00114  -0.00189  -0.00308   3.13873
   D113       3.12960   0.00000   0.00025  -0.00397  -0.00370   3.12590
   D114      -0.00258  -0.00012  -0.00046  -0.00558  -0.00603  -0.00861
   D115       0.00602   0.00007   0.00094  -0.00049   0.00071   0.00673
   D116      -3.13307  -0.00005   0.00055  -0.00713  -0.00633  -3.13940
   D117      -3.13851   0.00015   0.00106   0.00320   0.00438  -3.13413
   D118       0.00558   0.00002   0.00067  -0.00343  -0.00265   0.00293
   D119       0.01001   0.00000   0.00022  -0.00244  -0.00212   0.00789
   D120      -3.13804   0.00017   0.00106   0.00397   0.00509  -3.13295
   D121      -3.11746  -0.00045  -0.00198  -0.01744  -0.01942  -3.13688
   D122       0.01768  -0.00028  -0.00115  -0.01102  -0.01221   0.00547
   D123       0.00775   0.00002   0.00013   0.00170   0.00177   0.00952
   D124       3.13989   0.00014   0.00081   0.00336   0.00412  -3.13918
   D125      -3.12738  -0.00015  -0.00071  -0.00474  -0.00545  -3.13283
   D126       0.00476  -0.00003  -0.00002  -0.00309  -0.00310   0.00166
         Item               Value     Threshold  Converged?
 Maximum Force            0.029761     0.000450     NO 
 RMS     Force            0.004238     0.000300     NO 
 Maximum Displacement     1.083936     0.001800     NO 
 RMS     Displacement     0.189261     0.001200     NO 
 Predicted change in Energy=-1.329922D-02
 Lowest energy point so far.  Saving SCF results.
 GradGradGradGradGradGradGradGradGradGradGradGradGradGradGradGradGradGrad

 Leave Link  103 at Sat Jun 27 18:49:31 2020, MaxMem=   536870912 cpu:         1.1
 (Enter /pbs_home/pkowalski/g09d01/g09/l202.exe)
                          Input orientation:                          
 ---------------------------------------------------------------------
 Center     Atomic      Atomic             Coordinates (Angstroms)
 Number     Number       Type             X           Y           Z
 ---------------------------------------------------------------------
      1          6           0       -1.795664   -0.180253   -0.598229
      2          6           0       -3.084329    0.356288   -1.024363
      3          6           0       -3.849874   -0.773241   -1.342110
      4          8           0       -3.121222   -1.898696   -1.119481
      5          6           0       -1.910043   -1.518408   -0.663198
      6          6           0       -5.158436   -0.723676   -1.800684
      7          6           0       -0.617697    0.523653   -0.145830
      8          6           0       -0.273020    1.915684   -0.627166
      9          6           0        0.314244    0.106062    0.742582
     10          6           0        1.234952    2.006136   -0.362419
     11          6           0        1.393463    1.151660    0.900825
     12          9           0       -0.894816    2.858423    0.115668
     13          9           0       -0.576603    2.158609   -1.903440
     14          9           0        1.879454    1.407232   -1.372258
     15          9           0        1.693129    3.243474   -0.244160
     16          9           0        2.637158    0.664984    1.007290
     17          9           0        1.173916    1.904103    1.995567
     18          6           0       -0.825670   -1.468063    2.274124
     19          6           0        0.262507   -1.067147    1.593255
     20          6           0       -2.174525   -0.877894    2.414559
     21          1           0       -2.394899   -0.698233    3.476822
     22          1           0       -2.950591   -1.550777    2.021512
     23          1           0       -2.229659    0.072510    1.876786
     24          6           0       -0.941682   -2.606900   -0.409533
     25          1           0       -1.258581   -3.245363    0.427996
     26          1           0        0.044651   -2.194417   -0.179902
     27          1           0       -0.862934   -3.242455   -1.303708
     28          6           0       -5.712052    0.538783   -1.942459
     29          6           0        1.302986   -2.039155    1.883377
     30          6           0        0.707410   -2.946798    2.768136
     31          8           0       -0.581827   -2.582570    2.997503
     32          6           0        1.357416   -4.053993    3.294513
     33          6           0       -4.976547    1.693272   -1.627030
     34          6           0       -3.671593    1.622865   -1.165768
     35          1           0       -3.125103    2.532742   -0.926798
     36          1           0       -6.738818    0.635505   -2.303775
     37          1           0       -5.445860    2.672635   -1.749367
     38          1           0       -5.712070   -1.635247   -2.033114
     39          6           0        2.624665   -2.263825    1.474015
     40          6           0        3.291591   -3.363680    1.989509
     41          6           0        2.670628   -4.244805    2.891638
     42          1           0        4.325435   -3.550753    1.688413
     43          1           0        3.229336   -5.100433    3.278778
     44          1           0        0.851304   -4.733585    3.982648
     45          1           0        3.116027   -1.590295    0.771596
 ---------------------------------------------------------------------
                    Distance matrix (angstroms):
                    1          2          3          4          5
     1  C    0.000000
     2  C    1.459495   0.000000
     3  C    2.263796   1.401020   0.000000
     4  O    2.232007   2.257291   1.359097   0.000000
     5  C    1.344605   2.241400   2.186125   1.348988   0.000000
     6  C    3.612401   2.463923   1.387473   2.448459   3.532356
     7  C    1.444907   2.623758   3.682389   3.617100   2.471405
     8  C    2.590798   3.239281   4.531594   4.785826   3.804488
     9  C    2.516240   3.838621   4.739092   4.391897   3.092341
    10  C    3.744401   4.670799   5.877090   5.898908   4.733273
    11  C    3.767186   4.938582   6.019019   5.811084   4.526432
    12  F    3.248805   3.514871   4.903720   5.395615   4.560041
    13  F    2.942781   3.210892   4.430027   4.852979   4.103257
    14  F    4.077465   5.085731   6.130299   5.999985   4.839672
    15  F    4.900913   5.636370   6.932847   7.098315   5.986148
    16  F    4.789783   6.079335   7.047677   6.652409   5.313639
    17  F    4.459902   5.445031   6.598994   6.527865   5.319156
    18  C    3.293897   4.394293   4.765053   4.119655   3.131494
    19  C    3.134526   4.481004   5.061069   4.415884   3.164678
    20  C    3.115627   3.765253   4.114646   3.798383   3.154805
    21  H    4.151317   4.674184   5.034351   4.805690   4.248240
    22  H    3.174151   3.596127   3.567523   3.164806   2.879489
    23  H    2.525458   3.037705   3.701578   3.695693   3.014082
    24  C    2.579439   3.708023   3.562244   2.399161   1.478811
    25  H    3.276659   4.291223   3.994930   2.770854   2.144173
    26  H    2.760183   4.124285   4.305554   3.315572   2.124003
    27  H    3.277921   4.238347   3.875604   2.634292   2.116371
    28  C    4.202625   2.789468   2.355745   3.651164   4.508195
    29  C    4.383550   5.782874   6.209530   5.348878   4.132768
    30  C    5.025093   6.298468   6.510553   5.556123   4.545921
    31  O    4.491527   5.574478   5.725909   4.885260   4.036995
    32  C    6.332552   7.604759   7.705678   6.647318   5.724417
    33  C    3.832303   2.393997   2.726584   4.074564   4.543931
    34  C    2.663165   1.403243   2.409192   3.564610   3.636377
    35  H    3.039031   2.179021   3.409883   4.435626   4.237649
    36  H    5.292364   3.882028   3.354901   4.572934   5.536055
    37  H    4.773680   3.386432   3.819305   5.166988   5.589867
    38  H    4.417480   3.448015   2.165251   2.759823   4.042985
    39  C    5.307991   6.760140   7.216096   6.314646   5.068224
    40  C    6.535347   7.973327   8.295214   7.275724   6.123632
    41  C    6.974777   8.344138   8.514301   7.425552   6.407233
    42  H    7.352337   8.805040   9.150646   8.128116   6.967186
    43  H    8.030565   9.389100   9.496968   8.362140   7.401573
    44  H    6.980236   8.152678   8.132554   7.060401   6.288582
    45  H    5.290496   6.742334   7.325237   6.524918   5.227348
                    6          7          8          9         10
     6  C    0.000000
     7  C    4.991261   0.000000
     8  C    5.675443   1.512691   0.000000
     9  C    6.091543   1.353578   2.344316   0.000000
    10  C    7.099006   2.382640   1.533705   2.383068   0.000000
    11  C    7.330922   2.352583   2.386557   1.510970   1.533310
    12  F    5.889168   2.365656   1.351736   3.070886   2.343262
    13  F    5.413992   2.400825   1.334186   3.465255   2.383218
    14  F    7.365882   2.919007   2.333844   2.935213   1.339344
    15  F    8.068766   3.570296   2.403219   3.566278   1.324733
    16  F    8.401451   3.455971   3.564383   2.403828   2.375073
    17  F    7.836800   3.114659   2.995411   2.354137   2.360982
    18  C    5.994250   3.141077   4.491397   2.474448   4.823648
    19  C    6.404952   2.515914   3.756905   1.450083   3.770329
    20  C    5.166796   3.308118   4.546635   3.155574   5.258685
    21  H    5.957337   4.216049   5.308262   3.932227   5.935419
    22  H    4.490864   3.800398   5.118713   3.878134   5.987781
    23  H    4.768168   2.625438   3.673622   2.785495   4.555928
    24  C    4.823158   3.158302   4.576925   3.203886   5.100986
    25  H    5.151194   3.865940   5.359207   3.715480   5.866916
    26  H    5.644655   2.797815   4.146551   2.493163   4.369756
    27  H    5.004256   3.947707   5.235657   4.097025   5.730171
    28  C    1.385782   5.401903   5.762718   6.611576   7.273962
    29  C    7.553328   3.791397   4.942405   2.623162   4.627376
    30  C    7.760447   4.721349   6.011076   3.684752   5.883046
    31  O    6.886468   4.419327   5.785142   3.621651   5.970426
    32  C    8.916747   6.057382   7.326317   4.990652   7.079075
    33  C    2.429994   4.749899   4.813769   6.010555   6.346641
    34  C    2.849575   3.402179   3.453423   4.672193   4.986627
    35  H    3.937305   3.306574   2.933414   4.528213   4.427857
    36  H    2.144313   6.491329   6.801208   7.701057   8.320367
    37  H    3.408837   5.522736   5.347017   6.780554   6.855735
    38  H    1.091557   5.845966   6.645981   6.859526   8.019476
    39  C    8.583261   4.572400   5.502710   3.389602   4.851428
    40  C    9.630065   5.912154   6.886590   4.739043   6.212588
    41  C    9.783173   6.540450   7.681058   5.394537   7.191962
    42  H   10.493330   6.663317   7.509302   5.509677   6.681019
    43  H   10.738327   7.626136   8.760638   6.483644   8.230383
    44  H    9.254365   6.844037   8.168675   5.848815   8.028114
    45  H    8.708294   4.387612   5.072874   3.275432   4.214113
                   11         12         13         14         15
    11  C    0.000000
    12  F    2.960699   0.000000
    13  F    3.571976   2.160508   0.000000
    14  F    2.338464   3.466476   2.622773   0.000000
    15  F    2.403431   2.641060   3.013606   2.163125   0.000000
    16  F    1.339762   4.252177   4.586014   2.605244   3.017604
    17  F    1.346415   2.953710   4.281512   3.476624   2.660804
    18  C    3.697763   4.835514   5.537763   5.374116   5.906326
    19  C    2.584884   4.351180   4.830785   4.187044   4.899412
    20  C    4.375045   4.569751   5.515326   5.999711   6.246056
    21  H    4.940602   5.118341   6.357276   6.798283   6.789310
    22  H    5.237357   5.224892   5.899203   6.602789   7.048563
    23  H    3.904366   3.555932   4.623257   5.405791   5.471900
    24  C    4.614837   5.490701   5.007506   4.999891   6.418447
    25  H    5.156619   6.122588   5.924829   5.893625   7.160265
    26  H    3.766098   5.147927   4.722856   4.214272   5.682629
    27  H    5.409209   6.263894   5.441797   5.398609   7.051481
    28  C    7.677775   5.729082   5.384997   7.662264   8.064507
    29  C    3.339894   5.651672   5.957689   4.775883   5.708310
    30  C    4.555752   6.580525   7.038287   6.121611   6.954498
    31  O    4.716175   6.165010   6.818947   6.408685   7.044615
    32  C    5.729734   7.934677   8.327999   7.202517   8.117139
    33  C    6.874622   4.588584   4.433108   6.866693   6.985702
    34  C    5.490686   3.298359   3.226474   5.559070   5.679434
    35  H    5.066067   2.483341   2.754751   5.148863   4.917976
    36  H    8.756134   6.704285   6.360267   8.702752   9.063180
    37  H    7.490877   4.921877   4.898736   7.443365   7.318242
    38  H    8.177007   6.929377   6.386170   8.205159   9.046504
    39  C    3.675586   6.361547   6.419754   4.704601   5.843820
    40  C    5.017611   7.729933   7.785477   6.004766   7.155338
    41  C    5.892055   8.418685   8.633712   7.124064   8.176984
    42  H    5.597271   8.414398   8.338357   6.319189   7.538263
    43  H    6.936408   9.505645   9.697126   8.111968   9.186502
    44  H    6.665408   8.697186   9.175362   8.212292   9.066865
    45  H    3.240716   6.025628   5.903017   3.887209   5.140207
                   16         17         18         19         20
    16  F    0.000000
    17  F    2.157125   0.000000
    18  C    4.259804   3.930323   0.000000
    19  C    2.997099   3.133824   1.344784   0.000000
    20  C    5.245300   4.373456   1.478996   2.578658   0.000000
    21  H    5.768756   4.658616   2.121697   3.278067   1.099657
    22  H    6.095996   5.380374   2.141481   3.277392   1.099788
    23  H    4.979252   3.866932   2.121892   2.755013   1.093393
    24  C    5.051802   5.532578   2.917606   2.798584   3.533392
    25  H    5.550060   5.906888   2.598922   2.901062   3.223398
    26  H    4.038153   4.775539   2.703201   2.112412   3.659126
    27  H    5.732314   6.443682   3.993838   3.793544   4.597492
    28  C    8.855859   8.049143   6.758974   7.125702   5.788323
    29  C    3.140049   3.946965   2.238304   1.453123   3.704559
    30  C    4.457519   4.934139   2.186559   2.260834   3.565239
    31  O    4.986925   4.921051   1.350875   2.231887   2.404668
    32  C    5.397950   6.100806   3.534699   3.607541   4.830790
    33  C    8.121916   7.141139   6.514815   6.740759   5.549475
    34  C    6.740923   5.792417   5.430099   5.506861   4.616682
    35  H    6.358684   5.236121   5.616024   5.548492   4.868337
    36  H    9.943487   9.094231   7.768364   8.191728   6.736901
    37  H    8.772970   7.644384   7.394594   7.598983   6.375436
    38  H    9.178491   8.727775   6.515915   7.012050   5.733202
    39  C    2.965789   4.443907   3.630182   2.650669   5.083074
    40  C    4.197996   5.677511   4.541609   3.821837   6.019819
    41  C    5.259079   6.391569   4.507296   4.193132   5.919391
    42  H    4.592020   6.307287   5.586998   4.762850   7.065475
    43  H    6.224979   7.411809   5.535930   5.283035   6.912193
    44  H    6.417676   6.936243   4.049065   4.415727   5.145958
    45  H    2.317574   4.180995   4.220131   3.015192   5.585408
                   21         22         23         24         25
    21  H    0.000000
    22  H    1.775825   0.000000
    23  H    1.783667   1.782063   0.000000
    24  C    4.567122   3.325822   3.750383   0.000000
    25  H    4.132122   2.876424   3.748368   1.099779   0.000000
    26  H    4.643448   3.772529   3.813320   1.093493   1.781135
    27  H    5.627918   4.275182   4.792960   1.099855   1.776329
    28  C    6.473200   5.263553   5.189518   5.916216   6.306522
    29  C    4.243994   4.283749   4.115671   3.258574   3.183503
    30  C    3.896486   3.985886   4.305473   3.596194   3.070914
    31  O    2.658515   2.761919   3.319760   3.426073   2.738550
    32  C    5.037284   5.142523   5.648458   4.593461   3.964119
    33  C    6.199477   5.285850   4.738037   6.021122   6.514332
    34  C    5.345194   4.555283   3.706739   5.090699   5.662363
    35  H    5.510378   5.039653   3.835967   5.608102   6.221404
    36  H    7.352809   6.151309   6.174672   6.907107   7.249601
    37  H    6.927061   6.187334   5.500326   7.067975   7.569473
    38  H    6.499309   4.906413   5.507352   5.131932   5.336956
    39  C    5.626573   5.647270   5.402327   4.047750   4.139706
    40  C    6.453904   6.500191   6.504176   4.924299   4.812108
    41  C    6.211294   6.293886   6.609231   5.160353   4.744164
    42  H    7.516526   7.553239   7.492181   5.747587   5.732639
    43  H    7.144970   7.236869   7.650199   6.100716   5.631131
    44  H    5.203629   5.332047   6.084860   5.198926   4.393400
    45  H    6.203573   6.194166   5.706375   4.346671   4.689829
                   26         27         28         29         30
    26  H    0.000000
    27  H    1.784667   0.000000
    28  C    6.611854   6.182209   0.000000
    29  C    2.421700   4.036911   8.396043   0.000000
    30  C    3.113881   4.374163   8.691862   1.400473   0.000000
    31  O    3.261754   4.360606   7.775942   2.255902   1.359192
    32  C    4.153665   5.170317   9.924557   2.460455   1.387610
    33  C    6.513120   6.433331   1.404744   8.104721   8.553075
    34  C    5.417937   5.619514   2.437613   6.888694   7.452052
    35  H    5.740315   6.213885   3.420489   6.957535   7.639767
    36  H    7.650800   7.110888   1.092773   9.452865   9.695539
    37  H    7.503141   7.496007   2.159043   8.996928   9.478850
    38  H    6.073459   5.160356   2.175919   8.044441   8.122923
    39  C    3.065408   4.564735   9.435451   1.401745   2.411859
    40  C    4.076290   5.302834  10.571432   2.391690   2.730942
    41  C    4.531468   5.575992  10.794467   2.784228   2.356756
    42  H    4.863678   5.997250  11.430603   3.384988   3.823699
    43  H    5.527171   6.418562  11.790271   3.876776   3.355445
    44  H    4.942154   5.753923  10.294774   3.445418   2.165260
    45  H    3.271644   4.782117   9.478082   2.173626   3.409942
                   31         32         33         34         35
    31  O    0.000000
    32  C    2.452339   0.000000
    33  C    7.680019   9.867711   0.000000
    34  C    6.675715   8.798395   1.385867   0.000000
    35  H    6.930714   9.016513   2.150089   1.087949   0.000000
    36  H    8.738884  10.903267   2.163897   3.417281   4.307495
    37  H    8.591203  10.815397   1.092874   2.142575   2.466192
    38  H    7.247338   9.176686   3.432919   3.940955   5.028763
    39  C    3.564296   2.850409   9.113370   7.856059   7.863255
    40  C    4.077935   2.433228  10.344768   9.127285   9.189483
    41  C    3.654134   1.386810  10.684493   9.545463   9.700829
    42  H    5.170331   3.412029  11.181182   9.943095   9.967886
    43  H    4.576430   2.144614  11.728508  10.610351  10.785690
    44  H    2.766087   1.091570  10.331351   9.347044   9.628809
    45  H    4.428701   3.940511   9.056764   7.755614   7.670441
                   36         37         38         39         40
    36  H    0.000000
    37  H    2.475683   0.000000
    38  H    2.506747   4.325416   0.000000
    39  C   10.504885   9.994608   9.066212   0.000000
    40  C   11.620451  11.258745  10.011737   1.385715   0.000000
    41  C   11.804550  11.630446  10.066409   2.436401   1.405636
    42  H   12.485192  12.084167  10.875221   2.143542   1.092927
    43  H   12.783973  12.687075  10.962319   3.416013   2.163886
    44  H   11.223020  11.285493   9.426927   3.941796   3.435730
    45  H   10.560779   9.891094   9.263028   1.090170   2.158479
                   41         42         43         44         45
    41  C    0.000000
    42  H    2.160520   0.000000
    43  H    1.092763   2.476329   0.000000
    44  H    2.176958   4.328070   2.507000   0.000000
    45  H    3.426278   2.479237   4.315075   5.031907   0.000000
 Stoichiometry    C23H14F6O2
 Framework group  C1[X(C23H14F6O2)]
 Deg. of freedom   129
 Full point group                 C1      NOp   1
 RotChk:  IX=0 Diff= 3.12D-02
 Largest Abelian subgroup         C1      NOp   1
 Largest concise Abelian subgroup C1      NOp   1
                         Standard orientation:                         
 ---------------------------------------------------------------------
 Center     Atomic      Atomic             Coordinates (Angstroms)
 Number     Number       Type             X           Y           Z
 ---------------------------------------------------------------------
      1          6           0       -1.477089   -0.515754   -0.380924
      2          6           0       -2.891306   -0.749099   -0.105851
      3          6           0       -3.132939   -2.047313   -0.573944
      4          8           0       -1.984520   -2.576447   -1.072237
      5          6           0       -1.012833   -1.651420   -0.931100
      6          6           0       -4.366187   -2.680217   -0.513804
      7          6           0       -0.673187    0.652347   -0.103366
      8          6           0       -1.257041    2.047541   -0.075424
      9          6           0        0.648740    0.706906    0.182473
     10          6           0       -0.030220    2.937116   -0.311680
     11          6           0        1.084407    2.140578    0.376923
     12          9           0       -1.769063    2.339627    1.141010
     13          9           0       -2.221159    2.269691   -0.970510
     14          9           0        0.217488    2.977190   -1.627309
     15          9           0       -0.165407    4.178617    0.130267
     16          9           0        2.285315    2.438367   -0.136988
     17          9           0        1.131769    2.453004    1.685731
     18          6           0        1.231234   -1.451131    1.243826
     19          6           0        1.540193   -0.402424    0.460753
     20          6           0        0.027922   -1.763580    2.044979
     21          1           0        0.307944   -1.909158    3.098374
     22          1           0       -0.457551   -2.687263    1.697616
     23          1           0       -0.692631   -0.943678    1.981161
     24          6           0        0.315321   -2.019186   -1.467417
     25          1           0        0.767859   -2.845422   -0.899916
     26          1           0        0.991836   -1.160773   -1.433052
     27          1           0        0.210025   -2.348513   -2.511514
     28          6           0       -5.402533   -1.953461    0.050291
     29          6           0        2.889943   -0.640769   -0.021876
     30          6           0        3.273096   -1.850262    0.571122
     31          8           0        2.256905   -2.325116    1.338762
     32          6           0        4.504229   -2.456656    0.366036
     33          6           0       -5.195528   -0.651815    0.536266
     34          6           0       -3.954601   -0.038213    0.471328
     35          1           0       -3.821189    0.970269    0.857073
     36          1           0       -6.396112   -2.403132    0.119209
     37          1           0       -6.035581   -0.108766    0.976475
     38          1           0       -4.501013   -3.695148   -0.892264
     39          6           0        3.781003   -0.006738   -0.898748
     40          6           0        5.016313   -0.595888   -1.115824
     41          6           0        5.377377   -1.801107   -0.489013
     42          1           0        5.727682   -0.112062   -1.789883
     43          1           0        6.361556   -2.234591   -0.682959
     44          1           0        4.758466   -3.400481    0.851918
     45          1           0        3.511249    0.926024   -1.394387
 ---------------------------------------------------------------------
 Rotational constants (GHZ):      0.2200258      0.1341556      0.0955813
 Leave Link  202 at Sat Jun 27 18:49:31 2020, MaxMem=   536870912 cpu:         0.0
 (Enter /pbs_home/pkowalski/g09d01/g09/l301.exe)
 Basis read from rwf:  (5D, 7F)
 No pseudopotential information found on rwf file.
 There are   535 symmetry adapted cartesian basis functions of A   symmetry.
 There are   504 symmetry adapted basis functions of A   symmetry.
   504 basis functions,   873 primitive gaussians,   535 cartesian basis functions
   111 alpha electrons      111 beta electrons
       nuclear repulsion energy      3335.9046527536 Hartrees.
 IExCor=20419 DFT=T Ex+Corr=CAM-B3LYP ExCW=0 ScaHFX=  1.000000
 ScaDFX=  1.000000  1.000000  1.000000  0.810000 ScalE2=  1.000000  1.000000
 IRadAn=      0 IRanWt=     -1 IRanGd=            0 ICorTp=0 IEmpDi=131
  HFx wShort=  0.000000 wLong=  0.330000 cFull=  0.190000 cShort=  0.000000 cLong=  0.460000
  DFx wShort=  0.000000 wLong=  0.330000 cFull=  0.190000 cShort=  0.000000 cLong=  0.460000
 NAtoms=   45 NActive=   45 NUniq=   45 SFac= 1.00D+00 NAtFMM=   60 NAOKFM=F Big=F
 Integral buffers will be    131072 words long.
 Raffenetti 2 integral format.
 Two-electron integral symmetry is turned on.
 R6Disp:  Grimme-D3 Dispersion energy=       -0.0394215473 Hartrees.
 Nuclear repulsion after empirical dispersion term =     3335.8652312063 Hartrees.
 No density basis found on file   724.
 Leave Link  301 at Sat Jun 27 18:49:31 2020, MaxMem=   536870912 cpu:         0.6
 (Enter /pbs_home/pkowalski/g09d01/g09/l302.exe)
 NPDir=0 NMtPBC=     1 NCelOv=     1 NCel=       1 NClECP=     1 NCelD=      1
         NCelK=      1 NCelE2=     1 NClLst=     1 CellRange=     0.0.
 One-electron integrals computed using PRISM.
 NBasis=   504 RedAO= T EigKep=  2.35D-04  NBF=   504
 NBsUse=   504 1.00D-06 EigRej= -1.00D+00 NBFU=   504
 Precomputing XC quadrature grid using
 IXCGrd= 4 IRadAn=           0 IRanWt=          -1 IRanGd=           0 AccXCQ= 0.00D+00.
 Generated NRdTot=       0 NPtTot=           0 NUsed=           0 NTot=          32
 NSgBfM=   524   524   524   524   524 MxSgAt=    45 MxSgA2=    45.
 Leave Link  302 at Sat Jun 27 18:49:32 2020, MaxMem=   536870912 cpu:         9.8
 (Enter /pbs_home/pkowalski/g09d01/g09/l303.exe)
 DipDrv:  MaxL=1.
 Leave Link  303 at Sat Jun 27 18:49:32 2020, MaxMem=   536870912 cpu:         1.1
 (Enter /pbs_home/pkowalski/g09d01/g09/l401.exe)
 Initial guess from the checkpoint file:  "dae0097freq_open_cam-b3lyp_air_D3.chk"
 B after Tr=     0.000000    0.000000    0.000000
         Rot=    0.999970    0.001152    0.007673   -0.000404 Ang=   0.89 deg.
 Guess basis will be translated and rotated to current coordinates.
 JPrj=2 DoOrth=T DoCkMO=T.
 Generating alternative initial guess.
 ExpMin= 1.22D-01 ExpMax= 2.89D+03 ExpMxC= 4.35D+02 IAcc=1 IRadAn=         1 AccDes= 0.00D+00
 Harris functional with IExCor=20419 and IRadAn=       1 diagonalized for initial guess.
 HarFok:  IExCor=20419 AccDes= 0.00D+00 IRadAn=         1 IDoV= 1 UseB2=F ITyADJ=14
 ICtDFT=  3500011 ScaDFX=  1.000000  1.000000  1.000000  1.000000
 FoFCou: FMM=F IPFlag=           0 FMFlag=      100000 FMFlg1=           0
         NFxFlg=           0 DoJE=T BraDBF=F KetDBF=T FulRan=T
         wScrn=  0.000000 ICntrl=     500 IOpCl=  0 I1Cent=   200000004 NGrid=           0
         NMat0=    1 NMatS0=      1 NMatT0=    0 NMatD0=    1 NMtDS0=    0 NMtDT0=    0
 Petite list used in FoFCou.
 Harris En= -1576.02235024237    
 Leave Link  401 at Sat Jun 27 18:49:36 2020, MaxMem=   536870912 cpu:        26.0
 (Enter /pbs_home/pkowalski/g09d01/g09/l502.exe)
 Closed shell SCF:
 Using DIIS extrapolation, IDIIS=  1040.
 Integral symmetry usage will be decided dynamically.
 IVT=      885537 IEndB=      885537 NGot=   536870912 MDV=   536288776
 LenX=   536288776 LenY=   536002016
 Requested convergence on RMS density matrix=1.00D-08 within 128 cycles.
 Requested convergence on MAX density matrix=1.00D-06.
 Requested convergence on             energy=1.00D-06.
 No special actions if energy rises.
 Fock matrices will be formed incrementally for  20 cycles.
 Integral accuracy reduced to 1.0D-05 until final iterations.

 Cycle   1  Pass 0  IDiag  1:
 FoFJK:  IHMeth= 1 ICntrl=       0 DoSepK=T KAlg= 0 I1Cent=   0 FoldK=F
 IRaf=         1 NMat=   1 IRICut=       1 DoRegI=T DoRafI=F ISym2E= 0.
 FoFCou: FMM=F IPFlag=           0 FMFlag=      100000 FMFlg1=           0
         NFxFlg=           0 DoJE=T BraDBF=F KetDBF=F FulRan=T
         wScrn=  0.000000 ICntrl=     500 IOpCl=  0 I1Cent=           0 NGrid=           0
         NMat0=    1 NMatS0=      1 NMatT0=    0 NMatD0=    1 NMtDS0=    0 NMtDT0=    0
 Symmetry not used in FoFCou.
 E= -1632.45846632536    
 DIIS: error= 5.48D-03 at cycle   1 NSaved=   1.
 NSaved= 1 IEnMin= 1 EnMin= -1632.45846632536     IErMin= 1 ErrMin= 5.48D-03
 ErrMax= 5.48D-03  0.00D+00 EMaxC= 1.00D-01 BMatC= 5.81D-02 BMatP= 5.81D-02
 IDIUse=3 WtCom= 9.45D-01 WtEn= 5.48D-02
 Coeff-Com:  0.100D+01
 Coeff-En:   0.100D+01
 Coeff:      0.100D+01
 Gap=     0.631 Goal=   None    Shift=    0.000
 GapD=    0.631 DampG=2.000 DampE=1.000 DampFc=2.0000 IDamp=-1.
 RMSDP=1.14D-03 MaxDP=7.13D-02              OVMax= 2.98D-02

 Cycle   2  Pass 0  IDiag  1:
 RMSU=  1.14D-03    CP:  1.00D+00
 E= -1632.52662093066     Delta-E=       -0.068154605303 Rises=F Damp=F
 DIIS: error= 1.24D-03 at cycle   2 NSaved=   2.
 NSaved= 2 IEnMin= 2 EnMin= -1632.52662093066     IErMin= 2 ErrMin= 1.24D-03
 ErrMax= 1.24D-03  0.00D+00 EMaxC= 1.00D-01 BMatC= 2.24D-03 BMatP= 5.81D-02
 IDIUse=3 WtCom= 9.88D-01 WtEn= 1.24D-02
 Coeff-Com: -0.535D-01 0.105D+01
 Coeff-En:   0.000D+00 0.100D+01
 Coeff:     -0.529D-01 0.105D+01
 Gap=     0.249 Goal=   None    Shift=    0.000
 RMSDP=2.57D-04 MaxDP=1.03D-02 DE=-6.82D-02 OVMax= 1.33D-02

 Cycle   3  Pass 0  IDiag  1:
 RMSU=  2.54D-04    CP:  1.00D+00  1.03D+00
 E= -1632.52847451902     Delta-E=       -0.001853588364 Rises=F Damp=F
 DIIS: error= 1.79D-03 at cycle   3 NSaved=   3.
 NSaved= 3 IEnMin= 3 EnMin= -1632.52847451902     IErMin= 2 ErrMin= 1.24D-03
 ErrMax= 1.79D-03  0.00D+00 EMaxC= 1.00D-01 BMatC= 2.22D-03 BMatP= 2.24D-03
 IDIUse=3 WtCom= 9.82D-01 WtEn= 1.79D-02
 Coeff-Com: -0.607D-01 0.553D+00 0.508D+00
 Coeff-En:   0.000D+00 0.119D+00 0.881D+00
 Coeff:     -0.596D-01 0.545D+00 0.514D+00
 Gap=     0.248 Goal=   None    Shift=    0.000
 RMSDP=1.54D-04 MaxDP=1.23D-02 DE=-1.85D-03 OVMax= 8.15D-03

 Cycle   4  Pass 0  IDiag  1:
 RMSU=  8.88D-05    CP:  1.00D+00  1.08D+00  5.59D-01
 E= -1632.53032673708     Delta-E=       -0.001852218061 Rises=F Damp=F
 DIIS: error= 4.45D-04 at cycle   4 NSaved=   4.
 NSaved= 4 IEnMin= 4 EnMin= -1632.53032673708     IErMin= 4 ErrMin= 4.45D-04
 ErrMax= 4.45D-04  0.00D+00 EMaxC= 1.00D-01 BMatC= 9.18D-05 BMatP= 2.22D-03
 IDIUse=3 WtCom= 9.96D-01 WtEn= 4.45D-03
 Coeff-Com: -0.122D-01 0.420D-01 0.165D+00 0.805D+00
 Coeff-En:   0.000D+00 0.000D+00 0.000D+00 0.100D+01
 Coeff:     -0.121D-01 0.419D-01 0.164D+00 0.806D+00
 Gap=     0.248 Goal=   None    Shift=    0.000
 RMSDP=3.51D-05 MaxDP=1.61D-03 DE=-1.85D-03 OVMax= 2.32D-03

 Cycle   5  Pass 0  IDiag  1:
 RMSU=  3.18D-05    CP:  1.00D+00  1.09D+00  6.16D-01  1.02D+00
 E= -1632.53040840692     Delta-E=       -0.000081669832 Rises=F Damp=F
 DIIS: error= 1.67D-04 at cycle   5 NSaved=   5.
 NSaved= 5 IEnMin= 5 EnMin= -1632.53040840692     IErMin= 5 ErrMin= 1.67D-04
 ErrMax= 1.67D-04  0.00D+00 EMaxC= 1.00D-01 BMatC= 2.38D-05 BMatP= 9.18D-05
 IDIUse=3 WtCom= 9.98D-01 WtEn= 1.67D-03
 Coeff-Com:  0.161D-02-0.514D-01 0.178D-01 0.418D+00 0.614D+00
 Coeff-En:   0.000D+00 0.000D+00 0.000D+00 0.000D+00 0.100D+01
 Coeff:      0.161D-02-0.513D-01 0.178D-01 0.417D+00 0.615D+00
 Gap=     0.248 Goal=   None    Shift=    0.000
 RMSDP=1.59D-05 MaxDP=7.43D-04 DE=-8.17D-05 OVMax= 1.32D-03

 Cycle   6  Pass 0  IDiag  1:
 RMSU=  1.01D-05    CP:  1.00D+00  1.08D+00  6.33D-01  1.09D+00  7.06D-01
 E= -1632.53043118770     Delta-E=       -0.000022780781 Rises=F Damp=F
 DIIS: error= 3.18D-05 at cycle   6 NSaved=   6.
 NSaved= 6 IEnMin= 6 EnMin= -1632.53043118770     IErMin= 6 ErrMin= 3.18D-05
 ErrMax= 3.18D-05  0.00D+00 EMaxC= 1.00D-01 BMatC= 1.74D-06 BMatP= 2.38D-05
 IDIUse=1 WtCom= 1.00D+00 WtEn= 0.00D+00
 Coeff-Com:  0.174D-02-0.270D-01-0.553D-02 0.128D+00 0.284D+00 0.619D+00
 Coeff:      0.174D-02-0.270D-01-0.553D-02 0.128D+00 0.284D+00 0.619D+00
 Gap=     0.248 Goal=   None    Shift=    0.000
 RMSDP=4.69D-06 MaxDP=1.69D-04 DE=-2.28D-05 OVMax= 4.85D-04

 Initial convergence to 1.0D-05 achieved.  Increase integral accuracy.
 Cycle   7  Pass 1  IDiag  1:
 E= -1632.53041124869     Delta-E=        0.000019939012 Rises=F Damp=F
 DIIS: error= 1.49D-04 at cycle   1 NSaved=   1.
 NSaved= 1 IEnMin= 1 EnMin= -1632.53041124869     IErMin= 1 ErrMin= 1.49D-04
 ErrMax= 1.49D-04  0.00D+00 EMaxC= 1.00D-01 BMatC= 1.02D-05 BMatP= 1.02D-05
 IDIUse=3 WtCom= 9.99D-01 WtEn= 1.49D-03
 Coeff-Com:  0.100D+01
 Coeff-En:   0.100D+01
 Coeff:      0.100D+01
 Gap=     0.248 Goal=   None    Shift=    0.000
 RMSDP=4.69D-06 MaxDP=1.69D-04 DE= 1.99D-05 OVMax= 4.19D-04

 Cycle   8  Pass 1  IDiag  1:
 RMSU=  1.97D-04    CP:  1.00D+00
 E= -1632.53042138087     Delta-E=       -0.000010132180 Rises=F Damp=F
 DIIS: error= 1.13D-05 at cycle   2 NSaved=   2.
 NSaved= 2 IEnMin= 2 EnMin= -1632.53042138087     IErMin= 2 ErrMin= 1.13D-05
 ErrMax= 1.13D-05  0.00D+00 EMaxC= 1.00D-01 BMatC= 2.33D-07 BMatP= 1.02D-05
 IDIUse=1 WtCom= 1.00D+00 WtEn= 0.00D+00
 Coeff-Com:  0.839D-02 0.992D+00
 Coeff:      0.839D-02 0.992D+00
 Gap=     0.248 Goal=   None    Shift=    0.000
 RMSDP=8.05D-06 MaxDP=2.87D-04 DE=-1.01D-05 OVMax= 3.34D-04

 Cycle   9  Pass 1  IDiag  1:
 RMSU=  3.68D-06    CP:  1.00D+00  1.04D+00
 E= -1632.53042120511     Delta-E=        0.000000175751 Rises=F Damp=F
 DIIS: error= 1.79D-05 at cycle   3 NSaved=   3.
 NSaved= 3 IEnMin= 2 EnMin= -1632.53042138087     IErMin= 2 ErrMin= 1.13D-05
 ErrMax= 1.79D-05  0.00D+00 EMaxC= 1.00D-01 BMatC= 4.50D-07 BMatP= 2.33D-07
 IDIUse=1 WtCom= 1.00D+00 WtEn= 0.00D+00
 Coeff-Com: -0.176D-01 0.593D+00 0.424D+00
 Coeff:     -0.176D-01 0.593D+00 0.424D+00
 Gap=     0.248 Goal=   None    Shift=    0.000
 RMSDP=1.90D-06 MaxDP=7.57D-05 DE= 1.76D-07 OVMax= 1.85D-04

 Cycle  10  Pass 1  IDiag  1:
 RMSU=  1.19D-06    CP:  1.00D+00  1.04D+00  6.18D-01
 E= -1632.53042162548     Delta-E=       -0.000000420366 Rises=F Damp=F
 DIIS: error= 2.28D-06 at cycle   4 NSaved=   4.
 NSaved= 4 IEnMin= 4 EnMin= -1632.53042162548     IErMin= 4 ErrMin= 2.28D-06
 ErrMax= 2.28D-06  0.00D+00 EMaxC= 1.00D-01 BMatC= 4.09D-09 BMatP= 2.33D-07
 IDIUse=1 WtCom= 1.00D+00 WtEn= 0.00D+00
 Coeff-Com: -0.765D-02 0.228D+00 0.177D+00 0.603D+00
 Coeff:     -0.765D-02 0.228D+00 0.177D+00 0.603D+00
 Gap=     0.248 Goal=   None    Shift=    0.000
 RMSDP=2.22D-07 MaxDP=9.22D-06 DE=-4.20D-07 OVMax= 1.74D-05

 Cycle  11  Pass 1  IDiag  1:
 RMSU=  1.87D-07    CP:  1.00D+00  1.04D+00  6.46D-01  1.00D+00
 E= -1632.53042162972     Delta-E=       -0.000000004236 Rises=F Damp=F
 DIIS: error= 8.81D-07 at cycle   5 NSaved=   5.
 NSaved= 5 IEnMin= 5 EnMin= -1632.53042162972     IErMin= 5 ErrMin= 8.81D-07
 ErrMax= 8.81D-07  0.00D+00 EMaxC= 1.00D-01 BMatC= 5.64D-10 BMatP= 4.09D-09
 IDIUse=1 WtCom= 1.00D+00 WtEn= 0.00D+00
 Coeff-Com:  0.101D-02-0.449D-01-0.289D-01 0.217D+00 0.856D+00
 Coeff:      0.101D-02-0.449D-01-0.289D-01 0.217D+00 0.856D+00
 Gap=     0.248 Goal=   None    Shift=    0.000
 RMSDP=1.42D-07 MaxDP=8.89D-06 DE=-4.24D-09 OVMax= 1.19D-05

 Cycle  12  Pass 1  IDiag  1:
 RMSU=  9.83D-08    CP:  1.00D+00  1.04D+00  6.57D-01  1.07D+00  9.92D-01
 E= -1632.53042163037     Delta-E=       -0.000000000652 Rises=F Damp=F
 DIIS: error= 2.62D-07 at cycle   6 NSaved=   6.
 NSaved= 6 IEnMin= 6 EnMin= -1632.53042163037     IErMin= 6 ErrMin= 2.62D-07
 ErrMax= 2.62D-07  0.00D+00 EMaxC= 1.00D-01 BMatC= 1.00D-10 BMatP= 5.64D-10
 IDIUse=1 WtCom= 1.00D+00 WtEn= 0.00D+00
 Coeff-Com:  0.131D-02-0.458D-01-0.330D-01 0.388D-01 0.400D+00 0.639D+00
 Coeff:      0.131D-02-0.458D-01-0.330D-01 0.388D-01 0.400D+00 0.639D+00
 Gap=     0.248 Goal=   None    Shift=    0.000
 RMSDP=3.78D-08 MaxDP=2.00D-06 DE=-6.52D-10 OVMax= 4.04D-06

 Cycle  13  Pass 1  IDiag  1:
 RMSU=  3.39D-08    CP:  1.00D+00  1.04D+00  6.57D-01  1.08D+00  1.06D+00
                    CP:  1.01D+00
 E= -1632.53042163063     Delta-E=       -0.000000000259 Rises=F Damp=F
 DIIS: error= 9.52D-08 at cycle   7 NSaved=   7.
 NSaved= 7 IEnMin= 7 EnMin= -1632.53042163063     IErMin= 7 ErrMin= 9.52D-08
 ErrMax= 9.52D-08  0.00D+00 EMaxC= 1.00D-01 BMatC= 7.19D-12 BMatP= 1.00D-10
 IDIUse=1 WtCom= 1.00D+00 WtEn= 0.00D+00
 Coeff-Com:  0.246D-04 0.589D-03-0.105D-03-0.288D-01-0.889D-01 0.118D+00
 Coeff-Com:  0.100D+01
 Coeff:      0.246D-04 0.589D-03-0.105D-03-0.288D-01-0.889D-01 0.118D+00
 Coeff:      0.100D+01
 Gap=     0.248 Goal=   None    Shift=    0.000
 RMSDP=2.14D-08 MaxDP=6.17D-07 DE=-2.59D-10 OVMax= 2.67D-06

 Cycle  14  Pass 1  IDiag  1:
 RMSU=  1.16D-08    CP:  1.00D+00  1.04D+00  6.57D-01  1.08D+00  1.08D+00
                    CP:  1.18D+00  1.10D+00
 E= -1632.53042163062     Delta-E=        0.000000000005 Rises=F Damp=F
 DIIS: error= 3.63D-08 at cycle   8 NSaved=   8.
 NSaved= 8 IEnMin= 7 EnMin= -1632.53042163063     IErMin= 8 ErrMin= 3.63D-08
 ErrMax= 3.63D-08  0.00D+00 EMaxC= 1.00D-01 BMatC= 1.27D-12 BMatP= 7.19D-12
 IDIUse=1 WtCom= 1.00D+00 WtEn= 0.00D+00
 Coeff-Com: -0.112D-03 0.455D-02 0.300D-02-0.153D-01-0.765D-01-0.570D-02
 Coeff-Com:  0.406D+00 0.684D+00
 Coeff:     -0.112D-03 0.455D-02 0.300D-02-0.153D-01-0.765D-01-0.570D-02
 Coeff:      0.406D+00 0.684D+00
 Gap=     0.248 Goal=   None    Shift=    0.000
 RMSDP=5.69D-09 MaxDP=1.66D-07 DE= 4.55D-12 OVMax= 6.93D-07

 SCF Done:  E(RCAM-B3LYP) =  -1632.53042163     A.U. after   14 cycles
            NFock= 14  Conv=0.57D-08     -V/T= 2.0082
 KE= 1.619282305833D+03 PE=-1.049666692849D+04 EE= 3.908988969825D+03
 Leave Link  502 at Sat Jun 27 18:56:24 2020, MaxMem=   536870912 cpu:      3250.8
 (Enter /pbs_home/pkowalski/g09d01/g09/l701.exe)
 Compute integral first derivatives.
 ... and contract with generalized density number  0.
 R6Disp: Adding Grimme-D3 dispersion energy 1st derivatives to the gradient.
 Leave Link  701 at Sat Jun 27 18:56:24 2020, MaxMem=   536870912 cpu:         4.4
 (Enter /pbs_home/pkowalski/g09d01/g09/l702.exe)
 L702 exits ... SP integral derivatives will be done elsewhere.
 Leave Link  702 at Sat Jun 27 18:56:24 2020, MaxMem=   536870912 cpu:         0.2
 (Enter /pbs_home/pkowalski/g09d01/g09/l703.exe)
 Compute integral first derivatives, UseDBF=F ICtDFT=           0.
 Integral derivatives from FoFJK, PRISM(SPDF).
 Calling FoFJK, ICntrl=      2127 FMM=F ISym2X=0 I1Cent= 0 IOpClX= 0 NMat=1 NMatS=1 NMatT=0.
 FoFJK:  IHMeth= 1 ICntrl=    2127 DoSepK=T KAlg= 0 I1Cent=   0 FoldK=F
 IRaf=         1 NMat=   1 IRICut=       1 DoRegI=T DoRafI=F ISym2E= 0.
 FoFCou: FMM=F IPFlag=           0 FMFlag=      100000 FMFlg1=         800
         NFxFlg=           0 DoJE=F BraDBF=F KetDBF=F FulRan=T
         wScrn=  0.000000 ICntrl=    2527 IOpCl=  0 I1Cent=           0 NGrid=           0
         NMat0=    1 NMatS0=      1 NMatT0=    0 NMatD0=    1 NMtDS0=    0 NMtDT0=    0
 Symmetry not used in FoFCou.
 Leave Link  703 at Sat Jun 27 18:59:01 2020, MaxMem=   536870912 cpu:      1248.5
 (Enter /pbs_home/pkowalski/g09d01/g09/l716.exe)
 Dipole        = 3.91382463D-02-1.45034982D+00-5.28273866D-02
 ***** Axes restored to original set *****
 -------------------------------------------------------------------
 Center     Atomic                   Forces (Hartrees/Bohr)
 Number     Number              X              Y              Z
 -------------------------------------------------------------------
      1        6          -0.004220648    0.022841368    0.000301304
      2        6          -0.000353677    0.000824001   -0.002476211
      3        6           0.001354689    0.001367302    0.001939989
      4        8          -0.006336555   -0.004007766   -0.000617270
      5        6           0.002933638   -0.024364283   -0.007827791
      6        6           0.000705799   -0.002588852    0.000124856
      7        6           0.005619114    0.005228332   -0.000241871
      8        6           0.001032717   -0.003240439    0.002393076
      9        6           0.001678787    0.007396200   -0.000459813
     10        6          -0.001963873   -0.003871696    0.000143899
     11        6          -0.004209101   -0.001081954   -0.001415325
     12        9          -0.004644014    0.003548365    0.002490680
     13        9          -0.001420415   -0.001968390   -0.005364065
     14        9           0.003831225   -0.002418098   -0.004642660
     15        9          -0.000105052    0.006627032    0.003090899
     16        9           0.004768321   -0.003988419   -0.000786595
     17        9          -0.000378950    0.002913722    0.002890881
     18        6          -0.014363100    0.003826157    0.018123610
     19        6           0.018980147    0.009242285    0.001342696
     20        6          -0.000544897    0.001448863    0.003640799
     21        1          -0.000273581   -0.000977074    0.000727334
     22        1          -0.000090491   -0.000308321   -0.001321115
     23        1          -0.001389430    0.000082659    0.001761871
     24        6           0.001677938   -0.004709661   -0.011852713
     25        1           0.000456759    0.000512165    0.000342832
     26        1          -0.004831141   -0.007152929   -0.007214979
     27        1          -0.002076121   -0.001255388   -0.000588813
     28        6          -0.001978102    0.002360286   -0.000610909
     29        6           0.003460484    0.000559639    0.003491911
     30        6          -0.000108494    0.001218742   -0.002329315
     31        8          -0.001164487   -0.007761286    0.003527540
     32        6          -0.002177862   -0.000195129    0.000912182
     33        6          -0.002735968    0.001282912   -0.000679768
     34        6           0.003402804   -0.001942153    0.000331453
     35        1           0.002139694    0.000477250    0.000780885
     36        1           0.000653859    0.000282219    0.000258155
     37        1           0.000224232   -0.000718570    0.000181079
     38        1           0.000779244    0.000490098    0.000240704
     39        6          -0.001661805    0.002090875   -0.001080886
     40        6           0.001893464   -0.002344206    0.000496959
     41        6           0.002564433   -0.000964647   -0.000342131
     42        1          -0.000804339   -0.000069789    0.000224925
     43        1          -0.000098887    0.000595001   -0.000385424
     44        1           0.000216874    0.000720148   -0.000482136
     45        1          -0.000443230   -0.000006568    0.000959270
 -------------------------------------------------------------------
 Cartesian Forces:  Max     0.024364283 RMS     0.004856170
 Leave Link  716 at Sat Jun 27 18:59:01 2020, MaxMem=   536870912 cpu:         0.3
 (Enter /pbs_home/pkowalski/g09d01/g09/l103.exe)

 GradGradGradGradGradGradGradGradGradGradGradGradGradGradGradGradGradGrad
 Berny optimization.
 Using GEDIIS/GDIIS optimizer.
 FormGI is forming the generalized inverse of G from B-inverse, IUseBI=4.
 Internal  Forces:  Max     0.058182949 RMS     0.009621102
 Search for a local minimum.
 Step number   3 out of a maximum of  270
 All quantities printed in internal units (Hartrees-Bohrs-Radians)
 RMS Force = .96211D-02 SwitMx=.10000D-02 MixMth= 1
 Mixed Optimization -- RFO/linear search
 Update second derivatives using D2CorX and points    1    3    2
 DE=  3.23D-03 DEPred=-1.33D-02 R=-2.43D-01
 Trust test=-2.43D-01 RLast= 5.30D-01 DXMaxT set to 2.52D-01
 ITU= -1  1  0
 Use linear search instead of GDIIS.
 Energy rises -- skip Quadratic/GDIIS search.
 Quartic linear search produced a step of -0.52087.
 Iteration  1 RMS(Cart)=  0.09923363 RMS(Int)=  0.00133257
 Iteration  2 RMS(Cart)=  0.00294075 RMS(Int)=  0.00014103
 Iteration  3 RMS(Cart)=  0.00000248 RMS(Int)=  0.00014103
 Iteration  4 RMS(Cart)=  0.00000000 RMS(Int)=  0.00014103
 ITry= 1 IFail=0 DXMaxC= 5.69D-01 DCOld= 1.00D+10 DXMaxT= 2.52D-01 DXLimC= 3.00D+00 Rises=T
 Variable       Old X    -DE/DX   Delta X   Delta X   Delta X     New X
                                 (Linear)    (Quad)   (Total)
    R1        2.75805  -0.00066  -0.00396   0.00000  -0.00397   2.75408
    R2        2.54093   0.04479   0.06346   0.00000   0.06349   2.60443
    R3        2.73048   0.02321   0.01992   0.00000   0.01992   2.75040
    R4        2.64754  -0.00278  -0.01305   0.00000  -0.01308   2.63447
    R5        2.65175  -0.00203  -0.00358   0.00000  -0.00357   2.64817
    R6        2.56832  -0.00275  -0.00941   0.00000  -0.00943   2.55890
    R7        2.62194   0.00055   0.00233   0.00000   0.00234   2.62428
    R8        2.54922   0.00604  -0.00188   0.00000  -0.00185   2.54737
    R9        2.79455   0.00284   0.00480   0.00000   0.00480   2.79935
   R10        2.61875   0.00284   0.00646   0.00000   0.00645   2.62520
   R11        2.06274  -0.00085  -0.00326   0.00000  -0.00326   2.05949
   R12        2.85857   0.00045  -0.00709   0.00000  -0.00708   2.85149
   R13        2.55789   0.02421   0.00894   0.00000   0.00893   2.56682
   R14        2.89828  -0.00021  -0.01342   0.00000  -0.01342   2.88486
   R15        2.55441   0.00598   0.01441   0.00000   0.01441   2.56882
   R16        2.52125   0.00510   0.02427   0.00000   0.02427   2.54552
   R17        2.85532  -0.00010  -0.00171   0.00000  -0.00171   2.85360
   R18        2.74026   0.01123   0.01597   0.00000   0.01597   2.75623
   R19        2.89754  -0.00534  -0.01177   0.00000  -0.01176   2.88578
   R20        2.53099   0.00643   0.02268   0.00000   0.02268   2.55367
   R21        2.50338   0.00643   0.02920   0.00000   0.02920   2.53258
   R22        2.53178   0.00581   0.01784   0.00000   0.01784   2.54962
   R23        2.54436   0.00404   0.01669   0.00000   0.01669   2.56104
   R24        2.54127   0.02634   0.06066   0.00000   0.06064   2.60192
   R25        2.79490   0.00266   0.00468   0.00000   0.00468   2.79958
   R26        2.55278   0.00573  -0.00360   0.00000  -0.00356   2.54922
   R27        2.74600   0.00199   0.00137   0.00000   0.00133   2.74734
   R28        2.07805   0.00060   0.00481   0.00000   0.00481   2.08286
   R29        2.07830   0.00072   0.00445   0.00000   0.00445   2.08275
   R30        2.06621  -0.00072   0.00308   0.00000   0.00308   2.06929
   R31        2.07828  -0.00017   0.00425   0.00000   0.00425   2.08254
   R32        2.06640  -0.00857   0.00197   0.00000   0.00197   2.06837
   R33        2.07842   0.00105   0.00489   0.00000   0.00489   2.08331
   R34        2.65458  -0.00078   0.00243   0.00000   0.00242   2.65700
   R35        2.06504  -0.00067  -0.00446   0.00000  -0.00446   2.06058
   R36        2.64651   0.00132  -0.01144   0.00000  -0.01144   2.63507
   R37        2.64891  -0.00055  -0.00233   0.00000  -0.00233   2.64658
   R38        2.56850   0.00103  -0.00939   0.00000  -0.00936   2.55915
   R39        2.62220   0.00056   0.00225   0.00000   0.00225   2.62445
   R40        2.62069   0.00204   0.00543   0.00000   0.00544   2.62613
   R41        2.06277  -0.00085  -0.00326   0.00000  -0.00326   2.05951
   R42        2.61891   0.00188   0.00806   0.00000   0.00805   2.62696
   R43        2.06523  -0.00076  -0.00436   0.00000  -0.00436   2.06087
   R44        2.05593   0.00164  -0.00365   0.00000  -0.00365   2.05228
   R45        2.61862   0.00216   0.00845   0.00000   0.00844   2.62706
   R46        2.06012  -0.00082  -0.00610   0.00000  -0.00610   2.05403
   R47        2.65627  -0.00106   0.00153   0.00000   0.00153   2.65779
   R48        2.06533  -0.00081  -0.00437   0.00000  -0.00437   2.06096
   R49        2.06502  -0.00065  -0.00444   0.00000  -0.00444   2.06058
    A1        1.85109  -0.01105  -0.01596   0.00000  -0.01557   1.83553
    A2        2.25513  -0.04693  -0.01801   0.00000  -0.01789   2.23724
    A3        2.17646   0.05818   0.03382   0.00000   0.03395   2.21041
    A4        1.82585   0.01085   0.01216   0.00000   0.01228   1.83813
    A5        2.39023  -0.01160  -0.02474   0.00000  -0.02481   2.36542
    A6        2.06709   0.00073   0.01244   0.00000   0.01243   2.07951
    A7        1.91508   0.00291   0.00811   0.00000   0.00821   1.92328
    A8        2.16699  -0.00071  -0.01089   0.00000  -0.01089   2.15610
    A9        2.20106  -0.00218   0.00280   0.00000   0.00274   2.20380
   A10        1.87897   0.00475   0.00614   0.00000   0.00640   1.88537
   A11        1.95333  -0.00722  -0.01133   0.00000  -0.01107   1.94226
   A12        2.30304   0.03195  -0.01259   0.00000  -0.01264   2.29039
   A13        2.02467  -0.02501   0.02207   0.00000   0.02210   2.04677
   A14        2.02989   0.00084   0.00813   0.00000   0.00816   2.03805
   A15        2.11635  -0.00085  -0.00045   0.00000  -0.00047   2.11589
   A16        2.13694   0.00001  -0.00768   0.00000  -0.00769   2.12925
   A17        2.13464  -0.04735  -0.01154   0.00000  -0.01148   2.12316
   A18        2.23510   0.05610   0.01355   0.00000   0.01362   2.24872
   A19        1.91332  -0.00880  -0.00282   0.00000  -0.00272   1.91060
   A20        1.79608   0.00672  -0.00769   0.00000  -0.00756   1.78852
   A21        1.94134  -0.00138  -0.00795   0.00000  -0.00804   1.93330
   A22        2.00434  -0.00492  -0.00569   0.00000  -0.00560   1.99874
   A23        1.89261   0.00268   0.01484   0.00000   0.01482   1.90743
   A24        1.95855  -0.00385  -0.00873   0.00000  -0.00867   1.94989
   A25        1.86924   0.00113   0.01488   0.00000   0.01489   1.88413
   A26        1.92518  -0.00334  -0.00503   0.00000  -0.00496   1.92023
   A27        2.22695   0.03541   0.00514   0.00000   0.00520   2.23215
   A28        2.12224  -0.03263  -0.00325   0.00000  -0.00319   2.11906
   A29        1.78339  -0.00195   0.00333   0.00000   0.00341   1.78680
   A30        1.89295   0.00076  -0.00139   0.00000  -0.00141   1.89154
   A31        1.99386   0.00020   0.00156   0.00000   0.00153   1.99539
   A32        1.89889   0.00166  -0.00343   0.00000  -0.00347   1.89542
   A33        1.99458  -0.00106   0.00027   0.00000   0.00026   1.99484
   A34        1.89498   0.00047  -0.00054   0.00000  -0.00053   1.89445
   A35        1.79827   0.00664  -0.00519   0.00000  -0.00517   1.79310
   A36        2.00423  -0.00286   0.00820   0.00000   0.00821   2.01243
   A37        1.93415  -0.00171  -0.01230   0.00000  -0.01231   1.92184
   A38        1.94321   0.00128  -0.00681   0.00000  -0.00686   1.93635
   A39        1.91939  -0.00544   0.00573   0.00000   0.00580   1.92519
   A40        1.86477   0.00177   0.00968   0.00000   0.00966   1.87443
   A41        2.30110   0.00876  -0.01697   0.00000  -0.01697   2.28412
   A42        1.95090  -0.00353  -0.00874   0.00000  -0.00868   1.94222
   A43        2.02973  -0.00522   0.02477   0.00000   0.02480   2.05453
   A44        2.17377   0.01232   0.01551   0.00000   0.01580   2.18957
   A45        2.25592  -0.00773  -0.00047   0.00000  -0.00020   2.25572
   A46        1.85344  -0.00454  -0.01622   0.00000  -0.01600   1.83744
   A47        1.91738  -0.00082  -0.00448   0.00000  -0.00447   1.91291
   A48        1.94495  -0.00115  -0.00745   0.00000  -0.00745   1.93750
   A49        1.92424   0.00303   0.00582   0.00000   0.00582   1.93006
   A50        1.87945   0.00033   0.00700   0.00000   0.00701   1.88646
   A51        1.89969  -0.00076  -0.00805   0.00000  -0.00806   1.89163
   A52        1.89701  -0.00070   0.00717   0.00000   0.00716   1.90417
   A53        1.94900  -0.00015  -0.00676   0.00000  -0.00675   1.94225
   A54        1.92732   0.00683   0.00601   0.00000   0.00602   1.93334
   A55        1.91003  -0.00352  -0.00440   0.00000  -0.00439   1.90564
   A56        1.89545  -0.00035   0.01207   0.00000   0.01207   1.90752
   A57        1.87999  -0.00012   0.00580   0.00000   0.00582   1.88581
   A58        1.90088  -0.00294  -0.01301   0.00000  -0.01301   1.88787
   A59        2.11363  -0.00094  -0.00328   0.00000  -0.00328   2.11036
   A60        2.08269   0.00083   0.00092   0.00000   0.00092   2.08361
   A61        2.08686   0.00012   0.00236   0.00000   0.00236   2.08922
   A62        1.82880   0.00338   0.00982   0.00000   0.00980   1.83860
   A63        2.38043  -0.00315  -0.01864   0.00000  -0.01862   2.36182
   A64        2.07327  -0.00027   0.00866   0.00000   0.00867   2.08194
   A65        1.91380   0.00425   0.00929   0.00000   0.00935   1.92315
   A66        2.16225  -0.00084  -0.00842   0.00000  -0.00843   2.15382
   A67        2.20698  -0.00340  -0.00080   0.00000  -0.00082   2.20616
   A68        1.87752   0.00055   0.00569   0.00000   0.00582   1.88334
   A69        2.02992   0.00105   0.00827   0.00000   0.00828   2.03820
   A70        2.11614  -0.00079  -0.00041   0.00000  -0.00042   2.11573
   A71        2.13711  -0.00026  -0.00785   0.00000  -0.00786   2.12925
   A72        2.12469  -0.00133  -0.00534   0.00000  -0.00534   2.11934
   A73        2.07889   0.00059   0.00350   0.00000   0.00350   2.08239
   A74        2.07961   0.00074   0.00184   0.00000   0.00184   2.08145
   A75        2.06402   0.00142  -0.00106   0.00000  -0.00105   2.06296
   A76        2.12060  -0.00240   0.00377   0.00000   0.00376   2.12436
   A77        2.09856   0.00099  -0.00270   0.00000  -0.00270   2.09586
   A78        2.06278   0.00107  -0.00002   0.00000  -0.00003   2.06275
   A79        2.11078  -0.00086   0.00768   0.00000   0.00770   2.11848
   A80        2.10963  -0.00020  -0.00770   0.00000  -0.00769   2.10194
   A81        2.12195  -0.00046  -0.00394   0.00000  -0.00395   2.11800
   A82        2.08133   0.00041   0.00108   0.00000   0.00108   2.08241
   A83        2.07991   0.00005   0.00286   0.00000   0.00286   2.08277
   A84        2.11591  -0.00055  -0.00455   0.00000  -0.00455   2.11136
   A85        2.08169   0.00057   0.00144   0.00000   0.00144   2.08313
   A86        2.08556  -0.00003   0.00311   0.00000   0.00311   2.08866
    D1       -0.02531   0.00695   0.03872   0.00000   0.03878   0.01348
    D2        3.10919   0.00453   0.02824   0.00000   0.02849   3.13768
    D3       -3.13351  -0.00110   0.00045   0.00000  -0.00041  -3.13392
    D4        0.00100  -0.00352  -0.01003   0.00000  -0.01071  -0.00971
    D5        0.02909  -0.00823  -0.04809   0.00000  -0.04831  -0.01922
    D6        3.09583  -0.01446  -0.07090   0.00000  -0.07115   3.02468
    D7        3.13921  -0.00312  -0.01048   0.00000  -0.01115   3.12806
    D8       -0.07723  -0.00934  -0.03328   0.00000  -0.03400  -0.11123
    D9       -0.52144  -0.01583   0.00980   0.00000   0.00971  -0.51173
   D10        2.60150  -0.01947  -0.01643   0.00000  -0.01649   2.58501
   D11        2.65919  -0.02354  -0.03636   0.00000  -0.03631   2.62288
   D12       -0.50105  -0.02718  -0.06259   0.00000  -0.06251  -0.56356
   D13        0.01353  -0.00342  -0.01743   0.00000  -0.01713  -0.00360
   D14       -3.13849  -0.00203  -0.00951   0.00000  -0.00916   3.13553
   D15       -3.12256  -0.00147  -0.00860   0.00000  -0.00869  -3.13125
   D16        0.00860  -0.00008  -0.00068   0.00000  -0.00072   0.00788
   D17        3.13749   0.00264   0.01276   0.00000   0.01259  -3.13310
   D18        0.00050   0.00194   0.00904   0.00000   0.00888   0.00937
   D19       -0.01191   0.00000   0.00112   0.00000   0.00119  -0.01071
   D20        3.13429  -0.00070  -0.00260   0.00000  -0.00252   3.13177
   D21        0.00335  -0.00095  -0.01187   0.00000  -0.01142  -0.00807
   D22       -3.12755  -0.00239  -0.02003   0.00000  -0.01956   3.13607
   D23        0.00059   0.00003  -0.00064   0.00000  -0.00065  -0.00006
   D24       -3.14017  -0.00041  -0.00232   0.00000  -0.00233   3.14068
   D25        3.13003   0.00169   0.00858   0.00000   0.00864   3.13867
   D26       -0.01073   0.00125   0.00690   0.00000   0.00696  -0.00377
   D27       -0.02108   0.00595   0.03865   0.00000   0.03856   0.01748
   D28       -3.10075   0.00857   0.05974   0.00000   0.05926  -3.04149
   D29        2.04992   0.00223   0.02375   0.00000   0.02357   2.07349
   D30       -0.06101  -0.00192   0.00884   0.00000   0.00866  -0.05235
   D31       -2.15332  -0.00031   0.02394   0.00000   0.02376  -2.12956
   D32       -1.16894  -0.00349  -0.00177   0.00000  -0.00159  -1.17053
   D33        3.00331  -0.00763  -0.01668   0.00000  -0.01650   2.98681
   D34        0.91100  -0.00602  -0.00158   0.00000  -0.00140   0.90960
   D35       -0.00621   0.00009   0.00154   0.00000   0.00157  -0.00464
   D36        3.13771  -0.00006   0.00101   0.00000   0.00101   3.13872
   D37        3.13454   0.00053   0.00323   0.00000   0.00327   3.13781
   D38       -0.00473   0.00038   0.00270   0.00000   0.00271  -0.00202
   D39       -2.76124   0.00355   0.00443   0.00000   0.00431  -2.75692
   D40        1.49873  -0.00260  -0.00514   0.00000  -0.00524   1.49349
   D41       -0.62765   0.00065  -0.01443   0.00000  -0.01455  -0.64220
   D42        0.39594   0.00585   0.02567   0.00000   0.02577   0.42171
   D43       -1.62727  -0.00029   0.01610   0.00000   0.01622  -1.61106
   D44        2.52953   0.00296   0.00681   0.00000   0.00691   2.53644
   D45        3.12155  -0.00334   0.00672   0.00000   0.00656   3.12811
   D46       -0.16206  -0.01116  -0.01564   0.00000  -0.01575  -0.17781
   D47       -0.03677  -0.00705  -0.01719   0.00000  -0.01720  -0.05397
   D48        2.96281  -0.01487  -0.03956   0.00000  -0.03951   2.92329
   D49       -0.57697  -0.00386  -0.02705   0.00000  -0.02706  -0.60402
   D50        1.42682  -0.00260  -0.02991   0.00000  -0.02992   1.39690
   D51       -2.74039  -0.00132  -0.03059   0.00000  -0.03061  -2.77100
   D52        1.48088  -0.00092  -0.03366   0.00000  -0.03362   1.44726
   D53       -2.79852   0.00034  -0.03651   0.00000  -0.03648  -2.83500
   D54       -0.68255   0.00162  -0.03719   0.00000  -0.03717  -0.71972
   D55       -2.74112  -0.00011  -0.01089   0.00000  -0.01086  -2.75198
   D56       -0.73733   0.00115  -0.01374   0.00000  -0.01372  -0.75105
   D57        1.37864   0.00243  -0.01442   0.00000  -0.01442   1.36423
   D58       -0.33768   0.00495   0.00164   0.00000   0.00157  -0.33612
   D59       -2.45377   0.00042   0.00912   0.00000   0.00906  -2.44472
   D60        1.71462   0.00148   0.00001   0.00000  -0.00007   1.71455
   D61        2.93596   0.00593   0.02137   0.00000   0.02137   2.95733
   D62        0.81987   0.00141   0.02885   0.00000   0.02887   0.84873
   D63       -1.29492   0.00246   0.01975   0.00000   0.01974  -1.27518
   D64       -0.74709  -0.00667  -0.01670   0.00000  -0.01663  -0.76371
   D65        2.38074  -0.00210   0.03466   0.00000   0.03453   2.41527
   D66        2.23802  -0.01234  -0.04136   0.00000  -0.04124   2.19679
   D67       -0.91734  -0.00776   0.00999   0.00000   0.00992  -0.90741
   D68        0.55624  -0.00092   0.01770   0.00000   0.01773   0.57397
   D69        2.71329   0.00047   0.02073   0.00000   0.02071   2.73400
   D70       -1.50644  -0.00001   0.03212   0.00000   0.03212  -1.47432
   D71       -1.44319  -0.00150   0.01905   0.00000   0.01908  -1.42411
   D72        0.71386  -0.00011   0.02208   0.00000   0.02206   0.73592
   D73        2.77732  -0.00060   0.03348   0.00000   0.03346   2.81078
   D74        2.71918  -0.00262   0.02209   0.00000   0.02213   2.74132
   D75       -1.40695  -0.00123   0.02512   0.00000   0.02511  -1.38184
   D76        0.65651  -0.00171   0.03652   0.00000   0.03652   0.69302
   D77       -0.04774  -0.00058  -0.00435   0.00000  -0.00461  -0.05235
   D78        3.10495  -0.00422  -0.04547   0.00000  -0.04573   3.05922
   D79       -3.12784  -0.00038   0.01022   0.00000   0.01006  -3.11779
   D80        0.02485  -0.00401  -0.03090   0.00000  -0.03106  -0.00621
   D81       -2.13712  -0.00140   0.01928   0.00000   0.01918  -2.11794
   D82        2.06456  -0.00054   0.01812   0.00000   0.01804   2.08260
   D83       -0.04355  -0.00095   0.01011   0.00000   0.01002  -0.03352
   D84        0.94078  -0.00153   0.00263   0.00000   0.00271   0.94349
   D85       -1.14073  -0.00068   0.00147   0.00000   0.00157  -1.13916
   D86        3.03435  -0.00108  -0.00653   0.00000  -0.00645   3.02790
   D87       -0.01984   0.00287   0.02537   0.00000   0.02534   0.00551
   D88       -3.11034   0.00251   0.03959   0.00000   0.03929  -3.07105
   D89        3.13354  -0.00055  -0.01867   0.00000  -0.01904   3.11450
   D90       -0.05044  -0.00179  -0.02267   0.00000  -0.02294  -0.07338
   D91       -0.01986   0.00349   0.02426   0.00000   0.02434   0.00448
   D92        3.07934   0.00225   0.02025   0.00000   0.02044   3.09979
   D93        0.00263  -0.00016  -0.00109   0.00000  -0.00110   0.00153
   D94       -3.13970   0.00016   0.00082   0.00000   0.00078  -3.13892
   D95       -3.14129  -0.00001  -0.00056   0.00000  -0.00054   3.14135
   D96       -0.00044   0.00031   0.00135   0.00000   0.00134   0.00091
   D97        0.00858  -0.00180  -0.01014   0.00000  -0.00996  -0.00137
   D98        3.13237  -0.00117  -0.00352   0.00000  -0.00335   3.12902
   D99       -3.09965  -0.00072  -0.00603   0.00000  -0.00600  -3.10565
   D100       0.02413  -0.00009   0.00059   0.00000   0.00061   0.02474
   D101      -3.11850   0.00144   0.00342   0.00000   0.00330  -3.11520
   D102       0.02626   0.00125  -0.00573   0.00000  -0.00579   0.02047
   D103      -0.02368   0.00013  -0.00112   0.00000  -0.00111  -0.02479
   D104       3.12109  -0.00006  -0.01027   0.00000  -0.01021   3.11088
   D105       0.00594  -0.00038  -0.00856   0.00000  -0.00833  -0.00239
   D106      -3.11728  -0.00107  -0.01536   0.00000  -0.01509  -3.13237
   D107      -0.00692  -0.00004  -0.00018   0.00000  -0.00021  -0.00714
   D108       3.14034  -0.00024  -0.00169   0.00000  -0.00170   3.13865
   D109       3.11382   0.00078   0.00759   0.00000   0.00758   3.12140
   D110      -0.02210   0.00058   0.00609   0.00000   0.00610  -0.01600
   D111      -0.00994   0.00012   0.00039   0.00000   0.00040  -0.00954
   D112       3.13873  -0.00001   0.00160   0.00000   0.00162   3.14035
   D113       3.12590   0.00032   0.00193   0.00000   0.00192   3.12782
   D114      -0.00861   0.00019   0.00314   0.00000   0.00314  -0.00547
   D115       0.00673   0.00011  -0.00037   0.00000  -0.00043   0.00630
   D116      -3.13940   0.00079   0.00330   0.00000   0.00324  -3.13616
   D117      -3.13413  -0.00022  -0.00228   0.00000  -0.00231  -3.13644
   D118       0.00293   0.00047   0.00138   0.00000   0.00136   0.00429
   D119       0.00789  -0.00006   0.00110   0.00000   0.00108   0.00897
   D120      -3.13295  -0.00013  -0.00265   0.00000  -0.00266  -3.13561
   D121      -3.13688   0.00012   0.01012   0.00000   0.01011  -3.12676
   D122       0.00547   0.00005   0.00636   0.00000   0.00637   0.01184
   D123       0.00952  -0.00006  -0.00092   0.00000  -0.00091   0.00861
   D124      -3.13918   0.00006  -0.00214   0.00000  -0.00213  -3.14131
   D125      -3.13283   0.00001   0.00284   0.00000   0.00284  -3.12999
   D126       0.00166   0.00013   0.00161   0.00000   0.00161   0.00327
         Item               Value     Threshold  Converged?
 Maximum Force            0.058183     0.000450     NO 
 RMS     Force            0.009621     0.000300     NO 
 Maximum Displacement     0.569384     0.001800     NO 
 RMS     Displacement     0.099126     0.001200     NO 
 Predicted change in Energy=-7.927703D-03
 GradGradGradGradGradGradGradGradGradGradGradGradGradGradGradGradGradGrad

 Leave Link  103 at Sat Jun 27 18:59:01 2020, MaxMem=   536870912 cpu:         0.6
 (Enter /pbs_home/pkowalski/g09d01/g09/l202.exe)
                          Input orientation:                          
 ---------------------------------------------------------------------
 Center     Atomic      Atomic             Coordinates (Angstroms)
 Number     Number       Type             X           Y           Z
 ---------------------------------------------------------------------
      1          6           0       -1.812547   -0.228190   -0.632968
      2          6           0       -3.091478    0.335971   -1.045352
      3          6           0       -3.883372   -0.758815   -1.388659
      4          8           0       -3.188830   -1.909078   -1.220972
      5          6           0       -1.953859   -1.590748   -0.784347
      6          6           0       -5.194584   -0.648140   -1.832496
      7          6           0       -0.627076    0.475765   -0.166672
      8          6           0       -0.306366    1.876869   -0.625976
      9          6           0        0.308740    0.067695    0.729270
     10          6           0        1.196859    1.969682   -0.376544
     11          6           0        1.371649    1.128784    0.886128
     12          9           0       -0.946954    2.795306    0.144726
     13          9           0       -0.614520    2.127505   -1.913108
     14          9           0        1.836613    1.354901   -1.395806
     15          9           0        1.663206    3.221921   -0.274044
     16          9           0        2.635727    0.668206    0.987707
     17          9           0        1.123489    1.877718    1.988039
     18          6           0       -0.832387   -1.499669    2.339858
     19          6           0        0.261168   -1.096250    1.606935
     20          6           0       -2.172332   -0.887977    2.498426
     21          1           0       -2.356839   -0.672716    3.563542
     22          1           0       -2.962532   -1.570372    2.145382
     23          1           0       -2.234927    0.052025    1.940258
     24          6           0       -0.973787   -2.694148   -0.656410
     25          1           0       -1.263485   -3.395866    0.142425
     26          1           0        0.026821   -2.302388   -0.448289
     27          1           0       -0.933126   -3.254396   -1.605013
     28          6           0       -5.716370    0.635741   -1.928712
     29          6           0        1.314913   -2.041055    1.939472
     30          6           0        0.739709   -2.931518    2.845350
     31          8           0       -0.551758   -2.595117    3.075392
     32          6           0        1.422669   -4.006428    3.399340
     33          6           0       -4.942403    1.757751   -1.583796
     34          6           0       -3.632474    1.625385   -1.137678
     35          1           0       -3.056079    2.506734   -0.872296
     36          1           0       -6.741207    0.772136   -2.275273
     37          1           0       -5.379126    2.753596   -1.666885
     38          1           0       -5.779733   -1.530236   -2.091812
     39          6           0        2.640077   -2.238971    1.531797
     40          6           0        3.341790   -3.308503    2.076140
     41          6           0        2.743320   -4.180428    3.003321
     42          1           0        4.376724   -3.476351    1.775846
     43          1           0        3.319343   -5.010588    3.413242
     44          1           0        0.938508   -4.679295    4.106870
     45          1           0        3.112987   -1.582491    0.805962
 ---------------------------------------------------------------------
                    Distance matrix (angstroms):
                    1          2          3          4          5
     1  C    0.000000
     2  C    1.457396   0.000000
     3  C    2.267366   1.394100   0.000000
     4  O    2.250620   2.254011   1.354109   0.000000
     5  C    1.378205   2.252676   2.186395   1.348009   0.000000
     6  C    3.612948   2.451759   1.388710   2.446829   3.534037
     7  C    1.455447   2.620095   3.690651   3.655353   2.532262
     8  C    2.588417   3.210466   4.508158   4.795416   3.842353
     9  C    2.538326   3.844833   4.768915   4.465879   3.187605
    10  C    3.735360   4.637472   5.854726   5.915413   4.771791
    11  C    3.779965   4.927339   6.029339   5.870813   4.609267
    12  F    3.239689   3.473269   4.858560   5.387242   4.595052
    13  F    2.936550   3.177722   4.392185   4.837369   4.110151
    14  F    4.050243   5.044514   6.098039   5.994932   4.839257
    15  F    4.910494   5.615216   6.917598   7.125032   6.041966
    16  F    4.818429   6.086426   7.083937   6.741374   5.413626
    17  F    4.463724   5.417046   6.589541   6.575232   5.402448
    18  C    3.378620   4.464607   4.874343   4.289516   3.320641
    19  C    3.173483   4.508450   5.124906   4.534339   3.296832
    20  C    3.220310   3.860213   4.248973   3.988714   3.364256
    21  H    4.254945   4.774835   5.182857   5.011224   4.461985
    22  H    3.292894   3.719080   3.741125   3.390910   3.098572
    23  H    2.622674   3.119002   3.802173   3.840473   3.193928
    24  C    2.604807   3.717192   3.570349   2.416916   1.481351
    25  H    3.307095   4.321919   4.020207   2.788610   2.143356
    26  H    2.778432   4.128101   4.307729   3.330487   2.131305
    27  H    3.297905   4.226398   3.870231   2.654349   2.117337
    28  C    4.202994   2.785722   2.365655   3.655880   4.519216
    29  C    4.436771   5.828869   6.304186   5.503592   4.278649
    30  C    5.091237   6.363336   6.634783   5.745761   4.714624
    31  O    4.576448   5.658798   5.865101   5.087587   4.227556
    32  C    6.403219   7.680445   7.850222   6.856535   5.894038
    33  C    3.826752   2.395267   2.737285   4.080722   4.558833
    34  C    2.646243   1.401352   2.410467   3.563171   3.645010
    35  H    3.013877   2.177937   3.408058   4.431545   4.244052
    36  H    5.290510   3.876011   3.361118   4.573821   5.542993
    37  H    4.762406   3.385933   3.827757   5.170761   5.602200
    38  H    4.422907   3.435771   2.164647   2.759467   4.043567
    39  C    5.343717   6.791373   7.298994   6.454667   5.185457
    40  C    6.587472   8.025761   8.408846   7.448378   6.259150
    41  C    7.042636   8.416323   8.655055   7.628505   6.566306
    42  H    7.393241   8.846864   9.253555   8.287030   7.084234
    43  H    8.098114   9.463794   9.644425   8.570392   7.557892
    44  H    7.060220   8.242517   8.295874   7.286626   6.467528
    45  H    5.307121   6.753018   7.378607   6.627822   5.310563
                    6          7          8          9         10
     6  C    0.000000
     7  C    4.990016   0.000000
     8  C    5.632587   1.508942   0.000000
     9  C    6.112417   1.358302   2.342682   0.000000
    10  C    7.058564   2.366975   1.526602   2.372580   0.000000
    11  C    7.325557   2.351536   2.379459   1.510063   1.527090
    12  F    5.814558   2.362110   1.359361   3.059138   2.355698
    13  F    5.356089   2.403839   1.347029   3.475254   2.380552
    14  F    7.323974   2.890227   2.336118   2.916718   1.351346
    15  F    8.027168   3.577470   2.410858   3.576361   1.340182
    16  F    8.426154   3.466339   3.566616   2.417079   2.371785
    17  F    7.803492   3.110101   2.979524   2.350425   2.367508
    18  C    6.096097   3.197997   4.524807   2.520475   4.851090
    19  C    6.464960   2.530987   3.761306   1.458536   3.769569
    20  C    5.286626   3.369029   4.570349   3.193578   5.270969
    21  H    6.096772   4.269143   5.315721   3.960633   5.927505
    22  H    4.653609   3.871256   5.159371   3.922991   6.016030
    23  H    4.845975   2.684007   3.692554   2.817264   4.563127
    24  C    4.835747   3.226205   4.619585   3.345558   5.151828
    25  H    5.186892   3.935744   5.413709   3.848705   5.925514
    26  H    5.649392   2.867931   4.196281   2.661469   4.429980
    27  H    5.000434   4.009562   5.261294   4.245868   5.773817
    28  C    1.389197   5.388069   5.701374   6.609803   7.209810
    29  C    7.651241   3.813338   4.955824   2.631311   4.632913
    30  C    7.893788   4.748680   6.022040   3.695783   5.883141
    31  O    7.030926   4.466203   5.810250   3.651755   5.984222
    32  C    9.079550   6.083416   7.335251   4.996858   7.072636
    33  C    2.431822   4.719510   4.735446   5.981728   6.260424
    34  C    2.844622   3.361085   3.374623   4.630881   4.901053
    35  H    3.930448   3.243886   2.831665   4.453755   4.315284
    36  H    2.145991   6.474305   6.734077   7.695795   8.249374
    37  H    3.410762   5.479154   5.252146   6.731080   6.747079
    38  H    1.089834   5.854919   6.611716   6.897926   7.991520
    39  C    8.673587   4.574809   5.502513   3.376373   4.841220
    40  C    9.758311   5.924760   6.891919   4.734148   6.202872
    41  C    9.943465   6.564188   7.691764   5.398615   7.186020
    42  H   10.612673   6.665629   7.507132   5.495823   6.663603
    43  H   10.910347   7.647881   8.769157   6.485090   8.221411
    44  H    9.441456   6.876690   8.181249   5.859924   8.023506
    45  H    8.766424   4.378414   5.070462   3.254658   4.205687
                   11         12         13         14         15
    11  C    0.000000
    12  F    2.950067   0.000000
    13  F    3.574638   2.188870   0.000000
    14  F    2.339775   3.492313   2.621559   0.000000
    15  F    2.410856   2.677743   3.012028   2.184991   0.000000
    16  F    1.349201   4.250974   4.594387   2.606007   3.009863
    17  F    1.355246   2.920018   4.278086   3.497469   2.686112
    18  C    3.725570   4.824784   5.593888   5.406230   5.945913
    19  C    2.589113   4.329183   4.852848   4.184092   4.914305
    20  C    4.384818   4.539607   5.566107   6.022225   6.268110
    21  H    4.931081   5.069838   6.393013   6.803779   6.786459
    22  H    5.258924   5.208102   5.971499   6.642968   7.086406
    23  H    3.908706   3.522556   4.667094   5.422568   5.490611
    24  C    4.742921   5.547670   4.995668   4.983959   6.488436
    25  H    5.288618   6.199259   5.929081   5.877631   7.248039
    26  H    3.919461   5.223638   4.709668   4.189141   5.764210
    27  H    5.543468   6.297672   5.400120   5.381528   7.103175
    28  C    7.642410   5.631181   5.315495   7.605835   7.992772
    29  C    3.340753   5.632721   5.995163   4.788400   5.720129
    30  C    4.552357   6.552459   7.076057   6.128948   6.960480
    31  O    4.728616   6.148305   6.869661   6.426397   7.068431
    32  C    5.717450   7.903873   8.366444   7.204764   8.111759
    33  C    6.809066   4.475257   4.356115   6.793577   6.891540
    34  C    5.420669   3.197701   3.156179   5.481852   5.598127
    35  H    4.959392   2.359240   2.681103   5.053634   4.810515
    36  H    8.714361   6.597195   6.285259   8.642457   8.980007
    37  H    7.398030   4.788300   4.811869   7.355047   7.194010
    38  H    8.190285   6.860624   6.331701   8.174176   9.015798
    39  C    3.656170   6.335196   6.444059   4.704502   5.834097
    40  C    4.998709   7.705853   7.817715   6.005606   7.140549
    41  C    5.878072   8.393483   8.673892   7.128416   8.167163
    42  H    5.570399   8.386643   8.362063   6.312887   7.512128
    43  H    6.918939   9.477156   9.736409   8.114487   9.171318
    44  H    6.655417   8.667365   9.218708   8.215690   9.063488
    45  H    3.223306   6.007118   5.920450   3.886539   5.133289
                   16         17         18         19         20
    16  F    0.000000
    17  F    2.179552   0.000000
    18  C    4.307645   3.918669   0.000000
    19  C    3.022462   3.119828   1.376875   0.000000
    20  C    5.274600   4.332666   1.481473   2.600010   0.000000
    21  H    5.775700   4.593430   2.122547   3.295701   1.102203
    22  H    6.139376   5.348799   2.140172   3.302568   1.102143
    23  H    5.001030   3.822878   2.129449   2.767694   1.095023
    24  C    5.199724   5.682748   3.228683   3.033335   3.827761
    25  H    5.695176   6.075740   2.934301   3.123714   3.558968
    26  H    4.206293   4.961014   3.025948   2.394501   3.939538
    27  H    5.903026   6.593806   4.318707   4.049758   4.896303
    28  C    8.846699   7.979168   6.828906   7.157622   5.872093
    29  C    3.160775   3.923746   2.250401   1.453828   3.715225
    30  C    4.472554   4.900104   2.185681   2.265145   3.574409
    31  O    5.016748   4.898473   1.348989   2.250292   2.423526
    32  C    5.398118   6.058420   3.534348   3.609838   4.843595
    33  C    8.076372   7.040415   6.549663   6.738193   5.598010
    34  C    6.687585   5.696750   5.449744   5.486406   4.655132
    35  H    6.263901   5.103525   5.595892   5.489282   4.864858
    36  H    9.928984   9.013966   7.834200   8.221658   6.813134
    37  H    8.696757   7.510635   7.403856   7.573119   6.394873
    38  H    9.226947   8.712853   6.642053   7.096588   5.873340
    39  C    2.957657   4.410819   3.641090   2.640202   5.091055
    40  C    4.182992   5.641409   4.556883   3.821576   6.036788
    41  C    5.252002   6.352620   4.518002   4.197991   5.937911
    42  H    4.563944   6.268541   5.600019   4.757227   7.078978
    43  H    6.212830   7.368971   5.542163   5.285567   6.927576
    44  H    6.419150   6.893336   4.045791   4.421162   5.161251
    45  H    2.307909   4.162746   4.233872   3.001810   5.592976
                   21         22         23         24         25
    21  H    0.000000
    22  H    1.784329   0.000000
    23  H    1.781899   1.789877   0.000000
    24  C    4.879243   3.614971   3.984297   0.000000
    25  H    4.507217   3.198597   4.007974   1.102030   0.000000
    26  H    4.942919   4.024823   4.045235   1.094534   1.791514
    27  H    5.950293   4.584745   5.019567   1.102443   1.784010
    28  C    6.569883   5.389694   5.237375   5.932875   6.353869
    29  C    4.241664   4.308187   4.120965   3.521828   3.422429
    30  C    3.899563   4.006153   4.309197   3.905731   3.396205
    31  O    2.681834   2.779722   3.336009   3.756895   3.122507
    32  C    5.042348   5.170760   5.654907   4.890213   4.265642
    33  C    6.251992   5.376157   4.760135   6.035674   6.563082
    34  C    5.386092   4.630353   3.728577   5.094958   5.697695
    35  H    5.502227   5.073256   3.822348   5.606400   6.251699
    36  H    7.443255   6.269603   6.212553   6.920908   7.295405
    37  H    6.944869   6.250601   5.495084   7.078558   7.617611
    38  H    6.665926   5.088423   5.597034   5.148999   5.372978
    39  C    5.616966   5.675627   5.401960   4.249170   4.301924
    40  C    6.452449   6.539905   6.512402   5.144750   4.995542
    41  C    6.215265   6.332867   6.620175   5.423979   4.985454
    42  H    7.509799   7.591705   7.496025   5.929222   5.872520
    43  H    7.145541   7.273548   7.658306   6.352868   5.857293
    44  H    5.216051   5.360126   6.095104   5.503319   4.713045
    45  H    6.192813   6.221424   5.706001   4.480628   4.783525
                   26         27         28         29         30
    26  H    0.000000
    27  H    1.779277   0.000000
    28  C    6.618799   6.173926   0.000000
    29  C    2.725596   4.369124   8.459729   0.000000
    30  C    3.428129   4.765329   8.786237   1.394417   0.000000
    31  O    3.582843   4.741970   7.883700   2.254275   1.354241
    32  C    4.433552   5.582013  10.045085   2.450616   1.388801
    33  C    6.516694   6.418440   1.406023   8.123937   8.596103
    34  C    5.412310   5.596172   2.438801   6.883914   7.466315
    35  H    5.728151   6.183399   3.419617   6.906084   7.602860
    36  H    7.654853   7.099014   1.090412   9.517309   9.792953
    37  H    7.501481   7.474404   2.160463   8.989140   9.493204
    38  H    6.083868   5.167136   2.173033   8.175951   8.297125
    39  C    3.279309   4.861938   9.490485   1.400511   2.411730
    40  C    4.286493   5.641695  10.660495   2.394437   2.739457
    41  C    4.777030   5.967457  10.912690   2.783710   2.366261
    42  H    5.024601   6.298728  11.511020   3.385489   3.829955
    43  H    5.752084   6.808127  11.918960   3.873999   3.361480
    44  H    5.218269   6.177294  10.438643   3.435055   2.164642
    45  H    3.408198   4.997909   9.505606   2.174442   3.407555
                   31         32         33         34         35
    31  O    0.000000
    32  C    2.448489   0.000000
    33  C    7.741658   9.928320   0.000000
    34  C    6.712184   8.823622   1.390128   0.000000
    35  H    6.919881   8.984839   2.150681   1.086018   0.000000
    36  H    8.847445  11.031082   2.164549   3.418534   4.307824
    37  H    8.625625  10.845689   1.090568   2.145627   2.467562
    38  H    7.427361   9.389295   3.430752   3.934340   5.020223
    39  C    3.563332   2.844943   9.120017   7.836086   7.794073
    40  C    4.082540   2.433307  10.377375   9.127553   9.134713
    41  C    3.657314   1.389686  10.741227   9.565882   9.662897
    42  H    5.172554   3.412207  11.203979   9.932954   9.902349
    43  H    4.575376   2.146137  11.791406  10.633662  10.748115
    44  H    2.761998   1.089844  10.411742   9.388725   9.611859
    45  H    4.427875   3.931699   9.041984   7.718125   7.589182
                   36         37         38         39         40
    36  H    0.000000
    37  H    2.480239   0.000000
    38  H    2.501800   4.323455   0.000000
    39  C   10.562624   9.973210   9.193805   0.000000
    40  C   11.715512  11.261156  10.185098   1.390182   0.000000
    41  C   11.930956  11.656142  10.277467   2.438298   1.406444
    42  H   12.572573  12.076475  11.040822   2.146301   1.090613
    43  H   12.923380  12.718239  11.189801   3.418055   2.164588
    44  H   11.376637  11.335635   9.668247   3.934656   3.432011
    45  H   10.589778   9.850513   9.353090   1.086944   2.155184
                   41         42         43         44         45
    41  C    0.000000
    42  H    2.161117   0.000000
    43  H    1.090414   2.480525   0.000000
    44  H    2.173485   4.324589   2.501849   0.000000
    45  H    3.422619   2.474755   4.311884   5.021409   0.000000
 Stoichiometry    C23H14F6O2
 Framework group  C1[X(C23H14F6O2)]
 Deg. of freedom   129
 Full point group                 C1      NOp   1
 RotChk:  IX=0 Diff= 1.55D-02
 Largest Abelian subgroup         C1      NOp   1
 Largest concise Abelian subgroup C1      NOp   1
                         Standard orientation:                         
 ---------------------------------------------------------------------
 Center     Atomic      Atomic             Coordinates (Angstroms)
 Number     Number       Type             X           Y           Z
 ---------------------------------------------------------------------
      1          6           0       -1.489287   -0.543200   -0.411025
      2          6           0       -2.898672   -0.749329   -0.102565
      3          6           0       -3.195001   -2.028397   -0.571277
      4          8           0       -2.095259   -2.588540   -1.128431
      5          6           0       -1.085887   -1.699060   -1.044038
      6          6           0       -4.449552   -2.613849   -0.462371
      7          6           0       -0.667870    0.624622   -0.128552
      8          6           0       -1.259712    2.010932   -0.059441
      9          6           0        0.659628    0.684561    0.152772
     10          6           0       -0.046050    2.900769   -0.315819
     11          6           0        1.080272    2.120243    0.358111
     12          9           0       -1.748312    2.265083    1.183354
     13          9           0       -2.244796    2.243162   -0.948354
     14          9           0        0.186684    2.930827   -1.646633
     15          9           0       -0.182608    4.160194    0.121548
     16          9           0        2.277990    2.451065   -0.167601
     17          9           0        1.125318    2.407928    1.681705
     18          6           0        1.284992   -1.485904    1.271163
     19          6           0        1.564590   -0.421738    0.443418
     20          6           0        0.095981   -1.779372    2.104764
     21          1           0        0.399641   -1.880328    3.159492
     22          1           0       -0.381157   -2.723106    1.794242
     23          1           0       -0.635076   -0.967369    2.032092
     24          6           0        0.188088   -2.052702   -1.712114
     25          1           0        0.673131   -2.911064   -1.219754
     26          1           0        0.875295   -1.200792   -1.713334
     27          1           0       -0.016828   -2.330524   -2.759112
     28          6           0       -5.441158   -1.859039    0.151507
     29          6           0        2.928420   -0.638111   -0.011295
     30          6           0        3.333990   -1.828192    0.591716
     31          8           0        2.335530   -2.327661    1.358253
     32          6           0        4.586568   -2.395682    0.397369
     33          6           0       -5.169176   -0.568450    0.638648
     34          6           0       -3.905122   -0.001596    0.523327
     35          1           0       -3.717956    0.995113    0.911884
     36          1           0       -6.442977   -2.276415    0.257125
     37          1           0       -5.966581    0.000176    1.118385
     38          1           0       -4.639924   -3.617104   -0.843128
     39          6           0        3.803507    0.020595   -0.884083
     40          6           0        5.063008   -0.530355   -1.090765
     41          6           0        5.453842   -1.722098   -0.454305
     42          1           0        5.761226   -0.029515   -1.762397
     43          1           0        6.448673   -2.129903   -0.635990
     44          1           0        4.867418   -3.326772    0.889258
     45          1           0        3.512065    0.934982   -1.394383
 ---------------------------------------------------------------------
 Rotational constants (GHZ):      0.2213956      0.1310242      0.0951387
 Leave Link  202 at Sat Jun 27 18:59:01 2020, MaxMem=   536870912 cpu:         0.0
 (Enter /pbs_home/pkowalski/g09d01/g09/l301.exe)
 Basis read from rwf:  (5D, 7F)
 No pseudopotential information found on rwf file.
 There are   535 symmetry adapted cartesian basis functions of A   symmetry.
 There are   504 symmetry adapted basis functions of A   symmetry.
   504 basis functions,   873 primitive gaussians,   535 cartesian basis functions
   111 alpha electrons      111 beta electrons
       nuclear repulsion energy      3318.4319333957 Hartrees.
 IExCor=20419 DFT=T Ex+Corr=CAM-B3LYP ExCW=0 ScaHFX=  1.000000
 ScaDFX=  1.000000  1.000000  1.000000  0.810000 ScalE2=  1.000000  1.000000
 IRadAn=      0 IRanWt=     -1 IRanGd=            0 ICorTp=0 IEmpDi=131
  HFx wShort=  0.000000 wLong=  0.330000 cFull=  0.190000 cShort=  0.000000 cLong=  0.460000
  DFx wShort=  0.000000 wLong=  0.330000 cFull=  0.190000 cShort=  0.000000 cLong=  0.460000
 NAtoms=   45 NActive=   45 NUniq=   45 SFac= 1.00D+00 NAtFMM=   60 NAOKFM=F Big=F
 Integral buffers will be    131072 words long.
 Raffenetti 2 integral format.
 Two-electron integral symmetry is turned on.
 R6Disp:  Grimme-D3 Dispersion energy=       -0.0387944257 Hartrees.
 Nuclear repulsion after empirical dispersion term =     3318.3931389700 Hartrees.
 No density basis found on file   724.
 Leave Link  301 at Sat Jun 27 18:59:01 2020, MaxMem=   536870912 cpu:         0.5
 (Enter /pbs_home/pkowalski/g09d01/g09/l302.exe)
 NPDir=0 NMtPBC=     1 NCelOv=     1 NCel=       1 NClECP=     1 NCelD=      1
         NCelK=      1 NCelE2=     1 NClLst=     1 CellRange=     0.0.
 One-electron integrals computed using PRISM.
 NBasis=   504 RedAO= T EigKep=  2.40D-04  NBF=   504
 NBsUse=   504 1.00D-06 EigRej= -1.00D+00 NBFU=   504
 Precomputing XC quadrature grid using
 IXCGrd= 4 IRadAn=           0 IRanWt=          -1 IRanGd=           0 AccXCQ= 0.00D+00.
 Generated NRdTot=       0 NPtTot=           0 NUsed=           0 NTot=          32
 NSgBfM=   524   524   524   524   524 MxSgAt=    45 MxSgA2=    45.
 Leave Link  302 at Sat Jun 27 18:59:03 2020, MaxMem=   536870912 cpu:         9.8
 (Enter /pbs_home/pkowalski/g09d01/g09/l303.exe)
 DipDrv:  MaxL=1.
 Leave Link  303 at Sat Jun 27 18:59:03 2020, MaxMem=   536870912 cpu:         1.1
 (Enter /pbs_home/pkowalski/g09d01/g09/l401.exe)
 Lowest energy guess from the checkpoint file:  "dae0097freq_open_cam-b3lyp_air_D3.chk"
 B after Tr=     0.000000    0.000000    0.000000
         Rot=    0.999992    0.000553    0.003873   -0.000439 Ang=   0.45 deg.
 Guess basis will be translated and rotated to current coordinates.
 B after Tr=     0.000000    0.000000    0.000000
         Rot=    0.999993   -0.000609   -0.003813   -0.000030 Ang=  -0.44 deg.
 Guess basis will be translated and rotated to current coordinates.
 CkInt1:  FT= 4.79D-01
 Max alpha theta=  4.908 degrees.
 JPrj=2 DoOrth=T DoCkMO=T.
 Leave Link  401 at Sat Jun 27 18:59:05 2020, MaxMem=   536870912 cpu:        12.6
 (Enter /pbs_home/pkowalski/g09d01/g09/l502.exe)
 Closed shell SCF:
 Using DIIS extrapolation, IDIIS=  1040.
 Integral symmetry usage will be decided dynamically.
 IVT=      885537 IEndB=      885537 NGot=   536870912 MDV=   536288776
 LenX=   536288776 LenY=   536002016
 Requested convergence on RMS density matrix=1.00D-08 within 128 cycles.
 Requested convergence on MAX density matrix=1.00D-06.
 Requested convergence on             energy=1.00D-06.
 No special actions if energy rises.
 Fock matrices will be formed incrementally for  20 cycles.
 Integral accuracy reduced to 1.0D-05 until final iterations.

 Cycle   1  Pass 0  IDiag  1:
 FoFJK:  IHMeth= 1 ICntrl=       0 DoSepK=T KAlg= 0 I1Cent=   0 FoldK=F
 IRaf=         1 NMat=   1 IRICut=       1 DoRegI=T DoRafI=F ISym2E= 0.
 FoFCou: FMM=F IPFlag=           0 FMFlag=      100000 FMFlg1=           0
         NFxFlg=           0 DoJE=T BraDBF=F KetDBF=F FulRan=T
         wScrn=  0.000000 ICntrl=     500 IOpCl=  0 I1Cent=           0 NGrid=           0
         NMat0=    1 NMatS0=      1 NMatT0=    0 NMatD0=    1 NMtDS0=    0 NMtDT0=    0
 Symmetry not used in FoFCou.
 E= -1632.53908536292    
 DIIS: error= 2.38D-04 at cycle   1 NSaved=   1.
 NSaved= 1 IEnMin= 1 EnMin= -1632.53908536292     IErMin= 1 ErrMin= 2.38D-04
 ErrMax= 2.38D-04  0.00D+00 EMaxC= 1.00D-01 BMatC= 1.74D-04 BMatP= 1.74D-04
 IDIUse=3 WtCom= 9.98D-01 WtEn= 2.38D-03
 Coeff-Com:  0.100D+01
 Coeff-En:   0.100D+01
 Coeff:      0.100D+01
 Gap=    21.227 Goal=   None    Shift=    0.000
 RMSDP=1.91D-04 MaxDP=6.55D-03              OVMax= 1.95D-03

 Cycle   2  Pass 0  IDiag  1:
 RMSU=  1.91D-04    CP:  1.00D+00
 E= -1632.53915585175     Delta-E=       -0.000070488827 Rises=F Damp=F
 DIIS: error= 1.12D-04 at cycle   2 NSaved=   2.
 NSaved= 2 IEnMin= 2 EnMin= -1632.53915585175     IErMin= 2 ErrMin= 1.12D-04
 ErrMax= 1.12D-04  0.00D+00 EMaxC= 1.00D-01 BMatC= 6.32D-06 BMatP= 1.74D-04
 IDIUse=3 WtCom= 9.99D-01 WtEn= 1.12D-03
 Coeff-Com:  0.293D-01 0.971D+00
 Coeff-En:   0.000D+00 0.100D+01
 Coeff:      0.293D-01 0.971D+00
 Gap=     0.243 Goal=   None    Shift=    0.000
 RMSDP=1.70D-05 MaxDP=7.87D-04 DE=-7.05D-05 OVMax= 6.00D-04

 Cycle   3  Pass 0  IDiag  1:
 RMSU=  1.52D-05    CP:  1.00D+00  1.04D+00
 E= -1632.53915413992     Delta-E=        0.000001711828 Rises=F Damp=F
 DIIS: error= 1.77D-04 at cycle   3 NSaved=   3.
 NSaved= 3 IEnMin= 2 EnMin= -1632.53915585175     IErMin= 2 ErrMin= 1.12D-04
 ErrMax= 1.77D-04  0.00D+00 EMaxC= 1.00D-01 BMatC= 8.15D-06 BMatP= 6.32D-06
 IDIUse=3 WtCom= 4.29D-01 WtEn= 5.71D-01
 Coeff-Com: -0.183D-01 0.540D+00 0.478D+00
 Coeff-En:   0.000D+00 0.579D+00 0.421D+00
 Coeff:     -0.787D-02 0.562D+00 0.446D+00
 Gap=     0.242 Goal=   None    Shift=    0.000
 RMSDP=5.86D-06 MaxDP=5.00D-04 DE= 1.71D-06 OVMax= 3.30D-04

 Initial convergence to 1.0D-05 achieved.  Increase integral accuracy.
 Cycle   4  Pass 1  IDiag  1:
 E= -1632.53920376391     Delta-E=       -0.000049623990 Rises=F Damp=F
 DIIS: error= 1.66D-04 at cycle   1 NSaved=   1.
 NSaved= 1 IEnMin= 1 EnMin= -1632.53920376391     IErMin= 1 ErrMin= 1.66D-04
 ErrMax= 1.66D-04  0.00D+00 EMaxC= 1.00D-01 BMatC= 9.12D-06 BMatP= 9.12D-06
 IDIUse=3 WtCom= 9.98D-01 WtEn= 1.66D-03
 Coeff-Com:  0.100D+01
 Coeff-En:   0.100D+01
 Coeff:      0.100D+01
 Gap=     0.242 Goal=   None    Shift=    0.000
 RMSDP=5.86D-06 MaxDP=5.00D-04 DE=-4.96D-05 OVMax= 3.32D-04

 Cycle   5  Pass 1  IDiag  1:
 RMSU=  1.76D-04    CP:  1.00D+00
 E= -1632.53921263618     Delta-E=       -0.000008872268 Rises=F Damp=F
 DIIS: error= 1.37D-05 at cycle   2 NSaved=   2.
 NSaved= 2 IEnMin= 2 EnMin= -1632.53921263618     IErMin= 2 ErrMin= 1.37D-05
 ErrMax= 1.37D-05  0.00D+00 EMaxC= 1.00D-01 BMatC= 1.50D-07 BMatP= 9.12D-06
 IDIUse=1 WtCom= 1.00D+00 WtEn= 0.00D+00
 Coeff-Com: -0.923D-03 0.100D+01
 Coeff:     -0.923D-03 0.100D+01
 Gap=     0.242 Goal=   None    Shift=    0.000
 RMSDP=7.37D-06 MaxDP=2.54D-04 DE=-8.87D-06 OVMax= 2.16D-04

 Cycle   6  Pass 1  IDiag  1:
 RMSU=  3.20D-06    CP:  1.00D+00  1.04D+00
 E= -1632.53921250256     Delta-E=        0.000000133623 Rises=F Damp=F
 DIIS: error= 2.29D-05 at cycle   3 NSaved=   3.
 NSaved= 3 IEnMin= 2 EnMin= -1632.53921263618     IErMin= 2 ErrMin= 1.37D-05
 ErrMax= 2.29D-05  0.00D+00 EMaxC= 1.00D-01 BMatC= 2.99D-07 BMatP= 1.50D-07
 IDIUse=1 WtCom= 1.00D+00 WtEn= 0.00D+00
 Coeff-Com: -0.165D-01 0.598D+00 0.418D+00
 Coeff:     -0.165D-01 0.598D+00 0.418D+00
 Gap=     0.242 Goal=   None    Shift=    0.000
 RMSDP=1.51D-06 MaxDP=7.39D-05 DE= 1.34D-07 OVMax= 1.38D-04

 Cycle   7  Pass 1  IDiag  1:
 RMSU=  9.80D-07    CP:  1.00D+00  1.04D+00  6.49D-01
 E= -1632.53921278602     Delta-E=       -0.000000283469 Rises=F Damp=F
 DIIS: error= 2.15D-06 at cycle   4 NSaved=   4.
 NSaved= 4 IEnMin= 4 EnMin= -1632.53921278602     IErMin= 4 ErrMin= 2.15D-06
 ErrMax= 2.15D-06  0.00D+00 EMaxC= 1.00D-01 BMatC= 2.81D-09 BMatP= 1.50D-07
 IDIUse=1 WtCom= 1.00D+00 WtEn= 0.00D+00
 Coeff-Com: -0.678D-02 0.214D+00 0.175D+00 0.617D+00
 Coeff:     -0.678D-02 0.214D+00 0.175D+00 0.617D+00
 Gap=     0.242 Goal=   None    Shift=    0.000
 RMSDP=2.36D-07 MaxDP=1.23D-05 DE=-2.83D-07 OVMax= 9.50D-06

 Cycle   8  Pass 1  IDiag  1:
 RMSU=  2.24D-07    CP:  1.00D+00  1.04D+00  6.55D-01  9.71D-01
 E= -1632.53921278851     Delta-E=       -0.000000002484 Rises=F Damp=F
 DIIS: error= 3.55D-07 at cycle   5 NSaved=   5.
 NSaved= 5 IEnMin= 5 EnMin= -1632.53921278851     IErMin= 5 ErrMin= 3.55D-07
 ErrMax= 3.55D-07  0.00D+00 EMaxC= 1.00D-01 BMatC= 1.43D-10 BMatP= 2.81D-09
 IDIUse=1 WtCom= 1.00D+00 WtEn= 0.00D+00
 Coeff-Com: -0.396D-03 0.537D-02 0.135D-01 0.179D+00 0.803D+00
 Coeff:     -0.396D-03 0.537D-02 0.135D-01 0.179D+00 0.803D+00
 Gap=     0.242 Goal=   None    Shift=    0.000
 RMSDP=6.57D-08 MaxDP=1.75D-06 DE=-2.48D-09 OVMax= 2.65D-06

 Cycle   9  Pass 1  IDiag  1:
 RMSU=  3.99D-08    CP:  1.00D+00  1.04D+00  6.65D-01  9.98D-01  1.05D+00
 E= -1632.53921278851     Delta-E=       -0.000000000006 Rises=F Damp=F
 DIIS: error= 1.80D-07 at cycle   6 NSaved=   6.
 NSaved= 6 IEnMin= 6 EnMin= -1632.53921278851     IErMin= 6 ErrMin= 1.80D-07
 ErrMax= 1.80D-07  0.00D+00 EMaxC= 1.00D-01 BMatC= 3.00D-11 BMatP= 1.43D-10
 IDIUse=1 WtCom= 1.00D+00 WtEn= 0.00D+00
 Coeff-Com:  0.521D-03-0.199D-01-0.118D-01 0.206D-01 0.373D+00 0.637D+00
 Coeff:      0.521D-03-0.199D-01-0.118D-01 0.206D-01 0.373D+00 0.637D+00
 Gap=     0.242 Goal=   None    Shift=    0.000
 RMSDP=2.01D-08 MaxDP=5.89D-07 DE=-6.37D-12 OVMax= 1.21D-06

 Cycle  10  Pass 1  IDiag  1:
 RMSU=  1.50D-08    CP:  1.00D+00  1.04D+00  6.67D-01  1.01D+00  1.04D+00
                    CP:  9.38D-01
 E= -1632.53921278848     Delta-E=        0.000000000035 Rises=F Damp=F
 DIIS: error= 1.89D-08 at cycle   7 NSaved=   7.
 NSaved= 7 IEnMin= 6 EnMin= -1632.53921278851     IErMin= 7 ErrMin= 1.89D-08
 ErrMax= 1.89D-08  0.00D+00 EMaxC= 1.00D-01 BMatC= 7.24D-13 BMatP= 3.00D-11
 IDIUse=1 WtCom= 1.00D+00 WtEn= 0.00D+00
 Coeff-Com:  0.114D-03-0.380D-02-0.265D-02-0.690D-02 0.159D-01 0.106D+00
 Coeff-Com:  0.891D+00
 Coeff:      0.114D-03-0.380D-02-0.265D-02-0.690D-02 0.159D-01 0.106D+00
 Coeff:      0.891D+00
 Gap=     0.242 Goal=   None    Shift=    0.000
 RMSDP=5.27D-09 MaxDP=1.99D-07 DE= 3.46D-11 OVMax= 6.03D-07

 SCF Done:  E(RCAM-B3LYP) =  -1632.53921279     A.U. after   10 cycles
            NFock= 10  Conv=0.53D-08     -V/T= 2.0084
 KE= 1.618871522530D+03 PE=-1.046147894963D+04 EE= 3.891675075345D+03
 Leave Link  502 at Sat Jun 27 19:04:19 2020, MaxMem=   536870912 cpu:      2508.3
 (Enter /pbs_home/pkowalski/g09d01/g09/l701.exe)
 Compute integral first derivatives.
 ... and contract with generalized density number  0.
 R6Disp: Adding Grimme-D3 dispersion energy 1st derivatives to the gradient.
 Leave Link  701 at Sat Jun 27 19:04:20 2020, MaxMem=   536870912 cpu:         4.4
 (Enter /pbs_home/pkowalski/g09d01/g09/l702.exe)
 L702 exits ... SP integral derivatives will be done elsewhere.
 Leave Link  702 at Sat Jun 27 19:04:20 2020, MaxMem=   536870912 cpu:         0.2
 (Enter /pbs_home/pkowalski/g09d01/g09/l703.exe)
 Compute integral first derivatives, UseDBF=F ICtDFT=           0.
 Integral derivatives from FoFJK, PRISM(SPDF).
 Calling FoFJK, ICntrl=      2127 FMM=F ISym2X=0 I1Cent= 0 IOpClX= 0 NMat=1 NMatS=1 NMatT=0.
 FoFJK:  IHMeth= 1 ICntrl=    2127 DoSepK=T KAlg= 0 I1Cent=   0 FoldK=F
 IRaf=         1 NMat=   1 IRICut=       1 DoRegI=T DoRafI=F ISym2E= 0.
 FoFCou: FMM=F IPFlag=           0 FMFlag=      100000 FMFlg1=         800
         NFxFlg=           0 DoJE=F BraDBF=F KetDBF=F FulRan=T
         wScrn=  0.000000 ICntrl=    2527 IOpCl=  0 I1Cent=           0 NGrid=           0
         NMat0=    1 NMatS0=      1 NMatT0=    0 NMatD0=    1 NMtDS0=    0 NMtDT0=    0
 Symmetry not used in FoFCou.
 Leave Link  703 at Sat Jun 27 19:06:53 2020, MaxMem=   536870912 cpu:      1217.0
 (Enter /pbs_home/pkowalski/g09d01/g09/l716.exe)
 Dipole        = 3.26527568D-02-1.49234941D+00-6.92995826D-02
 ***** Axes restored to original set *****
 -------------------------------------------------------------------
 Center     Atomic                   Forces (Hartrees/Bohr)
 Number     Number              X              Y              Z
 -------------------------------------------------------------------
      1        6          -0.003201577   -0.005885178   -0.002840597
      2        6           0.005795270    0.005371661    0.003498026
      3        6          -0.005513602    0.002798819   -0.000892287
      4        8          -0.000219142   -0.007533290   -0.002087395
      5        6           0.009387081    0.011074908   -0.000308846
      6        6          -0.001001404   -0.000512220   -0.000101843
      7        6           0.000455218   -0.003681916    0.001511368
      8        6          -0.003631886   -0.001699899   -0.005963482
      9        6          -0.003709497    0.000726950    0.000999493
     10        6           0.008766342    0.007420014   -0.005239399
     11        6           0.000295223   -0.001770182    0.004447847
     12        9           0.000533698    0.000363677   -0.003944975
     13        9          -0.000443444   -0.000985540    0.006338997
     14        9          -0.001207334    0.003678381    0.003424973
     15        9          -0.004374274   -0.006252536    0.001394303
     16        9          -0.004004419   -0.000265369    0.000648204
     17        9           0.003636931   -0.000843443   -0.003448666
     18        6           0.008182293    0.012925748   -0.006410584
     19        6          -0.003978555   -0.002110139    0.009563671
     20        6          -0.000137519   -0.002114829    0.003997529
     21        1          -0.000666416   -0.001622003   -0.000705139
     22        1           0.000067280    0.001305349   -0.000446564
     23        1          -0.000342515   -0.001078021    0.000410522
     24        6          -0.002183600   -0.002670424   -0.005540357
     25        1           0.001761528    0.000818758    0.000152174
     26        1          -0.002373347   -0.002157696   -0.000782589
     27        1          -0.001796601   -0.000848406    0.001337814
     28        6           0.002409049    0.000244119    0.000881424
     29        6           0.001950986    0.006007523   -0.005942900
     30        6           0.004246837   -0.004143634    0.000828573
     31        8          -0.005840686   -0.002699622    0.004586990
     32        6           0.000106028   -0.001078081    0.000435305
     33        6           0.001416320   -0.001983324    0.000470222
     34        6          -0.004660624   -0.000804812   -0.001650383
     35        1           0.002232416    0.000838372    0.000903108
     36        1          -0.000762725    0.000302907   -0.000308699
     37        1          -0.000401043    0.000682029   -0.000099012
     38        1           0.000239042   -0.000764329    0.000024430
     39        6           0.001960818   -0.004947765    0.001812983
     40        6          -0.002463872    0.000626284    0.000084858
     41        6          -0.001046664    0.002127800   -0.001272694
     42        1           0.000727136   -0.000269371   -0.000147759
     43        1           0.000633572   -0.000537285    0.000308789
     44        1          -0.000686851    0.000025606    0.000304229
     45        1          -0.000155470    0.001920409   -0.000231664
 -------------------------------------------------------------------
 Cartesian Forces:  Max     0.012925748 RMS     0.003487109
 Leave Link  716 at Sat Jun 27 19:06:53 2020, MaxMem=   536870912 cpu:         0.2
 (Enter /pbs_home/pkowalski/g09d01/g09/l103.exe)

 GradGradGradGradGradGradGradGradGradGradGradGradGradGradGradGradGradGrad
 Berny optimization.
 Using GEDIIS/GDIIS optimizer.
 FormGI is forming the generalized inverse of G from B-inverse, IUseBI=4.
 GSVD:  received Info=                   1 from GESDD.
 Internal  Forces:  Max     0.015537656 RMS     0.002838980
 Search for a local minimum.
 Step number   4 out of a maximum of  270
 All quantities printed in internal units (Hartrees-Bohrs-Radians)
 RMS Force = .28390D-02 SwitMx=.10000D-02 MixMth= 1
 Mixed Optimization -- RFO/linear search
 Update second derivatives using D2CorX and points    1    3    2    4
 ITU=  0 -1  1  0
 Use linear search instead of GDIIS.
     Eigenvalues ---    0.00707   0.00820   0.00829   0.00852   0.00912
     Eigenvalues ---    0.01047   0.01070   0.01094   0.01140   0.01166
     Eigenvalues ---    0.01241   0.01482   0.01568   0.01840   0.01852
     Eigenvalues ---    0.02002   0.02003   0.02017   0.02018   0.02021
     Eigenvalues ---    0.02022   0.02060   0.02063   0.02091   0.02092
     Eigenvalues ---    0.02112   0.02112   0.02170   0.02209   0.02261
     Eigenvalues ---    0.02271   0.02531   0.05024   0.05163   0.07253
     Eigenvalues ---    0.07288   0.07459   0.07514   0.07628   0.08207
     Eigenvalues ---    0.09326   0.10087   0.10289   0.11113   0.12137
     Eigenvalues ---    0.12161   0.13853   0.15756   0.15999   0.15999
     Eigenvalues ---    0.16000   0.16000   0.16000   0.16000   0.16000
     Eigenvalues ---    0.16000   0.16000   0.16000   0.16000   0.16010
     Eigenvalues ---    0.16133   0.16922   0.20954   0.22000   0.22040
     Eigenvalues ---    0.22600   0.22644   0.23999   0.24377   0.24507
     Eigenvalues ---    0.24563   0.24624   0.24905   0.24963   0.24967
     Eigenvalues ---    0.24974   0.24982   0.24993   0.25221   0.29015
     Eigenvalues ---    0.29203   0.30370   0.31333   0.32329   0.32640
     Eigenvalues ---    0.32647   0.32652   0.32662   0.32748   0.32885
     Eigenvalues ---    0.33038   0.33168   0.33214   0.33347   0.35028
     Eigenvalues ---    0.35557   0.35650   0.35720   0.35723   0.35731
     Eigenvalues ---    0.35734   0.35735   0.36383   0.36528   0.37393
     Eigenvalues ---    0.40337   0.40430   0.41536   0.41587   0.44649
     Eigenvalues ---    0.44689   0.45256   0.45398   0.45561   0.45587
     Eigenvalues ---    0.46049   0.46368   0.46478   0.47563   0.48024
     Eigenvalues ---    0.48233   0.48364   0.48700   0.49406   0.52422
     Eigenvalues ---    0.54015   0.54200   0.54313   0.65184
 RFO step:  Lambda=-1.20218272D-02 EMin= 7.07347260D-03
 Quartic linear search produced a step of -0.00514.
 Iteration  1 RMS(Cart)=  0.20356737 RMS(Int)=  0.00506634
 Iteration  2 RMS(Cart)=  0.01940296 RMS(Int)=  0.00012674
 Iteration  3 RMS(Cart)=  0.00010162 RMS(Int)=  0.00012364
 Iteration  4 RMS(Cart)=  0.00000001 RMS(Int)=  0.00012364
 ITry= 1 IFail=0 DXMaxC= 8.36D-01 DCOld= 1.00D+10 DXMaxT= 2.52D-01 DXLimC= 3.00D+00 Rises=F
 Variable       Old X    -DE/DX   Delta X   Delta X   Delta X     New X
                                 (Linear)    (Quad)   (Total)
    R1        2.75408  -0.00073  -0.00002   0.01076   0.01075   2.76483
    R2        2.60443  -0.00040   0.00030  -0.03080  -0.03051   2.57392
    R3        2.75040   0.00193   0.00009   0.00520   0.00530   2.75569
    R4        2.63447   0.00230  -0.00006   0.01785   0.01781   2.65228
    R5        2.64817  -0.00037  -0.00002   0.00479   0.00478   2.65295
    R6        2.55890   0.00290  -0.00004   0.01578   0.01573   2.57463
    R7        2.62428  -0.00073   0.00001  -0.00071  -0.00070   2.62358
    R8        2.54737   0.00388  -0.00001   0.01358   0.01356   2.56092
    R9        2.79935   0.00016   0.00002   0.00518   0.00520   2.80455
   R10        2.62520  -0.00038   0.00003   0.00063   0.00065   2.62586
   R11        2.05949   0.00048  -0.00002  -0.00021  -0.00022   2.05926
   R12        2.85149   0.00102  -0.00003   0.01008   0.01003   2.86152
   R13        2.56682   0.00489   0.00004  -0.01332  -0.01335   2.55347
   R14        2.88486   0.00266  -0.00006   0.02485   0.02488   2.90974
   R15        2.56882  -0.00224   0.00007  -0.00683  -0.00677   2.56205
   R16        2.54552  -0.00614   0.00011  -0.02300  -0.02288   2.52263
   R17        2.85360   0.00042  -0.00001   0.00489   0.00485   2.85845
   R18        2.75623   0.00078   0.00008   0.00321   0.00329   2.75952
   R19        2.88578   0.00092  -0.00006   0.02228   0.02224   2.90802
   R20        2.55367  -0.00483   0.00011  -0.01645  -0.01634   2.53734
   R21        2.53258  -0.00726   0.00014  -0.02931  -0.02917   2.50341
   R22        2.54962  -0.00361   0.00008  -0.01383  -0.01375   2.53588
   R23        2.56104  -0.00394   0.00008  -0.01092  -0.01084   2.55020
   R24        2.60192  -0.00498   0.00029  -0.03614  -0.03579   2.56613
   R25        2.79958  -0.00012   0.00002   0.00483   0.00485   2.80443
   R26        2.54922   0.00421  -0.00002   0.01636   0.01632   2.56554
   R27        2.74734   0.00059   0.00001   0.00554   0.00561   2.75294
   R28        2.08286  -0.00089   0.00002  -0.00485  -0.00483   2.07804
   R29        2.08275  -0.00071   0.00002  -0.00339  -0.00336   2.07938
   R30        2.06929  -0.00111   0.00001   0.00160   0.00162   2.07091
   R31        2.08254  -0.00087   0.00002  -0.00317  -0.00315   2.07938
   R32        2.06837  -0.00309   0.00001  -0.00122  -0.00121   2.06716
   R33        2.08331  -0.00079   0.00002  -0.00500  -0.00497   2.07834
   R34        2.65700  -0.00053   0.00001  -0.00451  -0.00451   2.65249
   R35        2.06058   0.00085  -0.00002   0.00272   0.00270   2.06328
   R36        2.63507   0.00350  -0.00005   0.01744   0.01737   2.65244
   R37        2.64658   0.00039  -0.00001   0.00424   0.00425   2.65083
   R38        2.55915   0.00332  -0.00004   0.01680   0.01668   2.57582
   R39        2.62445  -0.00066   0.00001  -0.00050  -0.00050   2.62396
   R40        2.62613  -0.00072   0.00003   0.00143   0.00144   2.62756
   R41        2.05951   0.00049  -0.00002  -0.00019  -0.00020   2.05930
   R42        2.62696  -0.00151   0.00004  -0.00460  -0.00456   2.62240
   R43        2.06087   0.00079  -0.00002   0.00229   0.00227   2.06314
   R44        2.05228   0.00209  -0.00002   0.00166   0.00164   2.05392
   R45        2.62706  -0.00150   0.00004  -0.00543  -0.00539   2.62167
   R46        2.05403   0.00125  -0.00003   0.00368   0.00366   2.05768
   R47        2.65779  -0.00070   0.00001  -0.00361  -0.00361   2.65418
   R48        2.06096   0.00077  -0.00002   0.00223   0.00221   2.06317
   R49        2.06058   0.00086  -0.00002   0.00268   0.00265   2.06324
    A1        1.83553   0.00070  -0.00008   0.01150   0.01138   1.84691
    A2        2.23724  -0.01322  -0.00009  -0.00059  -0.00072   2.23652
    A3        2.21041   0.01251   0.00016  -0.01082  -0.01070   2.19971
    A4        1.83813   0.00123   0.00006  -0.01293  -0.01288   1.82526
    A5        2.36542   0.00022  -0.00012   0.02644   0.02628   2.39170
    A6        2.07951  -0.00146   0.00006  -0.01364  -0.01357   2.06594
    A7        1.92328  -0.00137   0.00004   0.00387   0.00390   1.92719
    A8        2.15610   0.00134  -0.00005   0.00850   0.00846   2.16456
    A9        2.20380   0.00003   0.00001  -0.01237  -0.01236   2.19144
   A10        1.88537  -0.00052   0.00003  -0.01326  -0.01326   1.87211
   A11        1.94226  -0.00007  -0.00005   0.01102   0.01095   1.95321
   A12        2.29039   0.01183  -0.00006   0.03789   0.03784   2.32823
   A13        2.04677  -0.01182   0.00010  -0.04906  -0.04895   1.99782
   A14        2.03805  -0.00141   0.00004  -0.00602  -0.00599   2.03205
   A15        2.11589   0.00005   0.00000  -0.00421  -0.00421   2.11168
   A16        2.12925   0.00136  -0.00004   0.01023   0.01020   2.13945
   A17        2.12316  -0.01413  -0.00005  -0.00215  -0.00218   2.12098
   A18        2.24872   0.01554   0.00006   0.00173   0.00182   2.25055
   A19        1.91060  -0.00143  -0.00001   0.00091   0.00076   1.91136
   A20        1.78852   0.00154  -0.00004   0.01374   0.01359   1.80210
   A21        1.93330   0.00060  -0.00004   0.00999   0.01014   1.94344
   A22        1.99874  -0.00099  -0.00003  -0.00230  -0.00256   1.99618
   A23        1.90743   0.00059   0.00007  -0.01820  -0.01831   1.88912
   A24        1.94989   0.00004  -0.00004   0.01196   0.01204   1.96193
   A25        1.88413  -0.00155   0.00007  -0.01459  -0.01450   1.86963
   A26        1.92023  -0.00053  -0.00002   0.00992   0.00968   1.92990
   A27        2.23215   0.01001   0.00002  -0.00081  -0.00069   2.23147
   A28        2.11906  -0.00961  -0.00002  -0.00691  -0.00689   2.11217
   A29        1.78680  -0.00139   0.00002  -0.00824  -0.00867   1.77813
   A30        1.89154   0.00013  -0.00001   0.00515   0.00540   1.89694
   A31        1.99539   0.00052   0.00001  -0.00923  -0.00934   1.98605
   A32        1.89542   0.00053  -0.00002   0.00954   0.00971   1.90513
   A33        1.99484   0.00021   0.00000  -0.00717  -0.00726   1.98758
   A34        1.89445  -0.00001   0.00000   0.01040   0.01036   1.90482
   A35        1.79310   0.00210  -0.00002   0.01328   0.01307   1.80617
   A36        2.01243  -0.00143   0.00004  -0.01956  -0.01964   1.99279
   A37        1.92184   0.00076  -0.00006   0.01474   0.01490   1.93675
   A38        1.93635   0.00140  -0.00003   0.01191   0.01224   1.94859
   A39        1.92519  -0.00227   0.00003  -0.01220  -0.01244   1.91275
   A40        1.87443  -0.00059   0.00005  -0.00760  -0.00753   1.86690
   A41        2.28412   0.00644  -0.00008   0.03283   0.03260   2.31672
   A42        1.94222   0.00102  -0.00004   0.00923   0.00920   1.95142
   A43        2.05453  -0.00744   0.00012  -0.04028  -0.04037   2.01416
   A44        2.18957   0.00174   0.00007  -0.00801  -0.00838   2.18119
   A45        2.25572  -0.00369   0.00000  -0.00608  -0.00654   2.24918
   A46        1.83744   0.00195  -0.00008   0.01547   0.01526   1.85270
   A47        1.91291   0.00020  -0.00002   0.00414   0.00409   1.91699
   A48        1.93750   0.00065  -0.00004   0.00382   0.00379   1.94129
   A49        1.93006   0.00036   0.00003   0.00565   0.00564   1.93570
   A50        1.88646  -0.00072   0.00003  -0.01002  -0.00999   1.87647
   A51        1.89163   0.00044  -0.00004   0.01062   0.01051   1.90214
   A52        1.90417  -0.00098   0.00003  -0.01443  -0.01439   1.88978
   A53        1.94225   0.00083  -0.00003   0.00259   0.00256   1.94482
   A54        1.93334   0.00167   0.00003   0.01069   0.01066   1.94400
   A55        1.90564  -0.00063  -0.00002   0.00203   0.00194   1.90758
   A56        1.90752  -0.00150   0.00006  -0.02185  -0.02178   1.88574
   A57        1.88581  -0.00068   0.00003  -0.00913  -0.00911   1.87670
   A58        1.88787   0.00025  -0.00006   0.01568   0.01549   1.90336
   A59        2.11036   0.00065  -0.00002   0.00299   0.00296   2.11332
   A60        2.08361  -0.00012   0.00000   0.00259   0.00261   2.08622
   A61        2.08922  -0.00053   0.00001  -0.00559  -0.00557   2.08365
   A62        1.83860  -0.00049   0.00005  -0.01371  -0.01357   1.82503
   A63        2.36182   0.00260  -0.00009   0.02279   0.02259   2.38441
   A64        2.08194  -0.00212   0.00004  -0.00944  -0.00942   2.07252
   A65        1.92315  -0.00104   0.00004   0.00346   0.00348   1.92663
   A66        2.15382   0.00143  -0.00004   0.00505   0.00503   2.15885
   A67        2.20616  -0.00039   0.00000  -0.00856  -0.00857   2.19759
   A68        1.88334  -0.00144   0.00003  -0.01440  -0.01438   1.86897
   A69        2.03820  -0.00126   0.00004  -0.00582  -0.00578   2.03241
   A70        2.11573   0.00004   0.00000  -0.00416  -0.00416   2.11157
   A71        2.12925   0.00122  -0.00004   0.00997   0.00994   2.13919
   A72        2.11934   0.00063  -0.00003   0.00335   0.00332   2.12266
   A73        2.08239  -0.00042   0.00002  -0.00439  -0.00438   2.07801
   A74        2.08145  -0.00021   0.00001   0.00105   0.00106   2.08251
   A75        2.06296   0.00024  -0.00001   0.00478   0.00479   2.06776
   A76        2.12436  -0.00163   0.00002  -0.00991  -0.00991   2.11445
   A77        2.09586   0.00138  -0.00001   0.00514   0.00511   2.10097
   A78        2.06275   0.00038   0.00000   0.00371   0.00373   2.06648
   A79        2.11848  -0.00139   0.00004  -0.01313  -0.01314   2.10533
   A80        2.10194   0.00101  -0.00004   0.00949   0.00940   2.11135
   A81        2.11800   0.00083  -0.00002   0.00169   0.00168   2.11968
   A82        2.08241  -0.00025   0.00001   0.00224   0.00224   2.08465
   A83        2.08277  -0.00058   0.00001  -0.00392  -0.00392   2.07885
   A84        2.11136   0.00074  -0.00002   0.00484   0.00480   2.11616
   A85        2.08313  -0.00018   0.00001   0.00180   0.00181   2.08495
   A86        2.08866  -0.00055   0.00001  -0.00662  -0.00660   2.08207
    D1        0.01348   0.00139   0.00018  -0.00063  -0.00050   0.01298
    D2        3.13768   0.00062   0.00013  -0.01100  -0.01104   3.12664
    D3       -3.13392   0.00035   0.00001   0.01524   0.01534  -3.11858
    D4       -0.00971  -0.00042  -0.00004   0.00486   0.00479  -0.00492
    D5       -0.01922  -0.00152  -0.00023   0.00810   0.00794  -0.01128
    D6        3.02468  -0.00311  -0.00033   0.00302   0.00273   3.02741
    D7        3.12806  -0.00039  -0.00005  -0.00748  -0.00750   3.12056
    D8       -0.11123  -0.00198  -0.00015  -0.01256  -0.01271  -0.12394
    D9       -0.51173  -0.00566   0.00005  -0.21760  -0.21762  -0.72935
   D10        2.58501  -0.00651  -0.00008  -0.20202  -0.20200   2.38302
   D11        2.62288  -0.00698  -0.00017  -0.19844  -0.19870   2.42418
   D12       -0.56356  -0.00783  -0.00030  -0.18285  -0.18308  -0.74664
   D13       -0.00360  -0.00081  -0.00008  -0.00701  -0.00704  -0.01065
   D14        3.13553  -0.00057  -0.00005  -0.00602  -0.00597   3.12956
   D15       -3.13125  -0.00021  -0.00004   0.00083   0.00065  -3.13060
   D16        0.00788   0.00004   0.00000   0.00182   0.00172   0.00960
   D17       -3.13310   0.00073   0.00006   0.00825   0.00846  -3.12465
   D18        0.00937   0.00057   0.00004   0.00712   0.00727   0.01664
   D19       -0.01071  -0.00010   0.00000  -0.00313  -0.00307  -0.01378
   D20        3.13177  -0.00026  -0.00001  -0.00426  -0.00425   3.12751
   D21       -0.00807  -0.00009  -0.00006   0.01245   0.01224   0.00418
   D22        3.13607  -0.00035  -0.00010   0.01139   0.01112  -3.13600
   D23       -0.00006   0.00004   0.00000   0.00072   0.00078   0.00072
   D24        3.14068  -0.00009  -0.00001  -0.00067  -0.00066   3.14003
   D25        3.13867   0.00032   0.00004   0.00190   0.00204   3.14071
   D26       -0.00377   0.00020   0.00003   0.00052   0.00061  -0.00317
   D27        0.01748   0.00105   0.00018  -0.01291  -0.01267   0.00481
   D28       -3.04149   0.00103   0.00028  -0.01346  -0.01320  -3.05469
   D29        2.07349  -0.00058   0.00011  -0.05614  -0.05601   2.01748
   D30       -0.05235  -0.00039   0.00004  -0.03749  -0.03736  -0.08971
   D31       -2.12956  -0.00132   0.00011  -0.06455  -0.06446  -2.19402
   D32       -1.17053  -0.00162  -0.00001  -0.05843  -0.05847  -1.22901
   D33        2.98681  -0.00143  -0.00008  -0.03978  -0.03983   2.94698
   D34        0.90960  -0.00236  -0.00001  -0.06684  -0.06692   0.84267
   D35       -0.00464  -0.00006   0.00001  -0.00196  -0.00197  -0.00661
   D36        3.13872  -0.00007   0.00000  -0.00215  -0.00217   3.13655
   D37        3.13781   0.00007   0.00002  -0.00056  -0.00050   3.13731
   D38       -0.00202   0.00006   0.00001  -0.00075  -0.00070  -0.00272
   D39       -2.75692   0.00111   0.00002   0.00062   0.00048  -2.75644
   D40        1.49349  -0.00066  -0.00002   0.00996   0.00986   1.50335
   D41       -0.64220   0.00166  -0.00007   0.02317   0.02306  -0.61914
   D42        0.42171   0.00132   0.00012  -0.01228  -0.01245   0.40926
   D43       -1.61106  -0.00045   0.00008  -0.00295  -0.00307  -1.61413
   D44        2.53644   0.00187   0.00003   0.01027   0.01013   2.54657
   D45        3.12811  -0.00087   0.00003  -0.02619  -0.02630   3.10181
   D46       -0.17781  -0.00289  -0.00007  -0.01143  -0.01144  -0.18925
   D47       -0.05397  -0.00196  -0.00008  -0.01219  -0.01224  -0.06621
   D48        2.92329  -0.00399  -0.00019   0.00257   0.00262   2.92591
   D49       -0.60402  -0.00002  -0.00013   0.03777   0.03761  -0.56641
   D50        1.39690  -0.00002  -0.00014   0.04669   0.04659   1.44349
   D51       -2.77100   0.00040  -0.00014   0.05766   0.05759  -2.71342
   D52        1.44726   0.00171  -0.00016   0.04834   0.04805   1.49531
   D53       -2.83500   0.00171  -0.00017   0.05727   0.05702  -2.77797
   D54       -0.71972   0.00213  -0.00018   0.06824   0.06802  -0.65170
   D55       -2.75198   0.00019  -0.00005   0.02575   0.02554  -2.72644
   D56       -0.75105   0.00019  -0.00007   0.03467   0.03452  -0.71653
   D57        1.36423   0.00061  -0.00007   0.04564   0.04551   1.40974
   D58       -0.33612   0.00159   0.00001   0.03156   0.03188  -0.30424
   D59       -2.44472  -0.00080   0.00004   0.01844   0.01876  -2.42596
   D60        1.71455   0.00042   0.00000   0.03109   0.03135   1.74590
   D61        2.95733   0.00137   0.00010   0.01739   0.01766   2.97499
   D62        0.84873  -0.00102   0.00014   0.00427   0.00454   0.85327
   D63       -1.27518   0.00020   0.00009   0.01692   0.01713  -1.25805
   D64       -0.76371  -0.00290  -0.00008  -0.08418  -0.08438  -0.84810
   D65        2.41527  -0.00272   0.00016  -0.14084  -0.14062   2.27465
   D66        2.19679  -0.00410  -0.00020  -0.06645  -0.06670   2.13009
   D67       -0.90741  -0.00391   0.00005  -0.12311  -0.12293  -1.03035
   D68        0.57397  -0.00111   0.00008  -0.04488  -0.04466   0.52931
   D69        2.73400  -0.00079   0.00010  -0.05383  -0.05354   2.68046
   D70       -1.47432  -0.00209   0.00015  -0.06356  -0.06322  -1.53754
   D71       -1.42411  -0.00080   0.00009  -0.05058  -0.05045  -1.47457
   D72        0.73592  -0.00049   0.00010  -0.05952  -0.05933   0.67659
   D73        2.81078  -0.00179   0.00016  -0.06926  -0.06901   2.74177
   D74        2.74132  -0.00132   0.00010  -0.06613  -0.06604   2.67527
   D75       -1.38184  -0.00101   0.00012  -0.07508  -0.07492  -1.45676
   D76        0.69302  -0.00231   0.00017  -0.08481  -0.08460   0.60842
   D77       -0.05235  -0.00061  -0.00002  -0.00938  -0.00904  -0.06139
   D78        3.05922  -0.00086  -0.00021   0.03583   0.03625   3.09547
   D79       -3.11779  -0.00068   0.00005  -0.03669  -0.03681   3.12859
   D80       -0.00621  -0.00093  -0.00015   0.00851   0.00848   0.00227
   D81       -2.11794  -0.00137   0.00009  -0.05871  -0.05853  -2.17646
   D82        2.08260  -0.00101   0.00009  -0.05132  -0.05112   2.03148
   D83       -0.03352  -0.00046   0.00005  -0.03946  -0.03927  -0.07279
   D84        0.94349  -0.00095   0.00001  -0.02796  -0.02809   0.91540
   D85       -1.13916  -0.00060   0.00001  -0.02057  -0.02068  -1.15984
   D86        3.02790  -0.00005  -0.00003  -0.00871  -0.00883   3.01907
   D87        0.00551   0.00060   0.00012  -0.01136  -0.01126  -0.00575
   D88       -3.07105  -0.00007   0.00019  -0.03790  -0.03696  -3.10801
   D89        3.11450   0.00075  -0.00009   0.04495   0.04515  -3.12354
   D90       -0.07338   0.00012  -0.00011   0.03457   0.03457  -0.03881
   D91        0.00448   0.00088   0.00011  -0.00257  -0.00250   0.00198
   D92        3.09979   0.00025   0.00009  -0.01295  -0.01308   3.08671
   D93        0.00153  -0.00001  -0.00001   0.00062   0.00059   0.00212
   D94       -3.13892   0.00008   0.00000   0.00101   0.00102  -3.13789
   D95        3.14135   0.00001   0.00000   0.00082   0.00080  -3.14103
   D96        0.00091   0.00009   0.00001   0.00121   0.00124   0.00214
   D97       -0.00137  -0.00055  -0.00005  -0.00410  -0.00419  -0.00556
   D98        3.12902  -0.00045  -0.00002  -0.00843  -0.00843   3.12059
   D99       -3.10565  -0.00019  -0.00003   0.00320   0.00305  -3.10261
   D100       0.02474  -0.00008   0.00000  -0.00112  -0.00120   0.02355
   D101      -3.11520   0.00073   0.00002   0.01371   0.01394  -3.10126
   D102       0.02047   0.00094  -0.00003   0.02786   0.02790   0.04837
   D103      -0.02479   0.00009  -0.00001   0.00231   0.00234  -0.02245
   D104       3.11088   0.00030  -0.00005   0.01646   0.01630   3.12718
   D105      -0.00239   0.00001  -0.00004   0.00950   0.00940   0.00702
   D106      -3.13237  -0.00011  -0.00007   0.01387   0.01365  -3.11872
   D107      -0.00714   0.00002   0.00000  -0.00033  -0.00027  -0.00741
   D108       3.13865  -0.00006  -0.00001   0.00017   0.00016   3.13881
   D109       3.12140   0.00014   0.00004  -0.00527  -0.00509   3.11631
   D110      -0.01600   0.00006   0.00003  -0.00477  -0.00465  -0.02065
   D111      -0.00954   0.00001   0.00000   0.00039   0.00040  -0.00914
   D112       3.14035  -0.00008   0.00001  -0.00288  -0.00291   3.13744
   D113       3.12782   0.00008   0.00001  -0.00016  -0.00008   3.12774
   D114      -0.00547  -0.00001   0.00001  -0.00342  -0.00339  -0.00885
   D115       0.00630   0.00010   0.00000   0.00207   0.00209   0.00839
   D116      -3.13616   0.00025   0.00002   0.00317   0.00326  -3.13290
   D117      -3.13644   0.00001  -0.00001   0.00168   0.00165  -3.13479
   D118       0.00429   0.00017   0.00001   0.00278   0.00283   0.00711
   D119       0.00897  -0.00001   0.00001  -0.00206  -0.00204   0.00693
   D120      -3.13561   0.00005  -0.00001   0.00322   0.00322  -3.13240
   D121      -3.12676  -0.00021   0.00005  -0.01600  -0.01597   3.14045
   D122       0.01184  -0.00015   0.00003  -0.01072  -0.01071   0.00113
   D123       0.00861   0.00000   0.00000   0.00088   0.00082   0.00943
   D124      -3.14131   0.00009  -0.00001   0.00419   0.00416  -3.13715
   D125      -3.12999  -0.00006   0.00001  -0.00442  -0.00443  -3.13442
   D126       0.00327   0.00003   0.00001  -0.00110  -0.00109   0.00218
         Item               Value     Threshold  Converged?
 Maximum Force            0.015538     0.000450     NO 
 RMS     Force            0.002839     0.000300     NO 
 Maximum Displacement     0.836001     0.001800     NO 
 RMS     Displacement     0.216199     0.001200     NO 
 Predicted change in Energy=-7.996882D-03
 Lowest energy point so far.  Saving SCF results.
 GradGradGradGradGradGradGradGradGradGradGradGradGradGradGradGradGradGrad

 Leave Link  103 at Sat Jun 27 19:06:53 2020, MaxMem=   536870912 cpu:         1.0
 (Enter /pbs_home/pkowalski/g09d01/g09/l202.exe)
                          Input orientation:                          
 ---------------------------------------------------------------------
 Center     Atomic      Atomic             Coordinates (Angstroms)
 Number     Number       Type             X           Y           Z
 ---------------------------------------------------------------------
      1          6           0       -1.714238   -0.237820   -0.715817
      2          6           0       -3.054288    0.275518   -1.001072
      3          6           0       -3.780331   -0.848363   -1.424911
      4          8           0       -2.986041   -1.955309   -1.424381
      5          6           0       -1.757773   -1.568780   -1.001920
      6          6           0       -5.120014   -0.816074   -1.787808
      7          6           0       -0.556755    0.494684   -0.215652
      8          6           0       -0.210499    1.875713   -0.731233
      9          6           0        0.329643    0.133664    0.738189
     10          6           0        1.288371    2.008824   -0.404795
     11          6           0        1.404593    1.186845    0.890941
     12          9           0       -0.880037    2.838707   -0.051156
     13          9           0       -0.467185    2.059889   -2.028232
     14          9           0        1.994986    1.405565   -1.374133
     15          9           0        1.699642    3.262255   -0.283458
     16          9           0        2.640882    0.690857    1.053284
     17          9           0        1.155834    1.980139    1.953943
     18          6           0       -0.852088   -1.287819    2.421200
     19          6           0        0.237687   -0.988175    1.668472
     20          6           0       -2.164176   -0.619145    2.604694
     21          1           0       -2.335666   -0.420562    3.672582
     22          1           0       -2.988721   -1.255417    2.249615
     23          1           0       -2.200342    0.328525    2.055545
     24          6           0       -0.727056   -2.635451   -1.050961
     25          1           0       -0.908776   -3.405562   -0.286301
     26          1           0        0.275703   -2.228772   -0.890681
     27          1           0       -0.761502   -3.129239   -2.033086
     28          6           0       -5.750447    0.420171   -1.716498
     29          6           0        1.233378   -2.006946    1.973360
     30          6           0        0.607585   -2.842577    2.911564
     31          8           0       -0.651891   -2.395729    3.179884
     32          6           0        1.205052   -3.970831    3.457563
     33          6           0       -5.057069    1.563736   -1.290253
     34          6           0       -3.719056    1.509761   -0.926161
     35          1           0       -3.203956    2.406361   -0.591341
     36          1           0       -6.802812    0.504472   -1.994941
     37          1           0       -5.585802    2.517782   -1.243393
     38          1           0       -5.635614   -1.719917   -2.111385
     39          6           0        2.524762   -2.334119    1.534019
     40          6           0        3.138624   -3.457701    2.068268
     41          6           0        2.492318   -4.262838    3.020503
     42          1           0        4.147041   -3.723171    1.744834
     43          1           0        3.009959   -5.136837    3.420804
     44          1           0        0.678765   -4.587572    4.185697
     45          1           0        3.033467   -1.714785    0.796930
 ---------------------------------------------------------------------
                    Distance matrix (angstroms):
                    1          2          3          4          5
     1  C    0.000000
     2  C    1.463086   0.000000
     3  C    2.268109   1.403526   0.000000
     4  O    2.251514   2.271659   1.362434   0.000000
     5  C    1.362059   2.254415   2.188301   1.355183   0.000000
     6  C    3.617023   2.465309   1.388340   2.446176   3.533957
     7  C    1.458251   2.627279   3.695609   3.655807   2.513672
     8  C    2.593934   3.274229   4.543730   4.781299   3.785745
     9  C    2.535663   3.807381   4.747133   4.475968   3.206806
    10  C    3.762952   4.713660   5.907275   5.918151   4.736539
    11  C    3.786615   4.928677   6.032303   5.874651   4.601842
    12  F    3.256176   3.492799   4.888086   5.413279   4.593507
    13  F    2.925242   3.306379   4.449591   4.778189   3.985746
    14  F    4.110041   5.187615   6.199763   6.009046   4.802965
    15  F    4.908364   5.659985   6.944797   7.104950   5.984046
    16  F    4.791579   6.068596   7.052845   6.693526   5.355183
    17  F    4.503807   5.418762   6.616858   6.637466   5.460866
    18  C    3.418578   4.359547   4.853895   4.448347   3.552035
    19  C    3.171416   4.422724   5.072774   4.570942   3.383778
    20  C    3.372484   3.820245   4.347668   4.323684   3.751617
    21  H    4.435945   4.779539   5.315497   5.362600   4.848023
    22  H    3.384316   3.593749   3.780805   3.740068   3.490832
    23  H    2.870103   3.174105   3.999376   4.235930   3.625427
    24  C    2.614475   3.727229   3.557529   2.388525   1.484106
    25  H    3.296641   4.320239   4.010178   2.777318   2.146317
    26  H    2.820343   4.168033   4.317678   3.316413   2.140792
    27  H    3.317108   4.232528   3.832180   2.587897   2.119173
    28  C    4.210142   2.793211   2.361262   3.656525   4.517520
    29  C    4.364622   5.695698   6.166672   5.417639   4.241611
    30  C    5.033240   6.200044   6.483495   5.701036   4.746876
    31  O    4.578388   5.512483   5.778029   5.180877   4.403896
    32  C    6.314644   7.486848   7.644763   6.742475   5.868149
    33  C    3.840586   2.398804   2.732474   4.085440   4.558634
    34  C    2.667879   1.403882   2.411069   3.576624   3.650997
    35  H    3.037507   2.175034   3.408853   4.445853   4.249913
    36  H    5.299127   3.884794   3.360133   4.576440   5.544086
    37  H    4.781285   3.390432   3.824082   5.176877   5.604650
    38  H    4.418304   3.446418   2.161696   2.747293   4.036261
    39  C    5.236922   6.660533   7.121583   6.266146   5.035557
    40  C    6.455156   7.855567   8.178196   7.208836   6.080196
    41  C    6.917801   8.217943   8.412281   7.422541   6.442135
    42  H    7.249625   8.682664   9.008609   8.003132   6.859511
    43  H    7.964298   9.253198   9.379766   8.339662   7.417735
    44  H    6.976506   8.030436   8.083572   7.199485   6.477745
    45  H    5.197166   6.652435   7.219080   6.420792   5.119880
                    6          7          8          9         10
     6  C    0.000000
     7  C    5.001310   0.000000
     8  C    5.697842   1.514252   0.000000
     9  C    6.081236   1.351241   2.342156   0.000000
    10  C    7.138640   2.394344   1.539770   2.396205   0.000000
    11  C    7.331977   2.355954   2.390505   1.512627   1.538860
    12  F    5.860954   2.371922   1.355781   3.066537   2.348565
    13  F    5.475198   2.396525   1.334921   3.463865   2.391679
    14  F    7.465255   2.946721   2.344893   2.975400   1.342700
    15  F    8.087246   3.571467   2.402424   3.564932   1.324747
    16  F    8.400843   3.445804   3.566338   2.398244   2.385858
    17  F    7.823412   3.137942   3.014621   2.360110   2.362632
    18  C    6.012777   3.196487   4.511918   2.499925   4.841040
    19  C    6.378123   2.525853   3.763152   1.460275   3.792674
    20  C    5.298098   3.432022   4.601041   3.204637   5.280466
    21  H    6.142059   4.372707   5.402111   4.002712   5.971647
    22  H    4.586526   3.880059   5.138867   3.901986   5.999557
    23  H    4.960439   2.808439   3.757579   2.859060   4.587788
    24  C    4.811565   3.244146   4.551885   3.462032   5.103799
    25  H    5.166672   3.916737   5.345786   3.887079   5.844405
    26  H    5.649276   2.926750   4.136257   2.870058   4.383926
    27  H    4.940397   4.059286   5.200767   4.417816   5.766542
    28  C    1.389543   5.406711   5.812088   6.563160   7.334122
    29  C    7.478647   3.775514   4.947186   2.631463   4.667447
    30  C    7.680898   4.719372   6.016768   3.695784   5.915894
    31  O    6.865668   4.460180   5.808346   3.650084   6.001219
    32  C    8.801868   6.044609   7.330203   5.000821   7.119061
    33  C    2.432081   4.748733   4.888668   5.930966   6.422363
    34  C    2.848618   3.396373   3.532971   4.588646   5.059171
    35  H    3.935340   3.286841   3.043343   4.406713   4.513738
    36  H    2.149082   6.494552   6.850974   7.647184   8.382057
    37  H    3.409977   5.517290   5.437687   6.678561   6.943813
    38  H    1.089715   5.856029   6.653213   6.865868   8.047207
    39  C    8.472402   4.534228   5.507786   3.397329   4.914145
    40  C    9.489606   5.873114   6.891962   4.749462   6.278724
    41  C    9.640936   6.511802   7.685217   5.405122   7.246786
    42  H   10.334848   6.615096   7.514424   5.519151   6.756380
    43  H   10.578048   7.593372   8.762798   6.492973   8.286106
    44  H    9.139628   6.835767   8.169519   5.856386   8.059570
    45  H    8.600455   4.335524   5.074474   3.275802   4.284247
                   11         12         13         14         15
    11  C    0.000000
    12  F    2.972496   0.000000
    13  F    3.575937   2.164679   0.000000
    14  F    2.350949   3.474179   2.630260   0.000000
    15  F    2.402830   2.624519   3.030686   2.173500   0.000000
    16  F    1.341928   4.269651   4.585855   2.611579   3.047114
    17  F    1.349507   2.983678   4.300961   3.480000   2.635433
    18  C    3.682155   4.810565   5.581464   5.455703   5.876195
    19  C    2.587844   4.341826   4.842846   4.251533   4.900357
    20  C    4.351398   4.545249   5.614357   6.101569   6.191589
    21  H    4.930601   5.158286   6.491775   6.896276   6.745154
    22  H    5.206904   5.148004   5.970710   6.711908   6.986170
    23  H    3.884402   3.533045   4.762215   5.524807   5.411801
    24  C    4.787990   5.566813   4.802999   4.883007   6.423462
    25  H    5.275204   6.248761   5.753301   5.723823   7.159863
    26  H    4.014350   5.264967   4.498724   4.049452   5.705060
    27  H    5.645395   6.289553   5.197470   5.347606   7.068920
    28  C    7.653831   5.687140   5.540642   7.815366   8.101535
    29  C    3.376573   5.660878   5.953470   4.840557   5.751097
    30  C    4.577595   6.577820   7.042079   6.191832   6.976369
    31  O    4.722629   6.155565   6.856465   6.495758   7.038269
    32  C    5.764459   7.939050   8.322253   7.271514   8.158271
    33  C    6.830281   4.539659   4.675235   7.054328   7.039300
    34  C    5.445908   3.254498   3.477336   5.732522   5.731194
    35  H    4.992304   2.424730   3.110404   5.351948   4.987245
    36  H    8.726709   6.656291   6.523849   8.865586   9.100894
    37  H    7.429159   4.865043   5.198642   7.663058   7.386028
    38  H    8.187048   6.902254   6.403633   8.278782   9.053692
    39  C    3.750402   6.392462   6.399116   4.766891   5.941671
    40  C    5.095564   7.764429   7.760603   6.067074   7.263546
    41  C    5.951237   8.440368   8.615408   7.189642   8.256605
    42  H    5.688445   8.459038   8.304871   6.376773   7.674628
    43  H    6.997597   9.528687   9.673437   8.174633   9.272715
    44  H    6.687760   8.690823   9.171414   8.280207   9.090397
    45  H    3.328892   6.063749   5.872331   3.940627   5.264718
                   16         17         18         19         20
    16  F    0.000000
    17  F    2.163054   0.000000
    18  C    4.241131   3.863888   0.000000
    19  C    2.995488   3.120156   1.357938   0.000000
    20  C    5.216470   4.266406   1.484038   2.604158   0.000000
    21  H    5.732539   4.572489   2.125817   3.310708   1.099650
    22  H    6.075493   5.266268   2.143756   3.289203   1.100363
    23  H    4.957143   3.741935   2.136366   2.797769   1.095879
    24  C    5.180268   5.820514   3.726612   3.322583   4.415270
    25  H    5.583476   6.187656   3.437820   3.313499   4.206899
    26  H    4.230520   5.155720   3.622963   2.844256   4.556485
    27  H    5.974532   6.758574   4.820757   4.391363   5.456837
    28  C    8.840778   7.975108   6.635638   7.021339   5.710886
    29  C    3.178954   3.987887   2.250971   1.456795   3.723969
    30  C    4.480251   4.947343   2.188235   2.262942   3.566577
    31  O    4.989168   4.890708   1.357625   2.248761   2.402935
    32  C    5.438152   6.138187   3.536160   3.610108   4.828341
    33  C    8.093982   7.021280   6.291908   6.580330   5.320189
    34  C    6.711007   5.681620   5.220228   5.350478   4.406454
    35  H    6.309506   5.066350   5.315416   5.336153   4.522109
    36  H    9.925209   9.006183   7.624023   8.075718   6.628432
    37  H    8.734455   7.480753   7.093651   7.394844   6.029562
    38  H    9.182993   8.737338   6.604026   7.022709   5.958522
    39  C    3.065137   4.545671   3.644852   2.657133   5.106233
    40  C    4.299822   5.789182   4.556175   3.830644   6.038612
    41  C    5.332083   6.472905   4.516077   4.199377   5.927253
    42  H    4.714912   6.443507   5.601758   4.771695   7.085604
    43  H    6.301062   7.499388   5.543425   5.288437   6.917170
    44  H    6.443890   6.952924   4.042935   4.414366   5.131305
    45  H    2.450908   4.303097   4.232976   3.017272   5.611054
                   21         22         23         24         25
    21  H    0.000000
    22  H    1.774345   0.000000
    23  H    1.787247   1.779909   0.000000
    24  C    5.459415   4.232425   4.539394   0.000000
    25  H    5.159360   3.921755   4.593015   1.100363   0.000000
    26  H    5.559878   4.633071   4.620695   1.093894   1.775697
    27  H    6.509192   5.178151   5.544664   1.099811   1.774628
    28  C    6.435040   5.115152   5.180729   5.917281   6.334309
    29  C    4.259348   4.297351   4.153506   3.658529   3.413359
    30  C    3.886905   3.986309   4.321239   4.186379   3.583663
    31  O    2.641805   2.761608   3.329173   4.238297   3.619418
    32  C    5.018698   5.140072   5.660992   5.083608   4.336394
    33  C    5.997766   4.975576   4.569573   6.036509   6.550586
    34  C    5.175747   4.273775   3.548575   5.113748   5.698025
    35  H    5.189071   4.639610   3.511502   5.636146   6.256145
    36  H    7.275432   5.971664   6.133525   6.903987   7.276502
    37  H    6.585139   5.760466   5.209336   7.085213   7.607667
    38  H    6.784708   5.122512   5.775856   5.104571   5.339975
    39  C    5.644370   5.663406   5.448695   4.165002   4.031220
    40  C    6.462654   6.513624   6.545245   5.034796   4.682751
    41  C    6.204653   6.299256   6.635723   5.439630   4.820510
    42  H    7.526548   7.567278   7.536713   5.723323   5.457808
    43  H    7.133187   7.240253   7.673419   6.341837   5.665371
    44  H    5.168564   5.319973   6.082336   5.762785   4.890419
    45  H    6.226715   6.211929   5.757776   4.289972   4.424183
                   26         27         28         29         30
    26  H    0.000000
    27  H    1.786540   0.000000
    28  C    6.634256   6.130914   0.000000
    29  C    3.028049   4.614185   8.263157   0.000000
    30  C    3.865743   5.138690   8.514050   1.403610   0.000000
    31  O    4.178254   5.265464   7.609147   2.271803   1.363066
    32  C    4.775530   5.892609   9.717549   2.461809   1.388539
    33  C    6.556008   6.405288   1.403637   7.935406   8.316198
    34  C    5.471379   5.611838   2.436881   6.730606   7.238149
    35  H    5.803627   6.219894   3.419875   6.763497   7.372213
    36  H    7.667816   7.050018   1.091838   9.307792   9.496869
    37  H    7.550591   7.469025   2.156597   8.793286   9.184506
    38  H    6.057452   5.074376   2.179243   7.996911   8.091224
    39  C    3.308857   4.914874   9.307580   1.402760   2.414897
    40  C    4.296739   5.669213  10.410472   2.396594   2.737825
    41  C    4.934386   6.116466  10.597779   2.787559   2.362463
    42  H    4.915936   6.222478  11.274234   3.389260   3.829419
    43  H    5.875534   6.928152  11.576568   3.879118   3.360708
    44  H    5.612130   6.547852  10.062214   3.444075   2.161825
    45  H    3.273756   4.940796   9.382564   2.170177   3.410058
                   31         32         33         34         35
    31  O    0.000000
    32  C    2.450774   0.000000
    33  C    7.420584   9.611834   0.000000
    34  C    6.443598   8.573259   1.387716   0.000000
    35  H    6.617797   8.746516   2.152330   1.086888   0.000000
    36  H    8.545397  10.671646   2.160149   3.415033   4.305699
    37  H    8.249330  10.503180   1.091769   2.145107   2.471999
    38  H    7.300119   9.103544   3.433853   3.938118   5.024905
    39  C    3.578239   2.849646   8.980754   7.733897   7.733531
    40  C    4.090414   2.435599  10.181546   8.981651   9.038200
    41  C    3.660267   1.390447  10.465411   9.353086   9.485313
    42  H    5.181816   3.413220  11.039872   9.818007   9.852209
    43  H    4.580488   2.149095  11.496464  10.409276  10.564558
    44  H    2.754357   1.089737  10.036155   9.091171   9.317226
    45  H    4.441173   3.938504   8.975623   7.678757   7.603722
                   36         37         38         39         40
    36  H    0.000000
    37  H    2.469687   0.000000
    38  H    2.514721   4.325967   0.000000
    39  C   10.368935   9.850696   8.958680   0.000000
    40  C   11.447299  11.081025   9.873027   1.387330   0.000000
    41  C   11.587984  11.376011   9.943139   2.435291   1.404532
    42  H   12.319017  11.941826  10.704382   2.146088   1.091781
    43  H   12.547715  12.419140  10.817874   3.413298   2.159956
    44  H   10.959161  10.918144   9.367394   3.939181   3.436717
    45  H   10.462889   9.816789   9.143922   1.088878   2.159887
                   41         42         43         44         45
    41  C    0.000000
    42  H    2.157934   0.000000
    43  H    1.091819   2.469875   0.000000
    44  H    2.179932   4.328271   2.514203   0.000000
    45  H    3.424864   2.484388   4.312274   5.028048   0.000000
 Stoichiometry    C23H14F6O2
 Framework group  C1[X(C23H14F6O2)]
 Deg. of freedom   129
 Full point group                 C1      NOp   1
 RotChk:  IX=0 Diff= 2.15D-02
 Largest Abelian subgroup         C1      NOp   1
 Largest concise Abelian subgroup C1      NOp   1
                         Standard orientation:                         
 ---------------------------------------------------------------------
 Center     Atomic      Atomic             Coordinates (Angstroms)
 Number     Number       Type             X           Y           Z
 ---------------------------------------------------------------------
      1          6           0       -1.466685   -0.479170   -0.504381
      2          6           0       -2.835723   -0.771840   -0.079295
      3          6           0       -3.127149   -2.016483   -0.658797
      4          8           0       -2.065153   -2.462338   -1.386535
      5          6           0       -1.087429   -1.529546   -1.284175
      6          6           0       -4.333915   -2.684123   -0.499232
      7          6           0       -0.647702    0.679762   -0.168765
      8          6           0       -1.226541    2.078853   -0.147528
      9          6           0        0.654985    0.724821    0.187362
     10          6           0        0.012404    2.976144   -0.322963
     11          6           0        1.101325    2.155727    0.390658
     12          9           0       -1.789059    2.362145    1.053081
     13          9           0       -2.154909    2.305144   -1.079697
     14          9           0        0.305528    3.053889   -1.630968
     15          9           0       -0.140963    4.199663    0.161223
     16          9           0        2.322591    2.424935   -0.095970
     17          9           0        1.121056    2.473746    1.702011
     18          6           0        1.213589   -1.378548    1.417577
     19          6           0        1.527239   -0.392564    0.538113
     20          6           0        0.038362   -1.610368    2.293631
     21          1           0        0.367740   -1.729868    3.335964
     22          1           0       -0.496512   -2.528595    2.008032
     23          1           0       -0.664161   -0.771287    2.235713
     24          6           0        0.110660   -1.800967   -2.116931
     25          1           0        0.684040   -2.656553   -1.729626
     26          1           0        0.777082   -0.934195   -2.151439
     27          1           0       -0.206762   -2.050780   -3.139879
     28          6           0       -5.290166   -2.053706    0.287527
     29          6           0        2.858424   -0.705754    0.036005
     30          6           0        3.212748   -1.894587    0.692704
     31          8           0        2.213044   -2.290408    1.530477
     32          6           0        4.412093   -2.562241    0.483299
     33          6           0       -5.030367   -0.812012    0.888274
     34          6           0       -3.815174   -0.163032    0.721274
     35          1           0       -3.632658    0.794297    1.202454
     36          1           0       -6.259434   -2.531698    0.442947
     37          1           0       -5.804275   -0.347916    1.502798
     38          1           0       -4.508072   -3.649511   -0.973757
     39          6           0        3.745313   -0.165955   -0.907276
     40          6           0        4.949092   -0.818570   -1.130202
     41          6           0        5.282316   -1.996757   -0.442056
     42          1           0        5.655790   -0.408484   -1.854353
     43          1           0        6.241184   -2.479139   -0.641924
     44          1           0        4.643182   -3.482132    1.019885
     45          1           0        3.495353    0.747645   -1.444406
 ---------------------------------------------------------------------
 Rotational constants (GHZ):      0.2085731      0.1339290      0.0972431
 Leave Link  202 at Sat Jun 27 19:06:53 2020, MaxMem=   536870912 cpu:         0.0
 (Enter /pbs_home/pkowalski/g09d01/g09/l301.exe)
 Basis read from rwf:  (5D, 7F)
 No pseudopotential information found on rwf file.
 There are   535 symmetry adapted cartesian basis functions of A   symmetry.
 There are   504 symmetry adapted basis functions of A   symmetry.
   504 basis functions,   873 primitive gaussians,   535 cartesian basis functions
   111 alpha electrons      111 beta electrons
       nuclear repulsion energy      3308.0505482995 Hartrees.
 IExCor=20419 DFT=T Ex+Corr=CAM-B3LYP ExCW=0 ScaHFX=  1.000000
 ScaDFX=  1.000000  1.000000  1.000000  0.810000 ScalE2=  1.000000  1.000000
 IRadAn=      0 IRanWt=     -1 IRanGd=            0 ICorTp=0 IEmpDi=131
  HFx wShort=  0.000000 wLong=  0.330000 cFull=  0.190000 cShort=  0.000000 cLong=  0.460000
  DFx wShort=  0.000000 wLong=  0.330000 cFull=  0.190000 cShort=  0.000000 cLong=  0.460000
 NAtoms=   45 NActive=   45 NUniq=   45 SFac= 1.00D+00 NAtFMM=   60 NAOKFM=F Big=F
 Integral buffers will be    131072 words long.
 Raffenetti 2 integral format.
 Two-electron integral symmetry is turned on.
 R6Disp:  Grimme-D3 Dispersion energy=       -0.0373948294 Hartrees.
 Nuclear repulsion after empirical dispersion term =     3308.0131534701 Hartrees.
 No density basis found on file   724.
 Leave Link  301 at Sat Jun 27 19:06:53 2020, MaxMem=   536870912 cpu:         0.6
 (Enter /pbs_home/pkowalski/g09d01/g09/l302.exe)
 NPDir=0 NMtPBC=     1 NCelOv=     1 NCel=       1 NClECP=     1 NCelD=      1
         NCelK=      1 NCelE2=     1 NClLst=     1 CellRange=     0.0.
 One-electron integrals computed using PRISM.
 NBasis=   504 RedAO= T EigKep=  2.41D-04  NBF=   504
 NBsUse=   504 1.00D-06 EigRej= -1.00D+00 NBFU=   504
 Precomputing XC quadrature grid using
 IXCGrd= 4 IRadAn=           0 IRanWt=          -1 IRanGd=           0 AccXCQ= 0.00D+00.
 Generated NRdTot=       0 NPtTot=           0 NUsed=           0 NTot=          32
 NSgBfM=   524   524   524   524   524 MxSgAt=    45 MxSgA2=    45.
 Leave Link  302 at Sat Jun 27 19:06:54 2020, MaxMem=   536870912 cpu:         9.8
 (Enter /pbs_home/pkowalski/g09d01/g09/l303.exe)
 DipDrv:  MaxL=1.
 Leave Link  303 at Sat Jun 27 19:06:55 2020, MaxMem=   536870912 cpu:         1.1
 (Enter /pbs_home/pkowalski/g09d01/g09/l401.exe)
 Initial guess from the checkpoint file:  "dae0097freq_open_cam-b3lyp_air_D3.chk"
 B after Tr=     0.000000    0.000000    0.000000
         Rot=    0.999983   -0.001109    0.001783    0.005393 Ang=  -0.66 deg.
 Guess basis will be translated and rotated to current coordinates.
 JPrj=2 DoOrth=T DoCkMO=T.
 Generating alternative initial guess.
 ExpMin= 1.22D-01 ExpMax= 2.89D+03 ExpMxC= 4.35D+02 IAcc=1 IRadAn=         1 AccDes= 0.00D+00
 Harris functional with IExCor=20419 and IRadAn=       1 diagonalized for initial guess.
 HarFok:  IExCor=20419 AccDes= 0.00D+00 IRadAn=         1 IDoV= 1 UseB2=F ITyADJ=14
 ICtDFT=  3500011 ScaDFX=  1.000000  1.000000  1.000000  1.000000
 FoFCou: FMM=F IPFlag=           0 FMFlag=      100000 FMFlg1=           0
         NFxFlg=           0 DoJE=T BraDBF=F KetDBF=T FulRan=T
         wScrn=  0.000000 ICntrl=     500 IOpCl=  0 I1Cent=   200000004 NGrid=           0
         NMat0=    1 NMatS0=      1 NMatT0=    0 NMatD0=    1 NMtDS0=    0 NMtDT0=    0
 Petite list used in FoFCou.
 Harris En= -1576.04927227393    
 Leave Link  401 at Sat Jun 27 19:06:58 2020, MaxMem=   536870912 cpu:        25.9
 (Enter /pbs_home/pkowalski/g09d01/g09/l502.exe)
 Closed shell SCF:
 Using DIIS extrapolation, IDIIS=  1040.
 Integral symmetry usage will be decided dynamically.
 IVT=      885537 IEndB=      885537 NGot=   536870912 MDV=   536288776
 LenX=   536288776 LenY=   536002016
 Requested convergence on RMS density matrix=1.00D-08 within 128 cycles.
 Requested convergence on MAX density matrix=1.00D-06.
 Requested convergence on             energy=1.00D-06.
 No special actions if energy rises.
 Fock matrices will be formed incrementally for  20 cycles.
 Integral accuracy reduced to 1.0D-05 until final iterations.

 Cycle   1  Pass 0  IDiag  1:
 FoFJK:  IHMeth= 1 ICntrl=       0 DoSepK=T KAlg= 0 I1Cent=   0 FoldK=F
 IRaf=         1 NMat=   1 IRICut=       1 DoRegI=T DoRafI=F ISym2E= 0.
 FoFCou: FMM=F IPFlag=           0 FMFlag=      100000 FMFlg1=           0
         NFxFlg=           0 DoJE=T BraDBF=F KetDBF=F FulRan=T
         wScrn=  0.000000 ICntrl=     500 IOpCl=  0 I1Cent=           0 NGrid=           0
         NMat0=    1 NMatS0=      1 NMatT0=    0 NMatD0=    1 NMtDS0=    0 NMtDT0=    0
 Symmetry not used in FoFCou.
 E= -1632.42565492548    
 DIIS: error= 7.44D-03 at cycle   1 NSaved=   1.
 NSaved= 1 IEnMin= 1 EnMin= -1632.42565492548     IErMin= 1 ErrMin= 7.44D-03
 ErrMax= 7.44D-03  0.00D+00 EMaxC= 1.00D-01 BMatC= 8.26D-02 BMatP= 8.26D-02
 IDIUse=3 WtCom= 9.26D-01 WtEn= 7.44D-02
 Coeff-Com:  0.100D+01
 Coeff-En:   0.100D+01
 Coeff:      0.100D+01
 Gap=     0.611 Goal=   None    Shift=    0.000
 GapD=    0.611 DampG=2.000 DampE=1.000 DampFc=2.0000 IDamp=-1.
 RMSDP=1.02D-03 MaxDP=3.63D-02              OVMax= 4.66D-02

 Cycle   2  Pass 0  IDiag  1:
 RMSU=  1.02D-03    CP:  9.94D-01
 E= -1632.53632351763     Delta-E=       -0.110668592151 Rises=F Damp=F
 DIIS: error= 1.95D-03 at cycle   2 NSaved=   2.
 NSaved= 2 IEnMin= 2 EnMin= -1632.53632351763     IErMin= 2 ErrMin= 1.95D-03
 ErrMax= 1.95D-03  0.00D+00 EMaxC= 1.00D-01 BMatC= 2.31D-03 BMatP= 8.26D-02
 IDIUse=3 WtCom= 9.80D-01 WtEn= 1.95D-02
 Coeff-Com: -0.103D+00 0.110D+01
 Coeff-En:   0.000D+00 0.100D+01
 Coeff:     -0.101D+00 0.110D+01
 Gap=     0.251 Goal=   None    Shift=    0.000
 RMSDP=2.38D-04 MaxDP=7.61D-03 DE=-1.11D-01 OVMax= 1.58D-02

 Cycle   3  Pass 0  IDiag  1:
 RMSU=  2.05D-04    CP:  9.93D-01  1.12D+00
 E= -1632.54167111564     Delta-E=       -0.005347598008 Rises=F Damp=F
 DIIS: error= 1.47D-03 at cycle   3 NSaved=   3.
 NSaved= 3 IEnMin= 3 EnMin= -1632.54167111564     IErMin= 3 ErrMin= 1.47D-03
 ErrMax= 1.47D-03  0.00D+00 EMaxC= 1.00D-01 BMatC= 9.97D-04 BMatP= 2.31D-03
 IDIUse=3 WtCom= 9.85D-01 WtEn= 1.47D-02
 Coeff-Com: -0.588D-01 0.464D+00 0.595D+00
 Coeff-En:   0.000D+00 0.000D+00 0.100D+01
 Coeff:     -0.580D-01 0.457D+00 0.601D+00
 Gap=     0.252 Goal=   None    Shift=    0.000
 RMSDP=9.59D-05 MaxDP=5.87D-03 DE=-5.35D-03 OVMax= 7.89D-03

 Cycle   4  Pass 0  IDiag  1:
 RMSU=  8.80D-05    CP:  9.93D-01  1.14D+00  8.39D-01
 E= -1632.54247275901     Delta-E=       -0.000801643371 Rises=F Damp=F
 DIIS: error= 6.49D-04 at cycle   4 NSaved=   4.
 NSaved= 4 IEnMin= 4 EnMin= -1632.54247275901     IErMin= 4 ErrMin= 6.49D-04
 ErrMax= 6.49D-04  0.00D+00 EMaxC= 1.00D-01 BMatC= 1.94D-04 BMatP= 9.97D-04
 IDIUse=3 WtCom= 9.94D-01 WtEn= 6.49D-03
 Coeff-Com:  0.199D-02-0.994D-01 0.281D+00 0.816D+00
 Coeff-En:   0.000D+00 0.000D+00 0.390D-01 0.961D+00
 Coeff:      0.198D-02-0.988D-01 0.280D+00 0.817D+00
 Gap=     0.253 Goal=   None    Shift=    0.000
 RMSDP=4.40D-05 MaxDP=2.51D-03 DE=-8.02D-04 OVMax= 3.62D-03

 Cycle   5  Pass 0  IDiag  1:
 RMSU=  3.20D-05    CP:  9.93D-01  1.14D+00  9.80D-01  9.35D-01
 E= -1632.54267619493     Delta-E=       -0.000203435918 Rises=F Damp=F
 DIIS: error= 1.00D-04 at cycle   5 NSaved=   5.
 NSaved= 5 IEnMin= 5 EnMin= -1632.54267619493     IErMin= 5 ErrMin= 1.00D-04
 ErrMax= 1.00D-04  0.00D+00 EMaxC= 1.00D-01 BMatC= 1.88D-05 BMatP= 1.94D-04
 IDIUse=3 WtCom= 9.99D-01 WtEn= 1.00D-03
 Coeff-Com:  0.403D-02-0.748D-01 0.107D+00 0.413D+00 0.551D+00
 Coeff-En:   0.000D+00 0.000D+00 0.000D+00 0.000D+00 0.100D+01
 Coeff:      0.402D-02-0.747D-01 0.107D+00 0.412D+00 0.552D+00
 Gap=     0.252 Goal=   None    Shift=    0.000
 RMSDP=1.58D-05 MaxDP=7.45D-04 DE=-2.03D-04 OVMax= 1.17D-03

 Cycle   6  Pass 0  IDiag  1:
 RMSU=  9.14D-06    CP:  9.93D-01  1.14D+00  1.00D+00  9.81D-01  6.56D-01
 E= -1632.54269544625     Delta-E=       -0.000019251316 Rises=F Damp=F
 DIIS: error= 2.51D-05 at cycle   6 NSaved=   6.
 NSaved= 6 IEnMin= 6 EnMin= -1632.54269544625     IErMin= 6 ErrMin= 2.51D-05
 ErrMax= 2.51D-05  0.00D+00 EMaxC= 1.00D-01 BMatC= 1.04D-06 BMatP= 1.88D-05
 IDIUse=1 WtCom= 1.00D+00 WtEn= 0.00D+00
 Coeff-Com:  0.113D-02-0.128D-01-0.193D-03 0.355D-01 0.180D+00 0.797D+00
 Coeff:      0.113D-02-0.128D-01-0.193D-03 0.355D-01 0.180D+00 0.797D+00
 Gap=     0.253 Goal=   None    Shift=    0.000
 RMSDP=4.25D-06 MaxDP=1.80D-04 DE=-1.93D-05 OVMax= 4.77D-04

 Initial convergence to 1.0D-05 achieved.  Increase integral accuracy.
 Cycle   7  Pass 1  IDiag  1:
 E= -1632.54285966237     Delta-E=       -0.000164216128 Rises=F Damp=F
 DIIS: error= 1.71D-04 at cycle   1 NSaved=   1.
 NSaved= 1 IEnMin= 1 EnMin= -1632.54285966237     IErMin= 1 ErrMin= 1.71D-04
 ErrMax= 1.71D-04  0.00D+00 EMaxC= 1.00D-01 BMatC= 9.38D-06 BMatP= 9.38D-06
 IDIUse=3 WtCom= 9.98D-01 WtEn= 1.71D-03
 Coeff-Com:  0.100D+01
 Coeff-En:   0.100D+01
 Coeff:      0.100D+01
 Gap=     0.253 Goal=   None    Shift=    0.000
 RMSDP=4.25D-06 MaxDP=1.80D-04 DE=-1.64D-04 OVMax= 4.50D-04

 Cycle   8  Pass 1  IDiag  1:
 RMSU=  1.81D-04    CP:  1.00D+00
 E= -1632.54286879375     Delta-E=       -0.000009131372 Rises=F Damp=F
 DIIS: error= 1.52D-05 at cycle   2 NSaved=   2.
 NSaved= 2 IEnMin= 2 EnMin= -1632.54286879375     IErMin= 2 ErrMin= 1.52D-05
 ErrMax= 1.52D-05  0.00D+00 EMaxC= 1.00D-01 BMatC= 3.81D-07 BMatP= 9.38D-06
 IDIUse=1 WtCom= 1.00D+00 WtEn= 0.00D+00
 Coeff-Com:  0.397D-01 0.960D+00
 Coeff:      0.397D-01 0.960D+00
 Gap=     0.253 Goal=   None    Shift=    0.000
 RMSDP=7.39D-06 MaxDP=2.41D-04 DE=-9.13D-06 OVMax= 2.80D-04

 Cycle   9  Pass 1  IDiag  1:
 RMSU=  3.91D-06    CP:  1.00D+00  1.03D+00
 E= -1632.54286859434     Delta-E=        0.000000199409 Rises=F Damp=F
 DIIS: error= 2.03D-05 at cycle   3 NSaved=   3.
 NSaved= 3 IEnMin= 2 EnMin= -1632.54286879375     IErMin= 2 ErrMin= 1.52D-05
 ErrMax= 2.03D-05  0.00D+00 EMaxC= 1.00D-01 BMatC= 6.31D-07 BMatP= 3.81D-07
 IDIUse=1 WtCom= 1.00D+00 WtEn= 0.00D+00
 Coeff-Com: -0.167D-01 0.570D+00 0.446D+00
 Coeff:     -0.167D-01 0.570D+00 0.446D+00
 Gap=     0.253 Goal=   None    Shift=    0.000
 RMSDP=2.11D-06 MaxDP=7.21D-05 DE= 1.99D-07 OVMax= 1.67D-04

 Cycle  10  Pass 1  IDiag  1:
 RMSU=  1.27D-06    CP:  1.00D+00  1.04D+00  6.04D-01
 E= -1632.54286915857     Delta-E=       -0.000000564231 Rises=F Damp=F
 DIIS: error= 2.36D-06 at cycle   4 NSaved=   4.
 NSaved= 4 IEnMin= 4 EnMin= -1632.54286915857     IErMin= 4 ErrMin= 2.36D-06
 ErrMax= 2.36D-06  0.00D+00 EMaxC= 1.00D-01 BMatC= 4.95D-09 BMatP= 3.81D-07
 IDIUse=1 WtCom= 1.00D+00 WtEn= 0.00D+00
 Coeff-Com: -0.805D-02 0.237D+00 0.195D+00 0.576D+00
 Coeff:     -0.805D-02 0.237D+00 0.195D+00 0.576D+00
 Gap=     0.253 Goal=   None    Shift=    0.000
 RMSDP=2.48D-07 MaxDP=1.17D-05 DE=-5.64D-07 OVMax= 2.08D-05

 Cycle  11  Pass 1  IDiag  1:
 RMSU=  2.26D-07    CP:  1.00D+00  1.04D+00  6.25D-01  9.88D-01
 E= -1632.54286916327     Delta-E=       -0.000000004704 Rises=F Damp=F
 DIIS: error= 1.00D-06 at cycle   5 NSaved=   5.
 NSaved= 5 IEnMin= 5 EnMin= -1632.54286916327     IErMin= 5 ErrMin= 1.00D-06
 ErrMax= 1.00D-06  0.00D+00 EMaxC= 1.00D-01 BMatC= 6.96D-10 BMatP= 4.95D-09
 IDIUse=1 WtCom= 1.00D+00 WtEn= 0.00D+00
 Coeff-Com:  0.153D-03-0.187D-01-0.139D-01 0.234D+00 0.798D+00
 Coeff:      0.153D-03-0.187D-01-0.139D-01 0.234D+00 0.798D+00
 Gap=     0.253 Goal=   None    Shift=    0.000
 RMSDP=1.35D-07 MaxDP=4.17D-06 DE=-4.70D-09 OVMax= 1.17D-05

 Cycle  12  Pass 1  IDiag  1:
 RMSU=  9.45D-08    CP:  1.00D+00  1.04D+00  6.30D-01  1.05D+00  1.03D+00
 E= -1632.54286916422     Delta-E=       -0.000000000946 Rises=F Damp=F
 DIIS: error= 3.87D-07 at cycle   6 NSaved=   6.
 NSaved= 6 IEnMin= 6 EnMin= -1632.54286916422     IErMin= 6 ErrMin= 3.87D-07
 ErrMax= 3.87D-07  0.00D+00 EMaxC= 1.00D-01 BMatC= 1.10D-10 BMatP= 6.96D-10
 IDIUse=1 WtCom= 1.00D+00 WtEn= 0.00D+00
 Coeff-Com:  0.134D-02-0.461D-01-0.380D-01 0.311D-01 0.368D+00 0.684D+00
 Coeff:      0.134D-02-0.461D-01-0.380D-01 0.311D-01 0.368D+00 0.684D+00
 Gap=     0.253 Goal=   None    Shift=    0.000
 RMSDP=4.91D-08 MaxDP=1.64D-06 DE=-9.46D-10 OVMax= 5.69D-06

 Cycle  13  Pass 1  IDiag  1:
 RMSU=  3.98D-08    CP:  1.00D+00  1.04D+00  6.31D-01  1.07D+00  1.05D+00
                    CP:  1.03D+00
 E= -1632.54286916452     Delta-E=       -0.000000000304 Rises=F Damp=F
 DIIS: error= 8.43D-08 at cycle   7 NSaved=   7.
 NSaved= 7 IEnMin= 7 EnMin= -1632.54286916452     IErMin= 7 ErrMin= 8.43D-08
 ErrMax= 8.43D-08  0.00D+00 EMaxC= 1.00D-01 BMatC= 5.32D-12 BMatP= 1.10D-10
 IDIUse=1 WtCom= 1.00D+00 WtEn= 0.00D+00
 Coeff-Com:  0.159D-03-0.404D-02-0.388D-02-0.168D-01-0.458D-01 0.972D-01
 Coeff-Com:  0.973D+00
 Coeff:      0.159D-03-0.404D-02-0.388D-02-0.168D-01-0.458D-01 0.972D-01
 Coeff:      0.973D+00
 Gap=     0.253 Goal=   None    Shift=    0.000
 RMSDP=1.71D-08 MaxDP=4.49D-07 DE=-3.04D-10 OVMax= 2.53D-06

 Cycle  14  Pass 1  IDiag  1:
 RMSU=  1.12D-08    CP:  1.00D+00  1.04D+00  6.31D-01  1.07D+00  1.06D+00
                    CP:  1.13D+00  1.14D+00
 E= -1632.54286916445     Delta-E=        0.000000000069 Rises=F Damp=F
 DIIS: error= 4.58D-08 at cycle   8 NSaved=   8.
 NSaved= 8 IEnMin= 7 EnMin= -1632.54286916452     IErMin= 8 ErrMin= 4.58D-08
 ErrMax= 4.58D-08  0.00D+00 EMaxC= 1.00D-01 BMatC= 1.41D-12 BMatP= 5.32D-12
 IDIUse=1 WtCom= 1.00D+00 WtEn= 0.00D+00
 Coeff-Com: -0.884D-04 0.364D-02 0.265D-02-0.100D-01-0.650D-01-0.385D-01
 Coeff-Com:  0.428D+00 0.680D+00
 Coeff:     -0.884D-04 0.364D-02 0.265D-02-0.100D-01-0.650D-01-0.385D-01
 Coeff:      0.428D+00 0.680D+00
 Gap=     0.253 Goal=   None    Shift=    0.000
 RMSDP=5.60D-09 MaxDP=1.46D-07 DE= 6.91D-11 OVMax= 7.70D-07

 SCF Done:  E(RCAM-B3LYP) =  -1632.54286916     A.U. after   14 cycles
            NFock= 14  Conv=0.56D-08     -V/T= 2.0084
 KE= 1.618902268302D+03 PE=-1.044086147335D+04 EE= 3.881403182415D+03
 Leave Link  502 at Sat Jun 27 19:13:29 2020, MaxMem=   536870912 cpu:      3118.4
 (Enter /pbs_home/pkowalski/g09d01/g09/l701.exe)
 Compute integral first derivatives.
 ... and contract with generalized density number  0.
 R6Disp: Adding Grimme-D3 dispersion energy 1st derivatives to the gradient.
 Leave Link  701 at Sat Jun 27 19:13:30 2020, MaxMem=   536870912 cpu:         4.4
 (Enter /pbs_home/pkowalski/g09d01/g09/l702.exe)
 L702 exits ... SP integral derivatives will be done elsewhere.
 Leave Link  702 at Sat Jun 27 19:13:30 2020, MaxMem=   536870912 cpu:         0.3
 (Enter /pbs_home/pkowalski/g09d01/g09/l703.exe)
 Compute integral first derivatives, UseDBF=F ICtDFT=           0.
 Integral derivatives from FoFJK, PRISM(SPDF).
 Calling FoFJK, ICntrl=      2127 FMM=F ISym2X=0 I1Cent= 0 IOpClX= 0 NMat=1 NMatS=1 NMatT=0.
 FoFJK:  IHMeth= 1 ICntrl=    2127 DoSepK=T KAlg= 0 I1Cent=   0 FoldK=F
 IRaf=         1 NMat=   1 IRICut=       1 DoRegI=T DoRafI=F ISym2E= 0.
 FoFCou: FMM=F IPFlag=           0 FMFlag=      100000 FMFlg1=         800
         NFxFlg=           0 DoJE=F BraDBF=F KetDBF=F FulRan=T
         wScrn=  0.000000 ICntrl=    2527 IOpCl=  0 I1Cent=           0 NGrid=           0
         NMat0=    1 NMatS0=      1 NMatT0=    0 NMatD0=    1 NMtDS0=    0 NMtDT0=    0
 Symmetry not used in FoFCou.
 Leave Link  703 at Sat Jun 27 19:15:59 2020, MaxMem=   536870912 cpu:      1188.8
 (Enter /pbs_home/pkowalski/g09d01/g09/l716.exe)
 Dipole        =-6.27322116D-03-1.43204263D+00-9.89144081D-02
 ***** Axes restored to original set *****
 -------------------------------------------------------------------
 Center     Atomic                   Forces (Hartrees/Bohr)
 Number     Number              X              Y              Z
 -------------------------------------------------------------------
      1        6          -0.003951562    0.007770283    0.002963567
      2        6          -0.000256484   -0.004183638    0.000386575
      3        6          -0.000120316    0.000035880   -0.000187612
      4        8          -0.002018427    0.005508642    0.000264048
      5        6           0.003240183   -0.009059765   -0.005188139
      6        6           0.001268712    0.001245757    0.000607485
      7        6           0.000683981    0.003421007   -0.001453568
      8        6           0.001430784   -0.002282506    0.000458649
      9        6          -0.000143059    0.002168721    0.002449109
     10        6          -0.004407746   -0.006786094    0.001008804
     11        6          -0.002809408    0.000288509   -0.000765849
     12        9          -0.003016457    0.000993801    0.001409312
     13        9          -0.000448207   -0.001574296   -0.003764132
     14        9           0.001789096   -0.000033846   -0.001194507
     15        9           0.000886313    0.005428798    0.001370508
     16        9           0.002684405   -0.003738333   -0.000847187
     17        9          -0.000246549    0.000639922    0.000644180
     18        6          -0.009741456   -0.000247108    0.007241920
     19        6           0.008308922   -0.001084944   -0.007061314
     20        6           0.001015560    0.000893300   -0.001287335
     21        1           0.000144433   -0.000172257    0.000359109
     22        1           0.000401346   -0.000583872   -0.000910477
     23        1           0.000299191   -0.000100971   -0.000008296
     24        6           0.000405845    0.001160078    0.002082160
     25        1          -0.000299553    0.000506412    0.001043852
     26        1           0.000855540    0.000946428    0.000557119
     27        1          -0.000361712    0.000062921   -0.000047174
     28        6          -0.000441502   -0.000412169   -0.000188315
     29        6          -0.002916224   -0.002396302    0.001501671
     30        6           0.000356604   -0.000160348   -0.000175799
     31        8           0.005108658   -0.000011246   -0.002060996
     32        6           0.000646360    0.001149367   -0.001233554
     33        6          -0.000773185   -0.000089607   -0.000098303
     34        6           0.002992264   -0.002793807    0.000162698
     35        1           0.002599947    0.001540298    0.000567759
     36        1           0.000021746   -0.000177650   -0.000011150
     37        1           0.000225591    0.000081226    0.000112493
     38        1          -0.000197246   -0.000380320   -0.000119618
     39        6          -0.002881390    0.002615212    0.000450485
     40        6          -0.000019929   -0.000672817    0.000499846
     41        6          -0.000400032   -0.000445200    0.000391340
     42        1          -0.000060286    0.000096083   -0.000147184
     43        1          -0.000196332   -0.000076104    0.000080907
     44        1          -0.000082735   -0.000308496    0.000364718
     45        1           0.000424316    0.001219049   -0.000227805
 -------------------------------------------------------------------
 Cartesian Forces:  Max     0.009741456 RMS     0.002486169
 Leave Link  716 at Sat Jun 27 19:15:59 2020, MaxMem=   536870912 cpu:         0.2
 (Enter /pbs_home/pkowalski/g09d01/g09/l103.exe)

 GradGradGradGradGradGradGradGradGradGradGradGradGradGradGradGradGradGrad
 Berny optimization.
 Using GEDIIS/GDIIS optimizer.
 FormGI is forming the generalized inverse of G from B-inverse, IUseBI=4.
 GSVD:  received Info=                   1 from GESDD.
 Internal  Forces:  Max     0.007531528 RMS     0.001535655
 Search for a local minimum.
 Step number   5 out of a maximum of  270
 All quantities printed in internal units (Hartrees-Bohrs-Radians)
 RMS Force = .15357D-02 SwitMx=.10000D-02 MixMth= 1
 Mixed Optimization -- RFO/linear search
 Update second derivatives using D2CorX and points    3    4    5
 DE= -3.66D-03 DEPred=-8.00D-03 R= 4.57D-01
 Trust test= 4.57D-01 RLast= 5.76D-01 DXMaxT set to 2.52D-01
 ITU=  0  0 -1  1  0
 Use linear search instead of GDIIS.
     Eigenvalues ---    0.00695   0.00825   0.00830   0.00861   0.01028
     Eigenvalues ---    0.01055   0.01082   0.01105   0.01134   0.01181
     Eigenvalues ---    0.01306   0.01478   0.01564   0.01831   0.01848
     Eigenvalues ---    0.02002   0.02003   0.02017   0.02018   0.02022
     Eigenvalues ---    0.02022   0.02060   0.02064   0.02090   0.02091
     Eigenvalues ---    0.02111   0.02112   0.02199   0.02209   0.02264
     Eigenvalues ---    0.02271   0.03427   0.05044   0.05429   0.07238
     Eigenvalues ---    0.07251   0.07407   0.07446   0.07501   0.08231
     Eigenvalues ---    0.09288   0.10082   0.10199   0.11049   0.12250
     Eigenvalues ---    0.12343   0.14203   0.15829   0.15993   0.16000
     Eigenvalues ---    0.16000   0.16000   0.16000   0.16000   0.16000
     Eigenvalues ---    0.16000   0.16000   0.16000   0.16004   0.16040
     Eigenvalues ---    0.16124   0.16960   0.21988   0.21999   0.22591
     Eigenvalues ---    0.22631   0.23563   0.24110   0.24436   0.24506
     Eigenvalues ---    0.24549   0.24659   0.24861   0.24958   0.24978
     Eigenvalues ---    0.24985   0.24993   0.25079   0.25437   0.28649
     Eigenvalues ---    0.29253   0.30451   0.31631   0.32350   0.32617
     Eigenvalues ---    0.32647   0.32655   0.32660   0.32840   0.32880
     Eigenvalues ---    0.32976   0.33139   0.33302   0.33388   0.35236
     Eigenvalues ---    0.35526   0.35657   0.35720   0.35723   0.35731
     Eigenvalues ---    0.35734   0.35735   0.36418   0.36530   0.36840
     Eigenvalues ---    0.40101   0.40416   0.41525   0.41589   0.42633
     Eigenvalues ---    0.44688   0.44787   0.45402   0.45558   0.45591
     Eigenvalues ---    0.45763   0.46370   0.46419   0.46982   0.47650
     Eigenvalues ---    0.48143   0.48265   0.48488   0.49382   0.52101
     Eigenvalues ---    0.52528   0.54086   0.54205   0.55896
 RFO step:  Lambda=-2.51960595D-03 EMin= 6.95258872D-03
 Quartic linear search produced a step of -0.26277.
 Iteration  1 RMS(Cart)=  0.13498105 RMS(Int)=  0.00210004
 Iteration  2 RMS(Cart)=  0.00510596 RMS(Int)=  0.00010626
 Iteration  3 RMS(Cart)=  0.00000593 RMS(Int)=  0.00010623
 Iteration  4 RMS(Cart)=  0.00000000 RMS(Int)=  0.00010623
 ITry= 1 IFail=0 DXMaxC= 4.75D-01 DCOld= 1.00D+10 DXMaxT= 2.52D-01 DXLimC= 3.00D+00 Rises=F
 Variable       Old X    -DE/DX   Delta X   Delta X   Delta X     New X
                                 (Linear)    (Quad)   (Total)
    R1        2.76483  -0.00753  -0.00283  -0.01651  -0.01935   2.74548
    R2        2.57392   0.00265   0.00802   0.00830   0.01639   2.59031
    R3        2.75569  -0.00441  -0.00139  -0.00649  -0.00789   2.74781
    R4        2.65228  -0.00332  -0.00468  -0.00423  -0.00899   2.64329
    R5        2.65295  -0.00411  -0.00126  -0.00728  -0.00854   2.64442
    R6        2.57463  -0.00053  -0.00413   0.00180  -0.00236   2.57226
    R7        2.62358  -0.00094   0.00018  -0.00194  -0.00175   2.62183
    R8        2.56092   0.00178  -0.00356   0.00637   0.00286   2.56379
    R9        2.80455  -0.00163  -0.00137  -0.00252  -0.00389   2.80067
   R10        2.62586   0.00032  -0.00017   0.00140   0.00122   2.62708
   R11        2.05926   0.00044   0.00006   0.00099   0.00105   2.06031
   R12        2.86152  -0.00423  -0.00264  -0.00993  -0.01253   2.84899
   R13        2.55347  -0.00129   0.00351  -0.00091   0.00276   2.55623
   R14        2.90974  -0.00045  -0.00654   0.00469  -0.00194   2.90781
   R15        2.56205   0.00290   0.00178   0.00391   0.00569   2.56775
   R16        2.52263   0.00353   0.00601   0.00188   0.00789   2.53053
   R17        2.85845  -0.00324  -0.00127  -0.00753  -0.00874   2.84971
   R18        2.75952  -0.00122  -0.00086  -0.00009  -0.00095   2.75857
   R19        2.90802   0.00037  -0.00584   0.00403  -0.00196   2.90606
   R20        2.53734   0.00182   0.00429   0.00055   0.00484   2.54218
   R21        2.50341   0.00554   0.00766   0.00417   0.01184   2.51525
   R22        2.53588   0.00375   0.00361   0.00397   0.00758   2.54346
   R23        2.55020   0.00093   0.00285  -0.00037   0.00248   2.55268
   R24        2.56613   0.00614   0.00940   0.01173   0.02111   2.58724
   R25        2.80443  -0.00185  -0.00127  -0.00341  -0.00469   2.79974
   R26        2.56554   0.00045  -0.00429   0.00458   0.00032   2.56586
   R27        2.75294  -0.00345  -0.00147  -0.00616  -0.00767   2.74527
   R28        2.07804   0.00030   0.00127  -0.00010   0.00117   2.07921
   R29        2.07938   0.00033   0.00088   0.00024   0.00113   2.08051
   R30        2.07091  -0.00009  -0.00043  -0.00081  -0.00123   2.06968
   R31        2.07938   0.00042   0.00083   0.00035   0.00117   2.08056
   R32        2.06716   0.00122   0.00032   0.00019   0.00051   2.06767
   R33        2.07834   0.00002   0.00131  -0.00064   0.00066   2.07901
   R34        2.65249   0.00086   0.00118   0.00142   0.00260   2.65509
   R35        2.06328  -0.00003  -0.00071   0.00045  -0.00026   2.06302
   R36        2.65244  -0.00258  -0.00456  -0.00200  -0.00659   2.64585
   R37        2.65083  -0.00313  -0.00112  -0.00481  -0.00594   2.64489
   R38        2.57582  -0.00151  -0.00438   0.00038  -0.00397   2.57186
   R39        2.62396  -0.00075   0.00013  -0.00153  -0.00140   2.62255
   R40        2.62756  -0.00074  -0.00038  -0.00085  -0.00121   2.62635
   R41        2.05930   0.00046   0.00005   0.00102   0.00108   2.06038
   R42        2.62240   0.00076   0.00120   0.00076   0.00195   2.62436
   R43        2.06314  -0.00003  -0.00060   0.00037  -0.00023   2.06291
   R44        2.05392   0.00268  -0.00043   0.00707   0.00664   2.06056
   R45        2.62167   0.00089   0.00142   0.00093   0.00234   2.62402
   R46        2.05768   0.00104  -0.00096   0.00286   0.00190   2.05958
   R47        2.65418   0.00017   0.00095  -0.00014   0.00082   2.65501
   R48        2.06317  -0.00004  -0.00058   0.00034  -0.00024   2.06292
   R49        2.06324   0.00000  -0.00070   0.00052  -0.00018   2.06306
    A1        1.84691   0.00178  -0.00299   0.00453   0.00163   1.84854
    A2        2.23652  -0.00346   0.00019  -0.02623  -0.02611   2.21041
    A3        2.19971   0.00167   0.00281   0.02178   0.02452   2.22423
    A4        1.82526   0.00246   0.00338   0.00663   0.00998   1.83524
    A5        2.39170  -0.00557  -0.00690  -0.01421  -0.02110   2.37060
    A6        2.06594   0.00311   0.00357   0.00765   0.01122   2.07716
    A7        1.92719  -0.00126  -0.00103  -0.00476  -0.00582   1.92137
    A8        2.16456  -0.00096  -0.00222  -0.00237  -0.00458   2.15998
    A9        2.19144   0.00221   0.00325   0.00713   0.01040   2.20184
   A10        1.87211   0.00128   0.00348   0.00408   0.00769   1.87981
   A11        1.95321  -0.00426  -0.00288  -0.01060  -0.01368   1.93953
   A12        2.32823  -0.00260  -0.00994   0.00840  -0.00201   2.32622
   A13        1.99782   0.00694   0.01286   0.00634   0.01875   2.01657
   A14        2.03205  -0.00007   0.00157  -0.00173  -0.00017   2.03188
   A15        2.11168   0.00002   0.00110  -0.00066   0.00045   2.11213
   A16        2.13945   0.00006  -0.00268   0.00240  -0.00028   2.13917
   A17        2.12098  -0.00226   0.00057  -0.02553  -0.02494   2.09604
   A18        2.25055  -0.00046  -0.00048   0.01580   0.01532   2.26587
   A19        1.91136   0.00272  -0.00020   0.00963   0.00940   1.92076
   A20        1.80210  -0.00190  -0.00357   0.00471   0.00085   1.80295
   A21        1.94344  -0.00109  -0.00266  -0.00640  -0.00907   1.93437
   A22        1.99618  -0.00003   0.00067  -0.00882  -0.00797   1.98821
   A23        1.88912   0.00172   0.00481   0.01004   0.01506   1.90418
   A24        1.96193   0.00121  -0.00316   0.00326   0.00007   1.96200
   A25        1.86963   0.00016   0.00381  -0.00167   0.00199   1.87163
   A26        1.92990  -0.00060  -0.00254   0.00351   0.00064   1.93055
   A27        2.23147   0.00026   0.00018   0.01347   0.01335   2.24482
   A28        2.11217   0.00051   0.00181  -0.01018  -0.00875   2.10342
   A29        1.77813   0.00103   0.00228   0.01249   0.01445   1.79258
   A30        1.89694  -0.00019  -0.00142   0.00083  -0.00055   1.89639
   A31        1.98605  -0.00021   0.00245  -0.00472  -0.00209   1.98396
   A32        1.90513  -0.00061  -0.00255  -0.00252  -0.00505   1.90008
   A33        1.98758  -0.00023   0.00191  -0.00439  -0.00233   1.98525
   A34        1.90482   0.00020  -0.00272  -0.00094  -0.00376   1.90106
   A35        1.80617  -0.00079  -0.00343   0.00812   0.00450   1.81067
   A36        1.99279  -0.00098   0.00516  -0.01322  -0.00793   1.98486
   A37        1.93675   0.00010  -0.00392   0.00212  -0.00181   1.93494
   A38        1.94859   0.00043  -0.00322   0.00380   0.00064   1.94923
   A39        1.91275   0.00051   0.00327  -0.00362  -0.00029   1.91246
   A40        1.86690   0.00074   0.00198   0.00291   0.00483   1.87173
   A41        2.31672  -0.00068  -0.00856   0.00681  -0.00176   2.31496
   A42        1.95142  -0.00329  -0.00242  -0.00710  -0.00967   1.94175
   A43        2.01416   0.00399   0.01061   0.00153   0.01213   2.02629
   A44        2.18119   0.00238   0.00220   0.01017   0.01250   2.19369
   A45        2.24918  -0.00179   0.00172  -0.01025  -0.00841   2.24077
   A46        1.85270  -0.00059  -0.00401   0.00016  -0.00397   1.84872
   A47        1.91699   0.00000  -0.00107   0.00145   0.00038   1.91738
   A48        1.94129  -0.00127  -0.00100  -0.00601  -0.00701   1.93428
   A49        1.93570  -0.00021  -0.00148   0.00047  -0.00100   1.93470
   A50        1.87647   0.00078   0.00263   0.00239   0.00502   1.88149
   A51        1.90214   0.00034  -0.00276   0.00429   0.00154   1.90369
   A52        1.88978   0.00043   0.00378  -0.00238   0.00139   1.89117
   A53        1.94482  -0.00111  -0.00067  -0.00549  -0.00617   1.93864
   A54        1.94400  -0.00068  -0.00280   0.00089  -0.00190   1.94210
   A55        1.90758   0.00008  -0.00051   0.00081   0.00032   1.90789
   A56        1.88574   0.00037   0.00572  -0.00473   0.00098   1.88671
   A57        1.87670   0.00078   0.00239   0.00270   0.00509   1.88180
   A58        1.90336   0.00065  -0.00407   0.00610   0.00206   1.90542
   A59        2.11332  -0.00031  -0.00078   0.00121   0.00042   2.11374
   A60        2.08622  -0.00002  -0.00069  -0.00084  -0.00151   2.08470
   A61        2.08365   0.00034   0.00146  -0.00038   0.00109   2.08474
   A62        1.82503   0.00251   0.00357   0.00552   0.00897   1.83400
   A63        2.38441  -0.00369  -0.00594  -0.00639  -0.01222   2.37219
   A64        2.07252   0.00119   0.00247   0.00103   0.00350   2.07603
   A65        1.92663  -0.00072  -0.00091  -0.00305  -0.00402   1.92262
   A66        2.15885   0.00006  -0.00132   0.00144   0.00009   2.15894
   A67        2.19759   0.00066   0.00225   0.00169   0.00400   2.20159
   A68        1.86897   0.00209   0.00378   0.00448   0.00820   1.87716
   A69        2.03241   0.00010   0.00152  -0.00114   0.00036   2.03277
   A70        2.11157   0.00010   0.00109  -0.00005   0.00105   2.11262
   A71        2.13919  -0.00019  -0.00261   0.00121  -0.00140   2.13780
   A72        2.12266  -0.00071  -0.00087  -0.00087  -0.00175   2.12091
   A73        2.07801   0.00062   0.00115   0.00137   0.00253   2.08054
   A74        2.08251   0.00008  -0.00028  -0.00050  -0.00077   2.08174
   A75        2.06776  -0.00106  -0.00126  -0.00380  -0.00507   2.06269
   A76        2.11445  -0.00095   0.00260  -0.00819  -0.00558   2.10887
   A77        2.10097   0.00201  -0.00134   0.01198   0.01064   2.11162
   A78        2.06648  -0.00047  -0.00098  -0.00106  -0.00208   2.06440
   A79        2.10533  -0.00019   0.00345  -0.00384  -0.00035   2.10498
   A80        2.11135   0.00065  -0.00247   0.00487   0.00243   2.11378
   A81        2.11968  -0.00022  -0.00044   0.00068   0.00023   2.11990
   A82        2.08465  -0.00006  -0.00059  -0.00067  -0.00125   2.08340
   A83        2.07885   0.00028   0.00103  -0.00002   0.00102   2.07987
   A84        2.11616  -0.00066  -0.00126  -0.00061  -0.00187   2.11429
   A85        2.08495   0.00010  -0.00048  -0.00016  -0.00064   2.08430
   A86        2.08207   0.00056   0.00173   0.00080   0.00253   2.08459
    D1        0.01298  -0.00024   0.00013   0.00828   0.00837   0.02135
    D2        3.12664   0.00012   0.00290   0.01143   0.01427   3.14091
    D3       -3.11858  -0.00003  -0.00403  -0.00080  -0.00468  -3.12327
    D4       -0.00492   0.00033  -0.00126   0.00234   0.00121  -0.00371
    D5       -0.01128   0.00039  -0.00209  -0.00937  -0.01135  -0.02263
    D6        3.02741   0.00194  -0.00072   0.04491   0.04379   3.07120
    D7        3.12056   0.00014   0.00197  -0.00090   0.00146   3.12202
    D8       -0.12394   0.00170   0.00334   0.05338   0.05661  -0.06733
    D9       -0.72935   0.00119   0.05718   0.00254   0.05971  -0.66964
   D10        2.38302   0.00120   0.05308  -0.00237   0.05072   2.43374
   D11        2.42418   0.00145   0.05221  -0.00809   0.04411   2.46829
   D12       -0.74664   0.00146   0.04811  -0.01300   0.03512  -0.71152
   D13       -0.01065   0.00007   0.00185  -0.00452  -0.00262  -0.01327
   D14        3.12956  -0.00005   0.00157  -0.00511  -0.00352   3.12604
   D15       -3.13060  -0.00005  -0.00017  -0.00654  -0.00670  -3.13730
   D16        0.00960  -0.00016  -0.00045  -0.00713  -0.00760   0.00200
   D17       -3.12465  -0.00014  -0.00222   0.00453   0.00232  -3.12232
   D18        0.01664  -0.00001  -0.00191   0.00618   0.00429   0.02093
   D19       -0.01378   0.00022   0.00081   0.00792   0.00872  -0.00505
   D20        3.12751   0.00036   0.00112   0.00957   0.01069   3.13820
   D21        0.00418   0.00014  -0.00322  -0.00102  -0.00429  -0.00012
   D22       -3.13600   0.00025  -0.00292  -0.00041  -0.00336  -3.13936
   D23        0.00072   0.00001  -0.00020   0.00176   0.00154   0.00225
   D24        3.14003   0.00008   0.00017   0.00181   0.00198  -3.14118
   D25        3.14071  -0.00012  -0.00054   0.00106   0.00048   3.14119
   D26       -0.00317  -0.00006  -0.00016   0.00112   0.00092  -0.00225
   D27        0.00481  -0.00035   0.00333   0.00668   0.00994   0.01475
   D28       -3.05469  -0.00113   0.00347  -0.03698  -0.03362  -3.08831
   D29        2.01748  -0.00111   0.01472  -0.06144  -0.04686   1.97062
   D30       -0.08971  -0.00034   0.00982  -0.05224  -0.04258  -0.13230
   D31       -2.19402  -0.00077   0.01694  -0.06096  -0.04415  -2.23817
   D32       -1.22901  -0.00004   0.01536  -0.00685   0.00866  -1.22034
   D33        2.94698   0.00074   0.01047   0.00235   0.01294   2.95992
   D34        0.84267   0.00030   0.01758  -0.00637   0.01137   0.85404
   D35       -0.00661   0.00010   0.00052   0.00272   0.00321  -0.00340
   D36        3.13655   0.00004   0.00057   0.00010   0.00067   3.13722
   D37        3.13731   0.00003   0.00013   0.00267   0.00277   3.14007
   D38       -0.00272  -0.00003   0.00018   0.00005   0.00022  -0.00250
   D39       -2.75644  -0.00073  -0.00013  -0.02925  -0.02916  -2.78560
   D40        1.50335  -0.00121  -0.00259  -0.04064  -0.04304   1.46032
   D41       -0.61914  -0.00056  -0.00606  -0.02699  -0.03299  -0.65213
   D42        0.40926  -0.00071   0.00327  -0.02543  -0.02204   0.38723
   D43       -1.61413  -0.00118   0.00081  -0.03682  -0.03591  -1.65004
   D44        2.54657  -0.00054  -0.00266  -0.02317  -0.02586   2.52070
   D45        3.10181   0.00027   0.00691  -0.00723  -0.00023   3.10159
   D46       -0.18925   0.00165   0.00301   0.04408   0.04745  -0.14180
   D47       -0.06621   0.00021   0.00322  -0.01217  -0.00899  -0.07520
   D48        2.92591   0.00159  -0.00069   0.03914   0.03868   2.96459
   D49       -0.56641   0.00100  -0.00988   0.05103   0.04117  -0.52524
   D50        1.44349   0.00073  -0.01224   0.05442   0.04212   1.48561
   D51       -2.71342   0.00071  -0.01513   0.05064   0.03552  -2.67790
   D52        1.49531  -0.00042  -0.01263   0.05052   0.03794   1.53324
   D53       -2.77797  -0.00070  -0.01498   0.05391   0.03889  -2.73909
   D54       -0.65170  -0.00071  -0.01787   0.05014   0.03228  -0.61942
   D55       -2.72644   0.00160  -0.00671   0.05686   0.05028  -2.67616
   D56       -0.71653   0.00133  -0.00907   0.06025   0.05123  -0.66531
   D57        1.40974   0.00131  -0.01196   0.05648   0.04462   1.45436
   D58       -0.30424   0.00020  -0.00838   0.04391   0.03539  -0.26884
   D59       -2.42596   0.00075  -0.00493   0.04113   0.03601  -2.38995
   D60        1.74590   0.00040  -0.00824   0.04520   0.03670   1.78261
   D61        2.97499  -0.00106  -0.00464  -0.00558  -0.00995   2.96505
   D62        0.85327  -0.00051  -0.00119  -0.00836  -0.00933   0.84394
   D63       -1.25805  -0.00085  -0.00450  -0.00429  -0.00864  -1.26669
   D64       -0.84810   0.00017   0.02217  -0.03059  -0.00841  -0.85650
   D65        2.27465   0.00018   0.03695  -0.02394   0.01297   2.28763
   D66        2.13009   0.00160   0.01753   0.02680   0.04437   2.17445
   D67       -1.03035   0.00161   0.03230   0.03346   0.06575  -0.96460
   D68        0.52931  -0.00034   0.01174  -0.05620  -0.04458   0.48473
   D69        2.68046  -0.00178   0.01407  -0.06494  -0.05097   2.62950
   D70       -1.53754  -0.00027   0.01661  -0.06131  -0.04476  -1.58230
   D71       -1.47457  -0.00038   0.01326  -0.06214  -0.04889  -1.52346
   D72        0.67659  -0.00182   0.01559  -0.07089  -0.05527   0.62131
   D73        2.74177  -0.00032   0.01813  -0.06726  -0.04906   2.69270
   D74        2.67527  -0.00004   0.01735  -0.05602  -0.03875   2.63652
   D75       -1.45676  -0.00148   0.01969  -0.06476  -0.04513  -1.50189
   D76        0.60842   0.00003   0.02223  -0.06114  -0.03892   0.56950
   D77       -0.06139   0.00043   0.00238   0.01052   0.01284  -0.04855
   D78        3.09547   0.00044  -0.00952   0.00525  -0.00450   3.09097
   D79        3.12859  -0.00025   0.00967  -0.02356  -0.01358   3.11501
   D80        0.00227  -0.00024  -0.00223  -0.02883  -0.03092  -0.02866
   D81       -2.17646  -0.00057   0.01538  -0.04787  -0.03252  -2.20899
   D82        2.03148  -0.00073   0.01343  -0.04800  -0.03461   1.99687
   D83       -0.07279  -0.00028   0.01032  -0.04126  -0.03099  -0.10378
   D84        0.91540  -0.00003   0.00738  -0.01301  -0.00558   0.90981
   D85       -1.15984  -0.00019   0.00543  -0.01315  -0.00766  -1.16751
   D86        3.01907   0.00026   0.00232  -0.00640  -0.00405   3.01502
   D87       -0.00575   0.00007   0.00296   0.01877   0.02174   0.01599
   D88       -3.10801  -0.00038   0.00971  -0.00914   0.00040  -3.10761
   D89       -3.12354   0.00026  -0.01186   0.02111   0.00935  -3.11418
   D90       -0.03881   0.00066  -0.00908   0.02483   0.01582  -0.02299
   D91        0.00198   0.00031   0.00066   0.02689   0.02757   0.02956
   D92        3.08671   0.00070   0.00344   0.03062   0.03404   3.12075
   D93        0.00212  -0.00003  -0.00016  -0.00165  -0.00179   0.00033
   D94       -3.13789  -0.00013  -0.00027  -0.00342  -0.00367  -3.14156
   D95       -3.14103   0.00003  -0.00021   0.00097   0.00075  -3.14028
   D96        0.00214  -0.00006  -0.00032  -0.00080  -0.00113   0.00102
   D97       -0.00556  -0.00028   0.00110  -0.01660  -0.01551  -0.02106
   D98        3.12059  -0.00021   0.00221  -0.01102  -0.00884   3.11175
   D99       -3.10261  -0.00039  -0.00080  -0.01919  -0.01998  -3.12259
   D100       0.02355  -0.00032   0.00031  -0.01361  -0.01332   0.01023
   D101      -3.10126  -0.00004  -0.00366   0.01095   0.00733  -3.09392
   D102       0.04837   0.00009  -0.00733   0.01478   0.00751   0.05589
   D103      -0.02245   0.00040  -0.00061   0.01512   0.01450  -0.00795
   D104       3.12718   0.00053  -0.00428   0.01894   0.01468  -3.14133
   D105       0.00702   0.00015  -0.00247  -0.00012  -0.00277   0.00425
   D106      -3.11872   0.00009  -0.00359  -0.00585  -0.00959  -3.12830
   D107      -0.00741   0.00003   0.00007   0.00232   0.00240  -0.00501
   D108       3.13881   0.00003  -0.00004   0.00016   0.00012   3.13893
   D109       3.11631   0.00009   0.00134   0.00874   0.01006   3.12638
   D110      -0.02065   0.00010   0.00122   0.00658   0.00779  -0.01287
   D111      -0.00914   0.00022  -0.00010   0.00715   0.00702  -0.00212
   D112       3.13744   0.00005   0.00076   0.00028   0.00105   3.13850
   D113       3.12774   0.00021   0.00002   0.00934   0.00934   3.13709
   D114      -0.00885   0.00004   0.00089   0.00248   0.00337  -0.00548
   D115       0.00839  -0.00015  -0.00055  -0.00388  -0.00440   0.00399
   D116      -3.13290  -0.00028  -0.00086  -0.00552  -0.00637  -3.13926
   D117      -3.13479  -0.00006  -0.00043  -0.00211  -0.00252  -3.13730
   D118       0.00711  -0.00019  -0.00074  -0.00375  -0.00449   0.00262
   D119       0.00693  -0.00020   0.00054  -0.00626  -0.00569   0.00124
   D120      -3.13240  -0.00013  -0.00085  -0.00435  -0.00519  -3.13759
   D121       3.14045  -0.00033   0.00420  -0.01014  -0.00588   3.13457
   D122       0.00113  -0.00025   0.00282  -0.00823  -0.00539  -0.00426
   D123       0.00943  -0.00013  -0.00022  -0.00524  -0.00545   0.00398
   D124      -3.13715   0.00003  -0.00109   0.00161   0.00051  -3.13664
   D125      -3.13442  -0.00020   0.00116  -0.00714  -0.00595  -3.14037
   D126       0.00218  -0.00004   0.00029  -0.00029   0.00001   0.00219
         Item               Value     Threshold  Converged?
 Maximum Force            0.007532     0.000450     NO 
 RMS     Force            0.001536     0.000300     NO 
 Maximum Displacement     0.475052     0.001800     NO 
 RMS     Displacement     0.136154     0.001200     NO 
 Predicted change in Energy=-1.915306D-03
 Lowest energy point so far.  Saving SCF results.
 GradGradGradGradGradGradGradGradGradGradGradGradGradGradGradGradGradGrad

 Leave Link  103 at Sat Jun 27 19:15:59 2020, MaxMem=   536870912 cpu:         1.0
 (Enter /pbs_home/pkowalski/g09d01/g09/l202.exe)
                          Input orientation:                          
 ---------------------------------------------------------------------
 Center     Atomic      Atomic             Coordinates (Angstroms)
 Number     Number       Type             X           Y           Z
 ---------------------------------------------------------------------
      1          6           0       -1.761138   -0.270448   -0.701405
      2          6           0       -3.053416    0.298464   -1.043632
      3          6           0       -3.835155   -0.787999   -1.449887
      4          8           0       -3.106702   -1.936310   -1.390226
      5          6           0       -1.863833   -1.614180   -0.951891
      6          6           0       -5.159827   -0.678699   -1.847649
      7          6           0       -0.601280    0.449204   -0.200233
      8          6           0       -0.271353    1.818805   -0.737140
      9          6           0        0.284628    0.102201    0.761303
     10          6           0        1.217303    1.987486   -0.386161
     11          6           0        1.359221    1.151476    0.896741
     12          9           0       -0.990871    2.775858   -0.094754
     13          9           0       -0.505939    1.958991   -2.048055
     14          9           0        1.955372    1.421492   -1.358085
     15          9           0        1.592162    3.256583   -0.243107
     16          9           0        2.599038    0.643492    1.024650
     17          9           0        1.134126    1.934324    1.974327
     18          6           0       -0.844930   -1.388258    2.446508
     19          6           0        0.232880   -1.029035    1.682478
     20          6           0       -2.185632   -0.786969    2.636200
     21          1           0       -2.376053   -0.628869    3.708270
     22          1           0       -2.971864   -1.453564    2.249421
     23          1           0       -2.259733    0.172985    2.114166
     24          6           0       -0.897671   -2.736250   -0.889001
     25          1           0       -1.160163   -3.440097   -0.084100
     26          1           0        0.118919   -2.375046   -0.706607
     27          1           0       -0.919536   -3.288991   -1.839978
     28          6           0       -5.707134    0.599117   -1.831269
     29          6           0        1.276565   -1.992385    1.987623
     30          6           0        0.695920   -2.881846    2.899796
     31          8           0       -0.583385   -2.505723    3.172090
     32          6           0        1.353618   -3.985852    3.423799
     33          6           0       -4.946922    1.709287   -1.426717
     34          6           0       -3.623087    1.576537   -1.028639
     35          1           0       -3.041745    2.443818   -0.714252
     36          1           0       -6.744775    0.742480   -2.138777
     37          1           0       -5.407977    2.698792   -1.425757
     38          1           0       -5.728161   -1.556636   -2.155719
     39          6           0        2.589629   -2.221223    1.560512
     40          6           0        3.265195   -3.321693    2.071105
     41          6           0        2.658434   -4.192165    2.992004
     42          1           0        4.291444   -3.514862    1.752982
     43          1           0        3.221834   -5.044888    3.375804
     44          1           0        0.860052   -4.649468    4.134274
     45          1           0        3.068099   -1.545983    0.851310
 ---------------------------------------------------------------------
                    Distance matrix (angstroms):
                    1          2          3          4          5
     1  C    0.000000
[truncated: 1,284,238 more chars]
