# Supplementary material for: Wide-range IR spectra of diarylethene derivatives and their simulation using the density functional theory
Source: Sci Rep. 2022 Oct 7;12:16834. doi: 10.1038/s41598-022-20264-x (PMC9546887; doi:10.1038/s41598-022-20264-x)
Supplement: Supplementary file 1 — Supplementary Information 1. [file 41598_2022_20264_MOESM1_ESM.zip › IR_files/4_0097/open/open_b3lyp.log]

 Entering Gaussian System, Link 0=g09
 Input=open_b3lyp.gjf
 Output=open_b3lyp.log
 AtFile(1): /pbs_home/daria/inz/Def2SVP.gbs
            O     0
            S   5   1.00
               2266.1767785             -0.53431809926D-02
                340.87010191            -0.39890039230D-01
                 77.363135167           -0.17853911985
                 21.479644940           -0.46427684959
                  6.6589433124          -0.44309745172
            S   1   1.00
                  0.80975975668          1.0000000
            S   1   1.00
                  0.25530772234          1.0000000
            P   3   1.00
                 17.721504317            0.43394573193D-01
                  3.8635505440           0.23094120765
                  1.0480920883           0.51375311064
            P   1   1.00
                  0.27641544411          1.0000000
            D   1   1.00
                  1.2000000              1.0000000
            ****
            H     0
            S   3   1.00
                 13.0107010              0.19682158E-01
                  1.9622572              0.13796524
                  0.44453796             0.47831935
            S   1   1.00
                  0.12194962             1.0000000
            P   1   1.00
                  0.8000000              1.0000000
            ****
            C     0
            S   5   1.00
               1238.4016938              0.54568832082E-02
                186.29004992             0.40638409211E-01
                 42.251176346            0.18025593888
                 11.676557932            0.46315121755
                  3.5930506482           0.44087173314
            S   1   1.00
                  0.40245147363          1.0000000
            S   1   1.00
                  0.13090182668          1.0000000
            P   3   1.00
                  9.4680970621           0.38387871728E-01
                  2.0103545142           0.21117025112
                  0.54771004707          0.51328172114
            P   1   1.00
                  0.15268613795          1.0000000
            D   1   1.00
                  0.8000000              1.0000000
            ****
            F     0
            S   5   1.00
               2894.8325990             -0.53408255515E-02
                435.41939120            -0.39904258866E-01
                 98.843328866           -0.17912768038
                 27.485198001           -0.46758090825
                  8.5405498171          -0.44653131020
            S   1   1.00
                  1.0654578038           1.0000000
            S   1   1.00
                  0.33247346748          1.0000000
            P   3   1.00
                 22.696633924           -0.45212874436E-01
                  4.9872339257          -0.23754317067
                  1.3491613954          -0.51287353587
            P   1   1.00
                  0.34829881977          1.0000000
            D   1   1.00
                  1.4000000              1.0000000
            ****
 Initial command:
 /pbs_home/pkowalski/g09d01/g09/l1.exe "/pbs_home/ewapastorczak/DAE/97/open/b3lyp/Gau-3188.inp" -scrdir="/pbs_home/ewapastorczak/DAE/97/open/b3lyp/"
 Entering Link 1 = /pbs_home/pkowalski/g09d01/g09/l1.exe PID=      3189.
  
 Copyright (c) 1988,1990,1992,1993,1995,1998,2003,2009,2013,
            Gaussian, Inc.  All Rights Reserved.
  
 This is part of the Gaussian(R) 09 program.  It is based on
 the Gaussian(R) 03 system (copyright 2003, Gaussian, Inc.),
 the Gaussian(R) 98 system (copyright 1998, Gaussian, Inc.),
 the Gaussian(R) 94 system (copyright 1995, Gaussian, Inc.),
 the Gaussian 92(TM) system (copyright 1992, Gaussian, Inc.),
 the Gaussian 90(TM) system (copyright 1990, Gaussian, Inc.),
 the Gaussian 88(TM) system (copyright 1988, Gaussian, Inc.),
 the Gaussian 86(TM) system (copyright 1986, Carnegie Mellon
 University), and the Gaussian 82(TM) system (copyright 1983,
 Carnegie Mellon University). Gaussian is a federally registered
 trademark of Gaussian, Inc.
  
 This software contains proprietary and confidential information,
 including trade secrets, belonging to Gaussian, Inc.
  
 This software is provided under written license and may be
 used, copied, transmitted, or stored only in accord with that
 written license.
  
 The following legend is applicable only to US Government
 contracts under FAR:
  
                    RESTRICTED RIGHTS LEGEND
  
 Use, reproduction and disclosure by the US Government is
 subject to restrictions as set forth in subparagraphs (a)
 and (c) of the Commercial Computer Software - Restricted
 Rights clause in FAR 52.227-19.
  
 Gaussian, Inc.
 340 Quinnipiac St., Bldg. 40, Wallingford CT 06492
  
  
 ---------------------------------------------------------------
 Warning -- This program may not be used in any manner that
 competes with the business of Gaussian, Inc. or will provide
 assistance to any competitor of Gaussian, Inc.  The licensee
 of this program is prohibited from giving any competitor of
 Gaussian, Inc. access to this program.  By using this program,
 the user acknowledges that Gaussian, Inc. is engaged in the
 business of creating and licensing software in the field of
 computational chemistry and represents and warrants to the
 licensee that it is not a competitor of Gaussian, Inc. and that
 it will not use this program in any manner prohibited above.
 ---------------------------------------------------------------
  

 Cite this work as:
 Gaussian 09, Revision D.01,
 M. J. Frisch, G. W. Trucks, H. B. Schlegel, G. E. Scuseria, 
 M. A. Robb, J. R. Cheeseman, G. Scalmani, V. Barone, B. Mennucci, 
 G. A. Petersson, H. Nakatsuji, M. Caricato, X. Li, H. P. Hratchian, 
 A. F. Izmaylov, J. Bloino, G. Zheng, J. L. Sonnenberg, M. Hada, 
 M. Ehara, K. Toyota, R. Fukuda, J. Hasegawa, M. Ishida, T. Nakajima, 
 Y. Honda, O. Kitao, H. Nakai, T. Vreven, J. A. Montgomery, Jr., 
 J. E. Peralta, F. Ogliaro, M. Bearpark, J. J. Heyd, E. Brothers, 
 K. N. Kudin, V. N. Staroverov, T. Keith, R. Kobayashi, J. Normand, 
 K. Raghavachari, A. Rendell, J. C. Burant, S. S. Iyengar, J. Tomasi, 
 M. Cossi, N. Rega, J. M. Millam, M. Klene, J. E. Knox, J. B. Cross, 
 V. Bakken, C. Adamo, J. Jaramillo, R. Gomperts, R. E. Stratmann, 
 O. Yazyev, A. J. Austin, R. Cammi, C. Pomelli, J. W. Ochterski, 
 R. L. Martin, K. Morokuma, V. G. Zakrzewski, G. A. Voth, 
 P. Salvador, J. J. Dannenberg, S. Dapprich, A. D. Daniels, 
 O. Farkas, J. B. Foresman, J. V. Ortiz, J. Cioslowski, 
 and D. J. Fox, Gaussian, Inc., Wallingford CT, 2013.
 
 ******************************************
 Gaussian 09:  ES64L-G09RevD.01 24-Apr-2013
                16-Jul-2021 
 ******************************************
 %chk=dae0097freq_open_b3lyp.chk
 %NProcShared=8
 Will use up to    8 processors via shared memory.
 %Mem=4GB
 ---------------------
 #P opt freq B3LYP/Gen
 ---------------------
 1/14=-1,18=20,19=15,26=3,38=1/1,3;
 2/9=110,12=2,17=6,18=5,40=1/2;
 3/5=7,11=2,16=1,25=1,30=1,71=1,74=-5/1,2,3;
 4//1;
 5/5=2,38=5/2;
 6/7=2,8=2,9=2,10=2,28=1/1;
 7//1,2,3,16;
 1/14=-1,18=20,19=15,26=3/3(2);
 2/9=110/2;
 99//99;
 2/9=110/2;
 3/5=7,6=1,11=2,16=1,25=1,30=1,71=1,74=-5,82=7/1,2,3;
 4/5=5,16=3,69=1/1;
 5/5=2,38=5/2;
 7//1,2,3,16;
 1/14=-1,18=20,19=15,26=3/3(-5);
 2/9=110/2;
 6/7=2,8=2,9=2,10=2,19=2,28=1/1;
 99/9=1/99;
 Leave Link    1 at Fri Jul 16 09:33:32 2021, MaxMem=   536870912 cpu:         0.6
 (Enter /pbs_home/pkowalski/g09d01/g09/l101.exe)
 -------------------
 Title Card Required
 -------------------
 Symbolic Z-matrix:
 Charge =  0 Multiplicity = 1
 C                    -1.81645  -0.23584  -0.62343 
 C                    -3.10362   0.31262  -1.04778 
 C                    -3.91293  -0.76754  -1.33702 
 O                    -3.28543  -1.9453   -1.17169 
 C                    -2.013    -1.6926   -0.7963 
 C                    -5.23106  -0.60066  -1.75807 
 C                    -0.5934    0.50776  -0.18531 
 C                    -0.28949   1.91635  -0.61438 
 C                     0.3523    0.0912    0.69666 
 C                     1.20914   1.98049  -0.39827 
 C                     1.40733   1.15727   0.86362 
 F                    -0.93361   2.8044    0.2321 
 F                    -0.60637   2.17536  -1.93738 
 F                     1.82982   1.32206  -1.45324 
 F                     1.70896   3.26806  -0.3105 
 F                     2.70813   0.70615   0.9244 
 F                     1.11755   1.8895    2.00318 
 C                    -0.90374  -1.58732   2.33547 
 C                     0.26855  -1.11422   1.57078 
 C                    -2.24928  -0.9468    2.45969 
 H                    -2.44062  -0.71738   3.52818 
 H                    -3.02993  -1.64545   2.09413 
 H                    -2.30917   0.00637   1.90367 
 C                    -0.99747  -2.78818  -0.73666 
 H                    -1.26648  -3.50901   0.06277 
 H                     0.02442  -2.40108  -0.58112 
 H                    -0.98945  -3.31863  -1.71116 
 C                    -5.73121   0.70432  -1.8836 
 C                     1.31577  -2.05165   1.96894 
 C                     0.72495  -2.94862   2.83715 
 O                    -0.57815  -2.68781   3.04719 
 C                     1.44499  -3.99926   3.40291 
 C                    -4.91221   1.81012  -1.58643 
 C                    -3.58649   1.62106  -1.16168 
 H                    -2.98033   2.47983  -0.93318 
 H                    -6.75135   0.86102  -2.20893 
 H                    -5.30779   2.81286  -1.68313 
 H                    -5.85338  -1.45671  -1.98376 
 C                     2.65896  -2.18739   1.60237 
 C                     3.40194  -3.23965   2.16335 
 C                     2.79918  -4.13911   3.06314 
 H                     4.44333  -3.36432   1.8963 
 H                     3.37989  -4.94787   3.48711 
 H                     0.97026  -4.69266   4.08475 
 H                     3.13309  -1.52778   0.89748 
 
 NAtoms=     45 NQM=       45 NQMF=       0 NMMI=      0 NMMIF=      0
                NMic=       0 NMicF=      0.
                    Isotopes and Nuclear Properties:
 (Nuclear quadrupole moments (NQMom) in fm**2, nuclear magnetic moments (NMagM)
  in nuclear magnetons)

  Atom         1           2           3           4           5           6           7           8           9          10
 IAtWgt=          12          12          12          16          12          12          12          12          12          12
 AtmWgt=  12.0000000  12.0000000  12.0000000  15.9949146  12.0000000  12.0000000  12.0000000  12.0000000  12.0000000  12.0000000
 NucSpn=           0           0           0           0           0           0           0           0           0           0
 AtZEff=   0.0000000   0.0000000   0.0000000   0.0000000   0.0000000   0.0000000   0.0000000   0.0000000   0.0000000   0.0000000
 NQMom=    0.0000000   0.0000000   0.0000000   0.0000000   0.0000000   0.0000000   0.0000000   0.0000000   0.0000000   0.0000000
 NMagM=    0.0000000   0.0000000   0.0000000   0.0000000   0.0000000   0.0000000   0.0000000   0.0000000   0.0000000   0.0000000
 AtZNuc=   6.0000000   6.0000000   6.0000000   8.0000000   6.0000000   6.0000000   6.0000000   6.0000000   6.0000000   6.0000000

  Atom        11          12          13          14          15          16          17          18          19          20
 IAtWgt=          12          19          19          19          19          19          19          12          12          12
 AtmWgt=  12.0000000  18.9984033  18.9984033  18.9984033  18.9984033  18.9984033  18.9984033  12.0000000  12.0000000  12.0000000
 NucSpn=           0           1           1           1           1           1           1           0           0           0
 AtZEff=   0.0000000   0.0000000   0.0000000   0.0000000   0.0000000   0.0000000   0.0000000   0.0000000   0.0000000   0.0000000
 NQMom=    0.0000000   0.0000000   0.0000000   0.0000000   0.0000000   0.0000000   0.0000000   0.0000000   0.0000000   0.0000000
 NMagM=    0.0000000   2.6288670   2.6288670   2.6288670   2.6288670   2.6288670   2.6288670   0.0000000   0.0000000   0.0000000
 AtZNuc=   6.0000000   9.0000000   9.0000000   9.0000000   9.0000000   9.0000000   9.0000000   6.0000000   6.0000000   6.0000000

  Atom        21          22          23          24          25          26          27          28          29          30
 IAtWgt=           1           1           1          12           1           1           1          12          12          12
 AtmWgt=   1.0078250   1.0078250   1.0078250  12.0000000   1.0078250   1.0078250   1.0078250  12.0000000  12.0000000  12.0000000
 NucSpn=           1           1           1           0           1           1           1           0           0           0
 AtZEff=   0.0000000   0.0000000   0.0000000   0.0000000   0.0000000   0.0000000   0.0000000   0.0000000   0.0000000   0.0000000
 NQMom=    0.0000000   0.0000000   0.0000000   0.0000000   0.0000000   0.0000000   0.0000000   0.0000000   0.0000000   0.0000000
 NMagM=    2.7928460   2.7928460   2.7928460   0.0000000   2.7928460   2.7928460   2.7928460   0.0000000   0.0000000   0.0000000
 AtZNuc=   1.0000000   1.0000000   1.0000000   6.0000000   1.0000000   1.0000000   1.0000000   6.0000000   6.0000000   6.0000000

  Atom        31          32          33          34          35          36          37          38          39          40
 IAtWgt=          16          12          12          12           1           1           1           1          12          12
 AtmWgt=  15.9949146  12.0000000  12.0000000  12.0000000   1.0078250   1.0078250   1.0078250   1.0078250  12.0000000  12.0000000
 NucSpn=           0           0           0           0           1           1           1           1           0           0
 AtZEff=   0.0000000   0.0000000   0.0000000   0.0000000   0.0000000   0.0000000   0.0000000   0.0000000   0.0000000   0.0000000
 NQMom=    0.0000000   0.0000000   0.0000000   0.0000000   0.0000000   0.0000000   0.0000000   0.0000000   0.0000000   0.0000000
 NMagM=    0.0000000   0.0000000   0.0000000   0.0000000   2.7928460   2.7928460   2.7928460   2.7928460   0.0000000   0.0000000
 AtZNuc=   8.0000000   6.0000000   6.0000000   6.0000000   1.0000000   1.0000000   1.0000000   1.0000000   6.0000000   6.0000000

  Atom        41          42          43          44          45
 IAtWgt=          12           1           1           1           1
 AtmWgt=  12.0000000   1.0078250   1.0078250   1.0078250   1.0078250
 NucSpn=           0           1           1           1           1
 AtZEff=   0.0000000   0.0000000   0.0000000   0.0000000   0.0000000
 NQMom=    0.0000000   0.0000000   0.0000000   0.0000000   0.0000000
 NMagM=    0.0000000   2.7928460   2.7928460   2.7928460   2.7928460
 AtZNuc=   6.0000000   1.0000000   1.0000000   1.0000000   1.0000000
 Leave Link  101 at Fri Jul 16 09:33:32 2021, MaxMem=   536870912 cpu:         2.1
 (Enter /pbs_home/pkowalski/g09d01/g09/l103.exe)

 GradGradGradGradGradGradGradGradGradGradGradGradGradGradGradGradGradGrad
 Berny optimization.
 Initialization pass.
                           ----------------------------
                           !    Initial Parameters    !
                           ! (Angstroms and Degrees)  !
 --------------------------                            --------------------------
 ! Name  Definition              Value          Derivative Info.                !
 --------------------------------------------------------------------------------
 ! R1    R(1,2)                  1.4621         estimate D2E/DX2                !
 ! R2    R(1,5)                  1.4801         estimate D2E/DX2                !
 ! R3    R(1,7)                  1.4969         estimate D2E/DX2                !
 ! R4    R(2,3)                  1.3804         estimate D2E/DX2                !
 ! R5    R(2,34)                 1.3993         estimate D2E/DX2                !
 ! R6    R(3,4)                  1.3447         estimate D2E/DX2                !
 ! R7    R(3,6)                  1.3938         estimate D2E/DX2                !
 ! R8    R(4,5)                  1.3505         estimate D2E/DX2                !
 ! R9    R(5,24)                 1.495          estimate D2E/DX2                !
 ! R10   R(6,28)                 1.4032         estimate D2E/DX2                !
 ! R11   R(6,38)                 1.0822         estimate D2E/DX2                !
 ! R12   R(7,8)                  1.5035         estimate D2E/DX2                !
 ! R13   R(7,9)                  1.3586         estimate D2E/DX2                !
 ! R14   R(8,10)                 1.5155         estimate D2E/DX2                !
 ! R15   R(8,12)                 1.3857         estimate D2E/DX2                !
 ! R16   R(8,13)                 1.3849         estimate D2E/DX2                !
 ! R17   R(9,11)                 1.5091         estimate D2E/DX2                !
 ! R18   R(9,19)                 1.4914         estimate D2E/DX2                !
 ! R19   R(10,11)                1.5196         estimate D2E/DX2                !
 ! R20   R(10,14)                1.3899         estimate D2E/DX2                !
 ! R21   R(10,15)                1.384          estimate D2E/DX2                !
 ! R22   R(11,16)                1.3781         estimate D2E/DX2                !
 ! R23   R(11,17)                1.3852         estimate D2E/DX2                !
 ! R24   R(18,19)                1.4774         estimate D2E/DX2                !
 ! R25   R(18,20)                1.4954         estimate D2E/DX2                !
 ! R26   R(18,31)                1.3504         estimate D2E/DX2                !
 ! R27   R(19,29)                1.4608         estimate D2E/DX2                !
 ! R28   R(20,21)                1.1095         estimate D2E/DX2                !
 ! R29   R(20,22)                1.1096         estimate D2E/DX2                !
 ! R30   R(20,23)                1.1051         estimate D2E/DX2                !
 ! R31   R(24,25)                1.1095         estimate D2E/DX2                !
 ! R32   R(24,26)                1.1038         estimate D2E/DX2                !
 ! R33   R(24,27)                1.1095         estimate D2E/DX2                !
 ! R34   R(28,33)                1.4078         estimate D2E/DX2                !
 ! R35   R(28,36)                1.0822         estimate D2E/DX2                !
 ! R36   R(29,30)                1.3811         estimate D2E/DX2                !
 ! R37   R(29,39)                1.3989         estimate D2E/DX2                !
 ! R38   R(30,31)                1.3454         estimate D2E/DX2                !
 ! R39   R(30,32)                1.3937         estimate D2E/DX2                !
 ! R40   R(32,41)                1.4031         estimate D2E/DX2                !
 ! R41   R(32,44)                1.0822         estimate D2E/DX2                !
 ! R42   R(33,34)                1.4049         estimate D2E/DX2                !
 ! R43   R(33,37)                1.0823         estimate D2E/DX2                !
 ! R44   R(34,35)                1.0757         estimate D2E/DX2                !
 ! R45   R(39,40)                1.405          estimate D2E/DX2                !
 ! R46   R(39,45)                1.0755         estimate D2E/DX2                !
 ! R47   R(40,41)                1.4078         estimate D2E/DX2                !
 ! R48   R(40,42)                1.0823         estimate D2E/DX2                !
 ! R49   R(41,43)                1.0822         estimate D2E/DX2                !
 ! A1    A(2,1,5)              102.6152         estimate D2E/DX2                !
 ! A2    A(2,1,7)              128.1635         estimate D2E/DX2                !
 ! A3    A(5,1,7)              129.169          estimate D2E/DX2                !
 ! A4    A(1,2,3)              106.4653         estimate D2E/DX2                !
 ! A5    A(1,2,34)             132.7001         estimate D2E/DX2                !
 ! A6    A(3,2,34)             120.8189         estimate D2E/DX2                !
 ! A7    A(2,3,4)              112.7075         estimate D2E/DX2                !
 ! A8    A(2,3,6)              121.6067         estimate D2E/DX2                !
 ! A9    A(4,3,6)              125.6851         estimate D2E/DX2                !
 ! A10   A(3,4,5)              108.0567         estimate D2E/DX2                !
 ! A11   A(1,5,4)              109.9832         estimate D2E/DX2                !
 ! A12   A(1,5,24)             128.7849         estimate D2E/DX2                !
 ! A13   A(4,5,24)             120.9284         estimate D2E/DX2                !
 ! A14   A(3,6,28)             118.3908         estimate D2E/DX2                !
 ! A15   A(3,6,38)             120.8076         estimate D2E/DX2                !
 ! A16   A(28,6,38)            120.8015         estimate D2E/DX2                !
 ! A17   A(1,7,8)              123.163          estimate D2E/DX2                !
 ! A18   A(1,7,9)              127.3322         estimate D2E/DX2                !
 ! A19   A(8,7,9)              109.3786         estimate D2E/DX2                !
 ! A20   A(7,8,10)             101.4692         estimate D2E/DX2                !
 ! A21   A(7,8,12)             109.3974         estimate D2E/DX2                !
 ! A22   A(7,8,13)             113.6781         estimate D2E/DX2                !
 ! A23   A(10,8,12)            110.2089         estimate D2E/DX2                !
 ! A24   A(10,8,13)            110.7683         estimate D2E/DX2                !
 ! A25   A(12,8,13)            110.9388         estimate D2E/DX2                !
 ! A26   A(7,9,11)             109.9903         estimate D2E/DX2                !
 ! A27   A(7,9,19)             126.1031         estimate D2E/DX2                !
 ! A28   A(11,9,19)            123.0514         estimate D2E/DX2                !
 ! A29   A(8,10,11)            102.9707         estimate D2E/DX2                !
 ! A30   A(8,10,14)            108.2592         estimate D2E/DX2                !
 ! A31   A(8,10,15)            113.9256         estimate D2E/DX2                !
 ! A32   A(11,10,14)           108.3867         estimate D2E/DX2                !
 ! A33   A(11,10,15)           113.8421         estimate D2E/DX2                !
 ! A34   A(14,10,15)           109.1231         estimate D2E/DX2                !
 ! A35   A(9,11,10)            101.5157         estimate D2E/DX2                !
 ! A36   A(9,11,16)            115.6901         estimate D2E/DX2                !
 ! A37   A(9,11,17)            108.553          estimate D2E/DX2                !
 ! A38   A(10,11,16)           109.697          estimate D2E/DX2                !
 ! A39   A(10,11,17)           111.6848         estimate D2E/DX2                !
 ! A40   A(16,11,17)           109.5246         estimate D2E/DX2                !
 ! A41   A(19,18,20)           128.301          estimate D2E/DX2                !
 ! A42   A(19,18,31)           110.0244         estimate D2E/DX2                !
 ! A43   A(20,18,31)           121.4814         estimate D2E/DX2                !
 ! A44   A(9,19,18)            127.3542         estimate D2E/DX2                !
 ! A45   A(9,19,29)            129.6562         estimate D2E/DX2                !
 ! A46   A(18,19,29)           102.8415         estimate D2E/DX2                !
 ! A47   A(18,20,21)           108.8903         estimate D2E/DX2                !
 ! A48   A(18,20,22)           109.6329         estimate D2E/DX2                !
 ! A49   A(18,20,23)           112.1113         estimate D2E/DX2                !
 ! A50   A(21,20,22)           109.0359         estimate D2E/DX2                !
 ! A51   A(21,20,23)           107.2683         estimate D2E/DX2                !
 ! A52   A(22,20,23)           109.8274         estimate D2E/DX2                !
 ! A53   A(5,24,25)            109.8852         estimate D2E/DX2                !
 ! A54   A(5,24,26)            112.1787         estimate D2E/DX2                !
 ! A55   A(5,24,27)            108.6764         estimate D2E/DX2                !
 ! A56   A(25,24,26)           110.535          estimate D2E/DX2                !
 ! A57   A(25,24,27)           108.9031         estimate D2E/DX2                !
 ! A58   A(26,24,27)           106.5436         estimate D2E/DX2                !
 ! A59   A(6,28,33)            120.283          estimate D2E/DX2                !
 ! A60   A(6,28,36)            119.8403         estimate D2E/DX2                !
 ! A61   A(33,28,36)           119.8766         estimate D2E/DX2                !
 ! A62   A(19,29,30)           106.3462         estimate D2E/DX2                !
 ! A63   A(19,29,39)           132.7784         estimate D2E/DX2                !
 ! A64   A(30,29,39)           120.828          estimate D2E/DX2                !
 ! A65   A(29,30,31)           112.7414         estimate D2E/DX2                !
 ! A66   A(29,30,32)           121.586          estimate D2E/DX2                !
 ! A67   A(31,30,32)           125.6717         estimate D2E/DX2                !
 ! A68   A(18,31,30)           108.0118         estimate D2E/DX2                !
 ! A69   A(30,32,41)           118.3883         estimate D2E/DX2                !
 ! A70   A(30,32,44)           120.8079         estimate D2E/DX2                !
 ! A71   A(41,32,44)           120.8033         estimate D2E/DX2                !
 ! A72   A(28,33,34)           120.4708         estimate D2E/DX2                !
 ! A73   A(28,33,37)           119.7535         estimate D2E/DX2                !
 ! A74   A(34,33,37)           119.7755         estimate D2E/DX2                !
 ! A75   A(2,34,33)            118.4284         estimate D2E/DX2                !
 ! A76   A(2,34,35)            122.3263         estimate D2E/DX2                !
 ! A77   A(33,34,35)           119.245          estimate D2E/DX2                !
 ! A78   A(29,39,40)           118.4117         estimate D2E/DX2                !
 ! A79   A(29,39,45)           122.3783         estimate D2E/DX2                !
 ! A80   A(40,39,45)           119.2015         estimate D2E/DX2                !
 ! A81   A(39,40,41)           120.4828         estimate D2E/DX2                !
 ! A82   A(39,40,42)           119.7749         estimate D2E/DX2                !
 ! A83   A(41,40,42)           119.7407         estimate D2E/DX2                !
 ! A84   A(32,41,40)           120.285          estimate D2E/DX2                !
 ! A85   A(32,41,43)           119.8357         estimate D2E/DX2                !
 ! A86   A(40,41,43)           119.8764         estimate D2E/DX2                !
 ! D1    D(5,1,2,3)              3.1532         estimate D2E/DX2                !
 ! D2    D(5,1,2,34)          -178.3223         estimate D2E/DX2                !
 ! D3    D(7,1,2,3)           -179.308          estimate D2E/DX2                !
 ! D4    D(7,1,2,34)            -0.7835         estimate D2E/DX2                !
 ! D5    D(2,1,5,4)             -4.2373         estimate D2E/DX2                !
 ! D6    D(2,1,5,24)           169.3836         estimate D2E/DX2                !
 ! D7    D(7,1,5,4)            178.2588         estimate D2E/DX2                !
 ! D8    D(7,1,5,24)            -8.1203         estimate D2E/DX2                !
 ! D9    D(2,1,7,8)            -25.4499         estimate D2E/DX2                !
 ! D10   D(2,1,7,9)            150.0218         estimate D2E/DX2                !
 ! D11   D(5,1,7,8)            151.4515         estimate D2E/DX2                !
 ! D12   D(5,1,7,9)            -33.0767         estimate D2E/DX2                !
 ! D13   D(1,2,3,4)             -1.1915         estimate D2E/DX2                !
 ! D14   D(1,2,3,6)            179.0974         estimate D2E/DX2                !
 ! D15   D(34,2,3,4)          -179.9289         estimate D2E/DX2                !
 ! D16   D(34,2,3,6)             0.36           estimate D2E/DX2                !
 ! D17   D(1,2,34,33)         -178.7848         estimate D2E/DX2                !
 ! D18   D(1,2,34,35)            1.025          estimate D2E/DX2                !
 ! D19   D(3,2,34,33)           -0.4325         estimate D2E/DX2                !
 ! D20   D(3,2,34,35)          179.3773         estimate D2E/DX2                !
 ! D21   D(2,3,4,5)             -1.5767         estimate D2E/DX2                !
 ! D22   D(6,3,4,5)            178.1204         estimate D2E/DX2                !
 ! D23   D(2,3,6,28)            -0.0868         estimate D2E/DX2                !
 ! D24   D(2,3,6,38)           179.8464         estimate D2E/DX2                !
 ! D25   D(4,3,6,28)          -179.7587         estimate D2E/DX2                !
 ! D26   D(4,3,6,38)             0.1744         estimate D2E/DX2                !
 ! D27   D(3,4,5,1)              3.6929         estimate D2E/DX2                !
 ! D28   D(3,4,5,24)          -170.5124         estimate D2E/DX2                !
 ! D29   D(1,5,24,25)          120.7156         estimate D2E/DX2                !
 ! D30   D(1,5,24,26)           -2.6703         estimate D2E/DX2                !
 ! D31   D(1,5,24,27)         -120.2114         estimate D2E/DX2                !
 ! D32   D(4,5,24,25)          -66.2761         estimate D2E/DX2                !
 ! D33   D(4,5,24,26)          170.338          estimate D2E/DX2                !
 ! D34   D(4,5,24,27)           52.7969         estimate D2E/DX2                !
 ! D35   D(3,6,28,33)           -0.0998         estimate D2E/DX2                !
 ! D36   D(3,6,28,36)          179.9868         estimate D2E/DX2                !
 ! D37   D(38,6,28,33)         179.967          estimate D2E/DX2                !
 ! D38   D(38,6,28,36)           0.0537         estimate D2E/DX2                !
 ! D39   D(1,7,8,10)          -158.2408         estimate D2E/DX2                !
 ! D40   D(1,7,8,12)            85.3274         estimate D2E/DX2                !
 ! D41   D(1,7,8,13)           -39.2908         estimate D2E/DX2                !
 ! D42   D(9,7,8,10)            25.5749         estimate D2E/DX2                !
 ! D43   D(9,7,8,12)           -90.857          estimate D2E/DX2                !
 ! D44   D(9,7,8,13)           144.5248         estimate D2E/DX2                !
 ! D45   D(1,7,9,11)          -179.344          estimate D2E/DX2                !
 ! D46   D(1,7,9,19)            -9.7339         estimate D2E/DX2                !
 ! D47   D(8,7,9,11)            -3.3614         estimate D2E/DX2                !
 ! D48   D(8,7,9,19)           166.2487         estimate D2E/DX2                !
 ! D49   D(7,8,10,11)          -36.9968         estimate D2E/DX2                !
 ! D50   D(7,8,10,14)           77.6386         estimate D2E/DX2                !
 ! D51   D(7,8,10,15)         -160.7754         estimate D2E/DX2                !
 ! D52   D(12,8,10,11)          78.8395         estimate D2E/DX2                !
 ! D53   D(12,8,10,14)        -166.5251         estimate D2E/DX2                !
 ! D54   D(12,8,10,15)         -44.9391         estimate D2E/DX2                !
 ! D55   D(13,8,10,11)        -158.0077         estimate D2E/DX2                !
 ! D56   D(13,8,10,14)         -43.3723         estimate D2E/DX2                !
 ! D57   D(13,8,10,15)          78.2137         estimate D2E/DX2                !
 ! D58   D(7,9,11,10)          -20.1997         estimate D2E/DX2                !
 ! D59   D(7,9,11,16)         -138.8661         estimate D2E/DX2                !
 ! D60   D(7,9,11,17)           97.5844         estimate D2E/DX2                !
 ! D61   D(19,9,11,10)         169.8117         estimate D2E/DX2                !
 ! D62   D(19,9,11,16)          51.1453         estimate D2E/DX2                !
 ! D63   D(19,9,11,17)         -72.4042         estimate D2E/DX2                !
 ! D64   D(7,9,19,18)          -42.2159         estimate D2E/DX2                !
 ! D65   D(7,9,19,29)          142.9839         estimate D2E/DX2                !
 ! D66   D(11,9,19,18)         126.1184         estimate D2E/DX2                !
 ! D67   D(11,9,19,29)         -48.6818         estimate D2E/DX2                !
 ! D68   D(8,10,11,9)           35.04           estimate D2E/DX2                !
 ! D69   D(8,10,11,16)         157.9172         estimate D2E/DX2                !
 ! D70   D(8,10,11,17)         -80.4569         estimate D2E/DX2                !
 ! D71   D(14,10,11,9)         -79.5031         estimate D2E/DX2                !
 ! D72   D(14,10,11,16)         43.3741         estimate D2E/DX2                !
 ! D73   D(14,10,11,17)        165.0            estimate D2E/DX2                !
 ! D74   D(15,10,11,9)         158.8738         estimate D2E/DX2                !
 ! D75   D(15,10,11,16)        -78.2489         estimate D2E/DX2                !
 ! D76   D(15,10,11,17)         43.3769         estimate D2E/DX2                !
 ! D77   D(20,18,19,9)          -2.8475         estimate D2E/DX2                !
 ! D78   D(20,18,19,29)        173.0487         estimate D2E/DX2                !
 ! D79   D(31,18,19,9)        -177.7879         estimate D2E/DX2                !
 ! D80   D(31,18,19,29)         -1.8917         estimate D2E/DX2                !
 ! D81   D(19,18,20,21)       -119.7486         estimate D2E/DX2                !
 ! D82   D(19,18,20,22)        121.0374         estimate D2E/DX2                !
 ! D83   D(19,18,20,23)         -1.2147         estimate D2E/DX2                !
 ! D84   D(31,18,20,21)         54.6757         estimate D2E/DX2                !
 ! D85   D(31,18,20,22)        -64.5384         estimate D2E/DX2                !
 ! D86   D(31,18,20,23)        173.2095         estimate D2E/DX2                !
 ! D87   D(19,18,31,30)          1.7195         estimate D2E/DX2                !
 ! D88   D(20,18,31,30)       -173.6255         estimate D2E/DX2                !
 ! D89   D(9,19,29,30)         177.0974         estimate D2E/DX2                !
 ! D90   D(9,19,29,39)          -5.4754         estimate D2E/DX2                !
 ! D91   D(18,19,29,30)          1.3347         estimate D2E/DX2                !
 ! D92   D(18,19,29,39)        178.762          estimate D2E/DX2                !
 ! D93   D(6,28,33,34)           0.0172         estimate D2E/DX2                !
 ! D94   D(6,28,33,37)        -179.8019         estimate D2E/DX2                !
 ! D95   D(36,28,33,34)        179.9305         estimate D2E/DX2                !
 ! D96   D(36,28,33,37)          0.1114         estimate D2E/DX2                !
 ! D97   D(19,29,30,31)         -0.4039         estimate D2E/DX2                !
 ! D98   D(19,29,30,32)        179.2837         estimate D2E/DX2                !
 ! D99   D(39,29,30,31)       -178.2051         estimate D2E/DX2                !
 ! D100  D(39,29,30,32)          1.4825         estimate D2E/DX2                !
 ! D101  D(19,29,39,40)       -178.6207         estimate D2E/DX2                !
 ! D102  D(19,29,39,45)          0.3019         estimate D2E/DX2                !
 ! D103  D(30,29,39,40)         -1.4959         estimate D2E/DX2                !
 ! D104  D(30,29,39,45)        177.4268         estimate D2E/DX2                !
 ! D105  D(29,30,31,18)         -0.8295         estimate D2E/DX2                !
 ! D106  D(32,30,31,18)        179.4981         estimate D2E/DX2                !
 ! D107  D(29,30,32,41)         -0.4669         estimate D2E/DX2                !
 ! D108  D(29,30,32,44)        179.7655         estimate D2E/DX2                !
 ! D109  D(31,30,32,41)        179.1785         estimate D2E/DX2                !
 ! D110  D(31,30,32,44)         -0.5892         estimate D2E/DX2                !
 ! D111  D(30,32,41,40)         -0.4809         estimate D2E/DX2                !
 ! D112  D(30,32,41,43)       -179.8675         estimate D2E/DX2                !
 ! D113  D(44,32,41,40)        179.2868         estimate D2E/DX2                !
 ! D114  D(44,32,41,43)         -0.0998         estimate D2E/DX2                !
 ! D115  D(28,33,34,2)           0.2457         estimate D2E/DX2                !
 ! D116  D(28,33,34,35)       -179.5701         estimate D2E/DX2                !
 ! D117  D(37,33,34,2)        -179.9353         estimate D2E/DX2                !
 ! D118  D(37,33,34,35)          0.249          estimate D2E/DX2                !
 ! D119  D(29,39,40,41)          0.5497         estimate D2E/DX2                !
 ! D120  D(29,39,40,42)       -179.9084         estimate D2E/DX2                !
 ! D121  D(45,39,40,41)       -178.408          estimate D2E/DX2                !
 ! D122  D(45,39,40,42)          1.1339         estimate D2E/DX2                !
 ! D123  D(39,40,41,32)          0.4307         estimate D2E/DX2                !
 ! D124  D(39,40,41,43)        179.8171         estimate D2E/DX2                !
 ! D125  D(42,40,41,32)       -179.1113         estimate D2E/DX2                !
 ! D126  D(42,40,41,43)          0.2751         estimate D2E/DX2                !
 --------------------------------------------------------------------------------
 Trust Radius=3.00D-01 FncErr=1.00D-07 GrdErr=1.00D-06
 Number of steps in this run=    270 maximum allowed number of steps=    270.
 GradGradGradGradGradGradGradGradGradGradGradGradGradGradGradGradGradGrad

 Leave Link  103 at Fri Jul 16 09:33:33 2021, MaxMem=   536870912 cpu:         0.2
 (Enter /pbs_home/pkowalski/g09d01/g09/l202.exe)
                          Input orientation:                          
 ---------------------------------------------------------------------
 Center     Atomic      Atomic             Coordinates (Angstroms)
 Number     Number       Type             X           Y           Z
 ---------------------------------------------------------------------
      1          6           0       -1.816451   -0.235837   -0.623428
      2          6           0       -3.103624    0.312620   -1.047784
      3          6           0       -3.912925   -0.767541   -1.337021
      4          8           0       -3.285433   -1.945302   -1.171694
      5          6           0       -2.012995   -1.692604   -0.796302
      6          6           0       -5.231057   -0.600658   -1.758065
      7          6           0       -0.593404    0.507764   -0.185311
      8          6           0       -0.289486    1.916349   -0.614382
      9          6           0        0.352304    0.091201    0.696658
     10          6           0        1.209143    1.980485   -0.398272
     11          6           0        1.407329    1.157273    0.863615
     12          9           0       -0.933613    2.804397    0.232104
     13          9           0       -0.606369    2.175359   -1.937382
     14          9           0        1.829819    1.322058   -1.453242
     15          9           0        1.708964    3.268056   -0.310496
     16          9           0        2.708128    0.706154    0.924399
     17          9           0        1.117545    1.889495    2.003175
     18          6           0       -0.903740   -1.587317    2.335472
     19          6           0        0.268554   -1.114222    1.570783
     20          6           0       -2.249280   -0.946802    2.459693
     21          1           0       -2.440622   -0.717378    3.528177
     22          1           0       -3.029926   -1.645445    2.094132
     23          1           0       -2.309172    0.006368    1.903673
     24          6           0       -0.997471   -2.788179   -0.736664
     25          1           0       -1.266482   -3.509011    0.062767
     26          1           0        0.024415   -2.401080   -0.581118
     27          1           0       -0.989447   -3.318634   -1.711155
     28          6           0       -5.731208    0.704317   -1.883600
     29          6           0        1.315773   -2.051650    1.968944
     30          6           0        0.724951   -2.948621    2.837146
     31          8           0       -0.578147   -2.687810    3.047186
     32          6           0        1.444991   -3.999262    3.402913
     33          6           0       -4.912213    1.810118   -1.586427
     34          6           0       -3.586490    1.621063   -1.161680
     35          1           0       -2.980326    2.479834   -0.933179
     36          1           0       -6.751353    0.861021   -2.208927
     37          1           0       -5.307789    2.812862   -1.683127
     38          1           0       -5.853381   -1.456711   -1.983759
     39          6           0        2.658959   -2.187394    1.602370
     40          6           0        3.401940   -3.239646    2.163347
     41          6           0        2.799177   -4.139106    3.063142
     42          1           0        4.443328   -3.364319    1.896301
     43          1           0        3.379890   -4.947868    3.487111
     44          1           0        0.970258   -4.692660    4.084748
     45          1           0        3.133093   -1.527782    0.897479
 ---------------------------------------------------------------------
                    Distance matrix (angstroms):
                    1          2          3          4          5
     1  C    0.000000
     2  C    1.462087   0.000000
     3  C    2.277527   1.380353   0.000000
     4  O    2.319650   2.268616   1.344693   0.000000
     5  C    1.480096   2.296440   2.181250   1.350509   0.000000
     6  C    3.616632   2.421683   1.393772   2.436668   3.531750
     7  C    1.496908   2.661418   3.737922   3.773262   2.688897
     8  C    2.638865   3.267898   4.566704   4.919212   4.003513
     9  C    2.559898   3.877569   4.802652   4.568502   3.317458
    10  C    3.757259   4.669432   5.887994   6.017574   4.902263
    11  C    3.813766   4.971477   6.070652   5.982514   4.751393
    12  F    3.279384   3.543447   4.908889   5.482823   4.737690
    13  F    3.000773   3.239979   4.467036   4.974285   4.271042
    14  F    4.051039   5.051952   6.112204   6.076242   4.928182
    15  F    4.980336   5.695542   6.996101   7.270816   6.220702
    16  F    4.873903   6.149865   7.150115   6.880886   5.568110
    17  F    4.474864   5.441797   6.597149   6.646178   5.519854
    18  C    3.378554   4.460456   4.818136   4.254507   3.324085
    19  C    3.151725   4.501595   5.104927   4.565380   3.338126
    20  C    3.193501   3.823407   4.149083   3.906096   3.348665
    21  H    4.225789   4.737076   5.083340   4.930547   4.453656
    22  H    3.293121   3.702848   3.650098   3.289501   3.064471
    23  H    2.586054   3.071814   3.697710   3.770939   3.203762
    24  C    2.682909   3.761334   3.597677   2.476785   1.495035
    25  H    3.389247   4.383295   4.059400   2.836414   2.143505
    26  H    2.842333   4.167322   4.329259   3.392876   2.167783
    27  H    3.372050   4.253917   3.898048   2.729214   2.128046
    28  C    4.218678   2.784998   2.402346   3.675474   4.555497
    29  C    4.452909   5.849914   6.318040   5.571895   4.342372
    30  C    5.078730   6.355026   6.609892   5.758526   4.719732
    31  O    4.584646   5.670044   5.833477   5.067511   4.221567
    32  C    6.404045   7.687062   7.849730   6.893670   5.908616
    33  C    3.833672   2.409073   2.775807   4.113587   4.615065
    34  C    2.621227   1.399341   2.417175   3.579063   3.686431
    35  H    2.970761   2.173742   3.402686   4.442050   4.285289
    36  H    5.298128   3.867160   3.386607   4.578635   5.564939
    37  H    4.754679   3.393113   3.858072   5.195345   5.651668
    38  H    4.431460   3.401139   2.158378   2.737248   4.026694
    39  C    5.365822   6.817679   7.337960   6.564285   5.274998
    40  C    6.634801   8.077891   8.477684   7.584114   6.361948
    41  C    7.080277   8.459352   8.705240   7.731047   6.636089
    42  H    7.437827   8.896291   9.328697   8.435636   7.192277
    43  H    8.130297   9.501261   9.691880   8.668702   7.617584
    44  H    7.056624   8.245740   8.285386   7.299936   6.459472
    45  H    5.336691   6.787324   7.430836   6.756721   5.420174
                    6          7          8          9         10
     6  C    0.000000
     7  C    5.020954   0.000000
     8  C    5.662372   1.503522   0.000000
     9  C    6.138261   1.358587   2.337068   0.000000
    10  C    7.070185   2.337399   1.515489   2.345728   0.000000
    11  C    7.350626   2.350540   2.374837   1.509126   1.519643
    12  F    5.832941   2.358919   1.385665   3.038227   2.380674
    13  F    5.396866   2.418841   1.384857   3.492984   2.388079
    14  F    7.324324   2.853548   2.355488   2.884463   1.389866
    15  F    8.076280   3.596635   2.431720   3.598235   1.383967
    16  F    8.481393   3.488686   3.580239   2.445392   2.370724
    17  F    7.787974   3.102579   2.971879   2.350839   2.404915
    18  C    6.037898   3.292419   4.621106   2.660974   4.966572
    19  C    6.449085   2.541196   3.777660   1.491360   3.786700
    20  C    5.176900   3.442925   4.635554   3.309680   5.357020
    21  H    5.978671   4.324717   5.359543   4.058539   6.001354
    22  H    4.558067   3.970996   5.247136   4.050722   6.109759
    23  H    4.723793   2.749384   3.750701   2.923617   4.644850
    24  C    4.873578   3.366081   4.759073   3.488142   5.265341
    25  H    5.243262   4.080326   5.554060   3.997976   6.039523
    26  H    5.678619   2.999956   4.328953   2.819874   4.542590
    27  H    5.037941   4.138402   5.394247   4.384613   5.885416
    28  C    1.403164   5.414781   5.717716   6.636472   7.211330
    29  C    7.671829   3.851801   4.999545   2.671852   4.676879
    30  C    7.880541   4.777018   6.050625   3.736452   5.915949
    31  O    7.006869   4.545433   5.889710   3.756810   6.071125
    32  C    9.097023   6.110948   7.358092   5.024905   7.089570
    33  C    2.437819   4.723491   4.725014   5.990183   6.237927
    34  C    2.827776   3.339355   3.355140   4.616058   4.869299
    35  H    3.903288   3.185241   2.767628   4.412296   4.252896
    36  H    2.156637   6.491544   6.738844   7.713429   8.240216
    37  H    3.415205   5.457321   5.208581   6.716209   6.694334
    38  H    1.082151   5.895841   6.649034   6.934781   8.012948
    39  C    8.721388   4.586670   5.517973   3.366447   4.845178
    40  C    9.842274   5.960038   6.922910   4.748263   6.214501
    41  C   10.012458   6.607227   7.728684   5.429819   7.208258
    42  H   10.704482   6.685417   7.522534   5.487826   6.655220
    43  H   10.979914   7.683597   8.797957   6.507313   8.234708
    44  H    9.451944   6.908173   8.206569   5.894603   8.042723
    45  H    8.824425   4.382084   5.085451   3.224007   4.205769
                   11         12         13         14         15
    11  C    0.000000
    12  F    2.931183   0.000000
    13  F    3.596813   2.282421   0.000000
    14  F    2.360822   3.560095   2.626314   0.000000
    15  F    2.434117   2.737263   3.033399   2.259952   0.000000
    16  F    1.378144   4.259598   4.618901   2.608437   3.014405
    17  F    1.385179   2.860243   4.310637   3.574372   2.757405
    18  C    3.878167   4.869518   5.701179   5.503741   6.115719
    19  C    2.637534   4.311942   4.888155   4.185419   4.981802
    20  C    4.510586   4.556822   5.637492   6.090799   6.411448
    21  H    5.041918   5.053521   6.450174   6.870990   6.916513
    22  H    5.390606   5.259541   6.060138   6.708730   7.237528
    23  H    4.027243   3.537693   4.728400   5.489186   5.629083
    24  C    4.889841   5.676222   5.121659   5.039950   6.647134
    25  H    5.437355   6.324444   6.062046   5.935031   7.410887
    26  H    4.081860   5.355011   4.814679   4.228693   5.920308
    27  H    5.692778   6.424242   5.511977   5.436065   7.254499
    28  C    7.662315   5.648315   5.332057   7.598417   8.025184
    29  C    3.395191   5.626504   6.068082   4.832960   5.800838
    30  C    4.606390   6.529494   7.129074   6.153606   7.037258
    31  O    4.847139   6.181859   6.963988   6.490855   7.209525
    32  C    5.747983   7.874107   8.417409   7.214345   8.165354
    33  C    6.809223   4.486079   4.335535   6.760986   6.898809
    34  C    5.408803   3.221905   3.128910   5.432386   5.610609
    35  H    4.922312   2.377448   2.595535   4.974777   4.795672
    36  H    8.723094   6.601624   6.289837   8.626710   8.998601
    37  H    7.370189   4.775102   4.751253   7.295258   7.164226
    38  H    8.225470   6.875406   6.381631   8.187464   9.072612
    39  C    3.646798   6.300967   6.498140   4.726573   5.858625
    40  C    5.000067   7.684867   7.887002   6.029961   7.164932
    41  C    5.901423   8.376200   8.745024   7.152740   8.211945
    42  H    5.543332   8.350695   8.419299   6.325504   7.505671
    43  H    6.931556   9.449814   9.800803   8.131530   9.204087
    44  H    6.692417   8.641380   9.269384   8.221010   9.123423
    45  H    3.192010   5.979013   5.977731   3.917397   5.146592
                   16         17         18         19         20
    16  F    0.000000
    17  F    2.256991   0.000000
    18  C    4.505189   4.035373   0.000000
    19  C    3.111768   3.151200   1.477444   0.000000
    20  C    5.446585   4.425890   1.495382   2.675384   0.000000
    21  H    5.942704   4.667116   2.131043   3.365785   1.109462
    22  H    6.310591   5.450283   2.140629   3.381725   1.109570
    23  H    5.159649   3.911324   2.168299   2.830408   1.105115
    24  C    5.357327   5.818990   3.299829   3.119177   3.895432
    25  H    5.857265   6.212297   2.998279   3.219544   3.643633
    26  H    4.373077   5.126650   3.167046   2.519183   4.065851
    27  H    6.067712   6.735003   4.402271   4.148869   4.960720
    28  C    8.894226   7.963484   6.808568   7.158002   5.806394
    29  C    3.261167   3.946275   2.296995   1.460812   3.764456
    30  C    4.577005   4.925140   2.181160   2.275301   3.604969
    31  O    5.179268   4.991698   1.350419   2.317940   2.483736
    32  C    5.466213   6.061679   3.531777   3.614438   4.884139
    33  C    8.098925   7.017801   6.556807   6.734990   5.573411
    34  C    6.694102   5.675941   5.451690   5.459808   4.636421
    35  H    6.241398   5.075748   5.615871   5.453649   4.877278
    36  H    9.966117   8.984382   7.800032   8.213823   6.732971
    37  H    8.688633   7.465008   7.409883   7.556819   6.375932
    38  H    9.297032   8.699802   6.570522   7.087324   5.744024
    39  C    2.972319   4.376943   3.686510   2.620445   5.134674
    40  C    4.193531   5.617135   4.615051   3.832319   6.105837
    41  C    5.297080   6.347869   4.555516   4.216766   6.003488
    42  H    4.530371   6.218908   5.651703   4.753697   7.138123
    43  H    6.243935   7.353217   5.564985   5.296184   6.982240
    44  H    6.492703   6.905027   4.026784   4.429179   5.199777
    45  H    2.274157   4.118590   4.285719   2.971524   5.634535
                   21         22         23         24         25
    21  H    0.000000
    22  H    1.806951   0.000000
    23  H    1.783284   1.812249   0.000000
    24  C    4.955782   3.667441   4.062195   0.000000
    25  H    4.602270   3.272470   4.102929   1.109529   0.000000
    26  H    5.079130   4.130006   4.173203   1.103762   1.818932
    27  H    6.026860   4.630694   5.085695   1.109540   1.805489
    28  C    6.491264   5.351697   5.151786   5.993434   6.440051
    29  C    4.280420   4.366437   4.168924   3.635091   3.524976
    30  C    3.934059   4.043444   4.336961   3.970466   3.460783
    31  O    2.753683   2.829498   3.400392   3.808337   3.170951
    32  C    5.087676   5.222858   5.690917   4.956656   4.330012
    33  C    6.217409   5.387990   4.712763   6.098495   6.656150
    34  C    5.364334   4.645444   3.692583   5.130797   5.761889
    35  H    5.515174   5.117128   3.823115   5.632255   6.308362
    36  H    7.347660   6.216728   6.113664   6.970752   7.371674
    37  H    6.916714   6.271590   5.452820   7.130659   7.703661
    38  H    6.524950   4.963538   5.460233   5.187284   5.425850
    39  C    5.645831   5.735761   5.439274   4.381952   4.418839
    40  C    6.508466   6.626852   6.574256   5.288545   5.126320
    41  C    6.275346   6.413717   6.680161   5.538778   5.092038
    42  H    7.553680   7.670932   7.547042   6.071798   5.998726
    43  H    7.195630   7.343850   7.708253   6.454907   5.948547
    44  H    5.267518   5.408285   6.131282   5.544819   4.751880
    45  H    6.216400   6.279222   5.743195   4.617422   4.896761
                   26         27         28         29         30
    26  H    0.000000
    27  H    1.773924   0.000000
    28  C    6.668369   6.220785   0.000000
    29  C    2.879674   4.523540   8.491018   0.000000
    30  C    3.532008   4.874742   8.792689   1.381087   0.000000
    31  O    3.689158   4.817563   7.897671   2.270295   1.345438
    32  C    4.521584   5.704685  10.078130   2.422015   1.393699
    33  C    6.566211   6.458154   1.407786   8.145043   8.601815
    34  C    5.436297   5.607777   2.441599   6.879085   7.447224
    35  H    5.742450   6.179893   3.409269   6.885719   7.577107
    36  H    7.694290   7.135605   1.082169   9.540272   9.791391
    37  H    7.538701   7.499607   2.159962   8.992924   9.487966
    38  H    6.116185   5.215259   2.166795   8.208202   8.291042
    39  C    3.428426   5.056681   9.534615   1.398911   2.417545
    40  C    4.432037   5.856815  10.739973   2.408572   2.775783
    41  C    4.899048   6.149858  10.986195   2.784821   2.402237
    42  H    5.156765   6.521570  11.591490   3.392636   3.858020
    43  H    5.856264   6.983372  11.991824   3.866974   3.386465
    44  H    5.283584   6.270637  10.471780   3.401609   2.158323
    45  H    3.551447   5.196870   9.554711   2.173736   3.402975
                   31         32         33         34         35
    31  O    0.000000
    32  C    2.437116   0.000000
    33  C    7.777265   9.952711   0.000000
    34  C    6.732835   8.816993   1.404882   0.000000
    35  H    6.951138   8.964586   2.146495   1.075702   0.000000
    36  H    8.850390  11.058714   2.161187   3.419174   4.297526
    37  H    8.660414  10.856927   1.082279   2.157582   2.467876
    38  H    7.392842   9.420564   3.422841   3.909898   4.985434
    39  C    3.580051   2.828169   9.136256   7.819843   7.746842
    40  C    4.114218   2.437866  10.425261   9.138952   9.112313
    41  C    3.675980   1.403147  10.792465   9.581514   9.653165
    42  H    5.195903   3.415122  11.244125   9.933945   9.862592
    43  H    4.579023   2.156566  11.839347  10.643898  10.731359
    44  H    2.737429   1.082160  10.442788   9.388933   9.603717
    45  H    4.442995   3.903217   9.057500   7.701179   7.535661
                   36         37         38         39         40
    36  H    0.000000
    37  H    2.483954   0.000000
    38  H    2.495784   4.314777   0.000000
    39  C   10.600603   9.963239   9.265752   0.000000
    40  C   11.790742  11.282180  10.297491   1.404973   0.000000
    41  C   12.000359  11.686737  10.369822   2.441863   1.407829
    42  H   12.650189  12.085287  11.167634   2.157666   1.082287
    43  H   12.993465  12.745041  11.285916   3.419387   2.161217
    44  H   11.405130  11.358482   9.688147   3.910277   3.422880
    45  H   10.632893   9.836117   9.437335   1.075529   2.145968
                   41         42         43         44         45
    41  C    0.000000
    42  H    2.159872   0.000000
    43  H    1.082161   2.483788   0.000000
    44  H    2.166805   4.314627   2.495722   0.000000
    45  H    3.408901   2.467231   4.296986   4.985277   0.000000
 Stoichiometry    C23H14F6O2
 Framework group  C1[X(C23H14F6O2)]
 Deg. of freedom   129
 Full point group                 C1      NOp   1
 Largest Abelian subgroup         C1      NOp   1
 Largest concise Abelian subgroup C1      NOp   1
                         Standard orientation:                         
 ---------------------------------------------------------------------
 Center     Atomic      Atomic             Coordinates (Angstroms)
 Number     Number       Type             X           Y           Z
 ---------------------------------------------------------------------
      1          6           0       -1.486920   -0.544908   -0.412973
      2          6           0       -2.903487   -0.761966   -0.123281
      3          6           0       -3.197026   -2.043391   -0.544183
      4          8           0       -2.138559   -2.664483   -1.093813
      5          6           0       -1.099544   -1.801744   -1.091935
      6          6           0       -4.472397   -2.586165   -0.397810
      7          6           0       -0.663401    0.675000   -0.140261
      8          6           0       -1.249693    2.054964   -0.028274
      9          6           0        0.667783    0.727803    0.126045
     10          6           0       -0.039122    2.920789   -0.313881
     11          6           0        1.091597    2.157832    0.355959
     12          9           0       -1.691996    2.263238    1.268282
     13          9           0       -2.259572    2.306012   -0.942029
     14          9           0        0.183414    2.919305   -1.685815
     15          9           0       -0.168051    4.227612    0.123104
     16          9           0        2.295414    2.522114   -0.207425
     17          9           0        1.129299    2.392370    1.720617
     18          6           0        1.255156   -1.613104    1.246727
     19          6           0        1.555514   -0.438159    0.402849
     20          6           0        0.029093   -1.881154    2.059799
     21          1           0        0.320188   -1.984138    3.125427
     22          1           0       -0.443798   -2.825959    1.720886
     23          1           0       -0.700494   -1.053443    1.997546
     24          6           0        0.163691   -2.118656   -1.826056
     25          1           0        0.667574   -2.986569   -1.352892
     26          1           0        0.846663   -1.252847   -1.873133
     27          1           0       -0.090219   -2.378139   -2.874521
     28          6           0       -5.469283   -1.796942    0.195668
     29          6           0        2.944109   -0.666422    0.010839
     30          6           0        3.314839   -1.870480    0.576707
     31          8           0        2.325705   -2.434936    1.293092
     32          6           0        4.588702   -2.403798    0.388985
     33          6           0       -5.175418   -0.490680    0.630618
     34          6           0       -3.883010    0.037907    0.475796
     35          1           0       -3.678459    1.035790    0.821518
     36          1           0       -6.467827   -2.194895    0.320693
     37          1           0       -5.950036    0.109410    1.090168
     38          1           0       -4.688892   -3.591498   -0.734687
     39          6           0        3.831951    0.047875   -0.800621
     40          6           0        5.121410   -0.472920   -1.000663
     41          6           0        5.499968   -1.691062   -0.405007
     42          1           0        5.826625    0.062341   -1.623169
     43          1           0        6.494737   -2.084658   -0.568073
     44          1           0        4.867048   -3.346594    0.841456
     45          1           0        3.556068    0.966967   -1.286340
 ---------------------------------------------------------------------
 Rotational constants (GHZ):      0.2159572      0.1302074      0.0937343
 Leave Link  202 at Fri Jul 16 09:33:33 2021, MaxMem=   536870912 cpu:         0.2
 (Enter /pbs_home/pkowalski/g09d01/g09/l301.exe)
 General basis read from cards:  (5D, 7F)
 Centers:       4     31
 S 5 1.00
     Exponent=  2.2661767785D+03 Coefficients= -5.3431809926D-03
     Exponent=  3.4087010191D+02 Coefficients= -3.9890039230D-02
     Exponent=  7.7363135167D+01 Coefficients= -1.7853911985D-01
     Exponent=  2.1479644940D+01 Coefficients= -4.6427684959D-01
     Exponent=  6.6589433124D+00 Coefficients= -4.4309745172D-01
 S 1 1.00
     Exponent=  8.0975975668D-01 Coefficients=  1.0000000000D+00
 S 1 1.00
     Exponent=  2.5530772234D-01 Coefficients=  1.0000000000D+00
 P 3 1.00
     Exponent=  1.7721504317D+01 Coefficients=  4.3394573193D-02
     Exponent=  3.8635505440D+00 Coefficients=  2.3094120765D-01
     Exponent=  1.0480920883D+00 Coefficients=  5.1375311064D-01
 P 1 1.00
     Exponent=  2.7641544411D-01 Coefficients=  1.0000000000D+00
 D 1 1.00
     Exponent=  1.2000000000D+00 Coefficients=  1.0000000000D+00
 ****
 Centers:      21     22     23     25     26     27     35     36     37     38
 Centers:      42     43     44     45
 S 3 1.00
     Exponent=  1.3010701000D+01 Coefficients=  1.9682158000D-02
     Exponent=  1.9622572000D+00 Coefficients=  1.3796524000D-01
     Exponent=  4.4453796000D-01 Coefficients=  4.7831935000D-01
 S 1 1.00
     Exponent=  1.2194962000D-01 Coefficients=  1.0000000000D+00
 P 1 1.00
     Exponent=  8.0000000000D-01 Coefficients=  1.0000000000D+00
 ****
 Centers:       1      2      3      5      6      7      8      9     10     11
 Centers:      18     19     20     24     28     29     30     32     33     34
 Centers:      39     40     41
 S 5 1.00
     Exponent=  1.2384016938D+03 Coefficients=  5.4568832082D-03
     Exponent=  1.8629004992D+02 Coefficients=  4.0638409211D-02
     Exponent=  4.2251176346D+01 Coefficients=  1.8025593888D-01
     Exponent=  1.1676557932D+01 Coefficients=  4.6315121755D-01
     Exponent=  3.5930506482D+00 Coefficients=  4.4087173314D-01
 S 1 1.00
     Exponent=  4.0245147363D-01 Coefficients=  1.0000000000D+00
 S 1 1.00
     Exponent=  1.3090182668D-01 Coefficients=  1.0000000000D+00
 P 3 1.00
     Exponent=  9.4680970621D+00 Coefficients=  3.8387871728D-02
     Exponent=  2.0103545142D+00 Coefficients=  2.1117025112D-01
     Exponent=  5.4771004707D-01 Coefficients=  5.1328172114D-01
 P 1 1.00
     Exponent=  1.5268613795D-01 Coefficients=  1.0000000000D+00
 D 1 1.00
     Exponent=  8.0000000000D-01 Coefficients=  1.0000000000D+00
 ****
 Centers:      12     13     14     15     16     17
 S 5 1.00
     Exponent=  2.8948325990D+03 Coefficients= -5.3408255515D-03
     Exponent=  4.3541939120D+02 Coefficients= -3.9904258866D-02
     Exponent=  9.8843328866D+01 Coefficients= -1.7912768038D-01
     Exponent=  2.7485198001D+01 Coefficients= -4.6758090825D-01
     Exponent=  8.5405498171D+00 Coefficients= -4.4653131020D-01
 S 1 1.00
     Exponent=  1.0654578038D+00 Coefficients=  1.0000000000D+00
 S 1 1.00
     Exponent=  3.3247346748D-01 Coefficients=  1.0000000000D+00
 P 3 1.00
     Exponent=  2.2696633924D+01 Coefficients= -4.5212874436D-02
     Exponent=  4.9872339257D+00 Coefficients= -2.3754317067D-01
     Exponent=  1.3491613954D+00 Coefficients= -5.1287353587D-01
 P 1 1.00
     Exponent=  3.4829881977D-01 Coefficients=  1.0000000000D+00
 D 1 1.00
     Exponent=  1.4000000000D+00 Coefficients=  1.0000000000D+00
 ****
 Ernie: Thresh=  0.10000D-02 Tol=  0.10000D-05 Strict=F.
 There are   535 symmetry adapted cartesian basis functions of A   symmetry.
 There are   504 symmetry adapted basis functions of A   symmetry.
   504 basis functions,   873 primitive gaussians,   535 cartesian basis functions
   111 alpha electrons      111 beta electrons
       nuclear repulsion energy      3288.1747076367 Hartrees.
 IExCor=  402 DFT=T Ex+Corr=B3LYP ExCW=0 ScaHFX=  0.200000
 ScaDFX=  0.800000  0.720000  1.000000  0.810000 ScalE2=  1.000000  1.000000
 IRadAn=      0 IRanWt=     -1 IRanGd=            0 ICorTp=0 IEmpDi=  4
 NAtoms=   45 NActive=   45 NUniq=   45 SFac= 1.00D+00 NAtFMM=   60 NAOKFM=F Big=F
 Integral buffers will be    131072 words long.
 Raffenetti 2 integral format.
 Two-electron integral symmetry is turned on.
 Leave Link  301 at Fri Jul 16 09:33:33 2021, MaxMem=   536870912 cpu:         1.1
 (Enter /pbs_home/pkowalski/g09d01/g09/l302.exe)
 NPDir=0 NMtPBC=     1 NCelOv=     1 NCel=       1 NClECP=     1 NCelD=      1
         NCelK=      1 NCelE2=     1 NClLst=     1 CellRange=     0.0.
 One-electron integrals computed using PRISM.
 NBasis=   504 RedAO= T EigKep=  2.46D-04  NBF=   504
 NBsUse=   504 1.00D-06 EigRej= -1.00D+00 NBFU=   504
 Precomputing XC quadrature grid using
 IXCGrd= 4 IRadAn=           0 IRanWt=          -1 IRanGd=           0 AccXCQ= 0.00D+00.
 Generated NRdTot=       0 NPtTot=           0 NUsed=           0 NTot=          32
 NSgBfM=   524   524   524   524   524 MxSgAt=    45 MxSgA2=    45.
 Leave Link  302 at Fri Jul 16 09:33:35 2021, MaxMem=   536870912 cpu:        10.7
 (Enter /pbs_home/pkowalski/g09d01/g09/l303.exe)
 DipDrv:  MaxL=1.
 Leave Link  303 at Fri Jul 16 09:33:35 2021, MaxMem=   536870912 cpu:         1.2
 (Enter /pbs_home/pkowalski/g09d01/g09/l401.exe)
 ExpMin= 1.22D-01 ExpMax= 2.89D+03 ExpMxC= 4.35D+02 IAcc=1 IRadAn=         1 AccDes= 0.00D+00
 Harris functional with IExCor=  402 and IRadAn=       1 diagonalized for initial guess.
 HarFok:  IExCor=  402 AccDes= 0.00D+00 IRadAn=         1 IDoV= 1 UseB2=F ITyADJ=14
 ICtDFT=  3500011 ScaDFX=  1.000000  1.000000  1.000000  1.000000
 FoFCou: FMM=F IPFlag=           0 FMFlag=      100000 FMFlg1=           0
         NFxFlg=           0 DoJE=T BraDBF=F KetDBF=T FulRan=T
         wScrn=  0.000000 ICntrl=     500 IOpCl=  0 I1Cent=   200000004 NGrid=           0
         NMat0=    1 NMatS0=      1 NMatT0=    0 NMatD0=    1 NMtDS0=    0 NMtDT0=    0
 Petite list used in FoFCou.
 Harris En= -1633.01412452911    
 JPrj=0 DoOrth=F DoCkMO=F.
 Leave Link  401 at Fri Jul 16 09:33:38 2021, MaxMem=   536870912 cpu:        20.2
 (Enter /pbs_home/pkowalski/g09d01/g09/l502.exe)
 Closed shell SCF:
 Using DIIS extrapolation, IDIIS=  1040.
 Integral symmetry usage will be decided dynamically.
 IVT=      885537 IEndB=      885537 NGot=   536870912 MDV=   536288776
 LenX=   536288776 LenY=   536002016
 Requested convergence on RMS density matrix=1.00D-08 within 128 cycles.
 Requested convergence on MAX density matrix=1.00D-06.
 Requested convergence on             energy=1.00D-06.
 No special actions if energy rises.
 Fock matrices will be formed incrementally for  20 cycles.
 Integral accuracy reduced to 1.0D-05 until final iterations.

 Cycle   1  Pass 0  IDiag  1:
 FoFJK:  IHMeth= 1 ICntrl=       0 DoSepK=F KAlg= 0 I1Cent=   0 FoldK=F
 IRaf= 750000000 NMat=   1 IRICut=       1 DoRegI=T DoRafI=F ISym2E= 0.
 FoFCou: FMM=F IPFlag=           0 FMFlag=      100000 FMFlg1=           0
         NFxFlg=           0 DoJE=F BraDBF=F KetDBF=F FulRan=T
         wScrn=  0.000000 ICntrl=       0 IOpCl=  0 I1Cent=           0 NGrid=           0
         NMat0=    1 NMatS0=      1 NMatT0=    0 NMatD0=    1 NMtDS0=    0 NMtDT0=    0
 Symmetry not used in FoFCou.
 E= -1632.60851519606    
 DIIS: error= 1.80D-02 at cycle   1 NSaved=   1.
 NSaved= 1 IEnMin= 1 EnMin= -1632.60851519606     IErMin= 1 ErrMin= 1.80D-02
 ErrMax= 1.80D-02  0.00D+00 EMaxC= 1.00D-01 BMatC= 5.08D-01 BMatP= 5.08D-01
 IDIUse=3 WtCom= 8.20D-01 WtEn= 1.80D-01
 Coeff-Com:  0.100D+01
 Coeff-En:   0.100D+01
 Coeff:      0.100D+01
 Gap=     0.145 Goal=   None    Shift=    0.000
 GapD=    0.145 DampG=1.000 DampE=0.500 DampFc=0.5000 IDamp=-1.
 Damping current iteration by 5.00D-01
 RMSDP=4.58D-03 MaxDP=2.23D-01              OVMax= 2.84D-01

 Cycle   2  Pass 0  IDiag  1:
 RMSU=  2.24D-03    CP:  9.73D-01
 E= -1632.78664222875     Delta-E=       -0.178127032685 Rises=F Damp=T
 DIIS: error= 7.59D-03 at cycle   2 NSaved=   2.
 NSaved= 2 IEnMin= 2 EnMin= -1632.78664222875     IErMin= 2 ErrMin= 7.59D-03
 ErrMax= 7.59D-03  0.00D+00 EMaxC= 1.00D-01 BMatC= 5.78D-02 BMatP= 5.08D-01
 IDIUse=3 WtCom= 9.24D-01 WtEn= 7.59D-02
 Coeff-Com:  0.156D+00 0.844D+00
 Coeff-En:   0.262D+00 0.738D+00
 Coeff:      0.164D+00 0.836D+00
 Gap=     0.155 Goal=   None    Shift=    0.000
 RMSDP=1.68D-03 MaxDP=7.03D-02 DE=-1.78D-01 OVMax= 3.38D-01

 Cycle   3  Pass 0  IDiag  1:
 RMSU=  1.62D-03    CP:  9.50D-01  9.34D-01
 E= -1633.04805216800     Delta-E=       -0.261409939254 Rises=F Damp=F
 DIIS: error= 7.71D-03 at cycle   3 NSaved=   3.
 NSaved= 3 IEnMin= 3 EnMin= -1633.04805216800     IErMin= 2 ErrMin= 7.59D-03
 ErrMax= 7.71D-03  0.00D+00 EMaxC= 1.00D-01 BMatC= 7.02D-02 BMatP= 5.78D-02
 IDIUse=3 WtCom= 1.02D-01 WtEn= 8.98D-01
 Coeff-Com:  0.306D-01 0.522D+00 0.448D+00
 Coeff-En:   0.000D+00 0.000D+00 0.100D+01
 Coeff:      0.313D-02 0.533D-01 0.944D+00
 Gap=     0.143 Goal=   None    Shift=    0.000
 RMSDP=2.08D-03 MaxDP=1.26D-01 DE=-2.61D-01 OVMax= 2.85D-01

 Cycle   4  Pass 0  IDiag  1:
 RMSU=  1.25D-03    CP:  9.54D-01  1.27D+00  9.23D-02
 E= -1632.77629102192     Delta-E=        0.271761146078 Rises=F Damp=F
 DIIS: error= 1.87D-02 at cycle   4 NSaved=   4.
 NSaved= 4 IEnMin= 3 EnMin= -1633.04805216800     IErMin= 2 ErrMin= 7.59D-03
 ErrMax= 1.87D-02  0.00D+00 EMaxC= 1.00D-01 BMatC= 3.21D-01 BMatP= 5.78D-02
 IDIUse=2 WtCom= 0.00D+00 WtEn= 1.00D+00
 Coeff-En:   0.000D+00 0.000D+00 0.762D+00 0.238D+00
 Coeff:      0.000D+00 0.000D+00 0.762D+00 0.238D+00
 Gap=     0.135 Goal=   None    Shift=    0.000
 RMSDP=1.07D-03 MaxDP=7.28D-02 DE= 2.72D-01 OVMax= 1.84D-01

 Cycle   5  Pass 0  IDiag  1:
 RMSU=  2.83D-04    CP:  9.54D-01  1.11D+00  5.44D-01  4.95D-01
 E= -1633.10225940958     Delta-E=       -0.325968387656 Rises=F Damp=F
 DIIS: error= 4.14D-03 at cycle   5 NSaved=   5.
 NSaved= 5 IEnMin= 5 EnMin= -1633.10225940958     IErMin= 5 ErrMin= 4.14D-03
 ErrMax= 4.14D-03  0.00D+00 EMaxC= 1.00D-01 BMatC= 2.07D-02 BMatP= 5.78D-02
 IDIUse=3 WtCom= 9.59D-01 WtEn= 4.14D-02
 Coeff-Com:  0.123D-01 0.308D-02 0.380D+00 0.390D-01 0.565D+00
 Coeff-En:   0.000D+00 0.000D+00 0.273D+00 0.000D+00 0.727D+00
 Coeff:      0.118D-01 0.295D-02 0.376D+00 0.374D-01 0.572D+00
 Gap=     0.134 Goal=   None    Shift=    0.000
 RMSDP=4.00D-04 MaxDP=1.73D-02 DE=-3.26D-01 OVMax= 5.32D-02

 Cycle   6  Pass 0  IDiag  1:
 RMSU=  1.21D-04    CP:  9.51D-01  1.04D+00  7.07D-01  3.34D-01  6.47D-01
 E= -1633.12351272013     Delta-E=       -0.021253310556 Rises=F Damp=F
 DIIS: error= 4.06D-04 at cycle   6 NSaved=   6.
 NSaved= 6 IEnMin= 6 EnMin= -1633.12351272013     IErMin= 6 ErrMin= 4.06D-04
 ErrMax= 4.06D-04  0.00D+00 EMaxC= 1.00D-01 BMatC= 2.36D-04 BMatP= 2.07D-02
 IDIUse=3 WtCom= 9.96D-01 WtEn= 4.06D-03
 Coeff-Com:  0.118D-02-0.578D-02 0.108D+00-0.243D-01 0.309D+00 0.612D+00
 Coeff-En:   0.000D+00 0.000D+00 0.000D+00 0.000D+00 0.000D+00 0.100D+01
 Coeff:      0.118D-02-0.576D-02 0.108D+00-0.242D-01 0.307D+00 0.614D+00
 Gap=     0.133 Goal=   None    Shift=    0.000
 RMSDP=5.37D-05 MaxDP=2.12D-03 DE=-2.13D-02 OVMax= 4.74D-03

 Cycle   7  Pass 0  IDiag  1:
 RMSU=  2.96D-05    CP:  9.51D-01  1.04D+00  7.08D-01  3.38D-01  7.05D-01
                    CP:  6.62D-01
 E= -1633.12372077135     Delta-E=       -0.000208051216 Rises=F Damp=F
 DIIS: error= 1.85D-04 at cycle   7 NSaved=   7.
 NSaved= 7 IEnMin= 7 EnMin= -1633.12372077135     IErMin= 7 ErrMin= 1.85D-04
 ErrMax= 1.85D-04  0.00D+00 EMaxC= 1.00D-01 BMatC= 2.39D-05 BMatP= 2.36D-04
 IDIUse=3 WtCom= 9.98D-01 WtEn= 1.85D-03
 Coeff-Com:  0.438D-04-0.286D-02 0.457D-01-0.179D-01 0.158D+00 0.364D+00
 Coeff-Com:  0.453D+00
 Coeff-En:   0.000D+00 0.000D+00 0.000D+00 0.000D+00 0.000D+00 0.000D+00
 Coeff-En:   0.100D+01
 Coeff:      0.438D-04-0.285D-02 0.456D-01-0.178D-01 0.158D+00 0.363D+00
 Coeff:      0.454D+00
 Gap=     0.133 Goal=   None    Shift=    0.000
 RMSDP=1.53D-05 MaxDP=7.14D-04 DE=-2.08D-04 OVMax= 1.49D-03

 Cycle   8  Pass 0  IDiag  1:
 RMSU=  8.56D-06    CP:  9.51D-01  1.04D+00  7.09D-01  3.35D-01  7.11D-01
                    CP:  6.94D-01  6.16D-01
 E= -1633.12374657443     Delta-E=       -0.000025803082 Rises=F Damp=F
 DIIS: error= 3.63D-05 at cycle   8 NSaved=   8.
 NSaved= 8 IEnMin= 8 EnMin= -1633.12374657443     IErMin= 8 ErrMin= 3.63D-05
 ErrMax= 3.63D-05  0.00D+00 EMaxC= 1.00D-01 BMatC= 1.68D-06 BMatP= 2.39D-05
 IDIUse=1 WtCom= 1.00D+00 WtEn= 0.00D+00
 Coeff-Com: -0.946D-04-0.549D-03 0.119D-01-0.702D-02 0.483D-01 0.118D+00
 Coeff-Com:  0.243D+00 0.586D+00
 Coeff:     -0.946D-04-0.549D-03 0.119D-01-0.702D-02 0.483D-01 0.118D+00
 Coeff:      0.243D+00 0.586D+00
 Gap=     0.134 Goal=   None    Shift=    0.000
 RMSDP=3.96D-06 MaxDP=1.33D-04 DE=-2.58D-05 OVMax= 4.40D-04

 Initial convergence to 1.0D-05 achieved.  Increase integral accuracy.
 Cycle   9  Pass 1  IDiag  1:
 E= -1633.12366135205     Delta-E=        0.000085222378 Rises=F Damp=F
 DIIS: error= 1.88D-04 at cycle   1 NSaved=   1.
 NSaved= 1 IEnMin= 1 EnMin= -1633.12366135205     IErMin= 1 ErrMin= 1.88D-04
 ErrMax= 1.88D-04  0.00D+00 EMaxC= 1.00D-01 BMatC= 1.06D-05 BMatP= 1.06D-05
 IDIUse=3 WtCom= 9.98D-01 WtEn= 1.88D-03
 Coeff-Com:  0.100D+01
 Coeff-En:   0.100D+01
 Coeff:      0.100D+01
 Gap=     0.133 Goal=   None    Shift=    0.000
 RMSDP=3.96D-06 MaxDP=1.33D-04 DE= 8.52D-05 OVMax= 4.37D-04

 Cycle  10  Pass 1  IDiag  1:
 RMSU=  1.91D-04    CP:  1.00D+00
 E= -1633.12367207408     Delta-E=       -0.000010722028 Rises=F Damp=F
 DIIS: error= 1.75D-05 at cycle   2 NSaved=   2.
 NSaved= 2 IEnMin= 2 EnMin= -1633.12367207408     IErMin= 2 ErrMin= 1.75D-05
 ErrMax= 1.75D-05  0.00D+00 EMaxC= 1.00D-01 BMatC= 2.81D-07 BMatP= 1.06D-05
 IDIUse=1 WtCom= 1.00D+00 WtEn= 0.00D+00
 Coeff-Com:  0.302D-01 0.970D+00
 Coeff:      0.302D-01 0.970D+00
 Gap=     0.133 Goal=   None    Shift=    0.000
 RMSDP=4.94D-06 MaxDP=1.84D-04 DE=-1.07D-05 OVMax= 4.14D-04

 Cycle  11  Pass 1  IDiag  1:
 RMSU=  4.26D-06    CP:  1.00D+00  1.01D+00
 E= -1633.12367141543     Delta-E=        0.000000658652 Rises=F Damp=F
 DIIS: error= 3.11D-05 at cycle   3 NSaved=   3.
 NSaved= 3 IEnMin= 2 EnMin= -1633.12367207408     IErMin= 2 ErrMin= 1.75D-05
 ErrMax= 3.11D-05  0.00D+00 EMaxC= 1.00D-01 BMatC= 8.91D-07 BMatP= 2.81D-07
 IDIUse=1 WtCom= 1.00D+00 WtEn= 0.00D+00
 Coeff-Com: -0.543D-02 0.645D+00 0.360D+00
 Coeff:     -0.543D-02 0.645D+00 0.360D+00
 Gap=     0.133 Goal=   None    Shift=    0.000
 RMSDP=2.70D-06 MaxDP=1.40D-04 DE= 6.59D-07 OVMax= 2.88D-04

 Cycle  12  Pass 1  IDiag  1:
 RMSU=  7.79D-07    CP:  1.00D+00  1.01D+00  3.94D-01
 E= -1633.12367235142     Delta-E=       -0.000000935988 Rises=F Damp=F
 DIIS: error= 3.00D-06 at cycle   4 NSaved=   4.
 NSaved= 4 IEnMin= 4 EnMin= -1633.12367235142     IErMin= 4 ErrMin= 3.00D-06
 ErrMax= 3.00D-06  0.00D+00 EMaxC= 1.00D-01 BMatC= 1.39D-08 BMatP= 2.81D-07
 IDIUse=1 WtCom= 1.00D+00 WtEn= 0.00D+00
 Coeff-Com: -0.403D-02 0.371D+00 0.219D+00 0.415D+00
 Coeff:     -0.403D-02 0.371D+00 0.219D+00 0.415D+00
 Gap=     0.133 Goal=   None    Shift=    0.000
 RMSDP=3.43D-07 MaxDP=2.13D-05 DE=-9.36D-07 OVMax= 4.68D-05

 Cycle  13  Pass 1  IDiag  1:
 RMSU=  2.60D-07    CP:  1.00D+00  1.01D+00  4.16D-01  7.39D-01
 E= -1633.12367236480     Delta-E=       -0.000000013382 Rises=F Damp=F
 DIIS: error= 1.10D-06 at cycle   5 NSaved=   5.
 NSaved= 5 IEnMin= 5 EnMin= -1633.12367236480     IErMin= 5 ErrMin= 1.10D-06
 ErrMax= 1.10D-06  0.00D+00 EMaxC= 1.00D-01 BMatC= 8.35D-10 BMatP= 1.39D-08
 IDIUse=1 WtCom= 1.00D+00 WtEn= 0.00D+00
 Coeff-Com: -0.199D-02 0.172D+00 0.103D+00 0.247D+00 0.480D+00
 Coeff:     -0.199D-02 0.172D+00 0.103D+00 0.247D+00 0.480D+00
 Gap=     0.133 Goal=   None    Shift=    0.000
 RMSDP=9.99D-08 MaxDP=5.11D-06 DE=-1.34D-08 OVMax= 1.17D-05

 Cycle  14  Pass 1  IDiag  1:
 RMSU=  8.83D-08    CP:  1.00D+00  1.01D+00  4.16D-01  7.62D-01  8.37D-01
 E= -1633.12367236550     Delta-E=       -0.000000000705 Rises=F Damp=F
 DIIS: error= 3.56D-07 at cycle   6 NSaved=   6.
 NSaved= 6 IEnMin= 6 EnMin= -1633.12367236550     IErMin= 6 ErrMin= 3.56D-07
 ErrMax= 3.56D-07  0.00D+00 EMaxC= 1.00D-01 BMatC= 1.31D-10 BMatP= 8.35D-10
 IDIUse=1 WtCom= 1.00D+00 WtEn= 0.00D+00
 Coeff-Com: -0.417D-03 0.320D-01 0.193D-01 0.698D-01 0.303D+00 0.576D+00
 Coeff:     -0.417D-03 0.320D-01 0.193D-01 0.698D-01 0.303D+00 0.576D+00
 Gap=     0.133 Goal=   None    Shift=    0.000
 RMSDP=4.00D-08 MaxDP=1.44D-06 DE=-7.05D-10 OVMax= 4.30D-06

 Cycle  15  Pass 1  IDiag  1:
 RMSU=  3.14D-08    CP:  1.00D+00  1.01D+00  4.15D-01  7.65D-01  8.91D-01
                    CP:  7.75D-01
 E= -1633.12367236558     Delta-E=       -0.000000000075 Rises=F Damp=F
 DIIS: error= 1.11D-07 at cycle   7 NSaved=   7.
 NSaved= 7 IEnMin= 7 EnMin= -1633.12367236558     IErMin= 7 ErrMin= 1.11D-07
 ErrMax= 1.11D-07  0.00D+00 EMaxC= 1.00D-01 BMatC= 1.71D-11 BMatP= 1.31D-10
 IDIUse=1 WtCom= 1.00D+00 WtEn= 0.00D+00
 Coeff-Com: -0.218D-05-0.227D-02-0.122D-02 0.958D-02 0.114D+00 0.343D+00
 Coeff-Com:  0.537D+00
 Coeff:     -0.218D-05-0.227D-02-0.122D-02 0.958D-02 0.114D+00 0.343D+00
 Coeff:      0.537D+00
 Gap=     0.133 Goal=   None    Shift=    0.000
 RMSDP=1.51D-08 MaxDP=6.04D-07 DE=-7.55D-11 OVMax= 1.55D-06

 Cycle  16  Pass 1  IDiag  1:
 RMSU=  8.58D-09    CP:  1.00D+00  1.01D+00  4.15D-01  7.70D-01  8.91D-01
                    CP:  8.02D-01  6.41D-01
 E= -1633.12367236553     Delta-E=        0.000000000046 Rises=F Damp=F
 DIIS: error= 2.99D-08 at cycle   8 NSaved=   8.
 NSaved= 8 IEnMin= 7 EnMin= -1633.12367236558     IErMin= 8 ErrMin= 2.99D-08
 ErrMax= 2.99D-08  0.00D+00 EMaxC= 1.00D-01 BMatC= 1.86D-12 BMatP= 1.71D-11
 IDIUse=1 WtCom= 1.00D+00 WtEn= 0.00D+00
 Coeff-Com:  0.363D-04-0.434D-02-0.252D-02-0.211D-03 0.468D-01 0.167D+00
 Coeff-Com:  0.327D+00 0.466D+00
 Coeff:      0.363D-04-0.434D-02-0.252D-02-0.211D-03 0.468D-01 0.167D+00
 Coeff:      0.327D+00 0.466D+00
 Gap=     0.133 Goal=   None    Shift=    0.000
 RMSDP=4.39D-09 MaxDP=2.44D-07 DE= 4.64D-11 OVMax= 5.70D-07

 SCF Done:  E(RB3LYP) =  -1633.12367237     A.U. after   16 cycles
            NFock= 16  Conv=0.44D-08     -V/T= 2.0090
 KE= 1.618483656093D+03 PE=-1.040126265282D+04 EE= 3.861480616726D+03
 Leave Link  502 at Fri Jul 16 09:39:18 2021, MaxMem=   536870912 cpu:      2710.0
 (Enter /pbs_home/pkowalski/g09d01/g09/l601.exe)
 Copying SCF densities to generalized density rwf, IOpCl= 0 IROHF=0.

 **********************************************************************

            Population analysis using the SCF density.

 **********************************************************************

 Orbital symmetries:
       Occupied  (A) (A) (A) (A) (A) (A) (A) (A) (A) (A) (A) (A)
                 (A) (A) (A) (A) (A) (A) (A) (A) (A) (A) (A) (A)
                 (A) (A) (A) (A) (A) (A) (A) (A) (A) (A) (A) (A)
                 (A) (A) (A) (A) (A) (A) (A) (A) (A) (A) (A) (A)
                 (A) (A) (A) (A) (A) (A) (A) (A) (A) (A) (A) (A)
                 (A) (A) (A) (A) (A) (A) (A) (A) (A) (A) (A) (A)
                 (A) (A) (A) (A) (A) (A) (A) (A) (A) (A) (A) (A)
                 (A) (A) (A) (A) (A) (A) (A) (A) (A) (A) (A) (A)
                 (A) (A) (A) (A) (A) (A) (A) (A) (A) (A) (A) (A)
                 (A) (A) (A)
       Virtual   (A) (A) (A) (A) (A) (A) (A) (A) (A) (A) (A) (A)
                 (A) (A) (A) (A) (A) (A) (A) (A) (A) (A) (A) (A)
                 (A) (A) (A) (A) (A) (A) (A) (A) (A) (A) (A) (A)
                 (A) (A) (A) (A) (A) (A) (A) (A) (A) (A) (A) (A)
                 (A) (A) (A) (A) (A) (A) (A) (A) (A) (A) (A) (A)
                 (A) (A) (A) (A) (A) (A) (A) (A) (A) (A) (A) (A)
                 (A) (A) (A) (A) (A) (A) (A) (A) (A) (A) (A) (A)
                 (A) (A) (A) (A) (A) (A) (A) (A) (A) (A) (A) (A)
                 (A) (A) (A) (A) (A) (A) (A) (A) (A) (A) (A) (A)
                 (A) (A) (A) (A) (A) (A) (A) (A) (A) (A) (A) (A)
                 (A) (A) (A) (A) (A) (A) (A) (A) (A) (A) (A) (A)
                 (A) (A) (A) (A) (A) (A) (A) (A) (A) (A) (A) (A)
                 (A) (A) (A) (A) (A) (A) (A) (A) (A) (A) (A) (A)
                 (A) (A) (A) (A) (A) (A) (A) (A) (A) (A) (A) (A)
                 (A) (A) (A) (A) (A) (A) (A) (A) (A) (A) (A) (A)
                 (A) (A) (A) (A) (A) (A) (A) (A) (A) (A) (A) (A)
                 (A) (A) (A) (A) (A) (A) (A) (A) (A) (A) (A) (A)
                 (A) (A) (A) (A) (A) (A) (A) (A) (A) (A) (A) (A)
                 (A) (A) (A) (A) (A) (A) (A) (A) (A) (A) (A) (A)
                 (A) (A) (A) (A) (A) (A) (A) (A) (A) (A) (A) (A)
                 (A) (A) (A) (A) (A) (A) (A) (A) (A) (A) (A) (A)
                 (A) (A) (A) (A) (A) (A) (A) (A) (A) (A) (A) (A)
                 (A) (A) (A) (A) (A) (A) (A) (A) (A) (A) (A) (A)
                 (A) (A) (A) (A) (A) (A) (A) (A) (A) (A) (A) (A)
                 (A) (A) (A) (A) (A) (A) (A) (A) (A) (A) (A) (A)
                 (A) (A) (A) (A) (A) (A) (A) (A) (A) (A) (A) (A)
                 (A) (A) (A) (A) (A) (A) (A) (A) (A) (A) (A) (A)
                 (A) (A) (A) (A) (A) (A) (A) (A) (A) (A) (A) (A)
                 (A) (A) (A) (A) (A) (A) (A) (A) (A) (A) (A) (A)
                 (A) (A) (A) (A) (A) (A) (A) (A) (A) (A) (A) (A)
                 (A) (A) (A) (A) (A) (A) (A) (A) (A) (A) (A) (A)
                 (A) (A) (A) (A) (A) (A) (A) (A) (A) (A) (A) (A)
                 (A) (A) (A) (A) (A) (A) (A) (A) (A)
 The electronic state is 1-A.
 Alpha  occ. eigenvalues --  -24.72499 -24.72283 -24.72270 -24.72148 -24.72039
 Alpha  occ. eigenvalues --  -24.71596 -19.22632 -19.22517 -10.38263 -10.38131
 Alpha  occ. eigenvalues --  -10.38104 -10.28602 -10.28342 -10.25400 -10.25352
 Alpha  occ. eigenvalues --  -10.24666 -10.24402 -10.22807 -10.22509 -10.21738
 Alpha  occ. eigenvalues --  -10.21672 -10.20664 -10.20612 -10.20479 -10.20450
 Alpha  occ. eigenvalues --  -10.20070 -10.20048 -10.19898 -10.19858 -10.19747
 Alpha  occ. eigenvalues --  -10.19715  -1.26572  -1.24827  -1.23653  -1.20314
 Alpha  occ. eigenvalues --   -1.19511  -1.19025  -1.13665  -1.13520  -0.90784
 Alpha  occ. eigenvalues --   -0.86415  -0.86328  -0.82158  -0.81139  -0.77970
 Alpha  occ. eigenvalues --   -0.77838  -0.75851  -0.74694  -0.74299  -0.74015
 Alpha  occ. eigenvalues --   -0.70236  -0.69524  -0.65597  -0.64880  -0.63738
 Alpha  occ. eigenvalues --   -0.63670  -0.62208  -0.59697  -0.59503  -0.58582
 Alpha  occ. eigenvalues --   -0.58315  -0.58000  -0.57202  -0.55869  -0.55578
 Alpha  occ. eigenvalues --   -0.54003  -0.52913  -0.52664  -0.50723  -0.50498
 Alpha  occ. eigenvalues --   -0.50139  -0.49013  -0.48332  -0.48189  -0.47531
 Alpha  occ. eigenvalues --   -0.46398  -0.45859  -0.45593  -0.45071  -0.44896
 Alpha  occ. eigenvalues --   -0.44522  -0.44453  -0.43986  -0.43601  -0.43314
 Alpha  occ. eigenvalues --   -0.43112  -0.42973  -0.42868  -0.42561  -0.42376
 Alpha  occ. eigenvalues --   -0.42134  -0.42061  -0.41716  -0.41238  -0.39933
 Alpha  occ. eigenvalues --   -0.39415  -0.39010  -0.37489  -0.37452  -0.36650
 Alpha  occ. eigenvalues --   -0.36573  -0.35893  -0.35120  -0.34103  -0.33833
 Alpha  occ. eigenvalues --   -0.30613  -0.28359  -0.25635  -0.25556  -0.23778
 Alpha  occ. eigenvalues --   -0.21422
 Alpha virt. eigenvalues --   -0.08074  -0.04140  -0.03345  -0.00619  -0.00530
 Alpha virt. eigenvalues --    0.01556   0.03038   0.04468   0.04894   0.06289
 Alpha virt. eigenvalues --    0.06588   0.06751   0.08277   0.09781   0.10316
 Alpha virt. eigenvalues --    0.10426   0.11057   0.11439   0.11757   0.12874
 Alpha virt. eigenvalues --    0.13139   0.13838   0.14043   0.14855   0.15672
 Alpha virt. eigenvalues --    0.15853   0.16503   0.17094   0.17270   0.18094
 Alpha virt. eigenvalues --    0.19097   0.19513   0.20186   0.21091   0.21962
 Alpha virt. eigenvalues --    0.22465   0.23689   0.24698   0.25041   0.25715
 Alpha virt. eigenvalues --    0.25828   0.26389   0.27957   0.28690   0.28888
 Alpha virt. eigenvalues --    0.29716   0.30815   0.31028   0.31425   0.32204
 Alpha virt. eigenvalues --    0.32509   0.33171   0.33514   0.34820   0.35836
 Alpha virt. eigenvalues --    0.36304   0.37169   0.38142   0.39305   0.39954
 Alpha virt. eigenvalues --    0.41545   0.41795   0.42097   0.43001   0.43163
 Alpha virt. eigenvalues --    0.43333   0.44743   0.44823   0.45498   0.46638
 Alpha virt. eigenvalues --    0.46864   0.47284   0.47577   0.47680   0.48081
 Alpha virt. eigenvalues --    0.48134   0.49030   0.49777   0.50050   0.51170
 Alpha virt. eigenvalues --    0.51817   0.52905   0.53780   0.54205   0.54313
 Alpha virt. eigenvalues --    0.54488   0.55099   0.55322   0.56049   0.56744
 Alpha virt. eigenvalues --    0.56787   0.57847   0.58012   0.59465   0.59863
 Alpha virt. eigenvalues --    0.60142   0.61046   0.61435   0.62176   0.62497
 Alpha virt. eigenvalues --    0.63238   0.63506   0.64181   0.64597   0.65002
 Alpha virt. eigenvalues --    0.65551   0.65709   0.65946   0.66778   0.66907
 Alpha virt. eigenvalues --    0.67657   0.68462   0.68979   0.69705   0.69964
 Alpha virt. eigenvalues --    0.71073   0.71567   0.72269   0.72614   0.72811
 Alpha virt. eigenvalues --    0.73538   0.73675   0.74702   0.75198   0.75586
 Alpha virt. eigenvalues --    0.75932   0.76385   0.77061   0.77832   0.79217
 Alpha virt. eigenvalues --    0.79892   0.80577   0.81346   0.82554   0.83899
 Alpha virt. eigenvalues --    0.85557   0.86071   0.87337   0.87899   0.88943
 Alpha virt. eigenvalues --    0.89398   0.90416   0.92498   0.94797   0.95322
 Alpha virt. eigenvalues --    0.96220   0.97963   0.98531   1.01890   1.03025
 Alpha virt. eigenvalues --    1.03705   1.04548   1.06291   1.07511   1.08838
 Alpha virt. eigenvalues --    1.09602   1.10075   1.11292   1.11921   1.13085
 Alpha virt. eigenvalues --    1.13517   1.15348   1.17306   1.18504   1.19272
 Alpha virt. eigenvalues --    1.20220   1.20705   1.21511   1.22537   1.23218
 Alpha virt. eigenvalues --    1.24100   1.24251   1.24628   1.25198   1.25614
 Alpha virt. eigenvalues --    1.26467   1.26817   1.28182   1.28604   1.28968
 Alpha virt. eigenvalues --    1.30062   1.30918   1.32596   1.33054   1.33616
 Alpha virt. eigenvalues --    1.34218   1.35654   1.36067   1.37288   1.37624
 Alpha virt. eigenvalues --    1.38462   1.38823   1.40318   1.42911   1.43219
 Alpha virt. eigenvalues --    1.44056   1.44842   1.47541   1.47611   1.48473
 Alpha virt. eigenvalues --    1.49441   1.50341   1.50459   1.51775   1.53244
 Alpha virt. eigenvalues --    1.55998   1.56271   1.57276   1.58410   1.59405
 Alpha virt. eigenvalues --    1.60555   1.62311   1.64328   1.65423   1.66721
 Alpha virt. eigenvalues --    1.67013   1.67327   1.67668   1.68199   1.69010
 Alpha virt. eigenvalues --    1.69329   1.69715   1.71118   1.71515   1.72319
 Alpha virt. eigenvalues --    1.72416   1.73120   1.73259   1.74332   1.75034
 Alpha virt. eigenvalues --    1.75554   1.75679   1.75766   1.75950   1.76612
 Alpha virt. eigenvalues --    1.77563   1.77749   1.78592   1.78681   1.79091
 Alpha virt. eigenvalues --    1.79718   1.80532   1.80850   1.82109   1.83618
 Alpha virt. eigenvalues --    1.83850   1.84956   1.85182   1.86229   1.87333
 Alpha virt. eigenvalues --    1.87584   1.88209   1.91052   1.91831   1.92832
 Alpha virt. eigenvalues --    1.94642   1.95104   1.95612   1.95803   1.97429
 Alpha virt. eigenvalues --    1.97717   1.98890   1.99155   2.00161   2.00637
 Alpha virt. eigenvalues --    2.02233   2.03340   2.04236   2.04827   2.05201
 Alpha virt. eigenvalues --    2.05565   2.06458   2.07531   2.08599   2.09315
 Alpha virt. eigenvalues --    2.09782   2.11862   2.13103   2.13805   2.14304
 Alpha virt. eigenvalues --    2.14513   2.15157   2.16144   2.16492   2.17141
 Alpha virt. eigenvalues --    2.18155   2.18396   2.19039   2.20516   2.20933
 Alpha virt. eigenvalues --    2.21749   2.23414   2.23741   2.26064   2.26194
 Alpha virt. eigenvalues --    2.27499   2.27794   2.28095   2.28382   2.30777
 Alpha virt. eigenvalues --    2.31774   2.34731   2.35692   2.36441   2.37556
 Alpha virt. eigenvalues --    2.37884   2.39388   2.39951   2.41979   2.44466
 Alpha virt. eigenvalues --    2.45639   2.47046   2.49683   2.50481   2.50565
 Alpha virt. eigenvalues --    2.51190   2.52389   2.56347   2.56618   2.58317
 Alpha virt. eigenvalues --    2.58659   2.60618   2.62002   2.63174   2.64752
 Alpha virt. eigenvalues --    2.66630   2.67740   2.68750   2.69852   2.72450
 Alpha virt. eigenvalues --    2.74190   2.74571   2.77705   2.79163   2.81518
 Alpha virt. eigenvalues --    2.82636   2.83006   2.84042   2.85969   2.86651
 Alpha virt. eigenvalues --    2.92472   2.93562   2.93775   2.96556   2.96793
 Alpha virt. eigenvalues --    2.97507   2.97788   2.99062   3.00812   3.02014
 Alpha virt. eigenvalues --    3.04046   3.04693   3.04811   3.04908   3.05237
 Alpha virt. eigenvalues --    3.05276   3.05781   3.06852   3.08918   3.09697
 Alpha virt. eigenvalues --    3.10470   3.12268   3.13606   3.14848   3.15544
 Alpha virt. eigenvalues --    3.17558   3.18058   3.19579   3.19846   3.20853
 Alpha virt. eigenvalues --    3.23867   3.24879   3.25836   3.29646   3.33806
 Alpha virt. eigenvalues --    3.34412   3.34753   3.38144   3.38747   3.39572
 Alpha virt. eigenvalues --    3.43729   3.50681   3.51039   3.51777   3.52072
 Alpha virt. eigenvalues --    3.64698   3.69240   3.70999   3.73559   3.73644
 Alpha virt. eigenvalues --    3.82163   3.85309   3.85459
          Condensed to atoms (all electrons):
               1          2          3          4          5          6
     1  C    5.579778   0.235568  -0.019017  -0.076549   0.411190   0.022806
     2  C    0.235568   5.511488   0.119237  -0.085446   0.007257   0.059516
     3  C   -0.019017   0.119237   5.274972   0.387824  -0.163612   0.224564
     4  O   -0.076549  -0.085446   0.387824   7.670305   0.371737  -0.052847
     5  C    0.411190   0.007257  -0.163612   0.371737   5.074115   0.000988
     6  C    0.022806   0.059516   0.224564  -0.052847   0.000988   5.204745
     7  C    0.159918  -0.063212   0.030227   0.004474  -0.099530  -0.000328
     8  C   -0.021663  -0.024516   0.000396  -0.000039   0.006066  -0.000011
     9  C   -0.083974   0.006485  -0.000090   0.000063  -0.024717   0.000010
    10  C    0.005074   0.001672  -0.000002   0.000001  -0.000846  -0.000001
    11  C    0.015551  -0.000676   0.000008   0.000000   0.000205   0.000000
    12  F   -0.007344  -0.001975  -0.000012   0.000000  -0.000053   0.000000
    13  F    0.002726  -0.007637  -0.000198   0.000000  -0.000470   0.000002
    14  F   -0.001747  -0.000019   0.000001   0.000000   0.000003   0.000000
    15  F   -0.000110   0.000002   0.000000   0.000000   0.000000   0.000000
    16  F   -0.000064   0.000000   0.000000   0.000000  -0.000002   0.000000
    17  F   -0.000388   0.000001   0.000000   0.000000   0.000000   0.000000
    18  C    0.000109  -0.000452   0.000137  -0.000163  -0.009422  -0.000003
    19  C   -0.008069   0.000717   0.000015   0.000002   0.005552   0.000002
    20  C    0.003102  -0.000313  -0.000580  -0.000564   0.001902   0.000059
    21  H    0.000283  -0.000053  -0.000009   0.000000   0.000352  -0.000001
    22  H    0.000710  -0.000026   0.000478   0.001352   0.002868   0.000012
    23  H   -0.001403  -0.001433   0.000445   0.000150  -0.006577  -0.000160
    24  C   -0.067619   0.016154   0.000357  -0.043461   0.449678  -0.000600
    25  H    0.004083  -0.000771   0.000402   0.001152  -0.001839   0.000028
    26  H   -0.017589  -0.000015   0.000066   0.002561   0.015381   0.000017
    27  H    0.004765  -0.000492   0.000555  -0.000035  -0.011952   0.000004
    28  C    0.000724  -0.169238   0.150449   0.003277   0.000027   0.241264
    29  C    0.001046   0.000013  -0.000002   0.000000  -0.000391   0.000000
    30  C   -0.000001  -0.000002   0.000001  -0.000001   0.000153   0.000000
    31  O    0.000028   0.000000   0.000000   0.000000  -0.000282   0.000000
    32  C    0.000002   0.000000   0.000000   0.000000  -0.000005   0.000000
    33  C    0.015478   0.127587  -0.176712  -0.000072  -0.000587   0.121241
    34  C   -0.109625   0.238257   0.049861   0.005631   0.023435  -0.142729
    35  H   -0.020316  -0.078231   0.016702  -0.000107  -0.000024  -0.002716
    36  H    0.000006  -0.002379   0.017576  -0.000061   0.000006  -0.077404
    37  H   -0.000436   0.017543  -0.001711   0.000005   0.000016   0.015406
    38  H   -0.000623   0.022978  -0.086682  -0.001794  -0.000251   0.448351
    39  C    0.000059   0.000001   0.000000   0.000000  -0.000058   0.000000
    40  C    0.000000   0.000000   0.000000   0.000000   0.000000   0.000000
    41  C    0.000000   0.000000   0.000000   0.000000   0.000000   0.000000
    42  H    0.000000   0.000000   0.000000   0.000000   0.000000   0.000000
    43  H    0.000000   0.000000   0.000000   0.000000   0.000000   0.000000
    44  H    0.000000   0.000000   0.000000   0.000000   0.000000   0.000000
    45  H   -0.000001   0.000000   0.000000   0.000000  -0.000001   0.000000
               7          8          9         10         11         12
     1  C    0.159918  -0.021663  -0.083974   0.005074   0.015551  -0.007344
     2  C   -0.063212  -0.024516   0.006485   0.001672  -0.000676  -0.001975
     3  C    0.030227   0.000396  -0.000090  -0.000002   0.000008  -0.000012
     4  O    0.004474  -0.000039   0.000063   0.000001   0.000000   0.000000
     5  C   -0.099530   0.006066  -0.024717  -0.000846   0.000205  -0.000053
     6  C   -0.000328  -0.000011   0.000010  -0.000001   0.000000   0.000000
     7  C    5.992365  -0.150747   0.311843   0.037301   0.070891  -0.032543
     8  C   -0.150747   5.233676   0.075055   0.004345  -0.120434   0.285645
     9  C    0.311843   0.075055   6.004203   0.002689  -0.092844  -0.006086
    10  C    0.037301   0.004345   0.002689   4.962500   0.038389  -0.022372
    11  C    0.070891  -0.120434  -0.092844   0.038389   5.124335   0.007719
    12  F   -0.032543   0.285645  -0.006086  -0.022372   0.007719   8.998292
    13  F   -0.050504   0.333775   0.003174  -0.027888   0.005098  -0.029877
    14  F    0.007120  -0.041965   0.001858   0.329308  -0.040932   0.000248
    15  F    0.004602  -0.041464   0.004887   0.350794  -0.038846  -0.000399
    16  F    0.002801   0.005446  -0.037850  -0.031052   0.325601  -0.000003
    17  F   -0.014302   0.009964  -0.031268  -0.028617   0.316397  -0.000397
    18  C   -0.017115   0.000462  -0.095400  -0.000011   0.002666   0.000042
    19  C   -0.079049   0.011223   0.139897   0.014115  -0.043924  -0.000581
    20  C   -0.003945  -0.000890  -0.014790   0.000073  -0.000756  -0.000194
    21  H    0.000290   0.000075  -0.000458  -0.000007   0.000049  -0.000001
    22  H   -0.001666  -0.000098   0.002070   0.000007  -0.000007   0.000003
    23  H   -0.000277   0.000477   0.009870  -0.000092   0.000557   0.001433
    24  C   -0.014067  -0.000582  -0.003454   0.000000   0.000144  -0.000002
    25  H    0.001994   0.000021  -0.001499  -0.000005  -0.000033   0.000000
    26  H    0.006994  -0.000161   0.001819   0.000225  -0.000764   0.000003
    27  H   -0.000349   0.000023   0.000386   0.000005   0.000011   0.000000
    28  C   -0.000064   0.000029  -0.000002   0.000000   0.000000  -0.000001
    29  C    0.010740  -0.000096  -0.085515  -0.000713  -0.009567  -0.000005
    30  C   -0.000073  -0.000004   0.031549   0.000000   0.000256   0.000000
    31  O    0.000031   0.000000   0.004648   0.000000   0.000031   0.000000
    32  C   -0.000001   0.000000  -0.000499   0.000000  -0.000006   0.000000
    33  C   -0.000056  -0.000532   0.000026  -0.000003   0.000000   0.000310
    34  C   -0.035569   0.005981  -0.000363   0.000271  -0.000031  -0.003035
    35  H   -0.000807   0.005152  -0.000326   0.001179  -0.000258   0.017080
    36  H    0.000000   0.000000   0.000000   0.000000   0.000000   0.000000
    37  H    0.000012  -0.000011   0.000000   0.000000   0.000000  -0.000011
    38  H    0.000005   0.000000   0.000000   0.000000   0.000000   0.000000
    39  C   -0.000322  -0.000020  -0.026381   0.000210   0.000301   0.000000
    40  C    0.000013   0.000000  -0.000404  -0.000001   0.000068   0.000000
    41  C   -0.000001   0.000000   0.000009   0.000000  -0.000014   0.000000
    42  H    0.000000   0.000000  -0.000006   0.000000   0.000003   0.000000
    43  H    0.000000   0.000000   0.000000   0.000000   0.000000   0.000000
    44  H    0.000000   0.000000   0.000005   0.000000   0.000000   0.000000
    45  H   -0.000025   0.000032   0.006920   0.000165  -0.001943   0.000000
              13         14         15         16         17         18
     1  C    0.002726  -0.001747  -0.000110  -0.000064  -0.000388   0.000109
     2  C   -0.007637  -0.000019   0.000002   0.000000   0.000001  -0.000452
     3  C   -0.000198   0.000001   0.000000   0.000000   0.000000   0.000137
     4  O    0.000000   0.000000   0.000000   0.000000   0.000000  -0.000163
     5  C   -0.000470   0.000003   0.000000  -0.000002   0.000000  -0.009422
     6  C    0.000002   0.000000   0.000000   0.000000   0.000000  -0.000003
     7  C   -0.050504   0.007120   0.004602   0.002801  -0.014302  -0.017115
     8  C    0.333775  -0.041965  -0.041464   0.005446   0.009964   0.000462
     9  C    0.003174   0.001858   0.004887  -0.037850  -0.031268  -0.095400
    10  C   -0.027888   0.329308   0.350794  -0.031052  -0.028617  -0.000011
    11  C    0.005098  -0.040932  -0.038846   0.325601   0.316397   0.002666
    12  F   -0.029877   0.000248  -0.000399  -0.000003  -0.000397   0.000042
    13  F    8.968712  -0.001463  -0.000008  -0.000001  -0.000002   0.000001
    14  F   -0.001463   8.985565  -0.033544  -0.001274   0.000241  -0.000008
    15  F   -0.000008  -0.033544   8.947687  -0.000008  -0.000246   0.000000
    16  F   -0.000001  -0.001274  -0.000008   8.960176  -0.032455  -0.000018
    17  F   -0.000002   0.000241  -0.000246  -0.032455   8.983154  -0.000393
    18  C    0.000001  -0.000008   0.000000  -0.000018  -0.000393   5.035480
    19  C   -0.000095  -0.001221  -0.000094  -0.011824   0.001700   0.419173
    20  C   -0.000002   0.000000   0.000000  -0.000002  -0.000161   0.451639
    21  H    0.000000   0.000000   0.000000   0.000000   0.000006  -0.011093
    22  H    0.000000   0.000000   0.000000   0.000000   0.000001  -0.003239
    23  H    0.000030  -0.000001  -0.000001   0.000003   0.000233   0.018136
    24  C   -0.000009  -0.000022   0.000000   0.000003  -0.000001   0.002455
    25  H    0.000000   0.000000   0.000000   0.000000   0.000000   0.002572
    26  H   -0.000007   0.000031   0.000000  -0.000017   0.000006  -0.006952
    27  H    0.000000   0.000000   0.000000   0.000000   0.000000   0.000389
    28  C    0.000001   0.000000   0.000000   0.000000   0.000000   0.000000
    29  C    0.000000   0.000066   0.000001  -0.000152  -0.002077   0.022452
    30  C    0.000000   0.000001   0.000000   0.000073   0.000003  -0.163583
    31  O    0.000000   0.000000   0.000000   0.000000   0.000000   0.370967
    32  C    0.000000   0.000000   0.000000  -0.000006   0.000001   0.000787
    33  C   -0.000120   0.000000   0.000000   0.000000   0.000000   0.000000
    34  C    0.005029  -0.000005  -0.000001   0.000000  -0.000001  -0.000025
    35  H    0.002335  -0.000010  -0.000015   0.000000   0.000002  -0.000006
    36  H    0.000000   0.000000   0.000000   0.000000   0.000000   0.000000
    37  H   -0.000007   0.000000   0.000000   0.000000   0.000000   0.000000
    38  H    0.000000   0.000000   0.000000   0.000000   0.000000   0.000000
    39  C    0.000000  -0.000080   0.000000  -0.001175  -0.000041   0.022187
    40  C    0.000000   0.000000   0.000000   0.000242   0.000002  -0.000623
    41  C    0.000000   0.000000   0.000000   0.000001   0.000000   0.000015
    42  H    0.000000   0.000000   0.000000  -0.000012   0.000000   0.000020
    43  H    0.000000   0.000000   0.000000   0.000000   0.000000   0.000005
    44  H    0.000000   0.000000   0.000000   0.000000   0.000000  -0.000214
    45  H    0.000000   0.000283   0.000002   0.015280   0.000176  -0.000514
              19         20         21         22         23         24
     1  C   -0.008069   0.003102   0.000283   0.000710  -0.001403  -0.067619
     2  C    0.000717  -0.000313  -0.000053  -0.000026  -0.001433   0.016154
     3  C    0.000015  -0.000580  -0.000009   0.000478   0.000445   0.000357
     4  O    0.000002  -0.000564   0.000000   0.001352   0.000150  -0.043461
     5  C    0.005552   0.001902   0.000352   0.002868  -0.006577   0.449678
     6  C    0.000002   0.000059  -0.000001   0.000012  -0.000160  -0.000600
     7  C   -0.079049  -0.003945   0.000290  -0.001666  -0.000277  -0.014067
     8  C    0.011223  -0.000890   0.000075  -0.000098   0.000477  -0.000582
     9  C    0.139897  -0.014790  -0.000458   0.002070   0.009870  -0.003454
    10  C    0.014115   0.000073  -0.000007   0.000007  -0.000092   0.000000
    11  C   -0.043924  -0.000756   0.000049  -0.000007   0.000557   0.000144
    12  F   -0.000581  -0.000194  -0.000001   0.000003   0.001433  -0.000002
    13  F   -0.000095  -0.000002   0.000000   0.000000   0.000030  -0.000009
    14  F   -0.001221   0.000000   0.000000   0.000000  -0.000001  -0.000022
    15  F   -0.000094   0.000000   0.000000   0.000000  -0.000001   0.000000
    16  F   -0.011824  -0.000002   0.000000   0.000000   0.000003   0.000003
    17  F    0.001700  -0.000161   0.000006   0.000001   0.000233  -0.000001
    18  C    0.419173   0.451639  -0.011093  -0.003239   0.018136   0.002455
    19  C    5.693987  -0.069603   0.004778   0.004155  -0.020370  -0.001744
    20  C   -0.069603   4.465811   0.360670   0.346469   0.364910  -0.000343
    21  H    0.004778   0.360670   0.639177  -0.019750  -0.017665   0.000015
    22  H    0.004155   0.346469  -0.019750   0.644993  -0.016445  -0.000863
    23  H   -0.020370   0.364910  -0.017665  -0.016445   0.611891   0.000145
    24  C   -0.001744  -0.000343   0.000015  -0.000863   0.000145   4.458719
    25  H   -0.000263  -0.000843  -0.000065   0.000335   0.000190   0.347559
    26  H   -0.001097   0.000171  -0.000027   0.000198  -0.000014   0.371793
    27  H    0.000477   0.000014   0.000003  -0.000059  -0.000025   0.360083
    28  C    0.000000  -0.000002   0.000001  -0.000011  -0.000015   0.000011
    29  C    0.217400   0.016543  -0.000530  -0.000800  -0.000260  -0.001450
    30  C   -0.026051   0.000534   0.000485   0.000479   0.000111  -0.000746
    31  O   -0.077149  -0.042817   0.000166   0.000981   0.002588  -0.000624
    32  C    0.024300  -0.000588   0.000010   0.000027   0.000017   0.000078
    33  C   -0.000001  -0.000018  -0.000001   0.000017   0.000080   0.000002
    34  C    0.000011  -0.000223   0.000001  -0.000117   0.001611  -0.000009
    35  H    0.000039  -0.000013   0.000000  -0.000005   0.000185   0.000010
    36  H    0.000000   0.000000   0.000000   0.000000   0.000000   0.000000
    37  H    0.000000   0.000000   0.000000   0.000000  -0.000001   0.000000
    38  H    0.000000  -0.000001   0.000000   0.000004  -0.000003   0.000003
    39  C   -0.118557  -0.000045   0.000003   0.000009  -0.000021  -0.000276
    40  C    0.017447   0.000001   0.000000   0.000000   0.000000  -0.000025
    41  C    0.000143   0.000011  -0.000001  -0.000001  -0.000001  -0.000002
    42  H   -0.000446   0.000000   0.000000   0.000000   0.000000   0.000000
    43  H    0.000011   0.000000   0.000000   0.000000   0.000000   0.000000
    44  H   -0.000670   0.000001   0.000006   0.000003   0.000000  -0.000003
    45  H   -0.024748   0.000000   0.000000   0.000000  -0.000002  -0.000030
              25         26         27         28         29         30
     1  C    0.004083  -0.017589   0.004765   0.000724   0.001046  -0.000001
     2  C   -0.000771  -0.000015  -0.000492  -0.169238   0.000013  -0.000002
     3  C    0.000402   0.000066   0.000555   0.150449  -0.000002   0.000001
     4  O    0.001152   0.002561  -0.000035   0.003277   0.000000  -0.000001
     5  C   -0.001839   0.015381  -0.011952   0.000027  -0.000391   0.000153
     6  C    0.000028   0.000017   0.000004   0.241264   0.000000   0.000000
     7  C    0.001994   0.006994  -0.000349  -0.000064   0.010740  -0.000073
     8  C    0.000021  -0.000161   0.000023   0.000029  -0.000096  -0.000004
     9  C   -0.001499   0.001819   0.000386  -0.000002  -0.085515   0.031549
    10  C   -0.000005   0.000225   0.000005   0.000000  -0.000713   0.000000
    11  C   -0.000033  -0.000764   0.000011   0.000000  -0.009567   0.000256
    12  F    0.000000   0.000003   0.000000  -0.000001  -0.000005   0.000000
    13  F    0.000000  -0.000007   0.000000   0.000001   0.000000   0.000000
    14  F    0.000000   0.000031   0.000000   0.000000   0.000066   0.000001
    15  F    0.000000   0.000000   0.000000   0.000000   0.000001   0.000000
    16  F    0.000000  -0.000017   0.000000   0.000000  -0.000152   0.000073
    17  F    0.000000   0.000006   0.000000   0.000000  -0.002077   0.000003
    18  C    0.002572  -0.006952   0.000389   0.000000   0.022452  -0.163583
    19  C   -0.000263  -0.001097   0.000477   0.000000   0.217400  -0.026051
    20  C   -0.000843   0.000171   0.000014  -0.000002   0.016543   0.000534
    21  H   -0.000065  -0.000027   0.000003   0.000001  -0.000530   0.000485
    22  H    0.000335   0.000198  -0.000059  -0.000011  -0.000800   0.000479
    23  H    0.000190  -0.000014  -0.000025  -0.000015  -0.000260   0.000111
    24  C    0.347559   0.371793   0.360083   0.000011  -0.001450  -0.000746
    25  H    0.640569  -0.016663  -0.019535  -0.000001  -0.000170   0.000800
    26  H   -0.016663   0.609034  -0.017882  -0.000001  -0.001400   0.000324
    27  H   -0.019535  -0.017882   0.641179  -0.000001  -0.000089  -0.000016
    28  C   -0.000001  -0.000001  -0.000001   5.126389   0.000000   0.000000
    29  C   -0.000170  -0.001400  -0.000089   0.000000   5.495738   0.103533
    30  C    0.000800   0.000324  -0.000016   0.000000   0.103533   5.293488
    31  O    0.001871   0.000161   0.000001   0.000000  -0.087441   0.389753
    32  C    0.000052  -0.000246  -0.000001   0.000000   0.061803   0.216899
    33  C    0.000000   0.000000  -0.000001   0.213873   0.000000   0.000000
    34  C    0.000006  -0.000013   0.000004   0.109778   0.000001   0.000000
    35  H    0.000000  -0.000001   0.000000   0.015731   0.000001   0.000000
    36  H    0.000000   0.000000   0.000000   0.446944   0.000000   0.000000
    37  H    0.000000   0.000000   0.000000  -0.077597   0.000000   0.000000
    38  H    0.000003   0.000000   0.000007  -0.081310   0.000000   0.000000
    39  C   -0.000284   0.002348   0.000015   0.000000   0.246891   0.051429
    40  C    0.000042   0.000073  -0.000002   0.000000   0.131960  -0.175745
    41  C   -0.000031  -0.000027   0.000002   0.000000  -0.169338   0.150942
    42  H    0.000000   0.000000   0.000000   0.000000   0.017162  -0.001700
    43  H    0.000000  -0.000001   0.000000   0.000000  -0.002351   0.017593
    44  H    0.000009  -0.000004   0.000000   0.000000   0.022963  -0.086335
    45  H   -0.000012   0.000303   0.000004   0.000000  -0.071152   0.018117
              31         32         33         34         35         36
     1  C    0.000028   0.000002   0.015478  -0.109625  -0.020316   0.000006
     2  C    0.000000   0.000000   0.127587   0.238257  -0.078231  -0.002379
     3  C    0.000000   0.000000  -0.176712   0.049861   0.016702   0.017576
     4  O    0.000000   0.000000  -0.000072   0.005631  -0.000107  -0.000061
     5  C   -0.000282  -0.000005  -0.000587   0.023435  -0.000024   0.000006
     6  C    0.000000   0.000000   0.121241  -0.142729  -0.002716  -0.077404
     7  C    0.000031  -0.000001  -0.000056  -0.035569  -0.000807   0.000000
     8  C    0.000000   0.000000  -0.000532   0.005981   0.005152   0.000000
     9  C    0.004648  -0.000499   0.000026  -0.000363  -0.000326   0.000000
    10  C    0.000000   0.000000  -0.000003   0.000271   0.001179   0.000000
    11  C    0.000031  -0.000006   0.000000  -0.000031  -0.000258   0.000000
    12  F    0.000000   0.000000   0.000310  -0.003035   0.017080   0.000000
    13  F    0.000000   0.000000  -0.000120   0.005029   0.002335   0.000000
    14  F    0.000000   0.000000   0.000000  -0.000005  -0.000010   0.000000
    15  F    0.000000   0.000000   0.000000  -0.000001  -0.000015   0.000000
    16  F    0.000000  -0.000006   0.000000   0.000000   0.000000   0.000000
    17  F    0.000000   0.000001   0.000000  -0.000001   0.000002   0.000000
    18  C    0.370967   0.000787   0.000000  -0.000025  -0.000006   0.000000
    19  C   -0.077149   0.024300  -0.000001   0.000011   0.000039   0.000000
    20  C   -0.042817  -0.000588  -0.000018  -0.000223  -0.000013   0.000000
    21  H    0.000166   0.000010  -0.000001   0.000001   0.000000   0.000000
    22  H    0.000981   0.000027   0.000017  -0.000117  -0.000005   0.000000
    23  H    0.002588   0.000017   0.000080   0.001611   0.000185   0.000000
    24  C   -0.000624   0.000078   0.000002  -0.000009   0.000010   0.000000
    25  H    0.001871   0.000052   0.000000   0.000006   0.000000   0.000000
    26  H    0.000161  -0.000246   0.000000  -0.000013  -0.000001   0.000000
    27  H    0.000001  -0.000001  -0.000001   0.000004   0.000000   0.000000
    28  C    0.000000   0.000000   0.213873   0.109778   0.015731   0.446944
    29  C   -0.087441   0.061803   0.000000   0.000001   0.000001   0.000000
    30  C    0.389753   0.216899   0.000000   0.000000   0.000000   0.000000
    31  O    7.672914  -0.053669   0.000000   0.000000   0.000000   0.000000
    32  C   -0.053669   5.210938   0.000000   0.000000   0.000000   0.000000
    33  C    0.000000   0.000000   5.122169   0.239774  -0.070862  -0.075232
    34  C    0.000000   0.000000   0.239774   5.282709   0.446708   0.016039
    35  H    0.000000   0.000000  -0.070862   0.446708   0.708920  -0.000277
    36  H    0.000000   0.000000  -0.075232   0.016039  -0.000277   0.716634
    37  H    0.000000   0.000000   0.440480  -0.071069  -0.013929  -0.013322
    38  H    0.000000   0.000000   0.015590  -0.002593   0.000031  -0.014135
    39  C    0.005730  -0.141869   0.000000   0.000000   0.000000   0.000000
    40  C   -0.000113   0.120239   0.000000   0.000000   0.000000   0.000000
    41  C    0.003331   0.241553   0.000000   0.000000   0.000000   0.000000
    42  H    0.000005   0.015357   0.000000   0.000000   0.000000   0.000000
    43  H   -0.000061  -0.077044   0.000000   0.000000   0.000000   0.000000
    44  H   -0.001731   0.447929   0.000000   0.000000   0.000000   0.000000
    45  H   -0.000105  -0.002739   0.000000   0.000000   0.000000   0.000000
              37         38         39         40         41         42
     1  C   -0.000436  -0.000623   0.000059   0.000000   0.000000   0.000000
     2  C    0.017543   0.022978   0.000001   0.000000   0.000000   0.000000
     3  C   -0.001711  -0.086682   0.000000   0.000000   0.000000   0.000000
     4  O    0.000005  -0.001794   0.000000   0.000000   0.000000   0.000000
     5  C    0.000016  -0.000251  -0.000058   0.000000   0.000000   0.000000
     6  C    0.015406   0.448351   0.000000   0.000000   0.000000   0.000000
     7  C    0.000012   0.000005  -0.000322   0.000013  -0.000001   0.000000
     8  C   -0.000011   0.000000  -0.000020   0.000000   0.000000   0.000000
     9  C    0.000000   0.000000  -0.026381  -0.000404   0.000009  -0.000006
    10  C    0.000000   0.000000   0.000210  -0.000001   0.000000   0.000000
    11  C    0.000000   0.000000   0.000301   0.000068  -0.000014   0.000003
    12  F   -0.000011   0.000000   0.000000   0.000000   0.000000   0.000000
    13  F   -0.000007   0.000000   0.000000   0.000000   0.000000   0.000000
    14  F    0.000000   0.000000  -0.000080   0.000000   0.000000   0.000000
    15  F    0.000000   0.000000   0.000000   0.000000   0.000000   0.000000
    16  F    0.000000   0.000000  -0.001175   0.000242   0.000001  -0.000012
    17  F    0.000000   0.000000  -0.000041   0.000002   0.000000   0.000000
    18  C    0.000000   0.000000   0.022187  -0.000623   0.000015   0.000020
    19  C    0.000000   0.000000  -0.118557   0.017447   0.000143  -0.000446
    20  C    0.000000  -0.000001  -0.000045   0.000001   0.000011   0.000000
    21  H    0.000000   0.000000   0.000003   0.000000  -0.000001   0.000000
    22  H    0.000000   0.000004   0.000009   0.000000  -0.000001   0.000000
    23  H   -0.000001  -0.000003  -0.000021   0.000000  -0.000001   0.000000
    24  C    0.000000   0.000003  -0.000276  -0.000025  -0.000002   0.000000
    25  H    0.000000   0.000003  -0.000284   0.000042  -0.000031   0.000000
    26  H    0.000000   0.000000   0.002348   0.000073  -0.000027   0.000000
    27  H    0.000000   0.000007   0.000015  -0.000002   0.000002   0.000000
    28  C   -0.077597  -0.081310   0.000000   0.000000   0.000000   0.000000
    29  C    0.000000   0.000000   0.246891   0.131960  -0.169338   0.017162
    30  C    0.000000   0.000000   0.051429  -0.175745   0.150942  -0.001700
    31  O    0.000000   0.000000   0.005730  -0.000113   0.003331   0.000005
    32  C    0.000000   0.000000  -0.141869   0.120239   0.241553   0.015357
    33  C    0.440480   0.015590   0.000000   0.000000   0.000000   0.000000
    34  C   -0.071069  -0.002593   0.000000   0.000000   0.000000   0.000000
    35  H   -0.013929   0.000031   0.000000   0.000000   0.000000   0.000000
    36  H   -0.013322  -0.014135   0.000000   0.000000   0.000000   0.000000
    37  H    0.722678  -0.000250   0.000000   0.000000   0.000000   0.000000
    38  H   -0.000250   0.725537   0.000000   0.000000   0.000000   0.000000
    39  C    0.000000   0.000000   5.280878   0.244627   0.108607  -0.070965
    40  C    0.000000   0.000000   0.244627   5.115298   0.213650   0.439940
    41  C    0.000000   0.000000   0.108607   0.213650   5.127767  -0.077201
    42  H    0.000000   0.000000  -0.070965   0.439940  -0.077201   0.723199
    43  H    0.000000   0.000000   0.015765  -0.075004   0.446464  -0.013319
    44  H    0.000000   0.000000  -0.002549   0.015556  -0.081320  -0.000250
    45  H    0.000000   0.000000   0.445138  -0.072444   0.015667  -0.013606
              43         44         45
     1  C    0.000000   0.000000  -0.000001
     2  C    0.000000   0.000000   0.000000
     3  C    0.000000   0.000000   0.000000
     4  O    0.000000   0.000000   0.000000
     5  C    0.000000   0.000000  -0.000001
     6  C    0.000000   0.000000   0.000000
     7  C    0.000000   0.000000  -0.000025
     8  C    0.000000   0.000000   0.000032
     9  C    0.000000   0.000005   0.006920
    10  C    0.000000   0.000000   0.000165
    11  C    0.000000   0.000000  -0.001943
    12  F    0.000000   0.000000   0.000000
    13  F    0.000000   0.000000   0.000000
    14  F    0.000000   0.000000   0.000283
    15  F    0.000000   0.000000   0.000002
    16  F    0.000000   0.000000   0.015280
    17  F    0.000000   0.000000   0.000176
    18  C    0.000005  -0.000214  -0.000514
    19  C    0.000011  -0.000670  -0.024748
    20  C    0.000000   0.000001   0.000000
    21  H    0.000000   0.000006   0.000000
    22  H    0.000000   0.000003   0.000000
    23  H    0.000000   0.000000  -0.000002
    24  C    0.000000  -0.000003  -0.000030
    25  H    0.000000   0.000009  -0.000012
    26  H   -0.000001  -0.000004   0.000303
    27  H    0.000000   0.000000   0.000004
    28  C    0.000000   0.000000   0.000000
    29  C   -0.002351   0.022963  -0.071152
    30  C    0.017593  -0.086335   0.018117
    31  O   -0.000061  -0.001731  -0.000105
    32  C   -0.077044   0.447929  -0.002739
    33  C    0.000000   0.000000   0.000000
    34  C    0.000000   0.000000   0.000000
    35  H    0.000000   0.000000   0.000000
    36  H    0.000000   0.000000   0.000000
    37  H    0.000000   0.000000   0.000000
    38  H    0.000000   0.000000   0.000000
    39  C    0.015765  -0.002549   0.445138
    40  C   -0.075004   0.015556  -0.072444
    41  C    0.446464  -0.081320   0.015667
    42  H   -0.013319  -0.000250  -0.013606
    43  H    0.716920  -0.014141  -0.000290
    44  H   -0.014141   0.725700   0.000032
    45  H   -0.000290   0.000032   0.710350
 Mulliken charges:
               1
     1  C   -0.026470
     2  C    0.072409
     3  C    0.174355
     4  O   -0.187396
     5  C   -0.050314
     6  C   -0.062214
     7  C   -0.077067
     8  C    0.425390
     9  C   -0.101539
    10  C    0.363290
    11  C    0.442753
    12  F   -0.205884
    13  F   -0.202594
    14  F   -0.202433
    15  F   -0.193239
    16  F   -0.193712
    17  F   -0.201537
    18  C   -0.040457
    19  C   -0.069586
    20  C    0.124783
    21  H    0.043289
    22  H    0.037916
    23  H    0.051702
    24  C    0.128723
    25  H    0.040326
    26  H    0.051371
    27  H    0.042511
    28  C    0.019744
    29  C    0.085188
    30  C    0.177735
    31  O   -0.189216
    32  C   -0.063319
    33  C    0.027566
    34  C   -0.059698
    35  H   -0.026169
    36  H   -0.014395
    37  H   -0.017793
    38  H   -0.024868
    39  C   -0.061554
    40  C    0.025203
    41  C    0.019774
    42  H   -0.018178
    43  H   -0.014547
    44  H   -0.024988
    45  H   -0.024860
 Sum of Mulliken charges =   0.00000
 Mulliken charges with hydrogens summed into heavy atoms:
               1
     1  C   -0.026470
     2  C    0.072409
     3  C    0.174355
     4  O   -0.187396
     5  C   -0.050314
     6  C   -0.087082
     7  C   -0.077067
     8  C    0.425390
     9  C   -0.101539
    10  C    0.363290
    11  C    0.442753
    12  F   -0.205884
    13  F   -0.202594
    14  F   -0.202433
    15  F   -0.193239
    16  F   -0.193712
    17  F   -0.201537
    18  C   -0.040457
    19  C   -0.069586
    20  C    0.257690
    24  C    0.262930
    28  C    0.005348
    29  C    0.085188
    30  C    0.177735
    31  O   -0.189216
    32  C   -0.088307
    33  C    0.009772
    34  C   -0.085867
    39  C   -0.086414
    40  C    0.007025
    41  C    0.005227
 Electronic spatial extent (au):  <R**2>=          11210.9814
 Charge=              0.0000 electrons
 Dipole moment (field-independent basis, Debye):
    X=              0.0544    Y=             -4.1963    Z=             -0.1695  Tot=              4.2000
 Quadrupole moment (field-independent basis, Debye-Ang):
   XX=           -161.9400   YY=           -176.5223   ZZ=           -173.8151
   XY=             -0.3040   XZ=             -5.8611   YZ=             -0.4302
 Traceless Quadrupole moment (field-independent basis, Debye-Ang):
   XX=              8.8191   YY=             -5.7631   ZZ=             -3.0560
   XY=             -0.3040   XZ=             -5.8611   YZ=             -0.4302
 Octapole moment (field-independent basis, Debye-Ang**2):
  XXX=             -7.8250  YYY=             53.0575  ZZZ=              3.5116  XYY=             -3.2157
  XXY=             -7.6251  XXZ=             -2.1623  XZZ=              4.5762  YZZ=             21.7621
  YYZ=              0.3064  XYZ=            -11.5230
 Hexadecapole moment (field-independent basis, Debye-Ang**3):
 XXXX=          -8326.9516 YYYY=          -4283.6658 ZZZZ=          -1080.6930 XXXY=            -21.9089
 XXXZ=           -181.6975 YYYX=              3.3372 YYYZ=             -1.0343 ZZZX=             28.7732
 ZZZY=             -5.5101 XXYY=          -2101.4329 XXZZ=          -1764.4040 YYZZ=           -905.4435
 XXYZ=             -3.1579 YYXZ=             26.8239 ZZXY=             -0.3131
 N-N= 3.288174707637D+03 E-N=-1.040126265277D+04  KE= 1.618483656093D+03
 No NMR shielding tensors so no spin-rotation constants.
 Leave Link  601 at Fri Jul 16 09:39:19 2021, MaxMem=   536870912 cpu:         4.7
 (Enter /pbs_home/pkowalski/g09d01/g09/l701.exe)
 Compute integral first derivatives.
 ... and contract with generalized density number  0.
 Leave Link  701 at Fri Jul 16 09:39:20 2021, MaxMem=   536870912 cpu:         4.5
 (Enter /pbs_home/pkowalski/g09d01/g09/l702.exe)
 L702 exits ... SP integral derivatives will be done elsewhere.
 Leave Link  702 at Fri Jul 16 09:39:20 2021, MaxMem=   536870912 cpu:         0.2
 (Enter /pbs_home/pkowalski/g09d01/g09/l703.exe)
 Compute integral first derivatives, UseDBF=F ICtDFT=           0.
 Integral derivatives from FoFJK, PRISM(SPDF).
 Calling FoFJK, ICntrl=      2127 FMM=F ISym2X=0 I1Cent= 0 IOpClX= 0 NMat=1 NMatS=1 NMatT=0.
 FoFJK:  IHMeth= 1 ICntrl=    2127 DoSepK=F KAlg= 0 I1Cent=   0 FoldK=F
 IRaf=         0 NMat=   1 IRICut=       1 DoRegI=T DoRafI=F ISym2E= 0.
 FoFCou: FMM=F IPFlag=           0 FMFlag=      100000 FMFlg1=         800
         NFxFlg=           0 DoJE=F BraDBF=F KetDBF=F FulRan=T
         wScrn=  0.000000 ICntrl=    2127 IOpCl=  0 I1Cent=           0 NGrid=           0
         NMat0=    1 NMatS0=      1 NMatT0=    0 NMatD0=    1 NMtDS0=    0 NMtDT0=    0
 Symmetry not used in FoFCou.
 Leave Link  703 at Fri Jul 16 09:40:44 2021, MaxMem=   536870912 cpu:       669.8
 (Enter /pbs_home/pkowalski/g09d01/g09/l716.exe)
 Dipole        = 2.14203105D-02-1.65094189D+00-6.66700555D-02
 ***** Axes restored to original set *****
 -------------------------------------------------------------------
 Center     Atomic                   Forces (Hartrees/Bohr)
 Number     Number              X              Y              Z
 -------------------------------------------------------------------
      1        6          -0.001470358   -0.048681246   -0.013529956
      2        6           0.032839166    0.013703136    0.014658258
      3        6          -0.032068664    0.006010266   -0.009457647
      4        8           0.014906088   -0.014440246   -0.001693216
      5        6           0.032439488    0.071167249    0.011774010
      6        6          -0.005396304    0.004740080   -0.000812964
      7        6          -0.029858070   -0.023457695   -0.009587195
      8        6          -0.016370437   -0.000992707   -0.018991720
      9        6          -0.004853014   -0.026224528    0.021898477
     10        6           0.029381952    0.029740111   -0.016749372
     11        6           0.007936641   -0.008309878    0.014230407
     12        9           0.007049162   -0.003073522   -0.020785966
     13        9           0.000638853    0.002815461    0.029433705
     14        9          -0.009502829    0.018509086    0.020876194
     15        9          -0.010819844   -0.030469023   -0.003572696
     16        9          -0.019356668    0.008912543    0.006950686
     17        9           0.015356848   -0.007731698   -0.017027173
     18        6           0.049727762    0.044601683   -0.044719828
     19        6          -0.039660218   -0.013079691    0.035232941
     20        6           0.003121876   -0.008322697    0.008847968
     21        1          -0.002496741   -0.003446554   -0.003179666
     22        1          -0.000198363    0.005504344    0.002145392
     23        1           0.002573665   -0.008250454    0.002004897
     24        6          -0.010680573   -0.002717391   -0.006821809
     25        1           0.005253261    0.000547153   -0.003702306
     26        1          -0.008612849   -0.000727180    0.001818761
     27        1          -0.002520482   -0.001795180    0.004526331
     28        6           0.012239168   -0.006751232    0.003856841
     29        6          -0.004229322    0.030326810   -0.023794949
     30        6           0.018113722   -0.024920832    0.012787125
     31        8          -0.017388962    0.008546432    0.002627991
     32        6           0.006248860   -0.003664094   -0.000034387
     33        6           0.011672905   -0.010216165    0.003465926
     34        6          -0.023361185    0.002228420   -0.006468643
     35        1           0.006441715    0.005910236    0.002728054
     36        1          -0.006637243    0.000096101   -0.002346185
     37        1          -0.002212845    0.006722343   -0.000716543
     38        1          -0.003511561   -0.006066008   -0.001311523
     39        6           0.012534822   -0.020410832    0.009182096
     40        6          -0.014036244    0.007151306   -0.001298411
     41        6          -0.011185058    0.008670452   -0.002942372
     42        1           0.006866872   -0.000510499   -0.001903876
     43        1           0.003083159   -0.005348684    0.003440042
     44        1          -0.003740851   -0.004175327    0.004403860
     45        1           0.001742700    0.007880152   -0.005441560
 -------------------------------------------------------------------
 Cartesian Forces:  Max     0.071167249 RMS     0.016732899
 Leave Link  716 at Fri Jul 16 09:40:45 2021, MaxMem=   536870912 cpu:         0.3
 (Enter /pbs_home/pkowalski/g09d01/g09/l103.exe)

 GradGradGradGradGradGradGradGradGradGradGradGradGradGradGradGradGradGrad
 Berny optimization.
 FormGI is forming the generalized inverse of G from B-inverse, IUseBI=4.
 GSVD:  received Info=                   1 from GESDD.
 Internal  Forces:  Max     0.058050606 RMS     0.008916655
 Search for a local minimum.
 Step number   1 out of a maximum of  270
 All quantities printed in internal units (Hartrees-Bohrs-Radians)
 RMS Force = .89167D-02 SwitMx=.10000D-02 MixMth= 1
 Mixed Optimization -- RFO/linear search
 Second derivative matrix not updated -- first step.
 ITU=  0
     Eigenvalues ---    0.00757   0.00807   0.00827   0.00832   0.00880
     Eigenvalues ---    0.01044   0.01070   0.01094   0.01164   0.01166
     Eigenvalues ---    0.01168   0.01490   0.01504   0.01550   0.01860
     Eigenvalues ---    0.01868   0.02002   0.02003   0.02018   0.02018
     Eigenvalues ---    0.02022   0.02022   0.02064   0.02067   0.02092
     Eigenvalues ---    0.02094   0.02113   0.02113   0.02213   0.02216
     Eigenvalues ---    0.02269   0.02273   0.05064   0.05254   0.07182
     Eigenvalues ---    0.07232   0.07606   0.07640   0.07909   0.08212
     Eigenvalues ---    0.09351   0.09951   0.10355   0.11034   0.11915
     Eigenvalues ---    0.11963   0.13769   0.15997   0.15999   0.16000
     Eigenvalues ---    0.16000   0.16000   0.16000   0.16000   0.16000
     Eigenvalues ---    0.16000   0.16000   0.16000   0.16000   0.16000
     Eigenvalues ---    0.16000   0.16741   0.22000   0.22000   0.22606
     Eigenvalues ---    0.22608   0.23868   0.24239   0.24403   0.24510
     Eigenvalues ---    0.24522   0.24826   0.24836   0.24916   0.24917
     Eigenvalues ---    0.24925   0.24959   0.24963   0.24984   0.24991
     Eigenvalues ---    0.29137   0.29528   0.30296   0.31648   0.32646
     Eigenvalues ---    0.32649   0.32650   0.32657   0.32704   0.32867
     Eigenvalues ---    0.32904   0.33123   0.33254   0.33269   0.33301
     Eigenvalues ---    0.33514   0.35515   0.35659   0.35719   0.35720
     Eigenvalues ---    0.35734   0.35734   0.35735   0.35736   0.36519
     Eigenvalues ---    0.36540   0.40554   0.40563   0.41479   0.41489
     Eigenvalues ---    0.44693   0.44701   0.45402   0.45404   0.45585
     Eigenvalues ---    0.45585   0.46370   0.46371   0.47342   0.48081
     Eigenvalues ---    0.48168   0.48225   0.48384   0.49443   0.50529
     Eigenvalues ---    0.52467   0.52486   0.54129   0.54232
 RFO step:  Lambda=-6.06472535D-02 EMin= 7.57461127D-03
 Linear search not attempted -- first point.
 Maximum step size (   0.300) exceeded in Quadratic search.
    -- Step size scaled by   0.803
 Iteration  1 RMS(Cart)=  0.14794981 RMS(Int)=  0.00341867
 Iteration  2 RMS(Cart)=  0.00939592 RMS(Int)=  0.00012289
 Iteration  3 RMS(Cart)=  0.00002414 RMS(Int)=  0.00012255
 Iteration  4 RMS(Cart)=  0.00000000 RMS(Int)=  0.00012255
 ITry= 1 IFail=0 DXMaxC= 7.15D-01 DCOld= 1.00D+10 DXMaxT= 3.00D-01 DXLimC= 3.00D+00 Rises=F
 Variable       Old X    -DE/DX   Delta X   Delta X   Delta X     New X
                                 (Linear)    (Quad)   (Total)
    R1        2.76294  -0.00002   0.00000  -0.00070  -0.00067   2.76228
    R2        2.79698  -0.05741   0.00000  -0.11847  -0.11856   2.67842
    R3        2.82875  -0.02441   0.00000  -0.05056  -0.05056   2.77819
    R4        2.60849   0.01478   0.00000   0.02643   0.02655   2.63504
    R5        2.64437   0.00618   0.00000   0.01036   0.01038   2.65475
    R6        2.54110   0.00972   0.00000   0.01495   0.01498   2.55608
    R7        2.63385  -0.00097   0.00000  -0.00059  -0.00059   2.63325
    R8        2.55209   0.00179   0.00000   0.00095   0.00088   2.55297
    R9        2.82521  -0.00798   0.00000  -0.01644  -0.01644   2.80877
   R10        2.65160  -0.00756   0.00000  -0.01262  -0.01265   2.63895
   R11        2.04497   0.00709   0.00000   0.01362   0.01362   2.05859
   R12        2.84125   0.00805   0.00000   0.01704   0.01703   2.85827
   R13        2.56736   0.02229   0.00000   0.03152   0.03144   2.59880
   R14        2.86386   0.00960   0.00000   0.01979   0.01977   2.88363
   R15        2.61853  -0.01795   0.00000  -0.02661  -0.02661   2.59192
   R16        2.61700  -0.02774   0.00000  -0.04102  -0.04102   2.57598
   R17        2.85184   0.00562   0.00000   0.01327   0.01324   2.86508
   R18        2.81826  -0.01877   0.00000  -0.03829  -0.03829   2.77997
   R19        2.87171   0.00649   0.00000   0.01211   0.01225   2.88396
   R20        2.62647  -0.02886   0.00000  -0.04338  -0.04338   2.58309
   R21        2.61532  -0.03248   0.00000  -0.04790  -0.04790   2.56742
   R22        2.60431  -0.02088   0.00000  -0.03020  -0.03020   2.57411
   R23        2.61761  -0.02131   0.00000  -0.03155  -0.03155   2.58606
   R24        2.79196  -0.05805   0.00000  -0.11891  -0.11899   2.67297
   R25        2.82586  -0.00810   0.00000  -0.01670  -0.01670   2.80916
   R26        2.55192   0.00247   0.00000   0.00181   0.00175   2.55368
   R27        2.76053  -0.00051   0.00000  -0.00162  -0.00161   2.75893
   R28        2.09658  -0.00334   0.00000  -0.00693  -0.00693   2.08965
   R29        2.09678  -0.00403   0.00000  -0.00837  -0.00837   2.08842
   R30        2.08836  -0.00826   0.00000  -0.01693  -0.01693   2.07144
   R31        2.09671  -0.00430   0.00000  -0.00891  -0.00891   2.08780
   R32        2.08581  -0.00797   0.00000  -0.01628  -0.01628   2.06953
   R33        2.09673  -0.00314   0.00000  -0.00650  -0.00650   2.09022
   R34        2.66033   0.00400   0.00000   0.00471   0.00469   2.66502
   R35        2.04500   0.00698   0.00000   0.01340   0.01340   2.05840
   R36        2.60988   0.01503   0.00000   0.02693   0.02703   2.63691
   R37        2.64356   0.00627   0.00000   0.01048   0.01051   2.65407
   R38        2.54251   0.00896   0.00000   0.01404   0.01408   2.55659
   R39        2.63371  -0.00080   0.00000  -0.00033  -0.00033   2.63338
   R40        2.65156  -0.00735   0.00000  -0.01231  -0.01234   2.63923
   R41        2.04499   0.00709   0.00000   0.01362   0.01362   2.05861
   R42        2.65484  -0.00695   0.00000  -0.01185  -0.01185   2.64299
   R43        2.04521   0.00710   0.00000   0.01365   0.01365   2.05886
   R44        2.03278   0.00893   0.00000   0.01683   0.01683   2.04962
   R45        2.65501  -0.00680   0.00000  -0.01162  -0.01162   2.64339
   R46        2.03246   0.00917   0.00000   0.01727   0.01727   2.04973
   R47        2.66041   0.00412   0.00000   0.00490   0.00487   2.66528
   R48        2.04523   0.00713   0.00000   0.01371   0.01371   2.05894
   R49        2.04499   0.00700   0.00000   0.01345   0.01345   2.05843
    A1        1.79097   0.01248   0.00000   0.02587   0.02580   1.81678
    A2        2.23687  -0.00763   0.00000  -0.01662  -0.01661   2.22027
    A3        2.25442  -0.00488   0.00000  -0.00958  -0.00956   2.24487
    A4        1.85817  -0.00395   0.00000  -0.00734  -0.00725   1.85092
    A5        2.31605   0.01439   0.00000   0.03169   0.03159   2.34764
    A6        2.10869  -0.01044   0.00000  -0.02442  -0.02441   2.08428
    A7        1.96712  -0.01756   0.00000  -0.03784  -0.03773   1.92938
    A8        2.12244   0.01058   0.00000   0.02772   0.02770   2.15013
    A9        2.19362   0.00698   0.00000   0.01011   0.01003   2.20365
   A10        1.88594   0.00128   0.00000   0.00733   0.00730   1.89324
   A11        1.91957   0.00783   0.00000   0.01263   0.01248   1.93205
   A12        2.24772   0.01400   0.00000   0.03970   0.03971   2.28743
   A13        2.11060  -0.02192   0.00000  -0.05361  -0.05353   2.05707
   A14        2.06631  -0.00801   0.00000  -0.02113  -0.02114   2.04517
   A15        2.10849   0.00324   0.00000   0.00779   0.00780   2.11629
   A16        2.10838   0.00477   0.00000   0.01334   0.01334   2.12173
   A17        2.14960  -0.01885   0.00000  -0.04888  -0.04897   2.10063
   A18        2.22237   0.02150   0.00000   0.05555   0.05555   2.27792
   A19        1.90902  -0.00259   0.00000  -0.00550  -0.00556   1.90345
   A20        1.77097   0.00267   0.00000   0.01425   0.01413   1.78511
   A21        1.90934   0.00414   0.00000   0.02113   0.02112   1.93047
   A22        1.98406   0.00176   0.00000   0.01131   0.01113   1.99519
   A23        1.92351   0.00010   0.00000  -0.00030  -0.00085   1.92265
   A24        1.93327   0.00063   0.00000   0.00278   0.00275   1.93602
   A25        1.93625  -0.00824   0.00000  -0.04358  -0.04359   1.89266
   A26        1.91969  -0.00309   0.00000  -0.00654  -0.00656   1.91313
   A27        2.20091   0.02095   0.00000   0.05478   0.05476   2.25568
   A28        2.14765  -0.01799   0.00000  -0.04875  -0.04866   2.09899
   A29        1.79718  -0.00038   0.00000  -0.00769  -0.00778   1.78939
   A30        1.88948  -0.00004   0.00000   0.00189   0.00197   1.89145
   A31        1.98838   0.00170   0.00000   0.00954   0.00952   1.99790
   A32        1.89171   0.00029   0.00000   0.00211   0.00221   1.89392
   A33        1.98692   0.00134   0.00000   0.00917   0.00914   1.99606
   A34        1.90456  -0.00281   0.00000  -0.01465  -0.01466   1.88990
   A35        1.77178   0.00514   0.00000   0.02164   0.02142   1.79320
   A36        2.01917  -0.00067   0.00000   0.00455   0.00407   2.02324
   A37        1.89461   0.00357   0.00000   0.01632   0.01657   1.91118
   A38        1.91457   0.00294   0.00000   0.01628   0.01598   1.93055
   A39        1.94927  -0.00450   0.00000  -0.02062  -0.02080   1.92847
   A40        1.91157  -0.00595   0.00000  -0.03513  -0.03511   1.87645
   A41        2.23927   0.01315   0.00000   0.03779   0.03782   2.27710
   A42        1.92029   0.00835   0.00000   0.01386   0.01374   1.93403
   A43        2.12025  -0.02154   0.00000  -0.05219  -0.05212   2.06814
   A44        2.22275  -0.00711   0.00000  -0.01533  -0.01530   2.20745
   A45        2.26293  -0.00502   0.00000  -0.00976  -0.00974   2.25319
   A46        1.79492   0.01207   0.00000   0.02449   0.02441   1.81934
   A47        1.90049   0.00263   0.00000   0.01061   0.01058   1.91107
   A48        1.91345   0.00618   0.00000   0.02155   0.02154   1.93500
   A49        1.95671  -0.00549   0.00000  -0.02009  -0.02001   1.93670
   A50        1.90303  -0.00421   0.00000  -0.01509  -0.01521   1.88783
   A51        1.87219   0.00227   0.00000   0.01003   0.01008   1.88227
   A52        1.91685  -0.00151   0.00000  -0.00738  -0.00728   1.90956
   A53        1.91786   0.00662   0.00000   0.02255   0.02255   1.94041
   A54        1.95789  -0.00486   0.00000  -0.01769  -0.01762   1.94027
   A55        1.89676   0.00142   0.00000   0.00667   0.00665   1.90341
   A56        1.92920  -0.00253   0.00000  -0.01187  -0.01178   1.91742
   A57        1.90072  -0.00401   0.00000  -0.01468  -0.01476   1.88596
   A58        1.85954   0.00322   0.00000   0.01472   0.01477   1.87430
   A59        2.09934   0.00348   0.00000   0.00707   0.00703   2.10637
   A60        2.09161  -0.00269   0.00000  -0.00698  -0.00697   2.08464
   A61        2.09224  -0.00079   0.00000  -0.00008  -0.00007   2.09217
   A62        1.85609  -0.00362   0.00000  -0.00657  -0.00651   1.84958
   A63        2.31742   0.01404   0.00000   0.03081   0.03072   2.34814
   A64        2.10885  -0.01043   0.00000  -0.02446  -0.02444   2.08441
   A65        1.96771  -0.01751   0.00000  -0.03769  -0.03759   1.93012
   A66        2.12208   0.01043   0.00000   0.02734   0.02732   2.14940
   A67        2.19339   0.00709   0.00000   0.01036   0.01028   2.20366
   A68        1.88516   0.00071   0.00000   0.00574   0.00574   1.89091
   A69        2.06627  -0.00793   0.00000  -0.02090  -0.02091   2.04536
   A70        2.10850   0.00321   0.00000   0.00772   0.00772   2.11622
   A71        2.10842   0.00472   0.00000   0.01318   0.01319   2.12161
   A72        2.10261   0.00568   0.00000   0.01314   0.01314   2.11575
   A73        2.09009  -0.00247   0.00000  -0.00520  -0.00520   2.08489
   A74        2.09048  -0.00322   0.00000  -0.00793  -0.00794   2.08254
   A75        2.06697  -0.00130   0.00000  -0.00239  -0.00234   2.06463
   A76        2.13500  -0.00139   0.00000  -0.00621  -0.00624   2.12876
   A77        2.08122   0.00268   0.00000   0.00860   0.00858   2.08979
   A78        2.06667  -0.00113   0.00000  -0.00190  -0.00185   2.06482
   A79        2.13590  -0.00253   0.00000  -0.01031  -0.01034   2.12557
   A80        2.08046   0.00367   0.00000   0.01227   0.01224   2.09270
   A81        2.10282   0.00551   0.00000   0.01265   0.01265   2.11547
   A82        2.09047  -0.00310   0.00000  -0.00756  -0.00756   2.08291
   A83        2.08987  -0.00242   0.00000  -0.00508  -0.00508   2.08479
   A84        2.09937   0.00355   0.00000   0.00725   0.00722   2.10659
   A85        2.09153  -0.00273   0.00000  -0.00709  -0.00708   2.08445
   A86        2.09224  -0.00082   0.00000  -0.00014  -0.00013   2.09211
    D1        0.05503  -0.00017   0.00000  -0.00235  -0.00236   0.05268
    D2       -3.11231  -0.00050   0.00000  -0.00614  -0.00618  -3.11849
    D3       -3.12952  -0.00111   0.00000  -0.01017  -0.01025  -3.13976
    D4       -0.01368  -0.00144   0.00000  -0.01396  -0.01407  -0.02774
    D5       -0.07395   0.00054   0.00000   0.00709   0.00708  -0.06688
    D6        2.95630  -0.00190   0.00000  -0.01023  -0.01053   2.94577
    D7        3.11120   0.00159   0.00000   0.01525   0.01534   3.12655
    D8       -0.14173  -0.00086   0.00000  -0.00207  -0.00227  -0.14399
    D9       -0.44419  -0.00728   0.00000  -0.09024  -0.09034  -0.53452
   D10        2.61838  -0.00637   0.00000  -0.06977  -0.06973   2.54865
   D11        2.64333  -0.00810   0.00000  -0.09936  -0.09940   2.54393
   D12       -0.57730  -0.00719   0.00000  -0.07888  -0.07879  -0.65608
   D13       -0.02080   0.00026   0.00000  -0.00185  -0.00179  -0.02258
   D14        3.12584   0.00029   0.00000  -0.00072  -0.00069   3.12515
   D15       -3.14035   0.00011   0.00000   0.00043   0.00039  -3.13996
   D16        0.00628   0.00015   0.00000   0.00156   0.00148   0.00776
   D17       -3.12038  -0.00003   0.00000   0.00080   0.00086  -3.11953
   D18        0.01789  -0.00001   0.00000   0.00082   0.00086   0.01875
   D19       -0.00755  -0.00026   0.00000  -0.00308  -0.00302  -0.01056
   D20        3.13072  -0.00024   0.00000  -0.00305  -0.00301   3.12771
   D21       -0.02752   0.00118   0.00000   0.00856   0.00833  -0.01919
   D22        3.10879   0.00115   0.00000   0.00743   0.00725   3.11604
   D23       -0.00152   0.00008   0.00000   0.00096   0.00101  -0.00051
   D24        3.13891  -0.00009   0.00000  -0.00089  -0.00087   3.13805
   D25       -3.13738   0.00019   0.00000   0.00237   0.00240  -3.13498
   D26        0.00304   0.00002   0.00000   0.00052   0.00053   0.00358
   D27        0.06445  -0.00075   0.00000  -0.00896  -0.00900   0.05545
   D28       -2.97600  -0.00100   0.00000   0.00026  -0.00024  -2.97624
   D29        2.10688  -0.00095   0.00000  -0.00489  -0.00498   2.10191
   D30       -0.04661   0.00091   0.00000   0.00643   0.00643  -0.04018
   D31       -2.09809  -0.00108   0.00000  -0.00545  -0.00542  -2.10351
   D32       -1.15674  -0.00168   0.00000  -0.01939  -0.01943  -1.17617
   D33        2.97296   0.00019   0.00000  -0.00807  -0.00803   2.96493
   D34        0.92148  -0.00180   0.00000  -0.01995  -0.01988   0.90160
   D35       -0.00174  -0.00019   0.00000  -0.00190  -0.00191  -0.00365
   D36        3.14136  -0.00021   0.00000  -0.00212  -0.00213   3.13923
   D37        3.14102  -0.00002   0.00000  -0.00005  -0.00003   3.14099
   D38        0.00094  -0.00004   0.00000  -0.00027  -0.00025   0.00069
   D39       -2.76182   0.00237   0.00000   0.02356   0.02296  -2.73886
   D40        1.48924  -0.00073   0.00000   0.00837   0.00780   1.49704
   D41       -0.68575   0.00560   0.00000   0.04097   0.04065  -0.64510
   D42        0.44637   0.00045   0.00000   0.00336   0.00335   0.44972
   D43       -1.58575  -0.00265   0.00000  -0.01183  -0.01182  -1.59757
   D44        2.52243   0.00368   0.00000   0.02077   0.02104   2.54348
   D45       -3.13014  -0.00266   0.00000  -0.03496  -0.03557   3.11748
   D46       -0.16989  -0.00586   0.00000  -0.04436  -0.04492  -0.21480
   D47       -0.05867  -0.00265   0.00000  -0.01890  -0.01878  -0.07745
   D48        2.90159  -0.00586   0.00000  -0.02831  -0.02813   2.87346
   D49       -0.64572   0.00132   0.00000   0.01658   0.01648  -0.62923
   D50        1.35505   0.00145   0.00000   0.01613   0.01612   1.37117
   D51       -2.80606  -0.00105   0.00000   0.00507   0.00508  -2.80098
   D52        1.37601   0.00744   0.00000   0.04777   0.04763   1.42364
   D53       -2.90641   0.00757   0.00000   0.04731   0.04727  -2.85914
   D54       -0.78434   0.00507   0.00000   0.03625   0.03623  -0.74811
   D55       -2.75775  -0.00253   0.00000  -0.00594  -0.00606  -2.76381
   D56       -0.75699  -0.00240   0.00000  -0.00639  -0.00642  -0.76341
   D57        1.36509  -0.00490   0.00000  -0.01745  -0.01747   1.34762
   D58       -0.35255   0.00321   0.00000   0.02555   0.02567  -0.32688
   D59       -2.42367  -0.00343   0.00000  -0.01076  -0.01064  -2.43431
   D60        1.70317   0.00208   0.00000   0.01940   0.01972   1.72289
   D61        2.96377   0.00153   0.00000   0.02195   0.02172   2.98549
   D62        0.89265  -0.00510   0.00000  -0.01436  -0.01458   0.87807
   D63       -1.26369   0.00040   0.00000   0.01581   0.01578  -1.24791
   D64       -0.73681  -0.00599   0.00000  -0.07662  -0.07657  -0.81337
   D65        2.49554  -0.00544   0.00000  -0.06743  -0.06742   2.42812
   D66        2.20118  -0.00741   0.00000  -0.08116  -0.08117   2.12001
   D67       -0.84966  -0.00686   0.00000  -0.07197  -0.07202  -0.92168
   D68        0.61156  -0.00230   0.00000  -0.02558  -0.02563   0.58593
   D69        2.75618   0.00119   0.00000  -0.00050  -0.00032   2.75585
   D70       -1.40424  -0.00731   0.00000  -0.04747  -0.04731  -1.45155
   D71       -1.38759  -0.00219   0.00000  -0.02495  -0.02508  -1.41267
   D72        0.75702   0.00130   0.00000   0.00013   0.00023   0.75725
   D73        2.87979  -0.00720   0.00000  -0.04684  -0.04676   2.83304
   D74        2.77287   0.00031   0.00000  -0.01382  -0.01397   2.75890
   D75       -1.36570   0.00379   0.00000   0.01125   0.01134  -1.35437
   D76        0.75707  -0.00471   0.00000  -0.03572  -0.03565   0.72142
   D77       -0.04970  -0.00125   0.00000  -0.00742  -0.00751  -0.05721
   D78        3.02027  -0.00218   0.00000  -0.01565  -0.01582   3.00445
   D79       -3.10298   0.00035   0.00000   0.00260   0.00262  -3.10036
   D80       -0.03302  -0.00058   0.00000  -0.00563  -0.00569  -0.03871
   D81       -2.09001  -0.00100   0.00000  -0.00701  -0.00695  -2.09696
   D82        2.11250  -0.00112   0.00000  -0.00779  -0.00789   2.10461
   D83       -0.02120   0.00017   0.00000   0.00003   0.00004  -0.02117
   D84        0.95427  -0.00118   0.00000  -0.01445  -0.01436   0.93991
   D85       -1.12641  -0.00131   0.00000  -0.01522  -0.01530  -1.14170
   D86        3.02308  -0.00001   0.00000  -0.00740  -0.00737   3.01570
   D87        0.03001   0.00026   0.00000   0.00182   0.00180   0.03182
   D88       -3.03034  -0.00018   0.00000   0.00600   0.00574  -3.02460
   D89        3.09093  -0.00041   0.00000  -0.00150  -0.00152   3.08941
   D90       -0.09556  -0.00116   0.00000  -0.00833  -0.00843  -0.10399
   D91        0.02329   0.00065   0.00000   0.00727   0.00735   0.03065
   D92        3.11999  -0.00011   0.00000   0.00043   0.00045   3.12043
   D93        0.00030   0.00004   0.00000   0.00026   0.00026   0.00056
   D94       -3.13813   0.00004   0.00000   0.00034   0.00036  -3.13778
   D95        3.14038   0.00005   0.00000   0.00048   0.00047   3.14085
   D96        0.00194   0.00005   0.00000   0.00056   0.00057   0.00252
   D97       -0.00705  -0.00035   0.00000  -0.00649  -0.00632  -0.01337
   D98        3.12909  -0.00010   0.00000  -0.00463  -0.00450   3.12459
   D99       -3.11027  -0.00044   0.00000  -0.00231  -0.00230  -3.11257
   D100       0.02587  -0.00019   0.00000  -0.00045  -0.00049   0.02539
   D101      -3.11752   0.00078   0.00000   0.00703   0.00706  -3.11046
   D102       0.00527   0.00116   0.00000   0.01104   0.01103   0.01630
   D103      -0.02611   0.00020   0.00000   0.00002   0.00005  -0.02606
   D104       3.09668   0.00058   0.00000   0.00403   0.00402   3.10070
   D105      -0.01448   0.00046   0.00000   0.00379   0.00377  -0.01071
   D106       3.13283   0.00019   0.00000   0.00179   0.00183   3.13466
   D107      -0.00815   0.00014   0.00000   0.00093   0.00096  -0.00719
   D108       3.13750  -0.00008   0.00000  -0.00094  -0.00092   3.13658
   D109       3.12725   0.00035   0.00000   0.00290   0.00292   3.13018
   D110      -0.01028   0.00012   0.00000   0.00103   0.00105  -0.00924
   D111      -0.00839  -0.00014   0.00000  -0.00106  -0.00106  -0.00945
   D112      -3.13928  -0.00027   0.00000  -0.00251  -0.00252   3.14139
   D113       3.12915   0.00009   0.00000   0.00079   0.00081   3.12996
   D114      -0.00174  -0.00005   0.00000  -0.00066  -0.00064  -0.00239
   D115       0.00429   0.00023   0.00000   0.00232   0.00235   0.00663
   D116      -3.13409   0.00022   0.00000   0.00232   0.00237  -3.13172
   D117      -3.14046   0.00024   0.00000   0.00224   0.00225  -3.13821
   D118       0.00435   0.00022   0.00000   0.00225   0.00228   0.00662
   D119       0.00959   0.00013   0.00000   0.00058   0.00058   0.01018
   D120      -3.13999   0.00023   0.00000   0.00210   0.00210  -3.13789
   D121      -3.11381  -0.00017   0.00000  -0.00306  -0.00307  -3.11687
   D122       0.01979  -0.00007   0.00000  -0.00153  -0.00155   0.01824
   D123       0.00752   0.00004   0.00000   0.00038   0.00037   0.00789
   D124       3.13840   0.00016   0.00000   0.00179   0.00180   3.14020
   D125      -3.12608  -0.00006   0.00000  -0.00113  -0.00114  -3.12722
   D126       0.00480   0.00006   0.00000   0.00028   0.00028   0.00509
         Item               Value     Threshold  Converged?
 Maximum Force            0.058051     0.000450     NO 
 RMS     Force            0.008917     0.000300     NO 
 Maximum Displacement     0.714867     0.001800     NO 
 RMS     Displacement     0.146539     0.001200     NO 
 Predicted change in Energy=-3.421580D-02
 Lowest energy point so far.  Saving SCF results.
 GradGradGradGradGradGradGradGradGradGradGradGradGradGradGradGradGradGrad

 Leave Link  103 at Fri Jul 16 09:40:45 2021, MaxMem=   536870912 cpu:         1.9
 (Enter /pbs_home/pkowalski/g09d01/g09/l202.exe)
                          Input orientation:                          
 ---------------------------------------------------------------------
 Center     Atomic      Atomic             Coordinates (Angstroms)
 Number     Number       Type             X           Y           Z
 ---------------------------------------------------------------------
      1          6           0       -1.840416   -0.285554   -0.701459
      2          6           0       -3.114231    0.314790   -1.093434
      3          6           0       -3.927025   -0.740466   -1.505933
      4          8           0       -3.258187   -1.913538   -1.427547
      5          6           0       -2.003702   -1.662898   -0.993284
      6          6           0       -5.239905   -0.567707   -1.939780
      7          6           0       -0.649719    0.409408   -0.190949
      8          6           0       -0.343898    1.824409   -0.629132
      9          6           0        0.291732    0.010713    0.728811
     10          6           0        1.159557    1.921416   -0.386783
     11          6           0        1.344846    1.090869    0.880068
     12          9           0       -1.009092    2.728355    0.159309
     13          9           0       -0.644773    2.085740   -1.932727
     14          9           0        1.803270    1.292871   -1.415866
     15          9           0        1.634684    3.191221   -0.299016
     16          9           0        2.631848    0.657214    0.985212
     17          9           0        1.071715    1.842972    1.990245
     18          6           0       -0.818845   -1.508303    2.488986
     19          6           0        0.260924   -1.129922    1.657321
     20          6           0       -2.140104   -0.863220    2.707975
     21          1           0       -2.247465   -0.595004    3.775361
     22          1           0       -2.963002   -1.550935    2.441094
     23          1           0       -2.229419    0.057353    2.119649
     24          6           0       -1.019062   -2.775540   -1.034569
     25          1           0       -1.285273   -3.570979   -0.315525
     26          1           0       -0.005373   -2.414319   -0.831326
     27          1           0       -1.015494   -3.217214   -2.048653
     28          6           0       -5.741514    0.735512   -1.951668
     29          6           0        1.334812   -2.049070    2.022582
     30          6           0        0.798670   -2.901576    2.988454
     31          8           0       -0.487314   -2.573731    3.251279
     32          6           0        1.520841   -3.939546    3.574114
     33          6           0       -4.940667    1.818770   -1.534473
     34          6           0       -3.626131    1.623031   -1.098819
     35          1           0       -3.034728    2.472433   -0.774567
     36          1           0       -6.762817    0.913075   -2.286177
     37          1           0       -5.353547    2.826908   -1.548519
     38          1           0       -5.846005   -1.414962   -2.258373
     39          6           0        2.654180   -2.246734    1.583560
     40          6           0        3.397213   -3.281882    2.160692
     41          6           0        2.839397   -4.118326    3.149860
     42          1           0        4.423635   -3.448055    1.835201
     43          1           0        3.437376   -4.918773    3.583711
     44          1           0        1.072529   -4.584090    4.329300
     45          1           0        3.096634   -1.630760    0.808113
 ---------------------------------------------------------------------
                    Distance matrix (angstroms):
                    1          2          3          4          5
     1  C    0.000000
     2  C    1.461733   0.000000
     3  C    2.282118   1.394402   0.000000
     4  O    2.277633   2.257831   1.352622   0.000000
     5  C    1.417357   2.270365   2.193823   1.350976   0.000000
     6  C    3.628991   2.452262   1.393457   2.449664   3.545181
     7  C    1.470153   2.626262   3.713776   3.705315   2.602204
     8  C    2.587806   3.188930   4.492902   4.806536   3.879287
     9  C    2.584473   3.874742   4.832832   4.577613   3.321988
    10  C    3.737589   4.620159   5.849054   5.941929   4.818854
    11  C    3.813353   4.937649   6.069549   5.961498   4.722865
    12  F    3.242787   3.438935   4.829088   5.396639   4.647669
    13  F    2.927220   3.152602   4.352330   4.804098   4.096526
    14  F    4.034631   5.024184   6.081024   5.991622   4.838200
    15  F    4.932164   5.608668   6.917183   7.160470   6.105926
    16  F    4.871839   6.120086   7.153890   6.864596   5.548486
    17  F    4.500711   5.419093   6.624562   6.673883   5.536313
    18  C    3.566183   4.628844   5.119545   4.631829   3.681574
    19  C    3.269927   4.587539   5.262772   4.744955   3.526797
    20  C    3.470987   4.097236   4.578775   4.410876   3.789117
    21  H    4.505925   5.028337   5.543839   5.461716   4.892830
    22  H    3.568897   3.999586   4.143094   3.896794   3.567596
    23  H    2.868372   3.342615   4.082062   4.186332   3.563785
    24  C    2.643032   3.734078   3.580497   2.431288   1.486336
    25  H    3.354273   4.364566   4.050646   2.806438   2.148551
    26  H    2.813519   4.145086   4.316970   3.344706   2.141070
    27  H    3.330174   4.218080   3.860808   2.667398   2.122795
    28  C    4.221867   2.795744   2.381084   3.668662   4.543358
    29  C    4.540095   5.923798   6.469142   5.746077   4.515557
    30  C    5.236774   6.505199   6.870379   6.077447   5.024126
    31  O    4.763483   5.841299   6.150085   5.477682   4.598409
    32  C    6.552116   7.833855   8.106802   7.208358   6.202149
    33  C    3.838443   2.406728   2.752812   4.095399   4.587010
    34  C    2.643741   1.404836   2.417105   3.570821   3.666161
    35  H    3.006362   2.182525   3.413768   4.439938   4.267530
    36  H    5.308303   3.884940   3.374122   4.583604   5.563846
    37  H    4.769384   3.395935   3.842257   5.184303   5.629219
    38  H    4.443455   3.436817   2.168777   2.763268   4.052803
    39  C    5.410077   6.855821   7.424694   6.643333   5.355078
    40  C    6.678521   8.119378   8.575978   7.683890   6.460538
    41  C    7.171014   8.550073   8.880924   7.936893   6.830108
    42  H    7.461528   8.919380   9.392963   8.485909   7.245535
    43  H    8.227059   9.601533   9.879127   8.886772   7.820163
    44  H    7.229882   8.422235   8.591795   7.682984   6.806355
    45  H    5.335058   6.780553   7.448437   6.742543   5.409204
                    6          7          8          9         10
     6  C    0.000000
     7  C    5.008290   0.000000
     8  C    5.604543   1.512534   0.000000
     9  C    6.168870   1.375225   2.353194   0.000000
    10  C    7.039932   2.366009   1.525949   2.376648   0.000000
    11  C    7.352643   2.364266   2.380677   1.516135   1.526124
    12  F    5.759338   2.372625   1.371583   3.066277   2.377479
    13  F    5.306229   2.417416   1.363151   3.502364   2.381712
    14  F    7.303599   2.880639   2.347725   2.920327   1.366911
    15  F    8.005100   3.601203   2.427332   3.602163   1.358622
    16  F    8.486490   3.494774   3.580994   2.441280   2.376598
    17  F    7.816202   3.126667   2.977489   2.357279   2.379944
    18  C    6.328069   3.299738   4.588594   2.576627   4.893577
    19  C    6.596540   2.571946   3.784408   1.471098   3.781080
    20  C    5.594437   3.499227   4.646072   3.254947   5.312202
    21  H    6.451223   4.392408   5.373702   4.011967   5.938317
    22  H    5.034191   4.015205   5.261078   3.995492   6.086839
    23  H    5.092415   2.821039   3.772727   2.879724   4.608914
    24  C    4.848655   3.315419   4.666878   3.548365   5.217988
    25  H    5.224650   4.032732   5.485868   4.050445   6.012377
    26  H    5.660298   2.966260   4.257029   2.898807   4.511461
    27  H    4.987724   4.091117   5.280534   4.454510   5.822214
    28  C    1.396471   5.397486   5.662955   6.641562   7.174957
    29  C    7.818034   3.857745   4.985328   2.646615   4.647635
    30  C    8.136266   4.813423   6.060307   3.720806   5.897772
    31  O    7.318357   4.557897   5.867008   3.694470   6.012822
    32  C    9.353075   6.148205   7.373446   5.021057   7.083086
    33  C    2.439075   4.712069   4.685078   5.980763   6.208096
    34  C    2.847949   3.340080   3.321779   4.614049   4.847560
    35  H    3.932299   3.207015   2.771579   4.402901   4.248061
    36  H    2.152200   6.481793   6.691700   7.724705   8.209048
    37  H    3.418978   5.460156   5.191037   6.707187   6.677580
    38  H    1.089358   5.882513   6.589471   6.973351   7.981990
    39  C    8.806228   4.595620   5.518939   3.377548   4.846610
    40  C    9.938834   5.960997   6.917603   4.747155   6.210559
    41  C   10.187564   6.620823   7.728534   5.422273   7.197790
    42  H   10.767121   6.687617   7.523376   5.500891   6.665031
    43  H   11.168525   7.703371   8.804350   6.507332   8.230521
    44  H    9.761123   6.952252   8.225641   5.889430   8.035585
    45  H    8.841882   4.381275   5.083416   3.250876   4.218767
                   11         12         13         14         15
    11  C    0.000000
    12  F    2.956667   0.000000
    13  F    3.586107   2.218625   0.000000
    14  F    2.349951   3.528622   2.624633   0.000000
    15  F    2.426051   2.722840   3.014469   2.208961   0.000000
    16  F    1.362163   4.269449   4.614250   2.618353   3.010776
    17  F    1.368485   2.909638   4.288936   3.526950   2.715774
    18  C    3.745112   4.838684   5.700788   5.474479   5.989848
    19  C    2.590544   4.329351   4.903999   4.206332   4.938294
    20  C    4.393698   4.546901   5.698113   6.099589   6.303136
    21  H    4.912187   5.064989   6.506709   6.849916   6.782855
    22  H    5.288997   5.228445   6.142467   6.758751   7.150872
    23  H    3.921745   3.530777   4.800751   5.503540   5.531940
    24  C    4.919656   5.631901   4.957703   4.966176   6.571578
    25  H    5.484505   6.323240   5.918112   5.865738   7.365716
    26  H    4.127748   5.332533   4.676799   4.166070   5.864744
    27  H    5.719108   6.342313   5.317160   5.355998   7.152112
    28  C    7.639470   5.551888   5.272593   7.584293   7.947959
    29  C    3.341356   5.638215   6.054740   4.817774   5.739372
    30  C    4.547880   6.555013   7.153660   6.164465   6.973418
    31  O    4.733787   6.159923   6.972042   6.479168   7.095220
    32  C    5.709110   7.907109   8.445072   7.235872   8.115537
    33  C    6.772557   4.376474   4.322567   6.765451   6.829730
    34  C    5.376783   3.107011   3.130175   5.448662   5.547529
    35  H    4.881311   2.245177   2.683794   5.020842   4.748285
    36  H    8.705798   6.510069   6.239434   8.618558   8.925065
    37  H    7.333508   4.669119   4.782206   7.320580   7.108400
    38  H    8.236343   6.812341   6.278039   8.158038   9.000928
    39  C    3.653608   6.340313   6.482106   4.716928   5.844213
    40  C    4.997315   7.716476   7.867978   6.021692   7.145469
    41  C    5.875487   8.404244   8.744287   7.155449   8.171631
    42  H    5.567141   8.394712   8.396959   6.317604   7.510867
    43  H    6.914056   9.485578   9.806030   8.139447   9.170457
    44  H    6.646542   8.671438   9.308530   8.251035   9.066024
    45  H    3.237469   6.023273   5.943290   3.894418   5.158928
                   16         17         18         19         20
    16  F    0.000000
    17  F    2.202301   0.000000
    18  C    4.342589   3.879949   0.000000
    19  C    3.044153   3.099406   1.414475   0.000000
    20  C    5.296335   4.260797   1.486544   2.634376   0.000000
    21  H    5.758531   4.488576   2.128340   3.326296   1.105793
    22  H    6.188527   5.291579   2.145116   3.344436   1.105142
    23  H    5.027793   3.755351   2.139487   2.797351   1.096156
    24  C    5.403005   5.903516   3.749856   3.404804   4.349752
    25  H    5.908754   6.338993   3.512473   3.498800   4.147800
    26  H    4.437236   5.219762   3.536534   2.813175   4.414707
    27  H    6.125246   6.802545   4.852754   4.440751   5.425085
    28  C    8.873815   7.948914   6.999056   7.248027   6.102325
    29  C    3.175282   3.901058   2.268965   1.459961   3.735110
    30  C    4.476439   4.856100   2.192494   2.280317   3.587472
    31  O    5.030232   4.850571   1.351347   2.277092   2.439824
    32  C    5.391378   6.012310   3.544373   3.627048   4.859681
    33  C    8.064801   6.969431   6.651846   6.777822   5.747573
    34  C    6.666205   5.626762   5.527969   5.503112   4.783450
    35  H    6.204992   4.990319   5.604210   5.454572   4.904593
    36  H    9.951241   8.973984   7.999754   8.310111   7.033225
    37  H    8.654127   7.401012   7.460498   7.579986   6.485446
    38  H    9.310680   8.747556   6.915090   7.260060   6.221152
    39  C    2.965035   4.404008   3.664285   2.642042   5.115035
    40  C    4.181388   5.630374   4.585684   3.836747   6.067233
    41  C    5.247338   6.325067   4.542214   4.219805   5.965434
    42  H    4.559190   6.265331   5.627937   4.767972   7.108149
    43  H    6.204249   7.338711   5.562837   5.306244   6.951454
    44  H    6.409810   6.839467   4.052718   4.441785   5.176348
    45  H    2.341413   4.191008   4.262781   3.002207   5.623346
                   21         22         23         24         25
    21  H    0.000000
    22  H    1.790549   0.000000
    23  H    1.779684   1.796680   0.000000
    24  C    5.422098   4.166389   4.409007   0.000000
    25  H    5.149523   3.807138   4.470601   1.104816   0.000000
    26  H    5.436768   4.494634   4.445649   1.095149   1.800571
    27  H    6.504835   5.169826   5.437936   1.106099   1.789320
    28  C    6.839408   5.678408   5.419441   5.955678   6.409439
    29  C    4.244909   4.346781   4.141278   3.926150   3.827244
    30  C    3.901081   4.034106   4.321967   4.416418   3.963230
    31  O    2.699658   2.798489   3.352329   4.323422   3.788579
    32  C    5.042479   5.205194   5.670548   5.389432   4.810343
    33  C    6.424483   5.574155   4.879146   6.061070   6.625492
    34  C    5.529740   4.800498   3.841964   5.113547   5.750731
    35  H    5.543536   5.151030   3.854559   5.627764   6.308259
    36  H    7.707461   6.546528   6.379284   6.939966   7.348041
    37  H    7.049888   6.387271   5.557524   7.102065   7.681412
    38  H    7.073031   5.514996   5.866386   5.162194   5.405862
    39  C    5.617680   5.724705   5.426393   4.541690   4.569402
    40  C    6.456691   6.597510   6.543023   5.474446   5.304800
    41  C    6.219423   6.384488   6.647595   5.848096   5.414922
    42  H    7.510506   7.650398   7.525418   6.189573   6.101833
    43  H    7.144868   7.322073   7.682309   6.766225   6.270885
    44  H    5.219389   5.389886   6.109698   6.034625   5.306602
    45  H    6.199737   6.276320   5.739049   4.652413   4.922207
                   26         27         28         29         30
    26  H    0.000000
    27  H    1.773942   0.000000
    28  C    6.639270   6.161875   0.000000
    29  C    3.174003   4.843909   8.580382   0.000000
    30  C    3.933779   5.363139   8.967007   1.395393   0.000000
    31  O    4.114042   5.364916   8.101133   2.259449   1.352891
    32  C    4.905461   6.210497  10.253401   2.452704   1.393525
    33  C    6.539922   6.405662   1.410268   8.185015   8.699340
    34  C    5.429699   5.580822   2.447424   6.916533   7.533706
    35  H    5.749831   6.170306   3.424785   6.881926   7.598370
    36  H    7.671453   7.081485   1.089259   9.639052   9.977443
    37  H    7.522486   7.456558   2.164945   9.014548   9.552456
    38  H    6.094929   5.160032   2.174747   8.384080   8.595982
    39  C    3.596246   5.253695   9.585369   1.404473   2.417739
    40  C    4.613288   6.098750  10.796633   2.406739   2.753588
    41  C    5.181331   6.534273  11.100331   2.795773   2.381407
    42  H    5.272105   6.687431  11.626387   3.396042   3.843047
    43  H    6.133300   7.378813  12.118720   3.884983   3.374343
    44  H    5.701038   6.848830  10.685500   3.437451   2.168807
    45  H    3.595021   5.252385   9.556594   2.180352   3.413136
                   31         32         33         34         35
    31  O    0.000000
    32  C    2.449972   0.000000
    33  C    7.875902  10.050222   0.000000
    34  C    6.810897   8.903363   1.398611   0.000000
    35  H    6.939778   8.987642   2.153448   1.084611   0.000000
    36  H    9.066597  11.247664   2.169234   3.428215   4.314535
    37  H    8.711210  10.921698   1.089500   2.153025   2.470137
    38  H    7.772681   9.729432   3.435213   3.937233   5.021633
    39  C    3.571722   2.848223   9.161450   7.849366   7.758542
    40  C    4.096390   2.439479  10.449456   9.165693   9.115796
    41  C    3.669205   1.396619  10.849953   9.634184   9.661499
    42  H    5.185282   3.419298  11.259854   9.956059   9.873715
    43  H    4.583986   2.152228  11.907221  10.705812  10.747681
    44  H    2.763474   1.089370  10.561202   9.490534   9.628787
    45  H    4.438799   3.932477   9.054566   7.708379   7.545506
                   36         37         38         39         40
    36  H    0.000000
    37  H    2.488562   0.000000
    38  H    2.502214   4.328957   0.000000
    39  C   10.660164   9.983760   9.365118   0.000000
    40  C   11.857425  11.298290  10.413962   1.398824   0.000000
    41  C   12.127160  11.723283  10.582692   2.447540   1.410408
    42  H   12.694169  12.100331  11.240833   2.153478   1.089542
    43  H   13.134306  12.791235  11.514678   3.428381   2.169334
    44  H   11.635120  11.435301  10.065134   3.937504   3.435515
    45  H   10.642110   9.840227   9.456251   1.084669   2.155463
                   41         42         43         44         45
    41  C    0.000000
    42  H    2.165041   0.000000
    43  H    1.089276   2.488576   0.000000
    44  H    2.174819   4.329090   2.502082   0.000000
    45  H    3.426066   2.473541   4.316374   5.021744   0.000000
 Stoichiometry    C23H14F6O2
 Framework group  C1[X(C23H14F6O2)]
 Deg. of freedom   129
 Full point group                 C1      NOp   1
 RotChk:  IX=0 Diff= 3.42D-02
 Largest Abelian subgroup         C1      NOp   1
 Largest concise Abelian subgroup C1      NOp   1
                         Standard orientation:                         
 ---------------------------------------------------------------------
 Center     Atomic      Atomic             Coordinates (Angstroms)
 Number     Number       Type             X           Y           Z
 ---------------------------------------------------------------------
      1          6           0       -1.531823   -0.573418   -0.451406
      2          6           0       -2.936056   -0.744392   -0.083221
      3          6           0       -3.316390   -1.989901   -0.581629
      4          8           0       -2.287380   -2.572926   -1.237986
      5          6           0       -1.230585   -1.731753   -1.210627
      6          6           0       -4.593146   -2.521841   -0.412343
      7          6           0       -0.668384    0.578492   -0.153195
      8          6           0       -1.257856    1.966905   -0.040990
      9          6           0        0.677680    0.638505    0.122040
     10          6           0       -0.050826    2.855940   -0.325977
     11          6           0        1.091346    2.082632    0.327087
     12          9           0       -1.722011    2.193056    1.229702
     13          9           0       -2.267903    2.220632   -0.920539
     14          9           0        0.157534    2.879546   -1.676708
     15          9           0       -0.180450    4.136932    0.107741
     16          9           0        2.287024    2.442603   -0.217213
     17          9           0        1.150023    2.355243    1.666860
     18          6           0        1.396225   -1.504618    1.358861
     19          6           0        1.612370   -0.452531    0.438462
     20          6           0        0.255020   -1.765873    2.274946
     21          1           0        0.617009   -1.783775    3.319658
     22          1           0       -0.210587   -2.743680    2.054851
     23          1           0       -0.500946   -0.976153    2.194847
     24          6           0       -0.053273   -2.067838   -2.053346
     25          1           0        0.453085   -2.978733   -1.686618
     26          1           0        0.657841   -1.235745   -2.089265
     27          1           0       -0.392684   -2.257558   -3.088847
     28          6           0       -5.517162   -1.749874    0.295041
     29          6           0        2.986555   -0.648003   -0.014188
     30          6           0        3.443425   -1.797916    0.630865
     31          8           0        2.483617   -2.302862    1.439637
     32          6           0        4.719146   -2.324273    0.437484
     33          6           0       -5.154985   -0.489247    0.813213
     34          6           0       -3.866470    0.024756    0.635323
     35          1           0       -3.611247    0.993035    1.052068
     36          1           0       -6.526823   -2.129258    0.447157
     37          1           0       -5.890837    0.094668    1.365095
     38          1           0       -4.857292   -3.497618   -0.818282
     39          6           0        3.825525    0.009802   -0.928499
     40          6           0        5.111207   -0.501085   -1.135199
     41          6           0        5.557297   -1.654066   -0.456312
     42          1           0        5.777398   -0.001976   -1.838179
     43          1           0        6.562495   -2.033854   -0.634806
     44          1           0        5.045456   -3.222029    0.961203
     45          1           0        3.496246    0.884451   -1.479019
 ---------------------------------------------------------------------
 Rotational constants (GHZ):      0.2210754      0.1250632      0.0939231
 Leave Link  202 at Fri Jul 16 09:40:45 2021, MaxMem=   536870912 cpu:         0.0
 (Enter /pbs_home/pkowalski/g09d01/g09/l301.exe)
 Basis read from rwf:  (5D, 7F)
 No pseudopotential information found on rwf file.
 There are   535 symmetry adapted cartesian basis functions of A   symmetry.
 There are   504 symmetry adapted basis functions of A   symmetry.
   504 basis functions,   873 primitive gaussians,   535 cartesian basis functions
   111 alpha electrons      111 beta electrons
       nuclear repulsion energy      3283.0324889158 Hartrees.
 IExCor=  402 DFT=T Ex+Corr=B3LYP ExCW=0 ScaHFX=  0.200000
 ScaDFX=  0.800000  0.720000  1.000000  0.810000 ScalE2=  1.000000  1.000000
 IRadAn=      0 IRanWt=     -1 IRanGd=            0 ICorTp=0 IEmpDi=  4
 NAtoms=   45 NActive=   45 NUniq=   45 SFac= 1.00D+00 NAtFMM=   60 NAOKFM=F Big=F
 Integral buffers will be    131072 words long.
 Raffenetti 2 integral format.
 Two-electron integral symmetry is turned on.
 No density basis found on file   724.
 Leave Link  301 at Fri Jul 16 09:40:45 2021, MaxMem=   536870912 cpu:         0.5
 (Enter /pbs_home/pkowalski/g09d01/g09/l302.exe)
 NPDir=0 NMtPBC=     1 NCelOv=     1 NCel=       1 NClECP=     1 NCelD=      1
         NCelK=      1 NCelE2=     1 NClLst=     1 CellRange=     0.0.
 One-electron integrals computed using PRISM.
 NBasis=   504 RedAO= T EigKep=  2.53D-04  NBF=   504
 NBsUse=   504 1.00D-06 EigRej= -1.00D+00 NBFU=   504
 Precomputing XC quadrature grid using
 IXCGrd= 4 IRadAn=           0 IRanWt=          -1 IRanGd=           0 AccXCQ= 0.00D+00.
 Generated NRdTot=       0 NPtTot=           0 NUsed=           0 NTot=          32
 NSgBfM=   524   524   524   524   524 MxSgAt=    45 MxSgA2=    45.
 Leave Link  302 at Fri Jul 16 09:40:46 2021, MaxMem=   536870912 cpu:         9.7
 (Enter /pbs_home/pkowalski/g09d01/g09/l303.exe)
 DipDrv:  MaxL=1.
 Leave Link  303 at Fri Jul 16 09:40:47 2021, MaxMem=   536870912 cpu:         1.1
 (Enter /pbs_home/pkowalski/g09d01/g09/l401.exe)
 Initial guess from the checkpoint file:  "dae0097freq_open_b3lyp.chk"
 B after Tr=     0.000000    0.000000    0.000000
         Rot=    0.999964    0.002637   -0.007995   -0.000499 Ang=   0.97 deg.
 Guess basis will be translated and rotated to current coordinates.
 JPrj=2 DoOrth=T DoCkMO=T.
 Generating alternative initial guess.
 ExpMin= 1.22D-01 ExpMax= 2.89D+03 ExpMxC= 4.35D+02 IAcc=1 IRadAn=         1 AccDes= 0.00D+00
 Harris functional with IExCor=  402 and IRadAn=       1 diagonalized for initial guess.
 HarFok:  IExCor=  402 AccDes= 0.00D+00 IRadAn=         1 IDoV= 1 UseB2=F ITyADJ=14
 ICtDFT=  3500011 ScaDFX=  1.000000  1.000000  1.000000  1.000000
 FoFCou: FMM=F IPFlag=           0 FMFlag=      100000 FMFlg1=           0
         NFxFlg=           0 DoJE=T BraDBF=F KetDBF=T FulRan=T
         wScrn=  0.000000 ICntrl=     500 IOpCl=  0 I1Cent=   200000004 NGrid=           0
         NMat0=    1 NMatS0=      1 NMatT0=    0 NMatD0=    1 NMtDS0=    0 NMtDT0=    0
 Petite list used in FoFCou.
 Harris En= -1633.03881727450    
 Leave Link  401 at Fri Jul 16 09:40:50 2021, MaxMem=   536870912 cpu:        25.6
 (Enter /pbs_home/pkowalski/g09d01/g09/l502.exe)
 Closed shell SCF:
 Using DIIS extrapolation, IDIIS=  1040.
 Integral symmetry usage will be decided dynamically.
 IVT=      885537 IEndB=      885537 NGot=   536870912 MDV=   536288776
 LenX=   536288776 LenY=   536002016
 Requested convergence on RMS density matrix=1.00D-08 within 128 cycles.
 Requested convergence on MAX density matrix=1.00D-06.
 Requested convergence on             energy=1.00D-06.
 No special actions if energy rises.
 Fock matrices will be formed incrementally for  20 cycles.
 Integral accuracy reduced to 1.0D-05 until final iterations.

 Cycle   1  Pass 0  IDiag  1:
 FoFJK:  IHMeth= 1 ICntrl=       0 DoSepK=F KAlg= 0 I1Cent=   0 FoldK=F
 IRaf= 750000000 NMat=   1 IRICut=       1 DoRegI=T DoRafI=F ISym2E= 0.
 FoFCou: FMM=F IPFlag=           0 FMFlag=      100000 FMFlg1=           0
         NFxFlg=           0 DoJE=F BraDBF=F KetDBF=F FulRan=T
         wScrn=  0.000000 ICntrl=       0 IOpCl=  0 I1Cent=           0 NGrid=           0
         NMat0=    1 NMatS0=      1 NMatT0=    0 NMatD0=    1 NMtDS0=    0 NMtDT0=    0
 Symmetry not used in FoFCou.
 E= -1633.09129418430    
 DIIS: error= 7.01D-03 at cycle   1 NSaved=   1.
 NSaved= 1 IEnMin= 1 EnMin= -1633.09129418430     IErMin= 1 ErrMin= 7.01D-03
 ErrMax= 7.01D-03  0.00D+00 EMaxC= 1.00D-01 BMatC= 4.44D-02 BMatP= 4.44D-02
 IDIUse=3 WtCom= 9.30D-01 WtEn= 7.01D-02
 Coeff-Com:  0.100D+01
 Coeff-En:   0.100D+01
 Coeff:      0.100D+01
 Gap=     0.609 Goal=   None    Shift=    0.000
 GapD=    0.609 DampG=2.000 DampE=1.000 DampFc=2.0000 IDamp=-1.
 RMSDP=9.33D-04 MaxDP=4.56D-02              OVMax= 3.82D-02

 Cycle   2  Pass 0  IDiag  1:
 RMSU=  9.30D-04    CP:  9.95D-01
 E= -1633.15334277030     Delta-E=       -0.062048586000 Rises=F Damp=F
 DIIS: error= 1.28D-03 at cycle   2 NSaved=   2.
 NSaved= 2 IEnMin= 2 EnMin= -1633.15334277030     IErMin= 2 ErrMin= 1.28D-03
 ErrMax= 1.28D-03  0.00D+00 EMaxC= 1.00D-01 BMatC= 1.64D-03 BMatP= 4.44D-02
 IDIUse=3 WtCom= 9.87D-01 WtEn= 1.28D-02
 Coeff-Com:  0.679D-02 0.993D+00
 Coeff-En:   0.000D+00 0.100D+01
 Coeff:      0.670D-02 0.993D+00
 Gap=     0.142 Goal=   None    Shift=    0.000
 RMSDP=2.19D-04 MaxDP=1.08D-02 DE=-6.20D-02 OVMax= 1.91D-02

 Cycle   3  Pass 0  IDiag  1:
 RMSU=  2.18D-04    CP:  9.95D-01  1.02D+00
 E= -1633.15202990296     Delta-E=        0.001312867335 Rises=F Damp=F
 DIIS: error= 2.62D-03 at cycle   3 NSaved=   3.
 NSaved= 3 IEnMin= 2 EnMin= -1633.15334277030     IErMin= 2 ErrMin= 1.28D-03
 ErrMax= 2.62D-03  0.00D+00 EMaxC= 1.00D-01 BMatC= 3.71D-03 BMatP= 1.64D-03
 IDIUse=3 WtCom= 1.63D-01 WtEn= 8.37D-01
 Coeff-Com: -0.314D-01 0.625D+00 0.406D+00
 Coeff-En:   0.000D+00 0.628D+00 0.372D+00
 Coeff:     -0.513D-02 0.628D+00 0.377D+00
 Gap=     0.143 Goal=   None    Shift=    0.000
 RMSDP=1.41D-04 MaxDP=6.53D-03 DE= 1.31D-03 OVMax= 1.26D-02

 Cycle   4  Pass 0  IDiag  1:
 RMSU=  6.16D-05    CP:  9.95D-01  1.04D+00  4.29D-01
 E= -1633.15524465436     Delta-E=       -0.003214751393 Rises=F Damp=F
 DIIS: error= 2.69D-04 at cycle   4 NSaved=   4.
 NSaved= 4 IEnMin= 4 EnMin= -1633.15524465436     IErMin= 4 ErrMin= 2.69D-04
 ErrMax= 2.69D-04  0.00D+00 EMaxC= 1.00D-01 BMatC= 5.67D-05 BMatP= 1.64D-03
 IDIUse=3 WtCom= 9.97D-01 WtEn= 2.69D-03
 Coeff-Com: -0.151D-01 0.228D+00 0.169D+00 0.618D+00
 Coeff-En:   0.000D+00 0.000D+00 0.000D+00 0.100D+01
 Coeff:     -0.150D-01 0.227D+00 0.168D+00 0.619D+00
 Gap=     0.143 Goal=   None    Shift=    0.000
 RMSDP=3.34D-05 MaxDP=1.34D-03 DE=-3.21D-03 OVMax= 3.44D-03

 Cycle   5  Pass 0  IDiag  1:
 RMSU=  2.91D-05    CP:  9.95D-01  1.04D+00  4.37D-01  7.47D-01
 E= -1633.15527445980     Delta-E=       -0.000029805446 Rises=F Damp=F
 DIIS: error= 1.48D-04 at cycle   5 NSaved=   5.
 NSaved= 5 IEnMin= 5 EnMin= -1633.15527445980     IErMin= 5 ErrMin= 1.48D-04
 ErrMax= 1.48D-04  0.00D+00 EMaxC= 1.00D-01 BMatC= 2.54D-05 BMatP= 5.67D-05
 IDIUse=3 WtCom= 9.99D-01 WtEn= 1.48D-03
 Coeff-Com: -0.396D-02 0.320D-01 0.354D-01 0.404D+00 0.532D+00
 Coeff-En:   0.000D+00 0.000D+00 0.000D+00 0.335D+00 0.665D+00
 Coeff:     -0.396D-02 0.320D-01 0.353D-01 0.404D+00 0.533D+00
 Gap=     0.143 Goal=   None    Shift=    0.000
 RMSDP=1.79D-05 MaxDP=6.20D-04 DE=-2.98D-05 OVMax= 2.31D-03

 Cycle   6  Pass 0  IDiag  1:
 RMSU=  1.26D-05    CP:  9.95D-01  1.04D+00  4.45D-01  8.35D-01  6.10D-01
 E= -1633.15529623105     Delta-E=       -0.000021771242 Rises=F Damp=F
 DIIS: error= 5.34D-05 at cycle   6 NSaved=   6.
 NSaved= 6 IEnMin= 6 EnMin= -1633.15529623105     IErMin= 6 ErrMin= 5.34D-05
 ErrMax= 5.34D-05  0.00D+00 EMaxC= 1.00D-01 BMatC= 4.02D-06 BMatP= 2.54D-05
 IDIUse=1 WtCom= 1.00D+00 WtEn= 0.00D+00
 Coeff-Com: -0.229D-03-0.147D-01-0.288D-02 0.166D+00 0.345D+00 0.507D+00
 Coeff:     -0.229D-03-0.147D-01-0.288D-02 0.166D+00 0.345D+00 0.507D+00
 Gap=     0.143 Goal=   None    Shift=    0.000
 RMSDP=6.36D-06 MaxDP=3.15D-04 DE=-2.18D-05 OVMax= 8.58D-04

 Initial convergence to 1.0D-05 achieved.  Increase integral accuracy.
 Cycle   7  Pass 1  IDiag  1:
 E= -1633.15527418101     Delta-E=        0.000022050034 Rises=F Damp=F
 DIIS: error= 1.83D-04 at cycle   1 NSaved=   1.
 NSaved= 1 IEnMin= 1 EnMin= -1633.15527418101     IErMin= 1 ErrMin= 1.83D-04
 ErrMax= 1.83D-04  0.00D+00 EMaxC= 1.00D-01 BMatC= 8.54D-06 BMatP= 8.54D-06
 IDIUse=3 WtCom= 9.98D-01 WtEn= 1.83D-03
 Coeff-Com:  0.100D+01
 Coeff-En:   0.100D+01
 Coeff:      0.100D+01
 Gap=     0.143 Goal=   None    Shift=    0.000
 RMSDP=6.36D-06 MaxDP=3.15D-04 DE= 2.21D-05 OVMax= 4.79D-04

 Cycle   8  Pass 1  IDiag  1:
 RMSU=  1.70D-04    CP:  1.00D+00
 E= -1633.15528266648     Delta-E=       -0.000008485466 Rises=F Damp=F
 DIIS: error= 1.94D-05 at cycle   2 NSaved=   2.
 NSaved= 2 IEnMin= 2 EnMin= -1633.15528266648     IErMin= 2 ErrMin= 1.94D-05
 ErrMax= 1.94D-05  0.00D+00 EMaxC= 1.00D-01 BMatC= 6.08D-07 BMatP= 8.54D-06
 IDIUse=1 WtCom= 1.00D+00 WtEn= 0.00D+00
 Coeff-Com:  0.875D-01 0.913D+00
 Coeff:      0.875D-01 0.913D+00
 Gap=     0.143 Goal=   None    Shift=    0.000
 RMSDP=5.61D-06 MaxDP=3.07D-04 DE=-8.49D-06 OVMax= 8.35D-04

 Cycle   9  Pass 1  IDiag  1:
 RMSU=  5.29D-06    CP:  1.00D+00  1.01D+00
 E= -1633.15528119942     Delta-E=        0.000001467062 Rises=F Damp=F
 DIIS: error= 3.73D-05 at cycle   3 NSaved=   3.
 NSaved= 3 IEnMin= 2 EnMin= -1633.15528266648     IErMin= 2 ErrMin= 1.94D-05
 ErrMax= 3.73D-05  0.00D+00 EMaxC= 1.00D-01 BMatC= 1.97D-06 BMatP= 6.08D-07
 IDIUse=1 WtCom= 1.00D+00 WtEn= 0.00D+00
 Coeff-Com: -0.290D-02 0.647D+00 0.356D+00
 Coeff:     -0.290D-02 0.647D+00 0.356D+00
 Gap=     0.143 Goal=   None    Shift=    0.000
 RMSDP=3.75D-06 MaxDP=1.97D-04 DE= 1.47D-06 OVMax= 5.81D-04

 Cycle  10  Pass 1  IDiag  1:
 RMSU=  9.79D-07    CP:  1.00D+00  1.01D+00  3.19D-01
 E= -1633.15528325586     Delta-E=       -0.000002056448 Rises=F Damp=F
 DIIS: error= 7.41D-06 at cycle   4 NSaved=   4.
 NSaved= 4 IEnMin= 4 EnMin= -1633.15528325586     IErMin= 4 ErrMin= 7.41D-06
 ErrMax= 7.41D-06  0.00D+00 EMaxC= 1.00D-01 BMatC= 4.38D-08 BMatP= 6.08D-07
 IDIUse=1 WtCom= 1.00D+00 WtEn= 0.00D+00
 Coeff-Com: -0.468D-02 0.382D+00 0.226D+00 0.396D+00
 Coeff:     -0.468D-02 0.382D+00 0.226D+00 0.396D+00
 Gap=     0.143 Goal=   None    Shift=    0.000
 RMSDP=5.31D-07 MaxDP=2.67D-05 DE=-2.06D-06 OVMax= 5.16D-05

 Cycle  11  Pass 1  IDiag  1:
 RMSU=  2.98D-07    CP:  1.00D+00  1.01D+00  3.68D-01  6.39D-01
 E= -1633.15528329730     Delta-E=       -0.000000041437 Rises=F Damp=F
 DIIS: error= 1.04D-06 at cycle   5 NSaved=   5.
 NSaved= 5 IEnMin= 5 EnMin= -1633.15528329730     IErMin= 5 ErrMin= 1.04D-06
 ErrMax= 1.04D-06  0.00D+00 EMaxC= 1.00D-01 BMatC= 6.32D-10 BMatP= 4.38D-08
 IDIUse=1 WtCom= 1.00D+00 WtEn= 0.00D+00
 Coeff-Com: -0.217D-02 0.162D+00 0.967D-01 0.193D+00 0.551D+00
 Coeff:     -0.217D-02 0.162D+00 0.967D-01 0.193D+00 0.551D+00
 Gap=     0.143 Goal=   None    Shift=    0.000
 RMSDP=8.75D-08 MaxDP=4.34D-06 DE=-4.14D-08 OVMax= 7.50D-06

 Cycle  12  Pass 1  IDiag  1:
 RMSU=  8.62D-08    CP:  1.00D+00  1.01D+00  3.66D-01  6.47D-01  9.67D-01
 E= -1633.15528329774     Delta-E=       -0.000000000438 Rises=F Damp=F
 DIIS: error= 2.95D-07 at cycle   6 NSaved=   6.
 NSaved= 6 IEnMin= 6 EnMin= -1633.15528329774     IErMin= 6 ErrMin= 2.95D-07
 ErrMax= 2.95D-07  0.00D+00 EMaxC= 1.00D-01 BMatC= 1.25D-10 BMatP= 6.32D-10
 IDIUse=1 WtCom= 1.00D+00 WtEn= 0.00D+00
 Coeff-Com: -0.289D-03 0.159D-01 0.942D-02 0.313D-01 0.319D+00 0.624D+00
 Coeff:     -0.289D-03 0.159D-01 0.942D-02 0.313D-01 0.319D+00 0.624D+00
 Gap=     0.143 Goal=   None    Shift=    0.000
 RMSDP=3.43D-08 MaxDP=1.83D-06 DE=-4.38D-10 OVMax= 3.73D-06

 Cycle  13  Pass 1  IDiag  1:
 RMSU=  2.56D-08    CP:  1.00D+00  1.01D+00  3.66D-01  6.56D-01  9.86D-01
                    CP:  7.71D-01
 E= -1633.15528329779     Delta-E=       -0.000000000046 Rises=F Damp=F
 DIIS: error= 8.51D-08 at cycle   7 NSaved=   7.
 NSaved= 7 IEnMin= 7 EnMin= -1633.15528329779     IErMin= 7 ErrMin= 8.51D-08
 ErrMax= 8.51D-08  0.00D+00 EMaxC= 1.00D-01 BMatC= 9.12D-12 BMatP= 1.25D-10
 IDIUse=1 WtCom= 1.00D+00 WtEn= 0.00D+00
 Coeff-Com: -0.852D-06-0.304D-02-0.188D-02 0.269D-02 0.124D+00 0.319D+00
 Coeff-Com:  0.558D+00
 Coeff:     -0.852D-06-0.304D-02-0.188D-02 0.269D-02 0.124D+00 0.319D+00
 Coeff:      0.558D+00
 Gap=     0.143 Goal=   None    Shift=    0.000
 RMSDP=1.04D-08 MaxDP=5.49D-07 DE=-4.64D-11 OVMax= 1.47D-06

 Cycle  14  Pass 1  IDiag  1:
 RMSU=  7.56D-09    CP:  1.00D+00  1.01D+00  3.66D-01  6.58D-01  9.87D-01
                    CP:  8.08D-01  7.67D-01
 E= -1633.15528329783     Delta-E=       -0.000000000045 Rises=F Damp=F
 DIIS: error= 5.61D-08 at cycle   8 NSaved=   8.
 NSaved= 8 IEnMin= 8 EnMin= -1633.15528329783     IErMin= 8 ErrMin= 5.61D-08
 ErrMax= 5.61D-08  0.00D+00 EMaxC= 1.00D-01 BMatC= 2.17D-12 BMatP= 9.12D-12
 IDIUse=1 WtCom= 1.00D+00 WtEn= 0.00D+00
 Coeff-Com:  0.365D-04-0.405D-02-0.245D-02-0.240D-02 0.398D-01 0.127D+00
 Coeff-Com:  0.361D+00 0.481D+00
 Coeff:      0.365D-04-0.405D-02-0.245D-02-0.240D-02 0.398D-01 0.127D+00
 Coeff:      0.361D+00 0.481D+00
 Gap=     0.143 Goal=   None    Shift=    0.000
 RMSDP=4.40D-09 MaxDP=2.24D-07 DE=-4.55D-11 OVMax= 5.80D-07

 SCF Done:  E(RB3LYP) =  -1633.15528330     A.U. after   14 cycles
            NFock= 14  Conv=0.44D-08     -V/T= 2.0088
 KE= 1.618868647916D+03 PE=-1.039146672438D+04 EE= 3.856410304247D+03
 Leave Link  502 at Fri Jul 16 09:45:51 2021, MaxMem=   536870912 cpu:      2402.6
 (Enter /pbs_home/pkowalski/g09d01/g09/l701.exe)
 Compute integral first derivatives.
 ... and contract with generalized density number  0.
 Leave Link  701 at Fri Jul 16 09:45:52 2021, MaxMem=   536870912 cpu:         4.3
 (Enter /pbs_home/pkowalski/g09d01/g09/l702.exe)
 L702 exits ... SP integral derivatives will be done elsewhere.
 Leave Link  702 at Fri Jul 16 09:45:52 2021, MaxMem=   536870912 cpu:         0.2
 (Enter /pbs_home/pkowalski/g09d01/g09/l703.exe)
 Compute integral first derivatives, UseDBF=F ICtDFT=           0.
 Integral derivatives from FoFJK, PRISM(SPDF).
 Calling FoFJK, ICntrl=      2127 FMM=F ISym2X=0 I1Cent= 0 IOpClX= 0 NMat=1 NMatS=1 NMatT=0.
 FoFJK:  IHMeth= 1 ICntrl=    2127 DoSepK=F KAlg= 0 I1Cent=   0 FoldK=F
 IRaf=         0 NMat=   1 IRICut=       1 DoRegI=T DoRafI=F ISym2E= 0.
 FoFCou: FMM=F IPFlag=           0 FMFlag=      100000 FMFlg1=         800
         NFxFlg=           0 DoJE=F BraDBF=F KetDBF=F FulRan=T
         wScrn=  0.000000 ICntrl=    2127 IOpCl=  0 I1Cent=           0 NGrid=           0
         NMat0=    1 NMatS0=      1 NMatT0=    0 NMatD0=    1 NMtDS0=    0 NMtDT0=    0
 Symmetry not used in FoFCou.
 Leave Link  703 at Fri Jul 16 09:47:13 2021, MaxMem=   536870912 cpu:       647.2
 (Enter /pbs_home/pkowalski/g09d01/g09/l716.exe)
 Dipole        = 1.82692125D-02-1.57280032D+00-8.15350749D-02
 ***** Axes restored to original set *****
 -------------------------------------------------------------------
 Center     Atomic                   Forces (Hartrees/Bohr)
 Number     Number              X              Y              Z
 -------------------------------------------------------------------
      1        6          -0.001954830   -0.022428179   -0.006758008
      2        6           0.011591675    0.008974377    0.009381185
      3        6          -0.012020325    0.004981657   -0.003358051
      4        8           0.003651521   -0.012358222   -0.005170369
      5        6           0.015640521    0.032925994    0.010007181
      6        6          -0.001968468   -0.000566064   -0.000211613
      7        6          -0.005072660   -0.010944922    0.002160580
      8        6          -0.005670444   -0.001929778   -0.012873798
      9        6          -0.007342753   -0.004827451    0.003411577
     10        6           0.015954195    0.015352840   -0.008296961
     11        6           0.002949103   -0.002182647    0.007651839
     12        9           0.004294026    0.000159409   -0.006885564
     13        9          -0.000346794    0.000144253    0.012455320
     14        9          -0.003711202    0.007452901    0.007424245
     15        9          -0.006684638   -0.013603987    0.000359856
     16        9          -0.008622351    0.001430534    0.001712577
     17        9           0.006387181   -0.001995177   -0.005222350
     18        6           0.020834610    0.019378394   -0.025284223
     19        6          -0.017373004   -0.008026151    0.016415895
     20        6           0.000495852   -0.004914915    0.004576226
     21        1          -0.001320056   -0.001980361   -0.001383485
     22        1          -0.000235382    0.002388133    0.000563856
     23        1           0.000278646   -0.001282781   -0.001323611
     24        6          -0.005520622   -0.002217372   -0.002791179
     25        1           0.002524759    0.000275659   -0.000906345
     26        1          -0.000550559    0.000365286    0.002888121
     27        1          -0.001518984   -0.001128797    0.002383935
     28        6           0.004673419   -0.000585337    0.001646393
     29        6           0.000880359    0.010858521   -0.014225873
     30        6           0.008857149   -0.008662465    0.003811251
     31        8          -0.010602604    0.000737575    0.007874247
     32        6           0.000415857   -0.001791589    0.000745334
     33        6           0.003639408   -0.004242910    0.000748989
     34        6          -0.010612709    0.001062092   -0.002615688
     35        1           0.001603809    0.001100497    0.000910327
     36        1          -0.001968410    0.000427009   -0.000775438
     37        1          -0.000820646    0.001951579   -0.000185193
     38        1          -0.000303520   -0.001701701   -0.000264434
     39        6           0.004899507   -0.009589998    0.003914121
     40        6          -0.004998867    0.002321973   -0.000245527
     41        6          -0.002722954    0.003661355   -0.002134545
     42        1           0.002035782   -0.000359412   -0.000520535
     43        1           0.001320033   -0.001407747    0.000951500
     44        1          -0.001307602   -0.000556314    0.001017727
     45        1           0.000322972    0.003334241   -0.001579494
 -------------------------------------------------------------------
 Cartesian Forces:  Max     0.032925994 RMS     0.007577405
 Leave Link  716 at Fri Jul 16 09:47:13 2021, MaxMem=   536870912 cpu:         0.2
 (Enter /pbs_home/pkowalski/g09d01/g09/l103.exe)

 GradGradGradGradGradGradGradGradGradGradGradGradGradGradGradGradGradGrad
 Berny optimization.
 Using GEDIIS/GDIIS optimizer.
 FormGI is forming the generalized inverse of G from B-inverse, IUseBI=4.
 Internal  Forces:  Max     0.025932453 RMS     0.003873619
 Search for a local minimum.
 Step number   2 out of a maximum of  270
 All quantities printed in internal units (Hartrees-Bohrs-Radians)
 RMS Force = .38736D-02 SwitMx=.10000D-02 MixMth= 1
 Mixed Optimization -- RFO/linear search
 Update second derivatives using D2CorX and points    1    2
 DE= -3.16D-02 DEPred=-3.42D-02 R= 9.24D-01
 TightC=F SS=  1.41D+00  RLast= 4.09D-01 DXNew= 5.0454D-01 1.2270D+00
 Trust test= 9.24D-01 RLast= 4.09D-01 DXMaxT set to 5.05D-01
 ITU=  1  0
 Use linear search instead of GDIIS.
     Eigenvalues ---    0.00743   0.00826   0.00831   0.00841   0.00984
     Eigenvalues ---    0.01048   0.01069   0.01096   0.01158   0.01172
     Eigenvalues ---    0.01208   0.01474   0.01503   0.01654   0.01847
     Eigenvalues ---    0.01856   0.02002   0.02003   0.02018   0.02018
     Eigenvalues ---    0.02022   0.02022   0.02064   0.02066   0.02091
     Eigenvalues ---    0.02093   0.02112   0.02113   0.02210   0.02212
     Eigenvalues ---    0.02269   0.02273   0.04960   0.05190   0.07172
     Eigenvalues ---    0.07251   0.07499   0.07553   0.07654   0.08227
     Eigenvalues ---    0.09334   0.10069   0.10323   0.11106   0.12077
     Eigenvalues ---    0.12151   0.13978   0.15795   0.15998   0.15999
     Eigenvalues ---    0.16000   0.16000   0.16000   0.16000   0.16000
     Eigenvalues ---    0.16000   0.16000   0.16000   0.16000   0.16000
     Eigenvalues ---    0.16015   0.16931   0.20328   0.22000   0.22008
     Eigenvalues ---    0.22601   0.22651   0.23899   0.24320   0.24470
     Eigenvalues ---    0.24514   0.24592   0.24807   0.24872   0.24915
     Eigenvalues ---    0.24935   0.24950   0.24978   0.24989   0.26994
     Eigenvalues ---    0.29157   0.29331   0.30345   0.31647   0.32317
     Eigenvalues ---    0.32646   0.32650   0.32654   0.32662   0.32745
     Eigenvalues ---    0.32883   0.32978   0.33194   0.33297   0.33401
     Eigenvalues ---    0.34518   0.35505   0.35633   0.35720   0.35723
     Eigenvalues ---    0.35733   0.35734   0.35735   0.36078   0.36531
     Eigenvalues ---    0.36754   0.40449   0.40492   0.41542   0.41585
     Eigenvalues ---    0.44656   0.44693   0.45368   0.45405   0.45572
     Eigenvalues ---    0.45577   0.46180   0.46372   0.46639   0.47648
     Eigenvalues ---    0.48104   0.48213   0.48324   0.49352   0.51849
     Eigenvalues ---    0.52431   0.53848   0.54166   0.54324
 RFO step:  Lambda=-1.73613803D-02 EMin= 7.43278426D-03
 Quartic linear search produced a step of  0.53470.
 Iteration  1 RMS(Cart)=  0.20384504 RMS(Int)=  0.00464033
 Iteration  2 RMS(Cart)=  0.01185897 RMS(Int)=  0.00060748
 Iteration  3 RMS(Cart)=  0.00001854 RMS(Int)=  0.00060741
 Iteration  4 RMS(Cart)=  0.00000001 RMS(Int)=  0.00060741
 ITry= 1 IFail=0 DXMaxC= 7.41D-01 DCOld= 1.00D+10 DXMaxT= 5.05D-01 DXLimC= 3.00D+00 Rises=F
 Variable       Old X    -DE/DX   Delta X   Delta X   Delta X     New X
                                 (Linear)    (Quad)   (Total)
    R1        2.76228   0.00235  -0.00036   0.00837   0.00803   2.77030
    R2        2.67842  -0.02593  -0.06339  -0.07211  -0.13584   2.54258
    R3        2.77819  -0.00986  -0.02703  -0.02550  -0.05254   2.72565
    R4        2.63504   0.00808   0.01420   0.02035   0.03482   2.66986
    R5        2.65475   0.00267   0.00555   0.00579   0.01136   2.66611
    R6        2.55608   0.00756   0.00801   0.01749   0.02568   2.58177
    R7        2.63325  -0.00118  -0.00032  -0.00241  -0.00279   2.63046
    R8        2.55297   0.00343   0.00047   0.00756   0.00781   2.56079
    R9        2.80877  -0.00138  -0.00879  -0.00023  -0.00902   2.79975
   R10        2.63895  -0.00166  -0.00676  -0.00186  -0.00863   2.63032
   R11        2.05859   0.00157   0.00728   0.00160   0.00888   2.06747
   R12        2.85827   0.00437   0.00911   0.01231   0.02146   2.87973
   R13        2.59880  -0.00538   0.01681  -0.02816  -0.01128   2.58752
   R14        2.88363   0.00595   0.01057   0.02459   0.03520   2.91882
   R15        2.59192  -0.00594  -0.01423  -0.00913  -0.02336   2.56855
   R16        2.57598  -0.01180  -0.02193  -0.02202  -0.04395   2.53203
   R17        2.86508   0.00238   0.00708   0.00425   0.01133   2.87641
   R18        2.77997  -0.00754  -0.02047  -0.01910  -0.03957   2.74040
   R19        2.88396   0.00553   0.00655   0.02546   0.03187   2.91582
   R20        2.58309  -0.01076  -0.02319  -0.01862  -0.04182   2.54127
   R21        2.56742  -0.01503  -0.02561  -0.02935  -0.05496   2.51246
   R22        2.57411  -0.00847  -0.01615  -0.01496  -0.03111   2.54301
   R23        2.58606  -0.00661  -0.01687  -0.00949  -0.02636   2.55970
   R24        2.67297  -0.02500  -0.06363  -0.06712  -0.13084   2.54213
   R25        2.80916  -0.00146  -0.00893  -0.00050  -0.00943   2.79973
   R26        2.55368   0.00459   0.00094   0.01087   0.01160   2.56528
   R27        2.75893  -0.00012  -0.00086  -0.00176  -0.00246   2.75646
   R28        2.08965  -0.00169  -0.00371  -0.00497  -0.00868   2.08097
   R29        2.08842  -0.00145  -0.00447  -0.00343  -0.00791   2.08051
   R30        2.07144  -0.00039  -0.00905   0.00427  -0.00478   2.06665
   R31        2.08780  -0.00139  -0.00476  -0.00299  -0.00775   2.08005
   R32        2.06953   0.00014  -0.00870   0.00634  -0.00237   2.06717
   R33        2.09022  -0.00174  -0.00348  -0.00537  -0.00884   2.08138
   R34        2.66502  -0.00017   0.00251  -0.00399  -0.00143   2.66359
   R35        2.05840   0.00215   0.00716   0.00404   0.01120   2.06960
   R36        2.63691   0.00724   0.01446   0.01712   0.03176   2.66867
   R37        2.65407   0.00214   0.00562   0.00383   0.00949   2.66356
   R38        2.55659   0.00744   0.00753   0.01780   0.02528   2.58187
   R39        2.63338  -0.00108  -0.00018  -0.00228  -0.00249   2.63089
   R40        2.63923  -0.00117  -0.00660  -0.00015  -0.00679   2.63244
   R41        2.05861   0.00157   0.00728   0.00162   0.00890   2.06751
   R42        2.64299  -0.00279  -0.00634  -0.00616  -0.01244   2.63056
   R43        2.05886   0.00212   0.00730   0.00382   0.01111   2.06997
   R44        2.04962   0.00201   0.00900   0.00211   0.01111   2.06073
   R45        2.64339  -0.00314  -0.00621  -0.00729  -0.01347   2.62992
   R46        2.04973   0.00315   0.00924   0.00648   0.01571   2.06544
   R47        2.66528   0.00029   0.00261  -0.00225   0.00035   2.66563
   R48        2.05894   0.00213   0.00733   0.00383   0.01116   2.07009
   R49        2.05843   0.00214   0.00719   0.00396   0.01115   2.06958
    A1        1.81678   0.00734   0.01380   0.02559   0.03752   1.85430
    A2        2.22027   0.00722  -0.00888   0.05158   0.04284   2.26310
    A3        2.24487  -0.01450  -0.00511  -0.07417  -0.07909   2.16577
    A4        1.85092  -0.00481  -0.00388  -0.02134  -0.02581   1.82511
    A5        2.34764   0.00977   0.01689   0.03779   0.05497   2.40262
    A6        2.08428  -0.00495  -0.01305  -0.01594  -0.02887   2.05541
    A7        1.92938  -0.00412  -0.02018  -0.00020  -0.02083   1.90856
    A8        2.15013   0.00386   0.01481   0.01191   0.02673   2.17687
    A9        2.20365   0.00027   0.00536  -0.01162  -0.00593   2.19772
   A10        1.89324  -0.00308   0.00390  -0.01347  -0.01103   1.88221
   A11        1.93205   0.00486   0.00667   0.01674   0.02178   1.95383
   A12        2.28743   0.00269   0.02123   0.00504   0.02702   2.31445
   A13        2.05707  -0.00750  -0.02862  -0.01816  -0.04632   2.01076
   A14        2.04517  -0.00288  -0.01131  -0.00807  -0.01952   2.02564
   A15        2.11629   0.00065   0.00417  -0.00157   0.00267   2.11896
   A16        2.12173   0.00223   0.00713   0.00965   0.01685   2.13858
   A17        2.10063   0.00582  -0.02618   0.05165   0.02476   2.12539
   A18        2.27792  -0.00717   0.02970  -0.05972  -0.03069   2.24722
   A19        1.90345   0.00141  -0.00297   0.01066   0.00702   1.91047
   A20        1.78511  -0.00065   0.00756   0.01209   0.01879   1.80390
   A21        1.93047   0.00239   0.01129   0.00942   0.02124   1.95170
   A22        1.99519   0.00128   0.00595   0.01089   0.01616   2.01134
   A23        1.92265  -0.00193  -0.00046  -0.03166  -0.03235   1.89030
   A24        1.93602   0.00202   0.00147   0.01940   0.02029   1.95631
   A25        1.89266  -0.00299  -0.02331  -0.01988  -0.04327   1.84939
   A26        1.91313   0.00205  -0.00351   0.01385   0.01011   1.92325
   A27        2.25568  -0.00424   0.02928  -0.04098  -0.01182   2.24385
   A28        2.09899   0.00221  -0.02602   0.03326   0.00705   2.10605
   A29        1.78939  -0.00160  -0.00416  -0.00025  -0.00506   1.78433
   A30        1.89145  -0.00015   0.00105   0.00040   0.00167   1.89311
   A31        1.99790   0.00091   0.00509  -0.00520   0.00009   1.99798
   A32        1.89392   0.00035   0.00118   0.00479   0.00627   1.90019
   A33        1.99606   0.00110   0.00489  -0.00099   0.00399   2.00004
   A34        1.88990  -0.00066  -0.00784   0.00166  -0.00629   1.88360
   A35        1.79320  -0.00035   0.01145   0.00399   0.01499   1.80819
   A36        2.02324  -0.00086   0.00218  -0.01582  -0.01398   2.00927
   A37        1.91118   0.00239   0.00886   0.01954   0.02866   1.93984
   A38        1.93055   0.00187   0.00854   0.00769   0.01650   1.94705
   A39        1.92847  -0.00061  -0.01112  -0.00093  -0.01271   1.91575
   A40        1.87645  -0.00231  -0.01877  -0.01305  -0.03173   1.84473
   A41        2.27710   0.00439   0.02022   0.01500   0.03548   2.31258
   A42        1.93403   0.00401   0.00735   0.01078   0.01757   1.95160
   A43        2.06814  -0.00837  -0.02787  -0.02404  -0.05177   2.01637
   A44        2.20745  -0.00765  -0.00818  -0.03180  -0.04051   2.16694
   A45        2.25319   0.00034  -0.00521   0.01171   0.00604   2.25922
   A46        1.81934   0.00740   0.01305   0.02524   0.03749   1.85683
   A47        1.91107   0.00117   0.00566   0.00843   0.01403   1.92511
   A48        1.93500   0.00251   0.01152   0.00962   0.02111   1.95610
   A49        1.93670  -0.00190  -0.01070  -0.00786  -0.01845   1.91825
   A50        1.88783  -0.00194  -0.00813  -0.01084  -0.01916   1.86867
   A51        1.88227   0.00132   0.00539   0.01298   0.01847   1.90074
   A52        1.90956  -0.00120  -0.00390  -0.01232  -0.01608   1.89348
   A53        1.94041   0.00252   0.01206   0.00729   0.01930   1.95971
   A54        1.94027  -0.00177  -0.00942  -0.00803  -0.01740   1.92287
   A55        1.90341   0.00089   0.00356   0.00988   0.01337   1.91679
   A56        1.91742  -0.00193  -0.00630  -0.02065  -0.02688   1.89054
   A57        1.88596  -0.00177  -0.00789  -0.00921  -0.01726   1.86870
   A58        1.87430   0.00207   0.00790   0.02147   0.02941   1.90371
   A59        2.10637   0.00144   0.00376   0.00304   0.00677   2.11314
   A60        2.08464  -0.00065  -0.00372   0.00043  -0.00327   2.08137
   A61        2.09217  -0.00078  -0.00004  -0.00348  -0.00350   2.08867
   A62        1.84958  -0.00369  -0.00348  -0.01740  -0.02083   1.82875
   A63        2.34814   0.00737   0.01643   0.02648   0.04279   2.39093
   A64        2.08441  -0.00366  -0.01307  -0.00860  -0.02166   2.06275
   A65        1.93012  -0.00445  -0.02010  -0.00291  -0.02314   1.90698
   A66        2.14940   0.00303   0.01461   0.00708   0.02170   2.17110
   A67        2.20366   0.00142   0.00549  -0.00421   0.00135   2.20502
   A68        1.89091  -0.00320   0.00307  -0.01299  -0.01060   1.88031
   A69        2.04536  -0.00291  -0.01118  -0.00830  -0.01955   2.02581
   A70        2.11622   0.00067   0.00413  -0.00143   0.00273   2.11895
   A71        2.12161   0.00224   0.00705   0.00973   0.01682   2.13842
   A72        2.11575   0.00235   0.00702   0.00592   0.01298   2.12873
   A73        2.08489  -0.00125  -0.00278  -0.00415  -0.00695   2.07794
   A74        2.08254  -0.00110  -0.00424  -0.00176  -0.00603   2.07652
   A75        2.06463   0.00019  -0.00125   0.00311   0.00185   2.06648
   A76        2.12876  -0.00085  -0.00334  -0.00499  -0.00833   2.12043
   A77        2.08979   0.00066   0.00459   0.00190   0.00648   2.09627
   A78        2.06482  -0.00002  -0.00099   0.00103   0.00008   2.06490
   A79        2.12557  -0.00160  -0.00553  -0.00957  -0.01521   2.11035
   A80        2.09270   0.00163   0.00655   0.00878   0.01522   2.10792
   A81        2.11547   0.00184   0.00676   0.00327   0.01007   2.12554
   A82        2.08291  -0.00081  -0.00404  -0.00020  -0.00428   2.07863
   A83        2.08479  -0.00102  -0.00272  -0.00302  -0.00577   2.07901
   A84        2.10659   0.00173   0.00386   0.00558   0.00940   2.11599
   A85        2.08445  -0.00076  -0.00379  -0.00050  -0.00427   2.08017
   A86        2.09211  -0.00096  -0.00007  -0.00505  -0.00510   2.08701
    D1        0.05268  -0.00173  -0.00126  -0.07986  -0.08150  -0.02882
    D2       -3.11849  -0.00131  -0.00330  -0.05890  -0.06337   3.10132
    D3       -3.13976  -0.00120  -0.00548  -0.02287  -0.02512   3.11831
    D4       -0.02774  -0.00079  -0.00752  -0.00191  -0.00699  -0.03473
    D5       -0.06688   0.00224   0.00378   0.10060   0.10550   0.03862
    D6        2.94577   0.00225  -0.00563   0.13442   0.12952   3.07529
    D7        3.12655   0.00082   0.00820   0.03741   0.04852  -3.10812
    D8       -0.14399   0.00083  -0.00121   0.07122   0.07254  -0.07145
    D9       -0.53452  -0.00270  -0.04830  -0.05590  -0.10385  -0.63837
   D10        2.54865  -0.00140  -0.03728   0.00877  -0.02833   2.52032
   D11        2.54393  -0.00121  -0.05315   0.01904  -0.03429   2.50964
   D12       -0.65608   0.00010  -0.04213   0.08371   0.04123  -0.61486
   D13       -0.02258   0.00082  -0.00095   0.03503   0.03255   0.00997
   D14        3.12515   0.00061  -0.00037   0.01974   0.01771  -3.14033
   D15       -3.13996   0.00018   0.00021   0.01675   0.01706  -3.12291
   D16        0.00776  -0.00003   0.00079   0.00146   0.00222   0.00998
   D17       -3.11953  -0.00053   0.00046  -0.02576  -0.02441   3.13925
   D18        0.01875  -0.00041   0.00046  -0.01880  -0.01757   0.00118
   D19       -0.01056  -0.00003  -0.00161  -0.00254  -0.00430  -0.01487
   D20        3.12771   0.00009  -0.00161   0.00442   0.00254   3.13025
   D21       -0.01919   0.00118   0.00445   0.02971   0.03175   0.01256
   D22        3.11604   0.00141   0.00388   0.04568   0.04695  -3.12019
   D23       -0.00051   0.00008   0.00054   0.00143   0.00214   0.00163
   D24        3.13805   0.00007  -0.00046   0.00485   0.00446  -3.14067
   D25       -3.13498  -0.00015   0.00128  -0.01638  -0.01513   3.13308
   D26        0.00358  -0.00016   0.00028  -0.01296  -0.01280  -0.00922
   D27        0.05545  -0.00217  -0.00481  -0.08409  -0.08845  -0.03300
   D28       -2.97624  -0.00288  -0.00013  -0.11441  -0.11304  -3.08929
   D29        2.10191  -0.00121  -0.00266  -0.02927  -0.03133   2.07058
   D30       -0.04018   0.00075   0.00344  -0.00218   0.00194  -0.03824
   D31       -2.10351  -0.00129  -0.00290  -0.02991  -0.03205  -2.13555
   D32       -1.17617  -0.00040  -0.01039   0.00874  -0.00242  -1.17859
   D33        2.96493   0.00155  -0.00429   0.03582   0.03085   2.99578
   D34        0.90160  -0.00048  -0.01063   0.00809  -0.00314   0.89846
   D35       -0.00365  -0.00009  -0.00102  -0.00326  -0.00444  -0.00809
   D36        3.13923  -0.00011  -0.00114  -0.00229  -0.00348   3.13575
   D37        3.14099  -0.00008  -0.00002  -0.00667  -0.00676   3.13422
   D38        0.00069  -0.00010  -0.00013  -0.00570  -0.00581  -0.00512
   D39       -2.73886  -0.00026   0.01228  -0.00800   0.00480  -2.73406
   D40        1.49704   0.00127   0.00417   0.01796   0.02254   1.51958
   D41       -0.64510   0.00241   0.02174   0.02888   0.05135  -0.59375
   D42        0.44972  -0.00100   0.00179  -0.05741  -0.05632   0.39339
   D43       -1.59757   0.00053  -0.00632  -0.03145  -0.03859  -1.63616
   D44        2.54348   0.00168   0.01125  -0.02053  -0.00977   2.53370
   D45        3.11748  -0.00054  -0.01902  -0.02201  -0.04025   3.07722
   D46       -0.21480  -0.00008  -0.02402   0.02053  -0.00290  -0.21771
   D47       -0.07745   0.00080  -0.01004   0.03843   0.02849  -0.04895
   D48        2.87346   0.00127  -0.01504   0.08097   0.06584   2.93930
   D49       -0.62923   0.00196   0.00881   0.05932   0.06809  -0.56114
   D50        1.37117   0.00155   0.00862   0.06475   0.07344   1.44461
   D51       -2.80098   0.00120   0.00271   0.06374   0.06665  -2.73433
   D52        1.42364   0.00352   0.02547   0.06269   0.08782   1.51146
   D53       -2.85914   0.00311   0.02528   0.06813   0.09317  -2.76597
   D54       -0.74811   0.00276   0.01937   0.06712   0.08638  -0.66173
   D55       -2.76381  -0.00017  -0.00324   0.02964   0.02616  -2.73766
   D56       -0.76341  -0.00058  -0.00343   0.03507   0.03150  -0.73191
   D57        1.34762  -0.00093  -0.00934   0.03406   0.02471   1.37233
   D58       -0.32688  -0.00043   0.01372  -0.00335   0.01095  -0.31594
   D59       -2.43431  -0.00203  -0.00569  -0.00695  -0.01220  -2.44650
   D60        1.72289  -0.00026   0.01055   0.00622   0.01742   1.74031
   D61        2.98549  -0.00002   0.01161  -0.03224  -0.02054   2.96495
   D62        0.87807  -0.00163  -0.00780  -0.03584  -0.04368   0.83439
   D63       -1.24791   0.00015   0.00844  -0.02267  -0.01407  -1.26198
   D64       -0.81337  -0.00090  -0.04094   0.00763  -0.03351  -0.84688
   D65        2.42812  -0.00260  -0.03605  -0.07363  -0.10921   2.31891
   D66        2.12001  -0.00050  -0.04340   0.05113   0.00726   2.12727
   D67       -0.92168  -0.00221  -0.03851  -0.03012  -0.06844  -0.99012
   D68        0.58593  -0.00118  -0.01370  -0.03820  -0.05209   0.53384
   D69        2.75585  -0.00142  -0.00017  -0.05056  -0.05049   2.70537
   D70       -1.45155  -0.00348  -0.02529  -0.06249  -0.08756  -1.53910
   D71       -1.41267  -0.00039  -0.01341  -0.04043  -0.05407  -1.46674
   D72        0.75725  -0.00063   0.00012  -0.05279  -0.05246   0.70479
   D73        2.83304  -0.00270  -0.02500  -0.06472  -0.08953   2.74351
   D74        2.75890  -0.00054  -0.00747  -0.04541  -0.05323   2.70566
   D75       -1.35437  -0.00077   0.00606  -0.05776  -0.05163  -1.40599
   D76        0.72142  -0.00284  -0.01906  -0.06970  -0.08870   0.63272
   D77       -0.05721  -0.00006  -0.00402   0.02031   0.01729  -0.03992
   D78        3.00445   0.00118  -0.00846   0.08550   0.07775   3.08220
   D79       -3.10036   0.00002   0.00140  -0.00010   0.00227  -3.09809
   D80       -0.03871   0.00126  -0.00304   0.06509   0.06273   0.02402
   D81       -2.09696  -0.00097  -0.00372  -0.02418  -0.02745  -2.12441
   D82        2.10461  -0.00088  -0.00422  -0.02209  -0.02610   2.07851
   D83       -0.02117   0.00023   0.00002  -0.00764  -0.00727  -0.02844
   D84        0.93991  -0.00042  -0.00768  -0.00065  -0.00855   0.93136
   D85       -1.14170  -0.00032  -0.00818   0.00144  -0.00720  -1.14891
   D86        3.01570   0.00079  -0.00394   0.01589   0.01162   3.02733
   D87        0.03182  -0.00127   0.00096  -0.05614  -0.05502  -0.02321
   D88       -3.02460  -0.00191   0.00307  -0.07600  -0.07207  -3.09667
   D89        3.08941  -0.00011  -0.00081   0.01519   0.01594   3.10535
   D90       -0.10399  -0.00005  -0.00451   0.02632   0.02287  -0.08112
   D91        0.03065  -0.00090   0.00393  -0.04963  -0.04602  -0.01537
   D92        3.12043  -0.00083   0.00024  -0.03850  -0.03909   3.08134
   D93        0.00056   0.00003   0.00014   0.00219   0.00233   0.00289
   D94       -3.13778  -0.00005   0.00019  -0.00177  -0.00140  -3.13917
   D95        3.14085   0.00005   0.00025   0.00122   0.00137  -3.14096
   D96        0.00252  -0.00003   0.00031  -0.00274  -0.00235   0.00016
   D97       -0.01337   0.00038  -0.00338   0.01940   0.01528   0.00191
   D98        3.12459   0.00025  -0.00241   0.00801   0.00485   3.12944
   D99       -3.11257  -0.00007  -0.00123   0.00899   0.00762  -3.10495
   D100       0.02539  -0.00020  -0.00026  -0.00240  -0.00281   0.02257
   D101      -3.11046   0.00006   0.00377  -0.00961  -0.00529  -3.11576
   D102       0.01630   0.00055   0.00590   0.00912   0.01527   0.03157
   D103      -0.02606   0.00019   0.00003   0.00266   0.00266  -0.02340
   D104       3.10070   0.00068   0.00215   0.02139   0.02322   3.12392
   D105      -0.01071   0.00073   0.00202   0.02212   0.02294   0.01223
   D106       3.13466   0.00086   0.00098   0.03392   0.03357  -3.11496
   D107      -0.00719   0.00011   0.00051   0.00130   0.00199  -0.00520
   D108       3.13658   0.00005  -0.00049   0.00320   0.00280   3.13937
   D109       3.13018  -0.00006   0.00156  -0.01192  -0.01027   3.11991
   D110      -0.00924  -0.00011   0.00056  -0.01002  -0.00946  -0.01870
   D111      -0.00945  -0.00003  -0.00057  -0.00063  -0.00123  -0.01068
   D112       3.14139  -0.00017  -0.00135  -0.00420  -0.00561   3.13578
   D113       3.12996   0.00002   0.00043  -0.00256  -0.00207   3.12789
   D114      -0.00239  -0.00012  -0.00034  -0.00613  -0.00645  -0.00883
   D115       0.00663   0.00006   0.00125   0.00089   0.00243   0.00906
   D116      -3.13172  -0.00005   0.00127  -0.00590  -0.00429  -3.13601
   D117      -3.13821   0.00014   0.00120   0.00484   0.00615  -3.13207
   D118       0.00662   0.00003   0.00122  -0.00195  -0.00057   0.00605
   D119       0.01018  -0.00001   0.00031  -0.00182  -0.00141   0.00877
   D120      -3.13789   0.00018   0.00112   0.00600   0.00718  -3.13071
   D121      -3.11687  -0.00047  -0.00164  -0.02003  -0.02168  -3.13855
   D122       0.01824  -0.00028  -0.00083  -0.01220  -0.01309   0.00516
   D123       0.00789   0.00000   0.00020   0.00100   0.00112   0.00901
   D124       3.14020   0.00015   0.00096   0.00461   0.00552  -3.13747
   D125      -3.12722  -0.00019  -0.00061  -0.00685  -0.00748  -3.13470
   D126       0.00509  -0.00004   0.00015  -0.00324  -0.00308   0.00201
         Item               Value     Threshold  Converged?
 Maximum Force            0.025932     0.000450     NO 
 RMS     Force            0.003874     0.000300     NO 
 Maximum Displacement     0.740545     0.001800     NO 
 RMS     Displacement     0.208206     0.001200     NO 
 Predicted change in Energy=-1.375692D-02
 Lowest energy point so far.  Saving SCF results.
 GradGradGradGradGradGradGradGradGradGradGradGradGradGradGradGradGradGrad

 Leave Link  103 at Fri Jul 16 09:47:13 2021, MaxMem=   536870912 cpu:         0.8
 (Enter /pbs_home/pkowalski/g09d01/g09/l202.exe)
                          Input orientation:                          
 ---------------------------------------------------------------------
 Center     Atomic      Atomic             Coordinates (Angstroms)
 Number     Number       Type             X           Y           Z
 ---------------------------------------------------------------------
      1          6           0       -1.782324   -0.188794   -0.656500
      2          6           0       -3.104726    0.325676   -1.024841
      3          6           0       -3.817558   -0.810885   -1.467766
      4          8           0       -3.017822   -1.914074   -1.368123
      5          6           0       -1.825197   -1.517924   -0.861135
      6          6           0       -5.133417   -0.794456   -1.921480
      7          6           0       -0.625108    0.516143   -0.162235
      8          6           0       -0.264520    1.912109   -0.655683
      9          6           0        0.306171    0.100551    0.751476
     10          6           0        1.250637    2.010421   -0.372228
     11          6           0        1.402592    1.146285    0.897018
     12          9           0       -0.896366    2.879812    0.059722
     13          9           0       -0.553513    2.156130   -1.941080
     14          9           0        1.912297    1.419233   -1.382743
     15          9           0        1.709470    3.252672   -0.254079
     16          9           0        2.649626    0.654157    1.013769
     17          9           0        1.205765    1.910656    1.997819
     18          6           0       -0.803003   -1.342519    2.421944
     19          6           0        0.251323   -1.042526    1.642159
     20          6           0       -2.101132   -0.667030    2.653418
     21          1           0       -2.220693   -0.424651    3.720940
     22          1           0       -2.954446   -1.301750    2.368650
     23          1           0       -2.148174    0.258378    2.072539
     24          6           0       -0.802082   -2.583571   -0.748620
     25          1           0       -1.069017   -3.340606    0.004516
     26          1           0        0.164407   -2.151104   -0.473879
     27          1           0       -0.701092   -3.107643   -1.712089
     28          6           0       -5.762464    0.447178   -1.928227
     29          6           0        1.264473   -2.056661    1.911866
     30          6           0        0.686132   -2.891687    2.892966
     31          8           0       -0.565268   -2.433413    3.194086
     32          6           0        1.307952   -4.011543    3.438405
     33          6           0       -5.090872    1.605381   -1.487483
     34          6           0       -3.776398    1.566362   -1.030994
     35          1           0       -3.287677    2.480388   -0.692058
     36          1           0       -6.796819    0.521195   -2.280453
     37          1           0       -5.618310    2.565261   -1.504818
     38          1           0       -5.634085   -1.709455   -2.251743
     39          6           0        2.546503   -2.386966    1.428155
     40          6           0        3.186653   -3.501205    1.962475
     41          6           0        2.582410   -4.300083    2.955678
     42          1           0        4.187699   -3.763679    1.603286
     43          1           0        3.120671   -5.166827    3.353719
     44          1           0        0.814467   -4.623899    4.198999
     45          1           0        3.028992   -1.781084    0.656969
 ---------------------------------------------------------------------
                    Distance matrix (angstroms):
                    1          2          3          4          5
     1  C    0.000000
     2  C    1.465982   0.000000
     3  C    2.277571   1.412827   0.000000
     4  O    2.238181   2.267570   1.366212   0.000000
     5  C    1.345474   2.250079   2.199411   1.355111   0.000000
     6  C    3.632744   2.484803   1.391981   2.456724   3.548529
     7  C    1.442353   2.632275   3.695558   3.617347   2.462946
     8  C    2.591818   3.274114   4.549533   4.767381   3.773996
     9  C    2.535335   3.852298   4.770837   4.427227   3.124532
    10  C    3.757154   4.715237   5.903099   5.883300   4.706273
    11  C    3.786759   4.968185   6.055798   5.834100   4.539574
    12  F    3.273260   3.546371   4.948517   5.433292   4.588113
    13  F    2.942582   3.270894   4.436349   4.792459   4.035112
    14  F    4.094313   5.147279   6.149137   5.951237   4.782031
    15  F    4.919171   5.686639   6.966603   7.091096   5.968330
    16  F    4.810670   6.113625   7.080172   6.662521   5.315754
    17  F    4.514617   5.498088   6.682128   6.617916   5.395878
    18  C    3.430301   4.467788   4.949749   4.426816   3.443001
    19  C    3.185657   4.499771   5.126508   4.528653   3.287007
    20  C    3.359450   3.939830   4.466651   4.309087   3.626602
    21  H    4.405653   4.885380   5.442593   5.362122   4.727269
    22  H    3.429879   3.766548   3.962827   3.787139   3.428329
    23  H    2.789527   3.242420   4.057576   4.161008   3.444707
    24  C    2.589270   3.720509   3.571090   2.396145   1.481563
    25  H    3.298434   4.318021   4.015169   2.777943   2.154838
    26  H    2.770158   4.138264   4.317412   3.313976   2.123537
    27  H    3.286793   4.247051   3.879066   2.628717   2.124839
    28  C    4.226495   2.809704   2.361652   3.663644   4.527955
    29  C    4.400955   5.778381   6.229038   5.395990   4.186386
    30  C    5.098786   6.330185   6.605221   5.729911   4.720940
    31  O    4.620233   5.644534   5.911248   5.205620   4.344002
    32  C    6.397770   7.629139   7.783674   6.798117   5.875440
    33  C    3.854360   2.407584   2.731311   4.086362   4.562015
    34  C    2.682750   1.410844   2.417388   3.578062   3.653608
    35  H    3.064618   2.187922   3.422714   4.454345   4.260743
    36  H    5.318503   3.904656   3.363167   4.587342   5.557832
    37  H    4.797838   3.400620   3.826543   5.181280   5.610207
    38  H    4.437711   3.470548   2.172975   2.769023   4.059324
    39  C    5.283606   6.731420   7.167403   6.245359   5.010773
    40  C    6.520876   7.946730   8.250051   7.218543   6.084802
    41  C    7.000102   8.341804   8.526485   7.466651   6.460299
    42  H    7.316256   8.764093   9.068323   8.010607   6.875441
    43  H    8.056179   9.385891   9.505786   8.399838   7.452590
    44  H    7.070314   8.194319   8.252694   7.281650   6.497681
    45  H    5.235394   6.699957   7.234020   6.378295   5.092843
                    6          7          8          9         10
     6  C    0.000000
     7  C    5.013728   0.000000
     8  C    5.712609   1.523889   0.000000
     9  C    6.126569   1.369257   2.363795   0.000000
    10  C    7.143086   2.407361   1.544576   2.408803   0.000000
    11  C    7.377657   2.372902   2.403462   1.522131   1.542986
    12  F    5.947942   2.389513   1.359221   3.106269   2.356277
    13  F    5.448107   2.420531   1.339891   3.494899   2.395305
    14  F    7.404913   2.956964   2.347355   2.978834   1.344782
    15  F    8.123089   3.598232   2.419717   3.593918   1.329538
    16  F    8.443337   3.482229   3.586330   2.422201   2.391153
    17  F    7.928667   3.156358   3.033614   2.374683   2.372570
    18  C    6.157775   3.188143   4.511580   2.470462   4.823593
    19  C    6.461926   2.540359   3.778366   1.450156   3.791685
    20  C    5.490053   3.392115   4.579875   3.162542   5.249537
    21  H    6.360630   4.302329   5.333094   3.934285   5.893533
    22  H    4.838437   3.890492   5.168286   3.900426   6.013785
    23  H    5.096305   2.716686   3.704885   2.791760   4.538552
    24  C    4.830838   3.159651   4.528659   3.268490   5.045800
    25  H    5.168335   3.885791   5.354820   3.780298   5.844333
    26  H    5.657118   2.799047   4.089833   2.567400   4.302153
    27  H    5.004016   3.942036   5.148252   4.168482   5.639065
    28  C    1.391905   5.432854   5.830332   6.642987   7.351765
    29  C    7.564437   3.806801   4.968024   2.630288   4.664594
    30  C    7.838649   4.760978   6.047571   3.699168   5.916995
    31  O    7.051467   4.468596   5.813324   3.625841   5.980282
    32  C    8.976037   6.099285   7.370474   5.013230   7.126589
    33  C    2.439136   4.783908   4.907102   6.033699   6.451558
    34  C    2.864948   3.433414   3.548759   4.689688   5.089425
    35  H    3.955104   3.350857   3.076320   4.545675   4.573779
    36  H    2.150978   6.525097   6.873532   7.734468   8.403610
    37  H    3.420004   5.561787   5.459918   6.801847   6.983770
    38  H    1.094059   5.865934   6.670485   6.897977   8.047948
    39  C    8.528617   4.584376   5.543129   3.415366   4.925207
    40  C    9.572625   5.931526   6.933204   4.768264   6.291027
    41  C    9.778040   6.573096   7.729053   5.422670   7.257482
    42  H   10.398243   6.678102   7.559085   5.542933   6.772681
    43  H   10.727316   7.660871   8.811706   6.514472   8.300156
    44  H    9.354262   6.892950   8.212889   5.870622   8.068492
    45  H    8.616656   4.393268   5.119566   3.311078   4.312460
                   11         12         13         14         15
    11  C    0.000000
    12  F    2.998564   0.000000
    13  F    3.591787   2.155104   0.000000
    14  F    2.351937   3.478876   2.633434   0.000000
    15  F    2.419930   2.651014   3.028113   2.162526   0.000000
    16  F    1.345703   4.293926   4.609464   2.621501   3.040331
    17  F    1.354535   3.019012   4.320907   3.488393   2.669413
    18  C    3.658442   4.839099   5.598104   5.429160   5.881275
    19  C    2.582935   4.382469   4.870192   4.239001   4.916364
    20  C    4.318465   4.556183   5.610238   6.062235   6.191791
    21  H    4.854954   5.106646   6.441924   6.821224   6.691013
    22  H    5.209833   5.201183   6.024549   6.720259   7.026633
    23  H    3.844238   3.534171   4.717366   5.456554   5.409284
    24  C    4.634710   5.523663   4.893722   4.877746   6.372926
    25  H    5.199770   6.223058   5.853648   5.785221   7.159481
    26  H    3.779582   5.169147   4.606555   4.077801   5.624617
    27  H    5.415610   6.247164   5.270818   5.237449   6.956307
    28  C    7.733614   5.792112   5.482139   7.755281   8.154959
    29  C    3.362716   5.698107   5.991483   4.832801   5.751378
    30  C    4.560959   6.621312   7.098252   6.194288   6.978844
    31  O    4.686495   6.177720   6.887233   6.475228   7.028217
    32  C    5.750722   7.985317   8.393098   7.287114   8.158705
    33  C    6.932654   4.648860   4.593115   7.006425   7.104893
    34  C    5.542169   3.348044   3.400452   5.701458   5.791544
    35  H    5.128705   2.538323   3.023384   5.351899   5.075404
    36  H    8.815747   6.771620   6.462744   8.801196   9.161010
    37  H    7.554824   4.984324   5.099988   7.618288   7.465469
    38  H    8.220996   6.989294   6.391516   8.215335   9.085217
    39  C    3.751600   6.439324   6.449928   4.773942   5.944413
    40  C    5.090898   7.810818   7.825089   6.084832   7.260167
    41  C    5.940789   8.487598   8.688782   7.209821   8.252797
    42  H    5.688882   8.506836   8.371723   6.399718   7.669458
    43  H    6.988745   9.577859   9.755010   8.201855   9.267990
    44  H    6.674129   8.738777   9.248823   8.299428   9.092375
    45  H    3.357424   6.122833   5.923332   3.955941   5.282977
                   16         17         18         19         20
    16  F    0.000000
    17  F    2.152180   0.000000
    18  C    4.229695   3.846840   0.000000
    19  C    3.004241   3.123898   1.345238   0.000000
    20  C    5.196507   4.243800   1.481554   2.587989   0.000000
    21  H    5.675615   4.490370   2.130661   3.288459   1.101202
    22  H    6.088259   5.269196   2.152488   3.297262   1.100958
    23  H    4.929150   3.739587   2.120009   2.763180   1.093624
    24  C    5.050068   5.636706   3.404804   3.033201   4.115158
    25  H    5.550228   6.060003   3.147551   3.115500   3.902557
    26  H    4.032233   4.867403   3.158399   2.390422   4.137044
    27  H    5.727892   6.525553   4.496252   4.052503   5.193684
    28  C    8.914114   8.130917   6.835440   7.150699   5.969780
    29  C    3.173919   3.968682   2.246027   1.458658   3.715948
    30  C    4.467628   4.912617   2.199843   2.274417   3.574258
    31  O    4.962097   4.841337   1.357487   2.238272   2.402355
    32  C    5.426574   6.095750   3.551481   3.627399   4.839817
    33  C    8.190019   7.203344   6.508422   6.733879   5.590122
    34  C    6.804922   5.840736   5.406056   5.493140   4.622710
    35  H    6.441781   5.267927   5.521343   5.512170   4.744085
    36  H   10.005244   9.180172   7.842945   8.216351   6.914075
    37  H    8.851800   7.698375   7.340121   7.574443   6.333180
    38  H    9.212497   8.828790   6.731816   7.088392   6.134249
    39  C    3.070957   4.537802   3.646598   2.668551   5.104896
    40  C    4.295983   5.763107   4.559429   3.842377   6.039091
    41  C    5.321655   6.433188   4.526928   4.215563   5.935149
    42  H    4.714919   6.422278   5.607078   4.785523   7.088117
    43  H    6.291351   7.456278   5.557765   5.307772   6.928623
    44  H    6.432057   6.906425   4.067135   4.436303   5.152315
    45  H    2.490306   4.330240   4.241659   3.038341   5.616502
                   21         22         23         24         25
    21  H    0.000000
    22  H    1.770984   0.000000
    23  H    1.785781   1.780943   0.000000
    24  C    5.162399   3.999138   4.224640   0.000000
    25  H    4.862197   3.647040   4.288821   1.100713   0.000000
    26  H    5.125022   4.304488   4.199748   1.093897   1.779076
    27  H    6.247034   4.999128   5.267595   1.101418   1.770981
    28  C    6.724381   5.422809   5.394892   5.931467   6.333343
    29  C    4.252363   4.310199   4.126910   3.409761   3.275924
    30  C    3.901466   4.007070   4.316168   3.945994   3.409578
    31  O    2.655774   2.769508   3.318012   3.952665   3.354119
    32  C    5.039540   5.162886   5.660621   4.901278   4.229862
    33  C    6.283838   5.280671   4.811200   6.040444   6.547073
    34  C    5.381935   4.523190   3.740835   5.113534   5.699168
    35  H    5.390014   4.876838   3.725425   5.641371   6.268304
    36  H    7.606067   6.300882   6.373971   6.922641   7.276146
    37  H    6.913170   6.087175   5.491906   7.090723   7.606143
    38  H    6.998207   5.356745   5.892653   5.135340   5.347074
    39  C    5.642136   5.685302   5.427068   3.998753   4.001021
    40  C    6.465043   6.535722   6.527401   4.909388   4.687230
    41  C    6.218874   6.323873   6.628569   5.303114   4.791959
    42  H    7.530010   7.593227   7.519336   5.641101   5.510727
    43  H    7.152150   7.267477   7.670398   6.236216   5.666192
    44  H    5.203309   5.347107   6.093907   5.590626   4.773682
    45  H    6.227923   6.241886   5.741628   4.158942   4.433000
                   26         27         28         29         30
    26  H    0.000000
    27  H    1.788077   0.000000
    28  C    6.632797   6.188776   0.000000
    29  C    2.628849   4.254534   8.390075   0.000000
    30  C    3.486590   4.814308   8.716439   1.412199   0.000000
    31  O    3.750479   4.954148   7.845173   2.265829   1.366268
    32  C    4.480502   5.601864   9.933363   2.480681   1.392207
    33  C    6.538848   6.444627   1.409513   8.084339   8.531456
    34  C    5.446088   5.636286   2.449909   6.870015   7.428717
    35  H    5.780589   6.241552   3.433166   6.934501   7.583057
    36  H    7.672259   7.116839   1.095186   9.444856   9.716305
    37  H    7.533043   7.510248   2.164793   8.967084   9.426811
    38  H    6.080984   5.155636   2.184539   8.065129   8.234734
    39  C    3.057409   4.574646   9.398755   1.409496   2.421032
    40  C    4.110056   5.363942  10.526821   2.405004   2.736774
    41  C    4.714521   5.830210  10.771533   2.803470   2.362918
    42  H    4.806442   5.943262  11.366997   3.399173   3.832051
    43  H    5.699525   6.671471  11.761210   3.898402   3.363857
    44  H    5.326639   6.287838  10.320597   3.467591   2.173188
    45  H    3.101868   4.613646   9.430699   2.182713   3.423758
                   31         32         33         34         35
    31  O    0.000000
    32  C    2.461532   0.000000
    33  C    7.662248   9.836623   0.000000
    34  C    6.645363   8.771497   1.392030   0.000000
    35  H    6.830745   8.962461   2.156351   1.090491   0.000000
    36  H    8.805255  10.905887   2.171293   3.431685   4.321517
    37  H    8.520544  10.754669   1.095381   2.148243   2.469743
    38  H    7.474896   9.266567   3.444897   3.958814   5.049063
    39  C    3.578238   2.866071   9.097763   7.852088   7.888225
    40  C    4.090715   2.443017  10.319731   9.117300   9.205593
    41  C    3.667310   1.393026  10.653424   9.525920   9.681874
    42  H    5.185647   3.423746  11.156681   9.938591  10.006908
    43  H    4.591642   2.151233  11.693138  10.589197  10.766389
    44  H    2.777003   1.094079  10.296263   9.313871   9.550964
    45  H    4.447606   3.958953   9.055331   7.769682   7.738238
                   36         37         38         39         40
    36  H    0.000000
    37  H    2.483686   0.000000
    38  H    2.515666   4.339509   0.000000
    39  C   10.464647   9.989547   8.995704   0.000000
    40  C   11.569436  11.240618   9.938582   1.391696   0.000000
    41  C   11.774197  11.587958  10.066746   2.448394   1.410591
    42  H   12.413831  12.077814  10.749350   2.149310   1.095446
    43  H   12.745748  12.639634  10.955381   3.430028   2.171223
    44  H   11.242196  11.207058   9.575483   3.959973   3.448151
    45  H   10.510733   9.916646   9.138635   1.092985   2.165183
                   41         42         43         44         45
    41  C    0.000000
    42  H    2.166483   0.000000
    43  H    1.095174   2.484228   0.000000
    44  H    2.185480   4.342395   2.515521   0.000000
    45  H    3.439310   2.483706   4.329447   5.052889   0.000000
 Stoichiometry    C23H14F6O2
 Framework group  C1[X(C23H14F6O2)]
 Deg. of freedom   129
 Full point group                 C1      NOp   1
 RotChk:  IX=0 Diff= 2.72D-02
 Largest Abelian subgroup         C1      NOp   1
 Largest concise Abelian subgroup C1      NOp   1
                         Standard orientation:                         
 ---------------------------------------------------------------------
 Center     Atomic      Atomic             Coordinates (Angstroms)
 Number     Number       Type             X           Y           Z
 ---------------------------------------------------------------------
      1          6           0       -1.499319   -0.506246   -0.411586
      2          6           0       -2.896286   -0.781955   -0.062918
      3          6           0       -3.167873   -2.038069   -0.649859
      4          8           0       -2.046368   -2.493865   -1.283114
      5          6           0       -1.066160   -1.575481   -1.103981
      6          6           0       -4.389993   -2.700298   -0.575796
      7          6           0       -0.684208    0.644099   -0.107146
      8          6           0       -1.261102    2.054464   -0.089807
      9          6           0        0.653351    0.694734    0.181362
     10          6           0       -0.024927    2.948587   -0.330905
     11          6           0        1.100695    2.140132    0.347463
     12          9           0       -1.786605    2.370578    1.123206
     13          9           0       -2.232169    2.285616   -0.983623
     14          9           0        0.212510    2.999535   -1.653578
     15          9           0       -0.153095    4.196280    0.110126
     16          9           0        2.304390    2.429851   -0.179887
     17          9           0        1.182980    2.478802    1.656392
     18          6           0        1.285067   -1.358245    1.401770
     19          6           0        1.551959   -0.398644    0.497558
     20          6           0        0.140776   -1.581829    2.315888
     21          1           0        0.487478   -1.617017    3.360495
     22          1           0       -0.370788   -2.535358    2.112932
     23          1           0       -0.584294   -0.769946    2.210370
     24          6           0        0.213102   -1.876356   -1.788079
     25          1           0        0.718079   -2.756110   -1.360760
     26          1           0        0.890915   -1.020988   -1.713738
     27          1           0        0.025668   -2.095766   -2.851024
     28          6           0       -5.395905   -2.049981    0.133168
     29          6           0        2.881224   -0.687561   -0.029000
     30          6           0        3.301640   -1.841786    0.667650
     31          8           0        2.320531   -2.225497    1.537639
     32          6           0        4.522508   -2.480216    0.467334
     33          6           0       -5.165573   -0.799359    0.741130
     34          6           0       -3.933418   -0.156635    0.660832
     35          1           0       -3.787062    0.808312    1.147276
     36          1           0       -6.380487   -2.521734    0.219666
     37          1           0       -5.980162   -0.318049    1.293075
     38          1           0       -4.540495   -3.674128   -1.051158
     39          6           0        3.738154   -0.154862   -1.013166
     40          6           0        4.964724   -0.776660   -1.226971
     41          6           0        5.356392   -1.918134   -0.496629
     42          1           0        5.645153   -0.367247   -1.981557
     43          1           0        6.331802   -2.376297   -0.691743
     44          1           0        4.799657   -3.372239    1.036977
     45          1           0        3.450183    0.727317   -1.590616
 ---------------------------------------------------------------------
 Rotational constants (GHZ):      0.2131538      0.1311223      0.0955847
 Leave Link  202 at Fri Jul 16 09:47:14 2021, MaxMem=   536870912 cpu:         0.0
 (Enter /pbs_home/pkowalski/g09d01/g09/l301.exe)
 Basis read from rwf:  (5D, 7F)
 No pseudopotential information found on rwf file.
 There are   535 symmetry adapted cartesian basis functions of A   symmetry.
 There are   504 symmetry adapted basis functions of A   symmetry.
   504 basis functions,   873 primitive gaussians,   535 cartesian basis functions
   111 alpha electrons      111 beta electrons
       nuclear repulsion energy      3304.6502296175 Hartrees.
 IExCor=  402 DFT=T Ex+Corr=B3LYP ExCW=0 ScaHFX=  0.200000
 ScaDFX=  0.800000  0.720000  1.000000  0.810000 ScalE2=  1.000000  1.000000
 IRadAn=      0 IRanWt=     -1 IRanGd=            0 ICorTp=0 IEmpDi=  4
 NAtoms=   45 NActive=   45 NUniq=   45 SFac= 1.00D+00 NAtFMM=   60 NAOKFM=F Big=F
 Integral buffers will be    131072 words long.
 Raffenetti 2 integral format.
 Two-electron integral symmetry is turned on.
 No density basis found on file   724.
 Leave Link  301 at Fri Jul 16 09:47:14 2021, MaxMem=   536870912 cpu:         0.6
 (Enter /pbs_home/pkowalski/g09d01/g09/l302.exe)
 NPDir=0 NMtPBC=     1 NCelOv=     1 NCel=       1 NClECP=     1 NCelD=      1
         NCelK=      1 NCelE2=     1 NClLst=     1 CellRange=     0.0.
 One-electron integrals computed using PRISM.
 NBasis=   504 RedAO= T EigKep=  2.49D-04  NBF=   504
 NBsUse=   504 1.00D-06 EigRej= -1.00D+00 NBFU=   504
 Precomputing XC quadrature grid using
 IXCGrd= 4 IRadAn=           0 IRanWt=          -1 IRanGd=           0 AccXCQ= 0.00D+00.
 Generated NRdTot=       0 NPtTot=           0 NUsed=           0 NTot=          32
 NSgBfM=   521   524   524   524   524 MxSgAt=    45 MxSgA2=    45.
 Leave Link  302 at Fri Jul 16 09:47:15 2021, MaxMem=   536870912 cpu:         9.8
 (Enter /pbs_home/pkowalski/g09d01/g09/l303.exe)
 DipDrv:  MaxL=1.
 Leave Link  303 at Fri Jul 16 09:47:15 2021, MaxMem=   536870912 cpu:         1.1
 (Enter /pbs_home/pkowalski/g09d01/g09/l401.exe)
 Initial guess from the checkpoint file:  "dae0097freq_open_b3lyp.chk"
 B after Tr=     0.000000    0.000000    0.000000
         Rot=    0.999965    0.003102    0.007800   -0.000603 Ang=   0.96 deg.
 Guess basis will be translated and rotated to current coordinates.
 JPrj=2 DoOrth=T DoCkMO=T.
 Generating alternative initial guess.
 ExpMin= 1.22D-01 ExpMax= 2.89D+03 ExpMxC= 4.35D+02 IAcc=1 IRadAn=         1 AccDes= 0.00D+00
 Harris functional with IExCor=  402 and IRadAn=       1 diagonalized for initial guess.
 HarFok:  IExCor=  402 AccDes= 0.00D+00 IRadAn=         1 IDoV= 1 UseB2=F ITyADJ=14
 ICtDFT=  3500011 ScaDFX=  1.000000  1.000000  1.000000  1.000000
 FoFCou: FMM=F IPFlag=           0 FMFlag=      100000 FMFlg1=           0
         NFxFlg=           0 DoJE=T BraDBF=F KetDBF=T FulRan=T
         wScrn=  0.000000 ICntrl=     500 IOpCl=  0 I1Cent=   200000004 NGrid=           0
         NMat0=    1 NMatS0=      1 NMatT0=    0 NMatD0=    1 NMtDS0=    0 NMtDT0=    0
 Petite list used in FoFCou.
 Harris En= -1633.03975653224    
 Leave Link  401 at Fri Jul 16 09:47:19 2021, MaxMem=   536870912 cpu:        25.9
 (Enter /pbs_home/pkowalski/g09d01/g09/l502.exe)
 Closed shell SCF:
 Using DIIS extrapolation, IDIIS=  1040.
 Integral symmetry usage will be decided dynamically.
 IVT=      885537 IEndB=      885537 NGot=   536870912 MDV=   536288776
 LenX=   536288776 LenY=   536002016
 Requested convergence on RMS density matrix=1.00D-08 within 128 cycles.
 Requested convergence on MAX density matrix=1.00D-06.
 Requested convergence on             energy=1.00D-06.
 No special actions if energy rises.
 Fock matrices will be formed incrementally for  20 cycles.
 Integral accuracy reduced to 1.0D-05 until final iterations.

 Cycle   1  Pass 0  IDiag  1:
 FoFJK:  IHMeth= 1 ICntrl=       0 DoSepK=F KAlg= 0 I1Cent=   0 FoldK=F
 IRaf= 750000000 NMat=   1 IRICut=       1 DoRegI=T DoRafI=F ISym2E= 0.
 FoFCou: FMM=F IPFlag=           0 FMFlag=      100000 FMFlg1=           0
         NFxFlg=           0 DoJE=F BraDBF=F KetDBF=F FulRan=T
         wScrn=  0.000000 ICntrl=       0 IOpCl=  0 I1Cent=           0 NGrid=           0
         NMat0=    1 NMatS0=      1 NMatT0=    0 NMatD0=    1 NMtDS0=    0 NMtDT0=    0
 Symmetry not used in FoFCou.
 E= -1633.06743581296    
 DIIS: error= 6.19D-03 at cycle   1 NSaved=   1.
 NSaved= 1 IEnMin= 1 EnMin= -1633.06743581296     IErMin= 1 ErrMin= 6.19D-03
 ErrMax= 6.19D-03  0.00D+00 EMaxC= 1.00D-01 BMatC= 7.57D-02 BMatP= 7.57D-02
 IDIUse=3 WtCom= 9.38D-01 WtEn= 6.19D-02
 Coeff-Com:  0.100D+01
 Coeff-En:   0.100D+01
 Coeff:      0.100D+01
 Gap=     0.509 Goal=   None    Shift=    0.000
 GapD=    0.509 DampG=2.000 DampE=1.000 DampFc=2.0000 IDamp=-1.
 RMSDP=1.19D-03 MaxDP=6.15D-02              OVMax= 3.90D-02

 Cycle   2  Pass 0  IDiag  1:
 RMSU=  1.19D-03    CP:  9.99D-01
 E= -1633.15364413498     Delta-E=       -0.086208322014 Rises=F Damp=F
 DIIS: error= 1.82D-03 at cycle   2 NSaved=   2.
 NSaved= 2 IEnMin= 2 EnMin= -1633.15364413498     IErMin= 2 ErrMin= 1.82D-03
 ErrMax= 1.82D-03  0.00D+00 EMaxC= 1.00D-01 BMatC= 2.90D-03 BMatP= 7.57D-02
 IDIUse=3 WtCom= 9.82D-01 WtEn= 1.82D-02
 Coeff-Com:  0.132D-01 0.987D+00
 Coeff-En:   0.000D+00 0.100D+01
 Coeff:      0.130D-01 0.987D+00
 Gap=     0.156 Goal=   None    Shift=    0.000
 RMSDP=3.44D-04 MaxDP=1.88D-02 DE=-8.62D-02 OVMax= 3.01D-02

 Cycle   3  Pass 0  IDiag  1:
 RMSU=  3.39D-04    CP:  9.99D-01  9.57D-01
 E= -1633.14938692165     Delta-E=        0.004257213329 Rises=F Damp=F
 DIIS: error= 3.66D-03 at cycle   3 NSaved=   3.
 NSaved= 3 IEnMin= 2 EnMin= -1633.15364413498     IErMin= 2 ErrMin= 1.82D-03
 ErrMax= 3.66D-03  0.00D+00 EMaxC= 1.00D-01 BMatC= 8.02D-03 BMatP= 2.90D-03
 IDIUse=3 WtCom= 1.42D-01 WtEn= 8.58D-01
 Coeff-Com: -0.284D-01 0.647D+00 0.382D+00
 Coeff-En:   0.000D+00 0.691D+00 0.309D+00
 Coeff:     -0.403D-02 0.685D+00 0.320D+00
 Gap=     0.154 Goal=   None    Shift=    0.000
 RMSDP=2.08D-04 MaxDP=1.29D-02 DE= 4.26D-03 OVMax= 1.79D-02

 Cycle   4  Pass 0  IDiag  1:
 RMSU=  6.09D-05    CP:  9.99D-01  1.01D+00  4.40D-01
 E= -1633.15647355392     Delta-E=       -0.007086632273 Rises=F Damp=F
 DIIS: error= 2.63D-04 at cycle   4 NSaved=   4.
 NSaved= 4 IEnMin= 4 EnMin= -1633.15647355392     IErMin= 4 ErrMin= 2.63D-04
 ErrMax= 2.63D-04  0.00D+00 EMaxC= 1.00D-01 BMatC= 1.46D-04 BMatP= 2.90D-03
 IDIUse=3 WtCom= 9.97D-01 WtEn= 2.63D-03
 Coeff-Com: -0.153D-01 0.290D+00 0.116D+00 0.609D+00
 Coeff-En:   0.000D+00 0.000D+00 0.000D+00 0.100D+01
 Coeff:     -0.153D-01 0.289D+00 0.116D+00 0.610D+00
 Gap=     0.155 Goal=   None    Shift=    0.000
 RMSDP=4.40D-05 MaxDP=1.96D-03 DE=-7.09D-03 OVMax= 3.96D-03

 Cycle   5  Pass 0  IDiag  1:
 RMSU=  3.51D-05    CP:  9.99D-01  1.02D+00  3.86D-01  7.36D-01
 E= -1633.15657953774     Delta-E=       -0.000105983819 Rises=F Damp=F
 DIIS: error= 1.38D-04 at cycle   5 NSaved=   5.
 NSaved= 5 IEnMin= 5 EnMin= -1633.15657953774     IErMin= 5 ErrMin= 1.38D-04
 ErrMax= 1.38D-04  0.00D+00 EMaxC= 1.00D-01 BMatC= 3.01D-05 BMatP= 1.46D-04
 IDIUse=3 WtCom= 9.99D-01 WtEn= 1.38D-03
 Coeff-Com: -0.331D-02 0.405D-01-0.938D-02 0.376D+00 0.596D+00
 Coeff-En:   0.000D+00 0.000D+00 0.000D+00 0.152D+00 0.848D+00
 Coeff:     -0.331D-02 0.404D-01-0.937D-02 0.376D+00 0.597D+00
 Gap=     0.155 Goal=   None    Shift=    0.000
 RMSDP=1.92D-05 MaxDP=9.68D-04 DE=-1.06D-04 OVMax= 2.34D-03

 Cycle   6  Pass 0  IDiag  1:
 RMSU=  1.00D-05    CP:  9.99D-01  1.01D+00  3.86D-01  8.65D-01  5.94D-01
 E= -1633.15660673463     Delta-E=       -0.000027196888 Rises=F Damp=F
 DIIS: error= 5.76D-05 at cycle   6 NSaved=   6.
 NSaved= 6 IEnMin= 6 EnMin= -1633.15660673463     IErMin= 6 ErrMin= 5.76D-05
 ErrMax= 5.76D-05  0.00D+00 EMaxC= 1.00D-01 BMatC= 3.56D-06 BMatP= 3.01D-05
 IDIUse=1 WtCom= 1.00D+00 WtEn= 0.00D+00
 Coeff-Com: -0.332D-03-0.709D-02-0.175D-01 0.155D+00 0.350D+00 0.519D+00
 Coeff:     -0.332D-03-0.709D-02-0.175D-01 0.155D+00 0.350D+00 0.519D+00
 Gap=     0.155 Goal=   None    Shift=    0.000
 RMSDP=5.32D-06 MaxDP=2.56D-04 DE=-2.72D-05 OVMax= 7.02D-04

 Initial convergence to 1.0D-05 achieved.  Increase integral accuracy.
 Cycle   7  Pass 1  IDiag  1:
 E= -1633.15685270399     Delta-E=       -0.000245969361 Rises=F Damp=F
 DIIS: error= 1.66D-04 at cycle   1 NSaved=   1.
 NSaved= 1 IEnMin= 1 EnMin= -1633.15685270399     IErMin= 1 ErrMin= 1.66D-04
 ErrMax= 1.66D-04  0.00D+00 EMaxC= 1.00D-01 BMatC= 9.63D-06 BMatP= 9.63D-06
 IDIUse=3 WtCom= 9.98D-01 WtEn= 1.66D-03
 Coeff-Com:  0.100D+01
 Coeff-En:   0.100D+01
 Coeff:      0.100D+01
 Gap=     0.155 Goal=   None    Shift=    0.000
 RMSDP=5.32D-06 MaxDP=2.56D-04 DE=-2.46D-04 OVMax= 4.84D-04

 Cycle   8  Pass 1  IDiag  1:
 RMSU=  1.87D-04    CP:  1.00D+00
 E= -1633.15686255599     Delta-E=       -0.000009852007 Rises=F Damp=F
 DIIS: error= 1.92D-05 at cycle   2 NSaved=   2.
 NSaved= 2 IEnMin= 2 EnMin= -1633.15686255599     IErMin= 2 ErrMin= 1.92D-05
 ErrMax= 1.92D-05  0.00D+00 EMaxC= 1.00D-01 BMatC= 5.59D-07 BMatP= 9.63D-06
 IDIUse=1 WtCom= 1.00D+00 WtEn= 0.00D+00
 Coeff-Com:  0.708D-01 0.929D+00
 Coeff:      0.708D-01 0.929D+00
 Gap=     0.155 Goal=   None    Shift=    0.000
 RMSDP=5.81D-06 MaxDP=3.00D-04 DE=-9.85D-06 OVMax= 6.35D-04

 Cycle   9  Pass 1  IDiag  1:
 RMSU=  5.38D-06    CP:  1.00D+00  1.01D+00
 E= -1633.15686115025     Delta-E=        0.000001405740 Rises=F Damp=F
 DIIS: error= 3.73D-05 at cycle   3 NSaved=   3.
 NSaved= 3 IEnMin= 2 EnMin= -1633.15686255599     IErMin= 2 ErrMin= 1.92D-05
 ErrMax= 3.73D-05  0.00D+00 EMaxC= 1.00D-01 BMatC= 1.88D-06 BMatP= 5.59D-07
 IDIUse=1 WtCom= 1.00D+00 WtEn= 0.00D+00
 Coeff-Com: -0.406D-02 0.651D+00 0.353D+00
 Coeff:     -0.406D-02 0.651D+00 0.353D+00
 Gap=     0.155 Goal=   None    Shift=    0.000
 RMSDP=3.76D-06 MaxDP=2.32D-04 DE= 1.41D-06 OVMax= 4.45D-04

 Cycle  10  Pass 1  IDiag  1:
 RMSU=  1.03D-06    CP:  1.00D+00  1.01D+00  3.31D-01
 E= -1633.15686310360     Delta-E=       -0.000001953344 Rises=F Damp=F
 DIIS: error= 3.52D-06 at cycle   4 NSaved=   4.
 NSaved= 4 IEnMin= 4 EnMin= -1633.15686310360     IErMin= 4 ErrMin= 3.52D-06
 ErrMax= 3.52D-06  0.00D+00 EMaxC= 1.00D-01 BMatC= 2.93D-08 BMatP= 5.59D-07
 IDIUse=1 WtCom= 1.00D+00 WtEn= 0.00D+00
 Coeff-Com: -0.437D-02 0.370D+00 0.215D+00 0.420D+00
 Coeff:     -0.437D-02 0.370D+00 0.215D+00 0.420D+00
 Gap=     0.155 Goal=   None    Shift=    0.000
 RMSDP=4.66D-07 MaxDP=2.55D-05 DE=-1.95D-06 OVMax= 3.59D-05

 Cycle  11  Pass 1  IDiag  1:
 RMSU=  3.31D-07    CP:  1.00D+00  1.01D+00  3.64D-01  7.38D-01
 E= -1633.15686313045     Delta-E=       -0.000000026856 Rises=F Damp=F
 DIIS: error= 7.06D-07 at cycle   5 NSaved=   5.
 NSaved= 5 IEnMin= 5 EnMin= -1633.15686313045     IErMin= 5 ErrMin= 7.06D-07
 ErrMax= 7.06D-07  0.00D+00 EMaxC= 1.00D-01 BMatC= 1.02D-09 BMatP= 2.93D-08
 IDIUse=1 WtCom= 1.00D+00 WtEn= 0.00D+00
 Coeff-Com: -0.202D-02 0.155D+00 0.921D-01 0.224D+00 0.531D+00
 Coeff:     -0.202D-02 0.155D+00 0.921D-01 0.224D+00 0.531D+00
 Gap=     0.155 Goal=   None    Shift=    0.000
 RMSDP=1.34D-07 MaxDP=8.83D-06 DE=-2.69D-08 OVMax= 1.11D-05

 Cycle  12  Pass 1  IDiag  1:
 RMSU=  1.16D-07    CP:  1.00D+00  1.01D+00  3.65D-01  7.36D-01  7.99D-01
 E= -1633.15686313116     Delta-E=       -0.000000000709 Rises=F Damp=F
 DIIS: error= 3.92D-07 at cycle   6 NSaved=   6.
 NSaved= 6 IEnMin= 6 EnMin= -1633.15686313116     IErMin= 6 ErrMin= 3.92D-07
 ErrMax= 3.92D-07  0.00D+00 EMaxC= 1.00D-01 BMatC= 1.60D-10 BMatP= 1.02D-09
 IDIUse=1 WtCom= 1.00D+00 WtEn= 0.00D+00
 Coeff-Com: -0.494D-03 0.325D-01 0.203D-01 0.655D-01 0.310D+00 0.572D+00
 Coeff:     -0.494D-03 0.325D-01 0.203D-01 0.655D-01 0.310D+00 0.572D+00
 Gap=     0.155 Goal=   None    Shift=    0.000
 RMSDP=4.38D-08 MaxDP=1.74D-06 DE=-7.09D-10 OVMax= 4.02D-06

 Cycle  13  Pass 1  IDiag  1:
 RMSU=  3.04D-08    CP:  1.00D+00  1.01D+00  3.65D-01  7.44D-01  8.40D-01
                    CP:  7.69D-01
 E= -1633.15686313127     Delta-E=       -0.000000000106 Rises=F Damp=F
 DIIS: error= 1.23D-07 at cycle   7 NSaved=   7.
 NSaved= 7 IEnMin= 7 EnMin= -1633.15686313127     IErMin= 7 ErrMin= 1.23D-07
 ErrMax= 1.23D-07  0.00D+00 EMaxC= 1.00D-01 BMatC= 1.35D-11 BMatP= 1.60D-10
 IDIUse=1 WtCom= 1.00D+00 WtEn= 0.00D+00
 Coeff-Com: -0.499D-04 0.805D-03 0.103D-02 0.108D-01 0.103D+00 0.295D+00
 Coeff-Com:  0.590D+00
 Coeff:     -0.499D-04 0.805D-03 0.103D-02 0.108D-01 0.103D+00 0.295D+00
 Coeff:      0.590D+00
 Gap=     0.155 Goal=   None    Shift=    0.000
 RMSDP=1.26D-08 MaxDP=4.37D-07 DE=-1.06D-10 OVMax= 1.31D-06

 Cycle  14  Pass 1  IDiag  1:
 RMSU=  9.36D-09    CP:  1.00D+00  1.01D+00  3.65D-01  7.48D-01  8.38D-01
                    CP:  7.96D-01  7.96D-01
 E= -1633.15686313134     Delta-E=       -0.000000000069 Rises=F Damp=F
 DIIS: error= 4.60D-08 at cycle   8 NSaved=   8.
 NSaved= 8 IEnMin= 8 EnMin= -1633.15686313134     IErMin= 8 ErrMin= 4.60D-08
 ErrMax= 4.60D-08  0.00D+00 EMaxC= 1.00D-01 BMatC= 2.12D-12 BMatP= 1.35D-11
 IDIUse=1 WtCom= 1.00D+00 WtEn= 0.00D+00
 Coeff-Com:  0.267D-04-0.328D-02-0.172D-02-0.100D-02 0.266D-01 0.109D+00
 Coeff-Com:  0.347D+00 0.524D+00
 Coeff:      0.267D-04-0.328D-02-0.172D-02-0.100D-02 0.266D-01 0.109D+00
 Coeff:      0.347D+00 0.524D+00
 Gap=     0.155 Goal=   None    Shift=    0.000
 RMSDP=4.16D-09 MaxDP=1.37D-07 DE=-6.91D-11 OVMax= 4.29D-07

 SCF Done:  E(RB3LYP) =  -1633.15686313     A.U. after   14 cycles
            NFock= 14  Conv=0.42D-08     -V/T= 2.0085
 KE= 1.619414999161D+03 PE=-1.043509973652D+04 EE= 3.877877644613D+03
 Leave Link  502 at Fri Jul 16 09:52:30 2021, MaxMem=   536870912 cpu:      2481.8
 (Enter /pbs_home/pkowalski/g09d01/g09/l701.exe)
 Compute integral first derivatives.
 ... and contract with generalized density number  0.
 Leave Link  701 at Fri Jul 16 09:52:31 2021, MaxMem=   536870912 cpu:         4.3
 (Enter /pbs_home/pkowalski/g09d01/g09/l702.exe)
 L702 exits ... SP integral derivatives will be done elsewhere.
 Leave Link  702 at Fri Jul 16 09:52:31 2021, MaxMem=   536870912 cpu:         0.2
 (Enter /pbs_home/pkowalski/g09d01/g09/l703.exe)
 Compute integral first derivatives, UseDBF=F ICtDFT=           0.
 Integral derivatives from FoFJK, PRISM(SPDF).
 Calling FoFJK, ICntrl=      2127 FMM=F ISym2X=0 I1Cent= 0 IOpClX= 0 NMat=1 NMatS=1 NMatT=0.
 FoFJK:  IHMeth= 1 ICntrl=    2127 DoSepK=F KAlg= 0 I1Cent=   0 FoldK=F
 IRaf=         0 NMat=   1 IRICut=       1 DoRegI=T DoRafI=F ISym2E= 0.
 FoFCou: FMM=F IPFlag=           0 FMFlag=      100000 FMFlg1=         800
         NFxFlg=           0 DoJE=F BraDBF=F KetDBF=F FulRan=T
         wScrn=  0.000000 ICntrl=    2127 IOpCl=  0 I1Cent=           0 NGrid=           0
         NMat0=    1 NMatS0=      1 NMatT0=    0 NMatD0=    1 NMtDS0=    0 NMtDT0=    0
 Symmetry not used in FoFCou.
 Leave Link  703 at Fri Jul 16 09:53:54 2021, MaxMem=   536870912 cpu:       667.8
 (Enter /pbs_home/pkowalski/g09d01/g09/l716.exe)
 Dipole        = 3.81828052D-03-1.54163682D+00-5.28546180D-02
 ***** Axes restored to original set *****
 -------------------------------------------------------------------
 Center     Atomic                   Forces (Hartrees/Bohr)
 Number     Number              X              Y              Z
 -------------------------------------------------------------------
      1        6          -0.008696326    0.027940500    0.006790806
      2        6          -0.004246445   -0.000320870   -0.004128612
      3        6           0.005092654    0.001089210    0.002657346
      4        8          -0.008443011   -0.004152460   -0.001178516
      5        6           0.001029792   -0.032473406   -0.010992829
      6        6           0.002139517   -0.002639266    0.000189748
      7        6           0.012739569    0.009579870    0.004133917
      8        6           0.001902017   -0.000792559    0.002440043
      9        6           0.001430075    0.013092702   -0.006659095
     10        6          -0.003261870   -0.006725921    0.000318006
     11        6          -0.003476223    0.001233398   -0.000508051
     12        9          -0.005300657    0.003205346    0.006025588
     13        9          -0.000598340   -0.004406779   -0.007478957
     14        9           0.004436829   -0.004383225   -0.006359701
     15        9          -0.000547654    0.008059607    0.004337795
     16        9           0.005380747   -0.006687960   -0.002983668
     17        9          -0.003183488    0.003505155    0.004194198
     18        6          -0.021655170   -0.003277608    0.020976919
     19        6           0.022493863    0.002498281   -0.011944313
     20        6          -0.001060471    0.002155141    0.000670693
     21        1           0.000257284   -0.000120641    0.000807144
     22        1          -0.000006708   -0.001207910   -0.001299295
     23        1          -0.001606508    0.001766981    0.000379080
     24        6           0.002950816   -0.000686605   -0.004522681
     25        1          -0.000735250    0.000708150    0.001600486
     26        1          -0.000653026   -0.003629023   -0.003017675
     27        1          -0.000764569   -0.000536641   -0.000802211
     28        6          -0.003149749    0.003085780   -0.000629313
     29        6           0.003707547   -0.004163316    0.004235799
     30        6          -0.001580963    0.004588929   -0.003058805
     31        8          -0.000011743   -0.009014321    0.004690924
     32        6          -0.002742792    0.001191144    0.000645199
     33        6          -0.004047917    0.001923206   -0.000846513
     34        6           0.005862918   -0.002402390    0.000719828
     35        1           0.001350795   -0.000189421    0.000096013
     36        1           0.001592725    0.000455783    0.000679580
     37        1           0.000685971   -0.001659938    0.000145505
     38        1           0.001210842    0.001518052    0.000662133
     39        6          -0.003487760    0.004638907   -0.000985762
     40        6           0.003028798   -0.003205686    0.000555967
     41        6           0.003632730   -0.001980501   -0.000499476
     42        1          -0.001719415    0.000160133    0.000677973
     43        1          -0.000425257    0.001401511   -0.000975427
     44        1           0.000795594    0.001253269   -0.001360952
     45        1          -0.000319770   -0.000394608    0.001601160
 -------------------------------------------------------------------
 Cartesian Forces:  Max     0.032473406 RMS     0.006251936
 Leave Link  716 at Fri Jul 16 09:53:55 2021, MaxMem=   536870912 cpu:         0.2
 (Enter /pbs_home/pkowalski/g09d01/g09/l103.exe)

 GradGradGradGradGradGradGradGradGradGradGradGradGradGradGradGradGradGrad
 Berny optimization.
 Using GEDIIS/GDIIS optimizer.
 FormGI is forming the generalized inverse of G from B-inverse, IUseBI=4.
 GSVD:  received Info=                   1 from GESDD.
 Internal  Forces:  Max     0.040953379 RMS     0.005400942
 Search for a local minimum.
 Step number   3 out of a maximum of  270
 All quantities printed in internal units (Hartrees-Bohrs-Radians)
 RMS Force = .54009D-02 SwitMx=.10000D-02 MixMth= 1
 Mixed Optimization -- RFO/linear search
 Update second derivatives using D2CorX and points    2    3
 DE= -1.58D-03 DEPred=-1.38D-02 R= 1.15D-01
 Trust test= 1.15D-01 RLast= 5.83D-01 DXMaxT set to 5.05D-01
 ITU=  0  1  0
 Use linear search instead of GDIIS.
     Eigenvalues ---    0.00687   0.00818   0.00827   0.00831   0.00925
     Eigenvalues ---    0.01052   0.01063   0.01090   0.01133   0.01159
     Eigenvalues ---    0.01210   0.01479   0.01591   0.01825   0.01841
     Eigenvalues ---    0.01921   0.02002   0.02003   0.02017   0.02018
     Eigenvalues ---    0.02022   0.02023   0.02063   0.02067   0.02091
     Eigenvalues ---    0.02092   0.02112   0.02113   0.02208   0.02236
     Eigenvalues ---    0.02270   0.02286   0.04857   0.05178   0.07211
     Eigenvalues ---    0.07226   0.07376   0.07393   0.07421   0.08169
     Eigenvalues ---    0.09274   0.10127   0.10288   0.11152   0.12305
     Eigenvalues ---    0.12385   0.14177   0.15830   0.16000   0.16000
     Eigenvalues ---    0.16000   0.16000   0.16000   0.16000   0.16000
     Eigenvalues ---    0.16000   0.16000   0.16000   0.16000   0.16006
     Eigenvalues ---    0.16127   0.17094   0.21538   0.22000   0.22073
     Eigenvalues ---    0.22596   0.22630   0.24124   0.24477   0.24512
     Eigenvalues ---    0.24588   0.24739   0.24914   0.24956   0.24974
     Eigenvalues ---    0.24983   0.24987   0.24992   0.25362   0.28847
     Eigenvalues ---    0.29261   0.30468   0.31466   0.32060   0.32628
     Eigenvalues ---    0.32647   0.32652   0.32660   0.32739   0.32883
     Eigenvalues ---    0.32975   0.33181   0.33280   0.33342   0.33967
     Eigenvalues ---    0.35425   0.35622   0.35714   0.35720   0.35728
     Eigenvalues ---    0.35734   0.35735   0.35863   0.36461   0.36532
     Eigenvalues ---    0.40227   0.40431   0.41585   0.41642   0.44521
     Eigenvalues ---    0.44686   0.45188   0.45378   0.45466   0.45558
     Eigenvalues ---    0.45862   0.46144   0.46374   0.47316   0.47609
     Eigenvalues ---    0.48181   0.48294   0.48555   0.49402   0.52433
     Eigenvalues ---    0.53672   0.54074   0.54193   0.56047
 RFO step:  Lambda=-8.75299479D-03 EMin= 6.86520704D-03
 Quartic linear search produced a step of -0.45345.
 Iteration  1 RMS(Cart)=  0.19862650 RMS(Int)=  0.00665106
 Iteration  2 RMS(Cart)=  0.03163103 RMS(Int)=  0.00023924
 Iteration  3 RMS(Cart)=  0.00038750 RMS(Int)=  0.00020886
 Iteration  4 RMS(Cart)=  0.00000016 RMS(Int)=  0.00020886
 ITry= 1 IFail=0 DXMaxC= 1.29D+00 DCOld= 1.00D+10 DXMaxT= 5.05D-01 DXLimC= 3.00D+00 Rises=F
 Variable       Old X    -DE/DX   Delta X   Delta X   Delta X     New X
                                 (Linear)    (Quad)   (Total)
    R1        2.77030  -0.00372  -0.00364   0.00049  -0.00316   2.76714
    R2        2.54258   0.04095   0.06160   0.00544   0.06716   2.60974
    R3        2.72565   0.01726   0.02382   0.00625   0.03007   2.75572
    R4        2.66986  -0.00242  -0.01579   0.01085  -0.00505   2.66481
    R5        2.66611  -0.00381  -0.00515  -0.00006  -0.00521   2.66090
    R6        2.58177   0.00025  -0.01165   0.01239   0.00068   2.58244
    R7        2.63046  -0.00034   0.00126  -0.00228  -0.00100   2.62947
    R8        2.56079   0.00592  -0.00354   0.01161   0.00815   2.56894
    R9        2.79975   0.00302   0.00409   0.00373   0.00782   2.80757
   R10        2.63032   0.00375   0.00391   0.00272   0.00662   2.63694
   R11        2.06747  -0.00202  -0.00403  -0.00115  -0.00518   2.06229
   R12        2.87973  -0.00356  -0.00973   0.00221  -0.00749   2.87224
   R13        2.58752   0.00479   0.00511  -0.01498  -0.00988   2.57764
   R14        2.91882  -0.00034  -0.01596   0.01894   0.00298   2.92181
   R15        2.56855   0.00791   0.01059   0.00093   0.01153   2.58008
   R16        2.53203   0.00650   0.01993  -0.01010   0.00983   2.54186
   R17        2.87641  -0.00292  -0.00514  -0.00065  -0.00582   2.87059
   R18        2.74040   0.01221   0.01795   0.00327   0.02122   2.76161
   R19        2.91582  -0.00160  -0.01445   0.01743   0.00301   2.91883
   R20        2.54127   0.00889   0.01896  -0.00516   0.01380   2.55507
   R21        2.51246   0.00772   0.02492  -0.01422   0.01070   2.52316
   R22        2.54301   0.00717   0.01410  -0.00423   0.00987   2.55288
   R23        2.55970   0.00584   0.01195  -0.00168   0.01027   2.56997
   R24        2.54213   0.03228   0.05933  -0.00447   0.05490   2.59703
   R25        2.79973   0.00339   0.00428   0.00409   0.00837   2.80810
   R26        2.56528   0.00585  -0.00526   0.01353   0.00837   2.57365
   R27        2.75646  -0.00009   0.00112  -0.00147  -0.00044   2.75603
   R28        2.08097   0.00073   0.00393  -0.00268   0.00125   2.08222
   R29        2.08051   0.00103   0.00359  -0.00119   0.00239   2.08290
   R30        2.06665   0.00137   0.00217   0.00436   0.00653   2.07318
   R31        2.08005   0.00079   0.00352  -0.00128   0.00224   2.08229
   R32        2.06717  -0.00277   0.00107  -0.00038   0.00069   2.06786
   R33        2.08138   0.00089   0.00401  -0.00271   0.00131   2.08268
   R34        2.66359  -0.00165   0.00065  -0.00398  -0.00335   2.66024
   R35        2.06960  -0.00169  -0.00508   0.00102  -0.00406   2.06554
   R36        2.66867  -0.00031  -0.01440   0.01142  -0.00306   2.66561
   R37        2.66356  -0.00245  -0.00430   0.00024  -0.00408   2.65948
   R38        2.58187   0.00126  -0.01146   0.01352   0.00209   2.58397
   R39        2.63089  -0.00026   0.00113  -0.00201  -0.00087   2.63002
   R40        2.63244   0.00279   0.00308   0.00267   0.00577   2.63820
   R41        2.06751  -0.00201  -0.00404  -0.00112  -0.00516   2.06235
   R42        2.63056   0.00181   0.00564  -0.00252   0.00310   2.63365
   R43        2.06997  -0.00179  -0.00504   0.00074  -0.00430   2.06567
   R44        2.06073   0.00048  -0.00504   0.00282  -0.00222   2.05851
   R45        2.62992   0.00201   0.00611  -0.00317   0.00293   2.63285
   R46        2.06544  -0.00149  -0.00713   0.00321  -0.00391   2.06153
   R47        2.66563  -0.00219  -0.00016  -0.00362  -0.00378   2.66185
   R48        2.07009  -0.00183  -0.00506   0.00068  -0.00437   2.06572
   R49        2.06958  -0.00167  -0.00505   0.00099  -0.00407   2.06551
    A1        1.85430  -0.00697  -0.01701   0.00569  -0.01077   1.84353
    A2        2.26310  -0.02245  -0.01943  -0.00982  -0.02940   2.23370
    A3        2.16577   0.02943   0.03587   0.00415   0.03990   2.20567
    A4        1.82511   0.00670   0.01170  -0.00544   0.00643   1.83154
    A5        2.40262  -0.01002  -0.02493   0.01150  -0.01358   2.38904
    A6        2.05541   0.00331   0.01309  -0.00612   0.00691   2.06232
    A7        1.90856   0.00633   0.00944   0.00677   0.01635   1.92491
    A8        2.17687  -0.00354  -0.01212   0.00319  -0.00893   2.16794
    A9        2.19772  -0.00279   0.00269  -0.00996  -0.00739   2.19033
   A10        1.88221   0.00037   0.00500  -0.00939  -0.00385   1.87836
   A11        1.95383  -0.00627  -0.00987   0.00183  -0.00748   1.94635
   A12        2.31445   0.01322  -0.01225   0.02998   0.01744   2.33189
   A13        2.01076  -0.00700   0.02100  -0.03169  -0.01084   1.99992
   A14        2.02564   0.00198   0.00885  -0.00299   0.00592   2.03156
   A15        2.11896  -0.00134  -0.00121  -0.00380  -0.00504   2.11393
   A16        2.13858  -0.00064  -0.00764   0.00678  -0.00088   2.13769
   A17        2.12539  -0.01946  -0.01123  -0.00563  -0.01652   2.10887
   A18        2.24722   0.02127   0.01392   0.00070   0.01496   2.26218
   A19        1.91047  -0.00177  -0.00318   0.00471   0.00166   1.91213
   A20        1.80390   0.00156  -0.00852   0.01477   0.00648   1.81038
   A21        1.95170  -0.00223  -0.00963   0.00189  -0.00797   1.94373
   A22        2.01134  -0.00345  -0.00733  -0.00779  -0.01481   1.99653
   A23        1.89030   0.00199   0.01467  -0.01385   0.00081   1.89112
   A24        1.95631  -0.00035  -0.00920   0.01220   0.00331   1.95962
   A25        1.84939   0.00263   0.01962  -0.00734   0.01222   1.86161
   A26        1.92325  -0.00059  -0.00459   0.01169   0.00700   1.93025
   A27        2.24385   0.01115   0.00536  -0.00630  -0.00077   2.24308
   A28        2.10605  -0.01070  -0.00320  -0.00288  -0.00588   2.10017
   A29        1.78433  -0.00116   0.00230   0.00117   0.00337   1.78770
   A30        1.89311   0.00032  -0.00076   0.00532   0.00458   1.89769
   A31        1.99798  -0.00035  -0.00004  -0.01274  -0.01285   1.98513
   A32        1.90019   0.00056  -0.00284   0.00777   0.00486   1.90504
   A33        2.00004  -0.00090  -0.00181  -0.01004  -0.01184   1.98820
   A34        1.88360   0.00150   0.00285   0.00945   0.01236   1.89597
   A35        1.80819   0.00142  -0.00680   0.01277   0.00583   1.81401
   A36        2.00927  -0.00238   0.00634  -0.02270  -0.01625   1.99301
   A37        1.93984  -0.00135  -0.01300   0.01028  -0.00267   1.93717
   A38        1.94705   0.00035  -0.00748   0.00824   0.00071   1.94776
   A39        1.91575  -0.00119   0.00577  -0.00743  -0.00140   1.91436
   A40        1.84473   0.00297   0.01439  -0.00082   0.01347   1.85819
   A41        2.31258   0.00355  -0.01609   0.01885   0.00254   2.31513
   A42        1.95160  -0.00419  -0.00797   0.00246  -0.00536   1.94624
   A43        2.01637   0.00069   0.02347  -0.01895   0.00435   2.02071
   A44        2.16694   0.00922   0.01837  -0.00662   0.01201   2.17895
   A45        2.25922  -0.00447  -0.00274  -0.00262  -0.00513   2.25409
   A46        1.85683  -0.00478  -0.01700   0.00986  -0.00681   1.85002
   A47        1.92511  -0.00080  -0.00636   0.00431  -0.00206   1.92305
   A48        1.95610  -0.00225  -0.00957   0.00058  -0.00898   1.94712
   A49        1.91825   0.00329   0.00836   0.00392   0.01226   1.93051
   A50        1.86867   0.00102   0.00869  -0.00722   0.00150   1.87017
   A51        1.90074  -0.00087  -0.00837   0.00905   0.00063   1.90137
   A52        1.89348  -0.00044   0.00729  -0.01082  -0.00354   1.88994
   A53        1.95971  -0.00245  -0.00875  -0.00135  -0.01009   1.94962
   A54        1.92287   0.00514   0.00789   0.01019   0.01808   1.94095
   A55        1.91679  -0.00151  -0.00606   0.00203  -0.00404   1.91274
   A56        1.89054  -0.00053   0.01219  -0.01577  -0.00355   1.88699
   A57        1.86870   0.00101   0.00783  -0.00726   0.00057   1.86927
   A58        1.90371  -0.00182  -0.01334   0.01194  -0.00142   1.90229
   A59        2.11314  -0.00071  -0.00307   0.00173  -0.00134   2.11180
   A60        2.08137   0.00096   0.00148   0.00219   0.00367   2.08504
   A61        2.08867  -0.00025   0.00159  -0.00392  -0.00233   2.08634
   A62        1.82875   0.00314   0.00945  -0.00833   0.00108   1.82983
   A63        2.39093  -0.00497  -0.01940   0.01207  -0.00729   2.38364
   A64        2.06275   0.00182   0.00982  -0.00367   0.00616   2.06891
   A65        1.90698   0.00697   0.01049   0.00734   0.01791   1.92489
   A66        2.17110  -0.00303  -0.00984   0.00077  -0.00909   2.16201
   A67        2.20502  -0.00394  -0.00061  -0.00817  -0.00882   2.19619
   A68        1.88031  -0.00109   0.00481  -0.01182  -0.00666   1.87364
   A69        2.02581   0.00219   0.00886  -0.00255   0.00634   2.03215
   A70        2.11895  -0.00127  -0.00124  -0.00346  -0.00471   2.11424
   A71        2.13842  -0.00092  -0.00763   0.00601  -0.00163   2.13680
   A72        2.12873  -0.00194  -0.00588   0.00111  -0.00479   2.12394
   A73        2.07794   0.00082   0.00315  -0.00178   0.00137   2.07932
   A74        2.07652   0.00111   0.00273   0.00067   0.00341   2.07993
   A75        2.06648   0.00090  -0.00084   0.00307   0.00225   2.06873
   A76        2.12043  -0.00173   0.00378  -0.00837  -0.00460   2.11583
   A77        2.09627   0.00083  -0.00294   0.00530   0.00236   2.09863
   A78        2.06490   0.00103  -0.00004   0.00233   0.00227   2.06717
   A79        2.11035  -0.00049   0.00690  -0.00846  -0.00153   2.10883
   A80        2.10792  -0.00054  -0.00690   0.00605  -0.00081   2.10711
   A81        2.12554  -0.00128  -0.00456   0.00031  -0.00427   2.12127
   A82        2.07863   0.00092   0.00194   0.00162   0.00357   2.08220
   A83        2.07901   0.00037   0.00262  -0.00195   0.00068   2.07970
   A84        2.11599  -0.00073  -0.00426   0.00300  -0.00126   2.11473
   A85        2.08017   0.00093   0.00194   0.00167   0.00360   2.08377
   A86        2.08701  -0.00020   0.00231  -0.00464  -0.00233   2.08468
    D1       -0.02882   0.00349   0.03696  -0.00395   0.03306   0.00423
    D2        3.10132   0.00239   0.02874  -0.01232   0.01672   3.11804
    D3        3.11831   0.00045   0.01139  -0.00772   0.00292   3.12122
    D4       -0.03473  -0.00065   0.00317  -0.01609  -0.01342  -0.04815
    D5        0.03862  -0.00429  -0.04784   0.01337  -0.03498   0.00364
    D6        3.07529  -0.00556  -0.05873   0.01262  -0.04669   3.02859
    D7       -3.10812  -0.00167  -0.02200   0.01682  -0.00575  -3.11387
    D8       -0.07145  -0.00294  -0.03289   0.01606  -0.01747  -0.08892
    D9       -0.63837  -0.00405   0.04709  -0.23755  -0.19055  -0.82892
   D10        2.52032  -0.00660   0.01285  -0.21861  -0.20574   2.31458
   D11        2.50964  -0.00742   0.01555  -0.24191  -0.22639   2.28325
   D12       -0.61486  -0.00998  -0.01870  -0.22298  -0.24158  -0.85644
   D13        0.00997  -0.00149  -0.01476  -0.00639  -0.02067  -0.01070
   D14       -3.14033  -0.00102  -0.00803  -0.00663  -0.01417   3.12869
   D15       -3.12291  -0.00055  -0.00773  -0.00016  -0.00785  -3.13075
   D16        0.00998  -0.00007  -0.00100  -0.00040  -0.00134   0.00864
   D17        3.13925   0.00131   0.01107   0.00819   0.01894  -3.12500
   D18        0.00118   0.00102   0.00797   0.00735   0.01507   0.01625
   D19       -0.01487   0.00011   0.00195  -0.00094   0.00101  -0.01385
   D20        3.13025  -0.00019  -0.00115  -0.00178  -0.00285   3.12740
   D21        0.01256  -0.00060  -0.01440   0.01429   0.00057   0.01314
   D22       -3.12019  -0.00108  -0.02129   0.01445  -0.00603  -3.12622
   D23        0.00163  -0.00004  -0.00097   0.00164   0.00060   0.00223
   D24       -3.14067  -0.00013  -0.00202   0.00077  -0.00126   3.14125
   D25        3.13308   0.00056   0.00686   0.00145   0.00821   3.14129
   D26       -0.00922   0.00047   0.00580   0.00058   0.00634  -0.00288
   D27       -0.03300   0.00328   0.04011  -0.01738   0.02262  -0.01038
   D28       -3.08929   0.00300   0.05126  -0.02040   0.03012  -3.05917
   D29        2.07058   0.00012   0.01421  -0.04759  -0.03360   2.03698
   D30       -0.03824  -0.00115  -0.00088  -0.03371  -0.03478  -0.07302
   D31       -2.13555  -0.00118   0.01453  -0.05621  -0.04190  -2.17745
   D32       -1.17859  -0.00111   0.00110  -0.04667  -0.04537  -1.22396
   D33        2.99578  -0.00238  -0.01399  -0.03279  -0.04655   2.94923
   D34        0.89846  -0.00241   0.00142  -0.05529  -0.05367   0.84479
   D35       -0.00809   0.00010   0.00201  -0.00162   0.00042  -0.00767
   D36        3.13575   0.00005   0.00158  -0.00222  -0.00063   3.13512
   D37        3.13422   0.00020   0.00307  -0.00073   0.00231   3.13653
   D38       -0.00512   0.00015   0.00263  -0.00134   0.00126  -0.00386
   D39       -2.73406  -0.00015  -0.00218  -0.01703  -0.01953  -2.75359
   D40        1.51958  -0.00233  -0.01022  -0.00999  -0.02042   1.49916
   D41       -0.59375  -0.00148  -0.02328   0.00418  -0.01947  -0.61322
   D42        0.39339   0.00221   0.02554  -0.03271  -0.00695   0.38644
   D43       -1.63616   0.00004   0.01750  -0.02567  -0.00784  -1.64400
   D44        2.53370   0.00088   0.00443  -0.01149  -0.00689   2.52681
   D45        3.07722  -0.00012   0.01825  -0.02431  -0.00647   3.07076
   D46       -0.21771  -0.00235   0.00132  -0.00526  -0.00422  -0.22192
   D47       -0.04895  -0.00225  -0.01292  -0.00716  -0.02014  -0.06910
   D48        2.93930  -0.00448  -0.02986   0.01189  -0.01790   2.92141
   D49       -0.56114  -0.00140  -0.03088   0.06221   0.03137  -0.52977
   D50        1.44461  -0.00118  -0.03330   0.07360   0.04028   1.48489
   D51       -2.73433   0.00073  -0.03022   0.08119   0.05092  -2.68342
   D52        1.51146  -0.00227  -0.03982   0.06560   0.02589   1.53735
   D53       -2.76597  -0.00205  -0.04225   0.07699   0.03480  -2.73117
   D54       -0.66173  -0.00013  -0.03917   0.08458   0.04544  -0.61629
   D55       -2.73766   0.00198  -0.01186   0.05505   0.04330  -2.69436
   D56       -0.73191   0.00220  -0.01428   0.06644   0.05221  -0.67970
   D57        1.37233   0.00411  -0.01121   0.07403   0.06285   1.43518
   D58       -0.31594   0.00126  -0.00496   0.04412   0.03903  -0.27690
   D59       -2.44650   0.00120   0.00553   0.03799   0.04345  -2.40305
   D60        1.74031   0.00003  -0.00790   0.04751   0.03940   1.77972
   D61        2.96495   0.00116   0.00931   0.02730   0.03660   3.00155
   D62        0.83439   0.00109   0.01981   0.02117   0.04102   0.87540
   D63       -1.26198  -0.00008   0.00638   0.03069   0.03697  -1.22501
   D64       -0.84688  -0.00070   0.01519  -0.04517  -0.02985  -0.87673
   D65        2.31891   0.00108   0.04952  -0.08411  -0.03482   2.28409
   D66        2.12727  -0.00210  -0.00329  -0.02332  -0.02638   2.10089
   D67       -0.99012  -0.00033   0.03103  -0.06226  -0.03135  -1.02147
   D68        0.53384  -0.00015   0.02362  -0.06667  -0.04296   0.49088
   D69        2.70537  -0.00192   0.02289  -0.08135  -0.05853   2.64683
   D70       -1.53910   0.00121   0.03970  -0.08204  -0.04235  -1.58145
   D71       -1.46674  -0.00018   0.02452  -0.07630  -0.05170  -1.51843
   D72        0.70479  -0.00196   0.02379  -0.09099  -0.06728   0.63752
   D73        2.74351   0.00118   0.04060  -0.09167  -0.05109   2.69242
   D74        2.70566  -0.00192   0.02414  -0.08746  -0.06319   2.64247
   D75       -1.40599  -0.00369   0.02341  -0.10214  -0.07877  -1.48476
   D76        0.63272  -0.00056   0.04022  -0.10283  -0.06259   0.57014
   D77       -0.03992   0.00010  -0.00784   0.02292   0.01455  -0.02537
   D78        3.08220  -0.00137  -0.03526   0.05416   0.01852   3.10072
   D79       -3.09809  -0.00063  -0.00103  -0.01336  -0.01483  -3.11292
   D80        0.02402  -0.00210  -0.02845   0.01788  -0.01087   0.01316
   D81       -2.12441  -0.00116   0.01245  -0.05011  -0.03788  -2.16228
   D82        2.07851  -0.00043   0.01183  -0.04428  -0.03262   2.04590
   D83       -0.02844  -0.00064   0.00330  -0.03366  -0.03053  -0.05897
   D84        0.93136  -0.00057   0.00388  -0.01191  -0.00788   0.92348
   D85       -1.14891   0.00015   0.00327  -0.00609  -0.00262  -1.15152
   D86        3.02733  -0.00006  -0.00527   0.00454  -0.00053   3.02680
   D87       -0.02321   0.00162   0.02495  -0.01887   0.00599  -0.01721
   D88       -3.09667   0.00082   0.03268  -0.05027  -0.01801  -3.11468
   D89        3.10535   0.00038  -0.00723   0.02381   0.01579   3.12115
   D90       -0.08112   0.00015  -0.01037   0.02545   0.01453  -0.06659
   D91       -0.01537   0.00175   0.02087  -0.00963   0.01133  -0.00403
   D92        3.08134   0.00152   0.01773  -0.00798   0.01008   3.09142
   D93        0.00289  -0.00005  -0.00106   0.00038  -0.00066   0.00223
   D94       -3.13917   0.00007   0.00063   0.00030   0.00090  -3.13827
   D95       -3.14096   0.00000  -0.00062   0.00100   0.00040  -3.14056
   D96        0.00016   0.00012   0.00107   0.00092   0.00195   0.00212
   D97        0.00191  -0.00079  -0.00693  -0.00154  -0.00815  -0.00624
   D98        3.12944  -0.00063  -0.00220  -0.00612  -0.00798   3.12146
   D99       -3.10495  -0.00040  -0.00345  -0.00333  -0.00678  -3.11173
   D100       0.02257  -0.00023   0.00127  -0.00791  -0.00661   0.01597
   D101      -3.11576   0.00057   0.00240   0.00703   0.00922  -3.10653
   D102       0.03157   0.00060  -0.00692   0.02408   0.01705   0.04862
   D103      -0.02340   0.00031  -0.00120   0.00882   0.00769  -0.01572
   D104       3.12392   0.00034  -0.01053   0.02587   0.01552   3.13944
   D105       0.01223  -0.00027  -0.01040   0.01192   0.00202   0.01424
   D106      -3.11496  -0.00045  -0.01522   0.01653   0.00184  -3.11312
   D107      -0.00520  -0.00003  -0.00090   0.00203   0.00106  -0.00414
   D108       3.13937  -0.00004  -0.00127   0.00195   0.00064   3.14002
   D109       3.11991   0.00025   0.00466  -0.00320   0.00147   3.12137
   D110      -0.01870   0.00024   0.00429  -0.00328   0.00105  -0.01765
   D111      -0.01068   0.00021   0.00056   0.00261   0.00319  -0.00750
   D112       3.13578   0.00007   0.00254  -0.00377  -0.00121   3.13457
   D113       3.12789   0.00022   0.00094   0.00267   0.00360   3.13149
   D114      -0.00883   0.00008   0.00292  -0.00372  -0.00079  -0.00963
   D115       0.00906  -0.00009  -0.00110   0.00101  -0.00016   0.00890
   D116      -3.13601   0.00019   0.00195   0.00181   0.00365  -3.13236
   D117      -3.13207  -0.00021  -0.00279   0.00109  -0.00172  -3.13378
   D118       0.00605   0.00007   0.00026   0.00189   0.00209   0.00815
   D119       0.00877  -0.00021   0.00064  -0.00455  -0.00395   0.00482
   D120      -3.13071  -0.00016  -0.00326   0.00295  -0.00032  -3.13103
   D121      -3.13855  -0.00024   0.00983  -0.02163  -0.01177   3.13287
   D122       0.00516  -0.00019   0.00593  -0.01412  -0.00814  -0.00299
   D123       0.00901  -0.00009  -0.00051  -0.00129  -0.00177   0.00724
   D124      -3.13747   0.00005  -0.00250   0.00513   0.00264  -3.13483
   D125      -3.13470  -0.00013   0.00339  -0.00880  -0.00539  -3.14009
   D126       0.00201   0.00000   0.00140  -0.00237  -0.00097   0.00103
         Item               Value     Threshold  Converged?
 Maximum Force            0.040953     0.000450     NO 
 RMS     Force            0.005401     0.000300     NO 
 Maximum Displacement     1.294744     0.001800     NO 
 RMS     Displacement     0.222944     0.001200     NO 
 Predicted change in Energy=-1.094654D-02
 Lowest energy point so far.  Saving SCF results.
 GradGradGradGradGradGradGradGradGradGradGradGradGradGradGradGradGradGrad

 Leave Link  103 at Fri Jul 16 09:53:55 2021, MaxMem=   536870912 cpu:         1.3
 (Enter /pbs_home/pkowalski/g09d01/g09/l202.exe)
                          Input orientation:                          
 ---------------------------------------------------------------------
 Center     Atomic      Atomic             Coordinates (Angstroms)
 Number     Number       Type             X           Y           Z
 ---------------------------------------------------------------------
      1          6           0       -1.715100   -0.253123   -0.759478
      2          6           0       -3.071558    0.252315   -0.980279
      3          6           0       -3.782433   -0.838695   -1.521476
      4          8           0       -2.961340   -1.923827   -1.647201
      5          6           0       -1.734234   -1.567342   -1.183339
      6          6           0       -5.129021   -0.799759   -1.869804
      7          6           0       -0.562191    0.469922   -0.235506
      8          6           0       -0.195756    1.844489   -0.770723
      9          6           0        0.327362    0.104561    0.731849
     10          6           0        1.303325    1.987123   -0.420011
     11          6           0        1.424408    1.146167    0.869892
     12          9           0       -0.884309    2.830043   -0.123670
     13          9           0       -0.429922    2.009438   -2.084967
     14          9           0        2.035084    1.407182   -1.397935
     15          9           0        1.704675    3.252920   -0.280589
     16          9           0        2.664277    0.628849    1.011696
     17          9           0        1.210691    1.937988    1.954727
     18          6           0       -0.857011   -1.252763    2.485185
     19          6           0        0.231950   -0.997730    1.686568
     20          6           0       -2.159826   -0.560327    2.662245
     21          1           0       -2.306817   -0.291720    3.720711
     22          1           0       -3.004444   -1.205520    2.370282
     23          1           0       -2.197789    0.352353    2.054666
     24          6           0       -0.684682   -2.605540   -1.350354
     25          1           0       -0.851018   -3.464601   -0.680633
     26          1           0        0.310112   -2.199777   -1.142630
     27          1           0       -0.706629   -2.990492   -2.382814
     28          6           0       -5.789288    0.411586   -1.660373
     29          6           0        1.220604   -2.017645    2.017246
     30          6           0        0.608688   -2.803669    3.015978
     31          8           0       -0.640785   -2.324605    3.297108
     32          6           0        1.206297   -3.915055    3.603043
     33          6           0       -5.114324    1.520493   -1.115881
     34          6           0       -3.766414    1.458333   -0.767183
     35          1           0       -3.269651    2.328357   -0.339520
     36          1           0       -6.846825    0.499764   -1.922230
     37          1           0       -5.662028    2.453852   -0.961809
     38          1           0       -5.629531   -1.675750   -2.285859
     39          6           0        2.503744   -2.381081    1.567730
     40          6           0        3.119133   -3.490360    2.143864
     41          6           0        2.484615   -4.245520    3.149473
     42          1           0        4.119915   -3.779277    1.812353
     43          1           0        3.001649   -5.105767    3.582311
     44          1           0        0.691864   -4.491006    4.374201
     45          1           0        3.010691   -1.800829    0.795456
 ---------------------------------------------------------------------
                    Distance matrix (angstroms):
                    1          2          3          4          5
     1  C    0.000000
     2  C    1.464308   0.000000
     3  C    2.279782   1.410156   0.000000
     4  O    2.265484   2.278712   1.366570   0.000000
     5  C    1.381013   2.267337   2.200087   1.359425   0.000000
     6  C    3.631320   2.476139   1.391454   2.451922   3.547533
     7  C    1.458266   2.626588   3.706232   3.671353   2.534268
     8  C    2.590078   3.293807   4.541735   4.755720   3.765336
     9  C    2.554143   3.808657   4.780965   4.537598   3.273131
    10  C    3.774232   4.739521   5.921437   5.915141   4.737474
    11  C    3.803862   4.943259   6.063787   5.915691   4.642834
    12  F    3.255822   3.487480   4.879818   5.406893   4.602419
    13  F    2.920237   3.359473   4.434943   4.697903   3.912482
    14  F    4.150677   5.252232   6.237206   6.010159   4.806412
    15  F    4.921029   5.683801   6.956254   7.101974   5.989656
    16  F    4.805609   6.083547   7.080305   6.725582   5.384082
    17  F    4.552816   5.458334   6.687694   6.730033   5.550440
    18  C    3.501919   4.379374   4.978240   4.685631   3.785043
    19  C    3.213812   4.425817   5.141217   4.708372   3.525154
    20  C    3.464152   3.841826   4.495983   4.590520   3.997965
    21  H    4.519260   4.793757   5.473312   5.648597   5.099487
    22  H    3.516372   3.654593   3.985675   4.081420   3.791118
    23  H    2.918733   3.159806   4.088824   4.412236   3.792729
    24  C    2.635292   3.741853   3.570306   2.394999   1.485702
    25  H    3.326627   4.340052   4.024375   2.785982   2.152296
    26  H    2.835093   4.180288   4.329549   3.321617   2.140323
    27  H    3.338476   4.251563   3.851325   2.600504   2.126045
    28  C    4.225217   2.806057   2.368536   3.667645   4.537310
    29  C    4.409319   5.706184   6.240421   5.561081   4.379222
    30  C    5.114621   6.233243   6.612984   5.938388   4.965083
    31  O    4.679860   5.553848   5.941097   5.476476   4.673702
    32  C    6.401242   7.528204   7.785378   6.992799   6.088344
    33  C    3.850644   2.408227   2.739382   4.096460   4.578677
    34  C    2.671522   1.408089   2.417758   3.586305   3.668467
    35  H    3.042537   2.181689   3.419092   4.459390   4.271534
    36  H    5.315396   3.898865   3.367874   4.587639   5.563944
    37  H    4.790291   3.399653   3.832358   5.189177   5.625535
    38  H    4.435818   3.459075   2.167190   2.754754   4.049771
    39  C    5.267139   6.671665   7.172041   6.357044   5.117716
    40  C    6.502224   7.879882   8.252131   7.334736   6.190594
    41  C    6.989760   8.255691   8.526436   7.619499   6.613969
    42  H    7.286664   8.704585   9.066892   8.096627   6.938147
    43  H    8.040337   9.295704   9.501595   8.545746   7.593449
    44  H    7.078686   8.082877   8.253346   7.496238   6.732015
    45  H    5.210213   6.660510   7.241576   6.453438   5.146306
                    6          7          8          9         10
     6  C    0.000000
     7  C    5.013876   0.000000
     8  C    5.704132   1.519923   0.000000
     9  C    6.112160   1.364026   2.357694   0.000000
    10  C    7.158469   2.411658   1.546153   2.413157   0.000000
    11  C    7.364780   2.371874   2.409191   1.519048   1.544577
    12  F    5.851668   2.384626   1.365321   3.102952   2.363064
    13  F    5.478997   2.410003   1.345095   3.483747   2.403482
    14  F    7.511168   2.995920   2.358237   3.024750   1.352087
    15  F    8.102420   3.589679   2.415688   3.582483   1.335201
    16  F    8.430863   3.462783   3.582540   2.411299   2.397266
    17  F    7.893937   3.177334   3.068374   2.374270   2.377052
    18  C    6.117287   3.233685   4.542154   2.513813   4.858403
    19  C    6.436379   2.545394   3.781458   1.461383   3.807213
    20  C    5.423367   3.465662   4.628821   3.217858   5.289917
    21  H    6.283055   4.390384   5.403050   4.003653   5.947422
    22  H    4.759915   3.944850   5.201653   3.937221   6.044467
    23  H    5.031992   2.816717   3.770601   2.861404   4.588497
    24  C    4.825227   3.273585   4.514175   3.564330   5.090213
    25  H    5.178496   3.970143   5.350133   4.015297   5.867744
    26  H    5.663303   2.951453   4.092713   2.970512   4.363346
    27  H    4.961858   4.075078   5.122193   4.511055   5.715695
    28  C    1.395410   5.418136   5.842285   6.574983   7.370616
    29  C    7.543881   3.800163   4.969399   2.637022   4.688842
    30  C    7.797937   4.760199   6.049099   3.708664   5.936348
    31  O    7.011876   4.504988   5.841802   3.663156   6.015608
    32  C    8.932713   6.090158   7.366677   5.017329   7.143535
    33  C    2.439710   4.754017   4.941297   5.918692   6.472109
    34  C    2.858574   3.395097   3.591480   4.564953   5.109051
    35  H    3.947674   3.285566   3.141479   4.362523   4.586396
    36  H    2.154614   6.507116   6.882657   7.659588   8.419848
    37  H    3.419727   5.520130   5.503450   6.652852   7.001966
    38  H    1.091318   5.872461   6.649333   6.910908   8.059933
    39  C    8.519173   4.558491   5.532731   3.407896   4.947053
    40  C    9.559336   5.907401   6.924155   4.765631   6.314542
    41  C    9.748531   6.555646   7.722728   5.424191   7.278908
    42  H   10.391276   6.646166   7.544802   5.534902   6.794704
    43  H   10.694627   7.639698   8.802180   6.513407   8.319374
    44  H    9.300301   6.887152   8.209544   5.875273   8.082359
    45  H    8.623263   4.357141   5.101232   3.291628   4.329093
                   11         12         13         14         15
    11  C    0.000000
    12  F    3.025355   0.000000
    13  F    3.593740   2.174062   0.000000
    14  F    2.363068   3.488716   2.628875   0.000000
    15  F    2.416726   2.627982   3.059172   2.182746   0.000000
    16  F    1.350927   4.327444   4.590144   2.609216   3.078406
    17  F    1.359972   3.082940   4.360717   3.493097   2.640020
    18  C    3.683600   4.845221   5.631221   5.524322   5.874770
    19  C    2.585578   4.378909   4.868842   4.306861   4.909853
    20  C    4.355616   4.569779   5.668535   6.160635   6.175395
    21  H    4.910879   5.152494   6.521040   6.923793   6.683333
    22  H    5.234151   5.196204   6.067402   6.813407   7.005756
    23  H    3.892832   3.550961   4.796650   5.563302   5.394065
    24  C    4.842836   5.575856   4.680020   4.847817   6.416773
    25  H    5.370371   6.319325   5.666974   5.707747   7.198381
    26  H    4.060448   5.269157   4.376431   4.006353   5.693841
    27  H    5.677443   6.246113   5.016431   5.275084   7.015264
    28  C    7.679796   5.680600   5.608584   7.891824   8.132434
    29  C    3.371597   5.702128   5.980785   4.904720   5.770028
    30  C    4.568620   6.620055   7.089736   6.264862   6.982178
    31  O    4.711970   6.191238   6.913403   6.567339   7.029217
    32  C    5.756184   7.984695   8.374383   7.350025   8.167670
    33  C    6.843861   4.537889   4.808515   7.155867   7.085038
    34  C    5.451797   3.256106   3.629387   5.835910   5.778420
    35  H    4.989433   2.447067   3.348485   5.487169   5.059862
    36  H    8.753690   6.649558   6.594107   8.943523   9.132525
    37  H    7.435236   4.865244   5.369722   7.780184   7.441162
    38  H    8.226788   6.891616   6.376277   8.308983   9.061097
    39  C    3.754121   6.441704   6.420690   4.833813   5.983040
    40  C    5.098283   7.817721   7.792727   6.140474   7.304142
    41  C    5.949018   8.492744   8.661316   7.268702   8.282525
    42  H    5.693329   8.513140   8.330627   6.446070   7.724350
    43  H    6.995112   9.581860   9.722133   8.255640   9.299021
    44  H    6.677914   8.735727   9.232283   8.361245   9.091823
    45  H    3.347629   6.120522   5.886663   4.006758   5.329534
                   16         17         18         19         20
    16  F    0.000000
    17  F    2.171651   0.000000
    18  C    4.255714   3.838967   0.000000
    19  C    3.002903   3.106169   1.374288   0.000000
    20  C    5.235497   4.254709   1.485982   2.619897   0.000000
    21  H    5.735677   4.523622   2.133557   3.328893   1.101865
    22  H    6.111061   5.274628   2.151024   3.314346   1.102223
    23  H    4.980354   3.760580   2.135281   2.803899   1.097077
    24  C    5.220736   5.929557   4.070757   3.556426   4.739187
    25  H    5.654875   6.354821   3.861952   3.586351   4.617642
    26  H    4.264310   5.246500   3.926837   3.074961   4.823428
    27  H    5.998778   6.839612   5.171048   4.627300   5.785335
    28  C    8.868480   8.024872   6.654552   7.031607   5.727359
    29  C    3.177932   3.956140   2.262852   1.458428   3.737260
    30  C    4.474904   4.896118   2.198937   2.273912   3.580835
    31  O    4.986926   4.837318   1.361918   2.261880   2.413134
    32  C    5.430271   6.080713   3.548894   3.623949   4.844593
    33  C    8.113461   7.043348   6.227627   6.540475   5.228108
    34  C    6.723559   5.693017   5.137369   5.295286   4.291514
    35  H    6.318672   5.048705   5.159865   5.237280   4.311242
    36  H    9.954178   9.056647   7.640323   8.085479   6.641474
    37  H    8.749441   7.483753   6.979179   7.325729   5.872347
    38  H    9.218042   8.822149   6.761562   7.113146   6.145466
    39  C    3.065065   4.525054   3.661899   2.662486   5.124646
    40  C    4.296112   5.757160   4.575267   3.841634   6.059804
    41  C    5.325583   6.425424   4.534792   4.214585   5.948854
    42  H    4.710786   6.416461   5.621901   4.782164   7.107679
    43  H    6.293465   7.447889   5.562247   5.304813   6.938902
    44  H    6.435043   6.888759   4.056306   4.431463   5.149094
    45  H    2.463757   4.308441   4.256135   3.026624   5.635423
                   21         22         23         24         25
    21  H    0.000000
    22  H    1.773520   0.000000
    23  H    1.789531   1.782491   0.000000
    24  C    5.805238   4.602661   4.757393   0.000000
    25  H    5.617683   4.364490   4.885161   1.101898   0.000000
    26  H    5.843037   4.931063   4.798504   1.094262   1.778045
    27  H    6.862725   5.572971   5.752339   1.102109   1.772865
    28  C    6.448124   5.159125   5.167581   5.937690   6.353836
    29  C    4.280574   4.316853   4.159772   3.913625   3.696465
    30  C    3.912379   4.003215   4.331386   4.558170   4.028959
    31  O    2.662279   2.774572   3.336769   4.656152   4.143213
    32  C    5.048205   5.156706   5.674155   5.461389   4.773399
    33  C    5.878676   4.902660   4.463530   6.058123   6.573917
    34  C    5.033318   4.185737   3.412713   5.133442   5.722090
    35  H    4.927203   4.461127   3.284145   5.661024   6.286852
    36  H    7.285664   6.008124   6.119720   6.924014   7.294345
    37  H    6.381347   5.617525   5.051373   7.107910   7.632363
    38  H    7.002489   5.365803   5.893235   5.117735   5.348918
    39  C    5.669414   5.689128   5.460145   4.328009   4.181338
    40  C    6.492972   6.539875   6.560798   5.240370   4.872428
    41  C    6.238323   6.322856   6.653115   5.743032   5.138677
    42  H    7.556969   7.595525   7.552646   5.870649   5.569935
    43  H    7.167568   7.263202   7.691484   6.646153   5.975714
    44  H    5.201264   5.335992   6.098235   6.182264   5.383804
    45  H    6.253833   6.246305   5.774952   4.348315   4.456431
                   26         27         28         29         30
    26  H    0.000000
    27  H    1.788030   0.000000
    28  C    6.655070   6.158691   0.000000
    29  C    3.293475   4.901141   8.280377   0.000000
    30  C    4.212820   5.559849   8.552206   1.410582   0.000000
    31  O    4.542143   5.719201   7.653134   2.279702   1.367376
    32  C    5.125108   6.351739   9.765325   2.472877   1.391747
    33  C    6.577662   6.432875   1.407738   7.903558   8.277892
    34  C    5.490064   5.636009   2.446526   6.686241   7.184600
    35  H    5.827837   6.247743   3.430341   6.678658   7.255245
    36  H    7.688762   7.077855   1.093036   9.324175   9.533271
    37  H    7.573336   7.497740   2.162184   8.731534   9.098692
    38  H    6.071321   5.096362   2.184886   8.096787   8.264203
    39  C    3.491553   5.126859   9.327059   1.407337   2.422238
    40  C    4.511900   5.947869  10.443054   2.406104   2.744898
    41  C    5.228353   6.508866  10.643342   2.800551   2.369780
    42  H    5.073592   6.443379  11.305550   3.398725   3.837869
    43  H    6.165567   7.335424  11.627876   3.893334   3.368479
    44  H    5.985891   7.061486  10.122096   3.457213   2.167671
    45  H    3.347905   5.033406   9.400294   2.178116   3.421407
                   31         32         33         34         35
    31  O    0.000000
    32  C    2.456590   0.000000
    33  C    7.366940   9.579336   0.000000
    34  C    6.371707   8.526431   1.393670   0.000000
    35  H    6.464214   8.634704   2.158286   1.089317   0.000000
    36  H    8.586821  10.717838   2.166483   3.426649   4.317974
    37  H    8.135411  10.419920   1.093104   2.149951   2.475169
    38  H    7.515193   9.296354   3.442421   3.949691   5.038864
    39  C    3.589150   2.859885   8.969895   7.714130   7.690807
    40  C    4.101944   2.443054  10.174695   8.965184   8.991176
    41  C    3.671489   1.396077  10.449116   9.324671   9.407471
    42  H    5.194692   3.422598  11.042341   9.812275   9.825448
    43  H    4.591680   2.154418  11.482567  10.383265  10.486952
    44  H    2.762132   1.091351   9.999547   9.039066   9.187845
    45  H    4.457116   3.950739   8.983333   7.680699   7.601385
                   36         37         38         39         40
    36  H    0.000000
    37  H    2.478833   0.000000
    38  H    2.519304   4.336793   0.000000
    39  C   10.388082   9.821150   9.027614   0.000000
    40  C   11.479310  11.049328   9.972682   1.393246   0.000000
    41  C   11.632527  11.320425  10.098808   2.445078   1.408591
    42  H   12.350170  11.926201  10.782943   2.151000   1.093131
    43  H   12.598191  12.363501  10.986251   3.424961   2.166211
    44  H   11.017472  10.820167   9.604275   3.951072   3.444900
    45  H   10.480896   9.818674   9.174072   1.090915   2.164366
                   41         42         43         44         45
    41  C    0.000000
    42  H    2.163210   0.000000
    43  H    1.093023   2.478477   0.000000
    44  H    2.184989   4.338336   2.517961   0.000000
    45  H    3.434336   2.485701   4.323107   5.041967   0.000000
 Stoichiometry    C23H14F6O2
 Framework group  C1[X(C23H14F6O2)]
 Deg. of freedom   129
 Full point group                 C1      NOp   1
 RotChk:  IX=2 Diff= 6.06D-02
 Largest Abelian subgroup         C1      NOp   1
 Largest concise Abelian subgroup C1      NOp   1
                         Standard orientation:                         
 ---------------------------------------------------------------------
 Center     Atomic      Atomic             Coordinates (Angstroms)
 Number     Number       Type             X           Y           Z
 ---------------------------------------------------------------------
      1          6           0       -1.498951   -0.457733   -0.527083
      2          6           0       -2.840570   -0.771870   -0.031527
      3          6           0       -3.215911   -1.945427   -0.717402
      4          8           0       -2.223147   -2.332213   -1.573163
      5          6           0       -1.201628   -1.444217   -1.446672
      6          6           0       -4.427558   -2.604753   -0.534790
      7          6           0       -0.650421    0.671816   -0.165622
      8          6           0       -1.206508    2.086074   -0.137179
      9          6           0        0.668772    0.692848    0.180577
     10          6           0        0.048013    2.976751   -0.290345
     11          6           0        1.146712    2.121182    0.377920
     12          9           0       -1.789275    2.367368    1.065051
     13          9           0       -2.129907    2.339011   -1.081973
     14          9           0        0.328226    3.109422   -1.606407
     15          9           0       -0.088656    4.193816    0.241478
     16          9           0        2.364315    2.375330   -0.149198
     17          9           0        1.226929    2.429810    1.699978
     18          6           0        1.231344   -1.401171    1.452525
     19          6           0        1.536335   -0.430415    0.528794
     20          6           0        0.060509   -1.611021    2.343171
     21          1           0        0.388849   -1.680611    3.392674
     22          1           0       -0.466892   -2.549034    2.104682
     23          1           0       -0.651379   -0.781837    2.247008
     24          6           0       -0.076885   -1.656837   -2.393802
     25          1           0        0.491402   -2.569725   -2.153254
     26          1           0        0.616949   -0.810768   -2.380750
     27          1           0       -0.472171   -1.780829   -3.415086
     28          6           0       -5.306708   -2.042045    0.391290
     29          6           0        2.865314   -0.758007    0.025295
     30          6           0        3.238274   -1.925866    0.722967
     31          8           0        2.247756   -2.297275    1.589367
     32          6           0        4.441956   -2.596141    0.525881
     33          6           0       -4.963980   -0.874925    1.099876
     34          6           0       -3.741759   -0.233604    0.907006
     35          1           0       -3.497359    0.663555    1.474445
     36          1           0       -6.275492   -2.515762    0.569556
     37          1           0       -5.674538   -0.461865    1.820544
     38          1           0       -4.666366   -3.511044   -1.093880
     39          6           0        3.747358   -0.242380   -0.942550
     40          6           0        4.957942   -0.898863   -1.153857
     41          6           0        5.304941   -2.055931   -0.429347
     42          1           0        5.657972   -0.504749   -1.895185
     43          1           0        6.266547   -2.539972   -0.618334
     44          1           0        4.685778   -3.496578    1.092281
     45          1           0        3.495574    0.657520   -1.505471
 ---------------------------------------------------------------------
 Rotational constants (GHZ):      0.2054410      0.1305951      0.0968737
 Leave Link  202 at Fri Jul 16 09:53:55 2021, MaxMem=   536870912 cpu:         0.0
 (Enter /pbs_home/pkowalski/g09d01/g09/l301.exe)
 Basis read from rwf:  (5D, 7F)
 No pseudopotential information found on rwf file.
 There are   535 symmetry adapted cartesian basis functions of A   symmetry.
 There are   504 symmetry adapted basis functions of A   symmetry.
   504 basis functions,   873 primitive gaussians,   535 cartesian basis functions
   111 alpha electrons      111 beta electrons
       nuclear repulsion energy      3284.3892716432 Hartrees.
 IExCor=  402 DFT=T Ex+Corr=B3LYP ExCW=0 ScaHFX=  0.200000
 ScaDFX=  0.800000  0.720000  1.000000  0.810000 ScalE2=  1.000000  1.000000
 IRadAn=      0 IRanWt=     -1 IRanGd=            0 ICorTp=0 IEmpDi=  4
 NAtoms=   45 NActive=   45 NUniq=   45 SFac= 1.00D+00 NAtFMM=   60 NAOKFM=F Big=F
 Integral buffers will be    131072 words long.
 Raffenetti 2 integral format.
 Two-electron integral symmetry is turned on.
 No density basis found on file   724.
 Leave Link  301 at Fri Jul 16 09:53:55 2021, MaxMem=   536870912 cpu:         0.5
 (Enter /pbs_home/pkowalski/g09d01/g09/l302.exe)
 NPDir=0 NMtPBC=     1 NCelOv=     1 NCel=       1 NClECP=     1 NCelD=      1
         NCelK=      1 NCelE2=     1 NClLst=     1 CellRange=     0.0.
 One-electron integrals computed using PRISM.
 NBasis=   504 RedAO= T EigKep=  2.53D-04  NBF=   504
 NBsUse=   504 1.00D-06 EigRej= -1.00D+00 NBFU=   504
 Precomputing XC quadrature grid using
 IXCGrd= 4 IRadAn=           0 IRanWt=          -1 IRanGd=           0 AccXCQ= 0.00D+00.
 Generated NRdTot=       0 NPtTot=           0 NUsed=           0 NTot=          32
 NSgBfM=   524   524   524   524   524 MxSgAt=    45 MxSgA2=    45.
 Leave Link  302 at Fri Jul 16 09:53:56 2021, MaxMem=   536870912 cpu:         9.8
 (Enter /pbs_home/pkowalski/g09d01/g09/l303.exe)
 DipDrv:  MaxL=1.
 Leave Link  303 at Fri Jul 16 09:53:57 2021, MaxMem=   536870912 cpu:         1.1
 (Enter /pbs_home/pkowalski/g09d01/g09/l401.exe)
 Initial guess from the checkpoint file:  "dae0097freq_open_b3lyp.chk"
 B after Tr=     0.000000    0.000000    0.000000
         Rot=    0.999887   -0.010649   -0.003344    0.010023 Ang=  -1.72 deg.
 Guess basis will be translated and rotated to current coordinates.
 JPrj=2 DoOrth=T DoCkMO=T.
 Generating alternative initial guess.
 ExpMin= 1.22D-01 ExpMax= 2.89D+03 ExpMxC= 4.35D+02 IAcc=1 IRadAn=         1 AccDes= 0.00D+00
 Harris functional with IExCor=  402 and IRadAn=       1 diagonalized for initial guess.
 HarFok:  IExCor=  402 AccDes= 0.00D+00 IRadAn=         1 IDoV= 1 UseB2=F ITyADJ=14
 ICtDFT=  3500011 ScaDFX=  1.000000  1.000000  1.000000  1.000000
 FoFCou: FMM=F IPFlag=           0 FMFlag=      100000 FMFlg1=           0
         NFxFlg=           0 DoJE=T BraDBF=F KetDBF=T FulRan=T
         wScrn=  0.000000 ICntrl=     500 IOpCl=  0 I1Cent=   200000004 NGrid=           0
         NMat0=    1 NMatS0=      1 NMatT0=    0 NMatD0=    1 NMtDS0=    0 NMtDT0=    0
 Petite list used in FoFCou.
 Harris En= -1633.04682716910    
 Leave Link  401 at Fri Jul 16 09:54:00 2021, MaxMem=   536870912 cpu:        25.8
 (Enter /pbs_home/pkowalski/g09d01/g09/l502.exe)
 Closed shell SCF:
 Using DIIS extrapolation, IDIIS=  1040.
 Integral symmetry usage will be decided dynamically.
 IVT=      885537 IEndB=      885537 NGot=   536870912 MDV=   536288776
 LenX=   536288776 LenY=   536002016
 Requested convergence on RMS density matrix=1.00D-08 within 128 cycles.
 Requested convergence on MAX density matrix=1.00D-06.
 Requested convergence on             energy=1.00D-06.
 No special actions if energy rises.
 Fock matrices will be formed incrementally for  20 cycles.
 Integral accuracy reduced to 1.0D-05 until final iterations.

 Cycle   1  Pass 0  IDiag  1:
 FoFJK:  IHMeth= 1 ICntrl=       0 DoSepK=F KAlg= 0 I1Cent=   0 FoldK=F
 IRaf= 750000000 NMat=   1 IRICut=       1 DoRegI=T DoRafI=F ISym2E= 0.
 FoFCou: FMM=F IPFlag=           0 FMFlag=      100000 FMFlg1=           0
         NFxFlg=           0 DoJE=F BraDBF=F KetDBF=F FulRan=T
         wScrn=  0.000000 ICntrl=       0 IOpCl=  0 I1Cent=           0 NGrid=           0
         NMat0=    1 NMatS0=      1 NMatT0=    0 NMatD0=    1 NMtDS0=    0 NMtDT0=    0
 Symmetry not used in FoFCou.
 E= -1633.04542451804    
 DIIS: error= 8.57D-03 at cycle   1 NSaved=   1.
 NSaved= 1 IEnMin= 1 EnMin= -1633.04542451804     IErMin= 1 ErrMin= 8.57D-03
 ErrMax= 8.57D-03  0.00D+00 EMaxC= 1.00D-01 BMatC= 8.08D-02 BMatP= 8.08D-02
 IDIUse=3 WtCom= 9.14D-01 WtEn= 8.57D-02
 Coeff-Com:  0.100D+01
 Coeff-En:   0.100D+01
 Coeff:      0.100D+01
 Gap=     0.550 Goal=   None    Shift=    0.000
 GapD=    0.550 DampG=2.000 DampE=1.000 DampFc=2.0000 IDamp=-1.
 RMSDP=1.21D-03 MaxDP=6.41D-02              OVMax= 6.98D-02

 Cycle   2  Pass 0  IDiag  1:
 RMSU=  1.20D-03    CP:  9.92D-01
 E= -1633.16222503437     Delta-E=       -0.116800516331 Rises=F Damp=F
 DIIS: error= 1.11D-03 at cycle   2 NSaved=   2.
 NSaved= 2 IEnMin= 2 EnMin= -1633.16222503437     IErMin= 2 ErrMin= 1.11D-03
 ErrMax= 1.11D-03  0.00D+00 EMaxC= 1.00D-01 BMatC= 1.20D-03 BMatP= 8.08D-02
 IDIUse=3 WtCom= 9.89D-01 WtEn= 1.11D-02
 Coeff-Com: -0.373D-01 0.104D+01
 Coeff-En:   0.000D+00 0.100D+01
 Coeff:     -0.369D-01 0.104D+01
 Gap=     0.155 Goal=   None    Shift=    0.000
 RMSDP=2.52D-04 MaxDP=8.31D-03 DE=-1.17D-01 OVMax= 1.88D-02

 Cycle   3  Pass 0  IDiag  1:
 RMSU=  2.51D-04    CP:  9.92D-01  1.02D+00
 E= -1633.16217261193     Delta-E=        0.000052422439 Rises=F Damp=F
 DIIS: error= 1.58D-03 at cycle   3 NSaved=   3.
 NSaved= 3 IEnMin= 2 EnMin= -1633.16222503437     IErMin= 2 ErrMin= 1.11D-03
 ErrMax= 1.58D-03  0.00D+00 EMaxC= 1.00D-01 BMatC= 2.11D-03 BMatP= 1.20D-03
 IDIUse=3 WtCom= 2.01D-01 WtEn= 7.99D-01
 Coeff-Com: -0.338D-01 0.619D+00 0.415D+00
 Coeff-En:   0.000D+00 0.509D+00 0.491D+00
 Coeff:     -0.679D-02 0.531D+00 0.476D+00
 Gap=     0.156 Goal=   None    Shift=    0.000
 RMSDP=1.88D-04 MaxDP=7.73D-03 DE= 5.24D-05 OVMax= 1.71D-02

 Cycle   4  Pass 0  IDiag  1:
 RMSU=  8.13D-05    CP:  9.91D-01  1.05D+00  3.40D-01
 E= -1633.16400518066     Delta-E=       -0.001832568728 Rises=F Damp=F
 DIIS: error= 6.27D-04 at cycle   4 NSaved=   4.
 NSaved= 4 IEnMin= 4 EnMin= -1633.16400518066     IErMin= 4 ErrMin= 6.27D-04
 ErrMax= 6.27D-04  0.00D+00 EMaxC= 1.00D-01 BMatC= 2.91D-04 BMatP= 1.20D-03
 IDIUse=3 WtCom= 9.94D-01 WtEn= 6.27D-03
 Coeff-Com: -0.106D-01 0.145D+00 0.287D+00 0.578D+00
 Coeff-En:   0.000D+00 0.000D+00 0.135D+00 0.865D+00
 Coeff:     -0.105D-01 0.144D+00 0.286D+00 0.580D+00
 Gap=     0.156 Goal=   None    Shift=    0.000
 RMSDP=5.36D-05 MaxDP=2.13D-03 DE=-1.83D-03 OVMax= 6.12D-03

 Cycle   5  Pass 0  IDiag  1:
 RMSU=  2.93D-05    CP:  9.91D-01  1.04D+00  4.92D-01  7.10D-01
 E= -1633.16428203560     Delta-E=       -0.000276854942 Rises=F Damp=F
 DIIS: error= 1.82D-04 at cycle   5 NSaved=   5.
 NSaved= 5 IEnMin= 5 EnMin= -1633.16428203560     IErMin= 5 ErrMin= 1.82D-04
 ErrMax= 1.82D-04  0.00D+00 EMaxC= 1.00D-01 BMatC= 3.25D-05 BMatP= 2.91D-04
 IDIUse=3 WtCom= 9.98D-01 WtEn= 1.82D-03
 Coeff-Com: -0.975D-03-0.143D-01 0.116D+00 0.386D+00 0.514D+00
 Coeff-En:   0.000D+00 0.000D+00 0.000D+00 0.306D-01 0.969D+00
 Coeff:     -0.973D-03-0.142D-01 0.116D+00 0.385D+00 0.514D+00
 Gap=     0.156 Goal=   None    Shift=    0.000
 RMSDP=1.65D-05 MaxDP=8.39D-04 DE=-2.77D-04 OVMax= 1.63D-03

 Cycle   6  Pass 0  IDiag  1:
 RMSU=  9.28D-06    CP:  9.91D-01  1.04D+00  4.99D-01  7.79D-01  5.81D-01
 E= -1633.16431358233     Delta-E=       -0.000031546722 Rises=F Damp=F
 DIIS: error= 3.62D-05 at cycle   6 NSaved=   6.
 NSaved= 6 IEnMin= 6 EnMin= -1633.16431358233     IErMin= 6 ErrMin= 3.62D-05
 ErrMax= 3.62D-05  0.00D+00 EMaxC= 1.00D-01 BMatC= 2.34D-06 BMatP= 3.25D-05
 IDIUse=1 WtCom= 1.00D+00 WtEn= 0.00D+00
 Coeff-Com:  0.229D-03-0.202D-01 0.444D-01 0.179D+00 0.301D+00 0.495D+00
 Coeff:      0.229D-03-0.202D-01 0.444D-01 0.179D+00 0.301D+00 0.495D+00
 Gap=     0.156 Goal=   None    Shift=    0.000
 RMSDP=5.28D-06 MaxDP=2.80D-04 DE=-3.15D-05 OVMax= 5.08D-04

 Initial convergence to 1.0D-05 achieved.  Increase integral accuracy.
 Cycle   7  Pass 1  IDiag  1:
 E= -1633.16437679192     Delta-E=       -0.000063209594 Rises=F Damp=F
 DIIS: error= 1.69D-04 at cycle   1 NSaved=   1.
 NSaved= 1 IEnMin= 1 EnMin= -1633.16437679192     IErMin= 1 ErrMin= 1.69D-04
 ErrMax= 1.69D-04  0.00D+00 EMaxC= 1.00D-01 BMatC= 9.40D-06 BMatP= 9.40D-06
 IDIUse=3 WtCom= 9.98D-01 WtEn= 1.69D-03
 Coeff-Com:  0.100D+01
 Coeff-En:   0.100D+01
 Coeff:      0.100D+01
 Gap=     0.156 Goal=   None    Shift=    0.000
 RMSDP=5.28D-06 MaxDP=2.80D-04 DE=-6.32D-05 OVMax= 6.56D-04

 Cycle   8  Pass 1  IDiag  1:
 RMSU=  1.89D-04    CP:  1.00D+00
 E= -1633.16438541286     Delta-E=       -0.000008620937 Rises=F Damp=F
 DIIS: error= 3.08D-05 at cycle   2 NSaved=   2.
 NSaved= 2 IEnMin= 2 EnMin= -1633.16438541286     IErMin= 2 ErrMin= 3.08D-05
 ErrMax= 3.08D-05  0.00D+00 EMaxC= 1.00D-01 BMatC= 1.36D-06 BMatP= 9.40D-06
 IDIUse=1 WtCom= 1.00D+00 WtEn= 0.00D+00
 Coeff-Com:  0.160D+00 0.840D+00
 Coeff:      0.160D+00 0.840D+00
 Gap=     0.156 Goal=   None    Shift=    0.000
 RMSDP=8.38D-06 MaxDP=5.04D-04 DE=-8.62D-06 OVMax= 8.46D-04

 Cycle   9  Pass 1  IDiag  1:
 RMSU=  8.17D-06    CP:  1.00D+00  1.01D+00
 E= -1633.16438249612     Delta-E=        0.000002916740 Rises=F Damp=F
 DIIS: error= 4.91D-05 at cycle   3 NSaved=   3.
 NSaved= 3 IEnMin= 2 EnMin= -1633.16438541286     IErMin= 2 ErrMin= 3.08D-05
 ErrMax= 4.91D-05  0.00D+00 EMaxC= 1.00D-01 BMatC= 4.08D-06 BMatP= 1.36D-06
 IDIUse=1 WtCom= 1.00D+00 WtEn= 0.00D+00
 Coeff-Com: -0.512D-02 0.637D+00 0.368D+00
 Coeff:     -0.512D-02 0.637D+00 0.368D+00
 Gap=     0.156 Goal=   None    Shift=    0.000
 RMSDP=5.32D-06 MaxDP=3.26D-04 DE= 2.92D-06 OVMax= 5.48D-04

 Cycle  10  Pass 1  IDiag  1:
 RMSU=  9.34D-07    CP:  1.00D+00  1.01D+00  3.63D-01
 E= -1633.16438685222     Delta-E=       -0.000004356103 Rises=F Damp=F
 DIIS: error= 5.79D-06 at cycle   4 NSaved=   4.
 NSaved= 4 IEnMin= 4 EnMin= -1633.16438685222     IErMin= 4 ErrMin= 5.79D-06
 ErrMax= 5.79D-06  0.00D+00 EMaxC= 1.00D-01 BMatC= 2.70D-08 BMatP= 1.36D-06
 IDIUse=1 WtCom= 1.00D+00 WtEn= 0.00D+00
 Coeff-Com: -0.477D-02 0.385D+00 0.227D+00 0.392D+00
 Coeff:     -0.477D-02 0.385D+00 0.227D+00 0.392D+00
 Gap=     0.156 Goal=   None    Shift=    0.000
 RMSDP=4.03D-07 MaxDP=1.93D-05 DE=-4.36D-06 OVMax= 4.57D-05

 Cycle  11  Pass 1  IDiag  1:
 RMSU=  3.26D-07    CP:  1.00D+00  1.01D+00  3.74D-01  7.67D-01
 E= -1633.16438687771     Delta-E=       -0.000000025489 Rises=F Damp=F
 DIIS: error= 9.74D-07 at cycle   5 NSaved=   5.
 NSaved= 5 IEnMin= 5 EnMin= -1633.16438687771     IErMin= 5 ErrMin= 9.74D-07
 ErrMax= 9.74D-07  0.00D+00 EMaxC= 1.00D-01 BMatC= 7.71D-10 BMatP= 2.70D-08
 IDIUse=1 WtCom= 1.00D+00 WtEn= 0.00D+00
 Coeff-Com: -0.211D-02 0.157D+00 0.936D-01 0.204D+00 0.547D+00
 Coeff:     -0.211D-02 0.157D+00 0.936D-01 0.204D+00 0.547D+00
 Gap=     0.156 Goal=   None    Shift=    0.000
 RMSDP=1.10D-07 MaxDP=4.46D-06 DE=-2.55D-08 OVMax= 9.42D-06

 Cycle  12  Pass 1  IDiag  1:
 RMSU=  9.71D-08    CP:  1.00D+00  1.01D+00  3.75D-01  7.91D-01  8.60D-01
 E= -1633.16438687829     Delta-E=       -0.000000000581 Rises=F Damp=F
 DIIS: error= 3.06D-07 at cycle   6 NSaved=   6.
 NSaved= 6 IEnMin= 6 EnMin= -1633.16438687829     IErMin= 6 ErrMin= 3.06D-07
 ErrMax= 3.06D-07  0.00D+00 EMaxC= 1.00D-01 BMatC= 1.11D-10 BMatP= 7.71D-10
 IDIUse=1 WtCom= 1.00D+00 WtEn= 0.00D+00
 Coeff-Com: -0.300D-03 0.171D-01 0.107D-01 0.441D-01 0.300D+00 0.628D+00
 Coeff:     -0.300D-03 0.171D-01 0.107D-01 0.441D-01 0.300D+00 0.628D+00
 Gap=     0.156 Goal=   None    Shift=    0.000
 RMSDP=3.52D-08 MaxDP=1.30D-06 DE=-5.81D-10 OVMax= 3.46D-06

 Cycle  13  Pass 1  IDiag  1:
 RMSU=  2.27D-08    CP:  1.00D+00  1.01D+00  3.75D-01  7.94D-01  9.08D-01
                    CP:  7.81D-01
 E= -1633.16438687854     Delta-E=       -0.000000000245 Rises=F Damp=F
 DIIS: error= 1.31D-07 at cycle   7 NSaved=   7.
 NSaved= 7 IEnMin= 7 EnMin= -1633.16438687854     IErMin= 7 ErrMin= 1.31D-07
 ErrMax= 1.31D-07  0.00D+00 EMaxC= 1.00D-01 BMatC= 1.15D-11 BMatP= 1.11D-10
 IDIUse=1 WtCom= 1.00D+00 WtEn= 0.00D+00
 Coeff-Com: -0.120D-04-0.207D-02-0.920D-03 0.969D-02 0.120D+00 0.342D+00
 Coeff-Com:  0.531D+00
 Coeff:     -0.120D-04-0.207D-02-0.920D-03 0.969D-02 0.120D+00 0.342D+00
 Coeff:      0.531D+00
 Gap=     0.156 Goal=   None    Shift=    0.000
 RMSDP=1.05D-08 MaxDP=3.61D-07 DE=-2.45D-10 OVMax= 1.15D-06

 Cycle  14  Pass 1  IDiag  1:
 RMSU=  7.24D-09    CP:  1.00D+00  1.01D+00  3.75D-01  7.98D-01  9.05D-01
                    CP:  8.07D-01  7.42D-01
 E= -1633.16438687850     Delta-E=        0.000000000039 Rises=F Damp=F
 DIIS: error= 3.24D-08 at cycle   8 NSaved=   8.
 NSaved= 8 IEnMin= 7 EnMin= -1633.16438687854     IErMin= 8 ErrMin= 3.24D-08
 ErrMax= 3.24D-08  0.00D+00 EMaxC= 1.00D-01 BMatC= 1.16D-12 BMatP= 1.15D-11
 IDIUse=1 WtCom= 1.00D+00 WtEn= 0.00D+00
 Coeff-Com:  0.301D-04-0.326D-02-0.182D-02-0.728D-04 0.275D-01 0.108D+00
 Coeff-Com:  0.291D+00 0.578D+00
 Coeff:      0.301D-04-0.326D-02-0.182D-02-0.728D-04 0.275D-01 0.108D+00
 Coeff:      0.291D+00 0.578D+00
 Gap=     0.156 Goal=   None    Shift=    0.000
 RMSDP=2.92D-09 MaxDP=1.10D-07 DE= 3.91D-11 OVMax= 2.61D-07

 SCF Done:  E(RB3LYP) =  -1633.16438688     A.U. after   14 cycles
            NFock= 14  Conv=0.29D-08     -V/T= 2.0087
 KE= 1.619081959838D+03 PE=-1.039441597670D+04 EE= 3.857780358344D+03
 Leave Link  502 at Fri Jul 16 09:59:02 2021, MaxMem=   536870912 cpu:      2407.5
 (Enter /pbs_home/pkowalski/g09d01/g09/l701.exe)
 Compute integral first derivatives.
 ... and contract with generalized density number  0.
 Leave Link  701 at Fri Jul 16 09:59:03 2021, MaxMem=   536870912 cpu:         4.3
 (Enter /pbs_home/pkowalski/g09d01/g09/l702.exe)
 L702 exits ... SP integral derivatives will be done elsewhere.
 Leave Link  702 at Fri Jul 16 09:59:03 2021, MaxMem=   536870912 cpu:         0.2
 (Enter /pbs_home/pkowalski/g09d01/g09/l703.exe)
 Compute integral first derivatives, UseDBF=F ICtDFT=           0.
 Integral derivatives from FoFJK, PRISM(SPDF).
 Calling FoFJK, ICntrl=      2127 FMM=F ISym2X=0 I1Cent= 0 IOpClX= 0 NMat=1 NMatS=1 NMatT=0.
 FoFJK:  IHMeth= 1 ICntrl=    2127 DoSepK=F KAlg= 0 I1Cent=   0 FoldK=F
 IRaf=         0 NMat=   1 IRICut=       1 DoRegI=T DoRafI=F ISym2E= 0.
 FoFCou: FMM=F IPFlag=           0 FMFlag=      100000 FMFlg1=         800
         NFxFlg=           0 DoJE=F BraDBF=F KetDBF=F FulRan=T
         wScrn=  0.000000 ICntrl=    2127 IOpCl=  0 I1Cent=           0 NGrid=           0
         NMat0=    1 NMatS0=      1 NMatT0=    0 NMatD0=    1 NMtDS0=    0 NMtDT0=    0
 Symmetry not used in FoFCou.
 Leave Link  703 at Fri Jul 16 10:00:24 2021, MaxMem=   536870912 cpu:       648.4
 (Enter /pbs_home/pkowalski/g09d01/g09/l716.exe)
 Dipole        =-3.20186500D-02-1.50693720D+00-1.19047370D-01
 ***** Axes restored to original set *****
 -------------------------------------------------------------------
 Center     Atomic                   Forces (Hartrees/Bohr)
 Number     Number              X              Y              Z
 -------------------------------------------------------------------
      1        6          -0.005750230   -0.002598387    0.000962532
      2        6           0.000273857   -0.003205383   -0.000977289
      3        6           0.000491014   -0.000494767   -0.000353617
      4        8          -0.003176930    0.002483300    0.001166814
      5        6           0.003110698    0.001929951   -0.003238545
      6        6           0.000786109    0.000372398    0.000219643
      7        6           0.005030129    0.003019437   -0.000072078
      8        6          -0.000985091    0.000216204   -0.000653634
      9        6          -0.000718838    0.002943182   -0.000285813
     10        6          -0.000628131   -0.003951423   -0.001903862
     11        6          -0.001754729    0.001462071    0.002163655
     12        9          -0.002037320    0.001071992    0.001607511
     13        9           0.000595562   -0.002198326   -0.001365749
     14        9           0.000714452    0.000218888   -0.000271813
     15        9          -0.000195724    0.002463531    0.001437205
     16        9           0.001492346   -0.002455042   -0.001478379
     17        9          -0.000436013   -0.000182048   -0.000333901
     18        6          -0.003409427    0.001330150    0.002968558
     19        6           0.001423665   -0.003322648   -0.003566793
     20        6           0.000812857    0.001180883   -0.000122795
     21        1           0.000108642    0.000044174    0.000330996
     22        1           0.000395553   -0.000595339   -0.000750408
     23        1          -0.000326484   -0.000236310    0.000806224
     24        6           0.000432877    0.000311757    0.001275320
     25        1          -0.000448503    0.000038201    0.000988664
     26        1           0.001634300    0.000759797    0.000590037
     27        1           0.000008191    0.000251841    0.000032026
     28        6          -0.001060370    0.000094069   -0.000303977
     29        6          -0.001548816   -0.001226859    0.001891301
     30        6          -0.000045566    0.000040333   -0.000258031
     31        8           0.002654612   -0.001293994   -0.001415871
     32        6           0.000018207    0.000635138   -0.000397069
     33        6          -0.001195645    0.000569837    0.000081258
     34        6           0.002299499   -0.000908764    0.000423207
     35        1           0.001565384    0.000618351   -0.000184193
     36        1           0.000258285   -0.000016534    0.000124794
     37        1           0.000168385   -0.000237151    0.000032967
     38        1           0.000012632    0.000040797    0.000026326
     39        6          -0.001243039    0.002222922   -0.000138256
     40        6           0.000764506   -0.000761735    0.000371433
     41        6           0.000433064   -0.000781479    0.000486876
     42        1          -0.000326261   -0.000003480   -0.000002409
     43        1          -0.000202191    0.000090786   -0.000195185
     44        1           0.000115142   -0.000005824    0.000012464
     45        1          -0.000110660    0.000065504    0.000269855
 -------------------------------------------------------------------
 Cartesian Forces:  Max     0.005750230 RMS     0.001498822
 Leave Link  716 at Fri Jul 16 10:00:24 2021, MaxMem=   536870912 cpu:         0.2
 (Enter /pbs_home/pkowalski/g09d01/g09/l103.exe)

 GradGradGradGradGradGradGradGradGradGradGradGradGradGradGradGradGradGrad
 Berny optimization.
 Using GEDIIS/GDIIS optimizer.
 FormGI is forming the generalized inverse of G from B-inverse, IUseBI=4.
 GSVD:  received Info=                   1 from GESDD.
 Internal  Forces:  Max     0.005088150 RMS     0.001050958
 Search for a local minimum.
 Step number   4 out of a maximum of  270
 All quantities printed in internal units (Hartrees-Bohrs-Radians)
 RMS Force = .10510D-02 SwitMx=.10000D-02 MixMth= 1
 Mixed Optimization -- RFO/linear search
 Update second derivatives using D2CorX and points    3    4
 DE= -7.52D-03 DEPred=-1.09D-02 R= 6.87D-01
 TightC=F SS=  1.41D+00  RLast= 5.44D-01 DXNew= 8.4853D-01 1.6333D+00
 Trust test= 6.87D-01 RLast= 5.44D-01 DXMaxT set to 8.49D-01
 ITU=  1  0  1  0
 Use linear search instead of GDIIS.
     Eigenvalues ---    0.00672   0.00825   0.00831   0.00910   0.00957
     Eigenvalues ---    0.01048   0.01065   0.01087   0.01138   0.01167
     Eigenvalues ---    0.01248   0.01495   0.01598   0.01830   0.01843
     Eigenvalues ---    0.02002   0.02003   0.02017   0.02017   0.02020
     Eigenvalues ---    0.02022   0.02051   0.02064   0.02082   0.02091
     Eigenvalues ---    0.02092   0.02112   0.02113   0.02210   0.02248
     Eigenvalues ---    0.02270   0.02312   0.04874   0.05289   0.07190
     Eigenvalues ---    0.07246   0.07360   0.07382   0.07410   0.08103
     Eigenvalues ---    0.09243   0.09957   0.10332   0.11158   0.12381
     Eigenvalues ---    0.12462   0.14220   0.15805   0.15968   0.15999
     Eigenvalues ---    0.16000   0.16000   0.16000   0.16000   0.16000
     Eigenvalues ---    0.16000   0.16000   0.16000   0.16000   0.16005
     Eigenvalues ---    0.16076   0.17105   0.20933   0.21999   0.22032
     Eigenvalues ---    0.22597   0.22635   0.24215   0.24486   0.24532
     Eigenvalues ---    0.24580   0.24696   0.24890   0.24942   0.24966
     Eigenvalues ---    0.24979   0.24989   0.24992   0.25517   0.28883
     Eigenvalues ---    0.29309   0.30543   0.31299   0.32063   0.32581
     Eigenvalues ---    0.32647   0.32652   0.32660   0.32738   0.32848
     Eigenvalues ---    0.32903   0.32992   0.33239   0.33294   0.33957
     Eigenvalues ---    0.35368   0.35643   0.35715   0.35720   0.35729
     Eigenvalues ---    0.35734   0.35735   0.35904   0.36496   0.36540
     Eigenvalues ---    0.39755   0.40450   0.41575   0.41622   0.44246
     Eigenvalues ---    0.44689   0.44919   0.45409   0.45521   0.45566
     Eigenvalues ---    0.45880   0.46112   0.46375   0.47224   0.47729
     Eigenvalues ---    0.48073   0.48247   0.48615   0.49346   0.52371
     Eigenvalues ---    0.52803   0.54131   0.54287   0.55805
 RFO step:  Lambda=-3.09172262D-03 EMin= 6.71681858D-03
 Quartic linear search produced a step of -0.05184.
 Iteration  1 RMS(Cart)=  0.17977249 RMS(Int)=  0.00421299
 Iteration  2 RMS(Cart)=  0.01202580 RMS(Int)=  0.00016183
 Iteration  3 RMS(Cart)=  0.00004417 RMS(Int)=  0.00016127
 Iteration  4 RMS(Cart)=  0.00000001 RMS(Int)=  0.00016127
 ITry= 1 IFail=0 DXMaxC= 8.44D-01 DCOld= 1.00D+10 DXMaxT= 8.49D-01 DXLimC= 3.00D+00 Rises=F
 Variable       Old X    -DE/DX   Delta X   Delta X   Delta X     New X
                                 (Linear)    (Quad)   (Total)
    R1        2.76714  -0.00463   0.00016  -0.01478  -0.01464   2.75250
    R2        2.60974  -0.00442  -0.00348   0.01280   0.00943   2.61917
    R3        2.75572   0.00017  -0.00156   0.01044   0.00888   2.76461
    R4        2.66481  -0.00233   0.00026  -0.00963  -0.00951   2.65530
    R5        2.66090  -0.00190   0.00027  -0.00621  -0.00594   2.65496
    R6        2.58244  -0.00058  -0.00004  -0.00363  -0.00371   2.57873
    R7        2.62947  -0.00016   0.00005  -0.00022  -0.00018   2.62929
    R8        2.56894   0.00297  -0.00042   0.00574   0.00542   2.57436
    R9        2.80757  -0.00012  -0.00041   0.00105   0.00064   2.80821
   R10        2.63694   0.00101  -0.00034   0.00393   0.00359   2.64054
   R11        2.06229  -0.00005   0.00027  -0.00130  -0.00103   2.06126
   R12        2.87224  -0.00256   0.00039  -0.01127  -0.01088   2.86136
   R13        2.57764  -0.00172   0.00051  -0.00083  -0.00020   2.57744
   R14        2.92181   0.00007  -0.00015  -0.00148  -0.00172   2.92008
   R15        2.58008   0.00256  -0.00060   0.00878   0.00818   2.58826
   R16        2.54186   0.00097  -0.00051   0.00759   0.00708   2.54894
   R17        2.87059  -0.00152   0.00030  -0.00751  -0.00713   2.86345
   R18        2.76161   0.00219  -0.00110   0.01342   0.01232   2.77393
   R19        2.91883   0.00100  -0.00016   0.00032   0.00008   2.91890
   R20        2.55507   0.00050  -0.00072   0.00681   0.00609   2.56117
   R21        2.52316   0.00242  -0.00055   0.01190   0.01135   2.53451
   R22        2.55288   0.00216  -0.00051   0.00860   0.00809   2.56097
   R23        2.56997  -0.00031  -0.00053   0.00294   0.00240   2.57238
   R24        2.59703   0.00255  -0.00285   0.02939   0.02647   2.62350
   R25        2.80810  -0.00065  -0.00043  -0.00031  -0.00074   2.80736
   R26        2.57365   0.00110  -0.00043   0.00189   0.00145   2.57510
   R27        2.75603  -0.00057   0.00002  -0.00134  -0.00135   2.75468
   R28        2.08222   0.00032  -0.00006   0.00200   0.00193   2.08415
   R29        2.08290   0.00024  -0.00012   0.00171   0.00158   2.08448
   R30        2.07318  -0.00063  -0.00034  -0.00146  -0.00180   2.07137
   R31        2.08229   0.00064  -0.00012   0.00276   0.00264   2.08493
   R32        2.06786   0.00188  -0.00004   0.00416   0.00413   2.07198
   R33        2.08268  -0.00012  -0.00007   0.00082   0.00076   2.08344
   R34        2.66024   0.00071   0.00017   0.00204   0.00222   2.66246
   R35        2.06554  -0.00028   0.00021  -0.00215  -0.00194   2.06360
   R36        2.66561  -0.00181   0.00016  -0.00790  -0.00772   2.65789
   R37        2.65948  -0.00117   0.00021  -0.00398  -0.00379   2.65570
   R38        2.58397  -0.00147  -0.00011  -0.00549  -0.00554   2.57843
   R39        2.63002  -0.00007   0.00005  -0.00005  -0.00001   2.63001
   R40        2.63820   0.00004  -0.00030   0.00130   0.00102   2.63923
   R41        2.06235  -0.00004   0.00027  -0.00128  -0.00101   2.06134
   R42        2.63365   0.00112  -0.00016   0.00417   0.00402   2.63767
   R43        2.06567  -0.00028   0.00022  -0.00216  -0.00194   2.06373
   R44        2.05851   0.00113   0.00012   0.00225   0.00237   2.06088
   R45        2.63285   0.00119  -0.00015   0.00449   0.00435   2.63721
   R46        2.06153  -0.00021   0.00020  -0.00234  -0.00214   2.05939
   R47        2.66185   0.00000   0.00020   0.00002   0.00025   2.66210
   R48        2.06572  -0.00030   0.00023  -0.00222  -0.00199   2.06372
   R49        2.06551  -0.00025   0.00021  -0.00204  -0.00183   2.06368
    A1        1.84353   0.00194   0.00056  -0.00083  -0.00023   1.84330
    A2        2.23370  -0.00095   0.00152  -0.01776  -0.01633   2.21737
    A3        2.20567  -0.00100  -0.00207   0.01809   0.01591   2.22158
    A4        1.83154   0.00133  -0.00033   0.00882   0.00838   1.83992
    A5        2.38904  -0.00344   0.00070  -0.02033  -0.01954   2.36950
    A6        2.06232   0.00211  -0.00036   0.01157   0.01123   2.07355
    A7        1.92491  -0.00141  -0.00085  -0.00221  -0.00317   1.92175
    A8        2.16794  -0.00078   0.00046  -0.00749  -0.00701   2.16093
    A9        2.19033   0.00219   0.00038   0.00970   0.01017   2.20051
   A10        1.87836   0.00000   0.00020   0.00321   0.00353   1.88189
   A11        1.94635  -0.00186   0.00039  -0.00880  -0.00901   1.93733
   A12        2.33189  -0.00312  -0.00090  -0.00673  -0.00856   2.32332
   A13        1.99992   0.00509   0.00056   0.02247   0.02214   2.02205
   A14        2.03156   0.00016  -0.00031   0.00314   0.00280   2.03436
   A15        2.11393  -0.00007   0.00026  -0.00094  -0.00066   2.11326
   A16        2.13769  -0.00009   0.00005  -0.00219  -0.00213   2.13556
   A17        2.10887  -0.00103   0.00086  -0.01794  -0.01714   2.09173
   A18        2.26218  -0.00151  -0.00078   0.00759   0.00676   2.26894
   A19        1.91213   0.00254  -0.00009   0.01035   0.01037   1.92250
   A20        1.81038  -0.00154  -0.00034  -0.00247  -0.00299   1.80739
   A21        1.94373  -0.00063   0.00041  -0.00794  -0.00748   1.93625
   A22        1.99653  -0.00016   0.00077  -0.01273  -0.01197   1.98457
   A23        1.89112   0.00125  -0.00004   0.01381   0.01383   1.90495
   A24        1.95962   0.00044  -0.00017  -0.00407  -0.00432   1.95530
   A25        1.86161   0.00069  -0.00063   0.01399   0.01329   1.87490
   A26        1.93025  -0.00085  -0.00036  -0.00047  -0.00118   1.92906
   A27        2.24308   0.00027   0.00004   0.01141   0.01091   2.25398
   A28        2.10017   0.00074   0.00030  -0.00331  -0.00362   2.09655
   A29        1.78770   0.00033  -0.00017   0.01167   0.01129   1.79899
   A30        1.89769   0.00007  -0.00024   0.00107   0.00088   1.89857
   A31        1.98513  -0.00020   0.00067  -0.00534  -0.00457   1.98056
   A32        1.90504  -0.00035  -0.00025  -0.00235  -0.00257   1.90247
   A33        1.98820  -0.00022   0.00061  -0.00724  -0.00654   1.98166
   A34        1.89597   0.00034  -0.00064   0.00263   0.00193   1.89790
   A35        1.81401  -0.00037  -0.00030   0.00225   0.00192   1.81593
   A36        1.99301  -0.00062   0.00084  -0.00885  -0.00801   1.98500
   A37        1.93717  -0.00012   0.00014  -0.00420  -0.00406   1.93311
   A38        1.94776  -0.00037  -0.00004  -0.00565  -0.00567   1.94210
   A39        1.91436   0.00052   0.00007   0.00299   0.00304   1.91740
   A40        1.85819   0.00096  -0.00070   0.01313   0.01244   1.87063
   A41        2.31513   0.00121  -0.00013   0.00215   0.00219   2.31732
   A42        1.94624  -0.00168   0.00028  -0.00760  -0.00766   1.93858
   A43        2.02071   0.00048  -0.00023   0.00577   0.00571   2.02642
   A44        2.17895   0.00285  -0.00062   0.01839   0.01773   2.19667
   A45        2.25409  -0.00197   0.00027  -0.01087  -0.01058   2.24352
   A46        1.85002  -0.00089   0.00035  -0.00804  -0.00825   1.84177
   A47        1.92305  -0.00012   0.00011  -0.00209  -0.00200   1.92105
   A48        1.94712  -0.00137   0.00047  -0.01143  -0.01096   1.93616
   A49        1.93051   0.00100  -0.00064   0.00927   0.00864   1.93915
   A50        1.87017   0.00069  -0.00008   0.00573   0.00563   1.87580
   A51        1.90137  -0.00031  -0.00003  -0.00307  -0.00310   1.89827
   A52        1.88994   0.00012   0.00018   0.00161   0.00182   1.89176
   A53        1.94962  -0.00110   0.00052  -0.00986  -0.00934   1.94028
   A54        1.94095  -0.00006  -0.00094   0.00353   0.00260   1.94355
   A55        1.91274   0.00015   0.00021  -0.00025  -0.00003   1.91271
   A56        1.88699   0.00023   0.00018   0.00183   0.00201   1.88899
   A57        1.86927   0.00067  -0.00003   0.00653   0.00651   1.87578
   A58        1.90229   0.00017   0.00007  -0.00154  -0.00147   1.90082
   A59        2.11180  -0.00024   0.00007  -0.00046  -0.00041   2.11139
   A60        2.08504   0.00014  -0.00019   0.00050   0.00032   2.08536
   A61        2.08634   0.00010   0.00012  -0.00004   0.00009   2.08643
   A62        1.82983   0.00181  -0.00006   0.00943   0.00914   1.83898
   A63        2.38364  -0.00197   0.00038  -0.01228  -0.01172   2.37191
   A64        2.06891   0.00017  -0.00032   0.00267   0.00239   2.07130
   A65        1.92489  -0.00070  -0.00093  -0.00006  -0.00114   1.92375
   A66        2.16201   0.00030   0.00047  -0.00180  -0.00134   2.16067
   A67        2.19619   0.00040   0.00046   0.00199   0.00256   2.19875
   A68        1.87364   0.00148   0.00035   0.00698   0.00697   1.88061
   A69        2.03215   0.00031  -0.00033   0.00353   0.00317   2.03531
   A70        2.11424  -0.00006   0.00024  -0.00055  -0.00029   2.11395
   A71        2.13680  -0.00025   0.00008  -0.00297  -0.00287   2.13392
   A72        2.12394  -0.00067   0.00025  -0.00362  -0.00339   2.12055
   A73        2.07932   0.00039  -0.00007   0.00216   0.00210   2.08141
   A74        2.07993   0.00028  -0.00018   0.00146   0.00129   2.08122
   A75        2.06873  -0.00058  -0.00012  -0.00300  -0.00315   2.06558
   A76        2.11583  -0.00075   0.00024  -0.00470  -0.00446   2.11137
   A77        2.09863   0.00132  -0.00012   0.00770   0.00759   2.10622
   A78        2.06717   0.00012  -0.00012   0.00059   0.00042   2.06759
   A79        2.10883  -0.00018   0.00008   0.00045   0.00054   2.10937
   A80        2.10711   0.00005   0.00004  -0.00096  -0.00090   2.10620
   A81        2.12127  -0.00023   0.00022  -0.00149  -0.00126   2.12001
   A82        2.08220   0.00012  -0.00019   0.00079   0.00060   2.08280
   A83        2.07970   0.00011  -0.00004   0.00072   0.00068   2.08038
   A84        2.11473  -0.00068   0.00007  -0.00335  -0.00327   2.11146
   A85        2.08377   0.00030  -0.00019   0.00155   0.00136   2.08513
   A86        2.08468   0.00037   0.00012   0.00180   0.00192   2.08660
    D1        0.00423   0.00025  -0.00171   0.02723   0.02552   0.02975
    D2        3.11804   0.00044  -0.00087   0.03052   0.02963  -3.13551
    D3        3.12122   0.00014  -0.00015   0.00624   0.00620   3.12743
    D4       -0.04815   0.00033   0.00070   0.00952   0.01032  -0.03783
    D5        0.00364  -0.00033   0.00181  -0.03799  -0.03600  -0.03236
    D6        3.02859   0.00122   0.00242   0.04335   0.04514   3.07374
    D7       -3.11387  -0.00022   0.00030  -0.01678  -0.01603  -3.12990
    D8       -0.08892   0.00133   0.00091   0.06456   0.06512  -0.02380
    D9       -0.82892   0.00141   0.00988   0.10954   0.11945  -0.70947
   D10        2.31458   0.00151   0.01067   0.11408   0.12479   2.43937
   D11        2.28325   0.00131   0.01174   0.08402   0.09571   2.37896
   D12       -0.85644   0.00142   0.01252   0.08857   0.10105  -0.75539
   D13       -0.01070  -0.00010   0.00107  -0.00823  -0.00705  -0.01775
   D14        3.12869  -0.00016   0.00073  -0.00880  -0.00802   3.12067
   D15       -3.13075  -0.00014   0.00041  -0.01018  -0.00975  -3.14050
   D16        0.00864  -0.00020   0.00007  -0.01075  -0.01072  -0.00208
   D17       -3.12500   0.00008  -0.00098   0.00919   0.00824  -3.11676
   D18        0.01625   0.00027  -0.00078   0.01489   0.01413   0.03039
   D19       -0.01385   0.00027  -0.00005   0.01267   0.01265  -0.00120
   D20        3.12740   0.00046   0.00015   0.01838   0.01854  -3.13725
   D21        0.01314  -0.00011  -0.00003  -0.01452  -0.01476  -0.00162
   D22       -3.12622  -0.00004   0.00031  -0.01392  -0.01373  -3.13995
   D23        0.00223   0.00001  -0.00003   0.00173   0.00170   0.00393
   D24        3.14125   0.00007   0.00007   0.00282   0.00290  -3.13904
   D25        3.14129  -0.00006  -0.00043   0.00106   0.00055  -3.14135
   D26       -0.00288   0.00000  -0.00033   0.00215   0.00175  -0.00113
   D27       -0.01038   0.00027  -0.00117   0.03356   0.03236   0.02198
   D28       -3.05917  -0.00046  -0.00156  -0.02949  -0.03166  -3.09083
   D29        2.03698  -0.00088   0.00174  -0.04595  -0.04437   1.99261
   D30       -0.07302  -0.00038   0.00180  -0.04394  -0.04229  -0.11531
   D31       -2.17745  -0.00064   0.00217  -0.04412  -0.04210  -2.21956
   D32       -1.22396   0.00033   0.00235   0.03564   0.03816  -1.18580
   D33        2.94923   0.00084   0.00241   0.03765   0.04023   2.98946
   D34        0.84479   0.00057   0.00278   0.03747   0.04042   0.88521
   D35       -0.00767   0.00013  -0.00002   0.00515   0.00509  -0.00258
   D36        3.13512   0.00005   0.00003   0.00179   0.00182   3.13695
   D37        3.13653   0.00006  -0.00012   0.00404   0.00387   3.14041
   D38       -0.00386  -0.00001  -0.00007   0.00068   0.00060  -0.00325
   D39       -2.75359  -0.00004   0.00101  -0.01052  -0.00948  -2.76307
   D40        1.49916  -0.00035   0.00106  -0.02160  -0.02051   1.47865
   D41       -0.61322  -0.00066   0.00101  -0.02468  -0.02365  -0.63688
   D42        0.38644  -0.00012   0.00036  -0.01423  -0.01383   0.37261
   D43       -1.64400  -0.00044   0.00041  -0.02531  -0.02486  -1.66885
   D44        2.52681  -0.00075   0.00036  -0.02839  -0.02801   2.49881
   D45        3.07076  -0.00009   0.00034  -0.01387  -0.01361   3.05714
   D46       -0.22192   0.00115   0.00022   0.04467   0.04505  -0.17688
   D47       -0.06910   0.00001   0.00104  -0.00970  -0.00866  -0.07776
   D48        2.92141   0.00125   0.00093   0.04883   0.05000   2.97141
   D49       -0.52977   0.00051  -0.00163   0.03052   0.02890  -0.50087
   D50        1.48489   0.00030  -0.00209   0.03391   0.03181   1.51670
   D51       -2.68342   0.00066  -0.00264   0.03450   0.03188  -2.65153
   D52        1.53735  -0.00043  -0.00134   0.02646   0.02509   1.56244
   D53       -2.73117  -0.00064  -0.00180   0.02984   0.02800  -2.70317
   D54       -0.61629  -0.00028  -0.00236   0.03043   0.02807  -0.58822
   D55       -2.69436   0.00148  -0.00224   0.05004   0.04782  -2.64654
   D56       -0.67970   0.00127  -0.00271   0.05343   0.05073  -0.62897
   D57        1.43518   0.00163  -0.00326   0.05402   0.05081   1.48599
   D58       -0.27690   0.00000  -0.00202   0.02887   0.02675  -0.25015
   D59       -2.40305   0.00107  -0.00225   0.03937   0.03697  -2.36609
   D60        1.77972   0.00035  -0.00204   0.03163   0.02943   1.80915
   D61        3.00155  -0.00109  -0.00190  -0.02559  -0.02726   2.97429
   D62        0.87540  -0.00002  -0.00213  -0.01510  -0.01705   0.85835
   D63       -1.22501  -0.00075  -0.00192  -0.02284  -0.02458  -1.24959
   D64       -0.87673  -0.00115   0.00155  -0.09011  -0.08867  -0.96540
   D65        2.28409  -0.00058   0.00181  -0.04862  -0.04686   2.23723
   D66        2.10089   0.00008   0.00137  -0.02621  -0.02479   2.07610
   D67       -1.02147   0.00064   0.00163   0.01528   0.01701  -1.00446
   D68        0.49088   0.00002   0.00223  -0.03389  -0.03169   0.45919
   D69        2.64683  -0.00117   0.00303  -0.04635  -0.04331   2.60352
   D70       -1.58145   0.00011   0.00220  -0.03165  -0.02946  -1.61091
   D71       -1.51843  -0.00008   0.00268  -0.03983  -0.03715  -1.55559
   D72        0.63752  -0.00127   0.00349  -0.05229  -0.04877   0.58875
   D73        2.69242   0.00001   0.00265  -0.03760  -0.03492   2.65750
   D74        2.64247  -0.00012   0.00328  -0.03657  -0.03335   2.60913
   D75       -1.48476  -0.00131   0.00408  -0.04903  -0.04496  -1.52973
   D76        0.57014  -0.00002   0.00324  -0.03433  -0.03111   0.53903
   D77       -0.02537  -0.00020  -0.00075  -0.01501  -0.01543  -0.04080
   D78        3.10072  -0.00068  -0.00096  -0.04859  -0.04946   3.05126
   D79       -3.11292  -0.00040   0.00077  -0.02302  -0.02175  -3.13468
   D80        0.01316  -0.00088   0.00056  -0.05660  -0.05578  -0.04262
   D81       -2.16228  -0.00044   0.00196  -0.02898  -0.02694  -2.18922
   D82        2.04590  -0.00035   0.00169  -0.02748  -0.02573   2.02017
   D83       -0.05897  -0.00026   0.00158  -0.02818  -0.02651  -0.08548
   D84        0.92348  -0.00028   0.00041  -0.02103  -0.02069   0.90279
   D85       -1.15152  -0.00019   0.00014  -0.01952  -0.01948  -1.17100
   D86        3.02680  -0.00010   0.00003  -0.02022  -0.02026   3.00653
   D87       -0.01721   0.00067  -0.00031   0.04352   0.04331   0.02610
   D88       -3.11468   0.00047   0.00093   0.03701   0.03818  -3.07650
   D89        3.12115   0.00026  -0.00082   0.01127   0.01097   3.13211
   D90       -0.06659   0.00027  -0.00075   0.00653   0.00613  -0.06046
   D91       -0.00403   0.00070  -0.00059   0.04645   0.04588   0.04185
   D92        3.09142   0.00072  -0.00052   0.04170   0.04104   3.13246
   D93        0.00223  -0.00005   0.00003  -0.00281  -0.00276  -0.00053
   D94       -3.13827  -0.00015  -0.00005  -0.00574  -0.00575   3.13917
   D95       -3.14056   0.00002  -0.00002   0.00055   0.00051  -3.14005
   D96        0.00212  -0.00008  -0.00010  -0.00238  -0.00248  -0.00036
   D97       -0.00624  -0.00032   0.00042  -0.02202  -0.02173  -0.02797
   D98        3.12146  -0.00021   0.00041  -0.01235  -0.01210   3.10935
   D99       -3.11173  -0.00026   0.00035  -0.01779  -0.01740  -3.12913
   D100       0.01597  -0.00014   0.00034  -0.00812  -0.00778   0.00819
   D101      -3.10653   0.00016  -0.00048   0.01467   0.01433  -3.09220
   D102       0.04862   0.00009  -0.00088   0.00847   0.00772   0.05634
   D103      -0.01572   0.00020  -0.00040   0.00950   0.00908  -0.00664
   D104       3.13944   0.00012  -0.00080   0.00330   0.00246  -3.14129
   D105       0.01424  -0.00018  -0.00010  -0.01128  -0.01171   0.00254
   D106      -3.11312  -0.00029  -0.00010  -0.02115  -0.02155  -3.13467
   D107      -0.00414  -0.00002  -0.00005   0.00032   0.00028  -0.00386
   D108       3.14002   0.00000  -0.00003  -0.00125  -0.00127   3.13874
   D109       3.12137   0.00010  -0.00008   0.01149   0.01141   3.13278
   D110      -0.01765   0.00012  -0.00005   0.00992   0.00985  -0.00780
   D111      -0.00750   0.00013  -0.00017   0.00591   0.00572  -0.00177
   D112       3.13457   0.00012   0.00006   0.00446   0.00451   3.13908
   D113       3.13149   0.00012  -0.00019   0.00750   0.00730   3.13880
   D114      -0.00963   0.00010   0.00004   0.00605   0.00609  -0.00353
   D115       0.00890  -0.00017   0.00001  -0.00651  -0.00644   0.00246
   D116      -3.13236  -0.00036  -0.00019  -0.01215  -0.01231   3.13852
   D117      -3.13378  -0.00007   0.00009  -0.00358  -0.00345  -3.13723
   D118       0.00815  -0.00026  -0.00011  -0.00922  -0.00932  -0.00118
   D119       0.00482  -0.00010   0.00020  -0.00371  -0.00345   0.00137
   D120      -3.13103  -0.00016   0.00002  -0.00779  -0.00775  -3.13878
   D121       3.13287  -0.00003   0.00061   0.00250   0.00316   3.13603
   D122      -0.00299  -0.00009   0.00042  -0.00158  -0.00113  -0.00412
   D123       0.00724  -0.00008   0.00009  -0.00434  -0.00425   0.00299
   D124      -3.13483  -0.00006  -0.00014  -0.00288  -0.00304  -3.13786
   D125      -3.14009  -0.00001   0.00028  -0.00026   0.00005  -3.14004
   D126       0.00103   0.00000   0.00005   0.00119   0.00126   0.00229
         Item               Value     Threshold  Converged?
 Maximum Force            0.005088     0.000450     NO 
 RMS     Force            0.001051     0.000300     NO 
 Maximum Displacement     0.843703     0.001800     NO 
 RMS     Displacement     0.186002     0.001200     NO 
 Predicted change in Energy=-1.720549D-03
 Lowest energy point so far.  Saving SCF results.
 GradGradGradGradGradGradGradGradGradGradGradGradGradGradGradGradGradGrad

 Leave Link  103 at Fri Jul 16 10:00:24 2021, MaxMem=   536870912 cpu:         1.1
 (Enter /pbs_home/pkowalski/g09d01/g09/l202.exe)
                          Input orientation:                          
 ---------------------------------------------------------------------
 Center     Atomic      Atomic             Coordinates (Angstroms)
 Number     Number       Type             X           Y           Z
 ---------------------------------------------------------------------
      1          6           0       -1.770634   -0.270472   -0.720104
      2          6           0       -3.073709    0.274535   -1.075812
      3          6           0       -3.815885   -0.816561   -1.558575
      4          8           0       -3.053812   -1.948354   -1.537648
      5          6           0       -1.825636   -1.615168   -1.051423
      6          6           0       -5.137045   -0.726097   -1.985472
      7          6           0       -0.625052    0.463768   -0.182698
      8          6           0       -0.284162    1.833865   -0.729812
      9          6           0        0.264207    0.111517    0.789627
     10          6           0        1.206052    2.010534   -0.361275
     11          6           0        1.353182    1.157336    0.917883
     12          9           0       -1.019482    2.806746   -0.106312
     13          9           0       -0.495188    1.955961   -2.056434
     14          9           0        1.965782    1.467713   -1.343630
     15          9           0        1.567198    3.291489   -0.195260
     16          9           0        2.600100    0.636586    1.020869
     17          9           0        1.149563    1.933562    2.017426
     18          6           0       -0.824003   -1.317540    2.590547
     19          6           0        0.217534   -1.021564    1.721658
     20          6           0       -2.109899   -0.637699    2.892645
     21          1           0       -2.191175   -0.445700    3.975645
     22          1           0       -2.966936   -1.268781    2.602876
     23          1           0       -2.186882    0.316461    2.358662
     24          6           0       -0.823703   -2.712033   -1.014912
     25          1           0       -1.101419   -3.480860   -0.273940
     26          1           0        0.173273   -2.333825   -0.759585
     27          1           0       -0.777690   -3.203632   -2.000680
     28          6           0       -5.729071    0.537992   -1.921743
     29          6           0        1.245772   -2.019125    1.990968
     30          6           0        0.696207   -2.865760    2.970468
     31          8           0       -0.548169   -2.432153    3.324344
     32          6           0        1.349315   -3.982716    3.483109
     33          6           0       -5.010729    1.651839   -1.443864
     34          6           0       -3.686774    1.537294   -1.016932
     35          1           0       -3.142393    2.409013   -0.652105
     36          1           0       -6.763185    0.664254   -2.249081
     37          1           0       -5.500280    2.627393   -1.408277
     38          1           0       -5.672265   -1.603698   -2.350354
     39          6           0        2.523871   -2.312841    1.485837
     40          6           0        3.196036   -3.429243    1.985233
     41          6           0        2.620278   -4.253920    2.971596
     42          1           0        4.191133   -3.669175    1.604648
     43          1           0        3.175657   -5.117857    3.342739
     44          1           0        0.882550   -4.608427    4.245010
     45          1           0        2.983623   -1.680703    0.726458
 ---------------------------------------------------------------------
                    Distance matrix (angstroms):
                    1          2          3          4          5
     1  C    0.000000
     2  C    1.456560   0.000000
     3  C    2.276906   1.405125   0.000000
     4  O    2.264998   2.270447   1.364606   0.000000
     5  C    1.386003   2.264787   2.203649   1.362294   0.000000
     6  C    3.625117   2.467003   1.391361   2.456484   3.553635
     7  C    1.462966   2.613309   3.703201   3.681453   2.553049
     8  C    2.576417   3.214466   4.492735   4.756968   3.791491
     9  C    2.562378   3.827287   4.798181   4.546266   3.276943
    10  C    3.767281   4.673394   5.886073   5.933220   4.776312
    11  C    3.805242   4.934726   6.062043   5.924234   4.655086
    12  F    3.226490   3.401745   4.801801   5.366396   4.593086
    13  F    2.893017   3.230725   4.354512   4.696741   3.941206
    14  F    4.167838   5.185737   6.220271   6.074823   4.895343
    15  F    4.909598   5.604944   6.907408   7.114190   6.026577
    16  F    4.791352   6.059642   7.066119   6.722697   5.380700
    17  F    4.569397   5.491495   6.708699   6.736186   5.555460
    18  C    3.599010   4.586728   5.139802   4.734129   3.788904
    19  C    3.237152   4.509766   5.202925   4.709960   3.495266
    20  C    3.647179   4.184465   4.770298   4.715537   4.073318
    21  H    4.717798   5.178302   5.779690   5.779145   5.174232
    22  H    3.670144   3.990735   4.271170   4.196821   3.844014
    23  H    3.161733   3.547370   4.391143   4.589357   3.935781
    24  C    2.635301   3.739763   3.583510   2.414507   1.486040
    25  H    3.309607   4.316934   4.014611   2.785206   2.147038
    26  H    2.835094   4.176893   4.342104   3.341863   2.144126
    27  H    3.351006   4.269043   3.888984   2.640237   2.126616
    28  C    4.215065   2.799278   2.372126   3.672391   4.542066
    29  C    4.416605   5.772688   6.298078   5.562604   4.341989
    30  C    5.142096   6.359725   6.713452   5.935267   4.909102
    31  O    4.746035   5.750294   6.093522   5.491018   4.631060
    32  C    6.417307   7.646639   7.881777   6.980986   6.020595
    33  C    3.836317   2.405093   2.744778   4.098745   4.579538
    34  C    2.650984   1.404947   2.418817   3.580717   3.661017
    35  H    3.010978   2.177209   3.417544   4.447324   4.252921
    36  H    5.304437   3.891102   3.369894   4.592528   5.568622
    37  H    4.772994   3.396281   3.836743   5.190319   5.624027
    38  H    4.433727   3.450321   2.166252   2.763255   4.060038
    39  C    5.242157   6.677534   7.190258   6.354908   5.083566
    40  C    6.478001   7.899220   8.279597   7.325594   6.142421
    41  C    6.984026   8.325257   8.588486   7.605538   6.550865
    42  H    7.245572   8.689974   9.069494   8.082356   6.890222
    43  H    8.029298   9.362482   9.560633   8.524683   7.522660
    44  H    7.107010   8.234467   8.374673   7.483988   6.659284
    45  H    5.165680   6.615316   7.225056   6.453560   5.127780
                    6          7          8          9         10
     6  C    0.000000
     7  C    5.002385   0.000000
     8  C    5.628548   1.514168   0.000000
     9  C    6.129951   1.363920   2.361331   0.000000
    10  C    7.096622   2.403606   1.545242   2.412035   0.000000
    11  C    7.355259   2.367641   2.419398   1.515273   1.544617
    12  F    5.741650   2.377174   1.369651   3.116861   2.377385
    13  F    5.361465   2.398832   1.348839   3.475445   2.402241
    14  F    7.461562   3.011327   2.360739   3.047197   1.355310
    15  F    8.018275   3.578006   2.416185   3.574914   1.341206
    16  F    8.411801   3.446744   3.580129   2.405320   2.396127
    17  F    7.913180   3.185923   3.100456   2.368796   2.380617
    18  C    6.316019   3.302049   4.609508   2.543564   4.889832
    19  C    6.519327   2.557877   3.796693   1.467901   3.809120
    20  C    5.741729   3.588277   4.750172   3.258894   5.347586
    21  H    6.655200   4.535602   5.565468   4.060801   6.031842
    22  H    5.104587   4.030579   5.284931   3.953907   6.078975
    23  H    5.353680   2.986557   3.932115   2.917484   4.666899
    24  C    4.846735   3.289035   4.586673   3.523116   5.181678
    25  H    5.177290   3.974335   5.396483   3.987641   5.957135
    26  H    5.682171   2.965914   4.192824   2.896209   4.483162
    27  H    5.014218   4.096117   5.218721   4.456633   5.814672
    28  C    1.397311   5.392661   5.722501   6.591874   7.259434
    29  C    7.630488   3.793357   4.958717   2.635588   4.666131
    30  C    7.947725   4.772205   6.061326   3.715760   5.927791
    31  O    7.222365   4.548803   5.891077   3.681712   6.033121
    32  C    9.087563   6.091591   7.365430   5.019467   7.121717
    33  C    2.442105   4.715529   4.783663   5.931781   6.320525
    34  C    2.857323   3.350007   3.427559   4.572390   4.959193
    35  H    3.947838   3.215793   2.916559   4.354538   4.376339
    36  H    2.155667   6.479723   6.756767   7.676165   8.299701
    37  H    3.422133   5.472766   5.319576   6.662562   6.815543
    38  H    1.090771   5.869200   6.593531   6.931317   8.020621
    39  C    8.559052   4.517663   5.476250   3.386487   4.882626
    40  C    9.618406   5.869938   6.869029   4.749955   6.249585
    41  C    9.858707   6.537455   7.693979   5.419326   7.235430
    42  H   10.419480   6.593289   7.467357   5.511682   6.710786
    43  H   10.806406   7.617653   8.768264   6.507018   8.271217
    44  H    9.493520   6.899610   8.222724   5.882167   8.070512
    45  H    8.614585   4.295096   5.015110   3.257494   4.238885
                   11         12         13         14         15
    11  C    0.000000
    12  F    3.065789   0.000000
    13  F    3.591774   2.191277   0.000000
    14  F    2.363484   3.497966   2.608227   0.000000
    15  F    2.416506   2.633211   3.082376   2.191754   0.000000
    16  F    1.355208   4.368238   4.559753   2.585341   3.097477
    17  F    1.361243   3.158714   4.393410   3.489976   2.629518
    18  C    3.696343   4.931632   5.693713   5.569406   5.892513
    19  C    2.585219   4.419009   4.862881   4.318433   4.909032
    20  C    4.372044   4.695419   5.816163   6.244194   6.204412
    21  H    4.947939   5.349172   6.710464   7.016846   6.744509
    22  H    5.233418   5.267086   6.182044   6.884404   7.013131
    23  H    3.913435   3.693297   5.004285   5.681282   5.428299
    24  C    4.842163   5.596499   4.794044   5.035827   6.513871
    25  H    5.381298   6.290373   5.753592   5.919487   7.279589
    26  H    4.048986   5.317415   4.531106   4.243334   5.822856
    27  H    5.663627   6.306483   5.167622   5.457088   7.137551
    28  C    7.655415   5.533829   5.424234   7.772345   7.987367
    29  C    3.354542   5.728786   5.934114   4.878114   5.752002
    30  C    4.563992   6.677387   7.066694   6.245179   6.977978
    31  O    4.721294   6.279936   6.943423   6.581709   7.044322
    32  C    5.744608   8.036910   8.328062   7.306478   8.154258
    33  C    6.806008   4.364964   4.567039   6.979660   6.893228
    34  C    5.411935   3.091146   3.382613   5.662416   5.599694
    35  H    4.923591   2.227741   3.030691   5.240009   4.813285
    36  H    8.726294   6.493986   6.402610   8.812505   8.973061
    37  H    7.385258   4.669565   5.091353   7.555866   7.201506
    38  H    8.225667   6.792358   6.289650   8.293782   9.000951
    39  C    3.706104   6.426543   6.315463   4.754990   5.928729
    40  C    5.056882   7.812343   7.678582   6.047730   7.250925
    41  C    5.924944   8.519059   8.576120   7.196292   8.250525
    42  H    5.640994   8.486191   8.185797   6.327096   7.653466
    43  H    6.969892   9.607002   9.626270   8.172857   9.264000
    44  H    6.673476   8.805482   9.203127   8.326209   9.088092
    45  H    3.278634   6.070877   5.750820   3.903048   5.251525
                   16         17         18         19         20
    16  F    0.000000
    17  F    2.186168   0.000000
    18  C    4.243463   3.846179   0.000000
    19  C    2.986166   3.112704   1.388297   0.000000
    20  C    5.226035   4.242816   1.485590   2.633535   0.000000
    21  H    5.732221   4.544892   2.132548   3.348724   1.102886
    22  H    6.093034   5.248173   2.143524   3.313383   1.103061
    23  H    4.980700   3.723349   2.140367   2.824412   1.096123
    24  C    5.203853   5.888159   3.865741   3.380929   4.607186
    25  H    5.686047   6.295494   3.600306   3.430771   4.373541
    26  H    4.228812   5.184161   3.640162   2.807233   4.629093
    27  H    5.940244   6.800754   4.963755   4.428058   5.683610
    28  C    8.834239   8.048620   6.918342   7.146237   6.136692
    29  C    3.134980   3.953946   2.266205   1.457714   3.739236
    30  C    4.437587   4.913992   2.202808   2.278095   3.583929
    31  O    4.963341   4.863106   1.362683   2.268185   2.417732
    32  C    5.381918   6.098399   3.552905   3.626576   4.848087
    33  C    8.064140   7.071711   6.528581   6.671008   5.697553
    34  C    6.669984   5.723156   5.418435   5.412139   4.743619
    35  H    6.238314   5.076745   5.456824   5.356558   4.786831
    36  H    9.917885   9.078867   7.913495   8.206046   7.055884
    37  H    8.687935   7.512474   7.308944   7.470260   6.376005
    38  H    9.209563   8.838951   6.928206   7.184003   6.411914
    39  C    2.986825   4.494802   3.663231   2.653714   5.124162
    40  C    4.220913   5.740102   4.581093   3.838993   6.063750
    41  C    5.265244   6.431048   4.542092   4.217067   5.954651
    42  H    4.627285   6.388442   5.626168   4.776298   7.109978
    43  H    6.231851   7.455470   5.568257   5.306413   6.943451
    44  H    6.391809   6.915999   4.059496   4.435666   5.152701
    45  H    2.367192   4.253620   4.254966   3.012663   5.632424
                   21         22         23         24         25
    21  H    0.000000
    22  H    1.778697   0.000000
    23  H    1.787607   1.783569   0.000000
    24  C    5.649062   4.445763   4.734030   0.000000
    25  H    5.334673   4.080382   4.746417   1.103295   0.000000
    26  H    5.619434   4.722433   4.724174   1.096446   1.782240
    27  H    6.732057   5.452446   5.777607   1.102509   1.778563
    28  C    6.947196   5.600535   5.560400   5.953792   6.346778
    29  C    4.269334   4.322540   4.168126   3.714588   3.574323
    30  C    3.899237   4.012990   4.337401   4.268140   3.759786
    31  O    2.658883   2.779277   3.342574   4.356994   3.788604
    32  C    5.028732   5.174000   5.679084   5.154497   4.513688
    33  C    6.459151   5.392886   4.921031   6.062884   6.557135
    34  C    5.576280   4.636295   3.890340   5.123862   5.693678
    35  H    5.519988   4.914454   3.788996   5.633211   6.244933
    36  H    7.802723   6.456750   6.503446   6.942618   7.289633
    37  H    7.027140   6.139003   5.523481   7.108768   7.612323
    38  H    7.312811   5.653800   6.165204   5.149793   5.359839
    39  C    5.649515   5.699719   5.465002   4.197541   4.195689
    40  C    6.471887   6.559825   6.568528   5.066908   4.855373
    41  C    6.217776   6.345390   6.661296   5.489141   4.998215
    42  H    7.533013   7.615530   7.558632   5.738187   5.619223
    43  H    7.143705   7.286579   7.697861   6.385295   5.835538
    44  H    5.181568   5.354286   6.101987   5.845886   5.062455
    45  H    6.233858   6.252982   5.778138   4.311814   4.574815
                   26         27         28         29         30
    26  H    0.000000
    27  H    1.789193   0.000000
    28  C    6.666005   6.206622   0.000000
    29  C    2.968978   4.629332   8.396225   0.000000
    30  C    3.803907   5.196042   8.763758   1.406497   0.000000
    31  O    4.148328   5.385513   7.948895   2.273039   1.364447
    32  C    4.701315   5.933217   9.987631   2.468379   1.391740
    33  C    6.574773   6.465621   1.408914   8.026073   8.512588
    34  C    5.472820   5.648620   2.447093   6.784216   7.382193
    35  H    5.787893   6.237969   3.435638   6.771280   7.461978
    36  H    7.702048   7.130806   1.092009   9.451028   9.764591
    37  H    7.564635   7.526928   2.163698   8.868721   9.367209
    38  H    6.101963   5.161291   2.184896   8.177952   8.394129
    39  C    3.250795   4.883607   9.372828   1.405334   2.418719
    40  C    4.227417   5.632841  10.519551   2.406657   2.745423
    41  C    4.857603   6.113331  10.799019   2.800930   2.372559
    42  H    4.849325   6.156649  11.337819   3.398097   3.837375
    43  H    5.796051   6.917033  11.789724   3.892799   3.370193
    44  H    5.542820   6.613508  10.403269   3.452118   2.167041
    45  H    3.245452   4.889179   9.372653   2.175694   3.416463
                   31         32         33         34         35
    31  O    0.000000
    32  C    2.455585   0.000000
    33  C    7.702547   9.822089   0.000000
    34  C    6.667385   8.722561   1.395797   0.000000
    35  H    6.780784   8.839096   2.165843   1.090571   0.000000
    36  H    8.903776  10.966540   2.166749   3.427054   4.324888
    37  H    8.515874  10.702156   1.092077   2.151807   2.485784
    38  H    7.690572   9.433536   3.443526   3.947913   5.038468
    39  C    3.582146   2.856074   9.004001   7.723956   7.679404
    40  C    4.099571   2.441382  10.243393   9.002919   9.012018
    41  C    3.671829   1.396619  10.611623   9.445921   9.525453
    42  H    5.191201   3.420944  11.058068   9.800072   9.788662
    43  H    4.591322   2.154943  11.651492  10.506699  10.608031
    44  H    2.762382   1.090815  10.309460   9.291751   9.456551
    45  H    4.448286   3.945802   8.928930   7.608489   7.493616
                   36         37         38         39         40
    36  H    0.000000
    37  H    2.481087   0.000000
    38  H    2.518724   4.338112   0.000000
    39  C   10.443281   9.857424   9.077218   0.000000
    40  C   11.570317  11.127654  10.038760   1.395549   0.000000
    41  C   11.810728  11.509962  10.203583   2.446337   1.408723
    42  H   12.394633  11.943533  10.825658   2.152562   1.092076
    43  H   12.786002  12.563159  11.092626   3.426518   2.166716
    44  H   11.332769  11.182901   9.772043   3.946731   3.442279
    45  H   10.457195   9.751585   9.186790   1.089784   2.164954
                   41         42         43         44         45
    41  C    0.000000
    42  H    2.162882   0.000000
    43  H    1.092054   2.480087   0.000000
    44  H    2.183336   4.335946   2.516337   0.000000
    45  H    3.434256   2.486628   4.323868   5.036496   0.000000
 Stoichiometry    C23H14F6O2
 Framework group  C1[X(C23H14F6O2)]
 Deg. of freedom   129
 Full point group                 C1      NOp   1
 RotChk:  IX=0 Diff= 6.22D-02
 Largest Abelian subgroup         C1      NOp   1
 Largest concise Abelian subgroup C1      NOp   1
                         Standard orientation:                         
 ---------------------------------------------------------------------
 Center     Atomic      Atomic             Coordinates (Angstroms)
 Number     Number       Type             X           Y           Z
 ---------------------------------------------------------------------
      1          6           0       -1.489626   -0.554569   -0.465472
      2          6           0       -2.869688   -0.800999   -0.070166
      3          6           0       -3.210317   -2.034076   -0.651432
      4          8           0       -2.157715   -2.520228   -1.371041
      5          6           0       -1.135722   -1.624958   -1.271712
      6          6           0       -4.448974   -2.648102   -0.494630
      7          6           0       -0.671341    0.610770   -0.129815
      8          6           0       -1.285338    1.994668   -0.153084
      9          6           0        0.644751    0.686476    0.220114
     10          6           0       -0.065226    2.929630   -0.311022
     11          6           0        1.074941    2.132623    0.360275
     12          9           0       -1.913048    2.271657    1.032328
     13          9           0       -2.188638    2.170686   -1.139204
     14          9           0        0.210575    3.067905   -1.630749
     15          9           0       -0.252592    4.146936    0.219914
     16          9           0        2.270707    2.404327   -0.216709
     17          9           0        1.173006    2.481825    1.672305
     18          6           0        1.388807   -1.356043    1.540802
     19          6           0        1.577911   -0.395604    0.556340
     20          6           0        0.309429   -1.581314    2.536379
     21          1           0        0.736163   -1.632998    3.552049
     22          1           0       -0.209305   -2.536004    2.346049
     23          1           0       -0.430768   -0.773447    2.505634
     24          6           0        0.087585   -1.948869   -2.050761
     25          1           0        0.595826   -2.839020   -1.642617
     26          1           0        0.798568   -1.114220   -2.043039
     27          1           0       -0.187602   -2.174154   -3.094334
     28          6           0       -5.387401   -1.970832    0.288404
     29          6           0        2.900779   -0.658782    0.003450
     30          6           0        3.366055   -1.801811    0.678163
     31          8           0        2.448587   -2.210478    1.601721
     32          6           0        4.589711   -2.410920    0.416263
     33          6           0       -5.076566   -0.732158    0.883472
     34          6           0       -3.825646   -0.136040    0.715868
     35          1           0       -3.600352    0.824616    1.180333
     36          1           0       -6.376804   -2.407578    0.439459
     37          1           0       -5.832061   -0.226015    1.488186
     38          1           0       -4.665040   -3.608305   -0.964852
     39          6           0        3.704728   -0.095257   -1.002069
     40          6           0        4.935290   -0.691123   -1.281741
     41          6           0        5.375524   -1.832282   -0.582846
     42          1           0        5.572640   -0.263370   -2.058556
     43          1           0        6.345804   -2.271111   -0.824852
     44          1           0        4.908704   -3.295763    0.968688
     45          1           0        3.379157    0.790429   -1.547223
 ---------------------------------------------------------------------
 Rotational constants (GHZ):      0.2113592      0.1284850      0.0959650
 Leave Link  202 at Fri Jul 16 10:00:25 2021, MaxMem=   536870912 cpu:         0.0
 (Enter /pbs_home/pkowalski/g09d01/g09/l301.exe)
 Basis read from rwf:  (5D, 7F)
 No pseudopotential information found on rwf file.
 There are   535 symmetry adapted cartesian basis functions of A   symmetry.
 There are   504 symmetry adapted basis functions of A   symmetry.
   504 basis functions,   873 primitive gaussians,   535 cartesian basis functions
   111 alpha electrons      111 beta electrons
       nuclear repulsion energy      3284.0463568368 Hartrees.
 IExCor=  402 DFT=T Ex+Corr=B3LYP ExCW=0 ScaHFX=  0.200000
 ScaDFX=  0.800000  0.720000  1.000000  0.810000 ScalE2=  1.000000  1.000000
 IRadAn=      0 IRanWt=     -1 IRanGd=            0 ICorTp=0 IEmpDi=  4
 NAtoms=   45 NActive=   45 NUniq=   45 SFac= 1.00D+00 NAtFMM=   60 NAOKFM=F Big=F
 Integral buffers will be    131072 words long.
 Raffenetti 2 integral format.
 Two-electron integral symmetry is turned on.
 No density basis found on file   724.
 Leave Link  301 at Fri Jul 16 10:00:25 2021, MaxMem=   536870912 cpu:         0.6
 (Enter /pbs_home/pkowalski/g09d01/g09/l302.exe)
 NPDir=0 NMtPBC=     1 NCelOv=     1 NCel=       1 NClECP=     1 NCelD=      1
         NCelK=      1 NCelE2=     1 NClLst=     1 CellRange=     0.0.
 One-electron integrals computed using PRISM.
 NBasis=   504 RedAO= T EigKep=  2.53D-04  NBF=   504
 NBsUse=   504 1.00D-06 EigRej= -1.00D+00 NBFU=   504
 Precomputing XC quadrature grid using
 IXCGrd= 4 IRadAn=           0 IRanWt=          -1 IRanGd=           0 AccXCQ= 0.00D+00.
 Generated NRdTot=       0 NPtTot=           0 NUsed=           0 NTot=          32
 NSgBfM=   524   524   524   524   524 MxSgAt=    45 MxSgA2=    45.
 Leave Link  302 at Fri Jul 16 10:00:26 2021, MaxMem=   536870912 cpu:         9.7
 (Enter /pbs_home/pkowalski/g09d01/g09/l303.exe)
 DipDrv:  MaxL=1.
 Leave Link  303 at Fri Jul 16 10:00:26 2021, MaxMem=   536870912 cpu:         1.1
 (Enter /pbs_home/pkowalski/g09d01/g09/l401.exe)
 Initial guess from the checkpoint file:  "dae0097freq_open_b3lyp.chk"
 B after Tr=     0.000000    0.000000    0.000000
         Rot=    0.999831    0.012051   -0.002554   -0.013666 Ang=   2.11 deg.
 Guess basis will be translated and rotated to current coordinates.
 JPrj=2 DoOrth=T DoCkMO=T.
 Generating alternative initial guess.
 ExpMin= 1.22D-01 ExpMax= 2.89D+03 ExpMxC= 4.35D+02 IAcc=1 IRadAn=         1 AccDes= 0.00D+00
 Harris functional with IExCor=  402 and IRadAn=       1 diagonalized for initial guess.
 HarFok:  IExCor=  402 AccDes= 0.00D+00 IRadAn=         1 IDoV= 1 UseB2=F ITyADJ=14
 ICtDFT=  3500011 ScaDFX=  1.000000  1.000000  1.000000  1.000000
 FoFCou: FMM=F IPFlag=           0 FMFlag=      100000 FMFlg1=           0
         NFxFlg=           0 DoJE=T BraDBF=F KetDBF=T FulRan=T
         wScrn=  0.000000 ICntrl=     500 IOpCl=  0 I1Cent=   200000004 NGrid=           0
         NMat0=    1 NMatS0=      1 NMatT0=    0 NMatD0=    1 NMtDS0=    0 NMtDT0=    0
 Petite list used in FoFCou.
 Harris En= -1633.04841630043    
 Leave Link  401 at Fri Jul 16 10:00:30 2021, MaxMem=   536870912 cpu:        25.6
 (Enter /pbs_home/pkowalski/g09d01/g09/l502.exe)
 Closed shell SCF:
 Using DIIS extrapolation, IDIIS=  1040.
 Integral symmetry usage will be decided dynamically.
 IVT=      885537 IEndB=      885537 NGot=   536870912 MDV=   536288776
 LenX=   536288776 LenY=   536002016
 Requested convergence on RMS density matrix=1.00D-08 within 128 cycles.
 Requested convergence on MAX density matrix=1.00D-06.
 Requested convergence on             energy=1.00D-06.
 No special actions if energy rises.
 Fock matrices will be formed incrementally for  20 cycles.
 Integral accuracy reduced to 1.0D-05 until final iterations.

 Cycle   1  Pass 0  IDiag  1:
 FoFJK:  IHMeth= 1 ICntrl=       0 DoSepK=F KAlg= 0 I1Cent=   0 FoldK=F
 IRaf= 750000000 NMat=   1 IRICut=       1 DoRegI=T DoRafI=F ISym2E= 0.
 FoFCou: FMM=F IPFlag=           0 FMFlag=      100000 FMFlg1=           0
         NFxFlg=           0 DoJE=F BraDBF=F KetDBF=F FulRan=T
         wScrn=  0.000000 ICntrl=       0 IOpCl=  0 I1Cent=           0 NGrid=           0
         NMat0=    1 NMatS0=      1 NMatT0=    0 NMatD0=    1 NMtDS0=    0 NMtDT0=    0
 Symmetry not used in FoFCou.
 E= -1633.09007731525    
 DIIS: error= 7.88D-03 at cycle   1 NSaved=   1.
 NSaved= 1 IEnMin= 1 EnMin= -1633.09007731525     IErMin= 1 ErrMin= 7.88D-03
 ErrMax= 7.88D-03  0.00D+00 EMaxC= 1.00D-01 BMatC= 5.26D-02 BMatP= 5.26D-02
 IDIUse=3 WtCom= 9.21D-01 WtEn= 7.88D-02
 Coeff-Com:  0.100D+01
 Coeff-En:   0.100D+01
 Coeff:      0.100D+01
 Gap=     0.576 Goal=   None    Shift=    0.000
 GapD=    0.576 DampG=2.000 DampE=1.000 DampFc=2.0000 IDamp=-1.
 RMSDP=8.38D-04 MaxDP=2.87D-02              OVMax= 5.53D-02

 Cycle   2  Pass 0  IDiag  1:
 RMSU=  8.37D-04    CP:  9.98D-01
 E= -1633.16364680618     Delta-E=       -0.073569490924 Rises=F Damp=F
 DIIS: error= 1.02D-03 at cycle   2 NSaved=   2.
 NSaved= 2 IEnMin= 2 EnMin= -1633.16364680618     IErMin= 2 ErrMin= 1.02D-03
 ErrMax= 1.02D-03  0.00D+00 EMaxC= 1.00D-01 BMatC= 4.38D-04 BMatP= 5.26D-02
 IDIUse=3 WtCom= 9.90D-01 WtEn= 1.02D-02
 Coeff-Com: -0.487D-01 0.105D+01
 Coeff-En:   0.000D+00 0.100D+01
 Coeff:     -0.482D-01 0.105D+01
 Gap=     0.153 Goal=   None    Shift=    0.000
 RMSDP=1.21D-04 MaxDP=3.83D-03 DE=-7.36D-02 OVMax= 8.65D-03

 Cycle   3  Pass 0  IDiag  1:
 RMSU=  1.12D-04    CP:  9.98D-01  1.05D+00
 E= -1633.16418059909     Delta-E=       -0.000533792913 Rises=F Damp=F
 DIIS: error= 6.75D-04 at cycle   3 NSaved=   3.
 NSaved= 3 IEnMin= 3 EnMin= -1633.16418059909     IErMin= 3 ErrMin= 6.75D-04
 ErrMax= 6.75D-04  0.00D+00 EMaxC= 1.00D-01 BMatC= 4.18D-04 BMatP= 4.38D-04
 IDIUse=3 WtCom= 9.93D-01 WtEn= 6.75D-03
 Coeff-Com: -0.308D-01 0.567D+00 0.464D+00
 Coeff-En:   0.000D+00 0.000D+00 0.100D+01
 Coeff:     -0.306D-01 0.563D+00 0.468D+00
 Gap=     0.154 Goal=   None    Shift=    0.000
 RMSDP=6.62D-05 MaxDP=2.92D-03 DE=-5.34D-04 OVMax= 6.68D-03

 Cycle   4  Pass 0  IDiag  1:
 RMSU=  4.66D-05    CP:  9.98D-01  1.06D+00  5.86D-01
 E= -1633.16455925796     Delta-E=       -0.000378658875 Rises=F Damp=F
 DIIS: error= 2.39D-04 at cycle   4 NSaved=   4.
 NSaved= 4 IEnMin= 4 EnMin= -1633.16455925796     IErMin= 4 ErrMin= 2.39D-04
 ErrMax= 2.39D-04  0.00D+00 EMaxC= 1.00D-01 BMatC= 4.32D-05 BMatP= 4.18D-04
 IDIUse=3 WtCom= 9.98D-01 WtEn= 2.39D-03
 Coeff-Com: -0.514D-02 0.640D-01 0.243D+00 0.698D+00
 Coeff-En:   0.000D+00 0.000D+00 0.885D-01 0.912D+00
 Coeff:     -0.513D-02 0.638D-01 0.242D+00 0.699D+00
 Gap=     0.153 Goal=   None    Shift=    0.000
 RMSDP=2.26D-05 MaxDP=1.14D-03 DE=-3.79D-04 OVMax= 2.82D-03

 Cycle   5  Pass 0  IDiag  1:
 RMSU=  1.52D-05    CP:  9.98D-01  1.06D+00  6.97D-01  7.62D-01
 E= -1633.16459631288     Delta-E=       -0.000037054914 Rises=F Damp=F
 DIIS: error= 1.05D-04 at cycle   5 NSaved=   5.
 NSaved= 5 IEnMin= 5 EnMin= -1633.16459631288     IErMin= 5 ErrMin= 1.05D-04
 ErrMax= 1.05D-04  0.00D+00 EMaxC= 1.00D-01 BMatC= 1.24D-05 BMatP= 4.32D-05
 IDIUse=3 WtCom= 9.99D-01 WtEn= 1.05D-03
 Coeff-Com: -0.294D-03-0.154D-01 0.115D+00 0.458D+00 0.443D+00
 Coeff-En:   0.000D+00 0.000D+00 0.000D+00 0.181D+00 0.819D+00
 Coeff:     -0.294D-03-0.154D-01 0.114D+00 0.458D+00 0.443D+00
 Gap=     0.154 Goal=   None    Shift=    0.000
 RMSDP=1.02D-05 MaxDP=3.80D-04 DE=-3.71D-05 OVMax= 1.06D-03

 Cycle   6  Pass 0  IDiag  1:
 RMSU=  5.38D-06    CP:  9.98D-01  1.06D+00  6.93D-01  8.32D-01  4.73D-01
 E= -1633.16460794602     Delta-E=       -0.000011633140 Rises=F Damp=F
 DIIS: error= 3.22D-05 at cycle   6 NSaved=   6.
 NSaved= 6 IEnMin= 6 EnMin= -1633.16460794602     IErMin= 6 ErrMin= 3.22D-05
 ErrMax= 3.22D-05  0.00D+00 EMaxC= 1.00D-01 BMatC= 7.66D-07 BMatP= 1.24D-05
 IDIUse=1 WtCom= 1.00D+00 WtEn= 0.00D+00
 Coeff-Com:  0.312D-03-0.151D-01 0.393D-01 0.186D+00 0.256D+00 0.534D+00
 Coeff:      0.312D-03-0.151D-01 0.393D-01 0.186D+00 0.256D+00 0.534D+00
 Gap=     0.154 Goal=   None    Shift=    0.000
 RMSDP=2.83D-06 MaxDP=1.28D-04 DE=-1.16D-05 OVMax= 3.37D-04

 Initial convergence to 1.0D-05 achieved.  Increase integral accuracy.
 Cycle   7  Pass 1  IDiag  1:
 E= -1633.16457173664     Delta-E=        0.000036209382 Rises=F Damp=F
 DIIS: error= 1.65D-04 at cycle   1 NSaved=   1.
 NSaved= 1 IEnMin= 1 EnMin= -1633.16457173664     IErMin= 1 ErrMin= 1.65D-04
 ErrMax= 1.65D-04  0.00D+00 EMaxC= 1.00D-01 BMatC= 8.77D-06 BMatP= 8.77D-06
 IDIUse=3 WtCom= 9.98D-01 WtEn= 1.65D-03
 Coeff-Com:  0.100D+01
 Coeff-En:   0.100D+01
 Coeff:      0.100D+01
 Gap=     0.154 Goal=   None    Shift=    0.000
 RMSDP=2.83D-06 MaxDP=1.28D-04 DE= 3.62D-05 OVMax= 3.95D-04

 Cycle   8  Pass 1  IDiag  1:
 RMSU=  1.81D-04    CP:  1.00D+00
 E= -1633.16458085768     Delta-E=       -0.000009121042 Rises=F Damp=F
 DIIS: error= 1.71D-05 at cycle   2 NSaved=   2.
 NSaved= 2 IEnMin= 2 EnMin= -1633.16458085768     IErMin= 2 ErrMin= 1.71D-05
 ErrMax= 1.71D-05  0.00D+00 EMaxC= 1.00D-01 BMatC= 3.31D-07 BMatP= 8.77D-06
 IDIUse=1 WtCom= 1.00D+00 WtEn= 0.00D+00
 Coeff-Com:  0.430D-01 0.957D+00
 Coeff:      0.430D-01 0.957D+00
 Gap=     0.154 Goal=   None    Shift=    0.000
 RMSDP=4.58D-06 MaxDP=2.47D-04 DE=-9.12D-06 OVMax= 5.36D-04

 Cycle   9  Pass 1  IDiag  1:
 RMSU=  3.95D-06    CP:  1.00D+00  1.01D+00
 E= -1633.16458004812     Delta-E=        0.000000809559 Rises=F Damp=F
 DIIS: error= 3.46D-05 at cycle   3 NSaved=   3.
 NSaved= 3 IEnMin= 2 EnMin= -1633.16458085768     IErMin= 2 ErrMin= 1.71D-05
 ErrMax= 3.46D-05  0.00D+00 EMaxC= 1.00D-01 BMatC= 1.15D-06 BMatP= 3.31D-07
 IDIUse=1 WtCom= 1.00D+00 WtEn= 0.00D+00
 Coeff-Com: -0.642D-02 0.655D+00 0.351D+00
 Coeff:     -0.642D-02 0.655D+00 0.351D+00
 Gap=     0.154 Goal=   None    Shift=    0.000
 RMSDP=2.65D-06 MaxDP=1.67D-04 DE= 8.10D-07 OVMax= 3.78D-04

 Cycle  10  Pass 1  IDiag  1:
 RMSU=  8.23D-07    CP:  1.00D+00  1.01D+00  3.62D-01
 E= -1633.16458117264     Delta-E=       -0.000001124525 Rises=F Damp=F
 DIIS: error= 3.52D-06 at cycle   4 NSaved=   4.
 NSaved= 4 IEnMin= 4 EnMin= -1633.16458117264     IErMin= 4 ErrMin= 3.52D-06
 ErrMax= 3.52D-06  0.00D+00 EMaxC= 1.00D-01 BMatC= 1.30D-08 BMatP= 3.31D-07
 IDIUse=1 WtCom= 1.00D+00 WtEn= 0.00D+00
 Coeff-Com: -0.469D-02 0.390D+00 0.218D+00 0.396D+00
 Coeff:     -0.469D-02 0.390D+00 0.218D+00 0.396D+00
 Gap=     0.154 Goal=   None    Shift=    0.000
 RMSDP=3.25D-07 MaxDP=1.26D-05 DE=-1.12D-06 OVMax= 3.30D-05

 Cycle  11  Pass 1  IDiag  1:
 RMSU=  2.51D-07    CP:  1.00D+00  1.01D+00  3.87D-01  7.82D-01
 E= -1633.16458118497     Delta-E=       -0.000000012323 Rises=F Damp=F
 DIIS: error= 8.25D-07 at cycle   5 NSaved=   5.
 NSaved= 5 IEnMin= 5 EnMin= -1633.16458118497     IErMin= 5 ErrMin= 8.25D-07
 ErrMax= 8.25D-07  0.00D+00 EMaxC= 1.00D-01 BMatC= 4.29D-10 BMatP= 1.30D-08
 IDIUse=1 WtCom= 1.00D+00 WtEn= 0.00D+00
 Coeff-Com: -0.162D-02 0.126D+00 0.720D-01 0.192D+00 0.612D+00
 Coeff:     -0.162D-02 0.126D+00 0.720D-01 0.192D+00 0.612D+00
 Gap=     0.154 Goal=   None    Shift=    0.000
 RMSDP=7.95D-08 MaxDP=3.43D-06 DE=-1.23D-08 OVMax= 9.04D-06

 Cycle  12  Pass 1  IDiag  1:
 RMSU=  7.50D-08    CP:  1.00D+00  1.01D+00  3.86D-01  7.98D-01  9.12D-01
 E= -1633.16458118547     Delta-E=       -0.000000000502 Rises=F Damp=F
 DIIS: error= 3.45D-07 at cycle   6 NSaved=   6.
 NSaved= 6 IEnMin= 6 EnMin= -1633.16458118547     IErMin= 6 ErrMin= 3.45D-07
 ErrMax= 3.45D-07  0.00D+00 EMaxC= 1.00D-01 BMatC= 1.07D-10 BMatP= 4.29D-10
 IDIUse=1 WtCom= 1.00D+00 WtEn= 0.00D+00
 Coeff-Com: -0.202D-03 0.108D-01 0.712D-02 0.492D-01 0.372D+00 0.561D+00
 Coeff:     -0.202D-03 0.108D-01 0.712D-02 0.492D-01 0.372D+00 0.561D+00
 Gap=     0.154 Goal=   None    Shift=    0.000
 RMSDP=3.05D-08 MaxDP=1.42D-06 DE=-5.02D-10 OVMax= 2.96D-06

 Cycle  13  Pass 1  IDiag  1:
 RMSU=  1.95D-08    CP:  1.00D+00  1.01D+00  3.87D-01  8.04D-01  9.56D-01
                    CP:  7.42D-01
 E= -1633.16458118539     Delta-E=        0.000000000084 Rises=F Damp=F
 DIIS: error= 5.83D-08 at cycle   7 NSaved=   7.
 NSaved= 7 IEnMin= 6 EnMin= -1633.16458118547     IErMin= 7 ErrMin= 5.83D-08
 ErrMax= 5.83D-08  0.00D+00 EMaxC= 1.00D-01 BMatC= 5.37D-12 BMatP= 1.07D-10
 IDIUse=1 WtCom= 1.00D+00 WtEn= 0.00D+00
 Coeff-Com:  0.124D-04-0.344D-02-0.154D-02 0.113D-01 0.141D+00 0.278D+00
 Coeff-Com:  0.574D+00
 Coeff:      0.124D-04-0.344D-02-0.154D-02 0.113D-01 0.141D+00 0.278D+00
 Coeff:      0.574D+00
 Gap=     0.154 Goal=   None    Shift=    0.000
 RMSDP=8.46D-09 MaxDP=3.38D-07 DE= 8.37D-11 OVMax= 9.26D-07

 SCF Done:  E(RB3LYP) =  -1633.16458119     A.U. after   13 cycles
            NFock= 13  Conv=0.85D-08     -V/T= 2.0087
 KE= 1.619015097976D+03 PE=-1.039366741480D+04 EE= 3.857441378805D+03
 Leave Link  502 at Fri Jul 16 10:05:05 2021, MaxMem=   536870912 cpu:      2196.1
 (Enter /pbs_home/pkowalski/g09d01/g09/l701.exe)
 Compute integral first derivatives.
 ... and contract with generalized density number  0.
 Leave Link  701 at Fri Jul 16 10:05:06 2021, MaxMem=   536870912 cpu:         4.3
 (Enter /pbs_home/pkowalski/g09d01/g09/l702.exe)
 L702 exits ... SP integral derivatives will be done elsewhere.
 Leave Link  702 at Fri Jul 16 10:05:06 2021, MaxMem=   536870912 cpu:         0.2
 (Enter /pbs_home/pkowalski/g09d01/g09/l703.exe)
 Compute integral first derivatives, UseDBF=F ICtDFT=           0.
 Integral derivatives from FoFJK, PRISM(SPDF).
 Calling FoFJK, ICntrl=      2127 FMM=F ISym2X=0 I1Cent= 0 IOpClX= 0 NMat=1 NMatS=1 NMatT=0.
 FoFJK:  IHMeth= 1 ICntrl=    2127 DoSepK=F KAlg= 0 I1Cent=   0 FoldK=F
 IRaf=         0 NMat=   1 IRICut=       1 DoRegI=T DoRafI=F ISym2E= 0.
 FoFCou: FMM=F IPFlag=           0 FMFlag=      100000 FMFlg1=         800
         NFxFlg=           0 DoJE=F BraDBF=F KetDBF=F FulRan=T
         wScrn=  0.000000 ICntrl=    2127 IOpCl=  0 I1Cent=           0 NGrid=           0
         NMat0=    1 NMatS0=      1 NMatT0=    0 NMatD0=    1 NMtDS0=    0 NMtDT0=    0
 Symmetry not used in FoFCou.
 Leave Link  703 at Fri Jul 16 10:06:27 2021, MaxMem=   536870912 cpu:       647.5
 (Enter /pbs_home/pkowalski/g09d01/g09/l716.exe)
 Dipole        = 6.68737590D-02-1.47691743D+00-1.75852442D-02
 ***** Axes restored to original set *****
 -------------------------------------------------------------------
 Center     Atomic                   Forces (Hartrees/Bohr)
 Number     Number              X              Y              Z
 -------------------------------------------------------------------
      1        6           0.001114844   -0.004865142   -0.000184123
      2        6           0.000365398    0.000987640    0.001251702
      3        6          -0.001322380   -0.000067332   -0.000212397
      4        8           0.001734900   -0.000838490   -0.001572593
      5        6           0.000826807    0.005840329    0.004679041
      6        6          -0.000391337    0.000435706   -0.000070837
      7        6          -0.000747062   -0.003955631   -0.001093060
      8        6          -0.001248920   -0.000769370   -0.000872359
      9        6           0.000103452   -0.001535810    0.000322072
     10        6           0.003644017    0.001271478   -0.002944260
     11        6          -0.002256018    0.000860041    0.002873441
     12        9           0.003215339    0.000557573   -0.001499222
     13        9           0.000344194    0.000615066    0.002559684
     14        9          -0.001715112    0.002198123    0.002097089
     15        9          -0.000893294   -0.001696589    0.000170737
     16        9          -0.001190747    0.001571480    0.000199903
     17        9           0.002207937   -0.001014703   -0.001467459
     18        6           0.007037468    0.002353487   -0.008233834
     19        6          -0.006453778   -0.000289555    0.007591375
     20        6          -0.000280855   -0.001497705   -0.000332397
     21        1          -0.000050418   -0.000331953   -0.000489698
     22        1          -0.000319368    0.000290145    0.000127026
     23        1           0.000550004    0.000336215   -0.000719334
     24        6          -0.000861958    0.000507467   -0.001249402
     25        1           0.000220455    0.000420317    0.000046124
     26        1          -0.000686247    0.000025570   -0.000199619
     27        1          -0.000038562   -0.000512412    0.000401322
     28        6           0.001136204   -0.000417390    0.000230141
     29        6          -0.001386314    0.000277211   -0.002867564
     30        6           0.000328496   -0.000578919    0.000941844
     31        8           0.000038953    0.001347580    0.001617700
     32        6           0.000232255   -0.000245515   -0.000119648
     33        6           0.000783121   -0.000886323   -0.000165519
     34        6          -0.002022735    0.001625517    0.000022784
     35        1          -0.001262370   -0.000965555   -0.000257289
     36        1          -0.000397431   -0.000092273   -0.000087130
     37        1          -0.000245133    0.000316249   -0.000008943
     38        1          -0.000298233   -0.000239689   -0.000200937
     39        6           0.001215959   -0.001811725   -0.000465466
     40        6          -0.000791562    0.000652388   -0.000019258
     41        6          -0.000612818    0.000614984   -0.000042723
     42        1           0.000411558    0.000038505   -0.000099438
     43        1           0.000114147   -0.000289563    0.000153924
     44        1          -0.000200578   -0.000198254    0.000262558
     45        1           0.000047723   -0.000043173   -0.000073958
 -------------------------------------------------------------------
 Cartesian Forces:  Max     0.008233834 RMS     0.001859723
 Leave Link  716 at Fri Jul 16 10:06:27 2021, MaxMem=   536870912 cpu:         0.2
 (Enter /pbs_home/pkowalski/g09d01/g09/l103.exe)

 GradGradGradGradGradGradGradGradGradGradGradGradGradGradGradGradGradGrad
 Berny optimization.
 Using GEDIIS/GDIIS optimizer.
 FormGI is forming the generalized inverse of G from B-inverse, IUseBI=4.
 Internal  Forces:  Max     0.010503898 RMS     0.001419261
 Search for a local minimum.
 Step number   5 out of a maximum of  270
 All quantities printed in internal units (Hartrees-Bohrs-Radians)
 RMS Force = .14193D-02 SwitMx=.10000D-02 MixMth= 1
 Mixed Optimization -- RFO/linear search
 Update second derivatives using D2CorX and points    3    4    5
 DE= -1.94D-04 DEPred=-1.72D-03 R= 1.13D-01
 Trust test= 1.13D-01 RLast= 3.84D-01 DXMaxT set to 8.49D-01
 ITU=  0  1  0  1  0
 Use linear search instead of GDIIS.
     Eigenvalues ---    0.00630   0.00816   0.00830   0.00918   0.00957
     Eigenvalues ---    0.01052   0.01059   0.01088   0.01139   0.01159
     Eigenvalues ---    0.01347   0.01574   0.01825   0.01845   0.01901
     Eigenvalues ---    0.02002   0.02003   0.02017   0.02018   0.02021
     Eigenvalues ---    0.02023   0.02052   0.02067   0.02089   0.02092
     Eigenvalues ---    0.02112   0.02113   0.02194   0.02223   0.02253
     Eigenvalues ---    0.02271   0.02445   0.04928   0.05314   0.07199
     Eigenvalues ---    0.07246   0.07385   0.07405   0.07434   0.08093
     Eigenvalues ---    0.09222   0.10061   0.10476   0.11233   0.12465
     Eigenvalues ---    0.12533   0.14299   0.15776   0.15937   0.16000
     Eigenvalues ---    0.16000   0.16000   0.16000   0.16000   0.16000
     Eigenvalues ---    0.16000   0.16000   0.16000   0.16005   0.16050
     Eigenvalues ---    0.16093   0.17128   0.21831   0.22000   0.22236
     Eigenvalues ---    0.22601   0.22680   0.24395   0.24518   0.24596
     Eigenvalues ---    0.24633   0.24857   0.24941   0.24973   0.24978
     Eigenvalues ---    0.24987   0.24987   0.25417   0.26137   0.28980
     Eigenvalues ---    0.29391   0.30607   0.31363   0.32119   0.32507
     Eigenvalues ---    0.32644   0.32649   0.32662   0.32663   0.32886
     Eigenvalues ---    0.32975   0.33225   0.33230   0.33848   0.34232
     Eigenvalues ---    0.35636   0.35701   0.35720   0.35728   0.35734
     Eigenvalues ---    0.35735   0.35819   0.36241   0.36512   0.36952
     Eigenvalues ---    0.40248   0.40734   0.41597   0.41617   0.44489
     Eigenvalues ---    0.44691   0.45204   0.45414   0.45507   0.45583
     Eigenvalues ---    0.45859   0.46274   0.46377   0.47470   0.47968
     Eigenvalues ---    0.48018   0.48242   0.49323   0.49675   0.52453
     Eigenvalues ---    0.52923   0.54159   0.54297   0.60389
 RFO step:  Lambda=-6.01701240D-04 EMin= 6.30394720D-03
 Quartic linear search produced a step of -0.46746.
 Iteration  1 RMS(Cart)=  0.10503891 RMS(Int)=  0.00125350
 Iteration  2 RMS(Cart)=  0.00311818 RMS(Int)=  0.00005648
 Iteration  3 RMS(Cart)=  0.00000222 RMS(Int)=  0.00005648
 Iteration  4 RMS(Cart)=  0.00000000 RMS(Int)=  0.00005648
 ITry= 1 IFail=0 DXMaxC= 4.40D-01 DCOld= 1.00D+10 DXMaxT= 8.49D-01 DXLimC= 3.00D+00 Rises=F
 Variable       Old X    -DE/DX   Delta X   Delta X   Delta X     New X
                                 (Linear)    (Quad)   (Total)
    R1        2.75250   0.00376   0.00685  -0.00206   0.00480   2.75730
    R2        2.61917  -0.00575  -0.00441  -0.00928  -0.01374   2.60543
    R3        2.76461  -0.00046  -0.00415   0.00204  -0.00211   2.76250
    R4        2.65530   0.00171   0.00444  -0.00059   0.00391   2.65921
    R5        2.65496   0.00182   0.00278  -0.00055   0.00223   2.65720
    R6        2.57873  -0.00028   0.00173  -0.00018   0.00158   2.58031
    R7        2.62929  -0.00006   0.00008  -0.00039  -0.00031   2.62898
    R8        2.57436  -0.00110  -0.00253   0.00272   0.00014   2.57451
    R9        2.80821  -0.00127  -0.00030  -0.00160  -0.00189   2.80631
   R10        2.64054  -0.00134  -0.00168   0.00013  -0.00155   2.63899
   R11        2.06126   0.00041   0.00048   0.00026   0.00074   2.06200
   R12        2.86136   0.00222   0.00508  -0.00127   0.00380   2.86516
   R13        2.57744  -0.00146   0.00009  -0.00364  -0.00360   2.57384
   R14        2.92008   0.00031   0.00080   0.00232   0.00316   2.92324
   R15        2.58826  -0.00202  -0.00383   0.00132  -0.00251   2.58575
   R16        2.54894  -0.00251  -0.00331  -0.00139  -0.00470   2.54423
   R17        2.86345   0.00100   0.00334  -0.00202   0.00129   2.86474
   R18        2.77393  -0.00224  -0.00576   0.00171  -0.00405   2.76988
   R19        2.91890   0.00056  -0.00004   0.00405   0.00406   2.92296
   R20        2.56117  -0.00336  -0.00285  -0.00240  -0.00525   2.55592
   R21        2.53451  -0.00184  -0.00530   0.00076  -0.00454   2.52997
   R22        2.56097  -0.00168  -0.00378   0.00095  -0.00284   2.55814
   R23        2.57238  -0.00210  -0.00112  -0.00207  -0.00320   2.56918
   R24        2.62350  -0.01050  -0.01238  -0.00714  -0.01952   2.60398
   R25        2.80736  -0.00074   0.00035  -0.00157  -0.00122   2.80614
   R26        2.57510  -0.00003  -0.00068   0.00198   0.00131   2.57640
   R27        2.75468   0.00018   0.00063  -0.00068  -0.00005   2.75463
   R28        2.08415  -0.00053  -0.00090  -0.00031  -0.00122   2.08294
   R29        2.08448   0.00005  -0.00074   0.00051  -0.00023   2.08426
   R30        2.07137   0.00061   0.00084   0.00015   0.00099   2.07237
   R31        2.08493  -0.00031  -0.00123   0.00055  -0.00068   2.08424
   R32        2.07198  -0.00066  -0.00193   0.00134  -0.00059   2.07140
   R33        2.08344  -0.00013  -0.00035  -0.00036  -0.00072   2.08272
   R34        2.66246  -0.00050  -0.00104   0.00008  -0.00097   2.66150
   R35        2.06360   0.00039   0.00091   0.00001   0.00092   2.06452
   R36        2.65789   0.00071   0.00361  -0.00087   0.00274   2.66064
   R37        2.65570   0.00114   0.00177  -0.00030   0.00147   2.65717
   R38        2.57843  -0.00017   0.00259  -0.00087   0.00172   2.58015
   R39        2.63001  -0.00021   0.00001  -0.00045  -0.00044   2.62957
   R40        2.63923  -0.00043  -0.00048  -0.00007  -0.00055   2.63868
   R41        2.06134   0.00038   0.00047   0.00024   0.00072   2.06206
   R42        2.63767  -0.00046  -0.00188   0.00088  -0.00101   2.63667
   R43        2.06373   0.00039   0.00091  -0.00001   0.00090   2.06462
   R44        2.06088  -0.00149  -0.00111  -0.00017  -0.00127   2.05961
   R45        2.63721  -0.00060  -0.00203   0.00081  -0.00123   2.63598
   R46        2.05939   0.00005   0.00100  -0.00023   0.00077   2.06016
   R47        2.66210   0.00030  -0.00012   0.00012   0.00000   2.66210
   R48        2.06372   0.00040   0.00093  -0.00003   0.00090   2.06463
   R49        2.06368   0.00034   0.00086  -0.00001   0.00085   2.06453
    A1        1.84330   0.00002   0.00011   0.00222   0.00231   1.84561
    A2        2.21737   0.00636   0.00763   0.00562   0.01330   2.23068
    A3        2.22158  -0.00636  -0.00744  -0.00827  -0.01565   2.20593
    A4        1.83992  -0.00162  -0.00392   0.00032  -0.00355   1.83637
    A5        2.36950   0.00373   0.00913  -0.00081   0.00829   2.37779
    A6        2.07355  -0.00211  -0.00525   0.00051  -0.00475   2.06880
    A7        1.92175  -0.00041   0.00148  -0.00230  -0.00077   1.92097
    A8        2.16093   0.00121   0.00328   0.00006   0.00333   2.16425
    A9        2.20051  -0.00081  -0.00476   0.00224  -0.00255   2.19796
   A10        1.88189  -0.00018  -0.00165  -0.00002  -0.00172   1.88017
   A11        1.93733   0.00221   0.00421  -0.00043   0.00402   1.94136
   A12        2.32332  -0.00019   0.00400  -0.00286   0.00154   2.32486
   A13        2.02205  -0.00203  -0.01035   0.00381  -0.00617   2.01588
   A14        2.03436  -0.00024  -0.00131  -0.00001  -0.00131   2.03305
   A15        2.11326   0.00026   0.00031   0.00020   0.00051   2.11377
   A16        2.13556  -0.00002   0.00100  -0.00019   0.00080   2.13637
   A17        2.09173   0.00557   0.00801   0.00322   0.01127   2.10300
   A18        2.26894  -0.00436  -0.00316  -0.00786  -0.01099   2.25795
   A19        1.92250  -0.00121  -0.00485   0.00465  -0.00027   1.92223
   A20        1.80739   0.00071   0.00140   0.00338   0.00483   1.81222
   A21        1.93625   0.00181   0.00349   0.00341   0.00692   1.94317
   A22        1.98457   0.00024   0.00559  -0.00429   0.00130   1.98587
   A23        1.90495  -0.00247  -0.00646  -0.00495  -0.01146   1.89349
   A24        1.95530  -0.00025   0.00202  -0.00119   0.00088   1.95618
   A25        1.87490  -0.00013  -0.00621   0.00340  -0.00282   1.87208
   A26        1.92906   0.00125   0.00055   0.00255   0.00323   1.93229
   A27        2.25398  -0.00414  -0.00510  -0.00550  -0.01036   2.24362
   A28        2.09655   0.00282   0.00169   0.00392   0.00585   2.10240
   A29        1.79899  -0.00056  -0.00528   0.00531   0.00006   1.79905
   A30        1.89857   0.00018  -0.00041   0.00232   0.00191   1.90048
   A31        1.98056  -0.00001   0.00214  -0.00532  -0.00323   1.97734
   A32        1.90247   0.00051   0.00120   0.00267   0.00388   1.90635
   A33        1.98166   0.00012   0.00306  -0.00575  -0.00271   1.97894
   A34        1.89790  -0.00022  -0.00090   0.00136   0.00047   1.89837
   A35        1.81593  -0.00031  -0.00090   0.00371   0.00281   1.81874
   A36        1.98500   0.00062   0.00375  -0.00547  -0.00172   1.98328
   A37        1.93311   0.00097   0.00190   0.00411   0.00602   1.93913
   A38        1.94210  -0.00041   0.00265  -0.00492  -0.00225   1.93985
   A39        1.91740   0.00012  -0.00142   0.00142  -0.00004   1.91736
   A40        1.87063  -0.00095  -0.00582   0.00131  -0.00451   1.86613
   A41        2.31732  -0.00192  -0.00102   0.00011  -0.00091   2.31640
   A42        1.93858   0.00183   0.00358  -0.00024   0.00334   1.94192
   A43        2.02642   0.00009  -0.00267   0.00040  -0.00227   2.02415
   A44        2.19667  -0.00494  -0.00829  -0.00214  -0.01042   2.18626
   A45        2.24352   0.00314   0.00494   0.00122   0.00617   2.24969
   A46        1.84177   0.00184   0.00386   0.00123   0.00510   1.84687
   A47        1.92105   0.00008   0.00093   0.00002   0.00095   1.92201
   A48        1.93616   0.00084   0.00512  -0.00247   0.00265   1.93881
   A49        1.93915  -0.00121  -0.00404   0.00041  -0.00364   1.93552
   A50        1.87580  -0.00028  -0.00263   0.00147  -0.00116   1.87465
   A51        1.89827   0.00052   0.00145   0.00089   0.00233   1.90061
   A52        1.89176   0.00009  -0.00085  -0.00022  -0.00108   1.89068
   A53        1.94028  -0.00019   0.00437  -0.00531  -0.00094   1.93934
   A54        1.94355  -0.00049  -0.00121  -0.00015  -0.00137   1.94218
   A55        1.91271   0.00081   0.00002   0.00340   0.00341   1.91612
   A56        1.88899   0.00005  -0.00094  -0.00139  -0.00233   1.88666
   A57        1.87578  -0.00023  -0.00304   0.00191  -0.00113   1.87464
   A58        1.90082   0.00005   0.00069   0.00168   0.00236   1.90319
   A59        2.11139   0.00018   0.00019  -0.00003   0.00017   2.11156
   A60        2.08536  -0.00022  -0.00015  -0.00008  -0.00024   2.08512
   A61        2.08643   0.00005  -0.00004   0.00011   0.00007   2.08650
   A62        1.83898  -0.00150  -0.00427   0.00099  -0.00330   1.83568
   A63        2.37191   0.00210   0.00548   0.00004   0.00550   2.37741
   A64        2.07130  -0.00058  -0.00112  -0.00072  -0.00184   2.06946
   A65        1.92375  -0.00113   0.00053  -0.00228  -0.00175   1.92200
   A66        2.16067   0.00064   0.00063   0.00120   0.00183   2.16250
   A67        2.19875   0.00049  -0.00120   0.00107  -0.00013   2.19862
   A68        1.88061  -0.00096  -0.00326   0.00086  -0.00238   1.87823
   A69        2.03531  -0.00047  -0.00148  -0.00013  -0.00160   2.03371
   A70        2.11395   0.00019   0.00014   0.00002   0.00016   2.11410
   A71        2.13392   0.00028   0.00134   0.00010   0.00145   2.13537
   A72        2.12055   0.00066   0.00158  -0.00014   0.00145   2.12201
   A73        2.08141  -0.00042  -0.00098  -0.00009  -0.00107   2.08034
   A74        2.08122  -0.00025  -0.00060   0.00023  -0.00038   2.08084
   A75        2.06558   0.00030   0.00147  -0.00038   0.00111   2.06669
   A76        2.11137   0.00037   0.00208  -0.00210  -0.00002   2.11135
   A77        2.10622  -0.00068  -0.00355   0.00247  -0.00108   2.10514
   A78        2.06759  -0.00025  -0.00020   0.00000  -0.00018   2.06741
   A79        2.10937   0.00019  -0.00025  -0.00042  -0.00068   2.10869
   A80        2.10620   0.00006   0.00042   0.00040   0.00081   2.10702
   A81        2.12001   0.00035   0.00059   0.00032   0.00091   2.12092
   A82        2.08280  -0.00025  -0.00028  -0.00024  -0.00052   2.08228
   A83        2.08038  -0.00010  -0.00032  -0.00008  -0.00040   2.07998
   A84        2.11146   0.00032   0.00153  -0.00066   0.00087   2.11233
   A85        2.08513  -0.00024  -0.00064   0.00021  -0.00042   2.08471
   A86        2.08660  -0.00008  -0.00090   0.00044  -0.00045   2.08615
    D1        0.02975  -0.00066  -0.01193   0.00473  -0.00720   0.02255
    D2       -3.13551  -0.00057  -0.01385   0.00616  -0.00769   3.13999
    D3        3.12743  -0.00053  -0.00290  -0.00559  -0.00857   3.11886
    D4       -0.03783  -0.00044  -0.00482  -0.00416  -0.00906  -0.04689
    D5       -0.03236   0.00081   0.01683  -0.00623   0.01054  -0.02182
    D6        3.07374   0.00021  -0.02110   0.01311  -0.00772   3.06601
    D7       -3.12990   0.00026   0.00749   0.00365   0.01093  -3.11897
    D8       -0.02380  -0.00034  -0.03044   0.02300  -0.00733  -0.03113
    D9       -0.70947  -0.00089  -0.05584  -0.01480  -0.07068  -0.78015
   D10        2.43937  -0.00077  -0.05834  -0.01613  -0.07447   2.36490
   D11        2.37896  -0.00048  -0.04474  -0.02693  -0.07166   2.30730
   D12       -0.75539  -0.00036  -0.04724  -0.02825  -0.07545  -0.83084
   D13       -0.01775   0.00028   0.00330  -0.00163   0.00161  -0.01613
   D14        3.12067   0.00031   0.00375  -0.00095   0.00278   3.12346
   D15       -3.14050   0.00011   0.00456  -0.00274   0.00179  -3.13871
   D16       -0.00208   0.00015   0.00501  -0.00206   0.00296   0.00088
   D17       -3.11676  -0.00026  -0.00385   0.00177  -0.00209  -3.11885
   D18        0.03039  -0.00029  -0.00661   0.00433  -0.00228   0.02811
   D19       -0.00120  -0.00015  -0.00591   0.00333  -0.00258  -0.00379
   D20       -3.13725  -0.00017  -0.00867   0.00590  -0.00277  -3.14002
   D21       -0.00162   0.00028   0.00690  -0.00209   0.00489   0.00327
   D22       -3.13995   0.00024   0.00642  -0.00278   0.00368  -3.13627
   D23        0.00393  -0.00005  -0.00080  -0.00072  -0.00152   0.00242
   D24       -3.13904  -0.00006  -0.00136   0.00011  -0.00125  -3.14029
   D25       -3.14135  -0.00001  -0.00026   0.00006  -0.00015  -3.14150
   D26       -0.00113  -0.00001  -0.00082   0.00089   0.00011  -0.00102
   D27        0.02198  -0.00067  -0.01512   0.00532  -0.00981   0.01217
   D28       -3.09083  -0.00021   0.01480  -0.01024   0.00481  -3.08602
   D29        1.99261  -0.00018   0.02074  -0.04071  -0.01991   1.97270
   D30       -0.11531   0.00022   0.01977  -0.03521  -0.01538  -0.13069
   D31       -2.21956  -0.00007   0.01968  -0.03947  -0.01973  -2.23929
   D32       -1.18580  -0.00074  -0.01784  -0.02071  -0.03861  -1.22441
   D33        2.98946  -0.00034  -0.01880  -0.01521  -0.03407   2.95538
   D34        0.88521  -0.00063  -0.01889  -0.01947  -0.03842   0.84679
   D35       -0.00258  -0.00003  -0.00238   0.00217  -0.00020  -0.00278
   D36        3.13695   0.00004  -0.00085   0.00203   0.00117   3.13812
   D37        3.14041  -0.00003  -0.00181   0.00133  -0.00046   3.13994
   D38       -0.00325   0.00004  -0.00028   0.00118   0.00091  -0.00235
   D39       -2.76307  -0.00018   0.00443  -0.02015  -0.01575  -2.77883
   D40        1.47865   0.00146   0.00959  -0.01782  -0.00827   1.47038
   D41       -0.63688   0.00011   0.01106  -0.02173  -0.01070  -0.64758
   D42        0.37261  -0.00030   0.00647  -0.01912  -0.01268   0.35992
   D43       -1.66885   0.00135   0.01162  -0.01679  -0.00520  -1.67405
   D44        2.49881   0.00000   0.01309  -0.02070  -0.00764   2.49117
   D45        3.05714   0.00064   0.00636   0.00005   0.00640   3.06355
   D46       -0.17688  -0.00005  -0.02106   0.01286  -0.00824  -0.18512
   D47       -0.07776   0.00073   0.00405  -0.00117   0.00288  -0.07488
   D48        2.97141   0.00004  -0.02338   0.01164  -0.01177   2.95964
   D49       -0.50087  -0.00015  -0.01351   0.03132   0.01780  -0.48307
   D50        1.51670   0.00024  -0.01487   0.03792   0.02306   1.53975
   D51       -2.65153   0.00008  -0.01490   0.03779   0.02289  -2.62865
   D52        1.56244   0.00118  -0.01173   0.03474   0.02300   1.58544
   D53       -2.70317   0.00157  -0.01309   0.04135   0.02825  -2.67492
   D54       -0.58822   0.00141  -0.01312   0.04122   0.02808  -0.56014
   D55       -2.64654  -0.00075  -0.02235   0.03500   0.01263  -2.63391
   D56       -0.62897  -0.00036  -0.02371   0.04160   0.01789  -0.61108
   D57        1.48599  -0.00052  -0.02375   0.04147   0.01772   1.50370
   D58       -0.25015  -0.00069  -0.01251   0.02093   0.00847  -0.24168
   D59       -2.36609  -0.00034  -0.01728   0.02755   0.01033  -2.35576
   D60        1.80915  -0.00025  -0.01376   0.02667   0.01297   1.82211
   D61        2.97429   0.00034   0.01274   0.01001   0.02273   2.99702
   D62        0.85835   0.00070   0.00797   0.01664   0.02459   0.88294
   D63       -1.24959   0.00078   0.01149   0.01575   0.02722  -1.22237
   D64       -0.96540   0.00098   0.04145  -0.02540   0.01605  -0.94934
   D65        2.23723  -0.00018   0.02191  -0.03329  -0.01138   2.22585
   D66        2.07610   0.00011   0.01159  -0.01166  -0.00008   2.07603
   D67       -1.00446  -0.00105  -0.00795  -0.01955  -0.02751  -1.03197
   D68        0.45919   0.00026   0.01482  -0.03147  -0.01662   0.44257
   D69        2.60352   0.00060   0.02025  -0.03844  -0.01818   2.58535
   D70       -1.61091  -0.00077   0.01377  -0.03898  -0.02518  -1.63609
   D71       -1.55559   0.00011   0.01737  -0.03784  -0.02047  -1.57605
   D72        0.58875   0.00044   0.02280  -0.04482  -0.02203   0.56672
   D73        2.65750  -0.00092   0.01632  -0.04535  -0.02903   2.62847
   D74        2.60913  -0.00006   0.01559  -0.03766  -0.02205   2.58708
   D75       -1.52973   0.00028   0.02102  -0.04464  -0.02361  -1.55334
   D76        0.53903  -0.00108   0.01454  -0.04517  -0.03061   0.50841
   D77       -0.04080   0.00048   0.00721   0.01235   0.01952  -0.02128
   D78        3.05126   0.00152   0.02312   0.01878   0.04188   3.09314
   D79       -3.13468   0.00054   0.01017   0.00495   0.01504  -3.11964
   D80       -0.04262   0.00157   0.02607   0.01138   0.03739  -0.00523
   D81       -2.18922   0.00009   0.01259  -0.02444  -0.01186  -2.20108
   D82        2.02017  -0.00014   0.01203  -0.02473  -0.01270   2.00747
   D83       -0.08548   0.00000   0.01239  -0.02305  -0.01067  -0.09615
   D84        0.90279   0.00006   0.00967  -0.01677  -0.00709   0.89570
   D85       -1.17100  -0.00016   0.00911  -0.01705  -0.00793  -1.17893
   D86        3.00653  -0.00003   0.00947  -0.01538  -0.00590   3.00063
   D87        0.02610  -0.00124  -0.02025  -0.00771  -0.02798  -0.00188
   D88       -3.07650  -0.00112  -0.01785  -0.01375  -0.03165  -3.10815
   D89        3.13211  -0.00055  -0.00513  -0.00385  -0.00905   3.12306
   D90       -0.06046  -0.00019  -0.00286   0.00419   0.00129  -0.05917
   D91        0.04185  -0.00132  -0.02145  -0.01038  -0.03186   0.00998
   D92        3.13246  -0.00095  -0.01919  -0.00234  -0.02153   3.11093
   D93       -0.00053   0.00002   0.00129  -0.00086   0.00042  -0.00011
   D94        3.13917   0.00007   0.00269  -0.00123   0.00144   3.14061
   D95       -3.14005  -0.00004  -0.00024  -0.00072  -0.00095  -3.14100
   D96       -0.00036   0.00001   0.00116  -0.00108   0.00007  -0.00029
   D97       -0.02797   0.00070   0.01016   0.00628   0.01642  -0.01154
   D98        3.10935   0.00048   0.00566   0.00382   0.00948   3.11883
   D99       -3.12913   0.00031   0.00814  -0.00011   0.00801  -3.12112
   D100       0.00819   0.00009   0.00364  -0.00257   0.00106   0.00926
   D101      -3.09220  -0.00052  -0.00670  -0.00598  -0.01271  -3.10491
   D102       0.05634  -0.00033  -0.00361  -0.00335  -0.00698   0.04935
   D103      -0.00664  -0.00013  -0.00424   0.00290  -0.00134  -0.00798
   D104      -3.14129   0.00007  -0.00115   0.00553   0.00438  -3.13691
   D105       0.00254   0.00037   0.00547   0.00057   0.00608   0.00862
   D106      -3.13467   0.00060   0.01007   0.00310   0.01320  -3.12147
   D107      -0.00386   0.00002  -0.00013   0.00029   0.00015  -0.00371
   D108       3.13874   0.00005   0.00060   0.00110   0.00170   3.14044
   D109       3.13278  -0.00024  -0.00533  -0.00257  -0.00791   3.12487
   D110      -0.00780  -0.00022  -0.00461  -0.00176  -0.00637  -0.01417
   D111      -0.00177  -0.00008  -0.00268   0.00160  -0.00107  -0.00284
   D112       3.13908  -0.00003  -0.00211   0.00213   0.00002   3.13910
   D113       3.13880  -0.00011  -0.00341   0.00078  -0.00264   3.13616
   D114      -0.00353  -0.00006  -0.00285   0.00130  -0.00155  -0.00508
   D115       0.00246   0.00007   0.00301  -0.00197   0.00102   0.00348
   D116       3.13852   0.00010   0.00575  -0.00454   0.00120   3.13972
   D117      -3.13723   0.00002   0.00161  -0.00160  -0.00001  -3.13724
   D118      -0.00118   0.00005   0.00436  -0.00417   0.00018  -0.00099
   D119       0.00137   0.00007   0.00161  -0.00112   0.00049   0.00185
   D120      -3.13878   0.00015   0.00362  -0.00092   0.00270  -3.13608
   D121       3.13603  -0.00012  -0.00148  -0.00374  -0.00524   3.13079
   D122      -0.00412  -0.00005   0.00053  -0.00355  -0.00302  -0.00714
   D123       0.00299   0.00004   0.00199  -0.00121   0.00077   0.00376
   D124      -3.13786  -0.00001   0.00142  -0.00174  -0.00031  -3.13818
   D125      -3.14004  -0.00004  -0.00002  -0.00141  -0.00144  -3.14148
   D126       0.00229  -0.00009  -0.00059  -0.00193  -0.00253  -0.00024
         Item               Value     Threshold  Converged?
 Maximum Force            0.010504     0.000450     NO 
 RMS     Force            0.001419     0.000300     NO 
 Maximum Displacement     0.440419     0.001800     NO 
 RMS     Displacement     0.105252     0.001200     NO 
 Predicted change in Energy=-9.318509D-04
 Lowest energy point so far.  Saving SCF results.
 GradGradGradGradGradGradGradGradGradGradGradGradGradGradGradGradGradGrad

 Leave Link  103 at Fri Jul 16 10:06:27 2021, MaxMem=   536870912 cpu:         1.0
 (Enter /pbs_home/pkowalski/g09d01/g09/l202.exe)
                          Input orientation:                          
 ---------------------------------------------------------------------
 Center     Atomic      Atomic             Coordinates (Angstroms)
 Number     Number       Type             X           Y           Z
 ---------------------------------------------------------------------
      1          6           0       -1.731508   -0.258078   -0.733809
      2          6           0       -3.067812    0.252255   -1.021591
      3          6           0       -3.781428   -0.848058   -1.531748
      4          8           0       -2.972688   -1.946934   -1.585065
      5          6           0       -1.746876   -1.582984   -1.114982
      6          6           0       -5.117457   -0.798203   -1.916422
      7          6           0       -0.583942    0.480300   -0.209504
      8          6           0       -0.229059    1.845942   -0.764373
      9          6           0        0.297165    0.127720    0.767443
     10          6           0        1.257448    2.027722   -0.376820
     11          6           0        1.394207    1.165525    0.900048
     12          9           0       -0.958778    2.833559   -0.160694
     13          9           0       -0.423627    1.959974   -2.091701
     14          9           0        2.031954    1.502987   -1.353619
     15          9           0        1.603975    3.307806   -0.193268
[truncated: 1,386,516 more chars]
