# Supplementary material for: Wide-range IR spectra of diarylethene derivatives and their simulation using the density functional theory
Source: Sci Rep. 2022 Oct 7;12:16834. doi: 10.1038/s41598-022-20264-x (PMC9546887; doi:10.1038/s41598-022-20264-x)
Supplement: Supplementary file 1 — Supplementary Information 1. [file 41598_2022_20264_MOESM1_ESM.zip › IR_files/4_0097/open/open_b3lypD3.log]

 Entering Gaussian System, Link 0=g09
 Input=open_b3lypD3.gjf
 Output=open_b3lypD3.log
 AtFile(1): /pbs_home/daria/inz/Def2SVP.gbs
            O     0
            S   5   1.00
               2266.1767785             -0.53431809926D-02
                340.87010191            -0.39890039230D-01
                 77.363135167           -0.17853911985
                 21.479644940           -0.46427684959
                  6.6589433124          -0.44309745172
            S   1   1.00
                  0.80975975668          1.0000000
            S   1   1.00
                  0.25530772234          1.0000000
            P   3   1.00
                 17.721504317            0.43394573193D-01
                  3.8635505440           0.23094120765
                  1.0480920883           0.51375311064
            P   1   1.00
                  0.27641544411          1.0000000
            D   1   1.00
                  1.2000000              1.0000000
            ****
            H     0
            S   3   1.00
                 13.0107010              0.19682158E-01
                  1.9622572              0.13796524
                  0.44453796             0.47831935
            S   1   1.00
                  0.12194962             1.0000000
            P   1   1.00
                  0.8000000              1.0000000
            ****
            C     0
            S   5   1.00
               1238.4016938              0.54568832082E-02
                186.29004992             0.40638409211E-01
                 42.251176346            0.18025593888
                 11.676557932            0.46315121755
                  3.5930506482           0.44087173314
            S   1   1.00
                  0.40245147363          1.0000000
            S   1   1.00
                  0.13090182668          1.0000000
            P   3   1.00
                  9.4680970621           0.38387871728E-01
                  2.0103545142           0.21117025112
                  0.54771004707          0.51328172114
            P   1   1.00
                  0.15268613795          1.0000000
            D   1   1.00
                  0.8000000              1.0000000
            ****
            F     0
            S   5   1.00
               2894.8325990             -0.53408255515E-02
                435.41939120            -0.39904258866E-01
                 98.843328866           -0.17912768038
                 27.485198001           -0.46758090825
                  8.5405498171          -0.44653131020
            S   1   1.00
                  1.0654578038           1.0000000
            S   1   1.00
                  0.33247346748          1.0000000
            P   3   1.00
                 22.696633924           -0.45212874436E-01
                  4.9872339257          -0.23754317067
                  1.3491613954          -0.51287353587
            P   1   1.00
                  0.34829881977          1.0000000
            D   1   1.00
                  1.4000000              1.0000000
            ****
 Initial command:
 /pbs_home/pkowalski/g09d01/g09/l1.exe "/pbs_home/daria/inz/0097/open/B3LYP_poprawka/Gau-30005.inp" -scrdir="/pbs_home/daria/inz/0097/open/B3LYP_poprawka/"
 Entering Link 1 = /pbs_home/pkowalski/g09d01/g09/l1.exe PID=     30006.
  
 Copyright (c) 1988,1990,1992,1993,1995,1998,2003,2009,2013,
            Gaussian, Inc.  All Rights Reserved.
  
 This is part of the Gaussian(R) 09 program.  It is based on
 the Gaussian(R) 03 system (copyright 2003, Gaussian, Inc.),
 the Gaussian(R) 98 system (copyright 1998, Gaussian, Inc.),
 the Gaussian(R) 94 system (copyright 1995, Gaussian, Inc.),
 the Gaussian 92(TM) system (copyright 1992, Gaussian, Inc.),
 the Gaussian 90(TM) system (copyright 1990, Gaussian, Inc.),
 the Gaussian 88(TM) system (copyright 1988, Gaussian, Inc.),
 the Gaussian 86(TM) system (copyright 1986, Carnegie Mellon
 University), and the Gaussian 82(TM) system (copyright 1983,
 Carnegie Mellon University). Gaussian is a federally registered
 trademark of Gaussian, Inc.
  
 This software contains proprietary and confidential information,
 including trade secrets, belonging to Gaussian, Inc.
  
 This software is provided under written license and may be
 used, copied, transmitted, or stored only in accord with that
 written license.
  
 The following legend is applicable only to US Government
 contracts under FAR:
  
                    RESTRICTED RIGHTS LEGEND
  
 Use, reproduction and disclosure by the US Government is
 subject to restrictions as set forth in subparagraphs (a)
 and (c) of the Commercial Computer Software - Restricted
 Rights clause in FAR 52.227-19.
  
 Gaussian, Inc.
 340 Quinnipiac St., Bldg. 40, Wallingford CT 06492
  
  
 ---------------------------------------------------------------
 Warning -- This program may not be used in any manner that
 competes with the business of Gaussian, Inc. or will provide
 assistance to any competitor of Gaussian, Inc.  The licensee
 of this program is prohibited from giving any competitor of
 Gaussian, Inc. access to this program.  By using this program,
 the user acknowledges that Gaussian, Inc. is engaged in the
 business of creating and licensing software in the field of
 computational chemistry and represents and warrants to the
 licensee that it is not a competitor of Gaussian, Inc. and that
 it will not use this program in any manner prohibited above.
 ---------------------------------------------------------------
  

 Cite this work as:
 Gaussian 09, Revision D.01,
 M. J. Frisch, G. W. Trucks, H. B. Schlegel, G. E. Scuseria, 
 M. A. Robb, J. R. Cheeseman, G. Scalmani, V. Barone, B. Mennucci, 
 G. A. Petersson, H. Nakatsuji, M. Caricato, X. Li, H. P. Hratchian, 
 A. F. Izmaylov, J. Bloino, G. Zheng, J. L. Sonnenberg, M. Hada, 
 M. Ehara, K. Toyota, R. Fukuda, J. Hasegawa, M. Ishida, T. Nakajima, 
 Y. Honda, O. Kitao, H. Nakai, T. Vreven, J. A. Montgomery, Jr., 
 J. E. Peralta, F. Ogliaro, M. Bearpark, J. J. Heyd, E. Brothers, 
 K. N. Kudin, V. N. Staroverov, T. Keith, R. Kobayashi, J. Normand, 
 K. Raghavachari, A. Rendell, J. C. Burant, S. S. Iyengar, J. Tomasi, 
 M. Cossi, N. Rega, J. M. Millam, M. Klene, J. E. Knox, J. B. Cross, 
 V. Bakken, C. Adamo, J. Jaramillo, R. Gomperts, R. E. Stratmann, 
 O. Yazyev, A. J. Austin, R. Cammi, C. Pomelli, J. W. Ochterski, 
 R. L. Martin, K. Morokuma, V. G. Zakrzewski, G. A. Voth, 
 P. Salvador, J. J. Dannenberg, S. Dapprich, A. D. Daniels, 
 O. Farkas, J. B. Foresman, J. V. Ortiz, J. Cioslowski, 
 and D. J. Fox, Gaussian, Inc., Wallingford CT, 2013.
 
 ******************************************
 Gaussian 09:  ES64L-G09RevD.01 24-Apr-2013
                15-May-2020 
 ******************************************
 %chk=dae0068freq_open_b3lypd3.chk
 %NProcShared=8
 Will use up to    8 processors via shared memory.
 %Mem=4GB
 ---------------------------------------------------
 #P opt freq=Raman B3LYP/Gen EmpiricalDispersion=GD3
 ---------------------------------------------------
 1/14=-1,18=20,19=15,26=3,38=1/1,3;
 2/9=110,12=2,17=6,18=5,40=1/2;
 3/5=7,11=2,16=1,25=1,30=1,71=1,74=-5,124=31/1,2,3;
 4//1;
 5/5=2,38=5/2;
 6/7=2,8=2,9=2,10=2,28=1/1;
 7//1,2,3,16;
 1/14=-1,18=20,19=15,26=3/3(2);
 2/9=110/2;
 99//99;
 2/9=110/2;
 3/5=7,6=1,11=2,16=1,25=1,30=1,71=1,74=-5,82=7,124=31/1,2,3;
 4/5=5,16=3,69=1/1;
 5/5=2,38=5/2;
 7//1,2,3,16;
 1/14=-1,18=20,19=15,26=3/3(-5);
 2/9=110/2;
 6/7=2,8=2,9=2,10=2,19=2,28=1/1;
 99/9=1/99;
 Leave Link    1 at Fri May 15 16:47:50 2020, MaxMem=   536870912 cpu:         0.6
 (Enter /pbs_home/pkowalski/g09d01/g09/l101.exe)
 -------------------
 Title Card Required
 -------------------
 Symbolic Z-matrix:
 Charge =  0 Multiplicity = 1
 C                    -1.66312  -0.13968  -0.56629 
 C                    -3.01363   0.20184  -0.93949 
 C                    -3.76531  -0.91862  -0.68143 
 O                    -3.03182  -1.94043  -0.18542 
 C                    -1.6889   -1.58575  -0.11004 
 C                    -5.1394   -0.93336  -0.91616 
 C                    -0.44624   0.68023  -0.40065 
 C                    -0.1705    2.10992  -0.69801 
 C                     0.57478   0.19411   0.52559 
 C                     1.35552   2.14203  -0.52348 
 C                     1.66234   1.20438   0.65807 
 F                    -0.81058   2.90468   0.23773 
 F                    -0.52771   2.48068  -1.98224 
 F                     1.91643   1.58194  -1.66524 
 F                     1.867     3.41721  -0.36019 
 F                     2.93454   0.67816   0.53721 
 F                     1.51965   1.84923   1.87423 
 C                    -1.11372  -1.61694   1.34025 
 C                     0.28772  -1.03442   1.30433 
 C                    -1.99473  -0.81018   2.31927 
 H                    -1.54819  -0.82713   3.33687 
 H                    -3.00861  -1.25884   2.38191 
 H                    -2.09505   0.25219   2.01294 
 C                    -0.88059  -2.47689  -1.07353 
 H                    -0.93802  -3.5378   -0.75055 
 H                     0.18759  -2.17769  -1.11709 
 H                    -1.29847  -2.40413  -2.10063 
 C                    -5.7424    0.23142  -1.42197 
 C                     1.14791  -1.99787   1.95328 
 C                     0.34486  -3.07752   2.23833 
 O                    -0.93953  -2.89368   1.86022 
 C                     0.85966  -4.21818   2.85248 
 C                    -4.96786   1.38228  -1.67591 
 C                    -3.58441   1.37613  -1.42954 
 H                    -2.99132   2.25867  -1.61697 
 H                    -6.8076    0.24645  -1.61255 
 H                    -5.44193   2.27628  -2.05963 
 H                    -5.72739  -1.81837  -0.71126 
 C                     2.51055  -1.99911   2.25418 
 C                     3.04879  -3.13781   2.87716 
 C                     2.22675  -4.24317   3.17551 
 H                     4.10145  -3.16737   3.1268 
 H                     2.65096  -5.11657   3.65347 
 H                     0.22188  -5.06368   3.0747 
 H                     3.14477  -1.1587    2.02607 
 
 NAtoms=     45 NQM=       45 NQMF=       0 NMMI=      0 NMMIF=      0
                NMic=       0 NMicF=      0.
                    Isotopes and Nuclear Properties:
 (Nuclear quadrupole moments (NQMom) in fm**2, nuclear magnetic moments (NMagM)
  in nuclear magnetons)

  Atom         1           2           3           4           5           6           7           8           9          10
 IAtWgt=          12          12          12          16          12          12          12          12          12          12
 AtmWgt=  12.0000000  12.0000000  12.0000000  15.9949146  12.0000000  12.0000000  12.0000000  12.0000000  12.0000000  12.0000000
 NucSpn=           0           0           0           0           0           0           0           0           0           0
 AtZEff=   0.0000000   0.0000000   0.0000000   0.0000000   0.0000000   0.0000000   0.0000000   0.0000000   0.0000000   0.0000000
 NQMom=    0.0000000   0.0000000   0.0000000   0.0000000   0.0000000   0.0000000   0.0000000   0.0000000   0.0000000   0.0000000
 NMagM=    0.0000000   0.0000000   0.0000000   0.0000000   0.0000000   0.0000000   0.0000000   0.0000000   0.0000000   0.0000000
 AtZNuc=   6.0000000   6.0000000   6.0000000   8.0000000   6.0000000   6.0000000   6.0000000   6.0000000   6.0000000   6.0000000

  Atom        11          12          13          14          15          16          17          18          19          20
 IAtWgt=          12          19          19          19          19          19          19          12          12          12
 AtmWgt=  12.0000000  18.9984033  18.9984033  18.9984033  18.9984033  18.9984033  18.9984033  12.0000000  12.0000000  12.0000000
 NucSpn=           0           1           1           1           1           1           1           0           0           0
 AtZEff=   0.0000000   0.0000000   0.0000000   0.0000000   0.0000000   0.0000000   0.0000000   0.0000000   0.0000000   0.0000000
 NQMom=    0.0000000   0.0000000   0.0000000   0.0000000   0.0000000   0.0000000   0.0000000   0.0000000   0.0000000   0.0000000
 NMagM=    0.0000000   2.6288670   2.6288670   2.6288670   2.6288670   2.6288670   2.6288670   0.0000000   0.0000000   0.0000000
 AtZNuc=   6.0000000   9.0000000   9.0000000   9.0000000   9.0000000   9.0000000   9.0000000   6.0000000   6.0000000   6.0000000

  Atom        21          22          23          24          25          26          27          28          29          30
 IAtWgt=           1           1           1          12           1           1           1          12          12          12
 AtmWgt=   1.0078250   1.0078250   1.0078250  12.0000000   1.0078250   1.0078250   1.0078250  12.0000000  12.0000000  12.0000000
 NucSpn=           1           1           1           0           1           1           1           0           0           0
 AtZEff=   0.0000000   0.0000000   0.0000000   0.0000000   0.0000000   0.0000000   0.0000000   0.0000000   0.0000000   0.0000000
 NQMom=    0.0000000   0.0000000   0.0000000   0.0000000   0.0000000   0.0000000   0.0000000   0.0000000   0.0000000   0.0000000
 NMagM=    2.7928460   2.7928460   2.7928460   0.0000000   2.7928460   2.7928460   2.7928460   0.0000000   0.0000000   0.0000000
 AtZNuc=   1.0000000   1.0000000   1.0000000   6.0000000   1.0000000   1.0000000   1.0000000   6.0000000   6.0000000   6.0000000

  Atom        31          32          33          34          35          36          37          38          39          40
 IAtWgt=          16          12          12          12           1           1           1           1          12          12
 AtmWgt=  15.9949146  12.0000000  12.0000000  12.0000000   1.0078250   1.0078250   1.0078250   1.0078250  12.0000000  12.0000000
 NucSpn=           0           0           0           0           1           1           1           1           0           0
 AtZEff=   0.0000000   0.0000000   0.0000000   0.0000000   0.0000000   0.0000000   0.0000000   0.0000000   0.0000000   0.0000000
 NQMom=    0.0000000   0.0000000   0.0000000   0.0000000   0.0000000   0.0000000   0.0000000   0.0000000   0.0000000   0.0000000
 NMagM=    0.0000000   0.0000000   0.0000000   0.0000000   2.7928460   2.7928460   2.7928460   2.7928460   0.0000000   0.0000000
 AtZNuc=   8.0000000   6.0000000   6.0000000   6.0000000   1.0000000   1.0000000   1.0000000   1.0000000   6.0000000   6.0000000

  Atom        41          42          43          44          45
 IAtWgt=          12           1           1           1           1
 AtmWgt=  12.0000000   1.0078250   1.0078250   1.0078250   1.0078250
 NucSpn=           0           1           1           1           1
 AtZEff=   0.0000000   0.0000000   0.0000000   0.0000000   0.0000000
 NQMom=    0.0000000   0.0000000   0.0000000   0.0000000   0.0000000
 NMagM=    0.0000000   2.7928460   2.7928460   2.7928460   2.7928460
 AtZNuc=   6.0000000   1.0000000   1.0000000   1.0000000   1.0000000
 Leave Link  101 at Fri May 15 16:47:50 2020, MaxMem=   536870912 cpu:         2.2
 (Enter /pbs_home/pkowalski/g09d01/g09/l103.exe)

 GradGradGradGradGradGradGradGradGradGradGradGradGradGradGradGradGradGrad
 Berny optimization.
 Initialization pass.
                           ----------------------------
                           !    Initial Parameters    !
                           ! (Angstroms and Degrees)  !
 --------------------------                            --------------------------
 ! Name  Definition              Value          Derivative Info.                !
 --------------------------------------------------------------------------------
 ! R1    R(1,2)                  1.4421         estimate D2E/DX2                !
 ! R2    R(1,5)                  1.5166         estimate D2E/DX2                !
 ! R3    R(1,7)                  1.4766         estimate D2E/DX2                !
 ! R4    R(2,3)                  1.3737         estimate D2E/DX2                !
 ! R5    R(2,34)                 1.3946         estimate D2E/DX2                !
 ! R6    R(3,4)                  1.3521         estimate D2E/DX2                !
 ! R7    R(3,6)                  1.3941         estimate D2E/DX2                !
 ! R8    R(4,5)                  1.391          estimate D2E/DX2                !
 ! R9    R(5,18)                 1.5605         estimate D2E/DX2                !
 ! R10   R(5,24)                 1.5414         estimate D2E/DX2                !
 ! R11   R(6,28)                 1.4058         estimate D2E/DX2                !
 ! R12   R(6,38)                 1.0821         estimate D2E/DX2                !
 ! R13   R(7,8)                  1.4861         estimate D2E/DX2                !
 ! R14   R(7,9)                  1.4617         estimate D2E/DX2                !
 ! R15   R(8,10)                 1.5363         estimate D2E/DX2                !
 ! R16   R(8,12)                 1.3845         estimate D2E/DX2                !
 ! R17   R(8,13)                 1.3836         estimate D2E/DX2                !
 ! R18   R(9,11)                 1.4903         estimate D2E/DX2                !
 ! R19   R(9,19)                 1.4826         estimate D2E/DX2                !
 ! R20   R(10,11)                1.5393         estimate D2E/DX2                !
 ! R21   R(10,14)                1.3899         estimate D2E/DX2                !
 ! R22   R(10,15)                1.3836         estimate D2E/DX2                !
 ! R23   R(11,16)                1.382          estimate D2E/DX2                !
 ! R24   R(11,17)                1.3839         estimate D2E/DX2                !
 ! R25   R(18,19)                1.5181         estimate D2E/DX2                !
 ! R26   R(18,20)                1.5445         estimate D2E/DX2                !
 ! R27   R(18,31)                1.3895         estimate D2E/DX2                !
 ! R28   R(19,29)                1.4454         estimate D2E/DX2                !
 ! R29   R(20,21)                1.1114         estimate D2E/DX2                !
 ! R30   R(20,22)                1.1105         estimate D2E/DX2                !
 ! R31   R(20,23)                1.1102         estimate D2E/DX2                !
 ! R32   R(24,25)                1.1105         estimate D2E/DX2                !
 ! R33   R(24,26)                1.1101         estimate D2E/DX2                !
 ! R34   R(24,27)                1.1112         estimate D2E/DX2                !
 ! R35   R(28,33)                1.4103         estimate D2E/DX2                !
 ! R36   R(28,36)                1.0822         estimate D2E/DX2                !
 ! R37   R(29,30)                1.3754         estimate D2E/DX2                !
 ! R38   R(29,39)                1.3955         estimate D2E/DX2                !
 ! R39   R(30,31)                1.3515         estimate D2E/DX2                !
 ! R40   R(30,32)                1.394          estimate D2E/DX2                !
 ! R41   R(32,41)                1.405          estimate D2E/DX2                !
 ! R42   R(32,44)                1.0821         estimate D2E/DX2                !
 ! R43   R(33,34)                1.4052         estimate D2E/DX2                !
 ! R44   R(33,37)                1.0822         estimate D2E/DX2                !
 ! R45   R(34,35)                1.0797         estimate D2E/DX2                !
 ! R46   R(39,40)                1.4051         estimate D2E/DX2                !
 ! R47   R(39,45)                1.0773         estimate D2E/DX2                !
 ! R48   R(40,41)                1.4095         estimate D2E/DX2                !
 ! R49   R(40,42)                1.0823         estimate D2E/DX2                !
 ! R50   R(41,43)                1.0822         estimate D2E/DX2                !
 ! A1    A(2,1,5)              106.7228         estimate D2E/DX2                !
 ! A2    A(2,1,7)              132.0099         estimate D2E/DX2                !
 ! A3    A(5,1,7)              120.6439         estimate D2E/DX2                !
 ! A4    A(1,2,3)              105.7031         estimate D2E/DX2                !
 ! A5    A(1,2,34)             132.3465         estimate D2E/DX2                !
 ! A6    A(3,2,34)             121.9283         estimate D2E/DX2                !
 ! A7    A(2,3,4)              112.8602         estimate D2E/DX2                !
 ! A8    A(2,3,6)              121.0871         estimate D2E/DX2                !
 ! A9    A(4,3,6)              126.0501         estimate D2E/DX2                !
 ! A10   A(3,4,5)              110.5431         estimate D2E/DX2                !
 ! A11   A(1,5,4)              104.0778         estimate D2E/DX2                !
 ! A12   A(1,5,18)             107.0014         estimate D2E/DX2                !
 ! A13   A(1,5,24)             110.7509         estimate D2E/DX2                !
 ! A14   A(4,5,18)             113.6477         estimate D2E/DX2                !
 ! A15   A(4,5,24)             108.9647         estimate D2E/DX2                !
 ! A16   A(18,5,24)            112.0921         estimate D2E/DX2                !
 ! A17   A(3,6,28)             118.3351         estimate D2E/DX2                !
 ! A18   A(3,6,38)             120.8202         estimate D2E/DX2                !
 ! A19   A(28,6,38)            120.8445         estimate D2E/DX2                !
 ! A20   A(1,7,8)              131.6546         estimate D2E/DX2                !
 ! A21   A(1,7,9)              117.5193         estimate D2E/DX2                !
 ! A22   A(8,7,9)              108.4888         estimate D2E/DX2                !
 ! A23   A(7,8,10)             100.4678         estimate D2E/DX2                !
 ! A24   A(7,8,12)             109.3428         estimate D2E/DX2                !
 ! A25   A(7,8,13)             113.3047         estimate D2E/DX2                !
 ! A26   A(10,8,12)            111.7424         estimate D2E/DX2                !
 ! A27   A(10,8,13)            110.8729         estimate D2E/DX2                !
 ! A28   A(12,8,13)            110.7407         estimate D2E/DX2                !
 ! A29   A(7,9,11)             109.9149         estimate D2E/DX2                !
 ! A30   A(7,9,19)             118.2387         estimate D2E/DX2                !
 ! A31   A(11,9,19)            131.0205         estimate D2E/DX2                !
 ! A32   A(8,10,11)            105.811          estimate D2E/DX2                !
 ! A33   A(8,10,14)            107.4037         estimate D2E/DX2                !
 ! A34   A(8,10,15)            113.5697         estimate D2E/DX2                !
 ! A35   A(11,10,14)           107.7368         estimate D2E/DX2                !
 ! A36   A(11,10,15)           113.3993         estimate D2E/DX2                !
 ! A37   A(14,10,15)           108.6114         estimate D2E/DX2                !
 ! A38   A(9,11,10)            101.4925         estimate D2E/DX2                !
 ! A39   A(9,11,16)            113.9461         estimate D2E/DX2                !
 ! A40   A(9,11,17)            108.5871         estimate D2E/DX2                !
 ! A41   A(10,11,16)           110.3832         estimate D2E/DX2                !
 ! A42   A(10,11,17)           111.7257         estimate D2E/DX2                !
 ! A43   A(16,11,17)           110.4374         estimate D2E/DX2                !
 ! A44   A(5,18,19)            108.0956         estimate D2E/DX2                !
 ! A45   A(5,18,20)            111.6182         estimate D2E/DX2                !
 ! A46   A(5,18,31)            114.3528         estimate D2E/DX2                !
 ! A47   A(19,18,20)           109.9465         estimate D2E/DX2                !
 ! A48   A(19,18,31)           104.2233         estimate D2E/DX2                !
 ! A49   A(20,18,31)           108.3151         estimate D2E/DX2                !
 ! A50   A(9,19,18)            120.6055         estimate D2E/DX2                !
 ! A51   A(9,19,29)            132.2924         estimate D2E/DX2                !
 ! A52   A(18,19,29)           106.4382         estimate D2E/DX2                !
 ! A53   A(18,20,21)           110.0738         estimate D2E/DX2                !
 ! A54   A(18,20,22)           110.2127         estimate D2E/DX2                !
 ! A55   A(18,20,23)           112.1158         estimate D2E/DX2                !
 ! A56   A(21,20,22)           108.0005         estimate D2E/DX2                !
 ! A57   A(21,20,23)           107.6706         estimate D2E/DX2                !
 ! A58   A(22,20,23)           108.6434         estimate D2E/DX2                !
 ! A59   A(5,24,25)            110.0853         estimate D2E/DX2                !
 ! A60   A(5,24,26)            111.9191         estimate D2E/DX2                !
 ! A61   A(5,24,27)            110.0415         estimate D2E/DX2                !
 ! A62   A(25,24,26)           108.5822         estimate D2E/DX2                !
 ! A63   A(25,24,27)           108.1757         estimate D2E/DX2                !
 ! A64   A(26,24,27)           107.9334         estimate D2E/DX2                !
 ! A65   A(6,28,33)            120.3558         estimate D2E/DX2                !
 ! A66   A(6,28,36)            119.8068         estimate D2E/DX2                !
 ! A67   A(33,28,36)           119.8367         estimate D2E/DX2                !
 ! A68   A(19,29,30)           105.5931         estimate D2E/DX2                !
 ! A69   A(19,29,39)           132.727          estimate D2E/DX2                !
 ! A70   A(30,29,39)           121.6503         estimate D2E/DX2                !
 ! A71   A(29,30,31)           112.9618         estimate D2E/DX2                !
 ! A72   A(29,30,32)           121.197          estimate D2E/DX2                !
 ! A73   A(31,30,32)           125.8411         estimate D2E/DX2                !
 ! A74   A(18,31,30)           110.4156         estimate D2E/DX2                !
 ! A75   A(30,32,41)           118.3717         estimate D2E/DX2                !
 ! A76   A(30,32,44)           120.8061         estimate D2E/DX2                !
 ! A77   A(41,32,44)           120.8222         estimate D2E/DX2                !
 ! A78   A(28,33,34)           120.3686         estimate D2E/DX2                !
 ! A79   A(28,33,37)           119.8272         estimate D2E/DX2                !
 ! A80   A(34,33,37)           119.8039         estimate D2E/DX2                !
 ! A81   A(2,34,33)            117.9194         estimate D2E/DX2                !
 ! A82   A(2,34,35)            121.6303         estimate D2E/DX2                !
 ! A83   A(33,34,35)           120.4503         estimate D2E/DX2                !
 ! A84   A(29,39,40)           118.0577         estimate D2E/DX2                !
 ! A85   A(29,39,45)           121.9051         estimate D2E/DX2                !
 ! A86   A(40,39,45)           120.0367         estimate D2E/DX2                !
 ! A87   A(39,40,41)           120.3959         estimate D2E/DX2                !
 ! A88   A(39,40,42)           119.7996         estimate D2E/DX2                !
 ! A89   A(41,40,42)           119.8042         estimate D2E/DX2                !
 ! A90   A(32,41,40)           120.324          estimate D2E/DX2                !
 ! A91   A(32,41,43)           119.8227         estimate D2E/DX2                !
 ! A92   A(40,41,43)           119.8531         estimate D2E/DX2                !
 ! D1    D(5,1,2,3)              1.9363         estimate D2E/DX2                !
 ! D2    D(5,1,2,34)          -179.8037         estimate D2E/DX2                !
 ! D3    D(7,1,2,3)           -168.7748         estimate D2E/DX2                !
 ! D4    D(7,1,2,34)             9.4852         estimate D2E/DX2                !
 ! D5    D(2,1,5,4)             -2.9538         estimate D2E/DX2                !
 ! D6    D(2,1,5,18)          -123.5581         estimate D2E/DX2                !
 ! D7    D(2,1,5,24)           114.002          estimate D2E/DX2                !
 ! D8    D(7,1,5,4)            169.033          estimate D2E/DX2                !
 ! D9    D(7,1,5,18)            48.4287         estimate D2E/DX2                !
 ! D10   D(7,1,5,24)           -74.0112         estimate D2E/DX2                !
 ! D11   D(2,1,7,8)             -7.3046         estimate D2E/DX2                !
 ! D12   D(2,1,7,9)            153.0905         estimate D2E/DX2                !
 ! D13   D(5,1,7,8)           -176.9535         estimate D2E/DX2                !
 ! D14   D(5,1,7,9)            -16.5585         estimate D2E/DX2                !
 ! D15   D(1,2,3,4)             -0.1672         estimate D2E/DX2                !
 ! D16   D(1,2,3,6)            179.2765         estimate D2E/DX2                !
 ! D17   D(34,2,3,4)          -178.652          estimate D2E/DX2                !
 ! D18   D(34,2,3,6)             0.7917         estimate D2E/DX2                !
 ! D19   D(1,2,34,33)         -178.9196         estimate D2E/DX2                !
 ! D20   D(1,2,34,35)            1.0597         estimate D2E/DX2                !
 ! D21   D(3,2,34,33)           -0.8932         estimate D2E/DX2                !
 ! D22   D(3,2,34,35)          179.086          estimate D2E/DX2                !
 ! D23   D(2,3,4,5)             -1.8765         estimate D2E/DX2                !
 ! D24   D(6,3,4,5)            178.7128         estimate D2E/DX2                !
 ! D25   D(2,3,6,28)            -0.1772         estimate D2E/DX2                !
 ! D26   D(2,3,6,38)          -179.9964         estimate D2E/DX2                !
 ! D27   D(4,3,6,28)           179.1888         estimate D2E/DX2                !
 ! D28   D(4,3,6,38)            -0.6304         estimate D2E/DX2                !
 ! D29   D(3,4,5,1)              2.9199         estimate D2E/DX2                !
 ! D30   D(3,4,5,18)           118.9531         estimate D2E/DX2                !
 ! D31   D(3,4,5,24)          -115.2714         estimate D2E/DX2                !
 ! D32   D(1,5,18,19)          -58.1624         estimate D2E/DX2                !
 ! D33   D(1,5,18,20)           62.8714         estimate D2E/DX2                !
 ! D34   D(1,5,18,31)         -173.7337         estimate D2E/DX2                !
 ! D35   D(4,5,18,19)         -172.4651         estimate D2E/DX2                !
 ! D36   D(4,5,18,20)          -51.4313         estimate D2E/DX2                !
 ! D37   D(4,5,18,31)           71.9636         estimate D2E/DX2                !
 ! D38   D(24,5,18,19)          63.436          estimate D2E/DX2                !
 ! D39   D(24,5,18,20)        -175.5302         estimate D2E/DX2                !
 ! D40   D(24,5,18,31)         -52.1353         estimate D2E/DX2                !
 ! D41   D(1,5,24,25)         -177.9049         estimate D2E/DX2                !
 ! D42   D(1,5,24,26)           61.2397         estimate D2E/DX2                !
 ! D43   D(1,5,24,27)          -58.7659         estimate D2E/DX2                !
 ! D44   D(4,5,24,25)          -63.9986         estimate D2E/DX2                !
 ! D45   D(4,5,24,26)          175.146          estimate D2E/DX2                !
 ! D46   D(4,5,24,27)           55.1404         estimate D2E/DX2                !
 ! D47   D(18,5,24,25)          62.6727         estimate D2E/DX2                !
 ! D48   D(18,5,24,26)         -58.1826         estimate D2E/DX2                !
 ! D49   D(18,5,24,27)        -178.1883         estimate D2E/DX2                !
 ! D50   D(3,6,28,33)           -0.2936         estimate D2E/DX2                !
 ! D51   D(3,6,28,36)         -179.9726         estimate D2E/DX2                !
 ! D52   D(38,6,28,33)         179.5256         estimate D2E/DX2                !
 ! D53   D(38,6,28,36)          -0.1535         estimate D2E/DX2                !
 ! D54   D(1,7,8,10)          -169.3873         estimate D2E/DX2                !
 ! D55   D(1,7,8,12)            72.9609         estimate D2E/DX2                !
 ! D56   D(1,7,8,13)           -51.0866         estimate D2E/DX2                !
 ! D57   D(9,7,8,10)            28.8988         estimate D2E/DX2                !
 ! D58   D(9,7,8,12)           -88.7529         estimate D2E/DX2                !
 ! D59   D(9,7,8,13)           147.1996         estimate D2E/DX2                !
 ! D60   D(1,7,9,11)          -174.7892         estimate D2E/DX2                !
 ! D61   D(1,7,9,19)            -4.0541         estimate D2E/DX2                !
 ! D62   D(8,7,9,11)           -10.117          estimate D2E/DX2                !
 ! D63   D(8,7,9,19)           160.618          estimate D2E/DX2                !
 ! D64   D(7,8,10,11)          -37.3501         estimate D2E/DX2                !
 ! D65   D(7,8,10,14)           77.5209         estimate D2E/DX2                !
 ! D66   D(7,8,10,15)         -162.37           estimate D2E/DX2                !
 ! D67   D(12,8,10,11)          78.5182         estimate D2E/DX2                !
 ! D68   D(12,8,10,14)        -166.6107         estimate D2E/DX2                !
 ! D69   D(12,8,10,15)         -46.5017         estimate D2E/DX2                !
 ! D70   D(13,8,10,11)        -157.418          estimate D2E/DX2                !
 ! D71   D(13,8,10,14)         -42.547          estimate D2E/DX2                !
 ! D72   D(13,8,10,15)          77.562          estimate D2E/DX2                !
 ! D73   D(7,9,11,10)          -13.4551         estimate D2E/DX2                !
 ! D74   D(7,9,11,16)         -132.0876         estimate D2E/DX2                !
 ! D75   D(7,9,11,17)          104.3779         estimate D2E/DX2                !
 ! D76   D(19,9,11,10)         177.3808         estimate D2E/DX2                !
 ! D77   D(19,9,11,16)          58.7483         estimate D2E/DX2                !
 ! D78   D(19,9,11,17)         -64.7862         estimate D2E/DX2                !
 ! D79   D(7,9,19,18)          -11.4728         estimate D2E/DX2                !
 ! D80   D(7,9,19,29)          157.8154         estimate D2E/DX2                !
 ! D81   D(11,9,19,18)         156.9533         estimate D2E/DX2                !
 ! D82   D(11,9,19,29)         -33.7586         estimate D2E/DX2                !
 ! D83   D(8,10,11,9)           31.5584         estimate D2E/DX2                !
 ! D84   D(8,10,11,16)         152.7159         estimate D2E/DX2                !
 ! D85   D(8,10,11,17)         -83.9824         estimate D2E/DX2                !
 ! D86   D(14,10,11,9)         -83.0839         estimate D2E/DX2                !
 ! D87   D(14,10,11,16)         38.0736         estimate D2E/DX2                !
 ! D88   D(14,10,11,17)        161.3753         estimate D2E/DX2                !
 ! D89   D(15,10,11,9)         156.6838         estimate D2E/DX2                !
 ! D90   D(15,10,11,16)        -82.1587         estimate D2E/DX2                !
 ! D91   D(15,10,11,17)         41.143          estimate D2E/DX2                !
 ! D92   D(5,18,19,9)           43.6988         estimate D2E/DX2                !
 ! D93   D(5,18,19,29)        -128.0593         estimate D2E/DX2                !
 ! D94   D(20,18,19,9)         -78.3682         estimate D2E/DX2                !
 ! D95   D(20,18,19,29)        109.8736         estimate D2E/DX2                !
 ! D96   D(31,18,19,9)         165.7283         estimate D2E/DX2                !
 ! D97   D(31,18,19,29)         -6.0299         estimate D2E/DX2                !
 ! D98   D(5,18,20,21)        -178.5141         estimate D2E/DX2                !
 ! D99   D(5,18,20,22)          62.4638         estimate D2E/DX2                !
 ! D100  D(5,18,20,23)         -58.6895         estimate D2E/DX2                !
 ! D101  D(19,18,20,21)        -58.5639         estimate D2E/DX2                !
 ! D102  D(19,18,20,22)       -177.586          estimate D2E/DX2                !
 ! D103  D(19,18,20,23)         61.2606         estimate D2E/DX2                !
 ! D104  D(31,18,20,21)         54.7305         estimate D2E/DX2                !
 ! D105  D(31,18,20,22)        -64.2916         estimate D2E/DX2                !
 ! D106  D(31,18,20,23)        174.5551         estimate D2E/DX2                !
 ! D107  D(5,18,31,30)         123.3356         estimate D2E/DX2                !
 ! D108  D(19,18,31,30)          5.5316         estimate D2E/DX2                !
 ! D109  D(20,18,31,30)       -111.5084         estimate D2E/DX2                !
 ! D110  D(9,19,29,30)        -166.0426         estimate D2E/DX2                !
 ! D111  D(9,19,29,39)          11.9373         estimate D2E/DX2                !
 ! D112  D(18,19,29,30)          4.3559         estimate D2E/DX2                !
 ! D113  D(18,19,29,39)       -177.6642         estimate D2E/DX2                !
 ! D114  D(6,28,33,34)           0.1721         estimate D2E/DX2                !
 ! D115  D(6,28,33,37)        -179.6282         estimate D2E/DX2                !
 ! D116  D(36,28,33,34)        179.8511         estimate D2E/DX2                !
 ! D117  D(36,28,33,37)          0.0508         estimate D2E/DX2                !
 ! D118  D(19,29,30,31)         -1.0667         estimate D2E/DX2                !
 ! D119  D(19,29,30,32)        178.7975         estimate D2E/DX2                !
 ! D120  D(39,29,30,31)       -179.3235         estimate D2E/DX2                !
 ! D121  D(39,29,30,32)          0.5407         estimate D2E/DX2                !
 ! D122  D(19,29,39,40)       -178.4217         estimate D2E/DX2                !
 ! D123  D(19,29,39,45)          1.8204         estimate D2E/DX2                !
 ! D124  D(30,29,39,40)         -0.7076         estimate D2E/DX2                !
 ! D125  D(30,29,39,45)        179.5346         estimate D2E/DX2                !
 ! D126  D(29,30,31,18)         -3.0674         estimate D2E/DX2                !
 ! D127  D(32,30,31,18)        177.0759         estimate D2E/DX2                !
 ! D128  D(29,30,32,41)         -0.0709         estimate D2E/DX2                !
 ! D129  D(29,30,32,44)        179.9425         estimate D2E/DX2                !
 ! D130  D(31,30,32,41)        179.7748         estimate D2E/DX2                !
 ! D131  D(31,30,32,44)         -0.2117         estimate D2E/DX2                !
 ! D132  D(30,32,41,40)         -0.2037         estimate D2E/DX2                !
 ! D133  D(30,32,41,43)        179.9529         estimate D2E/DX2                !
 ! D134  D(44,32,41,40)        179.7829         estimate D2E/DX2                !
 ! D135  D(44,32,41,43)         -0.0605         estimate D2E/DX2                !
 ! D136  D(28,33,34,2)           0.4082         estimate D2E/DX2                !
 ! D137  D(28,33,34,35)       -179.5713         estimate D2E/DX2                !
 ! D138  D(37,33,34,2)        -179.7915         estimate D2E/DX2                !
 ! D139  D(37,33,34,35)          0.229          estimate D2E/DX2                !
 ! D140  D(29,39,40,41)          0.4239         estimate D2E/DX2                !
 ! D141  D(29,39,40,42)       -179.753          estimate D2E/DX2                !
 ! D142  D(45,39,40,41)       -179.8136         estimate D2E/DX2                !
 ! D143  D(45,39,40,42)          0.0096         estimate D2E/DX2                !
 ! D144  D(39,40,41,32)          0.022          estimate D2E/DX2                !
 ! D145  D(39,40,41,43)        179.8653         estimate D2E/DX2                !
 ! D146  D(42,40,41,32)       -179.8011         estimate D2E/DX2                !
 ! D147  D(42,40,41,43)          0.0422         estimate D2E/DX2                !
 --------------------------------------------------------------------------------
 Trust Radius=3.00D-01 FncErr=1.00D-07 GrdErr=1.00D-06
 Number of steps in this run=    270 maximum allowed number of steps=    270.
 GradGradGradGradGradGradGradGradGradGradGradGradGradGradGradGradGradGrad

 Leave Link  103 at Fri May 15 16:47:50 2020, MaxMem=   536870912 cpu:         0.2
 (Enter /pbs_home/pkowalski/g09d01/g09/l202.exe)
                          Input orientation:                          
 ---------------------------------------------------------------------
 Center     Atomic      Atomic             Coordinates (Angstroms)
 Number     Number       Type             X           Y           Z
 ---------------------------------------------------------------------
      1          6           0       -1.663117   -0.139676   -0.566292
      2          6           0       -3.013629    0.201844   -0.939486
      3          6           0       -3.765308   -0.918619   -0.681426
      4          8           0       -3.031816   -1.940434   -0.185418
      5          6           0       -1.688895   -1.585747   -0.110037
      6          6           0       -5.139399   -0.933356   -0.916158
      7          6           0       -0.446242    0.680227   -0.400647
      8          6           0       -0.170496    2.109919   -0.698009
      9          6           0        0.574782    0.194114    0.525589
     10          6           0        1.355522    2.142027   -0.523480
     11          6           0        1.662344    1.204382    0.658069
     12          9           0       -0.810576    2.904675    0.237734
     13          9           0       -0.527708    2.480678   -1.982238
     14          9           0        1.916426    1.581940   -1.665244
     15          9           0        1.867000    3.417214   -0.360191
     16          9           0        2.934536    0.678163    0.537206
     17          9           0        1.519652    1.849227    1.874228
     18          6           0       -1.113717   -1.616938    1.340246
     19          6           0        0.287720   -1.034417    1.304328
     20          6           0       -1.994727   -0.810179    2.319272
     21          1           0       -1.548193   -0.827133    3.336866
     22          1           0       -3.008612   -1.258841    2.381905
     23          1           0       -2.095050    0.252192    2.012941
     24          6           0       -0.880587   -2.476888   -1.073530
     25          1           0       -0.938022   -3.537799   -0.750553
     26          1           0        0.187586   -2.177691   -1.117095
     27          1           0       -1.298465   -2.404125   -2.100631
     28          6           0       -5.742397    0.231417   -1.421970
     29          6           0        1.147905   -1.997870    1.953281
     30          6           0        0.344858   -3.077521    2.238330
     31          8           0       -0.939531   -2.893675    1.860221
     32          6           0        0.859664   -4.218183    2.852477
     33          6           0       -4.967859    1.382277   -1.675913
     34          6           0       -3.584414    1.376134   -1.429540
     35          1           0       -2.991318    2.258668   -1.616970
     36          1           0       -6.807596    0.246448   -1.612552
     37          1           0       -5.441926    2.276279   -2.059628
     38          1           0       -5.727388   -1.818373   -0.711260
     39          6           0        2.510547   -1.999112    2.254184
     40          6           0        3.048790   -3.137811    2.877164
     41          6           0        2.226749   -4.243174    3.175512
     42          1           0        4.101450   -3.167365    3.126798
     43          1           0        2.650964   -5.116565    3.653474
     44          1           0        0.221881   -5.063676    3.074699
     45          1           0        3.144771   -1.158701    2.026065
 ---------------------------------------------------------------------
                    Distance matrix (angstroms):
                    1          2          3          4          5
     1  C    0.000000
     2  C    1.442149   0.000000
     3  C    2.244820   1.373701   0.000000
     4  O    2.293716   2.271190   1.352087   0.000000
     5  C    1.516560   2.374529   2.254559   1.391015   0.000000
     6  C    3.582858   2.410004   1.394074   2.447467   3.602974
     7  C    1.476639   2.666585   3.694773   3.687734   2.600630
     8  C    2.702951   3.432560   4.700531   4.985505   4.038464
     9  C    2.512332   3.875977   4.640198   4.250809   2.948925
    10  C    3.784202   4.798630   5.967864   6.002459   4.830705
    11  C    3.790019   5.042022   5.980032   5.712834   4.427822
    12  F    3.262109   3.680297   4.918625   5.346779   4.588712
    13  F    3.187524   3.529904   4.871282   5.389374   4.624857
    14  F    4.121260   5.170767   6.285125   6.251568   5.044923
    15  F    5.015543   5.873221   7.115162   7.261772   6.143011
    16  F    4.798435   6.147208   6.994475   6.555653   5.188480
    17  F    4.476817   5.584039   6.490234   6.270529   5.102071
    18  C    2.473667   3.480634   3.406720   2.472125   1.560488
    19  C    2.847024   4.178750   4.514827   3.749604   2.492268
    20  C    2.980943   3.561159   3.485815   2.937091   2.568381
    21  H    3.964902   4.636106   4.590277   3.980837   3.532199
    22  H    3.428520   3.628397   3.173694   2.656361   2.838714
    23  H    2.644347   3.092434   3.379375   3.243135   2.837255
    24  C    2.516387   3.426870   3.302054   2.388370   1.541367
    25  H    3.479505   4.281211   3.854663   2.693497   2.187368
    26  H    2.807488   3.992682   4.171384   3.359890   2.210372
    27  H    2.759510   3.328832   3.210325   2.624415   2.187383
    28  C    4.184545   2.771252   2.404136   3.686902   4.631860
    29  C    4.207491   5.524962   5.678567   4.695466   3.531934
    30  C    4.530872   5.668526   5.484460   4.309228   3.446211
    31  O    3.741130   4.660738   4.283203   3.077493   2.480754
    32  C    5.889535   6.994142   6.690737   5.436963   4.711832
    33  C    3.803803   2.398908   2.780154   4.124348   4.691774
    34  C    2.595045   1.394599   2.420390   3.585084   3.755905
    35  H    2.936000   2.165642   3.401390   4.436602   4.329744
    36  H    5.263973   3.853465   3.388199   4.590826   5.640531
    37  H    4.727186   3.384468   3.862365   5.205954   5.727250
    38  H    4.399698   3.390848   2.158751   2.749094   4.089622
    39  C    5.369549   6.749834   7.012248   6.055814   4.836913
    40  C    6.561118   7.903989   8.001269   6.912806   5.811878
    41  C    6.780181   8.009554   7.863421   6.652140   5.760991
    42  H    7.485723   8.860620   9.024706   7.959876   6.819583
    43  H    7.822221   9.025983   8.808102   7.557704   6.742779
    44  H    6.407481   7.369390   6.869327   5.565029   5.088182
    45  H    5.556484   6.969323   7.425452   6.606965   5.301851
                    6          7          8          9         10
     6  C    0.000000
     7  C    4.989501   0.000000
     8  C    5.830875   1.486095   0.000000
     9  C    6.000141   1.461749   2.392267   0.000000
    10  C    7.196956   2.323424   1.536301   2.346160   0.000000
    11  C    7.301495   2.416972   2.453212   1.490296   1.539278
    12  F    5.899208   2.342742   1.384541   3.057649   2.419310
    13  F    5.836082   2.397851   1.383585   3.568341   2.406079
    14  F    7.528115   2.827453   2.359989   2.919900   1.389941
    15  F    8.265965   3.583828   2.444285   3.583686   1.383609
    16  F    8.360484   3.508452   3.635506   2.408916   2.400258
    17  F    7.737699   3.225888   3.088845   2.334739   2.421089
    18  C    4.665272   2.958580   4.351277   2.606646   4.868309
    19  C    5.864673   2.526983   3.755817   1.482608   3.817182
    20  C    4.513551   3.466565   4.578076   3.290635   5.293480
    21  H    5.567428   4.177970   5.177310   3.667867   5.670074
    22  H    3.939976   4.250685   5.374878   4.289254   6.249226
    23  H    4.387848   2.954182   3.808452   3.056729   4.680957
    24  C    4.532630   3.257116   4.656613   3.436500   5.161116
    25  H    4.945919   4.260989   5.699875   4.224250   6.129627
    26  H    5.474077   3.013757   4.322899   2.910978   4.514024
    27  H    4.280060   3.623459   4.859656   4.142093   5.495321
    28  C    1.405755   5.412374   5.924438   6.610683   7.405280
    29  C    6.992643   3.905699   5.063739   2.677978   4.828685
    30  C    6.680218   4.659475   5.983077   3.699992   5.991053
    31  O    5.402779   4.257656   5.672029   3.689014   6.025578
    32  C    7.809062   6.023506   7.328851   4.996392   7.217703
    33  C    2.443115   4.750179   4.949793   6.081053   6.472285
    34  C    2.831128   3.375060   3.567690   4.745378   5.080404
    35  H    3.910806   3.232388   2.970463   4.644353   4.483787
    36  H    2.158653   6.490278   6.954136   7.685954   8.450787
    37  H    3.420644   5.500587   5.446986   6.871647   6.970156
    38  H    1.082113   5.850640   6.805197   6.730323   8.117120
    39  C    8.349166   4.792660   5.726043   3.397862   5.118450
    40  C    9.289529   6.126721   7.119293   4.769942   6.504477
    41  C    9.052999   6.646328   7.817464   5.425920   7.430503
    42  H   10.331001   6.923029   7.792843   5.522972   7.003877
    43  H    9.953418   7.722136   8.894836   6.503653   8.474212
    44  H    7.856832   6.746617   8.114663   5.853790   8.133523
    45  H    8.794028   4.708074   5.394020   3.269003   4.538325
                   11         12         13         14         15
    11  C    0.000000
    12  F    3.030348   0.000000
    13  F    3.660120   2.277732   0.000000
    14  F    2.367465   3.578756   2.623358   0.000000
    15  F    2.444456   2.790990   3.040191   2.252518   0.000000
    16  F    1.382023   4.367253   4.645836   2.589237   3.073655
    17  F    1.383918   3.036782   4.411660   3.571657   2.751702
    18  C    4.016432   4.663948   5.307802   5.333625   6.092524
    19  C    2.705451   4.226147   4.880813   4.279762   5.008170
    20  C    4.493575   4.419859   5.611138   6.074185   6.321654
    21  H    4.648715   4.906637   6.346327   6.544335   6.583787
    22  H    5.554899   5.173364   6.259763   6.978929   7.290828
    23  H    4.106136   3.440480   4.835718   5.602608   5.598836
    24  C    4.797570   5.539453   5.052498   4.964624   6.542058
    25  H    5.588774   6.519082   6.156904   5.932644   7.509510
    26  H    4.094452   5.353721   4.791714   4.174228   5.890356
    27  H    5.422005   5.821455   4.946654   5.139436   6.851079
    28  C    7.752639   5.850110   5.706668   7.780788   8.317427
    29  C    3.492369   5.551009   6.193011   5.147756   5.932317
    30  C    4.750546   6.412806   7.033359   6.278399   7.158967
    31  O    5.000899   6.022454   6.619498   6.373109   7.254941
    32  C    5.904569   7.769279   8.376993   7.427515   8.344774
    33  C    7.031267   4.823147   4.584240   6.887188   7.251716
    34  C    5.649432   3.579164   3.296808   5.509733   5.918398
    35  H    5.286198   2.934772   2.500417   4.954416   5.150240
    36  H    8.821181   6.815716   6.675736   8.825807   9.320450
    37  H    7.681503   5.207894   4.919076   7.401553   7.590140
    38  H    8.100633   6.883517   6.865413   8.420220   9.230891
    39  C    3.678234   6.256441   6.873630   5.342175   6.048611
    40  C    5.069641   7.640218   8.244546   6.647689   7.405771
    41  C    6.027598   8.303471   8.910646   7.580315   8.444653
    42  H    5.581759   8.327326   8.912449   7.091819   7.778724
    43  H    7.064290   9.380289   9.979144   8.584770   9.463059
    44  H    6.870487   8.521089   9.113275   8.336831   9.296794
    45  H    3.106954   5.945916   6.542070   4.758751   5.316570
                   16         17         18         19         20
    16  F    0.000000
    17  F    2.271765   0.000000
    18  C    4.722363   4.385666   0.000000
    19  C    3.244540   3.187137   1.518106   0.000000
    20  C    5.448720   4.429601   1.544516   2.507979   0.000000
    21  H    5.495350   4.325955   2.190674   2.746772   1.111385
    22  H    6.517354   5.515705   2.191783   3.475247   1.110488
    23  H    5.258895   3.954217   2.215667   2.799123   1.110196
    24  C    5.206148   5.758967   2.572971   3.016599   3.940854
    25  H    5.867654   6.476858   2.844647   3.462932   4.240326
    26  H    4.293990   5.190229   2.836610   2.679625   4.294322
    27  H    5.863189   6.467789   3.534605   3.998228   4.749841
    28  C    8.906577   8.137542   5.698327   6.737755   5.396929
    29  C    3.515462   3.865825   2.373996   1.445441   3.379452
    30  C    4.868821   5.077948   2.251066   2.247198   3.258995
    31  O    5.432936   5.342555   1.389522   2.296084   2.380152
    32  C    5.799981   6.181102   3.598271   3.586119   4.477315
    33  C    8.236596   7.410084   5.739940   6.507177   5.441312
    34  C    6.844849   6.098376   4.768075   5.317726   4.621759
    35  H    6.500324   5.718825   5.224063   5.489124   5.089697
    36  H    9.985839   9.168947   6.679183   7.777680   6.303920
    37  H    8.914182   8.007569   6.741637   7.423325   6.370571
    38  H    9.100565   8.523827   5.053238   6.392082   4.912569
    39  C    3.208673   3.991986   3.757210   2.602657   4.659967
    40  C    4.477735   5.311750   4.690590   3.810720   5.582668
    41  C    5.628604   6.269823   4.628610   4.190141   5.508127
    42  H    4.780770   5.779343   5.726566   4.734491   6.585727
    43  H    6.585622   7.277901   5.636598   5.269473   6.473600
    44  H    6.838573   7.135374   4.083155   4.401531   4.855539
    45  H    2.373809   3.422236   4.337632   2.949422   5.159639
                   21         22         23         24         25
    21  H    0.000000
    22  H    1.797539   0.000000
    23  H    1.793536   1.803871   0.000000
    24  C    4.755942   4.236999   4.295242   0.000000
    25  H    4.942369   4.392412   4.831112   1.110471   0.000000
    26  H    4.967364   4.827315   4.572951   1.110140   1.803120
    27  H    5.667066   4.932485   4.961053   1.111239   1.799402
    28  C    6.431049   4.915680   5.010208   5.576157   6.143273
    29  C    3.248673   4.243409   3.947543   3.675027   3.746090
    30  C    3.139215   3.817587   4.134119   3.582023   3.284975
    31  O    2.611809   2.688109   3.354851   2.963795   2.689059
    32  C    4.187079   4.893128   5.423966   4.634017   4.083678
    33  C    6.457829   5.223030   4.810173   5.653478   6.426743
    34  C    5.631981   4.669235   3.915626   4.720509   5.622380
    35  H    6.012094   5.325802   4.243288   5.213061   6.210131
    36  H    7.301413   5.714356   5.945782   6.544963   7.036723
    37  H    7.342647   6.176189   5.646621   6.661141   7.470096
    38  H    5.902165   4.156018   4.990229   4.904728   5.088811
    39  C    4.361090   5.570048   5.132065   4.775117   4.825829
    40  C    5.165541   6.361441   6.220779   5.611132   5.405089
    41  C    5.093678   6.078245   6.343330   5.552446   5.091887
    42  H    6.118765   7.399345   7.164542   6.552878   6.369250
    43  H    6.011022   6.966328   7.351160   6.464079   5.896505
    44  H    4.598934   5.039129   5.895248   5.011458   4.278578
    45  H    4.883856   6.164477   5.426464   5.248677   5.480777
                   26         27         28         29         30
    26  H    0.000000
    27  H    1.796375   0.000000
    28  C    6.407921   5.211065   0.000000
    29  C    3.222073   4.752260   7.989887   0.000000
    30  C    3.477543   4.688342   7.835913   1.375421   0.000000
    31  O    3.263041   4.007099   6.603522   2.273437   1.351451
    32  C    4.513624   5.699264   9.036429   2.412763   1.394027
    33  C    6.290013   5.289771   1.410275   7.873945   7.964676
    34  C    5.191847   4.468365   2.442811   6.724747   6.980508
    35  H    5.480564   4.984107   3.422895   6.928057   7.380266
    36  H    7.419872   6.133048   1.082218   9.002340   8.776996
    37  H    7.240002   6.251090   2.162950   8.820298   8.979003
    38  H    5.939758   4.678549   2.169556   7.375748   6.867147
    39  C    4.097995   5.799743   9.305936   1.395470   2.419385
    40  C    5.006238   6.649463  10.349842   2.401331   2.779027
    41  C    5.181784   6.606582  10.230645   2.774733   2.403866
    42  H    5.857338   7.554312  11.364169   3.386486   3.861273
    43  H    6.120747   7.487659  11.171820   3.856955   3.387987
    44  H    5.089324   6.014042   9.155908   3.393268   2.158575
    45  H    4.434269   6.190561   9.633438   2.167251   3.400947
                   31         32         33         34         35
    31  O    0.000000
    32  C    2.444585   0.000000
    33  C    6.856780   9.264529   0.000000
    34  C    6.004099   8.329579   1.405225   0.000000
    35  H    6.545787   8.761028   2.162926   1.079703   0.000000
    36  H    7.506978   9.932587   2.163043   3.420320   4.314282
    37  H    7.897164  10.296448   1.082227   2.158153   2.490328
    38  H    5.540069   7.864386   3.428061   3.913201   4.992860
    39  C    3.585873   2.829778   9.099781   7.881032   7.961472
    40  C    4.123164   2.441329  10.267832   9.106195   9.262944
    41  C    3.684626   1.404955  10.341393   9.303373   9.616135
    42  H    5.204864   3.418866  11.225758  10.023777  10.111999
    43  H    4.587881   2.158111  11.343887  10.337897  10.677405
    44  H    2.744584   1.082131   9.542119   8.731964   9.271091
    45  H    4.440626   3.907058   9.272323   7.978003   7.912124
                   36         37         38         39         40
    36  H    0.000000
    37  H    2.486995   0.000000
    38  H    2.498532   4.320389   0.000000
    39  C   10.335472  10.006486   8.757288   0.000000
    40  C   11.347207  11.215014   9.572826   1.405149   0.000000
    41  C   11.166989  11.345419   9.179050   2.442376   1.409465
    42  H   12.374281  12.149416  10.637506   2.158065   1.082259
    43  H   12.081279  12.360766  10.006286   3.419977   2.162496
    44  H    9.979042  10.597875   7.762685   3.911878   3.426279
    45  H   10.689415  10.110556   9.308239   1.077297   2.156492
                   41         42         43         44         45
    41  C    0.000000
    42  H    2.162000   0.000000
    43  H    1.082228   2.486097   0.000000
    44  H    2.168613   4.318537   2.497643   0.000000
    45  H    3.417304   2.482253   4.307783   4.989163   0.000000
 Stoichiometry    C23H14F6O2
 Framework group  C1[X(C23H14F6O2)]
 Deg. of freedom   129
 Full point group                 C1      NOp   1
 Largest Abelian subgroup         C1      NOp   1
 Largest concise Abelian subgroup C1      NOp   1
                         Standard orientation:                         
 ---------------------------------------------------------------------
 Center     Atomic      Atomic             Coordinates (Angstroms)
 Number     Number       Type             X           Y           Z
 ---------------------------------------------------------------------
      1          6           0        1.380742   -0.394926    0.384028
      2          6           0        2.738929   -0.821771    0.153979
      3          6           0        2.708799   -2.194599    0.192570
      4          8           0        1.471389   -2.686443    0.427190
      5          6           0        0.560899   -1.650719    0.609408
      6          6           0        3.865600   -2.945937   -0.009287
      7          6           0        0.722283    0.920139    0.251747
      8          6           0        1.267467    2.274070   -0.027765
      9          6           0       -0.712908    0.932038   -0.025368
     10          6           0        0.031073    3.138337    0.263086
     11          6           0       -1.175023    2.331008   -0.249681
     12          9           0        1.645505    2.350683   -1.357491
     13          9           0        2.318776    2.622724    0.801389
     14          9           0       -0.086558    3.244352    1.643976
     15          9           0        0.107726    4.411727   -0.272616
     16          9           0       -2.314131    2.665705    0.457707
     17          9           0       -1.376511    2.516863   -1.606180
     18          6           0       -0.591605   -1.638140   -0.442590
     19          6           0       -1.395517   -0.365440   -0.246102
     20          6           0       -0.045225   -1.698675   -1.885967
     21          1           0       -0.884592   -1.661329   -2.613460
     22          1           0        0.507029   -2.648442   -2.047647
     23          1           0        0.634278   -0.850201   -2.111585
     24          6           0        0.026428   -1.702002    2.054235
     25          1           0       -0.539946   -2.643009    2.218159
     26          1           0       -0.640527   -0.843762    2.280079
     27          1           0        0.872393   -1.676673    2.774342
     28          6           0        5.069272   -2.263784   -0.258264
     29          6           0       -2.778514   -0.769148   -0.129320
     30          6           0       -2.764936   -2.144394   -0.146554
     31          8           0       -1.522438   -2.657684   -0.284946
     32          6           0       -3.943163   -2.879704   -0.026505
     33          6           0        5.092971   -0.854539   -0.306647
     34          6           0        3.914464   -0.116781   -0.102953
     35          1           0        3.929767    0.961933   -0.146537
     36          1           0        5.981516   -2.823465   -0.418777
     37          1           0        6.023245   -0.338313   -0.504933
     38          1           0        3.836903   -4.027218    0.021991
     39          6           0       -3.965335   -0.050389    0.019599
     40          6           0       -5.164890   -0.772496    0.138238
     41          6           0       -5.154229   -2.181730    0.115082
     42          1           0       -6.102264   -0.243427    0.250932
     43          1           0       -6.083054   -2.729102    0.209348
     44          1           0       -3.925242   -3.961579   -0.041790
     45          1           0       -3.979868    1.026597    0.041040
 ---------------------------------------------------------------------
 Rotational constants (GHZ):      0.2000085      0.1514239      0.0959975
 Leave Link  202 at Fri May 15 16:47:50 2020, MaxMem=   536870912 cpu:         0.1
 (Enter /pbs_home/pkowalski/g09d01/g09/l301.exe)
 General basis read from cards:  (5D, 7F)
 Centers:       4     31
 S 5 1.00
     Exponent=  2.2661767785D+03 Coefficients= -5.3431809926D-03
     Exponent=  3.4087010191D+02 Coefficients= -3.9890039230D-02
     Exponent=  7.7363135167D+01 Coefficients= -1.7853911985D-01
     Exponent=  2.1479644940D+01 Coefficients= -4.6427684959D-01
     Exponent=  6.6589433124D+00 Coefficients= -4.4309745172D-01
 S 1 1.00
     Exponent=  8.0975975668D-01 Coefficients=  1.0000000000D+00
 S 1 1.00
     Exponent=  2.5530772234D-01 Coefficients=  1.0000000000D+00
 P 3 1.00
     Exponent=  1.7721504317D+01 Coefficients=  4.3394573193D-02
     Exponent=  3.8635505440D+00 Coefficients=  2.3094120765D-01
     Exponent=  1.0480920883D+00 Coefficients=  5.1375311064D-01
 P 1 1.00
     Exponent=  2.7641544411D-01 Coefficients=  1.0000000000D+00
 D 1 1.00
     Exponent=  1.2000000000D+00 Coefficients=  1.0000000000D+00
 ****
 Centers:      21     22     23     25     26     27     35     36     37     38
 Centers:      42     43     44     45
 S 3 1.00
     Exponent=  1.3010701000D+01 Coefficients=  1.9682158000D-02
     Exponent=  1.9622572000D+00 Coefficients=  1.3796524000D-01
     Exponent=  4.4453796000D-01 Coefficients=  4.7831935000D-01
 S 1 1.00
     Exponent=  1.2194962000D-01 Coefficients=  1.0000000000D+00
 P 1 1.00
     Exponent=  8.0000000000D-01 Coefficients=  1.0000000000D+00
 ****
 Centers:       1      2      3      5      6      7      8      9     10     11
 Centers:      18     19     20     24     28     29     30     32     33     34
 Centers:      39     40     41
 S 5 1.00
     Exponent=  1.2384016938D+03 Coefficients=  5.4568832082D-03
     Exponent=  1.8629004992D+02 Coefficients=  4.0638409211D-02
     Exponent=  4.2251176346D+01 Coefficients=  1.8025593888D-01
     Exponent=  1.1676557932D+01 Coefficients=  4.6315121755D-01
     Exponent=  3.5930506482D+00 Coefficients=  4.4087173314D-01
 S 1 1.00
     Exponent=  4.0245147363D-01 Coefficients=  1.0000000000D+00
 S 1 1.00
     Exponent=  1.3090182668D-01 Coefficients=  1.0000000000D+00
 P 3 1.00
     Exponent=  9.4680970621D+00 Coefficients=  3.8387871728D-02
     Exponent=  2.0103545142D+00 Coefficients=  2.1117025112D-01
     Exponent=  5.4771004707D-01 Coefficients=  5.1328172114D-01
 P 1 1.00
     Exponent=  1.5268613795D-01 Coefficients=  1.0000000000D+00
 D 1 1.00
     Exponent=  8.0000000000D-01 Coefficients=  1.0000000000D+00
 ****
 Centers:      12     13     14     15     16     17
 S 5 1.00
     Exponent=  2.8948325990D+03 Coefficients= -5.3408255515D-03
     Exponent=  4.3541939120D+02 Coefficients= -3.9904258866D-02
     Exponent=  9.8843328866D+01 Coefficients= -1.7912768038D-01
     Exponent=  2.7485198001D+01 Coefficients= -4.6758090825D-01
     Exponent=  8.5405498171D+00 Coefficients= -4.4653131020D-01
 S 1 1.00
     Exponent=  1.0654578038D+00 Coefficients=  1.0000000000D+00
 S 1 1.00
     Exponent=  3.3247346748D-01 Coefficients=  1.0000000000D+00
 P 3 1.00
     Exponent=  2.2696633924D+01 Coefficients= -4.5212874436D-02
     Exponent=  4.9872339257D+00 Coefficients= -2.3754317067D-01
     Exponent=  1.3491613954D+00 Coefficients= -5.1287353587D-01
 P 1 1.00
     Exponent=  3.4829881977D-01 Coefficients=  1.0000000000D+00
 D 1 1.00
     Exponent=  1.4000000000D+00 Coefficients=  1.0000000000D+00
 ****
 Ernie: Thresh=  0.10000D-02 Tol=  0.10000D-05 Strict=F.
 There are   535 symmetry adapted cartesian basis functions of A   symmetry.
 There are   504 symmetry adapted basis functions of A   symmetry.
   504 basis functions,   873 primitive gaussians,   535 cartesian basis functions
   111 alpha electrons      111 beta electrons
       nuclear repulsion energy      3344.8777105032 Hartrees.
 IExCor=  402 DFT=T Ex+Corr=B3LYP ExCW=0 ScaHFX=  0.200000
 ScaDFX=  0.800000  0.720000  1.000000  0.810000 ScalE2=  1.000000  1.000000
 IRadAn=      0 IRanWt=     -1 IRanGd=            0 ICorTp=0 IEmpDi=131
 NAtoms=   45 NActive=   45 NUniq=   45 SFac= 1.00D+00 NAtFMM=   60 NAOKFM=F Big=F
 Integral buffers will be    131072 words long.
 Raffenetti 2 integral format.
 Two-electron integral symmetry is turned on.
 R6Disp:  Grimme-D3 Dispersion energy=       -0.0567052646 Hartrees.
 Nuclear repulsion after empirical dispersion term =     3344.8210052386 Hartrees.
 Leave Link  301 at Fri May 15 16:47:51 2020, MaxMem=   536870912 cpu:         1.0
 (Enter /pbs_home/pkowalski/g09d01/g09/l302.exe)
 NPDir=0 NMtPBC=     1 NCelOv=     1 NCel=       1 NClECP=     1 NCelD=      1
         NCelK=      1 NCelE2=     1 NClLst=     1 CellRange=     0.0.
 One-electron integrals computed using PRISM.
 NBasis=   504 RedAO= T EigKep=  2.44D-04  NBF=   504
 NBsUse=   504 1.00D-06 EigRej= -1.00D+00 NBFU=   504
 Precomputing XC quadrature grid using
 IXCGrd= 4 IRadAn=           0 IRanWt=          -1 IRanGd=           0 AccXCQ= 0.00D+00.
 Generated NRdTot=       0 NPtTot=           0 NUsed=           0 NTot=          32
 NSgBfM=   524   524   524   524   524 MxSgAt=    45 MxSgA2=    45.
 Leave Link  302 at Fri May 15 16:47:52 2020, MaxMem=   536870912 cpu:        10.3
 (Enter /pbs_home/pkowalski/g09d01/g09/l303.exe)
 DipDrv:  MaxL=1.
 Leave Link  303 at Fri May 15 16:47:52 2020, MaxMem=   536870912 cpu:         1.2
 (Enter /pbs_home/pkowalski/g09d01/g09/l401.exe)
 ExpMin= 1.22D-01 ExpMax= 2.89D+03 ExpMxC= 4.35D+02 IAcc=1 IRadAn=         1 AccDes= 0.00D+00
 Harris functional with IExCor=  402 and IRadAn=       1 diagonalized for initial guess.
 HarFok:  IExCor=  402 AccDes= 0.00D+00 IRadAn=         1 IDoV= 1 UseB2=F ITyADJ=14
 ICtDFT=  3500011 ScaDFX=  1.000000  1.000000  1.000000  1.000000
 FoFCou: FMM=F IPFlag=           0 FMFlag=      100000 FMFlg1=           0
         NFxFlg=           0 DoJE=T BraDBF=F KetDBF=T FulRan=T
         wScrn=  0.000000 ICntrl=     500 IOpCl=  0 I1Cent=   200000004 NGrid=           0
         NMat0=    1 NMatS0=      1 NMatT0=    0 NMatD0=    1 NMtDS0=    0 NMtDT0=    0
 Petite list used in FoFCou.
 Harris En= -1633.02967513868    
 JPrj=0 DoOrth=F DoCkMO=F.
 Leave Link  401 at Fri May 15 16:47:55 2020, MaxMem=   536870912 cpu:        20.1
 (Enter /pbs_home/pkowalski/g09d01/g09/l502.exe)
 Closed shell SCF:
 Using DIIS extrapolation, IDIIS=  1040.
 Integral symmetry usage will be decided dynamically.
 IVT=      885537 IEndB=      885537 NGot=   536870912 MDV=   536288776
 LenX=   536288776 LenY=   536002016
 Requested convergence on RMS density matrix=1.00D-08 within 128 cycles.
 Requested convergence on MAX density matrix=1.00D-06.
 Requested convergence on             energy=1.00D-06.
 No special actions if energy rises.
 Fock matrices will be formed incrementally for  20 cycles.
 Integral accuracy reduced to 1.0D-05 until final iterations.

 Cycle   1  Pass 0  IDiag  1:
 FoFJK:  IHMeth= 1 ICntrl=       0 DoSepK=F KAlg= 0 I1Cent=   0 FoldK=F
 IRaf= 760000000 NMat=   1 IRICut=       1 DoRegI=T DoRafI=F ISym2E= 0.
 FoFCou: FMM=F IPFlag=           0 FMFlag=      100000 FMFlg1=           0
         NFxFlg=           0 DoJE=F BraDBF=F KetDBF=F FulRan=T
         wScrn=  0.000000 ICntrl=       0 IOpCl=  0 I1Cent=           0 NGrid=           0
         NMat0=    1 NMatS0=      1 NMatT0=    0 NMatD0=    1 NMtDS0=    0 NMtDT0=    0
 Symmetry not used in FoFCou.
 E= -1632.67924676348    
 DIIS: error= 1.94D-02 at cycle   1 NSaved=   1.
 NSaved= 1 IEnMin= 1 EnMin= -1632.67924676348     IErMin= 1 ErrMin= 1.94D-02
 ErrMax= 1.94D-02  0.00D+00 EMaxC= 1.00D-01 BMatC= 4.85D-01 BMatP= 4.85D-01
 IDIUse=3 WtCom= 8.06D-01 WtEn= 1.94D-01
 Coeff-Com:  0.100D+01
 Coeff-En:   0.100D+01
 Coeff:      0.100D+01
 Gap=     0.083 Goal=   None    Shift=    0.000
 GapD=    0.083 DampG=0.500 DampE=0.500 DampFc=0.2500 IDamp=-1.
 Damping current iteration by 2.50D-01
 RMSDP=4.49D-03 MaxDP=2.57D-01              OVMax= 3.10D-01

 Cycle   2  Pass 0  IDiag  1:
 RMSU=  1.10D-03    CP:  9.88D-01
 E= -1632.84871003555     Delta-E=       -0.169463272072 Rises=F Damp=T
 DIIS: error= 1.04D-02 at cycle   2 NSaved=   2.
 NSaved= 2 IEnMin= 2 EnMin= -1632.84871003555     IErMin= 2 ErrMin= 1.04D-02
 ErrMax= 1.04D-02  0.00D+00 EMaxC= 1.00D-01 BMatC= 1.16D-01 BMatP= 4.85D-01
 IDIUse=3 WtCom= 8.96D-01 WtEn= 1.04D-01
 Coeff-Com: -0.725D+00 0.173D+01
 Coeff-En:   0.000D+00 0.100D+01
 Coeff:     -0.649D+00 0.165D+01
 Gap=     0.090 Goal=   None    Shift=    0.000
 RMSDP=1.93D-03 MaxDP=6.10D-02 DE=-1.69D-01 OVMax= 3.01D-01

 Cycle   3  Pass 0  IDiag  1:
 RMSU=  1.61D-03    CP:  9.52D-01  1.78D+00
 E= -1633.09964947072     Delta-E=       -0.250939435169 Rises=F Damp=F
 DIIS: error= 5.82D-03 at cycle   3 NSaved=   3.
 NSaved= 3 IEnMin= 3 EnMin= -1633.09964947072     IErMin= 3 ErrMin= 5.82D-03
 ErrMax= 5.82D-03  0.00D+00 EMaxC= 1.00D-01 BMatC= 5.45D-02 BMatP= 1.16D-01
 IDIUse=3 WtCom= 9.42D-01 WtEn= 5.82D-02
 Coeff-Com: -0.478D+00 0.102D+01 0.456D+00
 Coeff-En:   0.000D+00 0.000D+00 0.100D+01
 Coeff:     -0.450D+00 0.962D+00 0.488D+00
 Gap=     0.075 Goal=   None    Shift=    0.000
 RMSDP=1.03D-03 MaxDP=5.82D-02 DE=-2.51D-01 OVMax= 1.51D-01

 Cycle   4  Pass 0  IDiag  1:
 RMSU=  6.79D-04    CP:  9.57D-01  2.13D+00  5.87D-01
 E= -1633.14658180125     Delta-E=       -0.046932330527 Rises=F Damp=F
 DIIS: error= 2.51D-03 at cycle   4 NSaved=   4.
 NSaved= 4 IEnMin= 4 EnMin= -1633.14658180125     IErMin= 4 ErrMin= 2.51D-03
 ErrMax= 2.51D-03  0.00D+00 EMaxC= 1.00D-01 BMatC= 1.07D-02 BMatP= 5.45D-02
 IDIUse=3 WtCom= 9.75D-01 WtEn= 2.51D-02
 Coeff-Com: -0.165D+00 0.327D+00 0.317D+00 0.520D+00
 Coeff-En:   0.000D+00 0.000D+00 0.202D+00 0.798D+00
 Coeff:     -0.161D+00 0.319D+00 0.314D+00 0.527D+00
 Gap=     0.074 Goal=   None    Shift=    0.000
 RMSDP=3.74D-04 MaxDP=2.56D-02 DE=-4.69D-02 OVMax= 6.56D-02

 Cycle   5  Pass 0  IDiag  1:
 RMSU=  1.93D-04    CP:  9.56D-01  2.03D+00  6.98D-01  6.46D-01
 E= -1633.15690089526     Delta-E=       -0.010319094008 Rises=F Damp=F
 DIIS: error= 1.15D-03 at cycle   5 NSaved=   5.
 NSaved= 5 IEnMin= 5 EnMin= -1633.15690089526     IErMin= 5 ErrMin= 1.15D-03
 ErrMax= 1.15D-03  0.00D+00 EMaxC= 1.00D-01 BMatC= 1.33D-03 BMatP= 1.07D-02
 IDIUse=3 WtCom= 9.88D-01 WtEn= 1.15D-02
 Coeff-Com: -0.543D-01 0.988D-01 0.147D+00 0.337D+00 0.471D+00
 Coeff-En:   0.000D+00 0.000D+00 0.000D+00 0.944D-01 0.906D+00
 Coeff:     -0.537D-01 0.976D-01 0.145D+00 0.335D+00 0.476D+00
 Gap=     0.075 Goal=   None    Shift=    0.000
 RMSDP=1.30D-04 MaxDP=6.39D-03 DE=-1.03D-02 OVMax= 1.89D-02

 Cycle   6  Pass 0  IDiag  1:
 RMSU=  9.46D-05    CP:  9.55D-01  2.05D+00  6.93D-01  6.78D-01  5.80D-01
 E= -1633.15821464792     Delta-E=       -0.001313752664 Rises=F Damp=F
 DIIS: error= 4.65D-04 at cycle   6 NSaved=   6.
 NSaved= 6 IEnMin= 6 EnMin= -1633.15821464792     IErMin= 6 ErrMin= 4.65D-04
 ErrMax= 4.65D-04  0.00D+00 EMaxC= 1.00D-01 BMatC= 1.37D-04 BMatP= 1.33D-03
 IDIUse=3 WtCom= 9.95D-01 WtEn= 4.65D-03
 Coeff-Com: -0.117D-01 0.178D-01 0.416D-01 0.117D+00 0.285D+00 0.550D+00
 Coeff-En:   0.000D+00 0.000D+00 0.000D+00 0.000D+00 0.864D-01 0.914D+00
 Coeff:     -0.116D-01 0.177D-01 0.414D-01 0.116D+00 0.284D+00 0.552D+00
 Gap=     0.075 Goal=   None    Shift=    0.000
 RMSDP=4.52D-05 MaxDP=1.72D-03 DE=-1.31D-03 OVMax= 5.85D-03

 Cycle   7  Pass 0  IDiag  1:
 RMSU=  2.81D-05    CP:  9.55D-01  2.05D+00  6.96D-01  6.85D-01  6.56D-01
                    CP:  6.69D-01
 E= -1633.15835203279     Delta-E=       -0.000137384869 Rises=F Damp=F
 DIIS: error= 1.29D-04 at cycle   7 NSaved=   7.
 NSaved= 7 IEnMin= 7 EnMin= -1633.15835203279     IErMin= 7 ErrMin= 1.29D-04
 ErrMax= 1.29D-04  0.00D+00 EMaxC= 1.00D-01 BMatC= 2.21D-05 BMatP= 1.37D-04
 IDIUse=3 WtCom= 9.99D-01 WtEn= 1.29D-03
 Coeff-Com: -0.176D-02 0.595D-03 0.115D-01 0.398D-01 0.139D+00 0.358D+00
 Coeff-Com:  0.452D+00
 Coeff-En:   0.000D+00 0.000D+00 0.000D+00 0.000D+00 0.000D+00 0.866D-01
 Coeff-En:   0.913D+00
 Coeff:     -0.176D-02 0.594D-03 0.115D-01 0.397D-01 0.139D+00 0.358D+00
 Coeff:      0.453D+00
 Gap=     0.075 Goal=   None    Shift=    0.000
 RMSDP=1.42D-05 MaxDP=7.69D-04 DE=-1.37D-04 OVMax= 2.09D-03

 Cycle   8  Pass 0  IDiag  1:
 RMSU=  8.44D-06    CP:  9.55D-01  2.05D+00  6.97D-01  6.82D-01  6.51D-01
                    CP:  6.99D-01  6.21D-01
 E= -1633.15837855989     Delta-E=       -0.000026527097 Rises=F Damp=F
 DIIS: error= 2.70D-05 at cycle   8 NSaved=   8.
 NSaved= 8 IEnMin= 8 EnMin= -1633.15837855989     IErMin= 8 ErrMin= 2.70D-05
 ErrMax= 2.70D-05  0.00D+00 EMaxC= 1.00D-01 BMatC= 1.22D-06 BMatP= 2.21D-05
 IDIUse=1 WtCom= 1.00D+00 WtEn= 0.00D+00
 Coeff-Com:  0.708D-06-0.120D-02 0.229D-02 0.105D-01 0.522D-01 0.150D+00
 Coeff-Com:  0.247D+00 0.539D+00
 Coeff:      0.708D-06-0.120D-02 0.229D-02 0.105D-01 0.522D-01 0.150D+00
 Coeff:      0.247D+00 0.539D+00
 Gap=     0.075 Goal=   None    Shift=    0.000
 RMSDP=5.14D-06 MaxDP=3.70D-04 DE=-2.65D-05 OVMax= 1.18D-03

 Initial convergence to 1.0D-05 achieved.  Increase integral accuracy.
 Cycle   9  Pass 1  IDiag  1:
 E= -1633.15859290965     Delta-E=       -0.000214349766 Rises=F Damp=F
 DIIS: error= 1.70D-04 at cycle   1 NSaved=   1.
 NSaved= 1 IEnMin= 1 EnMin= -1633.15859290965     IErMin= 1 ErrMin= 1.70D-04
 ErrMax= 1.70D-04  0.00D+00 EMaxC= 1.00D-01 BMatC= 9.57D-06 BMatP= 9.57D-06
 IDIUse=3 WtCom= 9.98D-01 WtEn= 1.70D-03
 Coeff-Com:  0.100D+01
 Coeff-En:   0.100D+01
 Coeff:      0.100D+01
 Gap=     0.075 Goal=   None    Shift=    0.000
 RMSDP=5.14D-06 MaxDP=3.70D-04 DE=-2.14D-04 OVMax= 1.95D-03

 Cycle  10  Pass 1  IDiag  1:
 RMSU=  1.43D-04    CP:  1.00D+00
 E= -1633.15859866690     Delta-E=       -0.000005757242 Rises=F Damp=F
 DIIS: error= 5.95D-05 at cycle   2 NSaved=   2.
 NSaved= 2 IEnMin= 2 EnMin= -1633.15859866690     IErMin= 2 ErrMin= 5.95D-05
 ErrMax= 5.95D-05  0.00D+00 EMaxC= 1.00D-01 BMatC= 3.37D-06 BMatP= 9.57D-06
 IDIUse=1 WtCom= 1.00D+00 WtEn= 0.00D+00
 Coeff-Com:  0.297D+00 0.703D+00
 Coeff:      0.297D+00 0.703D+00
 Gap=     0.075 Goal=   None    Shift=    0.000
 RMSDP=1.51D-05 MaxDP=1.10D-03 DE=-5.76D-06 OVMax= 3.96D-03

 Cycle  11  Pass 1  IDiag  1:
 RMSU=  1.51D-05    CP:  1.00D+00  1.00D+00
 E= -1633.15859177076     Delta-E=        0.000006896138 Rises=F Damp=F
 DIIS: error= 1.01D-04 at cycle   3 NSaved=   3.
 NSaved= 3 IEnMin= 2 EnMin= -1633.15859866690     IErMin= 2 ErrMin= 5.95D-05
 ErrMax= 1.01D-04  0.00D+00 EMaxC= 1.00D-01 BMatC= 9.22D-06 BMatP= 3.37D-06
 IDIUse=3 WtCom= 4.99D-01 WtEn= 5.01D-01
 Coeff-Com: -0.376D-02 0.625D+00 0.378D+00
 Coeff-En:   0.000D+00 0.669D+00 0.331D+00
 Coeff:     -0.187D-02 0.647D+00 0.355D+00
 Gap=     0.075 Goal=   None    Shift=    0.000
 RMSDP=8.66D-06 MaxDP=6.33D-04 DE= 6.90D-06 OVMax= 2.31D-03

 Cycle  12  Pass 1  IDiag  1:
 RMSU=  1.32D-06    CP:  1.00D+00  1.01D+00  4.35D-01
 E= -1633.15860246699     Delta-E=       -0.000010696231 Rises=F Damp=F
 DIIS: error= 1.17D-05 at cycle   4 NSaved=   4.
 NSaved= 4 IEnMin= 4 EnMin= -1633.15860246699     IErMin= 4 ErrMin= 1.17D-05
 ErrMax= 1.17D-05  0.00D+00 EMaxC= 1.00D-01 BMatC= 1.36D-07 BMatP= 3.37D-06
 IDIUse=1 WtCom= 1.00D+00 WtEn= 0.00D+00
 Coeff-Com: -0.544D-02 0.412D+00 0.215D+00 0.379D+00
 Coeff:     -0.544D-02 0.412D+00 0.215D+00 0.379D+00
 Gap=     0.075 Goal=   None    Shift=    0.000
 RMSDP=1.06D-06 MaxDP=5.21D-05 DE=-1.07D-05 OVMax= 1.82D-04

 Cycle  13  Pass 1  IDiag  1:
 RMSU=  4.52D-07    CP:  1.00D+00  1.01D+00  3.83D-01  5.88D-01
 E= -1633.15860261156     Delta-E=       -0.000000144575 Rises=F Damp=F
 DIIS: error= 1.04D-06 at cycle   5 NSaved=   5.
 NSaved= 5 IEnMin= 5 EnMin= -1633.15860261156     IErMin= 5 ErrMin= 1.04D-06
 ErrMax= 1.04D-06  0.00D+00 EMaxC= 1.00D-01 BMatC= 1.14D-09 BMatP= 1.36D-07
 IDIUse=1 WtCom= 1.00D+00 WtEn= 0.00D+00
 Coeff-Com: -0.240D-02 0.164D+00 0.823D-01 0.182D+00 0.574D+00
 Coeff:     -0.240D-02 0.164D+00 0.823D-01 0.182D+00 0.574D+00
 Gap=     0.075 Goal=   None    Shift=    0.000
 RMSDP=1.38D-07 MaxDP=6.47D-06 DE=-1.45D-07 OVMax= 1.85D-05

 Cycle  14  Pass 1  IDiag  1:
 RMSU=  1.27D-07    CP:  1.00D+00  1.01D+00  3.83D-01  6.14D-01  9.16D-01
 E= -1633.15860261232     Delta-E=       -0.000000000756 Rises=F Damp=F
 DIIS: error= 4.22D-07 at cycle   6 NSaved=   6.
 NSaved= 6 IEnMin= 6 EnMin= -1633.15860261232     IErMin= 6 ErrMin= 4.22D-07
 ErrMax= 4.22D-07  0.00D+00 EMaxC= 1.00D-01 BMatC= 2.50D-10 BMatP= 1.14D-09
 IDIUse=1 WtCom= 1.00D+00 WtEn= 0.00D+00
 Coeff-Com: -0.641D-03 0.387D-01 0.181D-01 0.528D-01 0.343D+00 0.548D+00
 Coeff:     -0.641D-03 0.387D-01 0.181D-01 0.528D-01 0.343D+00 0.548D+00
 Gap=     0.075 Goal=   None    Shift=    0.000
 RMSDP=6.45D-08 MaxDP=3.94D-06 DE=-7.56D-10 OVMax= 1.05D-05

 Cycle  15  Pass 1  IDiag  1:
 RMSU=  4.76D-08    CP:  1.00D+00  1.01D+00  3.82D-01  6.06D-01  9.57D-01
                    CP:  7.06D-01
 E= -1633.15860261270     Delta-E=       -0.000000000383 Rises=F Damp=F
 DIIS: error= 2.13D-07 at cycle   7 NSaved=   7.
 NSaved= 7 IEnMin= 7 EnMin= -1633.15860261270     IErMin= 7 ErrMin= 2.13D-07
 ErrMax= 2.13D-07  0.00D+00 EMaxC= 1.00D-01 BMatC= 6.69D-11 BMatP= 2.50D-10
 IDIUse=1 WtCom= 1.00D+00 WtEn= 0.00D+00
 Coeff-Com: -0.782D-04 0.135D-02-0.284D-03 0.843D-02 0.148D+00 0.382D+00
 Coeff-Com:  0.461D+00
 Coeff:     -0.782D-04 0.135D-02-0.284D-03 0.843D-02 0.148D+00 0.382D+00
 Coeff:      0.461D+00
 Gap=     0.075 Goal=   None    Shift=    0.000
 RMSDP=2.94D-08 MaxDP=2.03D-06 DE=-3.83D-10 OVMax= 5.10D-06

 Cycle  16  Pass 1  IDiag  1:
 RMSU=  1.74D-08    CP:  1.00D+00  1.01D+00  3.82D-01  6.10D-01  9.63D-01
                    CP:  7.85D-01  5.74D-01
 E= -1633.15860261252     Delta-E=        0.000000000185 Rises=F Damp=F
 DIIS: error= 6.73D-08 at cycle   8 NSaved=   8.
 NSaved= 8 IEnMin= 7 EnMin= -1633.15860261270     IErMin= 8 ErrMin= 6.73D-08
 ErrMax= 6.73D-08  0.00D+00 EMaxC= 1.00D-01 BMatC= 7.06D-12 BMatP= 6.69D-11
 IDIUse=1 WtCom= 1.00D+00 WtEn= 0.00D+00
 Coeff-Com:  0.411D-04-0.460D-02-0.276D-02-0.220D-02 0.434D-01 0.166D+00
 Coeff-Com:  0.294D+00 0.507D+00
 Coeff:      0.411D-04-0.460D-02-0.276D-02-0.220D-02 0.434D-01 0.166D+00
 Coeff:      0.294D+00 0.507D+00
 Gap=     0.075 Goal=   None    Shift=    0.000
 RMSDP=9.06D-09 MaxDP=5.33D-07 DE= 1.85D-10 OVMax= 6.86D-07

 SCF Done:  E(RB3LYP) =  -1633.15860261     A.U. after   16 cycles
            NFock= 16  Conv=0.91D-08     -V/T= 2.0090
 KE= 1.618641844824D+03 PE=-1.051508590619D+04 EE= 3.918464453515D+03
 Leave Link  502 at Fri May 15 16:54:14 2020, MaxMem=   536870912 cpu:      3023.6
 (Enter /pbs_home/pkowalski/g09d01/g09/l601.exe)
 Copying SCF densities to generalized density rwf, IOpCl= 0 IROHF=0.

 **********************************************************************

            Population analysis using the SCF density.

 **********************************************************************

 Orbital symmetries:
       Occupied  (A) (A) (A) (A) (A) (A) (A) (A) (A) (A) (A) (A)
                 (A) (A) (A) (A) (A) (A) (A) (A) (A) (A) (A) (A)
                 (A) (A) (A) (A) (A) (A) (A) (A) (A) (A) (A) (A)
                 (A) (A) (A) (A) (A) (A) (A) (A) (A) (A) (A) (A)
                 (A) (A) (A) (A) (A) (A) (A) (A) (A) (A) (A) (A)
                 (A) (A) (A) (A) (A) (A) (A) (A) (A) (A) (A) (A)
                 (A) (A) (A) (A) (A) (A) (A) (A) (A) (A) (A) (A)
                 (A) (A) (A) (A) (A) (A) (A) (A) (A) (A) (A) (A)
                 (A) (A) (A) (A) (A) (A) (A) (A) (A) (A) (A) (A)
                 (A) (A) (A)
       Virtual   (A) (A) (A) (A) (A) (A) (A) (A) (A) (A) (A) (A)
                 (A) (A) (A) (A) (A) (A) (A) (A) (A) (A) (A) (A)
                 (A) (A) (A) (A) (A) (A) (A) (A) (A) (A) (A) (A)
                 (A) (A) (A) (A) (A) (A) (A) (A) (A) (A) (A) (A)
                 (A) (A) (A) (A) (A) (A) (A) (A) (A) (A) (A) (A)
                 (A) (A) (A) (A) (A) (A) (A) (A) (A) (A) (A) (A)
                 (A) (A) (A) (A) (A) (A) (A) (A) (A) (A) (A) (A)
                 (A) (A) (A) (A) (A) (A) (A) (A) (A) (A) (A) (A)
                 (A) (A) (A) (A) (A) (A) (A) (A) (A) (A) (A) (A)
                 (A) (A) (A) (A) (A) (A) (A) (A) (A) (A) (A) (A)
                 (A) (A) (A) (A) (A) (A) (A) (A) (A) (A) (A) (A)
                 (A) (A) (A) (A) (A) (A) (A) (A) (A) (A) (A) (A)
                 (A) (A) (A) (A) (A) (A) (A) (A) (A) (A) (A) (A)
                 (A) (A) (A) (A) (A) (A) (A) (A) (A) (A) (A) (A)
                 (A) (A) (A) (A) (A) (A) (A) (A) (A) (A) (A) (A)
                 (A) (A) (A) (A) (A) (A) (A) (A) (A) (A) (A) (A)
                 (A) (A) (A) (A) (A) (A) (A) (A) (A) (A) (A) (A)
                 (A) (A) (A) (A) (A) (A) (A) (A) (A) (A) (A) (A)
                 (A) (A) (A) (A) (A) (A) (A) (A) (A) (A) (A) (A)
                 (A) (A) (A) (A) (A) (A) (A) (A) (A) (A) (A) (A)
                 (A) (A) (A) (A) (A) (A) (A) (A) (A) (A) (A) (A)
                 (A) (A) (A) (A) (A) (A) (A) (A) (A) (A) (A) (A)
                 (A) (A) (A) (A) (A) (A) (A) (A) (A) (A) (A) (A)
                 (A) (A) (A) (A) (A) (A) (A) (A) (A) (A) (A) (A)
                 (A) (A) (A) (A) (A) (A) (A) (A) (A) (A) (A) (A)
                 (A) (A) (A) (A) (A) (A) (A) (A) (A) (A) (A) (A)
                 (A) (A) (A) (A) (A) (A) (A) (A) (A) (A) (A) (A)
                 (A) (A) (A) (A) (A) (A) (A) (A) (A) (A) (A) (A)
                 (A) (A) (A) (A) (A) (A) (A) (A) (A) (A) (A) (A)
                 (A) (A) (A) (A) (A) (A) (A) (A) (A) (A) (A) (A)
                 (A) (A) (A) (A) (A) (A) (A) (A) (A) (A) (A) (A)
                 (A) (A) (A) (A) (A) (A) (A) (A) (A) (A) (A) (A)
                 (A) (A) (A) (A) (A) (A) (A) (A) (A)
 The electronic state is 1-A.
 Alpha  occ. eigenvalues --  -24.71984 -24.71878 -24.71837 -24.71798 -24.71777
 Alpha  occ. eigenvalues --  -24.71429 -19.18723 -19.18656 -10.38088 -10.37907
 Alpha  occ. eigenvalues --  -10.37865 -10.27887 -10.27846 -10.26757 -10.26647
 Alpha  occ. eigenvalues --  -10.24183 -10.24083 -10.23135 -10.23090 -10.21584
 Alpha  occ. eigenvalues --  -10.21446 -10.21275 -10.21219 -10.21199 -10.21005
 Alpha  occ. eigenvalues --  -10.20856 -10.20733 -10.20544 -10.20402 -10.20191
 Alpha  occ. eigenvalues --  -10.20180  -1.26108  -1.24392  -1.23314  -1.19927
 Alpha  occ. eigenvalues --   -1.19185  -1.18669  -1.11418  -1.10390  -0.89468
 Alpha  occ. eigenvalues --   -0.87350  -0.87132  -0.84688  -0.80845  -0.78753
 Alpha  occ. eigenvalues --   -0.76701  -0.75826  -0.74843  -0.74056  -0.73966
 Alpha  occ. eigenvalues --   -0.70244  -0.68370  -0.65076  -0.64791  -0.64500
 Alpha  occ. eigenvalues --   -0.63026  -0.62115  -0.61477  -0.59237  -0.58961
 Alpha  occ. eigenvalues --   -0.58234  -0.57595  -0.57226  -0.55517  -0.55231
 Alpha  occ. eigenvalues --   -0.54072  -0.53414  -0.52744  -0.52155  -0.50149
 Alpha  occ. eigenvalues --   -0.50031  -0.49392  -0.48326  -0.47251  -0.46537
 Alpha  occ. eigenvalues --   -0.46259  -0.45675  -0.45344  -0.45106  -0.45041
 Alpha  occ. eigenvalues --   -0.44719  -0.44260  -0.43468  -0.43211  -0.42880
 Alpha  occ. eigenvalues --   -0.42634  -0.41884  -0.41828  -0.41718  -0.41351
 Alpha  occ. eigenvalues --   -0.41275  -0.40721  -0.40567  -0.39802  -0.39076
 Alpha  occ. eigenvalues --   -0.38907  -0.38831  -0.38089  -0.37561  -0.36724
 Alpha  occ. eigenvalues --   -0.35752  -0.35110  -0.34528  -0.34397  -0.33577
 Alpha  occ. eigenvalues --   -0.33298  -0.30389  -0.27979  -0.25757  -0.25179
 Alpha  occ. eigenvalues --   -0.19418
 Alpha virt. eigenvalues --   -0.11889  -0.04758  -0.01804  -0.01374   0.00008
 Alpha virt. eigenvalues --    0.02518   0.04839   0.05393   0.06044   0.06110
 Alpha virt. eigenvalues --    0.06916   0.08482   0.09533   0.09585   0.10246
 Alpha virt. eigenvalues --    0.11132   0.11486   0.11684   0.12415   0.12751
 Alpha virt. eigenvalues --    0.13110   0.13277   0.14532   0.15159   0.15377
 Alpha virt. eigenvalues --    0.15696   0.16554   0.16732   0.17826   0.18278
 Alpha virt. eigenvalues --    0.19864   0.20274   0.20666   0.21637   0.22133
 Alpha virt. eigenvalues --    0.22355   0.23170   0.24328   0.24664   0.25704
 Alpha virt. eigenvalues --    0.25950   0.26335   0.26929   0.28269   0.28555
 Alpha virt. eigenvalues --    0.29675   0.29955   0.29996   0.31043   0.31788
 Alpha virt. eigenvalues --    0.32282   0.32594   0.33440   0.35802   0.36233
 Alpha virt. eigenvalues --    0.36682   0.37138   0.39054   0.39282   0.39516
 Alpha virt. eigenvalues --    0.41246   0.41442   0.42284   0.42556   0.43812
 Alpha virt. eigenvalues --    0.44664   0.45476   0.45720   0.46019   0.46457
 Alpha virt. eigenvalues --    0.46762   0.47140   0.47756   0.48568   0.48598
 Alpha virt. eigenvalues --    0.49178   0.50130   0.50575   0.50672   0.51117
 Alpha virt. eigenvalues --    0.52107   0.52677   0.53318   0.53615   0.54246
 Alpha virt. eigenvalues --    0.54536   0.55115   0.55664   0.55843   0.57256
 Alpha virt. eigenvalues --    0.57684   0.58399   0.58905   0.59500   0.60431
 Alpha virt. eigenvalues --    0.61450   0.62326   0.62502   0.62911   0.63225
 Alpha virt. eigenvalues --    0.63420   0.63831   0.64417   0.64713   0.64934
 Alpha virt. eigenvalues --    0.65484   0.65755   0.66006   0.66390   0.67216
 Alpha virt. eigenvalues --    0.67596   0.68193   0.68893   0.69359   0.70535
 Alpha virt. eigenvalues --    0.71207   0.71378   0.71819   0.71885   0.72430
 Alpha virt. eigenvalues --    0.72628   0.72914   0.73953   0.74926   0.75086
 Alpha virt. eigenvalues --    0.75391   0.76152   0.76436   0.78482   0.78987
 Alpha virt. eigenvalues --    0.79214   0.81164   0.81334   0.85051   0.85993
 Alpha virt. eigenvalues --    0.86671   0.87837   0.88764   0.88823   0.89447
 Alpha virt. eigenvalues --    0.90163   0.91221   0.92404   0.93830   0.95700
 Alpha virt. eigenvalues --    0.97393   0.99150   0.99883   1.04438   1.05849
 Alpha virt. eigenvalues --    1.06327   1.07242   1.08053   1.08719   1.09488
 Alpha virt. eigenvalues --    1.10476   1.11679   1.12821   1.14014   1.14532
 Alpha virt. eigenvalues --    1.15130   1.16477   1.18459   1.19116   1.19506
 Alpha virt. eigenvalues --    1.20288   1.21056   1.22107   1.22238   1.23392
 Alpha virt. eigenvalues --    1.23898   1.24612   1.25179   1.25772   1.26471
 Alpha virt. eigenvalues --    1.27637   1.28137   1.28786   1.29401   1.30017
 Alpha virt. eigenvalues --    1.31289   1.32321   1.32740   1.33851   1.34689
 Alpha virt. eigenvalues --    1.35079   1.37322   1.38063   1.39849   1.41436
 Alpha virt. eigenvalues --    1.41667   1.42299   1.43122   1.44256   1.44643
 Alpha virt. eigenvalues --    1.47732   1.48124   1.49009   1.49095   1.50296
 Alpha virt. eigenvalues --    1.51017   1.52190   1.52916   1.54415   1.54503
 Alpha virt. eigenvalues --    1.54695   1.56987   1.59879   1.60917   1.61883
 Alpha virt. eigenvalues --    1.63062   1.65365   1.66236   1.67772   1.68192
 Alpha virt. eigenvalues --    1.68363   1.68439   1.70169   1.71048   1.71547
 Alpha virt. eigenvalues --    1.71694   1.72200   1.72540   1.72610   1.73219
 Alpha virt. eigenvalues --    1.73581   1.74555   1.74851   1.75586   1.75797
 Alpha virt. eigenvalues --    1.76748   1.77014   1.77387   1.77619   1.77832
 Alpha virt. eigenvalues --    1.78517   1.78941   1.79510   1.80282   1.81019
 Alpha virt. eigenvalues --    1.81342   1.82448   1.83148   1.84344   1.84497
 Alpha virt. eigenvalues --    1.85143   1.86070   1.87078   1.88154   1.88688
 Alpha virt. eigenvalues --    1.89332   1.90548   1.91017   1.93989   1.94293
 Alpha virt. eigenvalues --    1.94525   1.94859   1.95656   1.96453   1.97217
 Alpha virt. eigenvalues --    1.97987   1.98288   1.98635   1.99713   2.01406
 Alpha virt. eigenvalues --    2.02142   2.02954   2.03652   2.04773   2.05364
 Alpha virt. eigenvalues --    2.05399   2.07584   2.09100   2.10333   2.10990
 Alpha virt. eigenvalues --    2.11554   2.12286   2.12690   2.12784   2.13689
 Alpha virt. eigenvalues --    2.13868   2.15966   2.16356   2.17477   2.17948
 Alpha virt. eigenvalues --    2.18448   2.19593   2.20677   2.22038   2.22331
 Alpha virt. eigenvalues --    2.23080   2.23566   2.26634   2.26955   2.27652
 Alpha virt. eigenvalues --    2.27887   2.28453   2.28565   2.29747   2.32089
 Alpha virt. eigenvalues --    2.33580   2.35121   2.36640   2.37454   2.38173
 Alpha virt. eigenvalues --    2.39683   2.40979   2.42959   2.44033   2.44421
 Alpha virt. eigenvalues --    2.46098   2.47467   2.49063   2.51118   2.52280
 Alpha virt. eigenvalues --    2.53318   2.54166   2.55969   2.57078   2.57857
 Alpha virt. eigenvalues --    2.59316   2.60339   2.61471   2.62305   2.64267
 Alpha virt. eigenvalues --    2.65502   2.68351   2.70430   2.72797   2.73118
 Alpha virt. eigenvalues --    2.73792   2.75078   2.76019   2.77170   2.79965
 Alpha virt. eigenvalues --    2.80257   2.82829   2.83458   2.88998   2.90562
 Alpha virt. eigenvalues --    2.91401   2.92638   2.95031   2.95311   2.96841
 Alpha virt. eigenvalues --    2.97884   3.01643   3.01968   3.03088   3.03358
 Alpha virt. eigenvalues --    3.04307   3.04783   3.05079   3.05305   3.05609
 Alpha virt. eigenvalues --    3.05755   3.06749   3.07221   3.08989   3.09906
 Alpha virt. eigenvalues --    3.10812   3.12163   3.12418   3.14041   3.15353
 Alpha virt. eigenvalues --    3.16688   3.17718   3.18343   3.19443   3.19982
 Alpha virt. eigenvalues --    3.23630   3.24865   3.26204   3.30597   3.33494
 Alpha virt. eigenvalues --    3.34430   3.34937   3.36540   3.38705   3.39763
 Alpha virt. eigenvalues --    3.43976   3.50941   3.52110   3.53071   3.55388
 Alpha virt. eigenvalues --    3.64849   3.69700   3.71146   3.72818   3.75341
 Alpha virt. eigenvalues --    3.82604   3.83947   3.85388
          Condensed to atoms (all electrons):
               1          2          3          4          5          6
     1  C    5.658146   0.240649  -0.028503  -0.050335   0.219752   0.019669
     2  C    0.240649   5.581462   0.067304  -0.097281   0.022952   0.069038
     3  C   -0.028503   0.067304   5.224302   0.387155  -0.118396   0.229383
     4  O   -0.050335  -0.097281   0.387155   7.863726   0.296624  -0.055128
     5  C    0.219752   0.022952  -0.118396   0.296624   5.234645   0.002908
     6  C    0.019669   0.069038   0.229383  -0.055128   0.002908   5.223774
     7  C    0.284341  -0.070434   0.029900   0.007273  -0.085470  -0.000638
     8  C   -0.041304  -0.025944  -0.000400  -0.000069   0.007080   0.000003
     9  C   -0.050359   0.006160   0.000151   0.000463  -0.039836   0.000013
    10  C    0.007133   0.000890   0.000009   0.000001  -0.000393   0.000000
    11  C    0.016822  -0.000458   0.000006   0.000001  -0.000327   0.000000
    12  F   -0.010584  -0.001789  -0.000016   0.000000   0.000028   0.000000
    13  F   -0.002892  -0.005061  -0.000044   0.000000  -0.000097   0.000001
    14  F   -0.001552  -0.000010   0.000000   0.000000  -0.000017   0.000000
    15  F   -0.000103   0.000001   0.000000   0.000000   0.000000   0.000000
    16  F   -0.000084   0.000000   0.000000   0.000000  -0.000012   0.000000
    17  F   -0.000331  -0.000003   0.000000   0.000000  -0.000003   0.000000
    18  C   -0.025512   0.000145   0.001064  -0.059726   0.214783  -0.000032
    19  C   -0.032860   0.001444   0.000412   0.004321  -0.029611   0.000010
    20  C    0.007485  -0.001794   0.002184   0.004063  -0.067184  -0.000264
    21  H   -0.000923  -0.000038  -0.000042   0.000087   0.009410  -0.000001
    22  H   -0.003527   0.000971   0.001592   0.006720  -0.007776   0.000187
    23  H    0.007171  -0.003296   0.001742  -0.000879  -0.011734  -0.000076
    24  C   -0.048119  -0.002193  -0.000054  -0.050612   0.382168  -0.000432
    25  H    0.007648   0.000139  -0.000766  -0.000198  -0.008535   0.000048
    26  H   -0.007444  -0.001269   0.000196   0.004292  -0.002983   0.000015
    27  H   -0.004773   0.002556   0.001719  -0.001439  -0.001597  -0.000340
    28  C    0.001229  -0.170704   0.155526   0.003734  -0.000270   0.220402
    29  C    0.001249   0.000165  -0.000040  -0.000197   0.004537   0.000000
    30  C    0.000299  -0.000052  -0.000009   0.000031   0.000596   0.000000
    31  O    0.004020  -0.000190   0.000028   0.000131  -0.058658   0.000008
    32  C    0.000015   0.000000   0.000000   0.000008  -0.000142   0.000000
    33  C    0.019262   0.132843  -0.181114  -0.000198  -0.000403   0.120551
    34  C   -0.112952   0.236494   0.051795   0.006246   0.019872  -0.137766
    35  H   -0.020316  -0.074087   0.016932  -0.000086  -0.000151  -0.002637
    36  H   -0.000002  -0.002689   0.017344  -0.000056   0.000001  -0.076193
    37  H   -0.000529   0.016919  -0.001577   0.000005   0.000012   0.014724
    38  H   -0.000640   0.023728  -0.085142  -0.001285  -0.000184   0.451668
    39  C   -0.000007   0.000002   0.000000   0.000000  -0.000316   0.000000
    40  C    0.000002   0.000000   0.000000   0.000000  -0.000010   0.000000
    41  C    0.000000   0.000000   0.000000   0.000000   0.000017   0.000000
    42  H    0.000000   0.000000   0.000000   0.000000   0.000000   0.000000
    43  H    0.000000   0.000000   0.000000   0.000000   0.000000   0.000000
    44  H    0.000001   0.000000   0.000000   0.000000  -0.000028   0.000000
    45  H    0.000027   0.000000   0.000000   0.000000  -0.000010   0.000000
               7          8          9         10         11         12
     1  C    0.284341  -0.041304  -0.050359   0.007133   0.016822  -0.010584
     2  C   -0.070434  -0.025944   0.006160   0.000890  -0.000458  -0.001789
     3  C    0.029900  -0.000400   0.000151   0.000009   0.000006  -0.000016
     4  O    0.007273  -0.000069   0.000463   0.000001   0.000001   0.000000
     5  C   -0.085470   0.007080  -0.039836  -0.000393  -0.000327   0.000028
     6  C   -0.000638   0.000003   0.000013   0.000000   0.000000   0.000000
     7  C    5.988172  -0.122364   0.232098   0.004998   0.016374  -0.048047
     8  C   -0.122364   5.129595   0.056536   0.111366  -0.132826   0.325068
     9  C    0.232098   0.056536   5.906847  -0.006622  -0.043911  -0.004771
    10  C    0.004998   0.111366  -0.006622   4.893161   0.045751  -0.032332
    11  C    0.016374  -0.132826  -0.043911   0.045751   5.135105   0.010296
    12  F   -0.048047   0.325068  -0.004771  -0.032332   0.010296   8.991370
    13  F   -0.045621   0.320289   0.002987  -0.025222   0.004734  -0.030827
    14  F    0.012580  -0.047751  -0.000639   0.332385  -0.038208   0.000252
    15  F    0.005073  -0.041539   0.004442   0.349351  -0.039925  -0.000181
    16  F    0.002161   0.004053  -0.037218  -0.022893   0.308098  -0.000001
    17  F   -0.007763   0.010885  -0.047353  -0.034498   0.331693  -0.000424
    18  C   -0.041051   0.000049  -0.073667  -0.000554   0.007987  -0.000034
    19  C   -0.048452   0.010954   0.291026   0.013562  -0.046958  -0.000572
    20  C   -0.001683  -0.001138  -0.009050   0.000145  -0.001140  -0.000288
    21  H    0.000555   0.000037  -0.002814   0.000000  -0.000056  -0.000001
    22  H   -0.000605   0.000029   0.000277  -0.000005   0.000044   0.000000
    23  H   -0.002117   0.000918   0.007722  -0.000025  -0.000024   0.002273
    24  C   -0.006667  -0.000349  -0.004616  -0.000002  -0.000452  -0.000003
    25  H    0.000208   0.000022  -0.000453   0.000001  -0.000004   0.000000
    26  H    0.007802  -0.000159  -0.001874   0.000207  -0.000377   0.000002
    27  H   -0.002878  -0.000121   0.000561   0.000000   0.000034   0.000000
    28  C    0.000002   0.000012  -0.000003   0.000000   0.000000   0.000001
    29  C    0.008988  -0.000187  -0.071128  -0.000309  -0.016070  -0.000006
    30  C    0.000222   0.000005   0.028195   0.000012  -0.000513   0.000000
    31  O    0.000583   0.000003   0.006612   0.000001  -0.000054   0.000000
    32  C    0.000004   0.000000  -0.000638   0.000000   0.000010   0.000000
    33  C   -0.000417  -0.000027   0.000024  -0.000001   0.000000   0.000008
    34  C   -0.030823   0.003272   0.000172   0.000125  -0.000037   0.001364
    35  H   -0.003419   0.004285   0.000047   0.000756  -0.000141   0.002921
    36  H    0.000000   0.000000   0.000000   0.000000   0.000000   0.000000
    37  H    0.000010  -0.000008   0.000000   0.000000   0.000000  -0.000002
    38  H    0.000003   0.000000  -0.000001   0.000000   0.000000   0.000000
    39  C    0.000077   0.000004  -0.027169   0.000021   0.002212   0.000000
    40  C    0.000011   0.000000  -0.000359   0.000001   0.000027   0.000000
    41  C   -0.000001   0.000000   0.000020   0.000000  -0.000001   0.000000
    42  H    0.000000   0.000000   0.000005   0.000000  -0.000001   0.000000
    43  H    0.000000   0.000000   0.000000   0.000000   0.000000   0.000000
    44  H   -0.000001   0.000000   0.000004   0.000000   0.000000   0.000000
    45  H    0.000046  -0.000069  -0.001922   0.000414   0.001623   0.000000
              13         14         15         16         17         18
     1  C   -0.002892  -0.001552  -0.000103  -0.000084  -0.000331  -0.025512
     2  C   -0.005061  -0.000010   0.000001   0.000000  -0.000003   0.000145
     3  C   -0.000044   0.000000   0.000000   0.000000   0.000000   0.001064
     4  O    0.000000   0.000000   0.000000   0.000000   0.000000  -0.059726
     5  C   -0.000097  -0.000017   0.000000  -0.000012  -0.000003   0.214783
     6  C    0.000001   0.000000   0.000000   0.000000   0.000000  -0.000032
     7  C   -0.045621   0.012580   0.005073   0.002161  -0.007763  -0.041051
     8  C    0.320289  -0.047751  -0.041539   0.004053   0.010885   0.000049
     9  C    0.002987  -0.000639   0.004442  -0.037218  -0.047353  -0.073667
    10  C   -0.025222   0.332385   0.349351  -0.022893  -0.034498  -0.000554
    11  C    0.004734  -0.038208  -0.039925   0.308098   0.331693   0.007987
    12  F   -0.030827   0.000252  -0.000181  -0.000001  -0.000424  -0.000034
    13  F    8.975252  -0.001536   0.000063  -0.000001  -0.000001   0.000007
    14  F   -0.001536   8.981185  -0.034188  -0.001510   0.000252  -0.000007
    15  F    0.000063  -0.034188   8.950765   0.000035  -0.000058   0.000000
    16  F   -0.000001  -0.001510   0.000035   8.976251  -0.031786  -0.000026
    17  F   -0.000001   0.000252  -0.000058  -0.031786   8.984896  -0.000271
    18  C    0.000007  -0.000007   0.000000  -0.000026  -0.000271   5.241187
    19  C   -0.000123  -0.001022  -0.000087  -0.009913  -0.002652   0.201449
    20  C   -0.000002   0.000000   0.000000  -0.000001   0.000059   0.374551
    21  H    0.000000   0.000000   0.000000   0.000000   0.000010  -0.000141
    22  H    0.000000   0.000000   0.000000   0.000000  -0.000001  -0.006658
    23  H    0.000018   0.000000   0.000000   0.000003   0.000156  -0.005075
    24  C    0.000008  -0.000009   0.000000   0.000000  -0.000001  -0.070158
    25  H    0.000000   0.000000   0.000000   0.000000   0.000000  -0.007564
    26  H   -0.000004   0.000061   0.000000   0.000029   0.000004  -0.010906
    27  H    0.000000   0.000000   0.000000   0.000000   0.000000   0.009375
    28  C   -0.000001   0.000000   0.000000   0.000000   0.000000   0.000012
    29  C    0.000000   0.000012   0.000001  -0.001594  -0.002525   0.027194
    30  C    0.000000   0.000000   0.000000  -0.000010  -0.000008  -0.118711
    31  O    0.000000   0.000000   0.000000   0.000000   0.000000   0.297107
    32  C    0.000000   0.000000   0.000000  -0.000001   0.000000   0.002892
    33  C    0.000265   0.000000   0.000000   0.000000   0.000000  -0.000004
    34  C    0.000084  -0.000004   0.000000   0.000000   0.000000  -0.000321
    35  H    0.013605  -0.000010  -0.000005   0.000000   0.000000  -0.000004
    36  H    0.000000   0.000000   0.000000   0.000000   0.000000   0.000000
    37  H   -0.000009   0.000000   0.000000   0.000000   0.000000   0.000000
    38  H    0.000000   0.000000   0.000000   0.000000   0.000000  -0.000026
    39  C    0.000000  -0.000005   0.000000  -0.002393   0.000455   0.019797
    40  C    0.000000   0.000000   0.000000   0.000386   0.000001  -0.000454
    41  C    0.000000   0.000000   0.000000  -0.000001   0.000000  -0.000278
    42  H    0.000000   0.000000   0.000000  -0.000012   0.000000   0.000013
    43  H    0.000000   0.000000   0.000000   0.000000   0.000000   0.000002
    44  H    0.000000   0.000000   0.000000   0.000000   0.000000  -0.000181
    45  H    0.000000  -0.000014  -0.000002   0.019491   0.000359  -0.000203
              19         20         21         22         23         24
     1  C   -0.032860   0.007485  -0.000923  -0.003527   0.007171  -0.048119
     2  C    0.001444  -0.001794  -0.000038   0.000971  -0.003296  -0.002193
     3  C    0.000412   0.002184  -0.000042   0.001592   0.001742  -0.000054
     4  O    0.004321   0.004063   0.000087   0.006720  -0.000879  -0.050612
     5  C   -0.029611  -0.067184   0.009410  -0.007776  -0.011734   0.382168
     6  C    0.000010  -0.000264  -0.000001   0.000187  -0.000076  -0.000432
     7  C   -0.048452  -0.001683   0.000555  -0.000605  -0.002117  -0.006667
     8  C    0.010954  -0.001138   0.000037   0.000029   0.000918  -0.000349
     9  C    0.291026  -0.009050  -0.002814   0.000277   0.007722  -0.004616
    10  C    0.013562   0.000145   0.000000  -0.000005  -0.000025  -0.000002
    11  C   -0.046958  -0.001140  -0.000056   0.000044  -0.000024  -0.000452
    12  F   -0.000572  -0.000288  -0.000001   0.000000   0.002273  -0.000003
    13  F   -0.000123  -0.000002   0.000000   0.000000   0.000018   0.000008
    14  F   -0.001022   0.000000   0.000000   0.000000   0.000000  -0.000009
    15  F   -0.000087   0.000000   0.000000   0.000000   0.000000   0.000000
    16  F   -0.009913  -0.000001   0.000000   0.000000   0.000003   0.000000
    17  F   -0.002652   0.000059   0.000010  -0.000001   0.000156  -0.000001
    18  C    0.201449   0.374551  -0.000141  -0.006658  -0.005075  -0.070158
    19  C    5.676446  -0.043168  -0.005283   0.007041  -0.004168   0.003785
    20  C   -0.043168   4.573504   0.362168   0.368582   0.366613   0.012184
    21  H   -0.005283   0.362168   0.654780  -0.020905  -0.018627  -0.000324
    22  H    0.007041   0.368582  -0.020905   0.634799  -0.019259  -0.000055
    23  H   -0.004168   0.366613  -0.018627  -0.019259   0.637610  -0.000221
    24  C    0.003785   0.012184  -0.000324  -0.000055  -0.000221   4.563739
    25  H   -0.002565  -0.000030  -0.000021   0.000103  -0.000022   0.368717
    26  H    0.012079  -0.000113   0.000007  -0.000025  -0.000008   0.372492
    27  H   -0.001004  -0.000330   0.000010  -0.000021   0.000009   0.363317
    28  C    0.000000  -0.000022   0.000001  -0.000069   0.000007   0.000009
    29  C    0.233254  -0.005202   0.003133   0.000228  -0.001745  -0.001674
    30  C   -0.029294  -0.000139   0.002036  -0.000801   0.000303   0.001821
    31  O   -0.048646  -0.051853  -0.002085  -0.000151   0.004501   0.003503
    32  C    0.021237  -0.000365  -0.000392   0.000046   0.000012  -0.000185
    33  C    0.000000   0.000003   0.000000   0.000020  -0.000004   0.000010
    34  C   -0.000006  -0.000280   0.000006  -0.000041   0.000441  -0.000597
    35  H    0.000036  -0.000016   0.000000   0.000002   0.000078  -0.000001
    36  H    0.000000   0.000000   0.000000   0.000000   0.000000   0.000000
    37  H    0.000000   0.000000   0.000000   0.000000  -0.000001   0.000000
    38  H    0.000001  -0.000040  -0.000001   0.000136  -0.000007  -0.000006
    39  C   -0.114061  -0.000568  -0.000237   0.000022  -0.000025  -0.000043
    40  C    0.018202   0.000012   0.000008  -0.000001   0.000003   0.000012
    41  C    0.000831   0.000006  -0.000017   0.000001  -0.000001  -0.000021
    42  H   -0.000501   0.000000   0.000000   0.000000   0.000000   0.000000
    43  H    0.000003   0.000000  -0.000001   0.000000   0.000000   0.000000
    44  H   -0.000641  -0.000006   0.000000   0.000014   0.000000  -0.000034
    45  H   -0.020479   0.000016   0.000002   0.000000  -0.000003  -0.000004
              25         26         27         28         29         30
     1  C    0.007648  -0.007444  -0.004773   0.001229   0.001249   0.000299
     2  C    0.000139  -0.001269   0.002556  -0.170704   0.000165  -0.000052
     3  C   -0.000766   0.000196   0.001719   0.155526  -0.000040  -0.000009
     4  O   -0.000198   0.004292  -0.001439   0.003734  -0.000197   0.000031
     5  C   -0.008535  -0.002983  -0.001597  -0.000270   0.004537   0.000596
     6  C    0.000048   0.000015  -0.000340   0.220402   0.000000   0.000000
     7  C    0.000208   0.007802  -0.002878   0.000002   0.008988   0.000222
     8  C    0.000022  -0.000159  -0.000121   0.000012  -0.000187   0.000005
     9  C   -0.000453  -0.001874   0.000561  -0.000003  -0.071128   0.028195
    10  C    0.000001   0.000207   0.000000   0.000000  -0.000309   0.000012
    11  C   -0.000004  -0.000377   0.000034   0.000000  -0.016070  -0.000513
    12  F    0.000000   0.000002   0.000000   0.000001  -0.000006   0.000000
    13  F    0.000000  -0.000004   0.000000  -0.000001   0.000000   0.000000
    14  F    0.000000   0.000061   0.000000   0.000000   0.000012   0.000000
    15  F    0.000000   0.000000   0.000000   0.000000   0.000001   0.000000
    16  F    0.000000   0.000029   0.000000   0.000000  -0.001594  -0.000010
    17  F    0.000000   0.000004   0.000000   0.000000  -0.002525  -0.000008
    18  C   -0.007564  -0.010906   0.009375   0.000012   0.027194  -0.118711
    19  C   -0.002565   0.012079  -0.001004   0.000000   0.233254  -0.029294
    20  C   -0.000030  -0.000113  -0.000330  -0.000022  -0.005202  -0.000139
    21  H   -0.000021   0.000007   0.000010   0.000001   0.003133   0.002036
    22  H    0.000103  -0.000025  -0.000021  -0.000069   0.000228  -0.000801
    23  H   -0.000022  -0.000008   0.000009   0.000007  -0.001745   0.000303
    24  C    0.368717   0.372492   0.363317   0.000009  -0.001674   0.001821
    25  H    0.637681  -0.018996  -0.021220   0.000001   0.000569   0.001154
    26  H   -0.018996   0.630362  -0.018816  -0.000001  -0.003045   0.001323
    27  H   -0.021220  -0.018816   0.654952  -0.000011  -0.000017  -0.000028
    28  C    0.000001  -0.000001  -0.000011   5.122405   0.000000   0.000000
    29  C    0.000569  -0.003045  -0.000017   0.000000   5.537440   0.077970
    30  C    0.001154   0.001323  -0.000028   0.000000   0.077970   5.220055
    31  O    0.007189  -0.000863   0.000082   0.000000  -0.096485   0.386702
    32  C    0.000034  -0.000012  -0.000001   0.000000   0.065512   0.229642
    33  C   -0.000001   0.000001   0.000005   0.213865   0.000000   0.000000
    34  C    0.000020  -0.000016  -0.000175   0.108340   0.000002  -0.000001
    35  H    0.000000  -0.000001   0.000003   0.015101   0.000000   0.000000
    36  H    0.000000   0.000000   0.000000   0.447754   0.000000   0.000000
    37  H    0.000000   0.000000   0.000000  -0.075403   0.000000   0.000000
    38  H    0.000013   0.000000   0.000001  -0.082879   0.000000   0.000000
    39  C   -0.000052   0.000075   0.000003   0.000000   0.243230   0.053589
    40  C    0.000012  -0.000016   0.000000   0.000000   0.131123  -0.177885
    41  C   -0.000044   0.000010   0.000000   0.000000  -0.169465   0.154618
    42  H    0.000000   0.000000   0.000000   0.000000   0.016926  -0.001618
    43  H    0.000000   0.000000   0.000000   0.000000  -0.002625   0.017332
    44  H    0.000114  -0.000004   0.000000   0.000000   0.023529  -0.085077
    45  H    0.000002   0.000036   0.000000   0.000000  -0.073872   0.017009
              31         32         33         34         35         36
     1  C    0.004020   0.000015   0.019262  -0.112952  -0.020316  -0.000002
     2  C   -0.000190   0.000000   0.132843   0.236494  -0.074087  -0.002689
     3  C    0.000028   0.000000  -0.181114   0.051795   0.016932   0.017344
     4  O    0.000131   0.000008  -0.000198   0.006246  -0.000086  -0.000056
     5  C   -0.058658  -0.000142  -0.000403   0.019872  -0.000151   0.000001
     6  C    0.000008   0.000000   0.120551  -0.137766  -0.002637  -0.076193
     7  C    0.000583   0.000004  -0.000417  -0.030823  -0.003419   0.000000
     8  C    0.000003   0.000000  -0.000027   0.003272   0.004285   0.000000
     9  C    0.006612  -0.000638   0.000024   0.000172   0.000047   0.000000
    10  C    0.000001   0.000000  -0.000001   0.000125   0.000756   0.000000
    11  C   -0.000054   0.000010   0.000000  -0.000037  -0.000141   0.000000
    12  F    0.000000   0.000000   0.000008   0.001364   0.002921   0.000000
    13  F    0.000000   0.000000   0.000265   0.000084   0.013605   0.000000
    14  F    0.000000   0.000000   0.000000  -0.000004  -0.000010   0.000000
    15  F    0.000000   0.000000   0.000000   0.000000  -0.000005   0.000000
    16  F    0.000000  -0.000001   0.000000   0.000000   0.000000   0.000000
    17  F    0.000000   0.000000   0.000000   0.000000   0.000000   0.000000
    18  C    0.297107   0.002892  -0.000004  -0.000321  -0.000004   0.000000
    19  C   -0.048646   0.021237   0.000000  -0.000006   0.000036   0.000000
    20  C   -0.051853  -0.000365   0.000003  -0.000280  -0.000016   0.000000
    21  H   -0.002085  -0.000392   0.000000   0.000006   0.000000   0.000000
    22  H   -0.000151   0.000046   0.000020  -0.000041   0.000002   0.000000
    23  H    0.004501   0.000012  -0.000004   0.000441   0.000078   0.000000
    24  C    0.003503  -0.000185   0.000010  -0.000597  -0.000001   0.000000
    25  H    0.007189   0.000034  -0.000001   0.000020   0.000000   0.000000
    26  H   -0.000863  -0.000012   0.000001  -0.000016  -0.000001   0.000000
    27  H    0.000082  -0.000001   0.000005  -0.000175   0.000003   0.000000
    28  C    0.000000   0.000000   0.213865   0.108340   0.015101   0.447754
    29  C   -0.096485   0.065512   0.000000   0.000002   0.000000   0.000000
    30  C    0.386702   0.229642   0.000000  -0.000001   0.000000   0.000000
    31  O    7.862718  -0.055931   0.000000   0.000001   0.000000   0.000000
    32  C   -0.055931   5.223915   0.000000   0.000000   0.000000   0.000000
    33  C    0.000000   0.000000   5.143852   0.222504  -0.072099  -0.074260
    34  C    0.000001   0.000000   0.222504   5.270957   0.449267   0.015733
    35  H    0.000000   0.000000  -0.072099   0.449267   0.701652  -0.000245
    36  H    0.000000   0.000000  -0.074260   0.015733  -0.000245   0.704521
    37  H    0.000000   0.000000   0.439986  -0.068985  -0.012829  -0.012890
    38  H    0.000000   0.000000   0.015269  -0.002735   0.000028  -0.013603
    39  C    0.006038  -0.137236   0.000000   0.000000   0.000000   0.000000
    40  C   -0.000165   0.118799   0.000000   0.000000   0.000000   0.000000
    41  C    0.003727   0.221438   0.000000   0.000000   0.000000   0.000000
    42  H    0.000005   0.014822   0.000000   0.000000   0.000000   0.000000
    43  H   -0.000057  -0.076184   0.000000   0.000000   0.000000   0.000000
    44  H   -0.001252   0.451462   0.000000   0.000000   0.000000   0.000000
    45  H   -0.000092  -0.002605   0.000000   0.000000   0.000000   0.000000
              37         38         39         40         41         42
     1  C   -0.000529  -0.000640  -0.000007   0.000002   0.000000   0.000000
     2  C    0.016919   0.023728   0.000002   0.000000   0.000000   0.000000
     3  C   -0.001577  -0.085142   0.000000   0.000000   0.000000   0.000000
     4  O    0.000005  -0.001285   0.000000   0.000000   0.000000   0.000000
     5  C    0.000012  -0.000184  -0.000316  -0.000010   0.000017   0.000000
     6  C    0.014724   0.451668   0.000000   0.000000   0.000000   0.000000
     7  C    0.000010   0.000003   0.000077   0.000011  -0.000001   0.000000
     8  C   -0.000008   0.000000   0.000004   0.000000   0.000000   0.000000
     9  C    0.000000  -0.000001  -0.027169  -0.000359   0.000020   0.000005
    10  C    0.000000   0.000000   0.000021   0.000001   0.000000   0.000000
    11  C    0.000000   0.000000   0.002212   0.000027  -0.000001  -0.000001
    12  F   -0.000002   0.000000   0.000000   0.000000   0.000000   0.000000
    13  F   -0.000009   0.000000   0.000000   0.000000   0.000000   0.000000
    14  F    0.000000   0.000000  -0.000005   0.000000   0.000000   0.000000
    15  F    0.000000   0.000000   0.000000   0.000000   0.000000   0.000000
    16  F    0.000000   0.000000  -0.002393   0.000386  -0.000001  -0.000012
    17  F    0.000000   0.000000   0.000455   0.000001   0.000000   0.000000
    18  C    0.000000  -0.000026   0.019797  -0.000454  -0.000278   0.000013
    19  C    0.000000   0.000001  -0.114061   0.018202   0.000831  -0.000501
    20  C    0.000000  -0.000040  -0.000568   0.000012   0.000006   0.000000
    21  H    0.000000  -0.000001  -0.000237   0.000008  -0.000017   0.000000
    22  H    0.000000   0.000136   0.000022  -0.000001   0.000001   0.000000
    23  H   -0.000001  -0.000007  -0.000025   0.000003  -0.000001   0.000000
    24  C    0.000000  -0.000006  -0.000043   0.000012  -0.000021   0.000000
    25  H    0.000000   0.000013  -0.000052   0.000012  -0.000044   0.000000
    26  H    0.000000   0.000000   0.000075  -0.000016   0.000010   0.000000
    27  H    0.000000   0.000001   0.000003   0.000000   0.000000   0.000000
    28  C   -0.075403  -0.082879   0.000000   0.000000   0.000000   0.000000
    29  C    0.000000   0.000000   0.243230   0.131123  -0.169465   0.016926
    30  C    0.000000   0.000000   0.053589  -0.177885   0.154618  -0.001618
    31  O    0.000000   0.000000   0.006038  -0.000165   0.003727   0.000005
    32  C    0.000000   0.000000  -0.137236   0.118799   0.221438   0.014822
    33  C    0.439986   0.015269   0.000000   0.000000   0.000000   0.000000
    34  C   -0.068985  -0.002735   0.000000   0.000000   0.000000   0.000000
    35  H   -0.012829   0.000028   0.000000   0.000000   0.000000   0.000000
    36  H   -0.012890  -0.013603   0.000000   0.000000   0.000000   0.000000
    37  H    0.713572  -0.000228   0.000000   0.000000   0.000000   0.000000
    38  H   -0.000228   0.714701   0.000000   0.000000   0.000000   0.000000
    39  C    0.000000   0.000000   5.267799   0.223874   0.108928  -0.069230
    40  C    0.000000   0.000000   0.223874   5.145136   0.211934   0.440376
    41  C    0.000000   0.000000   0.108928   0.211934   5.124629  -0.075926
    42  H    0.000000   0.000000  -0.069230   0.440376  -0.075926   0.714892
    43  H    0.000000   0.000000   0.015589  -0.074240   0.447511  -0.012959
    44  H    0.000000   0.000000  -0.002727   0.015347  -0.082845  -0.000233
    45  H    0.000000   0.000000   0.448046  -0.070570   0.015140  -0.013086
              43         44         45
     1  C    0.000000   0.000001   0.000027
     2  C    0.000000   0.000000   0.000000
     3  C    0.000000   0.000000   0.000000
     4  O    0.000000   0.000000   0.000000
     5  C    0.000000  -0.000028  -0.000010
     6  C    0.000000   0.000000   0.000000
     7  C    0.000000  -0.000001   0.000046
     8  C    0.000000   0.000000  -0.000069
     9  C    0.000000   0.000004  -0.001922
    10  C    0.000000   0.000000   0.000414
    11  C    0.000000   0.000000   0.001623
    12  F    0.000000   0.000000   0.000000
    13  F    0.000000   0.000000   0.000000
    14  F    0.000000   0.000000  -0.000014
    15  F    0.000000   0.000000  -0.000002
    16  F    0.000000   0.000000   0.019491
    17  F    0.000000   0.000000   0.000359
    18  C    0.000002  -0.000181  -0.000203
    19  C    0.000003  -0.000641  -0.020479
    20  C    0.000000  -0.000006   0.000016
    21  H   -0.000001   0.000000   0.000002
    22  H    0.000000   0.000014   0.000000
    23  H    0.000000   0.000000  -0.000003
    24  C    0.000000  -0.000034  -0.000004
    25  H    0.000000   0.000114   0.000002
    26  H    0.000000  -0.000004   0.000036
    27  H    0.000000   0.000000   0.000000
    28  C    0.000000   0.000000   0.000000
    29  C   -0.002625   0.023529  -0.073872
    30  C    0.017332  -0.085077   0.017009
    31  O   -0.000057  -0.001252  -0.000092
    32  C   -0.076184   0.451462  -0.002605
    33  C    0.000000   0.000000   0.000000
    34  C    0.000000   0.000000   0.000000
    35  H    0.000000   0.000000   0.000000
    36  H    0.000000   0.000000   0.000000
    37  H    0.000000   0.000000   0.000000
    38  H    0.000000   0.000000   0.000000
    39  C    0.015589  -0.002727   0.448046
    40  C   -0.074240   0.015347  -0.070570
    41  C    0.447511  -0.082845   0.015140
    42  H   -0.012959  -0.000233  -0.013086
    43  H    0.705711  -0.013701  -0.000251
    44  H   -0.013701   0.715622   0.000028
    45  H   -0.000251   0.000028   0.701498
 Mulliken charges:
               1
     1  C   -0.051269
     2  C    0.053430
     3  C    0.227359
     4  O   -0.267392
     5  C    0.018755
     6  C   -0.078895
     7  C   -0.083029
     8  C    0.429789
     9  C   -0.119961
    10  C    0.362565
    11  C    0.440667
    12  F   -0.203704
    13  F   -0.205870
    14  F   -0.200244
    15  F   -0.193640
    16  F   -0.203052
    17  F   -0.201091
    18  C    0.023949
    19  C   -0.054031
    20  C    0.113098
    21  H    0.019657
    22  H    0.039088
    23  H    0.037735
    24  C    0.115066
    25  H    0.036794
    26  H    0.037941
    27  H    0.020146
    28  C    0.040962
    29  C    0.071125
    30  C    0.221230
    31  O   -0.266476
    32  C   -0.076156
    33  C    0.020058
    34  C   -0.031957
    35  H   -0.018664
    36  H   -0.005415
    37  H   -0.012769
    38  H   -0.018775
    39  C   -0.035693
    40  C    0.018436
    41  C    0.039789
    42  H   -0.013473
    43  H   -0.006133
    44  H   -0.019394
    45  H   -0.020556
 Sum of Mulliken charges =   0.00000
 Mulliken charges with hydrogens summed into heavy atoms:
               1
     1  C   -0.051269
     2  C    0.053430
     3  C    0.227359
     4  O   -0.267392
     5  C    0.018755
     6  C   -0.097669
     7  C   -0.083029
     8  C    0.429789
     9  C   -0.119961
    10  C    0.362565
    11  C    0.440667
    12  F   -0.203704
    13  F   -0.205870
    14  F   -0.200244
    15  F   -0.193640
    16  F   -0.203052
    17  F   -0.201091
    18  C    0.023949
    19  C   -0.054031
    20  C    0.209578
    24  C    0.209946
    28  C    0.035547
    29  C    0.071125
    30  C    0.221230
    31  O   -0.266476
    32  C   -0.095550
    33  C    0.007289
    34  C   -0.050621
    39  C   -0.056248
    40  C    0.004962
    41  C    0.033656
 Electronic spatial extent (au):  <R**2>=          10735.7417
 Charge=              0.0000 electrons
 Dipole moment (field-independent basis, Debye):
    X=              0.0395    Y=             -3.9638    Z=             -0.0136  Tot=              3.9641
 Quadrupole moment (field-independent basis, Debye-Ang):
   XX=           -149.8898   YY=           -179.7651   ZZ=           -177.2109
   XY=             -0.4168   XZ=             -2.7804   YZ=              0.1402
 Traceless Quadrupole moment (field-independent basis, Debye-Ang):
   XX=             19.0654   YY=            -10.8098   ZZ=             -8.2556
   XY=             -0.4168   XZ=             -2.7804   YZ=              0.1402
 Octapole moment (field-independent basis, Debye-Ang**2):
  XXX=             -0.7777  YYY=             52.6675  ZZZ=             -0.0589  XYY=              1.5362
  XXY=            -21.2417  XXZ=             -6.9684  XZZ=              1.3499  YZZ=             25.3423
  YYZ=             -2.6731  XYZ=              3.0261
 Hexadecapole moment (field-independent basis, Debye-Ang**3):
 XXXX=          -6969.9707 YYYY=          -4936.2321 ZZZZ=           -834.8849 XXXY=             -0.4088
 XXXZ=           -112.8668 YYYX=             -2.5876 YYYZ=              1.8532 ZZZX=             16.1031
 ZZZY=             -2.0922 XXYY=          -1951.7939 XXZZ=          -1583.7044 YYZZ=           -985.0223
 XXYZ=              4.2095 YYXZ=            -15.7314 ZZXY=              0.8397
 N-N= 3.344821005239D+03 E-N=-1.051508591428D+04  KE= 1.618641844824D+03
 No NMR shielding tensors so no spin-rotation constants.
 Leave Link  601 at Fri May 15 16:54:15 2020, MaxMem=   536870912 cpu:         4.5
 (Enter /pbs_home/pkowalski/g09d01/g09/l701.exe)
 Compute integral first derivatives.
 ... and contract with generalized density number  0.
 R6Disp: Adding Grimme-D3 dispersion energy 1st derivatives to the gradient.
 Leave Link  701 at Fri May 15 16:54:16 2020, MaxMem=   536870912 cpu:         4.6
 (Enter /pbs_home/pkowalski/g09d01/g09/l702.exe)
 L702 exits ... SP integral derivatives will be done elsewhere.
 Leave Link  702 at Fri May 15 16:54:16 2020, MaxMem=   536870912 cpu:         0.2
 (Enter /pbs_home/pkowalski/g09d01/g09/l703.exe)
 Compute integral first derivatives, UseDBF=F ICtDFT=           0.
 Integral derivatives from FoFJK, PRISM(SPDF).
 Calling FoFJK, ICntrl=      2127 FMM=F ISym2X=0 I1Cent= 0 IOpClX= 0 NMat=1 NMatS=1 NMatT=0.
 FoFJK:  IHMeth= 1 ICntrl=    2127 DoSepK=F KAlg= 0 I1Cent=   0 FoldK=F
 IRaf=         0 NMat=   1 IRICut=       1 DoRegI=T DoRafI=F ISym2E= 0.
 FoFCou: FMM=F IPFlag=           0 FMFlag=      100000 FMFlg1=         800
         NFxFlg=           0 DoJE=F BraDBF=F KetDBF=F FulRan=T
         wScrn=  0.000000 ICntrl=    2127 IOpCl=  0 I1Cent=           0 NGrid=           0
         NMat0=    1 NMatS0=      1 NMatT0=    0 NMatD0=    1 NMtDS0=    0 NMtDT0=    0
 Symmetry not used in FoFCou.
 Leave Link  703 at Fri May 15 16:55:49 2020, MaxMem=   536870912 cpu:       739.8
 (Enter /pbs_home/pkowalski/g09d01/g09/l716.exe)
 Dipole        = 1.55411367D-02-1.55949411D+00-5.35474196D-03
 ***** Axes restored to original set *****
 -------------------------------------------------------------------
 Center     Atomic                   Forces (Hartrees/Bohr)
 Number     Number              X              Y              Z
 -------------------------------------------------------------------
      1        6           0.064246226    0.067985094    0.002201046
      2        6           0.037170749    0.018822390   -0.008107917
      3        6          -0.023974510   -0.018233344    0.001334892
      4        8          -0.032370740   -0.018865155    0.008143661
      5        6           0.034591502    0.002179314    0.006773213
      6        6          -0.003068772    0.001409111   -0.001348129
      7        6          -0.064042390   -0.059432896    0.019752782
      8        6          -0.017993647   -0.007367239   -0.012861260
      9        6          -0.035755576   -0.070734744    0.028499450
     10        6           0.029988740    0.032960478   -0.016913624
     11        6           0.003165328   -0.018058889    0.008173393
     12        9           0.010720145    0.000968678   -0.019929257
     13        9           0.001229908    0.003961454    0.025855370
     14        9          -0.010016562    0.014525633    0.022970879
     15        9          -0.011366964   -0.028910427   -0.003755602
     16        9          -0.013850524    0.013686780    0.010891242
     17        9           0.014838251   -0.004005712   -0.019406086
     18        6          -0.011257806    0.028708850   -0.016125040
     19        6           0.040019550    0.070922440   -0.045699966
     20        6          -0.005323263    0.005916556    0.007536457
     21        1          -0.001425906   -0.001404219   -0.007790034
     22        1           0.006673194    0.001337321   -0.002223242
     23        1           0.001512573   -0.007477929    0.000497471
     24        6           0.004134774   -0.007227863   -0.006221005
     25        1          -0.000563002    0.006894993   -0.000398641
     26        1          -0.007764173   -0.001016320    0.001606772
     27        1           0.001300653    0.000597961    0.007803732
     28        6           0.016760466   -0.000558815    0.003146986
     29        6           0.004382009    0.040744259   -0.009050596
     30        6          -0.007460448   -0.025852964    0.011579077
     31        8          -0.007513593   -0.038221614    0.004001959
     32        6           0.002262606   -0.001688551    0.001843169
     33        6           0.009023576   -0.006372294    0.004462171
     34        6          -0.021412085    0.002042975   -0.004681565
     35        1           0.005909036    0.004814378   -0.001537376
     36        1          -0.006933314   -0.000562953   -0.000925164
     37        1          -0.002969108    0.005786144   -0.002380673
     38        1          -0.002612698   -0.005968298    0.001566840
     39        6           0.009463685   -0.017623416    0.010772466
     40        6          -0.010067545    0.004595115   -0.004747850
     41        6          -0.006668361    0.013046622   -0.007282320
     42        1           0.006764182   -0.000030469    0.001474133
     43        1           0.002105940   -0.006058527    0.002928470
     44        1          -0.004880280   -0.004537622    0.000850135
     45        1           0.003028172    0.008303711   -0.003280419
 -------------------------------------------------------------------
 Cartesian Forces:  Max     0.070922440 RMS     0.019928105
 Leave Link  716 at Fri May 15 16:55:49 2020, MaxMem=   536870912 cpu:         0.3
 (Enter /pbs_home/pkowalski/g09d01/g09/l103.exe)

 GradGradGradGradGradGradGradGradGradGradGradGradGradGradGradGradGradGrad
 Berny optimization.
 FormGI is forming the generalized inverse of G from B-inverse, IUseBI=4.
 Internal  Forces:  Max     0.083366410 RMS     0.009546604
 Search for a local minimum.
 Step number   1 out of a maximum of  270
 All quantities printed in internal units (Hartrees-Bohrs-Radians)
 RMS Force = .95466D-02 SwitMx=.10000D-02 MixMth= 1
 Mixed Optimization -- RFO/linear search
 Second derivative matrix not updated -- first step.
 ITU=  0
     Eigenvalues ---    0.00230   0.00230   0.00531   0.00962   0.00972
     Eigenvalues ---    0.01092   0.01144   0.01171   0.01275   0.01354
     Eigenvalues ---    0.01956   0.01976   0.01978   0.01986   0.01995
     Eigenvalues ---    0.02002   0.02004   0.02008   0.02087   0.02090
     Eigenvalues ---    0.02091   0.02094   0.02102   0.02104   0.02127
     Eigenvalues ---    0.02131   0.02279   0.02288   0.04711   0.04760
     Eigenvalues ---    0.05035   0.05346   0.05380   0.05587   0.05598
     Eigenvalues ---    0.05883   0.06383   0.07627   0.07906   0.07962
     Eigenvalues ---    0.08191   0.08586   0.09039   0.09489   0.09648
     Eigenvalues ---    0.10324   0.11222   0.12046   0.12146   0.13554
     Eigenvalues ---    0.14178   0.16000   0.16000   0.16000   0.16000
     Eigenvalues ---    0.16000   0.16000   0.16000   0.16000   0.16000
     Eigenvalues ---    0.16000   0.16000   0.16000   0.16000   0.16000
     Eigenvalues ---    0.16664   0.17177   0.20045   0.22000   0.22000
     Eigenvalues ---    0.22531   0.22623   0.22631   0.23860   0.24223
     Eigenvalues ---    0.24492   0.24511   0.24864   0.24917   0.25636
     Eigenvalues ---    0.27650   0.27685   0.28123   0.28323   0.28398
     Eigenvalues ---    0.28566   0.31726   0.32454   0.32469   0.32548
     Eigenvalues ---    0.32550   0.32579   0.32585   0.32938   0.33410
     Eigenvalues ---    0.33799   0.35011   0.35723   0.35726   0.35727
     Eigenvalues ---    0.35728   0.35738   0.35740   0.36030   0.36323
     Eigenvalues ---    0.37094   0.37450   0.40180   0.40235   0.41468
     Eigenvalues ---    0.41487   0.43929   0.44016   0.44544   0.44626
     Eigenvalues ---    0.45781   0.45823   0.46121   0.46128   0.47329
     Eigenvalues ---    0.47361   0.47460   0.48281   0.48393   0.48448
     Eigenvalues ---    0.48453   0.48734   0.52311   0.52444
 RFO step:  Lambda=-6.59911403D-02 EMin= 2.30000000D-03
 Linear search not attempted -- first point.
 Maximum step size (   0.300) exceeded in Quadratic search.
    -- Step size scaled by   0.780
 Iteration  1 RMS(Cart)=  0.03047307 RMS(Int)=  0.00040120
 Iteration  2 RMS(Cart)=  0.00063657 RMS(Int)=  0.00017411
 Iteration  3 RMS(Cart)=  0.00000041 RMS(Int)=  0.00017411
 ITry= 1 IFail=0 DXMaxC= 1.34D-01 DCOld= 1.00D+10 DXMaxT= 3.00D-01 DXLimC= 3.00D+00 Rises=F
 Variable       Old X    -DE/DX   Delta X   Delta X   Delta X     New X
                                 (Linear)    (Quad)   (Total)
    R1        2.72527  -0.00490   0.00000  -0.00931  -0.00937   2.71590
    R2        2.86588   0.01069   0.00000   0.02145   0.02090   2.88679
    R3        2.79044  -0.08337   0.00000  -0.15918  -0.15885   2.63159
    R4        2.59592   0.03504   0.00000   0.05237   0.05251   2.64843
    R5        2.63541   0.00797   0.00000   0.01289   0.01288   2.64829
    R6        2.55507   0.00341   0.00000   0.00642   0.00658   2.56166
    R7        2.63442  -0.00317   0.00000  -0.00357  -0.00359   2.63083
    R8        2.62864   0.03274   0.00000   0.04683   0.04679   2.67543
    R9        2.94890  -0.01723   0.00000  -0.03414  -0.03472   2.91418
   R10        2.91276  -0.00283   0.00000  -0.00631  -0.00631   2.90645
   R11        2.65649  -0.00331   0.00000  -0.00623  -0.00622   2.65027
   R12        2.04490   0.00660   0.00000   0.01216   0.01216   2.05706
   R13        2.80831   0.00781   0.00000   0.01429   0.01430   2.82261
   R14        2.76230  -0.00505   0.00000  -0.01615  -0.01549   2.74682
   R15        2.90319   0.00469   0.00000   0.01148   0.01144   2.91463
   R16        2.61640  -0.01787   0.00000  -0.02540  -0.02540   2.59100
   R17        2.61460  -0.02325   0.00000  -0.03296  -0.03296   2.58164
   R18        2.81625   0.00677   0.00000   0.01291   0.01291   2.82916
   R19        2.80172  -0.08287   0.00000  -0.16096  -0.16062   2.64110
   R20        2.90881   0.00282   0.00000   0.00806   0.00810   2.91692
   R21        2.62661  -0.02876   0.00000  -0.04162  -0.04162   2.58499
   R22        2.61464  -0.03129   0.00000  -0.04435  -0.04435   2.57029
   R23        2.61164  -0.01891   0.00000  -0.02667  -0.02667   2.58498
   R24        2.61523  -0.02045   0.00000  -0.02902  -0.02902   2.58621
   R25        2.86880   0.01031   0.00000   0.02071   0.02019   2.88899
   R26        2.91871  -0.00293   0.00000  -0.00658  -0.00658   2.91213
   R27        2.62582   0.03266   0.00000   0.04659   0.04655   2.67237
   R28        2.73149  -0.00591   0.00000  -0.01123  -0.01128   2.72020
   R29        2.10021  -0.00768   0.00000  -0.01535  -0.01535   2.08487
   R30        2.09852  -0.00676   0.00000  -0.01347  -0.01347   2.08504
   R31        2.09797  -0.00743   0.00000  -0.01480  -0.01480   2.08317
   R32        2.09849  -0.00667   0.00000  -0.01330  -0.01330   2.08518
   R33        2.09786  -0.00781   0.00000  -0.01555  -0.01555   2.08231
   R34        2.09994  -0.00766   0.00000  -0.01530  -0.01530   2.08464
   R35        2.66503   0.00132   0.00000  -0.00025  -0.00022   2.66481
   R36        2.04510   0.00698   0.00000   0.01287   0.01287   2.05796
   R37        2.59917   0.03427   0.00000   0.05148   0.05161   2.65078
   R38        2.63706   0.00725   0.00000   0.01177   0.01176   2.64882
   R39        2.55387   0.00391   0.00000   0.00709   0.00724   2.56111
   R40        2.63433  -0.00312   0.00000  -0.00352  -0.00354   2.63079
   R41        2.65498  -0.00292   0.00000  -0.00553  -0.00552   2.64946
   R42        2.04493   0.00659   0.00000   0.01215   0.01215   2.05708
   R43        2.65549  -0.00763   0.00000  -0.01267  -0.01265   2.64284
   R44        2.04511   0.00692   0.00000   0.01276   0.01276   2.05788
   R45        2.04034   0.00745   0.00000   0.01363   0.01363   2.05397
   R46        2.65535  -0.00734   0.00000  -0.01221  -0.01219   2.64315
   R47        2.03580   0.00896   0.00000   0.01628   0.01628   2.05208
   R48        2.66350   0.00169   0.00000   0.00045   0.00047   2.66397
   R49        2.04517   0.00692   0.00000   0.01276   0.01276   2.05793
   R50        2.04511   0.00701   0.00000   0.01292   0.01292   2.05803
    A1        1.86266   0.00155   0.00000  -0.00280  -0.00309   1.85957
    A2        2.30401   0.00536   0.00000   0.01603   0.01659   2.32059
    A3        2.10563  -0.00673   0.00000  -0.01178  -0.01209   2.09354
    A4        1.84487   0.00238   0.00000   0.00466   0.00450   1.84937
    A5        2.30988   0.00558   0.00000   0.00963   0.00972   2.31960
    A6        2.12805  -0.00798   0.00000  -0.01453  -0.01450   2.11355
    A7        1.96978   0.00032   0.00000   0.00421   0.00426   1.97405
    A8        2.11337   0.00150   0.00000   0.00652   0.00644   2.11981
    A9        2.19999  -0.00182   0.00000  -0.01072  -0.01071   2.18928
   A10        1.92934  -0.00896   0.00000  -0.01974  -0.01996   1.90938
   A11        1.81650   0.00450   0.00000   0.01198   0.01212   1.82862
   A12        1.86753  -0.00532   0.00000  -0.00955  -0.00991   1.85762
   A13        1.93297   0.00219   0.00000   0.01016   0.01010   1.94307
   A14        1.98353  -0.00015   0.00000  -0.00339  -0.00335   1.98018
   A15        1.90179  -0.00209   0.00000  -0.00310  -0.00319   1.89861
   A16        1.95638   0.00117   0.00000  -0.00443  -0.00423   1.95215
   A17        2.06534  -0.00502   0.00000  -0.01320  -0.01322   2.05212
   A18        2.10871   0.00131   0.00000   0.00246   0.00247   2.11118
   A19        2.10913   0.00371   0.00000   0.01073   0.01075   2.11988
   A20        2.29781  -0.01110   0.00000  -0.01880  -0.01939   2.27842
   A21        2.05110   0.01199   0.00000   0.02607   0.02660   2.07770
   A22        1.89349  -0.00054   0.00000  -0.00024  -0.00042   1.89306
   A23        1.75349   0.00233   0.00000   0.01378   0.01388   1.76737
   A24        1.90839   0.00577   0.00000   0.02730   0.02747   1.93587
   A25        1.97754   0.00443   0.00000   0.02292   0.02267   2.00021
   A26        1.95027  -0.00333   0.00000  -0.01928  -0.01983   1.93044
   A27        1.93510  -0.00043   0.00000   0.00073   0.00027   1.93537
   A28        1.93279  -0.00768   0.00000  -0.03981  -0.04026   1.89253
   A29        1.91838   0.00058   0.00000  -0.00063  -0.00074   1.91764
   A30        2.06366   0.00994   0.00000   0.01817   0.01872   2.08238
   A31        2.28674  -0.01077   0.00000  -0.01845  -0.01890   2.26784
   A32        1.84675  -0.00346   0.00000  -0.01473  -0.01468   1.83207
   A33        1.87455   0.00027   0.00000   0.00164   0.00166   1.87621
   A34        1.98216   0.00223   0.00000   0.00828   0.00826   1.99043
   A35        1.88036   0.00042   0.00000   0.00219   0.00223   1.88259
   A36        1.97919   0.00222   0.00000   0.00838   0.00833   1.98752
   A37        1.89563  -0.00181   0.00000  -0.00617  -0.00618   1.88945
   A38        1.77138   0.00238   0.00000   0.01378   0.01385   1.78523
   A39        1.98873   0.00389   0.00000   0.02165   0.02137   2.01011
   A40        1.89520   0.00627   0.00000   0.02813   0.02833   1.92353
   A41        1.92655   0.00078   0.00000   0.00435   0.00379   1.93034
   A42        1.94998  -0.00493   0.00000  -0.02383  -0.02425   1.92573
   A43        1.92750  -0.00758   0.00000  -0.03972  -0.04015   1.88735
   A44        1.88662  -0.00405   0.00000  -0.00566  -0.00599   1.88064
   A45        1.94810   0.00199   0.00000  -0.00068  -0.00053   1.94757
   A46        1.99583  -0.00189   0.00000  -0.01004  -0.00997   1.98586
   A47        1.91893  -0.00017   0.00000   0.00115   0.00106   1.91999
   A48        1.81904   0.00501   0.00000   0.01334   0.01349   1.83252
   A49        1.89046  -0.00071   0.00000   0.00300   0.00296   1.89342
   A50        2.10496  -0.00680   0.00000  -0.01203  -0.01230   2.09266
   A51        2.30894   0.00588   0.00000   0.01802   0.01852   2.32745
   A52        1.85770   0.00111   0.00000  -0.00442  -0.00468   1.85302
   A53        1.92115  -0.00248   0.00000  -0.00835  -0.00837   1.91278
   A54        1.92357  -0.00253   0.00000  -0.00902  -0.00905   1.91452
   A55        1.95679  -0.00148   0.00000  -0.00505  -0.00507   1.95172
   A56        1.88496   0.00247   0.00000   0.00839   0.00835   1.89331
   A57        1.87921   0.00232   0.00000   0.00852   0.00851   1.88771
   A58        1.89618   0.00201   0.00000   0.00657   0.00654   1.90272
   A59        1.92135  -0.00193   0.00000  -0.00689  -0.00691   1.91444
   A60        1.95336  -0.00153   0.00000  -0.00520  -0.00522   1.94813
   A61        1.92059  -0.00215   0.00000  -0.00731  -0.00733   1.91326
   A62        1.89512   0.00176   0.00000   0.00586   0.00584   1.90096
   A63        1.88802   0.00198   0.00000   0.00667   0.00664   1.89466
   A64        1.88379   0.00212   0.00000   0.00771   0.00770   1.89149
   A65        2.10060   0.00820   0.00000   0.01677   0.01679   2.11740
   A66        2.09102  -0.00484   0.00000  -0.01095  -0.01096   2.08006
   A67        2.09154  -0.00336   0.00000  -0.00582  -0.00583   2.08572
   A68        1.84295   0.00301   0.00000   0.00600   0.00588   1.84883
   A69        2.31652   0.00464   0.00000   0.00773   0.00780   2.32432
   A70        2.12320  -0.00768   0.00000  -0.01396  -0.01393   2.10927
   A71        1.97156   0.00023   0.00000   0.00390   0.00397   1.97552
   A72        2.11529   0.00163   0.00000   0.00664   0.00658   2.12186
   A73        2.19634  -0.00186   0.00000  -0.01055  -0.01055   2.18579
   A74        1.92712  -0.00974   0.00000  -0.02171  -0.02187   1.90524
   A75        2.06598  -0.00503   0.00000  -0.01316  -0.01318   2.05280
   A76        2.10846   0.00122   0.00000   0.00210   0.00210   2.11057
   A77        2.10875   0.00382   0.00000   0.01107   0.01107   2.11982
   A78        2.10083   0.00371   0.00000   0.00470   0.00474   2.10556
   A79        2.09138  -0.00177   0.00000  -0.00205  -0.00207   2.08931
   A80        2.09097  -0.00194   0.00000  -0.00265  -0.00267   2.08831
   A81        2.05808  -0.00040   0.00000  -0.00023  -0.00023   2.05785
   A82        2.12285  -0.00187   0.00000  -0.00704  -0.00704   2.11581
   A83        2.10225   0.00227   0.00000   0.00727   0.00727   2.10952
   A84        2.06050  -0.00041   0.00000  -0.00044  -0.00044   2.06006
   A85        2.12765  -0.00278   0.00000  -0.01009  -0.01009   2.11755
   A86        2.09504   0.00319   0.00000   0.01055   0.01054   2.10558
   A87        2.10131   0.00373   0.00000   0.00497   0.00501   2.10631
   A88        2.09090  -0.00207   0.00000  -0.00319  -0.00320   2.08769
   A89        2.09098  -0.00166   0.00000  -0.00179  -0.00181   2.08917
   A90        2.10005   0.00777   0.00000   0.01595   0.01597   2.11602
   A91        2.09130  -0.00465   0.00000  -0.01063  -0.01064   2.08066
   A92        2.09183  -0.00312   0.00000  -0.00532  -0.00533   2.08650
    D1        0.03379   0.00254   0.00000   0.02332   0.02325   0.05704
    D2       -3.13817   0.00147   0.00000   0.01366   0.01358  -3.12459
    D3       -2.94568   0.00196   0.00000   0.01425   0.01404  -2.93163
    D4        0.16555   0.00089   0.00000   0.00459   0.00437   0.16992
    D5       -0.05155  -0.00363   0.00000  -0.02912  -0.02929  -0.08085
    D6       -2.15650  -0.00322   0.00000  -0.02675  -0.02681  -2.18330
    D7        1.98971  -0.00255   0.00000  -0.02130  -0.02128   1.96843
    D8        2.95018  -0.00190   0.00000  -0.01830  -0.01845   2.93173
    D9        0.84524  -0.00148   0.00000  -0.01593  -0.01596   0.82928
   D10       -1.29174  -0.00082   0.00000  -0.01048  -0.01043  -1.30217
   D11       -0.12749   0.00137   0.00000   0.00491   0.00482  -0.12267
   D12        2.67193   0.00345   0.00000   0.03498   0.03503   2.70696
   D13       -3.08842  -0.00008   0.00000  -0.00633  -0.00651  -3.09493
   D14       -0.28900   0.00200   0.00000   0.02373   0.02370  -0.26530
   D15       -0.00292  -0.00041   0.00000  -0.00918  -0.00911  -0.01202
   D16        3.12897  -0.00082   0.00000  -0.00894  -0.00886   3.12011
   D17       -3.11807   0.00026   0.00000  -0.00124  -0.00130  -3.11937
   D18        0.01382  -0.00015   0.00000  -0.00100  -0.00105   0.01276
   D19       -3.12274   0.00128   0.00000   0.01285   0.01281  -3.10992
   D20        0.01849   0.00125   0.00000   0.01194   0.01189   0.03038
   D21       -0.01559   0.00026   0.00000   0.00225   0.00230  -0.01329
   D22        3.12564   0.00023   0.00000   0.00134   0.00138   3.12702
   D23       -0.03275  -0.00173   0.00000  -0.00996  -0.00995  -0.04270
   D24        3.11913  -0.00132   0.00000  -0.01034  -0.01033   3.10880
   D25       -0.00309  -0.00004   0.00000  -0.00087  -0.00083  -0.00393
   D26       -3.14153   0.00012   0.00000  -0.00008  -0.00006  -3.14159
   D27        3.12743  -0.00049   0.00000  -0.00049  -0.00045   3.12699
   D28       -0.01100  -0.00033   0.00000   0.00030   0.00032  -0.01068
   D29        0.05096   0.00320   0.00000   0.02377   0.02377   0.07473
   D30        2.07612  -0.00050   0.00000   0.01797   0.01761   2.09374
   D31       -2.01187  -0.00071   0.00000   0.00719   0.00714  -2.00472
   D32       -1.01513   0.00309   0.00000   0.01109   0.01141  -1.00371
   D33        1.09731   0.00144   0.00000   0.00836   0.00848   1.10580
   D34       -3.03222   0.00063   0.00000   0.00408   0.00437  -3.02785
   D35       -3.01008   0.00099   0.00000   0.00424   0.00459  -3.00550
   D36       -0.89765  -0.00066   0.00000   0.00151   0.00165  -0.89599
   D37        1.25600  -0.00147   0.00000  -0.00277  -0.00246   1.25355
   D38        1.10717   0.00297   0.00000   0.01463   0.01481   1.12198
   D39       -3.06358   0.00133   0.00000   0.01190   0.01188  -3.05170
   D40       -0.90993   0.00051   0.00000   0.00762   0.00777  -0.90216
   D41       -3.10503  -0.00335   0.00000  -0.00938  -0.00957  -3.11459
   D42        1.06883  -0.00324   0.00000  -0.00861  -0.00880   1.06004
   D43       -1.02566  -0.00345   0.00000  -0.00999  -0.01017  -1.03583
   D44       -1.11699   0.00206   0.00000   0.00877   0.00875  -1.10823
   D45        3.05687   0.00217   0.00000   0.00954   0.00953   3.06640
   D46        0.96238   0.00196   0.00000   0.00816   0.00815   0.97053
   D47        1.09385   0.00113   0.00000  -0.00124  -0.00104   1.09281
   D48       -1.01548   0.00125   0.00000  -0.00047  -0.00027  -1.01575
   D49       -3.10997   0.00103   0.00000  -0.00185  -0.00164  -3.11162
   D50       -0.00512   0.00006   0.00000   0.00131   0.00133  -0.00379
   D51       -3.14111   0.00013   0.00000   0.00111   0.00111  -3.14001
   D52        3.13331  -0.00010   0.00000   0.00051   0.00054   3.13385
   D53       -0.00268  -0.00004   0.00000   0.00031   0.00031  -0.00236
   D54       -2.95637   0.00369   0.00000   0.02455   0.02431  -2.93206
   D55        1.27341   0.00404   0.00000   0.02883   0.02861   1.30202
   D56       -0.89163   0.00651   0.00000   0.04364   0.04366  -0.84797
   D57        0.50438  -0.00036   0.00000  -0.00786  -0.00803   0.49635
   D58       -1.54903  -0.00001   0.00000  -0.00358  -0.00374  -1.55277
   D59        2.56912   0.00246   0.00000   0.01123   0.01132   2.58044
   D60       -3.05065   0.00123   0.00000  -0.01489  -0.01539  -3.06604
   D61       -0.07076  -0.00134   0.00000  -0.02206  -0.02265  -0.09341
   D62       -0.17658   0.00017   0.00000   0.00369   0.00369  -0.17289
   D63        2.80331  -0.00240   0.00000  -0.00349  -0.00357   2.79974
   D64       -0.65188   0.00237   0.00000   0.01852   0.01845  -0.63344
   D65        1.35300   0.00133   0.00000   0.01475   0.01479   1.36778
   D66       -2.83389   0.00062   0.00000   0.01324   0.01328  -2.82061
   D67        1.37040   0.00891   0.00000   0.04951   0.04922   1.41962
   D68       -2.90791   0.00787   0.00000   0.04574   0.04556  -2.86234
   D69       -0.81161   0.00716   0.00000   0.04424   0.04406  -0.76755
   D70       -2.74746  -0.00383   0.00000  -0.01581  -0.01582  -2.76329
   D71       -0.74258  -0.00487   0.00000  -0.01958  -0.01948  -0.76207
   D72        1.35371  -0.00558   0.00000  -0.02109  -0.02098   1.33273
   D73       -0.23484   0.00055   0.00000   0.00440   0.00455  -0.23029
   D74       -2.30536  -0.00370   0.00000  -0.01955  -0.01957  -2.32494
   D75        1.82174  -0.00131   0.00000  -0.00438  -0.00415   1.81759
   D76        3.09588   0.00074   0.00000   0.00788   0.00785   3.10373
   D77        1.02535  -0.00351   0.00000  -0.01607  -0.01627   1.00908
   D78       -1.13073  -0.00112   0.00000  -0.00089  -0.00085  -1.13158
   D79       -0.20024   0.00193   0.00000   0.01713   0.01695  -0.18329
   D80        2.75440   0.00331   0.00000   0.02881   0.02875   2.78315
   D81        2.73935   0.00067   0.00000   0.01136   0.01120   2.75056
   D82       -0.58920   0.00206   0.00000   0.02304   0.02300  -0.56619
   D83        0.55080  -0.00219   0.00000  -0.01622  -0.01620   0.53460
   D84        2.66540   0.00402   0.00000   0.01864   0.01864   2.68403
   D85       -1.46577  -0.00866   0.00000  -0.04619  -0.04593  -1.51170
   D86       -1.45009  -0.00103   0.00000  -0.01200  -0.01207  -1.46216
   D87        0.66451   0.00519   0.00000   0.02286   0.02276   0.68727
   D88        2.81653  -0.00750   0.00000  -0.04198  -0.04180   2.77473
   D89        2.73465  -0.00043   0.00000  -0.01098  -0.01106   2.72359
   D90       -1.43394   0.00578   0.00000   0.02388   0.02378  -1.41016
   D91        0.71808  -0.00690   0.00000  -0.04096  -0.04079   0.67729
   D92        0.76269  -0.00004   0.00000  -0.00540  -0.00546   0.75722
   D93       -2.23506  -0.00183   0.00000  -0.01690  -0.01699  -2.25205
   D94       -1.36778   0.00018   0.00000  -0.00168  -0.00169  -1.36947
   D95        1.91766  -0.00161   0.00000  -0.01318  -0.01322   1.90444
   D96        2.89250  -0.00156   0.00000  -0.01271  -0.01283   2.87967
   D97       -0.10524  -0.00335   0.00000  -0.02421  -0.02436  -0.12960
   D98       -3.11566   0.00058   0.00000  -0.00328  -0.00309  -3.11875
   D99        1.09020   0.00065   0.00000  -0.00281  -0.00264   1.08756
   D100      -1.02433   0.00085   0.00000  -0.00148  -0.00130  -1.02563
   D101      -1.02213  -0.00333   0.00000  -0.01006  -0.01023  -1.03237
   D102      -3.09946  -0.00326   0.00000  -0.00960  -0.00978  -3.10924
   D103       1.06920  -0.00305   0.00000  -0.00826  -0.00845   1.06075
   D104       0.95523   0.00212   0.00000   0.00792   0.00793   0.96316
   D105      -1.12210   0.00220   0.00000   0.00838   0.00838  -1.11372
   D106       3.04656   0.00240   0.00000   0.00972   0.00972   3.05628
   D107       2.15261   0.00020   0.00000   0.01791   0.01758   2.17019
   D108       0.09654   0.00288   0.00000   0.02147   0.02149   0.11803
   D109      -1.94619   0.00089   0.00000   0.01211   0.01202  -1.93417
   D110      -2.89799   0.00157   0.00000   0.00746   0.00722  -2.89077
   D111       0.20834   0.00051   0.00000  -0.00052  -0.00073   0.20762
   D112       0.07602   0.00207   0.00000   0.01691   0.01686   0.09288
   D113      -3.10083   0.00102   0.00000   0.00894   0.00891  -3.09192
   D114       0.00300   0.00004   0.00000  -0.00006  -0.00008   0.00292
   D115      -3.13510   0.00004   0.00000  -0.00025  -0.00028  -3.13539
   D116       3.13899  -0.00003   0.00000   0.00012   0.00013   3.13912
   D117       0.00089  -0.00003   0.00000  -0.00007  -0.00007   0.00081
   D118      -0.01862   0.00002   0.00000  -0.00394  -0.00385  -0.02246
   D119       3.12061  -0.00050   0.00000  -0.00569  -0.00560   3.11500
   D120      -3.12979   0.00065   0.00000   0.00247   0.00243  -3.12736
   D121       0.00944   0.00013   0.00000   0.00072   0.00067   0.01011
   D122      -3.11405   0.00094   0.00000   0.00901   0.00894  -3.10510
   D123       0.03177   0.00054   0.00000   0.00483   0.00478   0.03656
   D124      -0.01235  -0.00003   0.00000   0.00039   0.00044  -0.01191
   D125       3.13347  -0.00043   0.00000  -0.00379  -0.00372   3.12975
   D126      -0.05354  -0.00170   0.00000  -0.01158  -0.01152  -0.06506
   D127       3.09056  -0.00116   0.00000  -0.00976  -0.00972   3.08084
   D128      -0.00124  -0.00013   0.00000  -0.00128  -0.00126  -0.00250
   D129       3.14059   0.00014   0.00000   0.00056   0.00057   3.14116
   D130       3.13766  -0.00072   0.00000  -0.00325  -0.00322   3.13445
   D131      -0.00370  -0.00045   0.00000  -0.00140  -0.00138  -0.00508
   D132      -0.00355   0.00000   0.00000   0.00069   0.00070  -0.00285
   D133       3.14077   0.00022   0.00000   0.00196   0.00196  -3.14045
   D134       3.13780  -0.00028   0.00000  -0.00116  -0.00114   3.13666
   D135      -0.00106  -0.00005   0.00000   0.00011   0.00012  -0.00094
   D136       0.00712  -0.00009   0.00000  -0.00150  -0.00153   0.00559
   D137      -3.13411  -0.00006   0.00000  -0.00059  -0.00061  -3.13472
   D138      -3.13795  -0.00008   0.00000  -0.00130  -0.00133  -3.13928
   D139       0.00400  -0.00006   0.00000  -0.00040  -0.00040   0.00359
   D140       0.00740  -0.00001   0.00000  -0.00078  -0.00080   0.00660
   D141      -3.13728  -0.00014   0.00000  -0.00178  -0.00180  -3.13908
   D142      -3.13834   0.00037   0.00000   0.00327   0.00328  -3.13506
   D143       0.00017   0.00024   0.00000   0.00227   0.00228   0.00245
   D144       0.00038   0.00009   0.00000   0.00037   0.00036   0.00075
   D145       3.13924  -0.00014   0.00000  -0.00091  -0.00091   3.13833
   D146      -3.13812   0.00022   0.00000   0.00137   0.00136  -3.13676
   D147       0.00074  -0.00001   0.00000   0.00009   0.00009   0.00083
         Item               Value     Threshold  Converged?
 Maximum Force            0.083366     0.000450     NO 
 RMS     Force            0.009547     0.000300     NO 
 Maximum Displacement     0.134223     0.001800     NO 
 RMS     Displacement     0.030543     0.001200     NO 
 Predicted change in Energy=-3.549324D-02
 Lowest energy point so far.  Saving SCF results.
 GradGradGradGradGradGradGradGradGradGradGradGradGradGradGradGradGradGrad

 Leave Link  103 at Fri May 15 16:55:49 2020, MaxMem=   536870912 cpu:         1.3
 (Enter /pbs_home/pkowalski/g09d01/g09/l202.exe)
                          Input orientation:                          
 ---------------------------------------------------------------------
 Center     Atomic      Atomic             Coordinates (Angstroms)
 Number     Number       Type             X           Y           Z
 ---------------------------------------------------------------------
      1          6           0       -1.647435   -0.120550   -0.547663
      2          6           0       -2.985775    0.221887   -0.944023
      3          6           0       -3.768404   -0.909468   -0.676265
      4          8           0       -3.054266   -1.940879   -0.162680
      5          6           0       -1.686707   -1.580173   -0.098677
      6          6           0       -5.139146   -0.918764   -0.919439
      7          6           0       -0.489353    0.631469   -0.367151
      8          6           0       -0.208855    2.068440   -0.662882
      9          6           0        0.540063    0.137072    0.532124
     10          6           0        1.325117    2.113839   -0.508829
     11          6           0        1.637860    1.147745    0.653689
     12          9           0       -0.810855    2.884650    0.259781
     13          9           0       -0.585321    2.476239   -1.911210
     14          9           0        1.868721    1.588459   -1.648860
     15          9           0        1.827766    3.365647   -0.334753
     16          9           0        2.905344    0.647020    0.535643
     17          9           0        1.548008    1.801481    1.852655
     18          6           0       -1.109609   -1.612522    1.331021
     19          6           0        0.298445   -1.019346    1.278874
     20          6           0       -1.983939   -0.809580    2.313682
     21          1           0       -1.529712   -0.834950    3.318781
     22          1           0       -2.988622   -1.261861    2.372433
     23          1           0       -2.082021    0.244868    2.007532
     24          6           0       -0.891297   -2.482035   -1.057582
     25          1           0       -0.960546   -3.531609   -0.724177
     26          1           0        0.170459   -2.190659   -1.102094
     27          1           0       -1.315181   -2.407654   -2.073314
     28          6           0       -5.714220    0.249850   -1.439572
     29          6           0        1.157863   -1.968385    1.936749
     30          6           0        0.352465   -3.079020    2.229114
     31          8           0       -0.937884   -2.917836    1.847264
     32          6           0        0.871757   -4.213811    2.846103
     33          6           0       -4.935363    1.395477   -1.703121
     34          6           0       -3.559191    1.394505   -1.454053
     35          1           0       -2.956436    2.277530   -1.649852
     36          1           0       -6.784741    0.271791   -1.638276
     37          1           0       -5.410104    2.290870   -2.101587
     38          1           0       -5.739365   -1.802031   -0.708454
     39          6           0        2.524599   -1.969738    2.247839
     40          6           0        3.055949   -3.103979    2.870348
     41          6           0        2.236853   -4.212617    3.165806
     42          1           0        4.114237   -3.131718    3.125697
     43          1           0        2.670582   -5.087459    3.648085
     44          1           0        0.236975   -5.069703    3.068517
     45          1           0        3.157444   -1.118535    2.015097
 ---------------------------------------------------------------------
                    Distance matrix (angstroms):
                    1          2          3          4          5
     1  C    0.000000
     2  C    1.437191   0.000000
     3  C    2.266591   1.401487   0.000000
     4  O    2.332592   2.300597   1.355570   0.000000
     5  C    1.527622   2.376890   2.262059   1.415776   0.000000
     6  C    3.601029   2.436944   1.392177   2.442157   3.609771
     7  C    1.392578   2.594738   3.636236   3.638346   2.529248
     8  C    2.621920   3.346653   4.640959   4.941782   3.976776
     9  C    2.453050   3.823315   4.595469   4.209493   2.881899
    10  C    3.718880   4.727861   5.925570   5.978257   4.783830
    11  C    3.720885   4.978744   5.935367   5.676452   4.365814
    12  F    3.222275   3.642763   4.900878   5.338267   4.564017
    13  F    3.119400   3.432161   4.808338   5.353875   4.577423
    14  F    4.061613   5.092195   6.242015   6.237048   5.008429
    15  F    4.927060   5.781402   7.050557   7.212702   6.071934
    16  F    4.742417   6.088960   6.959187   6.534664   5.142926
    17  F    4.434702   5.556232   6.481428   6.264803   5.070174
    18  C    2.458595   3.472878   3.404801   2.473995   1.542118
    19  C    2.816118   4.155482   4.513745   3.764036   2.480524
    20  C    2.962311   3.560933   3.483400   2.925372   2.549830
    21  H    3.933652   4.626935   4.580141   3.958272   3.501289
    22  H    3.410034   3.633235   3.166512   2.625294   2.811172
    23  H    2.617521   3.086904   3.373298   3.229948   2.814811
    24  C    2.531476   3.422123   3.300926   2.402527   1.538028
    25  H    3.484006   4.270670   3.842133   2.688748   2.174089
    26  H    2.810246   3.975824   4.163823   3.368048   2.197409
    27  H    2.769269   3.313710   3.196030   2.625418   2.173005
    28  C    4.179884   2.773222   2.390158   3.674928   4.622536
    29  C    4.178097   5.501443   5.676024   4.706420   3.519268
    30  C    4.523565   5.666448   5.489056   4.315305   3.438514
    31  O    3.750192   4.673649   4.291104   3.077887   2.477249
    32  C    5.883771   6.994357   6.697526   5.443588   4.706753
    33  C    3.800512   2.398841   2.780108   4.128288   4.688550
    34  C    2.602257   1.401416   2.440700   3.612116   3.767220
    35  H    2.946030   2.173643   3.429887   4.473950   4.347439
    36  H    5.266430   3.862204   3.379221   4.581456   5.638270
    37  H    4.731522   3.390872   3.868964   5.216994   5.732390
    38  H    4.426864   3.425492   2.163884   2.743520   4.104276
    39  C    5.351654   6.734644   7.019718   6.077432   4.836632
    40  C    6.534942   7.881196   7.997883   6.920028   5.799128
    41  C    6.754447   7.989454   7.857188   6.650981   5.742903
    42  H    7.467100   8.844177   9.029360   7.976149   6.815779
    43  H    7.805111   9.015042   8.810002   7.562855   6.732403
    44  H    6.412634   7.381567   6.882878   5.573369   5.090039
    45  H    5.536296   6.949264   7.433337   6.633574   5.305370
                    6          7          8          9         10
     6  C    0.000000
     7  C    4.932426   0.000000
     8  C    5.770354   1.493660   0.000000
     9  C    5.956109   1.453554   2.391464   0.000000
    10  C    7.152061   2.347295   1.542356   2.368016   0.000000
    11  C    7.257617   2.415303   2.447732   1.497129   1.543566
    12  F    5.881379   2.360769   1.371099   3.073814   2.397351
    13  F    5.766019   2.407593   1.366144   3.564838   2.397453
    14  F    7.478531   2.849407   2.349224   2.937439   1.367919
    15  F    8.199750   3.584106   2.436850   3.582367   1.360140
    16  F    8.323627   3.512726   3.627001   2.419631   2.395746
    17  F    7.733192   3.232229   3.079896   2.351598   2.392457
    18  C    4.667230   2.881667   4.282113   2.533917   4.816504
    19  C    5.866011   2.460734   3.682688   1.397611   3.750572
    20  C    4.518885   3.390763   4.504870   3.231204   5.240496
    21  H    5.567545   4.101076   5.101762   3.604754   5.612130
    22  H    3.947010   4.163696   5.294445   4.218456   6.189133
    23  H    4.389443   2.885337   3.737014   3.010610   4.629656
    24  C    4.528479   3.214368   4.618261   3.381668   5.131830
    25  H    4.932118   4.204844   5.650606   4.158045   6.094400
    26  H    5.462874   2.989966   4.298454   2.868032   4.495987
    27  H    4.262738   3.581795   4.821690   4.087281   5.464677
    28  C    1.402464   5.347425   5.849749   6.558685   7.341186
    29  C    6.993700   3.844544   4.992189   2.605302   4.761657
    30  C    6.688639   4.606190   5.930857   3.641184   5.950477
    31  O    5.413089   4.207419   5.629854   3.639558   5.999175
    32  C    7.820972   5.971127   7.276495   4.939100   7.176368
    33  C    2.451815   4.704841   4.886190   6.046502   6.413735
    34  C    2.851891   3.344770   3.507833   4.725454   5.026664
    35  H    3.938784   3.231306   2.926949   4.644145   4.434008
    36  H    2.154560   6.432499   6.886336   7.640782   8.392771
    37  H    3.431128   5.475004   5.401142   6.854178   6.923252
    38  H    1.088549   5.796641   6.750494   6.688077   8.079654
    39  C    8.358780   4.763230   5.678992   3.364627   5.070856
    40  C    9.289631   6.083103   7.063751   4.722434   6.452925
    41  C    9.052296   6.586285   7.751904   5.360520   7.372805
    42  H   10.338539   6.895985   7.751393   5.494209   6.964541
    43  H    9.961533   7.668992   8.836429   6.445467   8.423117
    44  H    7.876343   6.695874   8.066920   5.799626   8.098441
    45  H    8.802546   4.694331   5.353536   3.259823   4.491755
                   11         12         13         14         15
    11  C    0.000000
    12  F    3.027905   0.000000
    13  F    3.645016   2.220556   0.000000
    14  F    2.355687   3.535980   2.622843   0.000000
    15  F    2.435605   2.747208   3.016497   2.210645   0.000000
    16  F    1.367910   4.346634   4.638737   2.594793   3.051180
    17  F    1.368562   3.045445   4.378706   3.522619   2.703633
    18  C    3.953029   4.632641   5.244512   5.291165   6.015409
    19  C    2.623199   4.184529   4.814228   4.223511   4.916379
    20  C    4.438932   4.386566   5.531948   6.024560   6.243062
    21  H    4.589913   4.869257   6.261682   6.488430   6.501229
    22  H    5.492232   5.138046   6.172426   6.920181   7.206961
    23  H    4.060245   3.411589   4.751386   5.548225   5.523766
    24  C    4.743457   5.526592   5.040514   4.953406   6.489312
    25  H    5.526896   6.492993   6.135477   5.922406   7.449730
    26  H    4.047342   5.345694   4.796437   4.179088   5.848761
    27  H    5.366364   5.805701   4.940788   5.127018   6.799391
    28  C    7.696820   5.820048   5.611136   7.703030   8.234705
    29  C    3.403955   5.499093   6.131897   5.100300   5.836128
    30  C    4.690389   6.387249   6.991612   6.254845   7.091098
    31  O    4.958631   6.017065   6.583803   6.356620   7.203622
    32  C    5.842934   7.740051   8.337378   7.407090   8.275263
    33  C    6.987359   4.804392   4.487116   6.807036   7.175926
    34  C    5.613627   3.565264   3.197349   5.434868   5.844445
    35  H    5.262154   2.935780   2.393737   4.874111   5.079573
    36  H    8.772720   6.790947   6.585354   8.753065   9.243722
    37  H    7.653239   5.204010   4.832094   7.326639   7.527523
    38  H    8.061021   6.869692   6.805467   8.382289   9.170933
    39  C    3.611969   6.216327   6.836374   5.317444   5.968391
    40  C    5.000171   7.591503   8.201279   6.622064   7.323740
    41  C    5.950042   8.252557   8.858981   7.547782   8.357712
    42  H    5.527845   8.286537   8.882875   7.079464   7.708334
    43  H    6.993617   9.335712   9.935602   8.559702   9.382342
    44  H    6.815463   8.500511   9.078276   8.321501   9.234067
    45  H    3.049359   5.903730   6.507425   4.734259   5.234284
                   16         17         18         19         20
    16  F    0.000000
    17  F    2.215776   0.000000
    18  C    4.675255   4.357803   0.000000
    19  C    3.181995   3.138105   1.528788   0.000000
    20  C    5.402610   4.416428   1.541035   2.514777   0.000000
    21  H    5.441674   4.309600   2.175383   2.745429   1.103264
    22  H    6.461924   5.498659   2.176738   3.472678   1.103358
    23  H    5.215554   3.952739   2.202986   2.792096   1.102365
    24  C    5.171444   5.724351   2.551301   3.002327   3.918723
    25  H    5.830368   6.432321   2.815840   3.450903   4.205396
    26  H    4.267809   5.154159   2.809425   2.656569   4.268060
    27  H    5.826708   6.428678   3.501999   3.970938   4.716653
    28  C    8.851898   8.123193   5.687447   6.719594   5.396693
    29  C    3.443419   3.790934   2.373810   1.439470   3.369840
    30  C    4.823735   5.038883   2.257177   2.268950   3.258265
    31  O    5.403606   5.334008   1.414157   2.335774   2.399274
    32  C    5.753380   6.134166   3.603886   3.604095   4.475183
    33  C    8.188342   7.405571   5.735021   6.489716   5.450494
    34  C    6.804986   6.097821   4.774861   5.308193   4.640607
    35  H    6.464938   5.725747   5.237259   5.480974   5.117186
    36  H    9.938032   9.163038   6.676413   7.768418   6.311501
    37  H    8.877156   8.018157   6.746371   7.414349   6.391087
    38  H    9.070647   8.523519   5.062609   6.404468   4.921533
    39  C    3.150239   3.915609   3.765054   2.607279   4.655880
    40  C    4.420805   5.231933   4.684640   3.805564   5.565484
    41  C    5.566032   6.194211   4.617980   4.185083   5.488339
    42  H    4.738002   5.704615   5.728647   4.736364   6.575671
    43  H    6.528909   7.207027   5.633277   5.271597   6.461071
    44  H    6.798277   7.100022   4.096863   4.428543   4.863217
    45  H    2.317223   3.338138   4.349681   2.953936   5.159304
                   21         22         23         24         25
    21  H    0.000000
    22  H    1.790600   0.000000
    23  H    1.786177   1.795915   0.000000
    24  C    4.719429   4.201499   4.271855   0.000000
    25  H    4.892998   4.342101   4.793925   1.103431   0.000000
    26  H    4.926730   4.786940   4.547002   1.101911   1.794475
    27  H    5.620864   4.886503   4.927192   1.103142   1.791428
    28  C    6.428750   4.923975   5.007536   5.556050   6.116260
    29  C    3.227653   4.228751   3.924328   3.664547   3.743240
    30  C    3.125030   3.805978   4.126022   3.564507   3.263550
    31  O    2.618021   2.687672   3.367110   2.937723   2.643773
    32  C    4.172191   4.882714   5.413670   4.620191   4.070581
    33  C    6.464733   5.240362   4.820208   5.639706   6.405754
    34  C    5.645281   4.692955   3.935259   4.722542   5.617141
    35  H    6.034102   5.357901   4.274666   5.221977   6.211807
    36  H    7.308395   5.731352   5.950480   6.530961   7.015888
    37  H    7.362648   6.205024   5.669842   6.655087   7.456345
    38  H    5.905510   4.165361   4.994250   4.907959   5.082205
    39  C    4.344203   5.559876   5.116950   4.780858   4.839272
    40  C    5.135939   6.338625   6.193381   5.603231   5.407005
    41  C    5.061526   6.053263   6.313751   5.533285   5.081249
    42  H    6.096440   7.383386   7.144596   6.555706   6.382387
    43  H    5.986212   6.949034   7.328871   6.451241   5.892574
    44  H    4.595318   5.038717   5.894752   4.999372   4.264307
    45  H    4.873340   6.158113   5.413956   5.262394   5.503125
                   26         27         28         29         30
    26  H    0.000000
    27  H    1.788151   0.000000
    28  C    6.379610   5.178368   0.000000
    29  C    3.202957   4.731755   7.971551   0.000000
    30  C    3.452428   4.662903   7.832324   1.402731   0.000000
    31  O    3.233562   3.971595   6.606883   2.302524   1.355283
    32  C    4.491461   5.678518   9.036945   2.439410   1.392153
    33  C    6.268255   5.263703   1.410156   7.854402   7.965220
    34  C    5.185322   4.458192   2.440204   6.712463   6.991366
    35  H    5.481079   4.982368   3.429443   6.915125   7.395122
    36  H    7.397700   6.106126   1.089028   8.993562   8.782047
    37  H    7.226740   6.232601   2.167144   8.808382   8.988765
    38  H    5.935656   4.669371   2.178389   7.388946   6.882616
    39  C    4.100346   5.797245   9.295252   1.401695   2.439063
    40  C    4.994047   6.635619  10.331478   2.400815   2.778603
    41  C    5.154927   6.582038  10.214826   2.776937   2.390262
    42  H    5.857746   7.551991  11.352323   3.392211   3.867502
    43  H    6.099694   7.470078  11.165841   3.865955   3.379492
    44  H    5.068266   5.994508   9.167182   3.427405   2.163505
    45  H    4.448416   6.195265   9.618401   2.174100   3.428880
                   31         32         33         34         35
    31  O    0.000000
    32  C    2.439679   0.000000
    33  C    6.869479   9.267265   0.000000
    34  C    6.030441   8.341334   1.398530   0.000000
    35  H    6.579984   8.775317   2.167258   1.086915   0.000000
    36  H    7.517210   9.942447   2.164966   3.420322   4.321927
    37  H    7.919898  10.307875   1.088982   2.156073   2.494941
    38  H    5.552560   7.884066   3.443812   3.940421   5.027300
    39  C    3.612221   2.850556   9.087673   7.876207   7.954434
    40  C    4.126992   2.450105  10.248063   9.093782   9.248871
    41  C    3.673414   1.402034  10.324624   9.293925   9.606395
    42  H    5.215752   3.429691  11.211969  10.017100  10.102487
    43  H    4.579438   2.154578  11.336413  10.337201  10.675885
    44  H    2.739031   1.088562   9.556159   8.755027   9.297458
    45  H    4.476312   3.936454   9.254131   7.966402   7.895862
                   36         37         38         39         40
    36  H    0.000000
    37  H    2.486154   0.000000
    38  H    2.501623   4.336020   0.000000
    39  C   10.333933  10.001490   8.778434   0.000000
    40  C   11.338550  11.202615   9.584386   1.398696   0.000000
    41  C   11.161464  11.336521   9.189171   2.440485   1.409714
    42  H   12.372027  12.142571  10.656559   2.155871   1.089011
    43  H   12.085955  12.361065  10.025002   3.420845   2.165081
    44  H    9.999498  10.620617   7.788442   3.939102   3.442377
    45  H   10.683033  10.098218   9.329422   1.085913   2.164195
                   41         42         43         44         45
    41  C    0.000000
    42  H    2.166685   0.000000
    43  H    1.089065   2.486353   0.000000
    44  H    2.177975   4.335000   2.501731   0.000000
    45  H    3.427092   2.490340   4.319264   5.024994   0.000000
 Stoichiometry    C23H14F6O2
 Framework group  C1[X(C23H14F6O2)]
 Deg. of freedom   129
 Full point group                 C1      NOp   1
 RotChk:  IX=0 Diff= 5.28D-03
 Largest Abelian subgroup         C1      NOp   1
 Largest concise Abelian subgroup C1      NOp   1
                         Standard orientation:                         
 ---------------------------------------------------------------------
 Center     Atomic      Atomic             Coordinates (Angstroms)
 Number     Number       Type             X           Y           Z
 ---------------------------------------------------------------------
      1          6           0        1.368282   -0.366590    0.365913
      2          6           0        2.729174   -0.779131    0.157826
      3          6           0        2.714564   -2.180389    0.178570
      4          8           0        1.479724   -2.696345    0.394283
      5          6           0        0.557483   -1.640960    0.594419
      6          6           0        3.875929   -2.922057   -0.019704
      7          6           0        0.717469    0.857773    0.236878
      8          6           0        1.260260    2.221367   -0.040625
      9          6           0       -0.714601    0.872967   -0.011651
     10          6           0        0.032479    3.102694    0.267077
     11          6           0       -1.180253    2.280668   -0.218873
     12          9           0        1.625068    2.344543   -1.356549
     13          9           0        2.324235    2.579323    0.737947
     14          9           0       -0.058492    3.221043    1.626826
     15          9           0        0.099759    4.352270   -0.265853
     16          9           0       -2.306756    2.628873    0.474613
     17          9           0       -1.409736    2.511912   -1.548094
     18          6           0       -0.586701   -1.621324   -0.439305
     19          6           0       -1.384475   -0.334556   -0.227230
     20          6           0       -0.048250   -1.676116   -1.882169
     21          1           0       -0.890852   -1.636705   -2.593266
     22          1           0        0.498179   -2.621668   -2.039472
     23          1           0        0.625401   -0.831308   -2.100578
     24          6           0        0.025609   -1.714745    2.035667
     25          1           0       -0.531142   -2.656618    2.178716
     26          1           0       -0.640160   -0.867615    2.266603
     27          1           0        0.871101   -1.695677    2.743977
     28          6           0        5.066285   -2.216111   -0.246856
     29          6           0       -2.764707   -0.730621   -0.126401
     30          6           0       -2.764903   -2.133261   -0.142311
     31          8           0       -1.525241   -2.665673   -0.271023
     32          6           0       -3.944817   -2.863356   -0.028933
     33          6           0        5.087857   -0.806473   -0.278415
     34          6           0        3.915106   -0.071055   -0.079163
     35          1           0        3.926338    1.015391   -0.109025
     36          1           0        5.990016   -2.770330   -0.406674
     37          1           0        6.025968   -0.285067   -0.462711
     38          1           0        3.855334   -4.010267   -0.001940
     39          6           0       -3.960299   -0.013216    0.017266
     40          6           0       -5.151858   -0.737086    0.129304
     41          6           0       -5.142215   -2.146571    0.105807
     42          1           0       -6.096016   -0.205724    0.239604
     43          1           0       -6.080569   -2.691674    0.197542
     44          1           0       -3.932780   -3.951762   -0.042945
     45          1           0       -3.967883    1.072400    0.041516
 ---------------------------------------------------------------------
 Rotational constants (GHZ):      0.2044695      0.1520835      0.0969214
 Leave Link  202 at Fri May 15 16:55:49 2020, MaxMem=   536870912 cpu:         0.0
 (Enter /pbs_home/pkowalski/g09d01/g09/l301.exe)
 Basis read from rwf:  (5D, 7F)
 No pseudopotential information found on rwf file.
 There are   535 symmetry adapted cartesian basis functions of A   symmetry.
 There are   504 symmetry adapted basis functions of A   symmetry.
   504 basis functions,   873 primitive gaussians,   535 cartesian basis functions
   111 alpha electrons      111 beta electrons
       nuclear repulsion energy      3362.0760055918 Hartrees.
 IExCor=  402 DFT=T Ex+Corr=B3LYP ExCW=0 ScaHFX=  0.200000
 ScaDFX=  0.800000  0.720000  1.000000  0.810000 ScalE2=  1.000000  1.000000
 IRadAn=      0 IRanWt=     -1 IRanGd=            0 ICorTp=0 IEmpDi=131
 NAtoms=   45 NActive=   45 NUniq=   45 SFac= 1.00D+00 NAtFMM=   60 NAOKFM=F Big=F
 Integral buffers will be    131072 words long.
 Raffenetti 2 integral format.
 Two-electron integral symmetry is turned on.
 R6Disp:  Grimme-D3 Dispersion energy=       -0.0575231575 Hartrees.
 Nuclear repulsion after empirical dispersion term =     3362.0184824343 Hartrees.
 No density basis found on file   724.
 Leave Link  301 at Fri May 15 16:55:49 2020, MaxMem=   536870912 cpu:         0.6
 (Enter /pbs_home/pkowalski/g09d01/g09/l302.exe)
 NPDir=0 NMtPBC=     1 NCelOv=     1 NCel=       1 NClECP=     1 NCelD=      1
         NCelK=      1 NCelE2=     1 NClLst=     1 CellRange=     0.0.
 One-electron integrals computed using PRISM.
 NBasis=   504 RedAO= T EigKep=  2.55D-04  NBF=   504
 NBsUse=   504 1.00D-06 EigRej= -1.00D+00 NBFU=   504
 Precomputing XC quadrature grid using
 IXCGrd= 4 IRadAn=           0 IRanWt=          -1 IRanGd=           0 AccXCQ= 0.00D+00.
 Generated NRdTot=       0 NPtTot=           0 NUsed=           0 NTot=          32
 NSgBfM=   524   524   524   524   524 MxSgAt=    45 MxSgA2=    45.
 Leave Link  302 at Fri May 15 16:55:51 2020, MaxMem=   536870912 cpu:         9.8
 (Enter /pbs_home/pkowalski/g09d01/g09/l303.exe)
 DipDrv:  MaxL=1.
 Leave Link  303 at Fri May 15 16:55:51 2020, MaxMem=   536870912 cpu:         1.1
 (Enter /pbs_home/pkowalski/g09d01/g09/l401.exe)
 Initial guess from the checkpoint file:  "dae0068freq_open_b3lypd3.chk"
 B after Tr=     0.000000    0.000000    0.000000
         Rot=    0.999999   -0.001125   -0.000734   -0.000400 Ang=  -0.16 deg.
 Guess basis will be translated and rotated to current coordinates.
 JPrj=2 DoOrth=T DoCkMO=T.
 Generating alternative initial guess.
 ExpMin= 1.22D-01 ExpMax= 2.89D+03 ExpMxC= 4.35D+02 IAcc=1 IRadAn=         1 AccDes= 0.00D+00
 Harris functional with IExCor=  402 and IRadAn=       1 diagonalized for initial guess.
 HarFok:  IExCor=  402 AccDes= 0.00D+00 IRadAn=         1 IDoV= 1 UseB2=F ITyADJ=14
 ICtDFT=  3500011 ScaDFX=  1.000000  1.000000  1.000000  1.000000
 FoFCou: FMM=F IPFlag=           0 FMFlag=      100000 FMFlg1=           0
         NFxFlg=           0 DoJE=T BraDBF=F KetDBF=T FulRan=T
         wScrn=  0.000000 ICntrl=     500 IOpCl=  0 I1Cent=   200000004 NGrid=           0
         NMat0=    1 NMatS0=      1 NMatT0=    0 NMatD0=    1 NMtDS0=    0 NMtDT0=    0
 Petite list used in FoFCou.
 Harris En= -1633.06640097879    
 Leave Link  401 at Fri May 15 16:55:54 2020, MaxMem=   536870912 cpu:        26.5
 (Enter /pbs_home/pkowalski/g09d01/g09/l502.exe)
 Closed shell SCF:
 Using DIIS extrapolation, IDIIS=  1040.
 Integral symmetry usage will be decided dynamically.
 IVT=      885537 IEndB=      885537 NGot=   536870912 MDV=   536288776
 LenX=   536288776 LenY=   536002016
 Requested convergence on RMS density matrix=1.00D-08 within 128 cycles.
 Requested convergence on MAX density matrix=1.00D-06.
 Requested convergence on             energy=1.00D-06.
 No special actions if energy rises.
 Fock matrices will be formed incrementally for  20 cycles.
 Integral accuracy reduced to 1.0D-05 until final iterations.

 Cycle   1  Pass 0  IDiag  1:
 FoFJK:  IHMeth= 1 ICntrl=       0 DoSepK=F KAlg= 0 I1Cent=   0 FoldK=F
 IRaf= 770000000 NMat=   1 IRICut=       1 DoRegI=T DoRafI=F ISym2E= 0.
 FoFCou: FMM=F IPFlag=           0 FMFlag=      100000 FMFlg1=           0
         NFxFlg=           0 DoJE=F BraDBF=F KetDBF=F FulRan=T
         wScrn=  0.000000 ICntrl=       0 IOpCl=  0 I1Cent=           0 NGrid=           0
         NMat0=    1 NMatS0=      1 NMatT0=    0 NMatD0=    1 NMtDS0=    0 NMtDT0=    0
 Symmetry not used in FoFCou.
 E= -1633.18385936010    
 DIIS: error= 2.43D-03 at cycle   1 NSaved=   1.
 NSaved= 1 IEnMin= 1 EnMin= -1633.18385936010     IErMin= 1 ErrMin= 2.43D-03
 ErrMax= 2.43D-03  0.00D+00 EMaxC= 1.00D-01 BMatC= 1.16D-02 BMatP= 1.16D-02
 IDIUse=3 WtCom= 9.76D-01 WtEn= 2.43D-02
 Coeff-Com:  0.100D+01
 Coeff-En:   0.100D+01
 Coeff:      0.100D+01
 Gap=     0.591 Goal=   None    Shift=    0.000
 GapD=    0.591 DampG=2.000 DampE=1.000 DampFc=2.0000 IDamp=-1.
 RMSDP=9.04D-04 MaxDP=5.78D-02              OVMax= 3.11D-02

 Cycle   2  Pass 0  IDiag  1:
 RMSU=  9.03D-04    CP:  1.00D+00
 E= -1633.19316388618     Delta-E=       -0.009304526086 Rises=F Damp=F
 DIIS: error= 1.29D-03 at cycle   2 NSaved=   2.
 NSaved= 2 IEnMin= 2 EnMin= -1633.19316388618     IErMin= 2 ErrMin= 1.29D-03
 ErrMax= 1.29D-03  0.00D+00 EMaxC= 1.00D-01 BMatC= 1.94D-03 BMatP= 1.16D-02
 IDIUse=3 WtCom= 9.87D-01 WtEn= 1.29D-02
 Coeff-Com:  0.189D+00 0.811D+00
 Coeff-En:   0.000D+00 0.100D+01
 Coeff:      0.186D+00 0.814D+00
 Gap=     0.090 Goal=   None    Shift=    0.000
 RMSDP=3.08D-04 MaxDP=1.38D-02 DE=-9.30D-03 OVMax= 3.36D-02

 Cycle   3  Pass 0  IDiag  1:
 RMSU=  3.04D-04    CP:  1.00D+00  9.44D-01
 E= -1633.19157385301     Delta-E=        0.001590033169 Rises=F Damp=F
 DIIS: error= 1.85D-03 at cycle   3 NSaved=   3.
 NSaved= 3 IEnMin= 2 EnMin= -1633.19316388618     IErMin= 2 ErrMin= 1.29D-03
 ErrMax= 1.85D-03  0.00D+00 EMaxC= 1.00D-01 BMatC= 3.30D-03 BMatP= 1.94D-03
 IDIUse=3 WtCom= 1.88D-01 WtEn= 8.12D-01
 Coeff-Com:  0.542D-02 0.567D+00 0.428D+00
 Coeff-En:   0.000D+00 0.616D+00 0.384D+00
 Coeff:      0.102D-02 0.607D+00 0.392D+00
 Gap=     0.090 Goal=   None    Shift=    0.000
 RMSDP=1.98D-04 MaxDP=8.99D-03 DE= 1.59D-03 OVMax= 2.55D-02

 Cycle   4  Pass 0  IDiag  1:
 RMSU=  7.11D-05    CP:  1.00D+00  1.01D+00  4.29D-01
 E= -1633.19503750653     Delta-E=       -0.003463653520 Rises=F Damp=F
 DIIS: error= 3.20D-04 at cycle   4 NSaved=   4.
 NSaved= 4 IEnMin= 4 EnMin= -1633.19503750653     IErMin= 4 ErrMin= 3.20D-04
 ErrMax= 3.20D-04  0.00D+00 EMaxC= 1.00D-01 BMatC= 1.21D-04 BMatP= 1.94D-03
 IDIUse=3 WtCom= 9.97D-01 WtEn= 3.20D-03
 Coeff-Com: -0.725D-02 0.308D+00 0.215D+00 0.485D+00
 Coeff-En:   0.000D+00 0.000D+00 0.000D+00 0.100D+01
 Coeff:     -0.722D-02 0.307D+00 0.214D+00 0.486D+00
 Gap=     0.089 Goal=   None    Shift=    0.000
 RMSDP=4.19D-05 MaxDP=2.50D-03 DE=-3.46D-03 OVMax= 2.94D-03

 Cycle   5  Pass 0  IDiag  1:
 RMSU=  2.21D-05    CP:  1.00D+00  1.01D+00  3.96D-01  5.22D-01
 E= -1633.19513733161     Delta-E=       -0.000099825079 Rises=F Damp=F
 DIIS: error= 1.11D-04 at cycle   5 NSaved=   5.
 NSaved= 5 IEnMin= 5 EnMin= -1633.19513733161     IErMin= 5 ErrMin= 1.11D-04
 ErrMax= 1.11D-04  0.00D+00 EMaxC= 1.00D-01 BMatC= 1.35D-05 BMatP= 1.21D-04
 IDIUse=3 WtCom= 9.99D-01 WtEn= 1.11D-03
 Coeff-Com: -0.468D-02 0.964D-01 0.681D-01 0.276D+00 0.564D+00
 Coeff-En:   0.000D+00 0.000D+00 0.000D+00 0.659D-01 0.934D+00
 Coeff:     -0.468D-02 0.963D-01 0.680D-01 0.276D+00 0.565D+00
 Gap=     0.090 Goal=   None    Shift=    0.000
 RMSDP=1.20D-05 MaxDP=5.52D-04 DE=-9.98D-05 OVMax= 1.20D-03

 Cycle   6  Pass 0  IDiag  1:
 RMSU=  8.08D-06    CP:  1.00D+00  1.01D+00  4.06D-01  5.76D-01  6.63D-01
 E= -1633.19514807216     Delta-E=       -0.000010740545 Rises=F Damp=F
 DIIS: error= 3.17D-05 at cycle   6 NSaved=   6.
 NSaved= 6 IEnMin= 6 EnMin= -1633.19514807216     IErMin= 6 ErrMin= 3.17D-05
 ErrMax= 3.17D-05  0.00D+00 EMaxC= 1.00D-01 BMatC= 1.25D-06 BMatP= 1.35D-05
 IDIUse=1 WtCom= 1.00D+00 WtEn= 0.00D+00
 Coeff-Com: -0.177D-02 0.234D-01 0.177D-01 0.105D+00 0.309D+00 0.546D+00
 Coeff:     -0.177D-02 0.234D-01 0.177D-01 0.105D+00 0.309D+00 0.546D+00
 Gap=     0.090 Goal=   None    Shift=    0.000
 RMSDP=3.65D-06 MaxDP=1.63D-04 DE=-1.07D-05 OVMax= 2.94D-04

 Initial convergence to 1.0D-05 achieved.  Increase integral accuracy.
 Cycle   7  Pass 1  IDiag  1:
 E= -1633.19542109838     Delta-E=       -0.000273026221 Rises=F Damp=F
 DIIS: error= 1.35D-04 at cycle   1 NSaved=   1.
 NSaved= 1 IEnMin= 1 EnMin= -1633.19542109838     IErMin= 1 ErrMin= 1.35D-04
 ErrMax= 1.35D-04  0.00D+00 EMaxC= 1.00D-01 BMatC= 6.66D-06 BMatP= 6.66D-06
 IDIUse=3 WtCom= 9.99D-01 WtEn= 1.35D-03
 Coeff-Com:  0.100D+01
 Coeff-En:   0.100D+01
 Coeff:      0.100D+01
 Gap=     0.090 Goal=   None    Shift=    0.000
 RMSDP=3.65D-06 MaxDP=1.63D-04 DE=-2.73D-04 OVMax= 3.78D-04

 Cycle   8  Pass 1  IDiag  1:
 RMSU=  1.42D-04    CP:  1.00D+00
 E= -1633.19542751349     Delta-E=       -0.000006415117 Rises=F Damp=F
 DIIS: error= 2.04D-05 at cycle   2 NSaved=   2.
 NSaved= 2 IEnMin= 2 EnMin= -1633.19542751349     IErMin= 2 ErrMin= 2.04D-05
 ErrMax= 2.04D-05  0.00D+00 EMaxC= 1.00D-01 BMatC= 4.95D-07 BMatP= 6.66D-06
 IDIUse=1 WtCom= 1.00D+00 WtEn= 0.00D+00
 Coeff-Com:  0.904D-01 0.910D+00
 Coeff:      0.904D-01 0.910D+00
 Gap=     0.090 Goal=   None    Shift=    0.000
 RMSDP=5.59D-06 MaxDP=2.48D-04 DE=-6.42D-06 OVMax= 5.27D-04

 Cycle   9  Pass 1  IDiag  1:
 RMSU=  5.34D-06    CP:  1.00D+00  1.01D+00
 E= -1633.19542643353     Delta-E=        0.000001079967 Rises=F Damp=F
 DIIS: error= 3.85D-05 at cycle   3 NSaved=   3.
 NSaved= 3 IEnMin= 2 EnMin= -1633.19542751349     IErMin= 2 ErrMin= 2.04D-05
 ErrMax= 3.85D-05  0.00D+00 EMaxC= 1.00D-01 BMatC= 1.53D-06 BMatP= 4.95D-07
 IDIUse=1 WtCom= 1.00D+00 WtEn= 0.00D+00
 Coeff-Com: -0.549D-02 0.641D+00 0.364D+00
 Coeff:     -0.549D-02 0.641D+00 0.364D+00
 Gap=     0.090 Goal=   None    Shift=    0.000
 RMSDP=3.60D-06 MaxDP=1.87D-04 DE= 1.08D-06 OVMax= 3.82D-04

 Cycle  10  Pass 1  IDiag  1:
 RMSU=  8.78D-07    CP:  1.00D+00  1.01D+00  3.48D-01
 E= -1633.19542799355     Delta-E=       -0.000001560020 Rises=F Damp=F
 DIIS: error= 3.56D-06 at cycle   4 NSaved=   4.
 NSaved= 4 IEnMin= 4 EnMin= -1633.19542799355     IErMin= 4 ErrMin= 3.56D-06
 ErrMax= 3.56D-06  0.00D+00 EMaxC= 1.00D-01 BMatC= 1.75D-08 BMatP= 4.95D-07
 IDIUse=1 WtCom= 1.00D+00 WtEn= 0.00D+00
 Coeff-Com: -0.492D-02 0.373D+00 0.221D+00 0.410D+00
 Coeff:     -0.492D-02 0.373D+00 0.221D+00 0.410D+00
 Gap=     0.090 Goal=   None    Shift=    0.000
 RMSDP=3.77D-07 MaxDP=2.37D-05 DE=-1.56D-06 OVMax= 4.91D-05

 Cycle  11  Pass 1  IDiag  1:
 RMSU=  3.08D-07    CP:  1.00D+00  1.01D+00  3.70D-01  7.96D-01
 E= -1633.19542800896     Delta-E=       -0.000000015417 Rises=F Damp=F
 DIIS: error= 9.30D-07 at cycle   5 NSaved=   5.
 NSaved= 5 IEnMin= 5 EnMin= -1633.19542800896     IErMin= 5 ErrMin= 9.30D-07
 ErrMax= 9.30D-07  0.00D+00 EMaxC= 1.00D-01 BMatC= 8.84D-10 BMatP= 1.75D-08
 IDIUse=1 WtCom= 1.00D+00 WtEn= 0.00D+00
 Coeff-Com: -0.208D-02 0.136D+00 0.825D-01 0.219D+00 0.565D+00
 Coeff:     -0.208D-02 0.136D+00 0.825D-01 0.219D+00 0.565D+00
 Gap=     0.090 Goal=   None    Shift=    0.000
 RMSDP=1.41D-07 MaxDP=7.33D-06 DE=-1.54D-08 OVMax= 1.74D-05

 Cycle  12  Pass 1  IDiag  1:
 RMSU=  1.09D-07    CP:  1.00D+00  1.01D+00  3.70D-01  8.23D-01  7.26D-01
 E= -1633.19542800943     Delta-E=       -0.000000000470 Rises=F Damp=F
 DIIS: error= 3.92D-07 at cycle   6 NSaved=   6.
 NSaved= 6 IEnMin= 6 EnMin= -1633.19542800943     IErMin= 6 ErrMin= 3.92D-07
 ErrMax= 3.92D-07  0.00D+00 EMaxC= 1.00D-01 BMatC= 1.99D-10 BMatP= 8.84D-10
 IDIUse=1 WtCom= 1.00D+00 WtEn= 0.00D+00
 Coeff-Com: -0.628D-03 0.347D-01 0.220D-01 0.775D-01 0.357D+00 0.509D+00
 Coeff:     -0.628D-03 0.347D-01 0.220D-01 0.775D-01 0.357D+00 0.509D+00
 Gap=     0.090 Goal=   None    Shift=    0.000
 RMSDP=5.63D-08 MaxDP=2.47D-06 DE=-4.70D-10 OVMax= 8.07D-06

 Cycle  13  Pass 1  IDiag  1:
 RMSU=  3.98D-08    CP:  1.00D+00  1.01D+00  3.70D-01  8.18D-01  8.09D-01
                    CP:  7.24D-01
 E= -1633.19542800961     Delta-E=       -0.000000000173 Rises=F Damp=F
 DIIS: error= 1.48D-07 at cycle   7 NSaved=   7.
 NSaved= 7 IEnMin= 7 EnMin= -1633.19542800961     IErMin= 7 ErrMin= 1.48D-07
 ErrMax= 1.48D-07  0.00D+00 EMaxC= 1.00D-01 BMatC= 2.10D-11 BMatP= 1.99D-10
 IDIUse=1 WtCom= 1.00D+00 WtEn= 0.00D+00
 Coeff-Com: -0.358D-04-0.160D-02-0.335D-03 0.816D-02 0.108D+00 0.294D+00
 Coeff-Com:  0.592D+00
 Coeff:     -0.358D-04-0.160D-02-0.335D-03 0.816D-02 0.108D+00 0.294D+00
 Coeff:      0.592D+00
 Gap=     0.090 Goal=   None    Shift=    0.000
 RMSDP=1.90D-08 MaxDP=6.88D-07 DE=-1.73D-10 OVMax= 2.96D-06

 Cycle  14  Pass 1  IDiag  1:
 RMSU=  1.14D-08    CP:  1.00D+00  1.01D+00  3.70D-01  8.25D-01  8.07D-01
                    CP:  7.72D-01  6.98D-01
 E= -1633.19542800960     Delta-E=        0.000000000004 Rises=F Damp=F
 DIIS: error= 4.62D-08 at cycle   8 NSaved=   8.
 NSaved= 8 IEnMin= 7 EnMin= -1633.19542800961     IErMin= 8 ErrMin= 4.62D-08
 ErrMax= 4.62D-08  0.00D+00 EMaxC= 1.00D-01 BMatC= 4.01D-12 BMatP= 2.10D-11
 IDIUse=1 WtCom= 1.00D+00 WtEn= 0.00D+00
 Coeff-Com:  0.355D-04-0.423D-02-0.225D-02-0.249D-02 0.331D-01 0.138D+00
 Coeff-Com:  0.383D+00 0.454D+00
 Coeff:      0.355D-04-0.423D-02-0.225D-02-0.249D-02 0.331D-01 0.138D+00
 Coeff:      0.383D+00 0.454D+00
 Gap=     0.090 Goal=   None    Shift=    0.000
 RMSDP=5.92D-09 MaxDP=3.20D-07 DE= 3.64D-12 OVMax= 8.21D-07

 SCF Done:  E(RB3LYP) =  -1633.19542801     A.U. after   14 cycles
            NFock= 14  Conv=0.59D-08     -V/T= 2.0088
 KE= 1.618970242405D+03 PE=-1.054978059403D+04 EE= 3.935596441181D+03
 Leave Link  502 at Fri May 15 17:01:40 2020, MaxMem=   536870912 cpu:      2754.3
 (Enter /pbs_home/pkowalski/g09d01/g09/l701.exe)
 Compute integral first derivatives.
 ... and contract with generalized density number  0.
 R6Disp: Adding Grimme-D3 dispersion energy 1st derivatives to the gradient.
 Leave Link  701 at Fri May 15 17:01:41 2020, MaxMem=   536870912 cpu:         4.5
 (Enter /pbs_home/pkowalski/g09d01/g09/l702.exe)
 L702 exits ... SP integral derivatives will be done elsewhere.
 Leave Link  702 at Fri May 15 17:01:41 2020, MaxMem=   536870912 cpu:         0.2
 (Enter /pbs_home/pkowalski/g09d01/g09/l703.exe)
 Compute integral first derivatives, UseDBF=F ICtDFT=           0.
 Integral derivatives from FoFJK, PRISM(SPDF).
 Calling FoFJK, ICntrl=      2127 FMM=F ISym2X=0 I1Cent= 0 IOpClX= 0 NMat=1 NMatS=1 NMatT=0.
 FoFJK:  IHMeth= 1 ICntrl=    2127 DoSepK=F KAlg= 0 I1Cent=   0 FoldK=F
 IRaf=         0 NMat=   1 IRICut=       1 DoRegI=T DoRafI=F ISym2E= 0.
 FoFCou: FMM=F IPFlag=           0 FMFlag=      100000 FMFlg1=         800
         NFxFlg=           0 DoJE=F BraDBF=F KetDBF=F FulRan=T
         wScrn=  0.000000 ICntrl=    2127 IOpCl=  0 I1Cent=           0 NGrid=           0
         NMat0=    1 NMatS0=      1 NMatT0=    0 NMatD0=    1 NMtDS0=    0 NMtDT0=    0
 Symmetry not used in FoFCou.
 Leave Link  703 at Fri May 15 17:03:15 2020, MaxMem=   536870912 cpu:       753.6
 (Enter /pbs_home/pkowalski/g09d01/g09/l716.exe)
 Dipole        = 2.57719137D-03-1.45378094D+00 2.29654733D-02
 ***** Axes restored to original set *****
 -------------------------------------------------------------------
 Center     Atomic                   Forces (Hartrees/Bohr)
 Number     Number              X              Y              Z
 -------------------------------------------------------------------
      1        6           0.026029140    0.028958259   -0.001251870
      2        6           0.011913802    0.004065653   -0.006806445
      3        6          -0.007218141   -0.004402183   -0.000927927
      4        8          -0.016832270   -0.006261067    0.005126335
      5        6           0.020566484   -0.000765193    0.002783208
      6        6          -0.002060967    0.000321758   -0.000700217
      7        6          -0.031794476   -0.018035253    0.013335692
      8        6          -0.008232106   -0.002667986   -0.008106499
      9        6          -0.010845248   -0.029410412    0.015162964
     10        6           0.016852246    0.018653076   -0.009897331
     11        6           0.003966022   -0.008829904    0.001947650
     12        9           0.004705300    0.000573162   -0.007977713
     13        9           0.000375358    0.000797452    0.011117019
     14        9          -0.003968868    0.005661475    0.009203368
     15        9          -0.007160194   -0.014575346   -0.000041717
     16        9          -0.006137229    0.005356665    0.004410637
     17        9           0.005864375   -0.001795349   -0.007929565
     18        6          -0.008607475    0.016107214   -0.008243318
     19        6           0.019362661    0.027293499   -0.022016854
     20        6          -0.001559882    0.000481452    0.005145289
     21        1          -0.000371672   -0.000674255   -0.002748440
     22        1           0.002684086    0.000369179   -0.001241088
     23        1           0.000806485   -0.002899836   -0.000168006
     24        6          -0.001099708   -0.003831700   -0.003604358
     25        1          -0.000352464    0.002894203    0.000184940
     26        1          -0.002819765   -0.000126329    0.000828371
     27        1           0.000321573    0.000324459    0.002718099
     28        6           0.006800350    0.000982220    0.000945951
     29        6          -0.000110461    0.014573789    0.001973508
     30        6          -0.001066180   -0.006965766    0.005033301
     31        8          -0.000750778   -0.018862210    0.000239927
     32        6           0.001059657   -0.001414831    0.001208749
     33        6           0.001838796   -0.002745974    0.001905124
     34        6          -0.009213162   -0.000917331   -0.001313300
     35        1           0.002171625    0.000742727   -0.000695765
     36        1          -0.002480014   -0.000024660   -0.000380828
     37        1          -0.001224141    0.001648711   -0.000757532
     38        1          -0.000314417   -0.001837909    0.000548208
     39        6           0.002746739   -0.008203517    0.004904919
     40        6          -0.003629457    0.000327139   -0.001393308
     41        6          -0.001592549    0.005795783   -0.003039029
     42        1           0.002079851   -0.000303984    0.000598582
     43        1           0.000925495   -0.002088129    0.001007450
     44        1          -0.001714610   -0.000966729    0.000059385
     45        1           0.000086189    0.002677979   -0.001147567
 -------------------------------------------------------------------
 Cartesian Forces:  Max     0.031794476 RMS     0.008687205
 Leave Link  716 at Fri May 15 17:03:15 2020, MaxMem=   536870912 cpu:         0.2
 (Enter /pbs_home/pkowalski/g09d01/g09/l103.exe)

 GradGradGradGradGradGradGradGradGradGradGradGradGradGradGradGradGradGrad
 Berny optimization.
 Using GEDIIS/GDIIS optimizer.
 FormGI is forming the generalized inverse of G from B-inverse, IUseBI=4.
 Internal  Forces:  Max     0.030296359 RMS     0.003828964
 Search for a local minimum.
 Step number   2 out of a maximum of  270
 All quantities printed in internal units (Hartrees-Bohrs-Radians)
 RMS Force = .38290D-02 SwitMx=.10000D-02 MixMth= 1
 Mixed Optimization -- RFO/linear search
 Update second derivatives using D2CorX and points    1    2
 DE= -3.68D-02 DEPred=-3.55D-02 R= 1.04D+00
 TightC=F SS=  1.41D+00  RLast= 3.52D-01 DXNew= 5.0454D-01 1.0570D+00
 Trust test= 1.04D+00 RLast= 3.52D-01 DXMaxT set to 5.05D-01
 ITU=  1  0
 Use linear search instead of GDIIS.
     Eigenvalues ---    0.00230   0.00230   0.00529   0.00960   0.00971
     Eigenvalues ---    0.01085   0.01134   0.01155   0.01267   0.01340
     Eigenvalues ---    0.01952   0.01973   0.01978   0.01986   0.01995
     Eigenvalues ---    0.02002   0.02003   0.02007   0.02086   0.02090
     Eigenvalues ---    0.02090   0.02094   0.02102   0.02103   0.02130
     Eigenvalues ---    0.02134   0.02280   0.02288   0.04605   0.04752
     Eigenvalues ---    0.05073   0.05417   0.05443   0.05672   0.05674
     Eigenvalues ---    0.05874   0.06372   0.07645   0.07743   0.08007
     Eigenvalues ---    0.08285   0.08530   0.09223   0.09489   0.10075
     Eigenvalues ---    0.10307   0.11118   0.11958   0.12117   0.13883
     Eigenvalues ---    0.14252   0.15952   0.16000   0.16000   0.16000
     Eigenvalues ---    0.16000   0.16000   0.16000   0.16000   0.16000
     Eigenvalues ---    0.16000   0.16000   0.16000   0.16000   0.16011
     Eigenvalues ---    0.16719   0.17190   0.20227   0.21989   0.22000
     Eigenvalues ---    0.22613   0.22662   0.22768   0.23909   0.24047
     Eigenvalues ---    0.24303   0.24479   0.24851   0.24913   0.25566
     Eigenvalues ---    0.27155   0.27664   0.28056   0.28145   0.28349
     Eigenvalues ---    0.28403   0.31720   0.32161   0.32459   0.32479
     Eigenvalues ---    0.32549   0.32566   0.32583   0.32658   0.33486
     Eigenvalues ---    0.34003   0.34978   0.35724   0.35726   0.35727
     Eigenvalues ---    0.35730   0.35739   0.35824   0.36073   0.36369
     Eigenvalues ---    0.37251   0.37904   0.40175   0.40373   0.41537
     Eigenvalues ---    0.41556   0.43731   0.43977   0.44563   0.44660
     Eigenvalues ---    0.45791   0.45831   0.45973   0.46136   0.46565
     Eigenvalues ---    0.47350   0.47500   0.48124   0.48325   0.48430
     Eigenvalues ---    0.48552   0.48720   0.52320   0.52467
 RFO step:  Lambda=-6.58346787D-03 EMin= 2.29999701D-03
 Quartic linear search produced a step of  0.53778.
 Iteration  1 RMS(Cart)=  0.07524105 RMS(Int)=  0.00180895
 Iteration  2 RMS(Cart)=  0.00333997 RMS(Int)=  0.00055897
 Iteration  3 RMS(Cart)=  0.00000478 RMS(Int)=  0.00055897
 Iteration  4 RMS(Cart)=  0.00000000 RMS(Int)=  0.00055897
 ITry= 1 IFail=0 DXMaxC= 3.34D-01 DCOld= 1.00D+10 DXMaxT= 5.05D-01 DXLimC= 3.00D+00 Rises=F
 Variable       Old X    -DE/DX   Delta X   Delta X   Delta X     New X
                                 (Linear)    (Quad)   (Total)
    R1        2.71590   0.00251  -0.00504   0.01562   0.01049   2.72639
    R2        2.88679   0.00658   0.01124   0.01415   0.02402   2.91080
    R3        2.63159  -0.03011  -0.08543  -0.00037  -0.08502   2.54657
    R4        2.64843   0.01093   0.02824  -0.00540   0.02343   2.67185
    R5        2.64829   0.00242   0.00693  -0.00141   0.00547   2.65377
    R6        2.56166   0.00049   0.00354  -0.00245   0.00165   2.56331
    R7        2.63083  -0.00057  -0.00193   0.00162  -0.00037   2.63046
    R8        2.67543   0.01566   0.02516   0.01503   0.03994   2.71537
    R9        2.91418  -0.00593  -0.01867   0.00113  -0.01869   2.89549
   R10        2.90645  -0.00169  -0.00339  -0.00346  -0.00686   2.89960
   R11        2.65027  -0.00172  -0.00335  -0.00160  -0.00490   2.64537
   R12        2.05706   0.00177   0.00654  -0.00241   0.00413   2.06119
   R13        2.82261   0.00404   0.00769   0.00456   0.01259   2.83520
   R14        2.74682   0.00497  -0.00833   0.02757   0.02080   2.76762
   R15        2.91463   0.00423   0.00615   0.01468   0.02076   2.93539
   R16        2.59100  -0.00709  -0.01366  -0.00285  -0.01651   2.57449
   R17        2.58164  -0.01002  -0.01772  -0.00616  -0.02388   2.55776
   R18        2.82916   0.00386   0.00694   0.00600   0.01278   2.84194
   R19        2.64110  -0.03030  -0.08638  -0.00228  -0.08807   2.55303
   R20        2.91692   0.00346   0.00436   0.01473   0.01880   2.93571
   R21        2.58499  -0.01142  -0.02238  -0.00462  -0.02700   2.55799
   R22        2.57029  -0.01607  -0.02385  -0.01629  -0.04014   2.53015
   R23        2.58498  -0.00803  -0.01434  -0.00460  -0.01895   2.56603
   R24        2.58621  -0.00819  -0.01561  -0.00348  -0.01909   2.56712
   R25        2.88899   0.00673   0.01086   0.01454   0.02381   2.91280
   R26        2.91213  -0.00168  -0.00354  -0.00320  -0.00674   2.90539
   R27        2.67237   0.01550   0.02503   0.01458   0.03938   2.71174
   R28        2.72020   0.00186  -0.00607   0.01442   0.00833   2.72854
   R29        2.08487  -0.00264  -0.00825   0.00057  -0.00768   2.07718
   R30        2.08504  -0.00266  -0.00725  -0.00107  -0.00832   2.07673
   R31        2.08317  -0.00280  -0.00796  -0.00059  -0.00855   2.07462
   R32        2.08518  -0.00267  -0.00715  -0.00126  -0.00842   2.07677
   R33        2.08231  -0.00279  -0.00836   0.00010  -0.00827   2.07404
   R34        2.08464  -0.00260  -0.00823   0.00070  -0.00753   2.07711
   R35        2.66481  -0.00188  -0.00012  -0.00758  -0.00759   2.65721
   R36        2.05796   0.00251   0.00692   0.00010   0.00702   2.06498
   R37        2.65078   0.01067   0.02775  -0.00527   0.02304   2.67382
   R38        2.64882   0.00235   0.00633  -0.00087   0.00540   2.65422
   R39        2.56111   0.00080   0.00389  -0.00172   0.00268   2.56379
   R40        2.63079  -0.00059  -0.00190   0.00148  -0.00050   2.63028
   R41        2.64946  -0.00153  -0.00297  -0.00138  -0.00429   2.64517
   R42        2.05708   0.00177   0.00654  -0.00242   0.00412   2.06120
   R43        2.64284  -0.00221  -0.00680   0.00160  -0.00514   2.63770
   R44        2.05788   0.00217   0.00686  -0.00125   0.00561   2.06349
   R45        2.05397   0.00193   0.00733  -0.00298   0.00435   2.05832
   R46        2.64315  -0.00228  -0.00656   0.00105  -0.00543   2.63772
   R47        2.05208   0.00240   0.00876  -0.00324   0.00552   2.05760
   R48        2.66397  -0.00170   0.00025  -0.00730  -0.00692   2.65705
   R49        2.05793   0.00217   0.00686  -0.00123   0.00564   2.06357
   R50        2.05803   0.00249   0.00695  -0.00001   0.00694   2.06497
    A1        1.85957  -0.00122  -0.00166  -0.00569  -0.00909   1.85048
    A2        2.32059   0.00548   0.00892   0.02388   0.03458   2.35518
    A3        2.09354  -0.00414  -0.00650  -0.01448  -0.02154   2.07201
    A4        1.84937   0.00200   0.00242   0.00313   0.00471   1.85408
    A5        2.31960   0.00307   0.00523   0.00908   0.01461   2.33421
    A6        2.11355  -0.00509  -0.00780  -0.01309  -0.02076   2.09279
    A7        1.97405   0.00080   0.00229   0.00030   0.00238   1.97643
    A8        2.11981   0.00148   0.00347   0.00582   0.00920   2.12901
    A9        2.18928  -0.00228  -0.00576  -0.00612  -0.01158   2.17771
   A10        1.90938  -0.00272  -0.01074   0.00449  -0.00804   1.90133
   A11        1.82862   0.00089   0.00652  -0.00886  -0.00240   1.82623
   A12        1.85762  -0.00137  -0.00533   0.01335   0.00783   1.86545
   A13        1.94307   0.00147   0.00543   0.00865   0.01352   1.95659
   A14        1.98018  -0.00026  -0.00180  -0.00849  -0.01020   1.96998
   A15        1.89861  -0.00151  -0.00171  -0.01929  -0.02062   1.87798
   A16        1.95215   0.00086  -0.00227   0.01436   0.01190   1.96405
   A17        2.05212  -0.00139  -0.00711   0.00287  -0.00435   2.04777
   A18        2.11118  -0.00013   0.00133  -0.00463  -0.00325   2.10793
   A19        2.11988   0.00151   0.00578   0.00176   0.00759   2.12748
   A20        2.27842  -0.00410  -0.01043   0.00699  -0.00645   2.27197
   A21        2.07770   0.00535   0.01430   0.01410   0.02697   2.10467
   A22        1.89306  -0.00072  -0.00023   0.00326   0.00166   1.89473
   A23        1.76737   0.00179   0.00746   0.00784   0.01582   1.78320
   A24        1.93587   0.00203   0.01478  -0.00441   0.01067   1.94653
   A25        2.00021   0.00159   0.01219  -0.00375   0.00785   2.00806
   A26        1.93044  -0.00187  -0.01067  -0.00309  -0.01449   1.91595
   A27        1.93537  -0.00036   0.00015  -0.00050  -0.00077   1.93460
   A28        1.89253  -0.00297  -0.02165   0.00376  -0.01817   1.87436
   A29        1.91764  -0.00076  -0.00040  -0.00462  -0.00473   1.91291
   A30        2.08238   0.00400   0.01007   0.00330   0.01394   2.09632
   A31        2.26784  -0.00329  -0.01016   0.00457  -0.00659   2.26125
   A32        1.83207  -0.00138  -0.00790   0.00303  -0.00530   1.82677
   A33        1.87621   0.00000   0.00089   0.00103   0.00205   1.87826
   A34        1.99043   0.00056   0.00444  -0.00936  -0.00481   1.98561
   A35        1.88259   0.00018   0.00120   0.00238   0.00397   1.88656
   A36        1.98752   0.00055   0.00448  -0.00904  -0.00472   1.98280
   A37        1.88945   0.00005  -0.00332   0.01254   0.00914   1.89859
   A38        1.78523   0.00201   0.00745   0.01109   0.01844   1.80367
   A39        2.01011   0.00149   0.01149  -0.00235   0.00887   2.01898
   A40        1.92353   0.00187   0.01523  -0.00859   0.00689   1.93042
   A41        1.93034   0.00004   0.00204  -0.00003   0.00171   1.93205
   A42        1.92573  -0.00236  -0.01304  -0.00289  -0.01648   1.90925
   A43        1.88735  -0.00294  -0.02159   0.00274  -0.01917   1.86818
   A44        1.88064  -0.00067  -0.00322   0.01518   0.01175   1.89239
   A45        1.94757   0.00123  -0.00029   0.01440   0.01412   1.96169
   A46        1.98586  -0.00095  -0.00536  -0.00608  -0.01143   1.97443
   A47        1.91999   0.00019   0.00057   0.00446   0.00444   1.92443
   A48        1.83252   0.00112   0.00725  -0.01016  -0.00308   1.82945
   A49        1.89342  -0.00090   0.00159  -0.01853  -0.01643   1.87698
   A50        2.09266  -0.00399  -0.00662  -0.01229  -0.02004   2.07261
   A51        2.32745   0.00568   0.00996   0.02667   0.03837   2.36582
   A52        1.85302  -0.00153  -0.00252  -0.00746  -0.01207   1.84094
   A53        1.91278  -0.00097  -0.00450   0.00078  -0.00375   1.90903
   A54        1.91452  -0.00146  -0.00487  -0.00434  -0.00926   1.90526
   A55        1.95172  -0.00109  -0.00273  -0.00501  -0.00778   1.94394
   A56        1.89331   0.00125   0.00449   0.00348   0.00794   1.90125
   A57        1.88771   0.00121   0.00457   0.00315   0.00771   1.89542
   A58        1.90272   0.00117   0.00352   0.00230   0.00575   1.90848
   A59        1.91444  -0.00134  -0.00372  -0.00558  -0.00933   1.90510
   A60        1.94813  -0.00090  -0.00281  -0.00290  -0.00574   1.94239
   A61        1.91326  -0.00080  -0.00394   0.00113  -0.00283   1.91043
   A62        1.90096   0.00104   0.00314   0.00196   0.00506   1.90601
   A63        1.89466   0.00107   0.00357   0.00323   0.00677   1.90143
   A64        1.89149   0.00102   0.00414   0.00243   0.00656   1.89805
   A65        2.11740   0.00228   0.00903  -0.00458   0.00451   2.12191
   A66        2.08006  -0.00124  -0.00590   0.00404  -0.00188   2.07818
   A67        2.08572  -0.00104  -0.00313   0.00054  -0.00262   2.08309
   A68        1.84883   0.00239   0.00316   0.00282   0.00518   1.85401
   A69        2.32432   0.00249   0.00420   0.00863   0.01322   2.33754
   A70        2.10927  -0.00491  -0.00749  -0.01224  -0.01961   2.08966
   A71        1.97552   0.00069   0.00213  -0.00042   0.00136   1.97688
   A72        2.12186   0.00143   0.00354   0.00519   0.00867   2.13053
   A73        2.18579  -0.00213  -0.00567  -0.00477  -0.01003   2.17576
   A74        1.90524  -0.00305  -0.01176   0.00295  -0.01084   1.89440
   A75        2.05280  -0.00139  -0.00709   0.00272  -0.00450   2.04829
   A76        2.11057  -0.00018   0.00113  -0.00472  -0.00353   2.10704
   A77        2.11982   0.00158   0.00596   0.00201   0.00803   2.12785
   A78        2.10556   0.00108   0.00255  -0.00169   0.00094   2.10650
   A79        2.08931  -0.00086  -0.00111  -0.00241  -0.00356   2.08575
   A80        2.08831  -0.00022  -0.00143   0.00409   0.00262   2.09092
   A81        2.05785   0.00164  -0.00012   0.01067   0.01048   2.06833
   A82        2.11581  -0.00204  -0.00378  -0.00901  -0.01276   2.10305
   A83        2.10952   0.00040   0.00391  -0.00166   0.00228   2.11180
   A84        2.06006   0.00163  -0.00024   0.01036   0.01002   2.07008
   A85        2.11755  -0.00252  -0.00543  -0.00998  -0.01537   2.10218
   A86        2.10558   0.00089   0.00567  -0.00037   0.00533   2.11091
   A87        2.10631   0.00103   0.00269  -0.00207   0.00071   2.10702
   A88        2.08769  -0.00024  -0.00172   0.00424   0.00247   2.09017
   A89        2.08917  -0.00079  -0.00097  -0.00218  -0.00319   2.08598
   A90        2.11602   0.00221   0.00859  -0.00392   0.00474   2.12075
   A91        2.08066  -0.00120  -0.00572   0.00383  -0.00193   2.07873
   A92        2.08650  -0.00101  -0.00287   0.00010  -0.00280   2.08369
    D1        0.05704   0.00209   0.01250   0.05846   0.07089   0.12793
    D2       -3.12459   0.00106   0.00730   0.03142   0.03841  -3.08618
    D3       -2.93163   0.00161   0.00755   0.03073   0.03722  -2.89441
    D4        0.16992   0.00058   0.00235   0.00369   0.00474   0.17466
    D5       -0.08085  -0.00271  -0.01575  -0.07251  -0.08810  -0.16895
    D6       -2.18330  -0.00220  -0.01442  -0.06476  -0.07894  -2.26224
    D7        1.96843  -0.00325  -0.01144  -0.09614  -0.10723   1.86120
    D8        2.93173  -0.00134  -0.00992  -0.04520  -0.05526   2.87648
    D9        0.82928  -0.00083  -0.00858  -0.03745  -0.04609   0.78318
   D10       -1.30217  -0.00187  -0.00561  -0.06883  -0.07438  -1.37656
   D11       -0.12267   0.00030   0.00259  -0.01157  -0.00994  -0.13261
   D12        2.70696   0.00277   0.01884   0.09838   0.11735   2.82432
   D13       -3.09493  -0.00058  -0.00350  -0.04347  -0.04851   3.13974
   D14       -0.26530   0.00189   0.01274   0.06648   0.07878  -0.18653
   D15       -0.01202  -0.00059  -0.00490  -0.02305  -0.02795  -0.03997
   D16        3.12011  -0.00077  -0.00476  -0.02301  -0.02751   3.09260
   D17       -3.11937   0.00009  -0.00070  -0.00048  -0.00177  -3.12114
   D18        0.01276  -0.00009  -0.00057  -0.00044  -0.00133   0.01143
   D19       -3.10992   0.00116   0.00689   0.03067   0.03761  -3.07232
   D20        0.03038   0.00114   0.00639   0.02969   0.03599   0.06637
   D21       -0.01329   0.00016   0.00124   0.00070   0.00223  -0.01106
   D22        3.12702   0.00014   0.00074  -0.00029   0.00061   3.12763
   D23       -0.04270  -0.00116  -0.00535  -0.02619  -0.03143  -0.07413
   D24        3.10880  -0.00100  -0.00555  -0.02631  -0.03202   3.07678
   D25       -0.00393  -0.00005  -0.00045  -0.00069  -0.00098  -0.00490
   D26       -3.14159   0.00004  -0.00003  -0.00049  -0.00051   3.14108
   D27        3.12699  -0.00024  -0.00024  -0.00059  -0.00039   3.12660
   D28       -0.01068  -0.00015   0.00017  -0.00040   0.00008  -0.01060
   D29        0.07473   0.00239   0.01278   0.06026   0.07296   0.14769
   D30        2.09374   0.00116   0.00947   0.06664   0.07581   2.16954
   D31       -2.00472   0.00094   0.00384   0.06442   0.06855  -1.93617
   D32       -1.00371  -0.00019   0.00614   0.00343   0.01029  -0.99342
   D33        1.10580   0.00036   0.00456   0.02761   0.03265   1.13845
   D34       -3.02785  -0.00059   0.00235   0.00962   0.01311  -3.01475
   D35       -3.00550  -0.00029   0.00247   0.01041   0.01378  -2.99172
   D36       -0.89599   0.00025   0.00089   0.03459   0.03614  -0.85985
   D37        1.25355  -0.00070  -0.00132   0.01660   0.01660   1.27014
   D38        1.12198   0.00123   0.00797   0.03137   0.03973   1.16171
   D39       -3.05170   0.00178   0.00639   0.05556   0.06209  -2.98961
   D40       -0.90216   0.00083   0.00418   0.03756   0.04255  -0.85961
   D41       -3.11459  -0.00049  -0.00515   0.01432   0.00925  -3.10534
   D42        1.06004  -0.00031  -0.00473   0.01751   0.01284   1.07288
   D43       -1.03583  -0.00048  -0.00547   0.01557   0.01018  -1.02565
   D44       -1.10823   0.00052   0.00471  -0.00294   0.00156  -1.10667
   D45        3.06640   0.00070   0.00512   0.00025   0.00515   3.07155
   D46        0.97053   0.00053   0.00438  -0.00169   0.00249   0.97302
   D47        1.09281  -0.00032  -0.00056  -0.01803  -0.01844   1.07436
   D48       -1.01575  -0.00014  -0.00014  -0.01484  -0.01486  -1.03060
   D49       -3.11162  -0.00031  -0.00088  -0.01677  -0.01752  -3.12913
   D50       -0.00379   0.00008   0.00072   0.00138   0.00218  -0.00161
   D51       -3.14001   0.00008   0.00059   0.00063   0.00118  -3.13883
   D52        3.13385  -0.00002   0.00029   0.00117   0.00168   3.13553
   D53       -0.00236  -0.00001   0.00017   0.00042   0.00068  -0.00168
   D54       -2.93206   0.00269   0.01307   0.08945   0.10185  -2.83021
   D55        1.30202   0.00303   0.01538   0.09069   0.10539   1.40740
   D56       -0.84797   0.00417   0.02348   0.09203   0.11519  -0.73278
   D57        0.49635  -0.00052  -0.00432  -0.01310  -0.01744   0.47891
   D58       -1.55277  -0.00018  -0.00201  -0.01186  -0.01390  -1.56667
   D59        2.58044   0.00097   0.00609  -0.01053  -0.00410   2.57634
   D60       -3.06604  -0.00103  -0.00828  -0.09259  -0.10294   3.11421
   D61       -0.09341  -0.00171  -0.01218  -0.07442  -0.08882  -0.18223
   D62       -0.17289   0.00008   0.00198  -0.00485  -0.00304  -0.17593
   D63        2.79974  -0.00060  -0.00192   0.01332   0.01108   2.81082
   D64       -0.63344   0.00133   0.00992   0.02716   0.03657  -0.59686
   D65        1.36778   0.00089   0.00795   0.03174   0.03949   1.40727
   D66       -2.82061   0.00129   0.00714   0.04243   0.04943  -2.77118
   D67        1.41962   0.00382   0.02647   0.02494   0.05093   1.47055
   D68       -2.86234   0.00337   0.02450   0.02952   0.05385  -2.80850
   D69       -0.76755   0.00378   0.02369   0.04021   0.06379  -0.70376
   D70       -2.76329  -0.00139  -0.00851   0.02728   0.01846  -2.74482
   D71       -0.76207  -0.00183  -0.01048   0.03187   0.02138  -0.74069
   D72        1.33273  -0.00143  -0.01129   0.04255   0.03132   1.36405
   D73       -0.23029   0.00058   0.00245   0.02049   0.02336  -0.20693
   D74       -2.32494  -0.00159  -0.01053   0.01435   0.00376  -2.32118
   D75        1.81759  -0.00026  -0.00223   0.01926   0.01723   1.83482
   D76        3.10373   0.00039   0.00422   0.00012   0.00485   3.10859
   D77        1.00908  -0.00178  -0.00875  -0.00603  -0.01474   0.99434
   D78       -1.13158  -0.00045  -0.00046  -0.00111  -0.00127  -1.13285
   D79       -0.18329   0.00172   0.00912   0.06131   0.06945  -0.11384
   D80        2.78315   0.00287   0.01546   0.11987   0.13524   2.91839
   D81        2.75056   0.00139   0.00603   0.08261   0.08762   2.83817
   D82       -0.56619   0.00255   0.01237   0.14116   0.15341  -0.41278
   D83        0.53460  -0.00140  -0.00871  -0.02917  -0.03794   0.49666
   D84        2.68403   0.00156   0.01002  -0.02542  -0.01531   2.66873
   D85       -1.51170  -0.00359  -0.02470  -0.02388  -0.04825  -1.55994
   D86       -1.46216  -0.00082  -0.00649  -0.03283  -0.03949  -1.50165
   D87        0.68727   0.00214   0.01224  -0.02907  -0.01686   0.67042
   D88        2.77473  -0.00301  -0.02248  -0.02754  -0.04980   2.72493
   D89        2.72359  -0.00135  -0.00595  -0.04463  -0.05083   2.67276
   D90       -1.41016   0.00161   0.01279  -0.04087  -0.02819  -1.43836
   D91        0.67729  -0.00354  -0.02193  -0.03933  -0.06113   0.61616
   D92        0.75722  -0.00004  -0.00294  -0.03074  -0.03407   0.72316
   D93       -2.25205  -0.00168  -0.00914  -0.07842  -0.08699  -2.33905
   D94       -1.36947  -0.00124  -0.00091  -0.06057  -0.06182  -1.43130
   D95        1.90444  -0.00288  -0.00711  -0.10825  -0.11475   1.78969
   D96        2.87967  -0.00089  -0.00690  -0.03557  -0.04311   2.83656
   D97       -0.12960  -0.00253  -0.01310  -0.08325  -0.09604  -0.22564
   D98       -3.11875  -0.00049  -0.00166  -0.01895  -0.02045  -3.13920
   D99        1.08756  -0.00054  -0.00142  -0.02105  -0.02231   1.06525
   D100      -1.02563  -0.00031  -0.00070  -0.01769  -0.01825  -1.04388
   D101      -1.03237  -0.00041  -0.00550   0.01227   0.00677  -1.02560
   D102      -3.10924  -0.00046  -0.00526   0.01016   0.00491  -3.10433
   D103       1.06075  -0.00023  -0.00454   0.01352   0.00897   1.06972
   D104       0.96316   0.00053   0.00427  -0.00766  -0.00355   0.95961
   D105      -1.11372   0.00047   0.00451  -0.00977  -0.00541  -1.11913
   D106       3.05628   0.00070   0.00523  -0.00641  -0.00135   3.05493
   D107       2.17019   0.00173   0.00945   0.07945   0.08831   2.25849
   D108       0.11803   0.00234   0.01155   0.07071   0.08206   0.20009
   D109      -1.93417   0.00197   0.00646   0.07965   0.08621  -1.84796
   D110      -2.89077   0.00112   0.00388   0.01395   0.01624  -2.87453
   D111       0.20762   0.00021  -0.00039  -0.00899  -0.01097   0.19665
   D112       0.09288   0.00187   0.00906   0.06587   0.07473   0.16761
   D113      -3.09192   0.00096   0.00479   0.04293   0.04752  -3.04440
   D114       0.00292   0.00000  -0.00004  -0.00112  -0.00128   0.00164
   D115      -3.13539  -0.00001  -0.00015  -0.00051  -0.00077  -3.13616
   D116       3.13912  -0.00001   0.00007  -0.00036  -0.00027   3.13885
   D117       0.00081  -0.00002  -0.00004   0.00025   0.00024   0.00105
   D118      -0.02246  -0.00037  -0.00207  -0.02446  -0.02650  -0.04897
   D119       3.11500  -0.00059  -0.00301  -0.02315  -0.02586   3.08914
   D120      -3.12736   0.00021   0.00131  -0.00554  -0.00482  -3.13218
   D121       0.01011  -0.00001   0.00036  -0.00422  -0.00418   0.00593
   D122      -3.10510   0.00091   0.00481   0.02866   0.03337  -3.07174
   D123       0.03656   0.00064   0.00257   0.02392   0.02632   0.06287
   D124      -0.01191   0.00007   0.00024   0.00334   0.00389  -0.00802
   D125       3.12975  -0.00021  -0.00200  -0.00140  -0.00316   3.12659
   D126      -0.06506  -0.00123  -0.00620  -0.03232  -0.03825  -0.10330
   D127       3.08084  -0.00101  -0.00523  -0.03372  -0.03896   3.04188
   D128      -0.00250  -0.00007  -0.00068   0.00137   0.00083  -0.00167
   D129       3.14116   0.00005   0.00030  -0.00023   0.00008   3.14124
   D130       3.13445  -0.00031  -0.00173   0.00287   0.00158   3.13603
   D131      -0.00508  -0.00019  -0.00074   0.00126   0.00083  -0.00425
   D132      -0.00285   0.00006   0.00038   0.00207   0.00255  -0.00031
   D133      -3.14045   0.00013   0.00105   0.00007   0.00108  -3.13937
   D134       3.13666  -0.00007  -0.00061   0.00367   0.00329   3.13995
   D135      -0.00094   0.00000   0.00006   0.00167   0.00183   0.00089
   D136       0.00559  -0.00008  -0.00082   0.00011  -0.00082   0.00477
   D137      -3.13472  -0.00005  -0.00033   0.00110   0.00081  -3.13390
   D138      -3.13928  -0.00007  -0.00071  -0.00051  -0.00134  -3.14062
   D139       0.00359  -0.00004  -0.00022   0.00048   0.00029   0.00389
   D140       0.00660  -0.00003  -0.00043   0.00015  -0.00043   0.00617
   D141      -3.13908  -0.00011  -0.00097  -0.00168  -0.00280   3.14131
   D142      -3.13506   0.00025   0.00176   0.00486   0.00666  -3.12841
   D143       0.00245   0.00017   0.00123   0.00302   0.00429   0.00674
   D144       0.00075   0.00000   0.00019  -0.00285  -0.00276  -0.00201
   D145       3.13833  -0.00007  -0.00049  -0.00083  -0.00129   3.13704
   D146      -3.13676   0.00008   0.00073  -0.00102  -0.00041  -3.13717
   D147       0.00083   0.00001   0.00005   0.00099   0.00106   0.00188
         Item               Value     Threshold  Converged?
 Maximum Force            0.030296     0.000450     NO 
 RMS     Force            0.003829     0.000300     NO 
 Maximum Displacement     0.333964     0.001800     NO 
 RMS     Displacement     0.074821     0.001200     NO 
 Predicted change in Energy=-1.284357D-02
 Lowest energy point so far.  Saving SCF results.
 GradGradGradGradGradGradGradGradGradGradGradGradGradGradGradGradGradGrad

 Leave Link  103 at Fri May 15 17:03:16 2020, MaxMem=   536870912 cpu:         0.8
 (Enter /pbs_home/pkowalski/g09d01/g09/l202.exe)
                          Input orientation:                          
 ---------------------------------------------------------------------
 Center     Atomic      Atomic             Coordinates (Angstroms)
 Number     Number       Type             X           Y           Z
 ---------------------------------------------------------------------
      1          6           0       -1.658637   -0.059533   -0.519036
      2          6           0       -2.992526    0.254313   -0.970427
      3          6           0       -3.787392   -0.875854   -0.670460
      4          8           0       -3.082328   -1.894948   -0.118850
      5          6           0       -1.689945   -1.540656   -0.097239
      6          6           0       -5.156719   -0.901210   -0.919271
      7          6           0       -0.535508    0.652355   -0.300451
      8          6           0       -0.225003    2.088211   -0.605194
      9          6           0        0.542474    0.108009    0.528149
     10          6           0        1.326651    2.109493   -0.536057
     11          6           0        1.684941    1.084856    0.575316
     12          9           0       -0.740026    2.922685    0.340552
     13          9           0       -0.659451    2.525295   -1.810265
     14          9           0        1.795747    1.633888   -1.713368
     15          9           0        1.840852    3.328052   -0.327825
     16          9           0        2.918459    0.558323    0.363079
     17          9           0        1.723584    1.717658    1.776766
     18          6           0       -1.077729   -1.616944    1.305291
     19          6           0        0.340280   -1.015106    1.251301
     20          6           0       -1.927598   -0.883922    2.356105
     21          1           0       -1.443631   -0.967503    3.339480
     22          1           0       -2.920900   -1.351365    2.406648
     23          1           0       -2.038483    0.180152    2.109713
     24          6           0       -0.965808   -2.443356   -1.104782
     25          1           0       -1.049426   -3.489028   -0.777167
     26          1           0        0.095106   -2.175240   -1.189415
     27          1           0       -1.436187   -2.340285   -2.092844
     28          6           0       -5.729680    0.247130   -1.478442
     29          6           0        1.180769   -1.944126    1.969135
     30          6           0        0.388528   -3.092248    2.206151
     31          8           0       -0.887899   -2.963010    1.764939
     32          6           0        0.899787   -4.227280    2.828778
     33          6           0       -4.958256    1.384219   -1.777030
     34          6           0       -3.585664    1.400529   -1.524025
     35          1           0       -2.984639    2.281181   -1.746773
     36          1           0       -6.803013    0.259174   -1.683126
     37          1           0       -5.441132    2.263666   -2.208032
     38          1           0       -5.751100   -1.784036   -0.680463
     39          6           0        2.529276   -1.935204    2.361848
     40          6           0        3.050076   -3.067956    2.989513
     41          6           0        2.244194   -4.197384    3.217381
     42          1           0        4.096191   -3.081471    3.302422
     43          1           0        2.675594   -5.074003    3.706772
     44          1           0        0.269046   -5.100354    3.000898
     45          1           0        3.153283   -1.063213    2.172623
 ---------------------------------------------------------------------
                    Distance matrix (angstroms):
                    1          2          3          4          5
     1  C    0.000000
     2  C    1.442745   0.000000
     3  C    2.284930   1.413884   0.000000
     4  O    2.357073   2.313563   1.356445   0.000000
     5  C    1.540331   2.383504   2.273726   1.436913   0.000000
     6  C    3.620108   2.453890   1.391979   2.435424   3.619827
     7  C    1.347584   2.577643   3.612074   3.606664   2.486628
     8  C    2.583706   3.340024   4.634712   4.926093   3.946233
     9  C    2.443268   3.842312   4.599172   4.191615   2.844802
    10  C    3.690110   4.720769   5.923158   5.970654   4.755629
    11  C    3.699560   4.995780   5.944978   5.664623   4.328452
    12  F    3.236721   3.729964   4.973678   5.376524   4.584258
    13  F    3.057284   3.362429   4.759305   5.316932   4.530821
    14  F    4.028260   5.038129   6.209501   6.228225   4.983940
    15  F    4.874291   5.763883   7.033302   7.180605   6.018639
    16  F    4.702094   6.067158   6.934948   6.500788   5.084781
    17  F    4.457414   5.650677   6.563998   6.304052   5.077469
    18  C    2.468025   3.513821   3.434396   2.474647   1.532226
    19  C    2.835997   4.201796   4.555242   3.790208   2.493306
    20  C    3.003063   3.673617   3.552322   2.912212   2.550818
    21  H    3.969733   4.739958   4.645561   3.937706   3.492880
    22  H    3.438279   3.740049   3.231952   2.588374   2.796521
    23  H    2.666843   3.225362   3.450101   3.219029   2.820159
    24  C    2.550632   3.376841   3.256844   2.398430   1.534400
    25  H    3.492736   4.222036   3.786360   2.665926   2.160722
    26  H    2.828646   3.934991   4.126925   3.364633   2.186767
    27  H    2.779961   3.227065   3.113823   2.608593   2.164772
    28  C    4.193792   2.783908   2.384620   3.666806   4.628538
    29  C    4.219587   5.557927   5.726368   4.747220   3.560012
    30  C    4.562333   5.720283   5.534040   4.345801   3.468874
    31  O    3.773692   4.718352   4.323707   3.083007   2.476706
    32  C    5.926508   7.047604   6.741392   5.475903   4.741965
    33  C    3.815030   2.406531   2.775491   4.125725   4.696643
    34  C    2.618247   1.404313   2.439505   3.617739   3.778894
    35  H    2.957120   2.170477   3.430704   4.483273   4.359316
    36  H    5.284059   3.876567   3.377537   4.575009   5.647822
    37  H    4.749445   3.400712   3.867244   5.217540   5.744539
    38  H    4.443897   3.442190   2.163572   2.729479   4.110032
    39  C    5.418141   6.810898   7.086424   6.135599   4.899449
    40  C    6.597916   7.951832   8.059260   6.974542   5.859051
    41  C    6.805492   8.048514   7.907459   6.693540   5.789849
    42  H    7.540139   8.923822   9.099418   8.040153   6.885577
    43  H    7.860529   9.077154   8.863115   7.608905   6.783286
    44  H    6.443274   7.421707   6.912305   5.589200   5.109554
    45  H    5.604193   7.027490   7.502746   6.695183   5.370017
                    6          7          8          9         10
     6  C    0.000000
     7  C    4.914477   0.000000
     8  C    5.775561   1.500321   0.000000
     9  C    5.966100   1.464560   2.407216   0.000000
    10  C    7.158580   2.376215   1.553340   2.398627   0.000000
    11  C    7.279186   2.425782   2.459311   1.503890   1.553513
    12  F    5.976328   2.367933   1.362363   3.098774   2.387652
    13  F    5.723654   2.408901   1.353508   3.571565   2.396059
    14  F    7.442720   2.897325   2.349019   2.987206   1.353629
    15  F    8.197710   3.578713   2.425262   3.575912   1.338898
    16  F    8.305610   3.518381   3.627598   2.423910   2.397588
    17  F    7.840004   3.248569   3.099683   2.354790   2.379127
    18  C    4.700969   2.832336   4.255028   2.490877   4.801868
    19  C    5.911121   2.440362   3.660150   1.351006   3.732385
    20  C    4.599523   3.369770   4.527880   3.229025   5.283491
    21  H    5.650520   4.086285   5.136428   3.606233   5.671169
    22  H    4.032774   4.127151   5.307517   4.201605   6.219224
    23  H    4.479675   2.879375   3.781550   3.027852   4.695379
    24  C    4.469492   3.227311   4.618818   3.383910   5.129060
    25  H    4.856629   4.200289   5.640465   4.144475   6.086651
    26  H    5.410896   3.030384   4.315182   2.891953   4.505832
    27  H    4.158192   3.602748   4.826142   4.096199   5.464191
    28  C    1.399871   5.341469   5.869720   6.586780   7.358553
    29  C    7.042323   3.852057   4.986292   2.587493   4.767505
    30  C    6.731914   4.599885   5.925979   3.616771   5.954653
    31  O    5.447827   4.178622   5.618878   3.606490   5.994089
    32  C    7.860781   5.971849   7.276176   4.920904   7.187421
    33  C    2.449147   4.719810   4.926712   6.099229   6.447177
    34  C    2.851656   3.370512   3.551225   4.787855   5.060588
    35  H    3.940850   3.277676   2.992662   4.726359   4.481353
    36  H    2.154124   6.430241   6.912129   7.672598   8.416109
    37  H    3.429029   5.504574   5.459659   6.923661   6.972959
    38  H    1.090734   5.769125   6.748163   6.682039   8.079294
    39  C    8.420772   4.814167   5.707649   3.388887   5.118959
    40  C    9.344777   6.125438   7.087603   4.736363   6.496600
    41  C    9.096712   6.604685   7.760008   5.353899   7.396410
    42  H   10.401566   6.955199   7.788953   5.522524   7.024983
    43  H   10.007877   7.691566   8.848945   6.442600   8.451264
    44  H    7.901865   6.681308   8.057509   5.772027   8.100030
    45  H    8.868043   4.760930   5.390785   3.300361   4.554075
                   11         12         13         14         15
    11  C    0.000000
    12  F    3.051753   0.000000
    13  F    3.641708   2.188704   0.000000
    14  F    2.356224   3.508523   2.613808   0.000000
    15  F    2.423200   2.696661   3.015553   2.189053   0.000000
    16  F    1.357884   4.356057   4.625348   2.594023   3.051226
    17  F    1.358460   3.095832   4.381544   3.491885   2.652626
    18  C    3.932547   4.653277   5.199979   5.285553   5.969770
    19  C    2.583584   4.183625   4.786135   4.233771   4.858845
    20  C    4.483049   4.468001   5.530786   6.063273   6.256629
    21  H    4.651961   4.962074   6.271718   6.541565   6.533662
    22  H    5.522927   5.224219   6.158328   6.937797   7.214469
    23  H    4.127559   3.512464   4.771546   5.606301   5.558785
    24  C    4.722021   5.561867   5.027828   4.961904   6.464530
    25  H    5.497853   6.515756   6.114855   5.934286   7.418099
    26  H    4.033618   5.387678   4.801025   4.204303   5.837481
    27  H    5.347159   5.839940   4.935285   5.136482   6.781173
    28  C    7.739271   5.946762   5.568426   7.655739   8.254026
    29  C    3.372188   5.479743   6.135634   5.171191   5.788574
    30  C    4.667816   6.397930   6.984743   6.299147   7.053405
    31  O    4.941652   6.057404   6.554064   6.358620   7.169602
    32  C    5.823516   7.746112   8.339617   7.469078   8.242134
    33  C    7.053737   4.964322   4.447795   6.758915   7.218486
    34  C    5.682091   3.727098   3.147976   5.389795   5.881608
    35  H    5.350538   3.131571   2.338829   4.824126   5.137578
    36  H    8.821999   6.924548   6.549414   8.708009   9.272068
    37  H    7.740642   5.387948   4.805324   7.281053   7.595748
    38  H    8.068595   6.950291   6.765476   8.348892   9.159450
    39  C    3.609067   6.194599   6.889888   5.466614   5.950641
    40  C    4.993775   7.567671   8.251237   6.767405   7.305879
    41  C    5.932565   8.238756   8.882725   7.649649   8.328466
    42  H    5.532586   8.259028   8.954972   7.258430   7.703715
    43  H    6.979897   9.324426   9.965418   8.668787   9.357846
    44  H    6.793014   8.512627   9.064211   8.360930   9.197228
    45  H    3.053133   5.865298   6.578581   4.921198   5.220911
                   16         17         18         19         20
    16  F    0.000000
    17  F    2.184100   0.000000
    18  C    4.646404   4.380549   0.000000
    19  C    3.148274   3.107675   1.541387   0.000000
    20  C    5.434749   4.520507   1.537468   2.526078   0.000000
    21  H    5.496812   4.436599   2.166468   2.746834   1.099198
    22  H    6.474658   5.602400   2.163515   3.476089   1.098957
    23  H    5.269252   4.077735   2.190821   2.797146   1.097843
    24  C    5.123693   5.731509   2.550281   3.049080   3.915943
    25  H    5.781464   6.428199   2.800381   3.488016   4.168352
    26  H    4.225391   5.157986   2.812613   2.713505   4.281301
    27  H    5.778965   6.436221   3.492711   4.011887   4.706976
    28  C    8.847506   8.264985   5.732764   6.774153   5.517142
    29  C    3.444015   3.706793   2.376668   1.443879   3.306920
    30  C    4.808756   5.010184   2.266711   2.286610   3.203689
    31  O    5.371533   5.359910   1.434993   2.359360   2.398553
    32  C    5.749496   6.093247   3.611847   3.622091   4.404040
    33  C    8.203951   7.575463   5.793632   6.557593   5.604655
    34  C    6.824522   6.259706   4.837345   5.380591   4.798261
    35  H    6.501252   5.907643   5.305353   5.559590   5.288555
    36  H    9.938987   9.316700   6.725276   7.826959   6.433641
    37  H    8.910756   8.216441   6.814827   7.492801   6.563809
    38  H    9.040845   8.612244   5.080505   6.436449   4.964889
    39  C    3.219351   3.786141   3.772014   2.621373   4.579187
    40  C    4.479440   5.111989   4.688370   3.818189   5.472517
    41  C    5.587345   6.110166   4.620599   4.197291   5.396728
    42  H    4.824406   5.566733   5.736098   4.752245   6.481571
    43  H    6.554569   7.124458   5.639664   5.287502   6.369494
    44  H    6.782191   7.078098   4.101590   4.444707   4.797844
    45  H    2.441100   3.151822   4.354348   2.960429   5.087353
                   21         22         23         24         25
    21  H    0.000000
    22  H    1.788812   0.000000
    23  H    1.784177   1.792310   0.000000
    24  C    4.707220   4.164729   4.285604   0.000000
    25  H    4.843580   4.267165   4.772336   1.098978   0.000000
    26  H    4.933277   4.765158   4.580864   1.097537   1.790514
    27  H    5.603100   4.840223   4.937292   1.099157   1.788910
    28  C    6.561853   5.053549   5.148231   5.483868   6.029547
    29  C    3.117549   4.167310   3.859521   3.782326   3.860398
    30  C    3.025852   3.744754   4.075326   3.635596   3.335466
    31  O    2.601935   2.672504   3.364845   2.917431   2.600978
    32  C    4.047045   4.800700   5.345647   4.704861   4.165007
    33  C    6.637911   5.397908   5.008156   5.571525   6.326706
    34  C    5.818038   4.844071   4.133660   4.670638   5.558603
    35  H    6.228854   5.518185   4.492440   5.177749   6.162831
    36  H    7.446764   5.864375   6.090371   6.458414   6.926294
    37  H    7.562762   6.380855   5.878944   6.588000   7.377530
    38  H    5.948190   4.210403   5.042484   4.849099   5.002208
    39  C    4.204307   5.481541   5.040111   4.948874   5.007483
    40  C    4.972703   6.240109   6.100630   5.768943   5.583108
    41  C    4.903783   5.952756   6.223429   5.662316   5.225526
    42  H    5.929574   7.282529   7.049465   6.741993   6.579250
    43  H    5.828058   6.846101   7.237352   6.582641   6.040996
    44  H    4.486464   4.958206   5.831179   5.043918   4.313759
    45  H    4.743662   6.085516   5.338946   5.441792   5.678786
                   26         27         28         29         30
    26  H    0.000000
    27  H    1.785576   0.000000
    28  C    6.315025   5.050375   0.000000
    29  C    3.347912   4.848203   8.027559   0.000000
    30  C    3.529428   4.730368   7.884170   1.414923   0.000000
    31  O    3.211711   3.945997   6.653372   2.314997   1.356700
    32  C    4.583039   5.765404   9.084179   2.455754   1.391887
    33  C    6.208986   5.135818   1.406137   7.924599   8.030727
    34  C    5.142582   4.351723   2.434997   6.790270   7.063530
    35  H    5.445655   4.886247   3.427042   7.000844   7.475131
    36  H    7.331723   5.977280   1.092742   9.051758   8.836106
    37  H    7.168780   6.103214   2.163789   8.888409   9.063982
    38  H    5.881343   4.574134   2.182398   7.422723   6.909341
    39  C    4.312107   5.977731   9.365936   1.404554   2.438400
    40  C    5.195404   6.818094  10.394062   2.408002   2.774542
    41  C    5.303536   6.722538  10.265823   2.786784   2.384830
    42  H    6.083300   7.763083  11.422958   3.401601   3.866354
    43  H    6.247751   7.616791  11.218268   3.879435   3.377853
    44  H    5.113245   6.039206   9.200260   3.443480   2.162959
    45  H    4.678926   6.394401   9.693003   2.169845   3.429575
                   31         32         33         34         35
    31  O    0.000000
    32  C    2.434328   0.000000
    33  C    6.929051   9.328400   0.000000
    34  C    6.093906   8.410612   1.395810   0.000000
    35  H    6.650562   8.853501   2.168092   1.089218   0.000000
    36  H    7.567047   9.990930   2.162793   3.417504   4.321174
    37  H    7.989654  10.378299   1.091953   2.157692   2.499485
    38  H    5.569622   7.906865   3.445127   3.942354   5.031532
    39  C    3.617979   2.850766   9.176710   7.976191   8.066097
    40  C    4.125317   2.448185  10.328367   9.185447   9.352189
    41  C    3.666508   1.399763  10.391041   9.370422   9.693055
    42  H    5.217187   3.428442  11.301603  10.118983  10.217169
    43  H    4.574439   2.154369  11.404226  10.415573  10.764670
    44  H    2.726602   1.090742   9.602238   8.808814   9.360230
    45  H    4.484038   3.939557   9.348088   8.071471   8.013783
                   36         37         38         39         40
    36  H    0.000000
    37  H    2.479563   0.000000
    38  H    2.507302   4.337446   0.000000
    39  C   10.405226  10.101570   8.822875   0.000000
    40  C   11.401172  11.293418   9.621740   1.395823   0.000000
    41  C   11.212843  11.412472   9.216408   2.435296   1.406050
    42  H   12.442196  12.243207  10.701208   2.157274   1.091994
    43  H   12.138277  12.438149  10.053899   3.417936   2.163082
    44  H   10.033875  10.675575   7.796958   3.941472   3.444547
    45  H   10.758408  10.204031   9.378045   1.088835   2.167246
                   41         42         43         44         45
    41  C    0.000000
    42  H    2.163882   0.000000
    43  H    1.092735   2.480278   0.000000
    44  H    2.182529   4.337493   2.508072   0.000000
    45  H    3.426513   2.497776   4.320676   5.030247   0.000000
 Stoichiometry    C23H14F6O2
 Framework group  C1[X(C23H14F6O2)]
 Deg. of freedom   129
 Full point group                 C1      NOp   1
 RotChk:  IX=0 Diff= 1.11D-02
 Largest Abelian subgroup         C1      NOp   1
 Largest concise Abelian subgroup C1      NOp   1
                         Standard orientation:                         
 ---------------------------------------------------------------------
 Center     Atomic      Atomic             Coordinates (Angstroms)
 Number     Number       Type             X           Y           Z
 ---------------------------------------------------------------------
      1          6           0        1.393979   -0.327241    0.301280
      2          6           0        2.766969   -0.743164    0.148244
      3          6           0        2.753317   -2.156971    0.142549
      4          8           0        1.515725   -2.681038    0.326025
      5          6           0        0.588398   -1.611630    0.573314
      6          6           0        3.912026   -2.904734   -0.046791
      7          6           0        0.728109    0.833949    0.145596
      8          6           0        1.243970    2.217068   -0.122422
      9          6           0       -0.729221    0.843723    0.000580
     10          6           0        0.031118    3.101883    0.276269
     11          6           0       -1.214926    2.262068   -0.118052
     12          9           0        1.531408    2.396455   -1.441980
     13          9           0        2.345941    2.564408    0.582559
     14          9           0        0.042635    3.229678    1.623803
     15          9           0        0.050345    4.322910   -0.272704
     16          9           0       -2.278689    2.586838    0.660909
     17          9           0       -1.560675    2.543239   -1.401334
     18          6           0       -0.593336   -1.610649   -0.401992
     19          6           0       -1.399163   -0.313943   -0.189696
     20          6           0       -0.143262   -1.723890   -1.867741
     21          1           0       -1.026425   -1.716086   -2.522110
     22          1           0        0.395689   -2.671370   -2.007451
     23          1           0        0.510140   -0.888523   -2.151441
     24          6           0        0.142028   -1.713927    2.037784
     25          1           0       -0.394079   -2.661755    2.185981
     26          1           0       -0.516246   -0.879932    2.312948
     27          1           0        1.025282   -1.697515    2.691802
     28          6           0        5.106646   -2.201024   -0.239960
     29          6           0       -2.783141   -0.723160   -0.145736
     30          6           0       -2.775825   -2.136941   -0.089362
     31          8           0       -1.529661   -2.669420   -0.153994
     32          6           0       -3.948377   -2.878065    0.025550
     33          6           0        5.140501   -0.795305   -0.245478
     34          6           0        3.973440   -0.053752   -0.054813
     35          1           0        3.992797    1.035245   -0.065241
     36          1           0        6.033040   -2.759739   -0.393957
     37          1           0        6.090490   -0.280862   -0.404322
     38          1           0        3.878869   -3.994964   -0.047079
     39          6           0       -4.002681   -0.029694   -0.077896
     40          6           0       -5.184022   -0.764606    0.034616
     41          6           0       -5.153934   -2.169373    0.086585
     42          1           0       -6.142719   -0.244618    0.089052
     43          1           0       -6.091647   -2.722735    0.179084
     44          1           0       -3.917209   -3.967581    0.066808
     45          1           0       -4.020847    1.058622   -0.106171
 ---------------------------------------------------------------------
 Rotational constants (GHZ):      0.2056940      0.1503329      0.0961513
 Leave Link  202 at Fri May 15 17:03:16 2020, MaxMem=   536870912 cpu:         0.0
 (Enter /pbs_home/pkowalski/g09d01/g09/l301.exe)
 Basis read from rwf:  (5D, 7F)
 No pseudopotential information found on rwf file.
 There are   535 symmetry adapted cartesian basis functions of A   symmetry.
 There are   504 symmetry adapted basis functions of A   symmetry.
   504 basis functions,   873 primitive gaussians,   535 cartesian basis functions
   111 alpha electrons      111 beta electrons
       nuclear repulsion energy      3359.4483131284 Hartrees.
 IExCor=  402 DFT=T Ex+Corr=B3LYP ExCW=0 ScaHFX=  0.200000
 ScaDFX=  0.800000  0.720000  1.000000  0.810000 ScalE2=  1.000000  1.000000
 IRadAn=      0 IRanWt=     -1 IRanGd=            0 ICorTp=0 IEmpDi=131
 NAtoms=   45 NActive=   45 NUniq=   45 SFac= 1.00D+00 NAtFMM=   60 NAOKFM=F Big=F
 Integral buffers will be    131072 words long.
 Raffenetti 2 integral format.
 Two-electron integral symmetry is turned on.
 R6Disp:  Grimme-D3 Dispersion energy=       -0.0572022077 Hartrees.
 Nuclear repulsion after empirical dispersion term =     3359.3911109208 Hartrees.
 No density basis found on file   724.
 Leave Link  301 at Fri May 15 17:03:16 2020, MaxMem=   536870912 cpu:         0.5
 (Enter /pbs_home/pkowalski/g09d01/g09/l302.exe)
 NPDir=0 NMtPBC=     1 NCelOv=     1 NCel=       1 NClECP=     1 NCelD=      1
         NCelK=      1 NCelE2=     1 NClLst=     1 CellRange=     0.0.
 One-electron integrals computed using PRISM.
 NBasis=   504 RedAO= T EigKep=  2.59D-04  NBF=   504
 NBsUse=   504 1.00D-06 EigRej= -1.00D+00 NBFU=   504
 Precomputing XC quadrature grid using
 IXCGrd= 4 IRadAn=           0 IRanWt=          -1 IRanGd=           0 AccXCQ= 0.00D+00.
 Generated NRdTot=       0 NPtTot=           0 NUsed=           0 NTot=          32
 NSgBfM=   520   521   524   524   524 MxSgAt=    45 MxSgA2=    45.
 Leave Link  302 at Fri May 15 17:03:17 2020, MaxMem=   536870912 cpu:         9.9
 (Enter /pbs_home/pkowalski/g09d01/g09/l303.exe)
 DipDrv:  MaxL=1.
 Leave Link  303 at Fri May 15 17:03:17 2020, MaxMem=   536870912 cpu:         1.1
 (Enter /pbs_home/pkowalski/g09d01/g09/l401.exe)
 Initial guess from the checkpoint file:  "dae0068freq_open_b3lypd3.chk"
 B after Tr=     0.000000    0.000000    0.000000
         Rot=    0.999982   -0.000093   -0.005367   -0.002600 Ang=  -0.68 deg.
 Guess basis will be translated and rotated to current coordinates.
 JPrj=2 DoOrth=T DoCkMO=T.
 Generating alternative initial guess.
 ExpMin= 1.22D-01 ExpMax= 2.89D+03 ExpMxC= 4.35D+02 IAcc=1 IRadAn=         1 AccDes= 0.00D+00
 Harris functional with IExCor=  402 and IRadAn=       1 diagonalized for initial guess.
 HarFok:  IExCor=  402 AccDes= 0.00D+00 IRadAn=         1 IDoV= 1 UseB2=F ITyADJ=14
 ICtDFT=  3500011 ScaDFX=  1.000000  1.000000  1.000000  1.000000
 FoFCou: FMM=F IPFlag=           0 FMFlag=      100000 FMFlg1=           0
         NFxFlg=           0 DoJE=T BraDBF=F KetDBF=T FulRan=T
         wScrn=  0.000000 ICntrl=     500 IOpCl=  0 I1Cent=   200000004 NGrid=           0
         NMat0=    1 NMatS0=      1 NMatT0=    0 NMatD0=    1 NMtDS0=    0 NMtDT0=    0
 Petite list used in FoFCou.
 Harris En= -1633.08066639871    
 Leave Link  401 at Fri May 15 17:03:21 2020, MaxMem=   536870912 cpu:        26.4
 (Enter /pbs_home/pkowalski/g09d01/g09/l502.exe)
 Closed shell SCF:
 Using DIIS extrapolation, IDIIS=  1040.
 Integral symmetry usage will be decided dynamically.
 IVT=      885537 IEndB=      885537 NGot=   536870912 MDV=   536288776
 LenX=   536288776 LenY=   536002016
 Requested convergence on RMS density matrix=1.00D-08 within 128 cycles.
 Requested convergence on MAX density matrix=1.00D-06.
 Requested convergence on             energy=1.00D-06.
 No special actions if energy rises.
 Fock matrices will be formed incrementally for  20 cycles.
 Integral accuracy reduced to 1.0D-05 until final iterations.

 Cycle   1  Pass 0  IDiag  1:
 FoFJK:  IHMeth= 1 ICntrl=       0 DoSepK=F KAlg= 0 I1Cent=   0 FoldK=F
 IRaf= 760000000 NMat=   1 IRICut=       1 DoRegI=T DoRafI=F ISym2E= 0.
 FoFCou: FMM=F IPFlag=           0 FMFlag=      100000 FMFlg1=           0
         NFxFlg=           0 DoJE=F BraDBF=F KetDBF=F FulRan=T
         wScrn=  0.000000 ICntrl=       0 IOpCl=  0 I1Cent=           0 NGrid=           0
         NMat0=    1 NMatS0=      1 NMatT0=    0 NMatD0=    1 NMtDS0=    0 NMtDT0=    0
 Symmetry not used in FoFCou.
 E= -1633.16921421268    
 DIIS: error= 4.50D-03 at cycle   1 NSaved=   1.
 NSaved= 1 IEnMin= 1 EnMin= -1633.16921421268     IErMin= 1 ErrMin= 4.50D-03
 ErrMax= 4.50D-03  0.00D+00 EMaxC= 1.00D-01 BMatC= 3.00D-02 BMatP= 3.00D-02
 IDIUse=3 WtCom= 9.55D-01 WtEn= 4.50D-02
 Coeff-Com:  0.100D+01
 Coeff-En:   0.100D+01
 Coeff:      0.100D+01
 Gap=     0.599 Goal=   None    Shift=    0.000
 GapD=    0.599 DampG=2.000 DampE=1.000 DampFc=2.0000 IDamp=-1.
 RMSDP=9.52D-04 MaxDP=3.12D-02              OVMax= 2.98D-02

 Cycle   2  Pass 0  IDiag  1:
 RMSU=  9.52D-04    CP:  1.00D+00
 E= -1633.20566277273     Delta-E=       -0.036448560048 Rises=F Damp=F
 DIIS: error= 7.11D-04 at cycle   2 NSaved=   2.
 NSaved= 2 IEnMin= 2 EnMin= -1633.20566277273     IErMin= 2 ErrMin= 7.11D-04
 ErrMax= 7.11D-04  0.00D+00 EMaxC= 1.00D-01 BMatC= 9.93D-04 BMatP= 3.00D-02
 IDIUse=3 WtCom= 9.93D-01 WtEn= 7.11D-03
 Coeff-Com:  0.317D-02 0.997D+00
 Coeff-En:   0.000D+00 0.100D+01
 Coeff:      0.315D-02 0.997D+00
 Gap=     0.105 Goal=   None    Shift=    0.000
 RMSDP=2.27D-04 MaxDP=8.72D-03 DE=-3.64D-02 OVMax= 2.27D-02

 Cycle   3  Pass 0  IDiag  1:
 RMSU=  2.26D-04    CP:  1.00D+00  1.02D+00
 E= -1633.20436856079     Delta-E=        0.001294211935 Rises=F Damp=F
 DIIS: error= 1.41D-03 at cycle   3 NSaved=   3.
 NSaved= 3 IEnMin= 2 EnMin= -1633.20566277273     IErMin= 2 ErrMin= 7.11D-04
 ErrMax= 1.41D-03  0.00D+00 EMaxC= 1.00D-01 BMatC= 2.46D-03 BMatP= 9.93D-04
 IDIUse=3 WtCom= 2.10D-01 WtEn= 7.90D-01
 Coeff-Com: -0.282D-01 0.638D+00 0.391D+00
 Coeff-En:   0.000D+00 0.678D+00 0.322D+00
 Coeff:     -0.592D-02 0.670D+00 0.336D+00
 Gap=     0.104 Goal=   None    Shift=    0.000
 RMSDP=1.56D-04 MaxDP=6.40D-03 DE= 1.29D-03 OVMax= 1.66D-02

 Cycle   4  Pass 0  IDiag  1:
 RMSU=  5.81D-05    CP:  1.00D+00  1.04D+00  3.69D-01
 E= -1633.20672832805     Delta-E=       -0.002359767255 Rises=F Damp=F
 DIIS: error= 1.42D-04 at cycle   4 NSaved=   4.
 NSaved= 4 IEnMin= 4 EnMin= -1633.20672832805     IErMin= 4 ErrMin= 1.42D-04
 ErrMax= 1.42D-04  0.00D+00 EMaxC= 1.00D-01 BMatC= 4.55D-05 BMatP= 9.93D-04
 IDIUse=3 WtCom= 9.99D-01 WtEn= 1.42D-03
 Coeff-Com: -0.145D-01 0.254D+00 0.143D+00 0.618D+00
 Coeff-En:   0.000D+00 0.000D+00 0.000D+00 0.100D+01
 Coeff:     -0.145D-01 0.253D+00 0.143D+00 0.618D+00
 Gap=     0.104 Goal=   None    Shift=    0.000
 RMSDP=3.21D-05 MaxDP=1.79D-03 DE=-2.36D-03 OVMax= 2.62D-03

 Cycle   5  Pass 0  IDiag  1:
 RMSU=  2.50D-05    CP:  1.00D+00  1.04D+00  3.68D-01  6.59D-01
 E= -1633.20675414313     Delta-E=       -0.000025815084 Rises=F Damp=F
 DIIS: error= 9.84D-05 at cycle   5 NSaved=   5.
 NSaved= 5 IEnMin= 5 EnMin= -1633.20675414313     IErMin= 5 ErrMin= 9.84D-05
 ErrMax= 9.84D-05  0.00D+00 EMaxC= 1.00D-01 BMatC= 1.81D-05 BMatP= 4.55D-05
 IDIUse=1 WtCom= 1.00D+00 WtEn= 0.00D+00
 Coeff-Com: -0.399D-02 0.459D-01 0.225D-01 0.387D+00 0.549D+00
 Coeff:     -0.399D-02 0.459D-01 0.225D-01 0.387D+00 0.549D+00
 Gap=     0.104 Goal=   None    Shift=    0.000
 RMSDP=1.28D-05 MaxDP=6.07D-04 DE=-2.58D-05 OVMax= 1.52D-03

 Cycle   6  Pass 0  IDiag  1:
 RMSU=  7.88D-06    CP:  1.00D+00  1.04D+00  3.71D-01  7.59D-01  6.73D-01
 E= -1633.20676981993     Delta-E=       -0.000015676797 Rises=F Damp=F
 DIIS: error= 2.54D-05 at cycle   6 NSaved=   6.
 NSaved= 6 IEnMin= 6 EnMin= -1633.20676981993     IErMin= 6 ErrMin= 2.54D-05
 ErrMax= 2.54D-05  0.00D+00 EMaxC= 1.00D-01 BMatC= 1.15D-06 BMatP= 1.81D-05
 IDIUse=1 WtCom= 1.00D+00 WtEn= 0.00D+00
 Coeff-Com: -0.713D-03-0.410D-03-0.208D-02 0.147D+00 0.284D+00 0.572D+00
 Coeff:     -0.713D-03-0.410D-03-0.208D-02 0.147D+00 0.284D+00 0.572D+00
 Gap=     0.104 Goal=   None    Shift=    0.000
 RMSDP=3.65D-06 MaxDP=1.43D-04 DE=-1.57D-05 OVMax= 2.35D-04

 Initial convergence to 1.0D-05 achieved.  Increase integral accuracy.
 Cycle   7  Pass 1  IDiag  1:
 E= -1633.20697450646     Delta-E=       -0.000204686532 Rises=F Damp=F
 DIIS: error= 1.27D-04 at cycle   1 NSaved=   1.
 NSaved= 1 IEnMin= 1 EnMin= -1633.20697450646     IErMin= 1 ErrMin= 1.27D-04
 ErrMax= 1.27D-04  0.00D+00 EMaxC= 1.00D-01 BMatC= 6.38D-06 BMatP= 6.38D-06
 IDIUse=3 WtCom= 9.99D-01 WtEn= 1.27D-03
 Coeff-Com:  0.100D+01
 Coeff-En:   0.100D+01
 Coeff:      0.100D+01
 Gap=     0.104 Goal=   None    Shift=    0.000
 RMSDP=3.65D-06 MaxDP=1.43D-04 DE=-2.05D-04 OVMax= 3.39D-04

 Cycle   8  Pass 1  IDiag  1:
 RMSU=  1.34D-04    CP:  1.00D+00
 E= -1633.20698050414     Delta-E=       -0.000005997676 Rises=F Damp=F
 DIIS: error= 1.72D-05 at cycle   2 NSaved=   2.
 NSaved= 2 IEnMin= 2 EnMin= -1633.20698050414     IErMin= 2 ErrMin= 1.72D-05
 ErrMax= 1.72D-05  0.00D+00 EMaxC= 1.00D-01 BMatC= 5.33D-07 BMatP= 6.38D-06
 IDIUse=1 WtCom= 1.00D+00 WtEn= 0.00D+00
 Coeff-Com:  0.103D+00 0.897D+00
 Coeff:      0.103D+00 0.897D+00
 Gap=     0.104 Goal=   None    Shift=    0.000
 RMSDP=5.26D-06 MaxDP=2.28D-04 DE=-6.00D-06 OVMax= 4.54D-04

 Cycle   9  Pass 1  IDiag  1:
 RMSU=  5.03D-06    CP:  1.00D+00  1.01D+00
 E= -1633.20697967296     Delta-E=        0.000000831177 Rises=F Damp=F
 DIIS: error= 2.89D-05 at cycle   3 NSaved=   3.
 NSaved= 3 IEnMin= 2 EnMin= -1633.20698050414     IErMin= 2 ErrMin= 1.72D-05
 ErrMax= 2.89D-05  0.00D+00 EMaxC= 1.00D-01 BMatC= 1.41D-06 BMatP= 5.33D-07
 IDIUse=1 WtCom= 1.00D+00 WtEn= 0.00D+00
 Coeff-Com: -0.472D-02 0.622D+00 0.383D+00
 Coeff:     -0.472D-02 0.622D+00 0.383D+00
 Gap=     0.104 Goal=   None    Shift=    0.000
 RMSDP=3.32D-06 MaxDP=1.73D-04 DE= 8.31D-07 OVMax= 3.51D-04

 Cycle  10  Pass 1  IDiag  1:
 RMSU=  8.43D-07    CP:  1.00D+00  1.01D+00  3.64D-01
 E= -1633.20698097088     Delta-E=       -0.000001297924 Rises=F Damp=F
 DIIS: error= 3.76D-06 at cycle   4 NSaved=   4.
 NSaved= 4 IEnMin= 4 EnMin= -1633.20698097088     IErMin= 4 ErrMin= 3.76D-06
 ErrMax= 3.76D-06  0.00D+00 EMaxC= 1.00D-01 BMatC= 2.27D-08 BMatP= 5.33D-07
 IDIUse=1 WtCom= 1.00D+00 WtEn= 0.00D+00
 Coeff-Com: -0.496D-02 0.374D+00 0.240D+00 0.391D+00
 Coeff:     -0.496D-02 0.374D+00 0.240D+00 0.391D+00
 Gap=     0.104 Goal=   None    Shift=    0.000
 RMSDP=4.43D-07 MaxDP=2.35D-05 DE=-1.30D-06 OVMax= 5.41D-05

 Cycle  11  Pass 1  IDiag  1:
 RMSU=  3.02D-07    CP:  1.00D+00  1.01D+00  4.05D-01  7.09D-01
 E= -1633.20698099155     Delta-E=       -0.000000020668 Rises=F Damp=F
 DIIS: error= 8.83D-07 at cycle   5 NSaved=   5.
 NSaved= 5 IEnMin= 5 EnMin= -1633.20698099155     IErMin= 5 ErrMin= 8.83D-07
 ErrMax= 8.83D-07  0.00D+00 EMaxC= 1.00D-01 BMatC= 7.50D-10 BMatP= 2.27D-08
 IDIUse=1 WtCom= 1.00D+00 WtEn= 0.00D+00
 Coeff-Com: -0.218D-02 0.146D+00 0.954D-01 0.202D+00 0.558D+00
 Coeff:     -0.218D-02 0.146D+00 0.954D-01 0.202D+00 0.558D+00
 Gap=     0.104 Goal=   None    Shift=    0.000
 RMSDP=1.28D-07 MaxDP=6.78D-06 DE=-2.07D-08 OVMax= 9.57D-06

 Cycle  12  Pass 1  IDiag  1:
 RMSU=  1.04D-07    CP:  1.00D+00  1.01D+00  4.00D-01  7.51D-01  8.08D-01
 E= -1633.20698099198     Delta-E=       -0.000000000430 Rises=F Damp=F
 DIIS: error= 4.50D-07 at cycle   6 NSaved=   6.
 NSaved= 6 IEnMin= 6 EnMin= -1633.20698099198     IErMin= 6 ErrMin= 4.50D-07
 ErrMax= 4.50D-07  0.00D+00 EMaxC= 1.00D-01 BMatC= 1.37D-10 BMatP= 7.50D-10
 IDIUse=1 WtCom= 1.00D+00 WtEn= 0.00D+00
 Coeff-Com: -0.452D-03 0.240D-01 0.162D-01 0.512D-01 0.328D+00 0.581D+00
 Coeff:     -0.452D-03 0.240D-01 0.162D-01 0.512D-01 0.328D+00 0.581D+00
 Gap=     0.104 Goal=   None    Shift=    0.000
 RMSDP=4.19D-08 MaxDP=1.43D-06 DE=-4.30D-10 OVMax= 4.16D-06

 Cycle  13  Pass 1  IDiag  1:
 RMSU=  3.23D-08    CP:  1.00D+00  1.01D+00  4.01D-01  7.52D-01  8.68D-01
                    CP:  8.22D-01
 E= -1633.20698099239     Delta-E=       -0.000000000411 Rises=F Damp=F
 DIIS: error= 8.32D-08 at cycle   7 NSaved=   7.
 NSaved= 7 IEnMin= 7 EnMin= -1633.20698099239     IErMin= 7 ErrMin= 8.32D-08
 ErrMax= 8.32D-08  0.00D+00 EMaxC= 1.00D-01 BMatC= 8.09D-12 BMatP= 1.37D-10
 IDIUse=1 WtCom= 1.00D+00 WtEn= 0.00D+00
 Coeff-Com: -0.514D-05-0.287D-02-0.159D-02 0.375D-02 0.949D-01 0.269D+00
 Coeff-Com:  0.637D+00
 Coeff:     -0.514D-05-0.287D-02-0.159D-02 0.375D-02 0.949D-01 0.269D+00
 Coeff:      0.637D+00
 Gap=     0.104 Goal=   None    Shift=    0.000
 RMSDP=1.33D-08 MaxDP=4.43D-07 DE=-4.11D-10 OVMax= 1.38D-06

 Cycle  14  Pass 1  IDiag  1:
 RMSU=  8.42D-09    CP:  1.00D+00  1.01D+00  4.02D-01  7.55D-01  8.71D-01
                    CP:  8.29D-01  7.04D-01
 E= -1633.20698099233     Delta-E=        0.000000000058 Rises=F Damp=F
 DIIS: error= 6.37D-08 at cycle   8 NSaved=   8.
 NSaved= 8 IEnMin= 7 EnMin= -1633.20698099239     IErMin= 8 ErrMin= 6.37D-08
 ErrMax= 6.37D-08  0.00D+00 EMaxC= 1.00D-01 BMatC= 2.54D-12 BMatP= 8.09D-12
 IDIUse=1 WtCom= 1.00D+00 WtEn= 0.00D+00
 Coeff-Com:  0.335D-04-0.390D-02-0.241D-02-0.219D-02 0.324D-01 0.124D+00
 Coeff-Com:  0.420D+00 0.432D+00
 Coeff:      0.335D-04-0.390D-02-0.241D-02-0.219D-02 0.324D-01 0.124D+00
 Coeff:      0.420D+00 0.432D+00
 Gap=     0.104 Goal=   None    Shift=    0.000
 RMSDP=4.54D-09 MaxDP=2.13D-07 DE= 5.82D-11 OVMax= 7.28D-07

 SCF Done:  E(RB3LYP) =  -1633.20698099     A.U. after   14 cycles
            NFock= 14  Conv=0.45D-08     -V/T= 2.0087
 KE= 1.619155183860D+03 PE=-1.054470349486D+04 EE= 3.932950219086D+03
 Leave Link  502 at Fri May 15 17:09:04 2020, MaxMem=   536870912 cpu:      2737.2
 (Enter /pbs_home/pkowalski/g09d01/g09/l701.exe)
 Compute integral first derivatives.
 ... and contract with generalized density number  0.
 R6Disp: Adding Grimme-D3 dispersion energy 1st derivatives to the gradient.
 Leave Link  701 at Fri May 15 17:09:05 2020, MaxMem=   536870912 cpu:         4.4
 (Enter /pbs_home/pkowalski/g09d01/g09/l702.exe)
 L702 exits ... SP integral derivatives will be done elsewhere.
 Leave Link  702 at Fri May 15 17:09:05 2020, MaxMem=   536870912 cpu:         0.2
 (Enter /pbs_home/pkowalski/g09d01/g09/l703.exe)
 Compute integral first derivatives, UseDBF=F ICtDFT=           0.
 Integral derivatives from FoFJK, PRISM(SPDF).
 Calling FoFJK, ICntrl=      2127 FMM=F ISym2X=0 I1Cent= 0 IOpClX= 0 NMat=1 NMatS=1 NMatT=0.
 FoFJK:  IHMeth= 1 ICntrl=    2127 DoSepK=F KAlg= 0 I1Cent=   0 FoldK=F
 IRaf=         0 NMat=   1 IRICut=       1 DoRegI=T DoRafI=F ISym2E= 0.
 FoFCou: FMM=F IPFlag=           0 FMFlag=      100000 FMFlg1=         800
         NFxFlg=           0 DoJE=F BraDBF=F KetDBF=F FulRan=T
         wScrn=  0.000000 ICntrl=    2127 IOpCl=  0 I1Cent=           0 NGrid=           0
         NMat0=    1 NMatS0=      1 NMatT0=    0 NMatD0=    1 NMtDS0=    0 NMtDT0=    0
 Symmetry not used in FoFCou.
 Leave Link  703 at Fri May 15 17:10:38 2020, MaxMem=   536870912 cpu:       741.2
 (Enter /pbs_home/pkowalski/g09d01/g09/l716.exe)
 Dipole        =-1.79960361D-02-1.35603137D+00 2.54061377D-02
 ***** Axes restored to original set *****
 -------------------------------------------------------------------
 Center     Atomic                   Forces (Hartrees/Bohr)
 Number     Number              X              Y              Z
 -------------------------------------------------------------------
      1        6          -0.004992937   -0.002042374   -0.004312526
      2        6          -0.000024721    0.000068807   -0.002570836
      3        6           0.001968693   -0.000793768   -0.001289872
      4        8          -0.006752667   -0.000840319    0.004697889
      5        6           0.005723433   -0.000017893   -0.000053912
      6        6          -0.000772089   -0.000284095   -0.000364201
      7        6           0.003726984    0.006134424    0.009323513
      8        6          -0.000012899   -0.003429601   -0.001803544
      9        6          -0.000631268    0.005840723   -0.002996617
     10        6           0.002305520    0.002238374   -0.002520618
     11        6          -0.000181546   -0.002680666   -0.001641957
     12        9           0.001272404    0.001273869   -0.000556340
     13        9          -0.000904841    0.000350016    0.000330747
     14        9           0.000431229    0.000800524   -0.000167087
     15        9          -0.000946067   -0.000304102    0.001568267
     16        9          -0.001366052   -0.000962696    0.001112040
     17        9           0.001916811    0.001603730    0.001005736
     18        6          -0.002056070    0.004806797   -0.000864906
     19        6           0.002087528   -0.006256032    0.000471341
     20        6           0.000046708   -0.000763098    0.001257559
     21        1           0.000333326   -0.000142977   -0.000375315
     22        1           0.000227620    0.000007862   -0.000437592
     23        1          -0.000121272    0.000279980   -0.000378934
     24        6          -0.001434380   -0.000378700   -0.000836487
     25        1          -0.000060410    0.000377633    0.000331890
     26        1           0.000479659    0.000148909    0.000245094
     27        1          -0.000103796    0.000418304    0.000243792
     28        6           0.000574189    0.000092673    0.000214757
     29        6           0.000549142    0.000643032    0.001984705
     30        6          -0.001440049    0.002150637    0.001318018
     31        8           0.001286622   -0.008015531   -0.002689798
     32        6           0.000140035   -0.000635956    0.000869972
     33        6          -0.000106334    0.000060459    0.000169575
     34        6          -0.001027435   -0.000758899    0.000278765
     35        1           0.000558408    0.000027671   -0.000358717
     36        1          -0.000161803   -0.000070010    0.000003722
     37        1           0.000129164    0.000142259   -0.000106795
     38        1           0.000352466   -0.000358268    0.000170900
     39        6          -0.000901457   -0.000905808   -0.000049332
     40        6           0.000285074    0.000218771   -0.000074560
     41        6          -0.000328122    0.000535170   -0.000500563
     42        1           0.000055570    0.000194127    0.000088993
     43        1           0.000024554   -0.000158603    0.000015654
     44        1          -0.000466785    0.000134448   -0.000168763
     45        1           0.000317861    0.001250197   -0.000583658
 -------------------------------------------------------------------
 Cartesian Forces:  Max     0.009323513 RMS     0.002072233
 Leave Link  716 at Fri May 15 17:10:38 2020, MaxMem=   536870912 cpu:         0.3
 (Enter /pbs_home/pkowalski/g09d01/g09/l103.exe)

 GradGradGradGradGradGradGradGradGradGradGradGradGradGradGradGradGradGrad
 Berny optimization.
 Using GEDIIS/GDIIS optimizer.
 FormGI is forming the generalized inverse of G from B-inverse, IUseBI=4.
 Internal  Forces:  Max     0.008520862 RMS     0.000990794
 Search for a local minimum.
 Step number   3 out of a maximum of  270
 All quantities printed in internal units (Hartrees-Bohrs-Radians)
 RMS Force = .99079D-03 SwitMx=.10000D-02 MixMth= 2
 Mixed Optimization -- En-DIIS/RFO-DIIS
 Update second derivatives using D2CorX and points    2    3
 DE= -1.16D-02 DEPred=-1.28D-02 R= 9.00D-01
 TightC=F SS=  1.41D+00  RLast= 5.96D-01 DXNew= 8.4853D-01 1.7895D+00
 Trust test= 9.00D-01 RLast= 5.96D-01 DXMaxT set to 8.49D-01
 ITU=  1  1  0
 Use linear search instead of GDIIS.
     Eigenvalues ---    0.00230   0.00230   0.00515   0.00927   0.00958
     Eigenvalues ---    0.01064   0.01115   0.01137   0.01282   0.01306
     Eigenvalues ---    0.01950   0.01972   0.01977   0.01986   0.01995
     Eigenvalues ---    0.02002   0.02002   0.02007   0.02085   0.02089
     Eigenvalues ---    0.02089   0.02093   0.02102   0.02105   0.02131
     Eigenvalues ---    0.02140   0.02281   0.02290   0.04507   0.04725
     Eigenvalues ---    0.04964   0.05499   0.05508   0.05733   0.05739
     Eigenvalues ---    0.05871   0.06349   0.07554   0.07572   0.08006
     Eigenvalues ---    0.08547   0.08817   0.09255   0.09506   0.10091
     Eigenvalues ---    0.10388   0.11082   0.12054   0.12319   0.14147
     Eigenvalues ---    0.14405   0.15877   0.16000   0.16000   0.16000
     Eigenvalues ---    0.16000   0.16000   0.16000   0.16000   0.16000
     Eigenvalues ---    0.16000   0.16000   0.16000   0.16004   0.16012
     Eigenvalues ---    0.16838   0.17306   0.20539   0.21969   0.22001
     Eigenvalues ---    0.22593   0.22677   0.23698   0.23982   0.24220
     Eigenvalues ---    0.24427   0.24528   0.24781   0.24853   0.25568
     Eigenvalues ---    0.26716   0.27753   0.28098   0.28196   0.28405
     Eigenvalues ---    0.28438   0.31848   0.32389   0.32462   0.32508
     Eigenvalues ---    0.32549   0.32578   0.32586   0.32914   0.33516
     Eigenvalues ---    0.34512   0.35722   0.35724   0.35727   0.35728
     Eigenvalues ---    0.35739   0.35764   0.36044   0.36343   0.37179
     Eigenvalues ---    0.37506   0.39157   0.40155   0.40918   0.41540
     Eigenvalues ---    0.41614   0.43238   0.43924   0.44566   0.44701
     Eigenvalues ---    0.45734   0.45798   0.46132   0.46185   0.47073
     Eigenvalues ---    0.47495   0.47596   0.48252   0.48376   0.48458
     Eigenvalues ---    0.48713   0.49223   0.52322   0.52459
 RFO step:  Lambda=-3.61489614D-03 EMin= 2.29987374D-03
 Quartic linear search produced a step of  0.18174.
 Iteration  1 RMS(Cart)=  0.06091807 RMS(Int)=  0.00113806
 Iteration  2 RMS(Cart)=  0.00264677 RMS(Int)=  0.00039965
 Iteration  3 RMS(Cart)=  0.00000199 RMS(Int)=  0.00039965
 Iteration  4 RMS(Cart)=  0.00000000 RMS(Int)=  0.00039965
 ITry= 1 IFail=0 DXMaxC= 2.80D-01 DCOld= 1.00D+10 DXMaxT= 8.49D-01 DXLimC= 3.00D+00 Rises=F
 Variable       Old X    -DE/DX   Delta X   Delta X   Delta X     New X
                                 (Linear)    (Quad)   (Total)
    R1        2.72639   0.00104   0.00191   0.00114   0.00307   2.72947
    R2        2.91080   0.00257   0.00436   0.00689   0.01012   2.92093
    R3        2.54657   0.00852  -0.01545   0.03617   0.02123   2.56780
    R4        2.67185   0.00097   0.00426   0.00022   0.00496   2.67681
    R5        2.65377  -0.00035   0.00099  -0.00146  -0.00053   2.65324
    R6        2.56331  -0.00083   0.00030  -0.00140  -0.00072   2.56259
    R7        2.63046   0.00012  -0.00007   0.00027   0.00015   2.63061
    R8        2.71537   0.00466   0.00726   0.00688   0.01385   2.72923
    R9        2.89549  -0.00143  -0.00340  -0.00305  -0.00728   2.88821
   R10        2.89960  -0.00085  -0.00125  -0.00257  -0.00381   2.89578
   R11        2.64537  -0.00012  -0.00089   0.00037  -0.00046   2.64491
   R12        2.06119   0.00013   0.00075   0.00008   0.00083   2.06202
   R13        2.83520   0.00074   0.00229  -0.00015   0.00243   2.83762
   R14        2.76762  -0.00096   0.00378  -0.00952  -0.00429   2.76333
   R15        2.93539   0.00130   0.00377   0.00604   0.00966   2.94504
   R16        2.57449  -0.00009  -0.00300   0.00149  -0.00151   2.57298
   R17        2.55776   0.00011  -0.00434   0.00276  -0.00158   2.55618
   R18        2.84194  -0.00010   0.00232  -0.00295  -0.00065   2.84129
   R19        2.55303   0.00510  -0.01601   0.02492   0.00941   2.56245
   R20        2.93571   0.00142   0.00342   0.00575   0.00864   2.94435
   R21        2.55799   0.00001  -0.00491   0.00280  -0.00210   2.55588
   R22        2.53015  -0.00040  -0.00730   0.00350  -0.00380   2.52635
   R23        2.56603  -0.00104  -0.00344  -0.00043  -0.00387   2.56216
   R24        2.56712   0.00169  -0.00347   0.00591   0.00244   2.56955
   R25        2.91280   0.00093   0.00433   0.00053   0.00395   2.91675
   R26        2.90539  -0.00052  -0.00122  -0.00129  -0.00251   2.90288
   R27        2.71174   0.00534   0.00716   0.00918   0.01606   2.72781
   R28        2.72854  -0.00099   0.00151  -0.00497  -0.00335   2.72519
   R29        2.07718  -0.00018  -0.00140   0.00017  -0.00123   2.07595
   R30        2.07673  -0.00023  -0.00151   0.00009  -0.00142   2.07531
   R31        2.07462   0.00037  -0.00155   0.00217   0.00061   2.07524
   R32        2.07677  -0.00026  -0.00153   0.00001  -0.00152   2.07525
   R33        2.07404   0.00048  -0.00150   0.00251   0.00100   2.07505
   R34        2.07711  -0.00013  -0.00137   0.00030  -0.00107   2.07603
   R35        2.65721   0.00001  -0.00138   0.00116  -0.00011   2.65710
   R36        2.06498   0.00016   0.00128  -0.00022   0.00106   2.06604
   R37        2.67382   0.00042   0.00419  -0.00177   0.00277   2.67659
   R38        2.65422  -0.00104   0.00098  -0.00330  -0.00236   2.65187
   R39        2.56379  -0.00016   0.00049  -0.00018   0.00049   2.56428
   R40        2.63028   0.00014  -0.00009   0.00030   0.00017   2.63046
   R41        2.64517   0.00022  -0.00078   0.00130   0.00056   2.64573
   R42        2.06120   0.00014   0.00075   0.00008   0.00083   2.06204
   R43        2.63770  -0.00014  -0.00093   0.00010  -0.00078   2.63692
   R44        2.06349   0.00010   0.00102  -0.00021   0.00081   2.06430
   R45        2.05832   0.00040   0.00079   0.00091   0.00170   2.06003
   R46        2.63772  -0.00038  -0.00099  -0.00042  -0.00136   2.63636
   R47        2.05760   0.00128   0.00100   0.00352   0.00453   2.06213
   R48        2.65705   0.00045  -0.00126   0.00239   0.00121   2.65826
   R49        2.06357   0.00008   0.00102  -0.00029   0.00073   2.06430
   R50        2.06497   0.00014   0.00126  -0.00025   0.00101   2.06598
    A1        1.85048  -0.00082  -0.00165  -0.00637  -0.00974   1.84074
    A2        2.35518   0.00173   0.00629   0.00568   0.01320   2.36838
    A3        2.07201  -0.00089  -0.00391   0.00283  -0.00104   2.07097
    A4        1.85408   0.00034   0.00086  -0.00194  -0.00173   1.85235
    A5        2.33421   0.00011   0.00266   0.00029   0.00333   2.33754
    A6        2.09279  -0.00047  -0.00377   0.00091  -0.00280   2.09000
    A7        1.97643   0.00161   0.00043   0.00539   0.00547   1.98190
    A8        2.12901   0.00007   0.00167  -0.00055   0.00110   2.13011
    A9        2.17771  -0.00168  -0.00210  -0.00487  -0.00660   2.17110
   A10        1.90133  -0.00146  -0.00146  -0.00888  -0.01222   1.88911
   A11        1.82623   0.00006  -0.00044  -0.00134  -0.00207   1.82416
   A12        1.86545   0.00123   0.00142   0.02012   0.02150   1.88695
   A13        1.95659  -0.00057   0.00246  -0.00447  -0.00218   1.95440
   A14        1.96998  -0.00096  -0.00185  -0.01026  -0.01198   1.95801
   A15        1.87798   0.00049  -0.00375   0.00042  -0.00308   1.87490
   A16        1.96405  -0.00027   0.00216  -0.00457  -0.00253   1.96152
   A17        2.04777  -0.00007  -0.00079  -0.00010  -0.00098   2.04679
   A18        2.10793  -0.00049  -0.00059  -0.00291  -0.00346   2.10448
   A19        2.12748   0.00056   0.00138   0.00300   0.00443   2.13190
   A20        2.27197   0.00158  -0.00117   0.01295   0.00867   2.28064
   A21        2.10467  -0.00090   0.00490  -0.00218   0.00093   2.10560
   A22        1.89473  -0.00051   0.00030   0.00170   0.00079   1.89552
   A23        1.78320   0.00068   0.00288   0.01138   0.01455   1.79775
   A24        1.94653   0.00069   0.00194   0.00329   0.00538   1.95191
   A25        2.00806  -0.00004   0.00143  -0.00053   0.00058   2.00864
   A26        1.91595  -0.00127  -0.00263  -0.01187  -0.01458   1.90137
   A27        1.93460   0.00024  -0.00014   0.00268   0.00224   1.93685
   A28        1.87436  -0.00034  -0.00330  -0.00504  -0.00835   1.86601
   A29        1.91291   0.00096  -0.00086   0.00717   0.00630   1.91921
   A30        2.09632  -0.00002   0.00253   0.00133   0.00386   2.10018
   A31        2.26125  -0.00088  -0.00120   0.00007  -0.00276   2.25849
   A32        1.82677  -0.00104  -0.00096   0.00062  -0.00091   1.82586
   A33        1.87826  -0.00002   0.00037   0.00467   0.00519   1.88345
   A34        1.98561   0.00054  -0.00087  -0.00521  -0.00596   1.97965
   A35        1.88656   0.00045   0.00072   0.00542   0.00642   1.89298
   A36        1.98280  -0.00003  -0.00086  -0.00703  -0.00790   1.97490
   A37        1.89859   0.00008   0.00166   0.00250   0.00410   1.90269
   A38        1.80367   0.00004   0.00335   0.00543   0.00879   1.81246
   A39        2.01898  -0.00102   0.00161  -0.01409  -0.01255   2.00643
   A40        1.93042   0.00111   0.00125   0.01086   0.01214   1.94256
   A41        1.93205   0.00088   0.00031   0.00617   0.00675   1.93880
   A42        1.90925  -0.00026  -0.00300  -0.00207  -0.00549   1.90377
   A43        1.86818  -0.00067  -0.00348  -0.00544  -0.00890   1.85928
   A44        1.89239   0.00039   0.00214   0.00692   0.00886   1.90125
   A45        1.96169  -0.00004   0.00257  -0.00013   0.00252   1.96421
   A46        1.97443  -0.00066  -0.00208  -0.00885  -0.01083   1.96360
   A47        1.92443   0.00008   0.00081   0.00228   0.00283   1.92726
   A48        1.82945  -0.00027  -0.00056  -0.00464  -0.00527   1.82418
   A49        1.87698   0.00049  -0.00299   0.00421   0.00141   1.87839
   A50        2.07261   0.00065  -0.00364   0.00647   0.00254   2.07516
   A51        2.36582  -0.00068   0.00697  -0.00486   0.00296   2.36877
   A52        1.84094   0.00006  -0.00219  -0.00026  -0.00359   1.83736
   A53        1.90903  -0.00053  -0.00068  -0.00266  -0.00334   1.90568
   A54        1.90526  -0.00041  -0.00168  -0.00187  -0.00357   1.90170
   A55        1.94394  -0.00014  -0.00141  -0.00029  -0.00172   1.94222
   A56        1.90125   0.00053   0.00144   0.00338   0.00481   1.90606
   A57        1.89542   0.00040   0.00140   0.00219   0.00358   1.89901
   A58        1.90848   0.00017   0.00105  -0.00062   0.00041   1.90888
   A59        1.90510  -0.00046  -0.00170  -0.00207  -0.00378   1.90133
   A60        1.94239  -0.00015  -0.00104  -0.00062  -0.00167   1.94072
   A61        1.91043  -0.00047  -0.00051  -0.00253  -0.00305   1.90738
   A62        1.90601   0.00023   0.00092   0.00016   0.00107   1.90708
   A63        1.90143   0.00053   0.00123   0.00353   0.00475   1.90618
   A64        1.89805   0.00034   0.00119   0.00165   0.00284   1.90089
   A65        2.12191   0.00009   0.00082   0.00015   0.00104   2.12295
   A66        2.07818  -0.00013  -0.00034  -0.00070  -0.00108   2.07710
   A67        2.08309   0.00003  -0.00048   0.00055   0.00004   2.08313
   A68        1.85401   0.00062   0.00094  -0.00147  -0.00089   1.85312
   A69        2.33754  -0.00150   0.00240  -0.00568  -0.00301   2.33453
   A70        2.08966   0.00088  -0.00356   0.00701   0.00347   2.09313
   A71        1.97688   0.00118   0.00025   0.00330   0.00320   1.98008
   A72        2.13053  -0.00060   0.00158  -0.00371  -0.00213   2.12840
   A73        2.17576  -0.00058  -0.00182   0.00037  -0.00119   2.17457
   A74        1.89440  -0.00190  -0.00197  -0.00810  -0.01155   1.88285
   A75        2.04829  -0.00030  -0.00082  -0.00118  -0.00207   2.04623
   A76        2.10704  -0.00036  -0.00064  -0.00221  -0.00282   2.10422
   A77        2.12785   0.00066   0.00146   0.00339   0.00488   2.13272
   A78        2.10650  -0.00007   0.00017  -0.00057  -0.00034   2.10616
   A79        2.08575   0.00022  -0.00065   0.00203   0.00135   2.08710
   A80        2.09092  -0.00016   0.00048  -0.00145  -0.00101   2.08992
   A81        2.06833   0.00044   0.00190   0.00017   0.00198   2.07031
   A82        2.10305  -0.00055  -0.00232  -0.00141  -0.00368   2.09937
   A83        2.11180   0.00011   0.00041   0.00124   0.00170   2.11350
   A84        2.07008  -0.00008   0.00182  -0.00286  -0.00110   2.06898
   A85        2.10218  -0.00055  -0.00279  -0.00138  -0.00415   2.09803
   A86        2.11091   0.00064   0.00097   0.00425   0.00525   2.11615
   A87        2.10702  -0.00033   0.00013  -0.00166  -0.00148   2.10554
   A88        2.09017   0.00001   0.00045  -0.00066  -0.00024   2.08993
   A89        2.08598   0.00033  -0.00058   0.00232   0.00172   2.08770
   A90        2.12075   0.00044   0.00086   0.00236   0.00327   2.12402
   A91        2.07873  -0.00028  -0.00035  -0.00164  -0.00201   2.07672
   A92        2.08369  -0.00017  -0.00051  -0.00073  -0.00126   2.08243
    D1        0.12793   0.00092   0.01288   0.04668   0.05933   0.18726
    D2       -3.08618   0.00056   0.00698   0.03393   0.04075  -3.04543
    D3       -2.89441   0.00083   0.00676   0.02378   0.02991  -2.86450
    D4        0.17466   0.00047   0.00086   0.01103   0.01134   0.18600
    D5       -0.16895  -0.00129  -0.01601  -0.06747  -0.08340  -0.25235
    D6       -2.26224  -0.00081  -0.01435  -0.06460  -0.07885  -2.34110
    D7        1.86120  -0.00095  -0.01949  -0.06994  -0.08931   1.77189
    D8        2.87648  -0.00100  -0.01004  -0.04864  -0.05871   2.81777
    D9        0.78318  -0.00052  -0.00838  -0.04577  -0.05416   0.72903
   D10       -1.37656  -0.00066  -0.01352  -0.05111  -0.06462  -1.44117
   D11       -0.13261  -0.00005  -0.00181  -0.03061  -0.03285  -0.16546
   D12        2.82432   0.00117   0.02133   0.06604   0.08753   2.91185
   D13        3.13974  -0.00018  -0.00882  -0.05530  -0.06491   3.07483
   D14       -0.18653   0.00103   0.01432   0.04136   0.05548  -0.13105
   D15       -0.03997  -0.00016  -0.00508  -0.00855  -0.01356  -0.05353
   D16        3.09260  -0.00027  -0.00500  -0.01187  -0.01671   3.07589
   D17       -3.12114   0.00012  -0.00032   0.00209   0.00154  -3.11960
   D18        0.01143   0.00001  -0.00024  -0.00124  -0.00161   0.00983
   D19       -3.07232   0.00038   0.00683   0.01471   0.02150  -3.05082
   D20        0.06637   0.00048   0.00654   0.01817   0.02463   0.09100
   D21       -0.01106   0.00001   0.00040   0.00048   0.00102  -0.01004
   D22        3.12763   0.00011   0.00011   0.00395   0.00414   3.13177
   D23       -0.07413  -0.00072  -0.00571  -0.03706  -0.04260  -0.11673
   D24        3.07678  -0.00062  -0.00582  -0.03366  -0.03941   3.03737
   D25       -0.00490  -0.00004  -0.00018   0.00017   0.00003  -0.00487
   D26        3.14108   0.00001  -0.00009   0.00091   0.00081  -3.14129
   D27        3.12660  -0.00015  -0.00007  -0.00350  -0.00339   3.12320
   D28       -0.01060  -0.00010   0.00001  -0.00275  -0.00262  -0.01322
   D29        0.14769   0.00121   0.01326   0.06314   0.07624   0.22393
   D30        2.16954   0.00224   0.01378   0.08127   0.09467   2.26422
   D31       -1.93617   0.00161   0.01246   0.06878   0.08126  -1.85491
   D32       -0.99342   0.00000   0.00187   0.03164   0.03378  -0.95965
   D33        1.13845   0.00035   0.00593   0.03925   0.04529   1.18373
   D34       -3.01475   0.00047   0.00238   0.03805   0.04092  -2.97382
   D35       -2.99172  -0.00032   0.00250   0.02653   0.02979  -2.96192
   D36       -0.85985   0.00003   0.00657   0.03415   0.04130  -0.81854
   D37        1.27014   0.00015   0.00302   0.03295   0.03694   1.30708
   D38        1.16171  -0.00004   0.00722   0.03715   0.04458   1.20629
   D39       -2.98961   0.00031   0.01128   0.04477   0.05609  -2.93352
   D40       -0.85961   0.00043   0.00773   0.04357   0.05173  -0.80789
   D41       -3.10534   0.00029   0.00168   0.01672   0.01848  -3.08687
   D42        1.07288   0.00040   0.00233   0.01827   0.02068   1.09355
   D43       -1.02565   0.00038   0.00185   0.01827   0.02019  -1.00546
   D44       -1.10667   0.00035   0.00028   0.01298   0.01302  -1.09365
   D45        3.07155   0.00046   0.00094   0.01453   0.01522   3.08677
   D46        0.97302   0.00044   0.00045   0.01453   0.01474   0.98776
   D47        1.07436  -0.00070  -0.00335  -0.00290  -0.00609   1.06827
   D48       -1.03060  -0.00059  -0.00270  -0.00135  -0.00389  -1.03449
   D49       -3.12913  -0.00061  -0.00318  -0.00135  -0.00437  -3.13350
   D50       -0.00161   0.00005   0.00040   0.00166   0.00209   0.00048
   D51       -3.13883   0.00002   0.00021  -0.00023  -0.00003  -3.13886
   D52        3.13553   0.00000   0.00031   0.00089   0.00128   3.13682
   D53       -0.00168  -0.00004   0.00012  -0.00100  -0.00084  -0.00252
   D54       -2.83021   0.00074   0.01851   0.05928   0.07813  -2.75208
   D55        1.40740   0.00153   0.01915   0.06532   0.08456   1.49196
   D56       -0.73278   0.00147   0.02093   0.06985   0.09101  -0.64177
   D57        0.47891  -0.00030  -0.00317  -0.02791  -0.03105   0.44786
   D58       -1.56667   0.00050  -0.00253  -0.02187  -0.02461  -1.59128
   D59        2.57634   0.00043  -0.00075  -0.01734  -0.01816   2.55818
   D60        3.11421  -0.00066  -0.01871  -0.06939  -0.08832   3.02588
   D61       -0.18223  -0.00035  -0.01614  -0.01766  -0.03400  -0.21622
   D62       -0.17593   0.00054  -0.00055   0.00960   0.00879  -0.16714
   D63        2.81082   0.00084   0.00201   0.06132   0.06312   2.87394
   D64       -0.59686   0.00031   0.00665   0.03789   0.04424  -0.55263
   D65        1.40727   0.00033   0.00718   0.04638   0.05338   1.46065
   D66       -2.77118   0.00076   0.00898   0.04952   0.05841  -2.71277
   D67        1.47055   0.00091   0.00926   0.04243   0.05151   1.52207
   D68       -2.80850   0.00092   0.00979   0.05092   0.06066  -2.74784
   D69       -0.70376   0.00135   0.01159   0.05406   0.06568  -0.63807
   D70       -2.74482  -0.00017   0.00336   0.03040   0.03358  -2.71124
   D71       -0.74069  -0.00016   0.00389   0.03889   0.04273  -0.69796
   D72        1.36405   0.00028   0.00569   0.04203   0.04776   1.41181
   D73       -0.20693  -0.00044   0.00424   0.01361   0.01828  -0.18865
   D74       -2.32118  -0.00098   0.00068   0.01010   0.01088  -2.31030
   D75        1.83482  -0.00021   0.00313   0.01912   0.02242   1.85724
   D76        3.10859  -0.00090   0.00088  -0.04474  -0.04332   3.06526
   D77        0.99434  -0.00145  -0.00268  -0.04825  -0.05072   0.94361
   D78       -1.13285  -0.00068  -0.00023  -0.03923  -0.03918  -1.17203
   D79       -0.11384   0.00064   0.01262   0.00696   0.01916  -0.09468
   D80        2.91839   0.00097   0.02458   0.02649   0.05112   2.96951
   D81        2.83817   0.00122   0.01592   0.07102   0.08638   2.92455
   D82       -0.41278   0.00155   0.02788   0.09056   0.11834  -0.29444
   D83        0.49666  -0.00017  -0.00689  -0.03332  -0.04027   0.45639
   D84        2.66873  -0.00089  -0.00278  -0.04349  -0.04615   2.62258
   D85       -1.55994  -0.00135  -0.00877  -0.04774  -0.05640  -1.61634
   D86       -1.50165   0.00016  -0.00718  -0.04131  -0.04858  -1.55023
   D87        0.67042  -0.00057  -0.00306  -0.05148  -0.05446   0.61596
   D88        2.72493  -0.00102  -0.00905  -0.05573  -0.06471   2.66022
   D89        2.67276  -0.00025  -0.00924  -0.04378  -0.05318   2.61958
   D90       -1.43836  -0.00097  -0.00512  -0.05395  -0.05906  -1.49742
   D91        0.61616  -0.00142  -0.01111  -0.05820  -0.06931   0.54685
   D92        0.72316  -0.00023  -0.00619  -0.01713  -0.02320   0.69996
   D93       -2.33905  -0.00042  -0.01581  -0.03090  -0.04660  -2.38565
   D94       -1.43130  -0.00049  -0.01124  -0.02302  -0.03415  -1.46545
   D95        1.78969  -0.00068  -0.02085  -0.03679  -0.05755   1.73213
   D96        2.83656  -0.00095  -0.00783  -0.02651  -0.03429   2.80228
   D97       -0.22564  -0.00114  -0.01745  -0.04028  -0.05769  -0.28333
   D98       -3.13920  -0.00031  -0.00372   0.00114  -0.00241   3.14157
   D99        1.06525  -0.00040  -0.00405  -0.00027  -0.00416   1.06109
   D100      -1.04388  -0.00025  -0.00332   0.00193  -0.00122  -1.04510
   D101      -1.02560   0.00022   0.00123   0.01149   0.01270  -1.01290
   D102      -3.10433   0.00013   0.00089   0.01009   0.01095  -3.09338
   D103       1.06972   0.00027   0.00163   0.01229   0.01389   1.08361
   D104       0.95961   0.00020  -0.00065   0.00946   0.00867   0.96828
   D105      -1.11913   0.00011  -0.00098   0.00805   0.00693  -1.11220
   D106       3.05493   0.00026  -0.00025   0.01026   0.00987   3.06480
   D107       2.25849   0.00119   0.01605   0.05008   0.06573   2.32422
   D108       0.20009   0.00124   0.01491   0.04927   0.06394   0.26403
   D109      -1.84796   0.00106   0.01567   0.04700   0.06266  -1.78531
   D110      -2.87453   0.00027   0.00295  -0.00159   0.00085  -2.87368
   D111       0.19665   0.00017  -0.00199  -0.00377  -0.00616   0.19049
   D112       0.16761   0.00061   0.01358   0.01653   0.03008   0.19769
   D113      -3.04440   0.00051   0.00864   0.01435   0.02306  -3.02134
   D114       0.00164  -0.00003  -0.00023  -0.00243  -0.00270  -0.00106
   D115      -3.13616  -0.00007  -0.00014  -0.00332  -0.00351  -3.13967
   D116       3.13885   0.00000  -0.00005  -0.00054  -0.00057   3.13827
   D117       0.00105  -0.00004   0.00004  -0.00143  -0.00139  -0.00034
   D118      -0.04897   0.00040  -0.00482   0.01559   0.01091  -0.03806
   D119       3.08914  -0.00001  -0.00470   0.00244  -0.00212   3.08702
   D120      -3.13218   0.00060  -0.00088   0.01795   0.01703  -3.11514
   D121       0.00593   0.00019  -0.00076   0.00480   0.00401   0.00994
   D122      -3.07174  -0.00005   0.00606  -0.00296   0.00299  -3.06874
   D123       0.06287   0.00000   0.00478  -0.00208   0.00259   0.06547
   D124      -0.00802  -0.00018   0.00071  -0.00572  -0.00496  -0.01298
   D125       3.12659  -0.00014  -0.00057  -0.00484  -0.00536   3.12123
   D126      -0.10330  -0.00109  -0.00695  -0.04282  -0.04956  -0.15287
   D127       3.04188  -0.00066  -0.00708  -0.02926  -0.03614   3.00574
   D128      -0.00167  -0.00008   0.00015  -0.00161  -0.00145  -0.00312
   D129       3.14124   0.00007   0.00002   0.00303   0.00303  -3.13891
   D130       3.13603  -0.00054   0.00029  -0.01629  -0.01596   3.12007
   D131      -0.00425  -0.00038   0.00015  -0.01166  -0.01147  -0.01572
   D132      -0.00031  -0.00001   0.00046  -0.00048   0.00001  -0.00030
   D133      -3.13937   0.00006   0.00020   0.00164   0.00184  -3.13753
   D134       3.13995  -0.00018   0.00060  -0.00518  -0.00456   3.13539
   D135       0.00089  -0.00010   0.00033  -0.00306  -0.00273  -0.00184
   D136       0.00477   0.00001  -0.00015   0.00129   0.00108   0.00585
   D137      -3.13390  -0.00009   0.00015  -0.00220  -0.00206  -3.13596
   D138      -3.14062   0.00005  -0.00024   0.00219   0.00190  -3.13872
   D139       0.00389  -0.00005   0.00005  -0.00129  -0.00124   0.00265
   D140       0.00617   0.00008  -0.00008   0.00369   0.00356   0.00973
   D141       3.14131   0.00010  -0.00051   0.00399   0.00345  -3.13842
   D142      -3.12841   0.00004   0.00121   0.00283   0.00401  -3.12440
   D143       0.00674   0.00006   0.00078   0.00313   0.00390   0.01063
   D144      -0.00201   0.00002  -0.00050  -0.00060  -0.00111  -0.00312
   D145       3.13704  -0.00006  -0.00023  -0.00273  -0.00295   3.13410
   D146      -3.13717   0.00000  -0.00007  -0.00089  -0.00100  -3.13817
   D147       0.00188  -0.00008   0.00019  -0.00301  -0.00283  -0.00094
         Item               Value     Threshold  Converged?
 Maximum Force            0.008521     0.000450     NO 
 RMS     Force            0.000991     0.000300     NO 
 Maximum Displacement     0.280391     0.001800     NO 
 RMS     Displacement     0.060272     0.001200     NO 
 Predicted change in Energy=-2.556062D-03
 Lowest energy point so far.  Saving SCF results.
 GradGradGradGradGradGradGradGradGradGradGradGradGradGradGradGradGradGrad

 Leave Link  103 at Fri May 15 17:10:38 2020, MaxMem=   536870912 cpu:         0.9
 (Enter /pbs_home/pkowalski/g09d01/g09/l202.exe)
                          Input orientation:                          
 ---------------------------------------------------------------------
 Center     Atomic      Atomic             Coordinates (Angstroms)
 Number     Number       Type             X           Y           Z
 ---------------------------------------------------------------------
      1          6           0       -1.685291   -0.020258   -0.476575
      2          6           0       -3.005938    0.268346   -0.985306
      3          6           0       -3.810197   -0.847881   -0.648122
      4          8           0       -3.124313   -1.844942   -0.036282
      5          6           0       -1.720022   -1.508447   -0.060359
      6          6           0       -5.175431   -0.883010   -0.917797
      7          6           0       -0.560155    0.699881   -0.227863
      8          6           0       -0.207372    2.116557   -0.579131
      9          6           0        0.529731    0.130116    0.563221
     10          6           0        1.350549    2.110224   -0.539044
     11          6           0        1.711412    1.059734    0.553600
     12          9           0       -0.669766    2.998695    0.349243
     13          9           0       -0.659025    2.538605   -1.782299
     14          9           0        1.795584    1.656495   -1.732934
     15          9           0        1.881114    3.314919   -0.305632
     16          9           0        2.902246    0.468620    0.287538
     17          9           0        1.852033    1.692257    1.749033
     18          6           0       -1.073393   -1.631301    1.319026
     19          6           0        0.340186   -1.013781    1.266268
     20          6           0       -1.908730   -0.964683    2.422454
     21          1           0       -1.395646   -1.085185    3.386316
     22          1           0       -2.890390   -1.454529    2.471951
     23          1           0       -2.045926    0.107026    2.226014
     24          6           0       -1.049693   -2.410996   -1.101637
     25          1           0       -1.151836   -3.457503   -0.784812
     26          1           0        0.015518   -2.167817   -1.210925
     27          1           0       -1.546952   -2.276802   -2.072011
     28          6           0       -5.735993    0.240154   -1.536847
     29          6           0        1.184367   -1.935250    1.985937
     30          6           0        0.411514   -3.105403    2.184941
     31          8           0       -0.854163   -3.004520    1.706171
     32          6           0        0.936742   -4.239727    2.797352
     33          6           0       -4.957547    1.361010   -1.875613
     34          6           0       -3.589760    1.387192   -1.600652
     35          1           0       -2.980751    2.254646   -1.855592
     36          1           0       -6.806401    0.243969   -1.759381
     37          1           0       -5.430233    2.220484   -2.356409
     38          1           0       -5.772399   -1.755439   -0.647328
     39          6           0        2.524547   -1.902406    2.400798
     40          6           0        3.058809   -3.033022    3.019327
     41          6           0        2.273063   -4.183911    3.211241
     42          1           0        4.099049   -3.027801    3.352746
     43          1           0        2.715830   -5.060265    3.692079
     44          1           0        0.321540   -5.130067    2.937006
     45          1           0        3.129650   -1.010024    2.232608
 ---------------------------------------------------------------------
                    Distance matrix (angstroms):
                    1          2          3          4          5
     1  C    0.000000
     2  C    1.444371   0.000000
     3  C    2.286835   1.416506   0.000000
     4  O    2.365188   2.319622   1.356066   0.000000
     5  C    1.545687   2.380358   2.269504   1.444245   0.000000
     6  C    3.622167   2.457006   1.392056   2.430939   3.614723
     7  C    1.358819   2.596497   3.624218   3.617697   2.500012
     8  C    2.600143   3.378289   4.666155   4.949415   3.962056
     9  C    2.451553   3.862383   4.610728   4.196701   2.852215
    10  C    3.709337   4.750857   5.949419   5.993371   4.769939
    11  C    3.710153   5.024731   5.964168   5.671802   4.329808
    12  F    3.290494   3.833214   5.064899   5.443736   4.645981
    13  F    3.050560   3.361142   4.762828   5.323693   4.524314
    14  F    4.062810   5.053763   6.234862   6.272486   5.017355
    15  F    4.885886   5.798866   7.059549   7.193819   6.024384
    16  F    4.676362   6.047056   6.904023   6.463501   5.039363
    17  F    4.516492   5.753609   6.652782   6.361065   5.126205
    18  C    2.488787   3.557153   3.460277   2.467545   1.528373
    19  C    2.850816   4.232019   4.573630   3.793445   2.499818
    20  C    3.057162   3.786431   3.613538   2.880604   2.548657
    21  H    4.017448   4.851408   4.707765   3.908925   3.487683
    22  H    3.493309   3.864490   3.308916   2.549191   2.790209
    23  H    2.729514   3.355625   3.505018   3.176646   2.818415
    24  C    2.551531   3.319533   3.204588   2.399885   1.532382
    25  H    3.492025   4.166515   3.727693   2.655432   2.155571
    26  H    2.836200   3.887801   4.085961   3.367874   2.184186
    27  H    2.767046   3.128474   3.031758   2.611276   2.160339
    28  C    4.195256   2.785353   2.383766   3.663358   4.622299
    29  C    4.238644   5.589525   5.750332   4.760489   3.578402
    30  C    4.582399   5.754271   5.562868   4.361727   3.483545
    31  O    3.789587   4.752456   4.351083   3.087773   2.471552
    32  C    5.949586   7.083499   6.775643   5.500604   4.762856
    33  C    3.817443   2.407351   2.775310   4.125774   4.691535
    34  C    2.621348   1.404034   2.439561   3.620854   3.775334
    35  H    2.958900   2.168736   3.430982   4.487440   4.355820
    36  H    5.285941   3.878570   3.377021   4.570601   5.641710
    37  H    4.751767   3.401172   3.867509   5.218040   5.739550
    38  H    4.443474   3.444306   2.161920   2.719145   4.102110
    39  C    5.435485   6.838431   7.108932   6.152421   4.922282
    40  C    6.618502   7.982311   8.087538   6.998520   5.886087
    41  C    6.826753   8.080932   7.939133   6.719289   5.814310
    42  H    7.560927   8.953443   9.127715   8.066079   6.915151
    43  H    7.883477   9.111019   8.897783   7.638471   6.809771
    44  H    6.464523   7.456508   6.947050   5.613055   5.125261
    45  H    5.612750   7.045186   7.515742   6.704999   5.387526
                    6          7          8          9         10
     6  C    0.000000
     7  C    4.927709   0.000000
     8  C    5.813236   1.501605   0.000000
     9  C    5.980695   1.462292   2.407122   0.000000
    10  C    7.189667   2.395139   1.558449   2.410302   0.000000
    11  C    7.305332   2.429032   2.466108   1.503546   1.558083
    12  F    6.080629   2.372681   1.361564   3.116621   2.379098
    13  F    5.731730   2.409762   1.352674   3.565869   2.401578
    14  F    7.463818   2.954633   2.356851   3.033899   1.352516
    15  F    8.233601   3.578306   2.423355   3.567088   1.336889
    16  F    8.278200   3.508182   3.624436   2.412346   2.405382
    17  F    7.945390   3.272855   3.137121   2.365357   2.379386
    18  C    4.731810   2.844413   4.289456   2.498767   4.829795
    19  C    5.933740   2.445338   3.674825   1.355988   3.746918
    20  C    4.672824   3.407874   4.625817   3.255983   5.371073
    21  H    5.731756   4.116648   5.233347   3.626830   5.758530
    22  H    4.127764   4.166590   5.409284   4.225113   6.305483
    23  H    4.545054   2.929249   3.909903   3.065848   4.816056
    24  C    4.403436   3.268131   4.634787   3.423972   5.149670
    25  H    4.778600   4.236050   5.657249   4.185197   6.109167
    26  H    5.355614   3.085693   4.336439   2.948306   4.531596
    27  H    4.054716   3.638034   4.829572   4.129203   5.476449
    28  C    1.399625   5.358552   5.916398   6.609213   7.396745
    29  C    7.070071   3.858521   4.993361   2.591989   4.771688
    30  C    6.766089   4.609333   5.940706   3.621123   5.958577
    31  O    5.482642   4.189214   5.645031   3.612124   6.005194
    32  C    7.901173   5.982671   7.287797   4.924685   7.185030
    33  C    2.449594   4.742281   4.981554   6.129701   6.491518
    34  C    2.852098   3.396388   3.607773   4.820041   5.104550
    35  H    3.942203   3.305462   3.056150   4.763168   4.529273
    36  H    2.153697   6.447402   6.960371   7.695862   8.456238
    37  H    3.430190   5.528164   5.517952   6.958093   7.020967
    38  H    1.091172   5.776853   6.779863   6.688617   8.105027
    39  C    8.446413   4.816341   5.700476   3.389266   5.110982
    40  C    9.376897   6.129903   7.080608   4.736469   6.483297
    41  C    9.133726   6.611050   7.759857   5.353694   7.384565
    42  H   10.433295   6.958776   7.776204   5.522130   7.007110
    43  H   10.048503   7.699175   8.848453   6.442735   8.436960
    44  H    7.944412   6.691940   8.071959   5.774748   8.097135
    45  H    8.883442   4.753141   5.368156   3.293379   4.536871
                   11         12         13         14         15
    11  C    0.000000
    12  F    3.077555   0.000000
    13  F    3.641765   2.180658   0.000000
    14  F    2.364624   3.494984   2.608765   0.000000
    15  F    2.419285   2.652517   3.039000   2.189721   0.000000
    16  F    1.355835   4.377711   4.609958   2.591921   3.081555
    17  F    1.359749   3.166333   4.414977   3.482608   2.618306
    18  C    3.947491   4.747658   5.213255   5.324949   5.986127
    19  C    2.586043   4.238031   4.786609   4.271273   4.856231
    20  C    4.549320   4.641294   5.613799   6.153029   6.334064
    21  H    4.720039   5.140894   6.355237   6.626272   6.612757
    22  H    5.583742   5.410016   6.246820   7.022669   7.295880
    23  H    4.221636   3.711851   4.889033   5.729862   5.667580
    24  C    4.733865   5.613747   5.011433   5.003861   6.481463
    25  H    5.513163   6.572745   6.098455   5.978227   7.436001
    26  H    4.050517   5.440275   4.788724   4.250470   5.861775
    27  H    5.351938   5.870503   4.905149   5.172847   6.792576
    28  C    7.778530   6.069064   5.578416   7.666102   8.306046
    29  C    3.361443   5.519094   6.132950   5.206172   5.770704
    30  C    4.658259   6.465213   6.981394   6.319895   7.041535
    31  O    4.942546   6.157423   6.552384   6.369746   7.173870
    32  C    5.806791   7.808256   8.334594   7.485088   8.221498
    33  C    7.104003   5.100693   4.457884   6.761098   7.283536
    34  C    5.731532   3.863340   3.154038   5.393695   5.943372
    35  H    5.408181   3.279567   2.340175   4.815206   5.211938
    36  H    8.863887   7.049334   6.561716   8.717229   9.328293
    37  H    7.798627   5.530661   4.816143   7.274561   7.671980
    38  H    8.085472   7.044985   6.773003   8.372228   9.187032
    39  C    3.584355   6.199460   6.881570   5.503172   5.912635
    40  C    4.964468   7.577153   8.241416   6.794947   7.262140
    41  C    5.905448   8.272914   8.872700   7.667020   8.291832
    42  H    5.499452   8.251139   8.943871   7.287848   7.650690
    43  H    6.950776   9.358614   9.954962   8.682885   9.317840
    44  H    6.776872   8.588130   9.057696   8.368905   9.179584
    45  H    3.019000   5.835448   6.562492   4.961409   5.167846
                   16         17         18         19         20
    16  F    0.000000
    17  F    2.176282   0.000000
    18  C    4.612953   4.448489   0.000000
    19  C    3.117623   3.137098   1.543476   0.000000
    20  C    5.455063   4.653619   1.536139   2.529190   0.000000
    21  H    5.521649   4.576276   2.162355   2.740951   1.098546
    22  H    6.482654   5.737199   2.159159   3.476285   1.098206
    23  H    5.326617   4.234921   2.188659   2.805504   1.098168
    24  C    5.083288   5.777804   2.543245   3.080739   3.904995
    25  H    5.744559   6.477934   2.786988   3.522050   4.132021
    26  H    4.186811   5.199453   2.806105   2.752035   4.283889
    27  H    5.735867   6.473554   3.484259   4.037402   4.696036
    28  C    8.831746   8.395460   5.779117   6.808066   5.636989
    29  C    3.407970   3.696040   2.373739   1.442106   3.271055
    30  C    4.751581   5.028186   2.264450   2.285592   3.165853
    31  O    5.309033   5.420798   1.443494   2.362843   2.405433
    32  C    5.686027   6.093042   3.609706   3.620335   4.354672
    33  C    8.200727   7.721280   5.852034   6.601290   5.759993
    34  C    6.823135   6.397387   4.895704   5.424793   4.954045
    35  H    6.510956   6.055196   5.368128   5.608676   5.460310
    36  H    9.924625   9.453835   6.772047   7.861947   6.552540
    37  H    8.915699   8.376460   6.879471   7.542016   6.736751
    38  H    9.003882   8.704087   5.095353   6.447915   4.997680
    39  C    3.198482   3.714656   3.766815   2.616915   4.531417
    40  C    4.443949   5.039665   4.683048   3.813327   5.413939
    41  C    5.530819   6.069981   4.614657   4.191498   5.336010
    42  H    4.801333   5.468082   5.730653   4.747496   6.419915
    43  H    6.495708   7.079415   5.634482   5.282260   6.306527
    44  H    6.710068   7.092093   4.099398   4.442468   4.752819
    45  H    2.453854   3.027948   4.345824   2.952107   5.042159
                   21         22         23         24         25
    21  H    0.000000
    22  H    1.790736   0.000000
    23  H    1.786206   1.792222   0.000000
    24  C    4.692460   4.132013   4.290242   0.000000
    25  H    4.804752   4.200117   4.750825   1.098176   0.000000
    26  H    4.929310   4.745172   4.608363   1.098068   1.790971
    27  H    5.588933   4.809215   4.940104   1.098589   1.790825
    28  C    6.695720   5.199988   5.271948   5.401797   5.937400
    29  C    3.056164   4.131701   3.829272   3.840635   3.930922
    30  C    2.964863   3.702746   4.044799   3.663185   3.374532
    31  O    2.607669   2.671163   3.372277   2.876506   2.549273
    32  C    3.967121   4.744486   5.302546   4.742605   4.219707
    33  C    6.808737   5.576891   5.183952   5.486200   6.236293
    34  C    5.983028   5.015037   4.320372   4.596431   5.484536
    35  H    6.414407   5.700331   4.705919   5.105452   6.092631
    36  H    7.584268   6.010343   6.210012   6.373473   6.828235
    37  H    7.757849   6.577962   6.076087   6.497244   7.281081
    38  H    5.989615   4.257515   5.060778   4.789583   4.926005
    39  C    4.123956   5.433894   4.995758   5.030001   5.107076
    40  C    4.875544   6.179339   6.045459   5.852270   5.690447
    41  C    4.805432   5.887047   6.167372   5.725807   5.312818
    42  H    5.828084   7.218258   6.989806   6.836047   6.698942
    43  H    5.727040   6.776411   7.178061   6.646617   6.129456
    44  H    4.417202   4.903299   5.791161   5.058090   4.338229
    45  H    4.670653   6.041172   5.294756   5.526918   5.781531
                   26         27         28         29         30
    26  H    0.000000
    27  H    1.787361   0.000000
    28  C    6.243751   4.916252   0.000000
    29  C    3.411777   4.903438   8.064352   0.000000
    30  C    3.545107   4.758551   7.926935   1.416391   0.000000
    31  O    3.156876   3.909499   6.699055   2.318882   1.356959
    32  C    4.605188   5.807969   9.131265   2.455672   1.391978
    33  C    6.133988   4.990431   1.406079   7.968690   8.078599
    34  C    5.078189   4.221385   2.434355   6.833340   7.108046
    35  H    5.380651   4.757798   3.427993   7.047041   7.520870
    36  H    7.256452   5.840705   1.093302   9.090038   8.881119
    37  H    7.086996   5.948641   2.164920   8.937507   9.116739
    38  H    5.829895   4.489537   2.185168   7.440633   6.934330
    39  C    4.405702   6.059975   9.398518   1.403307   2.441046
    40  C    5.282541   6.906998  10.431728   2.405521   2.776619
    41  C    5.358797   6.792815  10.308330   2.782643   2.383660
    42  H    6.184003   7.865705  11.459307   3.399589   3.868812
    43  H    6.300587   7.690495  11.263632   3.875824   3.376806
    44  H    5.106261   6.059920   9.249235   3.443233   2.161703
    45  H    4.785000   6.481132   9.714492   2.168183   3.432368
                   31         32         33         34         35
    31  O    0.000000
    32  C    2.433876   0.000000
    33  C    6.980314   9.378033   0.000000
    34  C    6.140496   8.455405   1.395397   0.000000
    35  H    6.698310   8.897950   2.169495   1.090120   0.000000
    36  H    7.615239  10.041096   2.163227   3.417446   4.322924
    37  H    8.046467  10.432351   1.092379   2.157055   2.500389
    38  H    5.593586   7.940409   3.447451   3.943205   5.033287
    39  C    3.621167   2.853323   9.215167   8.013601   8.105939
    40  C    4.127535   2.451240  10.369664   9.224206   9.391515
    41  C    3.665480   1.400062  10.435706   9.410855   9.732953
    42  H    5.219777   3.431824  11.341047  10.156087  10.254492
    43  H    4.573267   2.153827  11.450444  10.456728  10.804425
    44  H    2.723083   1.091183   9.652157   8.852303   9.402558
    45  H    4.486193   3.944460   9.375609   8.098826   8.044156
                   36         37         38         39         40
    36  H    0.000000
    37  H    2.481308   0.000000
    38  H    2.510668   4.341197   0.000000
    39  C   10.439378  10.144346   8.840362   0.000000
    40  C   11.441028  11.338505   9.647115   1.395101   0.000000
    41  C   11.258325  11.461054   9.247459   2.434200   1.406689
    42  H   12.480672  12.286015  10.726836   2.156798   1.092380
    43  H   12.187133  12.488068  10.089716   3.417026   2.163317
    44  H   10.086816  10.730039   7.834007   3.944433   3.449205
    45  H   10.781168  10.235568   9.385956   1.091230   2.171743
                   41         42         43         44         45
    41  C    0.000000
    42  H    2.165835   0.000000
    43  H    1.093272   2.481804   0.000000
    44  H    2.186059   4.343033   2.511500   0.000000
    45  H    3.430018   2.503172   4.325015   5.035515   0.000000
 Stoichiometry    C23H14F6O2
 Framework group  C1[X(C23H14F6O2)]
 Deg. of freedom   129
 Full point group                 C1      NOp   1
 RotChk:  IX=0 Diff= 1.54D-02
 Largest Abelian subgroup         C1      NOp   1
 Largest concise Abelian subgroup C1      NOp   1
                         Standard orientation:                         
 ---------------------------------------------------------------------
 Center     Atomic      Atomic             Coordinates (Angstroms)
 Number     Number       Type             X           Y           Z
 ---------------------------------------------------------------------
      1          6           0        1.418216   -0.311341    0.235550
      2          6           0        2.802049   -0.714392    0.141934
      3          6           0        2.797525   -2.130225    0.098504
      4          8           0        1.560522   -2.672199    0.221001
      5          6           0        0.629060   -1.609659    0.519716
      6          6           0        3.965991   -2.867765   -0.070439
      7          6           0        0.727310    0.844159    0.051548
      8          6           0        1.210366    2.250062   -0.160378
      9          6           0       -0.731964    0.833195   -0.041716
     10          6           0       -0.011987    3.110904    0.279583
     11          6           0       -1.254443    2.242503   -0.080705
     12          9           0        1.478764    2.501131   -1.471401
     13          9           0        2.317447    2.587765    0.539662
     14          9           0        0.038725    3.248914    1.624083
     15          9           0       -0.037631    4.323784   -0.282144
     16          9           0       -2.286169    2.493724    0.762336
     17          9           0       -1.683398    2.575967   -1.327187
     18          6           0       -0.590592   -1.635564   -0.400991
     19          6           0       -1.399410   -0.336834   -0.197441
     20          6           0       -0.208853   -1.803173   -1.879472
     21          1           0       -1.122570   -1.814642   -2.489222
     22          1           0        0.321426   -2.756617   -2.005182
     23          1           0        0.434184   -0.980986   -2.220768
     24          6           0        0.246961   -1.736590    1.998258
     25          1           0       -0.259843   -2.698281    2.154110
     26          1           0       -0.420296   -0.921101    2.307287
     27          1           0        1.157297   -1.703909    2.612358
     28          6           0        5.161935   -2.153003   -0.203795
     29          6           0       -2.779645   -0.752169   -0.151404
     30          6           0       -2.763395   -2.164440   -0.044688
     31          8           0       -1.513869   -2.693206   -0.065392
     32          6           0       -3.933488   -2.906567    0.088467
     33          6           0        5.189024   -0.747619   -0.168845
     34          6           0        4.012331   -0.016921    0.000281
     35          1           0        4.024727    1.072889    0.023173
     36          1           0        6.096393   -2.703833   -0.340491
     37          1           0        6.141326   -0.223716   -0.278112
     38          1           0        3.934717   -3.958069   -0.100693
     39          6           0       -4.000360   -0.061093   -0.112165
     40          6           0       -5.178860   -0.796470    0.016922
     41          6           0       -5.141287   -2.199065    0.117367
     42          1           0       -6.140277   -0.278689    0.046528
     43          1           0       -6.077518   -2.753280    0.224895
     44          1           0       -3.894481   -3.993893    0.171427
     45          1           0       -4.016867    1.028210   -0.174868
 ---------------------------------------------------------------------
 Rotational constants (GHZ):      0.2048040      0.1492158      0.0953129
 Leave Link  202 at Fri May 15 17:10:38 2020, MaxMem=   536870912 cpu:         0.0
 (Enter /pbs_home/pkowalski/g09d01/g09/l301.exe)
 Basis read from rwf:  (5D, 7F)
 No pseudopotential information found on rwf file.
 There are   535 symmetry adapted cartesian basis functions of A   symmetry.
 There are   504 symmetry adapted basis functions of A   symmetry.
   504 basis functions,   873 primitive gaussians,   535 cartesian basis functions
   111 alpha electrons      111 beta electrons
       nuclear repulsion energy      3351.3724875151 Hartrees.
 IExCor=  402 DFT=T Ex+Corr=B3LYP ExCW=0 ScaHFX=  0.200000
 ScaDFX=  0.800000  0.720000  1.000000  0.810000 ScalE2=  1.000000  1.000000
 IRadAn=      0 IRanWt=     -1 IRanGd=            0 ICorTp=0 IEmpDi=131
 NAtoms=   45 NActive=   45 NUniq=   45 SFac= 1.00D+00 NAtFMM=   60 NAOKFM=F Big=F
 Integral buffers will be    131072 words long.
 Raffenetti 2 integral format.
 Two-electron integral symmetry is turned on.
 R6Disp:  Grimme-D3 Dispersion energy=       -0.0568075067 Hartrees.
 Nuclear repulsion after empirical dispersion term =     3351.3156800084 Hartrees.
 No density basis found on file   724.
 Leave Link  301 at Fri May 15 17:10:39 2020, MaxMem=   536870912 cpu:         0.6
 (Enter /pbs_home/pkowalski/g09d01/g09/l302.exe)
 NPDir=0 NMtPBC=     1 NCelOv=     1 NCel=       1 NClECP=     1 NCelD=      1
         NCelK=      1 NCelE2=     1 NClLst=     1 CellRange=     0.0.
 One-electron integrals computed using PRISM.
 NBasis=   504 RedAO= T EigKep=  2.60D-04  NBF=   504
 NBsUse=   504 1.00D-06 EigRej= -1.00D+00 NBFU=   504
 Precomputing XC quadrature grid using
 IXCGrd= 4 IRadAn=           0 IRanWt=          -1 IRanGd=           0 AccXCQ= 0.00D+00.
 Generated NRdTot=       0 NPtTot=           0 NUsed=           0 NTot=          32
 NSgBfM=   517   520   524   524   524 MxSgAt=    45 MxSgA2=    45.
 Leave Link  302 at Fri May 15 17:10:40 2020, MaxMem=   536870912 cpu:         9.9
 (Enter /pbs_home/pkowalski/g09d01/g09/l303.exe)
 DipDrv:  MaxL=1.
 Leave Link  303 at Fri May 15 17:10:40 2020, MaxMem=   536870912 cpu:         1.1
 (Enter /pbs_home/pkowalski/g09d01/g09/l401.exe)
 Initial guess from the checkpoint file:  "dae0068freq_open_b3lypd3.chk"
 B after Tr=     0.000000    0.000000    0.000000
         Rot=    0.999977   -0.000710   -0.003166   -0.005925 Ang=  -0.77 deg.
 Guess basis will be translated and rotated to current coordinates.
 JPrj=2 DoOrth=T DoCkMO=T.
 Generating alternative initial guess.
 ExpMin= 1.22D-01 ExpMax= 2.89D+03 ExpMxC= 4.35D+02 IAcc=1 IRadAn=         1 AccDes= 0.00D+00
 Harris functional with IExCor=  402 and IRadAn=       1 diagonalized for initial guess.
 HarFok:  IExCor=  402 AccDes= 0.00D+00 IRadAn=         1 IDoV= 1 UseB2=F ITyADJ=14
 ICtDFT=  3500011 ScaDFX=  1.000000  1.000000  1.000000  1.000000
 FoFCou: FMM=F IPFlag=           0 FMFlag=      100000 FMFlg1=           0
         NFxFlg=           0 DoJE=T BraDBF=F KetDBF=T FulRan=T
         wScrn=  0.000000 ICntrl=     500 IOpCl=  0 I1Cent=   200000004 NGrid=           0
         NMat0=    1 NMatS0=      1 NMatT0=    0 NMatD0=    1 NMtDS0=    0 NMtDT0=    0
 Petite list used in FoFCou.
 Harris En= -1633.08198763925    
 Leave Link  401 at Fri May 15 17:10:43 2020, MaxMem=   536870912 cpu:        26.3
 (Enter /pbs_home/pkowalski/g09d01/g09/l502.exe)
 Closed shell SCF:
 Using DIIS extrapolation, IDIIS=  1040.
 Integral symmetry usage will be decided dynamically.
 IVT=      885537 IEndB=      885537 NGot=   536870912 MDV=   536288776
 LenX=   536288776 LenY=   536002016
 Requested convergence on RMS density matrix=1.00D-08 within 128 cycles.
 Requested convergence on MAX density matrix=1.00D-06.
 Requested convergence on             energy=1.00D-06.
 No special actions if energy rises.
 Fock matrices will be formed incrementally for  20 cycles.
 Integral accuracy reduced to 1.0D-05 until final iterations.

 Cycle   1  Pass 0  IDiag  1:
 FoFJK:  IHMeth= 1 ICntrl=       0 DoSepK=F KAlg= 0 I1Cent=   0 FoldK=F
 IRaf= 760000000 NMat=   1 IRICut=       1 DoRegI=T DoRafI=F ISym2E= 0.
 FoFCou: FMM=F IPFlag=           0 FMFlag=      100000 FMFlg1=           0
         NFxFlg=           0 DoJE=F BraDBF=F KetDBF=F FulRan=T
         wScrn=  0.000000 ICntrl=       0 IOpCl=  0 I1Cent=           0 NGrid=           0
         NMat0=    1 NMatS0=      1 NMatT0=    0 NMatD0=    1 NMtDS0=    0 NMtDT0=    0
 Symmetry not used in FoFCou.
 E= -1633.18739328151    
 DIIS: error= 3.09D-03 at cycle   1 NSaved=   1.
 NSaved= 1 IEnMin= 1 EnMin= -1633.18739328151     IErMin= 1 ErrMin= 3.09D-03
 ErrMax= 3.09D-03  0.00D+00 EMaxC= 1.00D-01 BMatC= 1.72D-02 BMatP= 1.72D-02
 IDIUse=3 WtCom= 9.69D-01 WtEn= 3.09D-02
 Coeff-Com:  0.100D+01
 Coeff-En:   0.100D+01
 Coeff:      0.100D+01
 Gap=     0.596 Goal=   None    Shift=    0.000
 GapD=    0.596 DampG=2.000 DampE=1.000 DampFc=2.0000 IDamp=-1.
 RMSDP=7.09D-04 MaxDP=4.11D-02              OVMax= 1.84D-02

 Cycle   2  Pass 0  IDiag  1:
 RMSU=  7.08D-04    CP:  9.98D-01
 E= -1633.20924227742     Delta-E=       -0.021848995908 Rises=F Damp=F
 DIIS: error= 4.00D-04 at cycle   2 NSaved=   2.
 NSaved= 2 IEnMin= 2 EnMin= -1633.20924227742     IErMin= 2 ErrMin= 4.00D-04
 ErrMax= 4.00D-04  0.00D+00 EMaxC= 1.00D-01 BMatC= 2.12D-04 BMatP= 1.72D-02
 IDIUse=3 WtCom= 9.96D-01 WtEn= 4.00D-03
 Coeff-Com: -0.423D-01 0.104D+01
 Coeff-En:   0.000D+00 0.100D+01
 Coeff:     -0.421D-01 0.104D+01
 Gap=     0.105 Goal=   None    Shift=    0.000
 RMSDP=8.81D-05 MaxDP=3.77D-03 DE=-2.18D-02 OVMax= 4.45D-03

 Cycle   3  Pass 0  IDiag  1:
 RMSU=  8.56D-05    CP:  9.97D-01  1.03D+00
 E= -1633.20932348217     Delta-E=       -0.000081204756 Rises=F Damp=F
 DIIS: error= 4.82D-04 at cycle   3 NSaved=   3.
 NSaved= 3 IEnMin= 3 EnMin= -1633.20932348217     IErMin= 2 ErrMin= 4.00D-04
 ErrMax= 4.82D-04  0.00D+00 EMaxC= 1.00D-01 BMatC= 2.96D-04 BMatP= 2.12D-04
 IDIUse=3 WtCom= 3.13D-01 WtEn= 6.87D-01
 Coeff-Com: -0.323D-01 0.596D+00 0.436D+00
 Coeff-En:   0.000D+00 0.365D+00 0.635D+00
 Coeff:     -0.101D-01 0.437D+00 0.573D+00
 Gap=     0.105 Goal=   None    Shift=    0.000
 RMSDP=7.45D-05 MaxDP=2.96D-03 DE=-8.12D-05 OVMax= 4.55D-03

 Cycle   4  Pass 0  IDiag  1:
 RMSU=  4.12D-05    CP:  9.98D-01  1.04D+00  2.98D-01
 E= -1633.20945739822     Delta-E=       -0.000133916044 Rises=F Damp=F
 DIIS: error= 2.45D-04 at cycle   4 NSaved=   4.
 NSaved= 4 IEnMin= 4 EnMin= -1633.20945739822     IErMin= 4 ErrMin= 2.45D-04
 ErrMax= 2.45D-04  0.00D+00 EMaxC= 1.00D-01 BMatC= 1.05D-04 BMatP= 2.12D-04
 IDIUse=3 WtCom= 9.98D-01 WtEn= 2.45D-03
 Coeff-Com: -0.754D-02 0.111D+00 0.373D+00 0.524D+00
 Coeff-En:   0.000D+00 0.000D+00 0.312D+00 0.688D+00
 Coeff:     -0.752D-02 0.110D+00 0.373D+00 0.524D+00
 Gap=     0.105 Goal=   None    Shift=    0.000
 RMSDP=3.34D-05 MaxDP=1.47D-03 DE=-1.34D-04 OVMax= 3.33D-03

 Cycle   5  Pass 0  IDiag  1:
 RMSU=  1.41D-05    CP:  9.97D-01  1.04D+00  5.61D-01  5.18D-01
 E= -1633.20953379302     Delta-E=       -0.000076394797 Rises=F Damp=F
 DIIS: error= 7.68D-05 at cycle   5 NSaved=   5.
 NSaved= 5 IEnMin= 5 EnMin= -1633.20953379302     IErMin= 5 ErrMin= 7.68D-05
 ErrMax= 7.68D-05  0.00D+00 EMaxC= 1.00D-01 BMatC= 7.27D-06 BMatP= 1.05D-04
 IDIUse=1 WtCom= 1.00D+00 WtEn= 0.00D+00
 Coeff-Com: -0.136D-02 0.476D-02 0.208D+00 0.369D+00 0.420D+00
 Coeff:     -0.136D-02 0.476D-02 0.208D+00 0.369D+00 0.420D+00
 Gap=     0.105 Goal=   None    Shift=    0.000
 RMSDP=8.77D-06 MaxDP=5.34D-04 DE=-7.64D-05 OVMax= 1.14D-03

 Initial convergence to 1.0D-05 achieved.  Increase integral accuracy.
 Cycle   6  Pass 1  IDiag  1:
 E= -1633.20955677870     Delta-E=       -0.000022985686 Rises=F Damp=F
 DIIS: error= 1.14D-04 at cycle   1 NSaved=   1.
 NSaved= 1 IEnMin= 1 EnMin= -1633.20955677870     IErMin= 1 ErrMin= 1.14D-04
 ErrMax= 1.14D-04  0.00D+00 EMaxC= 1.00D-01 BMatC= 6.14D-06 BMatP= 6.14D-06
 IDIUse=3 WtCom= 9.99D-01 WtEn= 1.14D-03
 Coeff-Com:  0.100D+01
 Coeff-En:   0.100D+01
 Coeff:      0.100D+01
 Gap=     0.105 Goal=   None    Shift=    0.000
 RMSDP=8.77D-06 MaxDP=5.34D-04 DE=-2.30D-05 OVMax= 4.50D-04

 Cycle   7  Pass 1  IDiag  1:
 RMSU=  1.24D-04    CP:  1.00D+00
 E= -1633.20956241917     Delta-E=       -0.000005640465 Rises=F Damp=F
 DIIS: error= 2.13D-05 at cycle   2 NSaved=   2.
 NSaved= 2 IEnMin= 2 EnMin= -1633.20956241917     IErMin= 2 ErrMin= 2.13D-05
 ErrMax= 2.13D-05  0.00D+00 EMaxC= 1.00D-01 BMatC= 6.08D-07 BMatP= 6.14D-06
 IDIUse=1 WtCom= 1.00D+00 WtEn= 0.00D+00
 Coeff-Com:  0.118D+00 0.882D+00
 Coeff:      0.118D+00 0.882D+00
 Gap=     0.105 Goal=   None    Shift=    0.000
 RMSDP=6.43D-06 MaxDP=3.22D-04 DE=-5.64D-06 OVMax= 8.43D-04

 Cycle   8  Pass 1  IDiag  1:
 RMSU=  6.33D-06    CP:  1.00D+00  1.01D+00
 E= -1633.20956107668     Delta-E=        0.000001342481 Rises=F Damp=F
 DIIS: error= 4.03D-05 at cycle   3 NSaved=   3.
 NSaved= 3 IEnMin= 2 EnMin= -1633.20956241917     IErMin= 2 ErrMin= 2.13D-05
 ErrMax= 4.03D-05  0.00D+00 EMaxC= 1.00D-01 BMatC= 1.86D-06 BMatP= 6.08D-07
 IDIUse=1 WtCom= 1.00D+00 WtEn= 0.00D+00
 Coeff-Com: -0.304D-02 0.639D+00 0.364D+00
 Coeff:     -0.304D-02 0.639D+00 0.364D+00
 Gap=     0.105 Goal=   None    Shift=    0.000
 RMSDP=4.19D-06 MaxDP=2.31D-04 DE= 1.34D-06 OVMax= 5.86D-04

 Cycle   9  Pass 1  IDiag  1:
 RMSU=  1.09D-06    CP:  1.00D+00  1.01D+00  3.64D-01
 E= -1633.20956301659     Delta-E=       -0.000001939908 Rises=F Damp=F
 DIIS: error= 3.43D-06 at cycle   4 NSaved=   4.
 NSaved= 4 IEnMin= 4 EnMin= -1633.20956301659     IErMin= 4 ErrMin= 3.43D-06
 ErrMax= 3.43D-06  0.00D+00 EMaxC= 1.00D-01 BMatC= 2.45D-08 BMatP= 6.08D-07
 IDIUse=1 WtCom= 1.00D+00 WtEn= 0.00D+00
 Coeff-Com: -0.458D-02 0.369D+00 0.220D+00 0.415D+00
 Coeff:     -0.458D-02 0.369D+00 0.220D+00 0.415D+00
 Gap=     0.105 Goal=   None    Shift=    0.000
 RMSDP=5.70D-07 MaxDP=2.19D-05 DE=-1.94D-06 OVMax= 4.32D-05

 Cycle  10  Pass 1  IDiag  1:
 RMSU=  3.47D-07    CP:  1.00D+00  1.01D+00  3.83D-01  6.06D-01
 E= -1633.20956303725     Delta-E=       -0.000000020661 Rises=F Damp=F
 DIIS: error= 7.38D-07 at cycle   5 NSaved=   5.
 NSaved= 5 IEnMin= 5 EnMin= -1633.20956303725     IErMin= 5 ErrMin= 7.38D-07
 ErrMax= 7.38D-07  0.00D+00 EMaxC= 1.00D-01 BMatC= 7.74D-10 BMatP= 2.45D-08
 IDIUse=1 WtCom= 1.00D+00 WtEn= 0.00D+00
 Coeff-Com: -0.197D-02 0.134D+00 0.816D-01 0.207D+00 0.580D+00
 Coeff:     -0.197D-02 0.134D+00 0.816D-01 0.207D+00 0.580D+00
 Gap=     0.105 Goal=   None    Shift=    0.000
 RMSDP=1.16D-07 MaxDP=5.80D-06 DE=-2.07D-08 OVMax= 5.52D-06

 Cycle  11  Pass 1  IDiag  1:
 RMSU=  1.07D-07    CP:  1.00D+00  1.01D+00  3.78D-01  5.88D-01  9.22D-01
 E= -1633.20956303795     Delta-E=       -0.000000000692 Rises=F Damp=F
 DIIS: error= 1.61D-07 at cycle   6 NSaved=   6.
 NSaved= 6 IEnMin= 6 EnMin= -1633.20956303795     IErMin= 6 ErrMin= 1.61D-07
 ErrMax= 1.61D-07  0.00D+00 EMaxC= 1.00D-01 BMatC= 4.58D-11 BMatP= 7.74D-10
 IDIUse=1 WtCom= 1.00D+00 WtEn= 0.00D+00
 Coeff-Com: -0.400D-03 0.213D-01 0.134D-01 0.475D-01 0.239D+00 0.679D+00
 Coeff:     -0.400D-03 0.213D-01 0.134D-01 0.475D-01 0.239D+00 0.679D+00
 Gap=     0.105 Goal=   None    Shift=    0.000
 RMSDP=2.88D-08 MaxDP=9.73D-07 DE=-6.92D-10 OVMax= 2.41D-06

 Cycle  12  Pass 1  IDiag  1:
 RMSU=  2.18D-08    CP:  1.00D+00  1.01D+00  3.79D-01  5.99D-01  9.42D-01
                    CP:  8.99D-01
 E= -1633.20956303789     Delta-E=        0.000000000058 Rises=F Damp=F
 DIIS: error= 1.09D-07 at cycle   7 NSaved=   7.
 NSaved= 7 IEnMin= 6 EnMin= -1633.20956303795     IErMin= 7 ErrMin= 1.09D-07
 ErrMax= 1.09D-07  0.00D+00 EMaxC= 1.00D-01 BMatC= 1.26D-11 BMatP= 4.58D-11
 IDIUse=1 WtCom= 1.00D+00 WtEn= 0.00D+00
 Coeff-Com: -0.506D-04-0.162D-03 0.191D-03 0.863D-02 0.866D-01 0.402D+00
 Coeff-Com:  0.503D+00
 Coeff:     -0.506D-04-0.162D-03 0.191D-03 0.863D-02 0.866D-01 0.402D+00
 Coeff:      0.503D+00
 Gap=     0.105 Goal=   None    Shift=    0.000
 RMSDP=1.24D-08 MaxDP=5.52D-07 DE= 5.82D-11 OVMax= 1.47D-06

 Cycle  13  Pass 1  IDiag  1:
 RMSU=  8.73D-09    CP:  1.00D+00  1.01D+00  3.79D-01  6.02D-01  9.46D-01
                    CP:  8.90D-01  6.25D-01
 E= -1633.20956303785     Delta-E=        0.000000000035 Rises=F Damp=F
 DIIS: error= 3.60D-08 at cycle   8 NSaved=   8.
 NSaved= 8 IEnMin= 6 EnMin= -1633.20956303795     IErMin= 8 ErrMin= 3.60D-08
 ErrMax= 3.60D-08  0.00D+00 EMaxC= 1.00D-01 BMatC= 1.45D-12 BMatP= 1.26D-11
 IDIUse=1 WtCom= 1.00D+00 WtEn= 0.00D+00
 Coeff-Com:  0.223D-04-0.293D-02-0.169D-02-0.116D-02 0.195D-01 0.147D+00
 Coeff-Com:  0.299D+00 0.540D+00
 Coeff:      0.223D-04-0.293D-02-0.169D-02-0.116D-02 0.195D-01 0.147D+00
 Coeff:      0.299D+00 0.540D+00
 Gap=     0.105 Goal=   None    Shift=    0.000
 RMSDP=4.69D-09 MaxDP=2.60D-07 DE= 3.46D-11 OVMax= 6.43D-07

 SCF Done:  E(RB3LYP) =  -1633.20956304     A.U. after   13 cycles
            NFock= 13  Conv=0.47D-08     -V/T= 2.0087
 KE= 1.619085445345D+03 PE=-1.052852686001D+04 EE= 3.924916171614D+03
 Leave Link  502 at Fri May 15 17:16:10 2020, MaxMem=   536870912 cpu:      2599.0
 (Enter /pbs_home/pkowalski/g09d01/g09/l701.exe)
 Compute integral first derivatives.
 ... and contract with generalized density number  0.
 R6Disp: Adding Grimme-D3 dispersion energy 1st derivatives to the gradient.
 Leave Link  701 at Fri May 15 17:16:10 2020, MaxMem=   536870912 cpu:         4.4
 (Enter /pbs_home/pkowalski/g09d01/g09/l702.exe)
 L702 exits ... SP integral derivatives will be done elsewhere.
 Leave Link  702 at Fri May 15 17:16:10 2020, MaxMem=   536870912 cpu:         0.2
 (Enter /pbs_home/pkowalski/g09d01/g09/l703.exe)
 Compute integral first derivatives, UseDBF=F ICtDFT=           0.
 Integral derivatives from FoFJK, PRISM(SPDF).
 Calling FoFJK, ICntrl=      2127 FMM=F ISym2X=0 I1Cent= 0 IOpClX= 0 NMat=1 NMatS=1 NMatT=0.
 FoFJK:  IHMeth= 1 ICntrl=    2127 DoSepK=F KAlg= 0 I1Cent=   0 FoldK=F
 IRaf=         0 NMat=   1 IRICut=       1 DoRegI=T DoRafI=F ISym2E= 0.
 FoFCou: FMM=F IPFlag=           0 FMFlag=      100000 FMFlg1=         800
         NFxFlg=           0 DoJE=F BraDBF=F KetDBF=F FulRan=T
         wScrn=  0.000000 ICntrl=    2127 IOpCl=  0 I1Cent=           0 NGrid=           0
         NMat0=    1 NMatS0=      1 NMatT0=    0 NMatD0=    1 NMtDS0=    0 NMtDT0=    0
 Symmetry not used in FoFCou.
 Leave Link  703 at Fri May 15 17:17:43 2020, MaxMem=   536870912 cpu:       738.9
 (Enter /pbs_home/pkowalski/g09d01/g09/l716.exe)
 Dipole        = 6.08810253D-03-1.37355331D+00 3.68224861D-02
 ***** Axes restored to original set *****
 -------------------------------------------------------------------
 Center     Atomic                   Forces (Hartrees/Bohr)
 Number     Number              X              Y              Z
 -------------------------------------------------------------------
      1        6           0.002632372    0.000351212   -0.001698861
      2        6          -0.000436744   -0.000196049    0.001293038
      3        6           0.001375613   -0.000623916   -0.001498971
      4        8          -0.002479713    0.001405888    0.002079481
      5        6           0.002791619    0.001039002    0.001151308
      6        6          -0.000277305    0.000160725   -0.000500126
      7        6          -0.001792981   -0.001215507    0.001310700
      8        6          -0.000560401   -0.000605775    0.000166205
      9        6          -0.001820781    0.000986633    0.000455157
     10        6           0.000008515   -0.002183737   -0.002166426
     11        6          -0.000668512   -0.000569263    0.001114000
     12        9           0.000318472    0.000543671    0.001154090
     13        9          -0.000512193   -0.000750734   -0.001166074
     14        9           0.000378781    0.000545781    0.000021799
     15        9          -0.000267493    0.000755427    0.000644861
     16        9          -0.000385646   -0.001250826   -0.000712500
     17        9           0.000315724    0.001096131    0.001171303
     18        6          -0.000117180    0.003469179   -0.000474303
     19        6          -0.000190433   -0.001050412   -0.000900263
     20        6           0.000200218   -0.001045181    0.000536295
     21        1           0.000197885    0.000215798    0.000205001
     22        1          -0.000031444    0.000189693    0.000028530
     23        1          -0.000020895    0.000261078   -0.000432565
     24        6          -0.000659513    0.000361113   -0.001336709
     25        1           0.000097884    0.000115638   -0.000035955
     26        1           0.000413743    0.000129055    0.000076680
     27        1           0.000124194    0.000219843   -0.000345320
     28        6          -0.000520129   -0.000095701    0.000039224
     29        6          -0.000046256   -0.001049527   -0.000392271
     30        6          -0.000421826    0.001065905    0.000429369
     31        8           0.001496260   -0.002241441   -0.000671510
     32        6           0.000293857   -0.000013751    0.000524583
     33        6          -0.000173325    0.000167517   -0.000182089
     34        6           0.000085660   -0.000028168    0.000011153
     35        1           0.000077201   -0.000171085    0.000009430
     36        1           0.000169199    0.000035798    0.000030668
     37        1           0.000133462   -0.000180856    0.000013898
     38        1           0.000237501    0.000060890   -0.000029736
     39        6           0.000032380    0.000680013   -0.000221784
     40        6           0.000342421   -0.000157696    0.000163358
     41        6           0.000074728   -0.000330364   -0.000002306
     42        1          -0.000240938   -0.000052173    0.000033766
     43        1          -0.000046106    0.000165316   -0.000015446
     44        1           0.000074194    0.000180803    0.000034658
     45        1          -0.000202067   -0.000389948    0.000084659
 -------------------------------------------------------------------
 Cartesian Forces:  Max     0.003469179 RMS     0.000878140
 Leave Link  716 at Fri May 15 17:17:43 2020, MaxMem=   536870912 cpu:         0.3
 (Enter /pbs_home/pkowalski/g09d01/g09/l103.exe)

 GradGradGradGradGradGradGradGradGradGradGradGradGradGradGradGradGradGrad
 Berny optimization.
 Using GEDIIS/GDIIS optimizer.
 FormGI is forming the generalized inverse of G from B-inverse, IUseBI=4.
 Internal  Forces:  Max     0.003755418 RMS     0.000493362
 Search for a local minimum.
 Step number   4 out of a maximum of  270
 All quantities printed in internal units (Hartrees-Bohrs-Radians)
 RMS Force = .49336D-03 SwitMx=.10000D-02 MixMth= 2
 Mixed Optimization -- En-DIIS/RFO-DIIS
 Swapping is turned off.
 Update second derivatives using D2CorX and points    3    4
 DE= -2.58D-03 DEPred=-2.56D-03 R= 1.01D+00
 TightC=F SS=  1.41D+00  RLast= 5.04D-01 DXNew= 1.4270D+00 1.5122D+00
 Trust test= 1.01D+00 RLast= 5.04D-01 DXMaxT set to 1.43D+00
 ITU=  1  1  1  0
     Eigenvalues ---    0.00229   0.00230   0.00511   0.00820   0.00940
     Eigenvalues ---    0.00983   0.01089   0.01144   0.01261   0.01304
     Eigenvalues ---    0.01957   0.01975   0.01978   0.01986   0.01995
     Eigenvalues ---    0.02002   0.02002   0.02007   0.02073   0.02086
     Eigenvalues ---    0.02089   0.02093   0.02100   0.02105   0.02120
     Eigenvalues ---    0.02173   0.02281   0.02300   0.04404   0.04655
     Eigenvalues ---    0.04956   0.05528   0.05537   0.05765   0.05771
     Eigenvalues ---    0.05889   0.06259   0.07496   0.07510   0.08079
     Eigenvalues ---    0.08859   0.09068   0.09225   0.09509   0.10221
     Eigenvalues ---    0.10498   0.11087   0.12205   0.12450   0.14135
     Eigenvalues ---    0.14493   0.15882   0.16000   0.16000   0.16000
     Eigenvalues ---    0.16000   0.16000   0.16000   0.16000   0.16000
     Eigenvalues ---    0.16000   0.16000   0.16002   0.16004   0.16053
     Eigenvalues ---    0.16932   0.17408   0.20690   0.21986   0.22003
     Eigenvalues ---    0.22581   0.22703   0.24056   0.24274   0.24358
     Eigenvalues ---    0.24434   0.24682   0.24729   0.24799   0.25691
     Eigenvalues ---    0.26783   0.27837   0.28112   0.28314   0.28408
     Eigenvalues ---    0.28440   0.31936   0.32449   0.32468   0.32511
     Eigenvalues ---    0.32549   0.32580   0.32596   0.33016   0.33576
     Eigenvalues ---    0.34564   0.35722   0.35725   0.35727   0.35730
     Eigenvalues ---    0.35739   0.35808   0.36056   0.36367   0.37069
     Eigenvalues ---    0.37405   0.40021   0.40149   0.40865   0.41540
     Eigenvalues ---    0.41619   0.43853   0.44429   0.44586   0.45081
     Eigenvalues ---    0.45727   0.45801   0.46138   0.46413   0.47070
     Eigenvalues ---    0.47493   0.47907   0.48143   0.48338   0.48452
     Eigenvalues ---    0.48723   0.49065   0.52281   0.52420
 En-DIIS/RFO-DIIS IScMMF=        0 using points:     4    3
 RFO step:  Lambda=-2.14096107D-04.
 NNeg= 0 NP= 2 Switch=  2.50D-03 Rises=F DC=  2.58D-03 SmlDif=  1.00D-05
 RMS Error=  0.2111667435D-02 NUsed= 2 EDIIS=F
 DidBck=F Rises=F RFO-DIIS coefs:    1.30158   -0.30158
 Iteration  1 RMS(Cart)=  0.04399717 RMS(Int)=  0.00072086
 Iteration  2 RMS(Cart)=  0.00138027 RMS(Int)=  0.00026192
 Iteration  3 RMS(Cart)=  0.00000051 RMS(Int)=  0.00026192
 ITry= 1 IFail=0 DXMaxC= 2.02D-01 DCOld= 1.00D+10 DXMaxT= 1.43D+00 DXLimC= 3.00D+00 Rises=F
 Variable       Old X    -DE/DX   Delta X   Delta X   Delta X     New X
                                 (Linear)    (Quad)   (Total)
    R1        2.72947  -0.00030   0.00093  -0.00090   0.00016   2.72962
    R2        2.92093  -0.00153   0.00305  -0.00560  -0.00321   2.91772
    R3        2.56780  -0.00376   0.00640  -0.01800  -0.01132   2.55647
    R4        2.67681  -0.00078   0.00149  -0.00213  -0.00040   2.67641
    R5        2.65324  -0.00008  -0.00016  -0.00018  -0.00037   2.65287
    R6        2.56259  -0.00034  -0.00022  -0.00090  -0.00104   2.56156
    R7        2.63061   0.00038   0.00004   0.00092   0.00093   2.63153
    R8        2.72923   0.00178   0.00418   0.00655   0.01048   2.73971
    R9        2.88821  -0.00005  -0.00220   0.00085  -0.00190   2.88630
   R10        2.89578   0.00062  -0.00115   0.00273   0.00158   2.89736
   R11        2.64491  -0.00001  -0.00014   0.00000  -0.00011   2.64480
   R12        2.06202  -0.00019   0.00025  -0.00057  -0.00032   2.06170
   R13        2.83762  -0.00133   0.00073  -0.00553  -0.00468   2.83294
   R14        2.76333  -0.00101  -0.00129  -0.00393  -0.00413   2.75920
   R15        2.94504   0.00011   0.00291   0.00209   0.00475   2.94979
   R16        2.57298   0.00103  -0.00046   0.00220   0.00174   2.57472
   R17        2.55618   0.00097  -0.00048   0.00174   0.00127   2.55745
   R18        2.84129  -0.00127  -0.00020  -0.00462  -0.00468   2.83661
   R19        2.56245  -0.00125   0.00284  -0.00836  -0.00511   2.55733
   R20        2.94435   0.00055   0.00260   0.00420   0.00643   2.95078
   R21        2.55588  -0.00008  -0.00063  -0.00119  -0.00182   2.55406
   R22        2.52635   0.00069  -0.00114   0.00042  -0.00072   2.52563
   R23        2.56216   0.00035  -0.00117   0.00032  -0.00084   2.56131
   R24        2.56955   0.00157   0.00073   0.00341   0.00414   2.57369
   R25        2.91675  -0.00205   0.00119  -0.00718  -0.00635   2.91040
   R26        2.90288  -0.00011  -0.00076  -0.00067  -0.00142   2.90146
   R27        2.72781   0.00208   0.00484   0.00732   0.01202   2.73983
   R28        2.72519   0.00019  -0.00101   0.00084  -0.00005   2.72514
   R29        2.07595   0.00025  -0.00037   0.00078   0.00041   2.07636
   R30        2.07531  -0.00005  -0.00043  -0.00046  -0.00089   2.07442
   R31        2.07524   0.00033   0.00019   0.00102   0.00120   2.07644
   R32        2.07525  -0.00013  -0.00046  -0.00076  -0.00122   2.07403
   R33        2.07505   0.00042   0.00030   0.00137   0.00167   2.07672
   R34        2.07603   0.00028  -0.00032   0.00089   0.00057   2.07660
   R35        2.65710   0.00001  -0.00003   0.00006   0.00010   2.65720
   R36        2.06604  -0.00017   0.00032  -0.00041  -0.00009   2.06595
   R37        2.67659  -0.00074   0.00084  -0.00207  -0.00112   2.67547
   R38        2.65187   0.00006  -0.00071   0.00035  -0.00037   2.65150
   R39        2.56428  -0.00013   0.00015  -0.00051  -0.00039   2.56390
   R40        2.63046   0.00040   0.00005   0.00099   0.00102   2.63148
   R41        2.64573  -0.00010   0.00017  -0.00034  -0.00017   2.64557
   R42        2.06204  -0.00018   0.00025  -0.00056  -0.00031   2.06173
   R43        2.63692   0.00016  -0.00024   0.00042   0.00022   2.63714
   R44        2.06430  -0.00021   0.00024  -0.00058  -0.00034   2.06396
   R45        2.06003  -0.00009   0.00051  -0.00025   0.00026   2.06029
   R46        2.63636   0.00028  -0.00041   0.00077   0.00038   2.63674
   R47        2.06213  -0.00045   0.00137  -0.00156  -0.00020   2.06193
   R48        2.65826  -0.00012   0.00036  -0.00044  -0.00005   2.65821
   R49        2.06430  -0.00022   0.00022  -0.00063  -0.00041   2.06389
   R50        2.06598  -0.00016   0.00031  -0.00036  -0.00006   2.06593
    A1        1.84074   0.00033  -0.00294   0.00155  -0.00234   1.83841
    A2        2.36838   0.00007   0.00398   0.00195   0.00645   2.37482
    A3        2.07097  -0.00040  -0.00031  -0.00254  -0.00273   2.06824
    A4        1.85235   0.00021  -0.00052   0.00006  -0.00080   1.85154
    A5        2.33754  -0.00021   0.00100   0.00156   0.00279   2.34033
    A6        2.09000   0.00002  -0.00084  -0.00020  -0.00104   2.08895
    A7        1.98190   0.00007   0.00165  -0.00163  -0.00039   1.98151
    A8        2.13011  -0.00011   0.00033  -0.00035   0.00003   2.13014
    A9        2.17110   0.00003  -0.00199   0.00184   0.00013   2.17123
   A10        1.88911  -0.00045  -0.00369  -0.00228  -0.00735   1.88177
   A11        1.82416  -0.00026  -0.00062  -0.00519  -0.00607   1.81809
   A12        1.88695   0.00052   0.00648   0.00822   0.01464   1.90159
   A13        1.95440  -0.00108  -0.00066  -0.01620  -0.01692   1.93748
   A14        1.95801  -0.00016  -0.00361   0.00125  -0.00225   1.95575
   A15        1.87490   0.00034  -0.00093   0.00284   0.00193   1.87683
   A16        1.96152   0.00055  -0.00076   0.00772   0.00705   1.96857
   A17        2.04679   0.00028  -0.00029   0.00121   0.00084   2.04764
   A18        2.10448  -0.00030  -0.00104  -0.00192  -0.00293   2.10155
   A19        2.13190   0.00002   0.00134   0.00070   0.00207   2.13398
   A20        2.28064  -0.00082   0.00262  -0.00438  -0.00387   2.27677
   A21        2.10560   0.00037   0.00028   0.00386   0.00342   2.10902
   A22        1.89552   0.00046   0.00024   0.00204   0.00186   1.89738
   A23        1.79775  -0.00042   0.00439  -0.00277   0.00188   1.79962
   A24        1.95191   0.00033   0.00162   0.00168   0.00332   1.95523
   A25        2.00864  -0.00056   0.00018  -0.00753  -0.00751   2.00114
   A26        1.90137  -0.00015  -0.00440  -0.00225  -0.00665   1.89472
   A27        1.93685   0.00026   0.00068   0.00150   0.00199   1.93884
   A28        1.86601   0.00052  -0.00252   0.00896   0.00647   1.87248
   A29        1.91921   0.00031   0.00190   0.00245   0.00393   1.92314
   A30        2.10018   0.00069   0.00116   0.00638   0.00711   2.10729
   A31        2.25849  -0.00097  -0.00083  -0.00333  -0.00627   2.25222
   A32        1.82586  -0.00020  -0.00027   0.00085   0.00027   1.82613
   A33        1.88345   0.00020   0.00157   0.00614   0.00779   1.89124
   A34        1.97965  -0.00018  -0.00180  -0.00768  -0.00947   1.97018
   A35        1.89298   0.00023   0.00194   0.00525   0.00728   1.90026
   A36        1.97490   0.00001  -0.00238  -0.00420  -0.00661   1.96829
   A37        1.90269  -0.00004   0.00124   0.00062   0.00186   1.90454
   A38        1.81246  -0.00045   0.00265  -0.00271   0.00026   1.81272
   A39        2.00643  -0.00073  -0.00379  -0.01307  -0.01701   1.98941
   A40        1.94256   0.00054   0.00366   0.00806   0.01167   1.95423
   A41        1.93880   0.00012   0.00204  -0.00223  -0.00020   1.93860
   A42        1.90377   0.00019  -0.00165   0.00295   0.00098   1.90474
   A43        1.85928   0.00036  -0.00269   0.00734   0.00477   1.86404
   A44        1.90125  -0.00034   0.00267  -0.00134   0.00119   1.90243
   A45        1.96421   0.00005   0.00076   0.00447   0.00532   1.96953
   A46        1.96360   0.00045  -0.00327   0.00113  -0.00211   1.96149
   A47        1.92726   0.00029   0.00085  -0.00137  -0.00063   1.92662
   A48        1.82418  -0.00041  -0.00159  -0.00450  -0.00605   1.81813
   A49        1.87839  -0.00006   0.00042   0.00093   0.00139   1.87978
   A50        2.07516  -0.00075   0.00077  -0.00530  -0.00438   2.07078
   A51        2.36877   0.00018   0.00089   0.00211   0.00307   2.37184
   A52        1.83736   0.00058  -0.00108   0.00378   0.00222   1.83958
   A53        1.90568   0.00018  -0.00101   0.00226   0.00125   1.90693
   A54        1.90170   0.00031  -0.00108   0.00286   0.00178   1.90347
   A55        1.94222  -0.00061  -0.00052  -0.00646  -0.00699   1.93524
   A56        1.90606   0.00000   0.00145   0.00269   0.00414   1.91020
   A57        1.89901   0.00013   0.00108   0.00008   0.00115   1.90016
   A58        1.90888   0.00001   0.00012  -0.00129  -0.00117   1.90771
   A59        1.90133   0.00012  -0.00114   0.00142   0.00027   1.90160
   A60        1.94072  -0.00025  -0.00050  -0.00315  -0.00365   1.93707
   A61        1.90738   0.00015  -0.00092   0.00162   0.00070   1.90808
   A62        1.90708   0.00000   0.00032  -0.00069  -0.00037   1.90671
   A63        1.90618   0.00005   0.00143   0.00249   0.00392   1.91010
   A64        1.90089  -0.00005   0.00086  -0.00160  -0.00074   1.90014
   A65        2.12295  -0.00030   0.00031  -0.00128  -0.00093   2.12202
   A66        2.07710   0.00019  -0.00032   0.00101   0.00066   2.07776
   A67        2.08313   0.00011   0.00001   0.00027   0.00027   2.08340
   A68        1.85312   0.00008  -0.00027  -0.00010  -0.00050   1.85263
   A69        2.33453  -0.00016  -0.00091   0.00124   0.00039   2.33492
   A70        2.09313   0.00010   0.00105  -0.00001   0.00100   2.09413
   A71        1.98008  -0.00009   0.00096  -0.00189  -0.00118   1.97890
   A72        2.12840  -0.00014  -0.00064  -0.00039  -0.00098   2.12742
   A73        2.17457   0.00022  -0.00036   0.00221   0.00200   2.17658
   A74        1.88285  -0.00028  -0.00348  -0.00020  -0.00444   1.87841
   A75        2.04623   0.00022  -0.00062   0.00093   0.00026   2.04649
   A76        2.10422  -0.00012  -0.00085  -0.00059  -0.00143   2.10279
   A77        2.13272  -0.00010   0.00147  -0.00034   0.00115   2.13388
   A78        2.10616  -0.00009  -0.00010  -0.00018  -0.00023   2.10593
   A79        2.08710   0.00008   0.00041   0.00021   0.00059   2.08769
   A80        2.08992   0.00001  -0.00030  -0.00003  -0.00036   2.08956
   A81        2.07031   0.00020   0.00060   0.00080   0.00134   2.07165
   A82        2.09937  -0.00025  -0.00111  -0.00172  -0.00282   2.09655
   A83        2.11350   0.00005   0.00051   0.00092   0.00144   2.11495
   A84        2.06898   0.00006  -0.00033   0.00036   0.00002   2.06900
   A85        2.09803   0.00003  -0.00125   0.00018  -0.00108   2.09695
   A86        2.11615  -0.00009   0.00158  -0.00050   0.00108   2.11723
   A87        2.10554  -0.00009  -0.00045  -0.00022  -0.00065   2.10490
   A88        2.08993   0.00013  -0.00007   0.00100   0.00091   2.09084
   A89        2.08770  -0.00004   0.00052  -0.00075  -0.00024   2.08745
   A90        2.12402  -0.00016   0.00099  -0.00067   0.00033   2.12435
   A91        2.07672   0.00012  -0.00061   0.00072   0.00010   2.07682
   A92        2.08243   0.00004  -0.00038  -0.00003  -0.00042   2.08202
    D1        0.18726   0.00004   0.01789  -0.00011   0.01774   0.20500
    D2       -3.04543   0.00031   0.01229   0.01940   0.03175  -3.01367
    D3       -2.86450   0.00000   0.00902  -0.01381  -0.00504  -2.86954
    D4        0.18600   0.00028   0.00342   0.00570   0.00898   0.19498
    D5       -0.25235  -0.00023  -0.02515  -0.02175  -0.04688  -0.29924
    D6       -2.34110  -0.00016  -0.02378  -0.02445  -0.04815  -2.38925
    D7        1.77189  -0.00050  -0.02694  -0.02923  -0.05603   1.71586
    D8        2.81777  -0.00018  -0.01770  -0.01062  -0.02834   2.78943
    D9        0.72903  -0.00011  -0.01633  -0.01332  -0.02961   0.69941
   D10       -1.44117  -0.00045  -0.01949  -0.01810  -0.03748  -1.47866
   D11       -0.16546  -0.00023  -0.00991  -0.01726  -0.02720  -0.19266
   D12        2.91185   0.00007   0.02640   0.01718   0.04371   2.95556
   D13        3.07483  -0.00030  -0.01957  -0.03250  -0.05230   3.02253
   D14       -0.13105   0.00000   0.01673   0.00194   0.01861  -0.11243
   D15       -0.05353   0.00042  -0.00409   0.02583   0.02183  -0.03170
   D16        3.07589   0.00025  -0.00504   0.01370   0.00875   3.08465
   D17       -3.11960   0.00021   0.00047   0.00954   0.01001  -3.10959
   D18        0.00983   0.00004  -0.00048  -0.00259  -0.00307   0.00676
   D19       -3.05082  -0.00034   0.00648  -0.02072  -0.01431  -3.06513
   D20        0.09100  -0.00019   0.00743  -0.01306  -0.00571   0.08528
   D21       -0.01004  -0.00003   0.00031   0.00091   0.00123  -0.00881
   D22        3.13177   0.00012   0.00125   0.00857   0.00983  -3.14158
   D23       -0.11673  -0.00050  -0.01285  -0.04077  -0.05344  -0.17017
   D24        3.03737  -0.00032  -0.01189  -0.02830  -0.04000   2.99736
   D25       -0.00487  -0.00003   0.00001   0.00177   0.00177  -0.00310
   D26       -3.14129   0.00002   0.00024   0.00305   0.00329  -3.13800
   D27        3.12320  -0.00022  -0.00102  -0.01172  -0.01277   3.11044
   D28       -0.01322  -0.00018  -0.00079  -0.01045  -0.01125  -0.02447
   D29        0.22393   0.00044   0.02299   0.03702   0.05988   0.28381
   D30        2.26422   0.00083   0.02855   0.04435   0.07259   2.33681
   D31       -1.85491   0.00165   0.02451   0.05691   0.08139  -1.77352
   D32       -0.95965  -0.00009   0.01019   0.00714   0.01742  -0.94222
   D33        1.18373   0.00007   0.01366   0.00745   0.02109   1.20482
   D34       -2.97382   0.00037   0.01234   0.01284   0.02531  -2.94852
   D35       -2.96192  -0.00001   0.00899   0.00782   0.01723  -2.94469
   D36       -0.81854   0.00016   0.01246   0.00813   0.02089  -0.79765
   D37        1.30708   0.00045   0.01114   0.01351   0.02511   1.33220
   D38        1.20629  -0.00072   0.01344  -0.00239   0.01122   1.21751
   D39       -2.93352  -0.00056   0.01692  -0.00208   0.01488  -2.91863
   D40       -0.80789  -0.00026   0.01560   0.00330   0.01910  -0.78879
   D41       -3.08687   0.00029   0.00557   0.03791   0.04349  -3.04337
   D42        1.09355   0.00037   0.00624   0.03981   0.04606   1.13961
   D43       -1.00546   0.00050   0.00609   0.04273   0.04883  -0.95663
   D44       -1.09365  -0.00039   0.00393   0.02483   0.02860  -1.06505
   D45        3.08677  -0.00030   0.00459   0.02673   0.03116   3.11793
   D46        0.98776  -0.00018   0.00445   0.02964   0.03393   1.02169
   D47        1.06827   0.00000  -0.00184   0.03346   0.03177   1.10005
   D48       -1.03449   0.00009  -0.00117   0.03537   0.03434  -1.00015
   D49       -3.13350   0.00022  -0.00132   0.03828   0.03711  -3.09639
   D50        0.00048   0.00002   0.00063   0.00063   0.00127   0.00175
   D51       -3.13886   0.00000  -0.00001  -0.00084  -0.00084  -3.13970
   D52        3.13682  -0.00003   0.00039  -0.00068  -0.00030   3.13652
   D53       -0.00252  -0.00004  -0.00025  -0.00215  -0.00241  -0.00493
   D54       -2.75208   0.00054   0.02356   0.03564   0.05939  -2.69269
   D55        1.49196   0.00080   0.02550   0.03906   0.06460   1.55656
   D56       -0.64177   0.00027   0.02745   0.03145   0.05901  -0.58275
   D57        0.44786   0.00026  -0.00936   0.00430  -0.00497   0.44290
   D58       -1.59128   0.00052  -0.00742   0.00772   0.00024  -1.59104
   D59        2.55818  -0.00001  -0.00548   0.00011  -0.00535   2.55283
   D60        3.02588  -0.00017  -0.02664  -0.03459  -0.06153   2.96435
   D61       -0.21622   0.00011  -0.01025   0.01697   0.00683  -0.20939
   D62       -0.16714   0.00003   0.00265  -0.00728  -0.00477  -0.17192
   D63        2.87394   0.00031   0.01903   0.04428   0.06359   2.93752
   D64       -0.55263  -0.00034   0.01334   0.00003   0.01322  -0.53940
   D65        1.46065  -0.00008   0.01610   0.00913   0.02516   1.48581
   D66       -2.71277  -0.00011   0.01761   0.00931   0.02686  -2.68590
   D67        1.52207  -0.00025   0.01553  -0.00049   0.01499   1.53706
   D68       -2.74784   0.00001   0.01829   0.00861   0.02692  -2.72091
   D69       -0.63807  -0.00002   0.01981   0.00879   0.02863  -0.60944
   D70       -2.71124   0.00045   0.01013   0.00995   0.01999  -2.69125
   D71       -0.69796   0.00070   0.01289   0.01905   0.03192  -0.66604
   D72        1.41181   0.00068   0.01440   0.01923   0.03363   1.44544
   D73       -0.18865  -0.00038   0.00551   0.00644   0.01210  -0.17655
   D74       -2.31030   0.00019   0.00328   0.01862   0.02179  -2.28851
   D75        1.85724  -0.00016   0.00676   0.01222   0.01905   1.87628
   D76        3.06526  -0.00083  -0.01307  -0.05196  -0.06464   3.00063
   D77        0.94361  -0.00026  -0.01530  -0.03978  -0.05495   0.88866
   D78       -1.17203  -0.00061  -0.01182  -0.04617  -0.05769  -1.22973
   D79       -0.09468  -0.00034   0.00578  -0.02264  -0.01701  -0.11169
   D80        2.96951  -0.00019   0.01542  -0.01070   0.00475   2.97426
   D81        2.92455   0.00011   0.02605   0.04068   0.06650   2.99105
   D82       -0.29444   0.00027   0.03569   0.05262   0.08826  -0.20618
   D83        0.45639   0.00043  -0.01215  -0.00387  -0.01597   0.44041
   D84        2.62258  -0.00067  -0.01392  -0.02263  -0.03642   2.58615
   D85       -1.61634  -0.00005  -0.01701  -0.01316  -0.03012  -1.64646
   D86       -1.55023   0.00020  -0.01465  -0.01363  -0.02830  -1.57853
   D87        0.61596  -0.00090  -0.01642  -0.03239  -0.04875   0.56721
   D88        2.66022  -0.00028  -0.01951  -0.02292  -0.04244   2.61778
   D89        2.61958   0.00007  -0.01604  -0.01537  -0.03144   2.58814
   D90       -1.49742  -0.00102  -0.01781  -0.03412  -0.05189  -1.54931
   D91        0.54685  -0.00040  -0.02090  -0.02465  -0.04558   0.50126
   D92        0.69996  -0.00024  -0.00700   0.00633  -0.00057   0.69939
   D93       -2.38565  -0.00036  -0.01405  -0.00237  -0.01641  -2.40205
   D94       -1.46545  -0.00027  -0.01030   0.00254  -0.00766  -1.47311
   D95        1.73213  -0.00039  -0.01736  -0.00616  -0.02350   1.70864
   D96        2.80228  -0.00012  -0.01034   0.00451  -0.00576   2.79652
   D97       -0.28333  -0.00023  -0.01740  -0.00419  -0.02159  -0.30492
   D98        3.14157   0.00045  -0.00073   0.04249   0.04187  -3.09975
   D99        1.06109   0.00017  -0.00125   0.03621   0.03505   1.09615
   D100      -1.04510   0.00034  -0.00037   0.04001   0.03973  -1.00537
   D101      -1.01290   0.00026   0.00383   0.04289   0.04667  -0.96623
   D102      -3.09338  -0.00002   0.00330   0.03661   0.03986  -3.05352
   D103       1.08361   0.00015   0.00419   0.04040   0.04454   1.12815
   D104       0.96828  -0.00011   0.00262   0.03739   0.03996   1.00824
   D105      -1.11220  -0.00039   0.00209   0.03110   0.03314  -1.07905
   D106       3.06480  -0.00022   0.00298   0.03490   0.03783   3.10262
   D107       2.32422   0.00004   0.01982   0.01288   0.03251   2.35674
   D108       0.26403   0.00047   0.01928   0.01663   0.03582   0.29984
   D109      -1.78531   0.00036   0.01890   0.01999   0.03888  -1.74643
   D110      -2.87368  -0.00002   0.00026  -0.01892  -0.01885  -2.89253
   D111       0.19049   0.00021  -0.00186  -0.00072  -0.00271   0.18778
   D112       0.19769   0.00008   0.00907  -0.00836   0.00074   0.19843
   D113      -3.02134   0.00031   0.00696   0.00983   0.01688  -3.00445
   D114      -0.00106  -0.00002  -0.00081  -0.00225  -0.00306  -0.00412
   D115      -3.13967  -0.00008  -0.00106  -0.00508  -0.00615   3.13737
   D116       3.13827   0.00000  -0.00017  -0.00078  -0.00094   3.13733
   D117      -0.00034  -0.00006  -0.00042  -0.00360  -0.00403  -0.00437
   D118      -0.03806   0.00046   0.00329   0.02137   0.02472  -0.01334
   D119       3.08702   0.00030  -0.00064   0.01726   0.01668   3.10371
   D120      -3.11514   0.00028   0.00514   0.00614   0.01129  -3.10385
   D121       0.00994   0.00012   0.00121   0.00203   0.00325   0.01319
   D122      -3.06874  -0.00034   0.00090  -0.02021  -0.01938  -3.08812
   D123       0.06547  -0.00021   0.00078  -0.01417  -0.01345   0.05202
   D124      -0.01298  -0.00008  -0.00150  -0.00004  -0.00153  -0.01451
   D125       3.12123   0.00004  -0.00162   0.00601   0.00440   3.12563
   D126      -0.15287  -0.00050  -0.01495  -0.02422  -0.03904  -0.19191
   D127       3.00574  -0.00034  -0.01090  -0.01995  -0.03071   2.97503
   D128      -0.00312  -0.00008  -0.00044  -0.00269  -0.00314  -0.00627
   D129      -3.13891  -0.00003   0.00091  -0.00211  -0.00120  -3.14012
   D130       3.12007  -0.00026  -0.00481  -0.00731  -0.01215   3.10792
   D131      -0.01572  -0.00021  -0.00346  -0.00674  -0.01021  -0.02593
   D132      -0.00030   0.00000   0.00000   0.00145   0.00147   0.00117
   D133      -3.13753  -0.00001   0.00055  -0.00192  -0.00136  -3.13889
   D134       3.13539  -0.00005  -0.00137   0.00086  -0.00052   3.13487
   D135      -0.00184  -0.00007  -0.00082  -0.00251  -0.00334  -0.00519
   D136       0.00585   0.00002   0.00033   0.00142   0.00173   0.00759
   D137      -3.13596  -0.00013  -0.00062  -0.00630  -0.00696   3.14026
   D138      -3.13872   0.00008   0.00057   0.00425   0.00483  -3.13390
   D139       0.00265  -0.00007  -0.00037  -0.00347  -0.00387  -0.00122
   D140       0.00973   0.00001   0.00108  -0.00117  -0.00011   0.00962
   D141      -3.13842   0.00009   0.00104   0.00416   0.00520  -3.13322
   D142      -3.12440  -0.00012   0.00121  -0.00728  -0.00611  -3.13051
   D143       0.01063  -0.00004   0.00117  -0.00195  -0.00079   0.00984
   D144      -0.00312   0.00003  -0.00034   0.00046   0.00013  -0.00299
   D145       3.13410   0.00005  -0.00089   0.00385   0.00297   3.13707
   D146      -3.13817  -0.00005  -0.00030  -0.00486  -0.00517   3.13985
   D147      -0.00094  -0.00003  -0.00085  -0.00148  -0.00234  -0.00328
         Item               Value     Threshold  Converged?
 Maximum Force            0.003755     0.000450     NO 
 RMS     Force            0.000493     0.000300     NO 
 Maximum Displacement     0.202182     0.001800     NO 
 RMS     Displacement     0.043786     0.001200     NO 
 Predicted change in Energy=-6.456906D-04
 Lowest energy point so far.  Saving SCF results.
 GradGradGradGradGradGradGradGradGradGradGradGradGradGradGradGradGradGrad

 Leave Link  103 at Fri May 15 17:17:43 2020, MaxMem=   536870912 cpu:         1.1
 (Enter /pbs_home/pkowalski/g09d01/g09/l202.exe)
                          Input orientation:                          
 ---------------------------------------------------------------------
 Center     Atomic      Atomic             Coordinates (Angstroms)
 Number     Number       Type             X           Y           Z
 ---------------------------------------------------------------------
      1          6           0       -1.705879    0.008925   -0.429707
      2          6           0       -3.015717    0.286640   -0.971598
      3          6           0       -3.822712   -0.828575   -0.638517
      4          8           0       -3.152636   -1.802841    0.024228
      5          6           0       -1.740039   -1.479822   -0.021824
      6          6           0       -5.179752   -0.877193   -0.947169
      7          6           0       -0.588373    0.724727   -0.167118
      8          6           0       -0.214107    2.122420   -0.559236
      9          6           0        0.504981    0.147436    0.609559
     10          6           0        1.346424    2.086845   -0.550264
     11          6           0        1.710715    1.039491    0.549092
     12          9           0       -0.632248    3.039610    0.357434
     13          9           0       -0.685263    2.515759   -1.765402
     14          9           0        1.768678    1.627284   -1.749094
     15          9           0        1.892296    3.285617   -0.323940
     16          9           0        2.860878    0.391224    0.242574
     17          9           0        1.925599    1.686338    1.728200
     18          6           0       -1.071217   -1.635887    1.342421
     19          6           0        0.336121   -1.012927    1.285145
     20          6           0       -1.887623   -1.009134    2.481749
     21          1           0       -1.334985   -1.116666    3.425309
     22          1           0       -2.850840   -1.529669    2.561003
     23          1           0       -2.066169    0.058715    2.294163
     24          6           0       -1.099781   -2.360382   -1.101381
     25          1           0       -1.231650   -3.414585   -0.825993
     26          1           0       -0.027072   -2.143470   -1.201078
     27          1           0       -1.591997   -2.169812   -2.065210
     28          6           0       -5.729267    0.229965   -1.603690
     29          6           0        1.192818   -1.937072    1.986305
     30          6           0        0.429279   -3.113806    2.178091
     31          8           0       -0.831166   -3.024313    1.684073
     32          6           0        0.962487   -4.245168    2.790317
     33          6           0       -4.947052    1.348264   -1.942438
     34          6           0       -3.588415    1.388524   -1.626302
     35          1           0       -2.973789    2.250749   -1.886046
     36          1           0       -6.792524    0.222483   -1.857916
     37          1           0       -5.408296    2.193320   -2.458226
     38          1           0       -5.777141   -1.748585   -0.674973
     39          6           0        2.531667   -1.894051    2.403861
     40          6           0        3.074394   -3.022007    3.020334
     41          6           0        2.297355   -4.179595    3.207156
     42          1           0        4.112146   -3.008126    3.360481
     43          1           0        2.745562   -5.052656    3.688872
     44          1           0        0.353563   -5.140349    2.925180
     45          1           0        3.126907   -0.993687    2.243895
 ---------------------------------------------------------------------
                    Distance matrix (angstroms):
                    1          2          3          4          5
     1  C    0.000000
     2  C    1.444454   0.000000
     3  C    2.286042   1.416294   0.000000
     4  O    2.362554   2.318695   1.355517   0.000000
     5  C    1.543990   2.376933   2.267588   1.449790   0.000000
     6  C    3.622260   2.457265   1.392547   2.430974   3.612623
     7  C    1.352828   2.594437   3.618827   3.605642   2.491481
     8  C    2.590178   3.374781   4.662262   4.937920   3.948852
     9  C    2.446868   3.861962   4.608602   4.186210   2.843717
    10  C    3.694433   4.737776   5.935269   5.975051   4.746221
    11  C    3.700436   5.021796   5.959773   5.657430   4.310520
    12  F    3.310185   3.876350   5.112127   5.469252   4.668651
    13  F    3.018269   3.321161   4.722078   5.285925   4.485229
    14  F    4.053691   5.029141   6.207114   6.255379   4.994864
    15  F    4.867726   5.788083   7.048890   7.173908   5.999545
    16  F    4.631779   6.001626   6.850883   6.404994   4.973847
    17  F    4.545097   5.802125   6.705908   6.392680   5.150151
    18  C    2.499729   3.582161   3.485196   2.469375   1.527365
    19  C    2.855637   4.244594   4.585886   3.792796   2.497318
    20  C    3.089668   3.857101   3.676034   2.875697   2.551706
    21  H    4.033072   4.911916   4.773517   3.916892   3.489796
    22  H    3.552824   3.975605   3.416577   2.569228   2.812003
    23  H    2.748046   3.408633   3.531761   3.130240   2.799509
    24  C    2.536162   3.270226   3.158326   2.406670   1.533219
    25  H    3.478845   4.111346   3.665542   2.647789   2.156028
    26  H    2.836585   3.858769   4.056144   3.374397   2.182963
    27  H    2.726671   3.042552   2.968241   2.633631   2.161811
    28  C    4.196993   2.786774   2.384748   3.663529   4.619482
    29  C    4.245758   5.604092   5.768361   4.769773   3.583756
    30  C    4.594667   5.775082   5.588827   4.380396   3.495064
    31  O    3.799174   4.773601   4.377789   3.104240   2.474185
    32  C    5.965404   7.107418   6.806477   5.527246   4.781101
    33  C    3.819344   2.408243   2.775425   4.125187   4.687405
    34  C    2.622798   1.403840   2.438471   3.619249   3.770709
    35  H    2.958766   2.166956   3.429175   4.484721   4.349095
    36  H    5.287659   3.879942   3.378083   4.570906   5.638854
    37  H    4.753352   3.401459   3.867463   5.217268   5.734469
    38  H    4.441190   3.443195   2.160449   2.716588   4.098418
    39  C    5.441252   6.850007   7.125267   6.162976   4.929808
    40  C    6.628751   7.998257   8.109772   7.017045   5.900155
    41  C    6.840786   8.101726   7.967041   6.744063   5.832292
    42  H    7.570835   8.968211   9.149010   8.084575   6.929918
    43  H    7.899217   9.133477   8.928123   7.666790   6.830449
    44  H    6.481635   7.482589   6.980874   5.643396   5.144654
    45  H    5.613305   7.050564   7.525474   6.709270   5.390452
                    6          7          8          9         10
     6  C    0.000000
     7  C    4.924975   0.000000
     8  C    5.814276   1.499126   0.000000
     9  C    5.982429   1.460108   2.404939   0.000000
    10  C    7.178720   2.396999   1.560962   2.411332   0.000000
    11  C    7.306915   2.428547   2.471045   1.501070   1.561488
    12  F    6.141916   2.373976   1.362484   3.117937   2.376304
    13  F    5.690523   2.402435   1.353344   3.558942   2.405884
    14  F    7.429413   2.978750   2.364817   3.057797   1.351551
    15  F    8.229900   3.568819   2.417710   3.555874   1.336508
    16  F    8.226548   3.489471   3.618766   2.396739   2.407757
    17  F    8.013445   3.291957   3.162415   2.374391   2.384796
    18  C    4.764231   2.843298   4.298350   2.490327   4.825555
    19  C    5.952016   2.446058   3.678980   1.353283   3.741394
    20  C    4.755312   3.422107   4.674920   3.250739   5.407147
    21  H    5.827362   4.105325   5.255916   3.593311   5.766942
    22  H    4.261083   4.200441   5.479600   4.228753   6.354225
    23  H    4.590921   2.947092   3.978806   3.075155   4.883632
    24  C    4.343937   3.263784   4.601506   3.433909   5.105436
    25  H    4.694736   4.240498   5.636043   4.214818   6.081794
    26  H    5.312065   3.100111   4.317959   2.968120   4.495066
    27  H    3.974024   3.603938   4.752873   4.113556   5.389667
    28  C    1.399566   5.360720   5.923619   6.615976   7.390745
    29  C    7.094946   3.859410   4.993866   2.591085   4.759169
    30  C    6.799332   4.611937   5.943482   3.619631   5.944060
    31  O    5.517586   4.188217   5.648191   3.605533   5.988163
    32  C    7.939720   5.987608   7.290409   4.925443   7.169468
    33  C    2.448953   4.747488   4.991326   6.138350   6.487795
    34  C    2.850798   3.401484   3.614303   4.826516   5.098837
    35  H    3.941039   3.312653   3.064758   4.770096   4.524977
    36  H    2.154015   6.450002   6.969354   7.703742   8.451524
    37  H    3.429807   5.535123   5.530894   6.968772   7.019821
    38  H    1.091003   5.770485   6.778305   6.686552   8.091430
    39  C    8.469320   4.816906   5.696601   3.390375   5.096978
    40  C    9.405968   6.133003   7.077619   4.739102   6.468031
    41  C    9.169045   6.615551   7.759416   5.355680   7.368225
    42  H   10.461170   6.962257   7.771946   5.526009   6.992988
    43  H   10.086524   7.704671   8.848039   6.445412   8.420234
    44  H    7.986686   6.696915   8.075347   5.774574   8.080645
    45  H    8.899272   4.750709   5.360041   3.293586   4.524060
                   11         12         13         14         15
    11  C    0.000000
    12  F    3.086533   0.000000
    13  F    3.643756   2.187159   0.000000
    14  F    2.372872   3.492359   2.609882   0.000000
    15  F    2.416659   2.626426   3.051934   2.190072   0.000000
    16  F    1.355388   4.385096   4.595729   2.586017   3.104287
    17  F    1.361941   3.202019   4.439571   3.481334   2.601938
    18  C    3.940325   4.798247   5.200355   5.317025   5.981669
    19  C    2.577538   4.268658   4.775006   4.269607   4.846475
    20  C    4.569470   4.741414   5.648789   6.182173   6.372171
    21  H    4.711468   5.213476   6.368684   6.628457   6.622108
    22  H    5.608578   5.536803   6.306583   7.062807   7.348960
    23  H    4.274581   3.833117   4.942067   5.789161   5.739059
    24  C    4.709786   5.613078   4.938573   4.954702   6.436944
    25  H    5.512455   6.589114   6.029097   5.939236   7.409710
    26  H    4.026691   5.446056   4.739208   4.212318   5.824803
    27  H    5.295479   5.824810   4.781906   5.080552   6.703285
    28  C    7.787370   6.141638   5.540125   7.628422   8.310415
    29  C    3.345702   5.545399   6.118022   5.195138   5.753519
    30  C    4.641723   6.504319   6.963142   6.300374   7.025183
    31  O    4.925834   6.210532   6.527830   6.339021   7.159929
    32  C    5.788830   7.844112   8.317439   7.466049   8.202186
    33  C    7.115400   5.173741   4.422356   6.724304   7.290374
    34  C    5.738897   3.924311   3.117418   5.363817   5.944182
    35  H    5.416791   3.337413   2.306976   4.785234   5.214395
    36  H    8.875035   7.126920   6.524286   8.676375   9.336057
    37  H    7.813808   5.608456   4.784455   7.234101   7.684200
    38  H    8.083296   7.103704   6.730593   8.336043   9.180777
    39  C    3.566482   6.207997   6.868611   5.498089   5.888858
    40  C    4.945950   7.587716   8.228313   6.787359   7.236549
    41  C    5.886281   8.295806   8.857206   7.652695   8.268137
    42  H    5.482151   8.252434   8.933259   7.286057   7.623247
    43  H    6.931334   9.380451   9.939848   8.668759   9.292875
    44  H    6.758556   8.629999   9.038623   8.345792   9.160862
    45  H    3.001961   5.827303   6.551588   4.965706   5.141058
                   16         17         18         19         20
    16  F    0.000000
    17  F    2.181548   0.000000
    18  C    4.558532   4.490758   0.000000
    19  C    3.071318   3.163664   1.540116   0.000000
    20  C    5.433522   4.730123   1.535385   2.525255   0.000000
    21  H    5.478029   4.622599   2.162773   2.717289   1.098762
    22  H    6.456676   5.818129   2.159464   3.471535   1.097736
    23  H    5.347464   4.347836   2.183442   2.817362   1.098803
    24  C    5.006433   5.790975   2.549093   3.094019   3.909653
    25  H    5.689886   6.520087   2.809185   3.561287   4.142180
    26  H    4.104761   5.202021   2.795938   2.755239   4.279204
    27  H    5.631418   6.452389   3.488300   4.034959   4.702063
    28  C    8.787792   8.474638   5.818798   6.832209   5.743205
    29  C    3.353205   3.705764   2.373004   1.442081   3.255096
    30  C    4.684457   5.048045   2.265850   2.284672   3.144820
    31  O    5.232113   5.458199   1.449854   2.359529   2.411086
    32  C    5.620588   6.102330   3.611191   3.620118   4.323223
    33  C    8.164188   7.798795   5.892161   6.626042   5.872892
    34  C    6.788275   6.461093   4.929165   5.444765   5.051488
    35  H    6.483224   6.114355   5.398956   5.627037   5.557358
    36  H    9.880723   9.539851   6.813887   7.888133   6.663904
    37  H    8.883755   8.459858   6.922283   7.569093   6.859606
    38  H    8.946286   8.769614   5.121358   6.461828   5.063598
    39  C    3.162597   3.693646   3.764847   2.616931   4.507690
    40  C    4.405870   5.015760   4.682180   3.813846   5.381760
    41  C    5.477106   6.060914   4.614646   4.191461   5.300196
    42  H    4.779393   5.429854   5.729123   4.748284   6.384776
    43  H    6.444075   7.066160   5.634531   5.282303   6.266868
    44  H    6.639375   7.106878   4.100777   4.441355   4.720857
    45  H    2.448272   2.981881   4.341580   2.950942   5.020191
                   21         22         23         24         25
    21  H    0.000000
    22  H    1.793157   0.000000
    23  H    1.787636   1.791613   0.000000
    24  C    4.700327   4.143591   4.279679   0.000000
    25  H    4.833702   4.200765   4.742953   1.097530   0.000000
    26  H    4.916140   4.743804   4.606978   1.098953   1.790930
    27  H    5.596514   4.836974   4.918872   1.098890   1.793033
    28  C    6.812779   5.359695   5.351717   5.328635   5.840901
    29  C    3.022182   4.104561   3.833919   3.868980   3.996262
    30  C    2.942236   3.662689   4.038022   3.696026   3.445819
    31  O    2.631511   2.661211   3.376759   2.876059   2.571601
    32  C    3.933080   4.687001   5.286051   4.790687   4.310662
    33  C    6.923556   5.740871   5.283106   5.409522   6.142914
    34  C    6.072289   5.156878   4.410858   4.530247   5.409685
    35  H    6.498897   5.838059   4.806551   5.038863   6.021194
    36  H    7.713010   6.175254   6.293251   6.296892   6.724318
    37  H    7.884406   6.752325   6.189632   6.414088   7.180331
    38  H    6.078189   4.368376   5.084625   4.736434   4.843537
    39  C    4.074148   5.397115   4.996541   5.068689   5.187151
    40  C    4.820472   6.127516   6.036850   5.903391   5.787086
    41  C    4.756366   5.826107   6.151192   5.780446   5.413446
    42  H    5.766546   7.162971   6.979550   6.891442   6.800583
    43  H    5.675593   6.708445   7.157101   6.706827   6.235824
    44  H    4.392192   4.841263   5.769190   5.104275   4.422947
    45  H    4.617287   6.010099   5.298878   5.560901   5.855081
                   26         27         28         29         30
    26  H    0.000000
    27  H    1.787850   0.000000
    28  C    6.189533   4.805095   0.000000
    29  C    3.419086   4.921802   8.093168   0.000000
    30  C    3.545221   4.793984   7.963063   1.415795   0.000000
    31  O    3.121947   3.919969   6.737292   2.317315   1.356755
    32  C    4.618181   5.865887   9.171351   2.454953   1.392520
    33  C    6.078489   4.862955   1.406131   7.995402   8.111336
    34  C    5.033782   4.103667   2.434342   6.853517   7.133459
    35  H    5.334931   4.634956   3.428695   7.063538   7.541654
    36  H    7.197257   5.728135   1.093253   9.121809   8.920460
    37  H    7.024653   5.809950   2.165183   8.965974   9.150864
    38  H    5.787574   4.430081   2.186199   7.463126   6.965878
    39  C    4.427747   6.087138   9.424168   1.403112   2.441068
    40  C    5.311425   6.954437  10.462379   2.405541   2.777487
    41  C    5.383427   6.853037  10.344811   2.781975   2.384237
    42  H    6.220014   7.916952  11.488326   3.399705   3.869460
    43  H    6.329493   7.761100  11.302214   3.875128   3.377391
    44  H    5.113920   6.124809   9.292565   3.441921   2.161192
    45  H    4.810138   6.497669   9.733090   2.167263   3.431681
                   31         32         33         34         35
    31  O    0.000000
    32  C    2.435458   0.000000
    33  C    7.015093   9.413188   0.000000
    34  C    6.167182   8.482671   1.395514   0.000000
    35  H    6.720333   8.919618   2.170581   1.090259   0.000000
    36  H    7.656707  10.084948   2.163399   3.417545   4.324047
    37  H    8.082850  10.468439   1.092201   2.156794   2.501501
    38  H    5.626300   7.978957   3.447606   3.941700   5.031913
    39  C    3.619977   2.852968   9.237649   8.029502   8.117433
    40  C    4.127832   2.451363  10.395767   9.243215   9.405054
    41  C    3.666347   1.399974  10.466947   9.434434   9.750640
    42  H    5.219860   3.431575  11.365217  10.173356  10.266075
    43  H    4.574536   2.153787  11.483020  10.481371  10.822681
    44  H    2.724250   1.091021   9.689805   8.881518   9.425896
    45  H    4.483658   3.944036   9.391428   8.108569   8.049924
                   36         37         38         39         40
    36  H    0.000000
    37  H    2.482067   0.000000
    38  H    2.513059   4.342195   0.000000
    39  C   10.468190  10.168063   8.862092   0.000000
    40  C   11.475195  11.365310   9.676082   1.395305   0.000000
    41  C   11.298634  11.492939   9.283222   2.433905   1.406663
    42  H   12.513206  12.310613  10.754967   2.157359   1.092164
    43  H   12.229842  12.521038  10.128993   3.416694   2.163010
    44  H   10.134324  10.768602   7.877227   3.943902   3.449543
    45  H   10.802732  10.252640   9.400624   1.091125   2.172487
                   41         42         43         44         45
    41  C    0.000000
    42  H    2.165482   0.000000
    43  H    1.093242   2.481027   0.000000
    44  H    2.186524   4.343133   2.512484   0.000000
    45  H    3.430166   2.505080   4.325346   5.034918   0.000000
 Stoichiometry    C23H14F6O2
 Framework group  C1[X(C23H14F6O2)]
 Deg. of freedom   129
 Full point group                 C1      NOp   1
 RotChk:  IX=0 Diff= 5.01D-03
 Largest Abelian subgroup         C1      NOp   1
 Largest concise Abelian subgroup C1      NOp   1
                         Standard orientation:                         
 ---------------------------------------------------------------------
 Center     Atomic      Atomic             Coordinates (Angstroms)
 Number     Number       Type             X           Y           Z
 ---------------------------------------------------------------------
      1          6           0        1.425098   -0.306348    0.174241
      2          6           0        2.812366   -0.704232    0.114064
      3          6           0        2.813248   -2.120017    0.076103
      4          8           0        1.573620   -2.664049    0.145204
      5          6           0        0.640996   -1.602910    0.470914
      6          6           0        3.988978   -2.855020   -0.052803
      7          6           0        0.730222    0.837539   -0.022777
      8          6           0        1.207353    2.248861   -0.189793
      9          6           0       -0.728005    0.824339   -0.095680
     10          6           0       -0.013276    3.094566    0.291297
     11          6           0       -1.260683    2.227476   -0.069775
     12          9           0        1.458197    2.552464   -1.494119
     13          9           0        2.320708    2.555676    0.515789
     14          9           0        0.058393    3.219305    1.635170
     15          9           0       -0.051987    4.311497   -0.259916
     16          9           0       -2.262781    2.419995    0.822310
     17          9           0       -1.736440    2.614393   -1.285848
     18          6           0       -0.604357   -1.642660   -0.412467
     19          6           0       -1.404309   -0.342220   -0.210254
     20          6           0       -0.274820   -1.842300   -1.898723
     21          1           0       -1.205328   -1.818910   -2.482577
     22          1           0        0.214466   -2.816185   -2.029765
     23          1           0        0.392682   -1.048639   -2.261919
     24          6           0        0.313706   -1.717852    1.964376
     25          1           0       -0.152049   -2.693554    2.153183
     26          1           0       -0.374560   -0.920955    2.278928
     27          1           0        1.241677   -1.636601    2.547323
     28          6           0        5.187292   -2.138357   -0.148840
     29          6           0       -2.785824   -0.749581   -0.139044
     30          6           0       -2.774654   -2.160089   -0.017306
     31          8           0       -1.526074   -2.690957   -0.020564
     32          6           0       -3.948715   -2.895834    0.121876
     33          6           0        5.209524   -0.732810   -0.114946
     34          6           0        4.025478   -0.005187    0.011772
     35          1           0        4.033043    1.084675    0.040184
     36          1           0        6.127110   -2.687122   -0.252761
     37          1           0        6.163530   -0.206154   -0.188496
     38          1           0        3.958296   -3.945187   -0.082511
     39          6           0       -4.003031   -0.052448   -0.105362
     40          6           0       -5.185097   -0.781030    0.031620
     41          6           0       -5.153247   -2.182748    0.145077
     42          1           0       -6.144611   -0.259756    0.052293
     43          1           0       -6.092073   -2.731866    0.255778
     44          1           0       -3.913211   -3.982266    0.215313
     45          1           0       -4.013610    1.035790   -0.183974
 ---------------------------------------------------------------------
 Rotational constants (GHZ):      0.2061088      0.1483554      0.0951889
 Leave Link  202 at Fri May 15 17:17:44 2020, MaxMem=   536870912 cpu:         0.0
 (Enter /pbs_home/pkowalski/g09d01/g09/l301.exe)
 Basis read from rwf:  (5D, 7F)
 No pseudopotential information found on rwf file.
 There are   535 symmetry adapted cartesian basis functions of A   symmetry.
 There are   504 symmetry adapted basis functions of A   symmetry.
   504 basis functions,   873 primitive gaussians,   535 cartesian basis functions
   111 alpha electrons      111 beta electrons
       nuclear repulsion energy      3351.0796392121 Hartrees.
 IExCor=  402 DFT=T Ex+Corr=B3LYP ExCW=0 ScaHFX=  0.200000
 ScaDFX=  0.800000  0.720000  1.000000  0.810000 ScalE2=  1.000000  1.000000
 IRadAn=      0 IRanWt=     -1 IRanGd=            0 ICorTp=0 IEmpDi=131
 NAtoms=   45 NActive=   45 NUniq=   45 SFac= 1.00D+00 NAtFMM=   60 NAOKFM=F Big=F
 Integral buffers will be    131072 words long.
 Raffenetti 2 integral format.
 Two-electron integral symmetry is turned on.
 R6Disp:  Grimme-D3 Dispersion energy=       -0.0567377529 Hartrees.
 Nuclear repulsion after empirical dispersion term =     3351.0229014592 Hartrees.
 No density basis found on file   724.
 Leave Link  301 at Fri May 15 17:17:44 2020, MaxMem=   536870912 cpu:         0.5
 (Enter /pbs_home/pkowalski/g09d01/g09/l302.exe)
 NPDir=0 NMtPBC=     1 NCelOv=     1 NCel=       1 NClECP=     1 NCelD=      1
         NCelK=      1 NCelE2=     1 NClLst=     1 CellRange=     0.0.
 One-electron integrals computed using PRISM.
 NBasis=   504 RedAO= T EigKep=  2.60D-04  NBF=   504
 NBsUse=   504 1.00D-06 EigRej= -1.00D+00 NBFU=   504
 Precomputing XC quadrature grid using
 IXCGrd= 4 IRadAn=           0 IRanWt=          -1 IRanGd=           0 AccXCQ= 0.00D+00.
 Generated NRdTot=       0 NPtTot=           0 NUsed=           0 NTot=          32
 NSgBfM=   517   517   520   521   524 MxSgAt=    45 MxSgA2=    45.
 Leave Link  302 at Fri May 15 17:17:45 2020, MaxMem=   536870912 cpu:         9.8
 (Enter /pbs_home/pkowalski/g09d01/g09/l303.exe)
 DipDrv:  MaxL=1.
 Leave Link  303 at Fri May 15 17:17:45 2020, MaxMem=   536870912 cpu:         1.1
 (Enter /pbs_home/pkowalski/g09d01/g09/l401.exe)
 Initial guess from the checkpoint file:  "dae0068freq_open_b3lypd3.chk"
 B after Tr=     0.000000    0.000000    0.000000
         Rot=    0.999997   -0.000840   -0.002239   -0.000597 Ang=  -0.28 deg.
 Guess basis will be translated and rotated to current coordinates.
 JPrj=2 DoOrth=T DoCkMO=T.
 Generating alternative initial guess.
 ExpMin= 1.22D-01 ExpMax= 2.89D+03 ExpMxC= 4.35D+02 IAcc=1 IRadAn=         1 AccDes= 0.00D+00
 Harris functional with IExCor=  402 and IRadAn=       1 diagonalized for initial guess.
 HarFok:  IExCor=  402 AccDes= 0.00D+00 IRadAn=         1 IDoV= 1 UseB2=F ITyADJ=14
 ICtDFT=  3500011 ScaDFX=  1.000000  1.000000  1.000000  1.000000
 FoFCou: FMM=F IPFlag=           0 FMFlag=      100000 FMFlg1=           0
         NFxFlg=           0 DoJE=T BraDBF=F KetDBF=T FulRan=T
         wScrn=  0.000000 ICntrl=     500 IOpCl=  0 I1Cent=   200000004 NGrid=           0
         NMat0=    1 NMatS0=      1 NMatT0=    0 NMatD0=    1 NMtDS0=    0 NMtDT0=    0
 Petite list used in FoFCou.
 Harris En= -1633.08349410810    
 Leave Link  401 at Fri May 15 17:17:48 2020, MaxMem=   536870912 cpu:        26.2
 (Enter /pbs_home/pkowalski/g09d01/g09/l502.exe)
 Closed shell SCF:
 Using DIIS extrapolation, IDIIS=  1040.
 Integral symmetry usage will be decided dynamically.
 IVT=      885537 IEndB=      885537 NGot=   536870912 MDV=   536288776
 LenX=   536288776 LenY=   536002016
 Requested convergence on RMS density matrix=1.00D-08 within 128 cycles.
 Requested convergence on MAX density matrix=1.00D-06.
 Requested convergence on             energy=1.00D-06.
 No special actions if energy rises.
 Fock matrices will be formed incrementally for  20 cycles.
 Integral accuracy reduced to 1.0D-05 until final iterations.

 Cycle   1  Pass 0  IDiag  1:
 FoFJK:  IHMeth= 1 ICntrl=       0 DoSepK=F KAlg= 0 I1Cent=   0 FoldK=F
 IRaf= 760000000 NMat=   1 IRICut=       1 DoRegI=T DoRafI=F ISym2E= 0.
 FoFCou: FMM=F IPFlag=           0 FMFlag=      100000 FMFlg1=           0
         NFxFlg=           0 DoJE=F BraDBF=F KetDBF=F FulRan=T
         wScrn=  0.000000 ICntrl=       0 IOpCl=  0 I1Cent=           0 NGrid=           0
         NMat0=    1 NMatS0=      1 NMatT0=    0 NMatD0=    1 NMtDS0=    0 NMtDT0=    0
 Symmetry not used in FoFCou.
 E= -1633.19840918088    
 DIIS: error= 2.20D-03 at cycle   1 NSaved=   1.
 NSaved= 1 IEnMin= 1 EnMin= -1633.19840918088     IErMin= 1 ErrMin= 2.20D-03
 ErrMax= 2.20D-03  0.00D+00 EMaxC= 1.00D-01 BMatC= 8.94D-03 BMatP= 8.94D-03
 IDIUse=3 WtCom= 9.78D-01 WtEn= 2.20D-02
 Coeff-Com:  0.100D+01
 Coeff-En:   0.100D+01
 Coeff:      0.100D+01
 Gap=     0.594 Goal=   None    Shift=    0.000
 GapD=    0.594 DampG=2.000 DampE=1.000 DampFc=2.0000 IDamp=-1.
 RMSDP=4.99D-04 MaxDP=1.57D-02              OVMax= 1.44D-02

 Cycle   2  Pass 0  IDiag  1:
 RMSU=  4.99D-04    CP:  1.00D+00
 E= -1633.21001261338     Delta-E=       -0.011603432493 Rises=F Damp=F
 DIIS: error= 2.47D-04 at cycle   2 NSaved=   2.
 NSaved= 2 IEnMin= 2 EnMin= -1633.21001261338     IErMin= 2 ErrMin= 2.47D-04
 ErrMax= 2.47D-04  0.00D+00 EMaxC= 1.00D-01 BMatC= 1.04D-04 BMatP= 8.94D-03
 IDIUse=3 WtCom= 9.98D-01 WtEn= 2.47D-03
 Coeff-Com: -0.461D-01 0.105D+01
 Coeff-En:   0.000D+00 0.100D+01
 Coeff:     -0.460D-01 0.105D+01
 Gap=     0.107 Goal=   None    Shift=    0.000
 RMSDP=6.05D-05 MaxDP=1.77D-03 DE=-1.16D-02 OVMax= 4.25D-03

 Cycle   3  Pass 0  IDiag  1:
 RMSU=  5.78D-05    CP:  1.00D+00  1.03D+00
 E= -1633.21003315920     Delta-E=       -0.000020545821 Rises=F Damp=F
 DIIS: error= 3.23D-04 at cycle   3 NSaved=   3.
 NSaved= 3 IEnMin= 3 EnMin= -1633.21003315920     IErMin= 2 ErrMin= 2.47D-04
 ErrMax= 3.23D-04  0.00D+00 EMaxC= 1.00D-01 BMatC= 1.60D-04 BMatP= 1.04D-04
 IDIUse=3 WtCom= 3.57D-01 WtEn= 6.43D-01
 Coeff-Com: -0.344D-01 0.618D+00 0.417D+00
 Coeff-En:   0.000D+00 0.441D+00 0.559D+00
 Coeff:     -0.123D-01 0.504D+00 0.508D+00
 Gap=     0.107 Goal=   None    Shift=    0.000
 RMSDP=5.41D-05 MaxDP=2.15D-03 DE=-2.05D-05 OVMax= 4.64D-03

 Cycle   4  Pass 0  IDiag  1:
 RMSU=  3.14D-05    CP:  1.00D+00  1.05D+00  2.63D-01
 E= -1633.21012647738     Delta-E=       -0.000093318185 Rises=F Damp=F
 DIIS: error= 1.82D-04 at cycle   4 NSaved=   4.
 NSaved= 4 IEnMin= 4 EnMin= -1633.21012647738     IErMin= 4 ErrMin= 1.82D-04
 ErrMax= 1.82D-04  0.00D+00 EMaxC= 1.00D-01 BMatC= 4.27D-05 BMatP= 1.04D-04
 IDIUse=3 WtCom= 9.98D-01 WtEn= 1.82D-03
 Coeff-Com: -0.805D-02 0.116D+00 0.341D+00 0.552D+00
 Coeff-En:   0.000D+00 0.000D+00 0.264D+00 0.736D+00
 Coeff:     -0.804D-02 0.116D+00 0.341D+00 0.552D+00
 Gap=     0.107 Goal=   None    Shift=    0.000
 RMSDP=2.37D-05 MaxDP=1.02D-03 DE=-9.33D-05 OVMax= 2.59D-03

 Cycle   5  Pass 0  IDiag  1:
 RMSU=  9.45D-06    CP:  1.00D+00  1.05D+00  5.27D-01  5.19D-01
 E= -1633.21015971975     Delta-E=       -0.000033242366 Rises=F Damp=F
 DIIS: error= 5.46D-05 at cycle   5 NSaved=   5.
 NSaved= 5 IEnMin= 5 EnMin= -1633.21015971975     IErMin= 5 ErrMin= 5.46D-05
 ErrMax= 5.46D-05  0.00D+00 EMaxC= 1.00D-01 BMatC= 3.30D-06 BMatP= 4.27D-05
 IDIUse=1 WtCom= 1.00D+00 WtEn= 0.00D+00
 Coeff-Com: -0.147D-02 0.612D-02 0.181D+00 0.374D+00 0.440D+00
 Coeff:     -0.147D-02 0.612D-02 0.181D+00 0.374D+00 0.440D+00
 Gap=     0.107 Goal=   None    Shift=    0.000
 RMSDP=5.77D-06 MaxDP=3.10D-04 DE=-3.32D-05 OVMax= 7.10D-04

 Initial convergence to 1.0D-05 achieved.  Increase integral accuracy.
 Cycle   6  Pass 1  IDiag  1:
 E= -1633.21013575060     Delta-E=        0.000023969149 Rises=F Damp=F
 DIIS: error= 1.15D-04 at cycle   1 NSaved=   1.
 NSaved= 1 IEnMin= 1 EnMin= -1633.21013575060     IErMin= 1 ErrMin= 1.15D-04
 ErrMax= 1.15D-04  0.00D+00 EMaxC= 1.00D-01 BMatC= 6.11D-06 BMatP= 6.11D-06
 IDIUse=3 WtCom= 9.99D-01 WtEn= 1.15D-03
 Coeff-Com:  0.100D+01
 Coeff-En:   0.100D+01
 Coeff:      0.100D+01
 Gap=     0.107 Goal=   None    Shift=    0.000
 RMSDP=5.77D-06 MaxDP=3.10D-04 DE= 2.40D-05 OVMax= 2.85D-04

 Cycle   7  Pass 1  IDiag  1:
 RMSU=  1.31D-04    CP:  1.00D+00
 E= -1633.21014160403     Delta-E=       -0.000005853426 Rises=F Damp=F
 DIIS: error= 2.19D-05 at cycle   2 NSaved=   2.
 NSaved= 2 IEnMin= 2 EnMin= -1633.21014160403     IErMin= 2 ErrMin= 2.19D-05
 ErrMax= 2.19D-05  0.00D+00 EMaxC= 1.00D-01 BMatC= 3.47D-07 BMatP= 6.11D-06
 IDIUse=1 WtCom= 1.00D+00 WtEn= 0.00D+00
 Coeff-Com:  0.699D-01 0.930D+00
 Coeff:      0.699D-01 0.930D+00
 Gap=     0.107 Goal=   None    Shift=    0.000
 RMSDP=4.73D-06 MaxDP=2.05D-04 DE=-5.85D-06 OVMax= 4.98D-04

 Cycle   8  Pass 1  IDiag  1:
 RMSU=  4.50D-06    CP:  1.00D+00  1.01D+00
 E= -1633.21014080553     Delta-E=        0.000000798496 Rises=F Damp=F
 DIIS: error= 4.23D-05 at cycle   3 NSaved=   3.
 NSaved= 3 IEnMin= 2 EnMin= -1633.21014160403     IErMin= 2 ErrMin= 2.19D-05
 ErrMax= 4.23D-05  0.00D+00 EMaxC= 1.00D-01 BMatC= 1.11D-06 BMatP= 3.47D-07
 IDIUse=1 WtCom= 1.00D+00 WtEn= 0.00D+00
 Coeff-Com: -0.537D-02 0.646D+00 0.359D+00
 Coeff:     -0.537D-02 0.646D+00 0.359D+00
 Gap=     0.107 Goal=   None    Shift=    0.000
 RMSDP=3.09D-06 MaxDP=1.51D-04 DE= 7.98D-07 OVMax= 3.69D-04

 Cycle   9  Pass 1  IDiag  1:
 RMSU=  9.04D-07    CP:  1.00D+00  1.01D+00  3.47D-01
 E= -1633.21014193232     Delta-E=       -0.000001126792 Rises=F Damp=F
 DIIS: error= 3.55D-06 at cycle   4 NSaved=   4.
 NSaved= 4 IEnMin= 4 EnMin= -1633.21014193232     IErMin= 4 ErrMin= 3.55D-06
 ErrMax= 3.55D-06  0.00D+00 EMaxC= 1.00D-01 BMatC= 1.48D-08 BMatP= 3.47D-07
 IDIUse=1 WtCom= 1.00D+00 WtEn= 0.00D+00
 Coeff-Com: -0.464D-02 0.382D+00 0.223D+00 0.400D+00
 Coeff:     -0.464D-02 0.382D+00 0.223D+00 0.400D+00
 Gap=     0.107 Goal=   None    Shift=    0.000
 RMSDP=4.46D-07 MaxDP=1.98D-05 DE=-1.13D-06 OVMax= 4.19D-05

 Cycle  10  Pass 1  IDiag  1:
 RMSU=  3.05D-07    CP:  1.00D+00  1.01D+00  3.76D-01  6.74D-01
 E= -1633.21014194554     Delta-E=       -0.000000013212 Rises=F Damp=F
 DIIS: error= 6.31D-07 at cycle   5 NSaved=   5.
 NSaved= 5 IEnMin= 5 EnMin= -1633.21014194554     IErMin= 5 ErrMin= 6.31D-07
 ErrMax= 6.31D-07  0.00D+00 EMaxC= 1.00D-01 BMatC= 5.86D-10 BMatP= 1.48D-08
 IDIUse=1 WtCom= 1.00D+00 WtEn= 0.00D+00
 Coeff-Com: -0.177D-02 0.127D+00 0.767D-01 0.205D+00 0.593D+00
 Coeff:     -0.177D-02 0.127D+00 0.767D-01 0.205D+00 0.593D+00
 Gap=     0.107 Goal=   None    Shift=    0.000
 RMSDP=9.40D-08 MaxDP=4.17D-06 DE=-1.32D-08 OVMax= 5.87D-06

 Cycle  11  Pass 1  IDiag  1:
 RMSU=  8.68D-08    CP:  1.00D+00  1.01D+00  3.70D-01  6.71D-01  9.17D-01
 E= -1633.21014194589     Delta-E=       -0.000000000355 Rises=F Damp=F
 DIIS: error= 1.50D-07 at cycle   6 NSaved=   6.
 NSaved= 6 IEnMin= 6 EnMin= -1633.21014194589     IErMin= 6 ErrMin= 1.50D-07
 ErrMax= 1.50D-07  0.00D+00 EMaxC= 1.00D-01 BMatC= 4.75D-11 BMatP= 5.86D-10
 IDIUse=1 WtCom= 1.00D+00 WtEn= 0.00D+00
 Coeff-Com: -0.342D-03 0.193D-01 0.126D-01 0.527D-01 0.273D+00 0.643D+00
 Coeff:     -0.342D-03 0.193D-01 0.126D-01 0.527D-01 0.273D+00 0.643D+00
 Gap=     0.107 Goal=   None    Shift=    0.000
 RMSDP=2.88D-08 MaxDP=1.22D-06 DE=-3.55D-10 OVMax= 1.31D-06

 Cycle  12  Pass 1  IDiag  1:
 RMSU=  2.10D-08    CP:  1.00D+00  1.01D+00  3.72D-01  6.79D-01  9.47D-01
                    CP:  8.47D-01
 E= -1633.21014194595     Delta-E=       -0.000000000060 Rises=F Damp=F
 DIIS: error= 6.61D-08 at cycle   7 NSaved=   7.
 NSaved= 7 IEnMin= 7 EnMin= -1633.21014194595     IErMin= 7 ErrMin= 6.61D-08
 ErrMax= 6.61D-08  0.00D+00 EMaxC= 1.00D-01 BMatC= 8.84D-12 BMatP= 4.75D-11
 IDIUse=1 WtCom= 1.00D+00 WtEn= 0.00D+00
 Coeff-Com: -0.149D-04-0.213D-02-0.718D-03 0.859D-02 0.932D-01 0.362D+00
 Coeff-Com:  0.539D+00
 Coeff:     -0.149D-04-0.213D-02-0.718D-03 0.859D-02 0.932D-01 0.362D+00
 Coeff:      0.539D+00
 Gap=     0.107 Goal=   None    Shift=    0.000
 RMSDP=1.08D-08 MaxDP=4.59D-07 DE=-6.00D-11 OVMax= 5.86D-07

 Cycle  13  Pass 1  IDiag  1:
 RMSU=  6.78D-09    CP:  1.00D+00  1.01D+00  3.72D-01  6.83D-01  9.46D-01
                    CP:  8.38D-01  6.45D-01
 E= -1633.21014194611     Delta-E=       -0.000000000160 Rises=F Damp=F
 DIIS: error= 1.82D-08 at cycle   8 NSaved=   8.
 NSaved= 8 IEnMin= 8 EnMin= -1633.21014194611     IErMin= 8 ErrMin= 1.82D-08
 ErrMax= 1.82D-08  0.00D+00 EMaxC= 1.00D-01 BMatC= 5.93D-13 BMatP= 8.84D-12
 IDIUse=1 WtCom= 1.00D+00 WtEn= 0.00D+00
 Coeff-Com:  0.246D-04-0.294D-02-0.158D-02-0.608D-03 0.228D-01 0.124D+00
 Coeff-Com:  0.274D+00 0.584D+00
 Coeff:      0.246D-04-0.294D-02-0.158D-02-0.608D-03 0.228D-01 0.124D+00
 Coeff:      0.274D+00 0.584D+00
 Gap=     0.107 Goal=   None    Shift=    0.000
 RMSDP=2.77D-09 MaxDP=1.27D-07 DE=-1.60D-10 OVMax= 2.41D-07

 SCF Done:  E(RB3LYP) =  -1633.21014195     A.U. after   13 cycles
            NFock= 13  Conv=0.28D-08     -V/T= 2.0087
 KE= 1.619103367476D+03 PE=-1.052797056660D+04 EE= 3.924634155716D+03
 Leave Link  502 at Fri May 15 17:23:11 2020, MaxMem=   536870912 cpu:      2573.8
 (Enter /pbs_home/pkowalski/g09d01/g09/l701.exe)
 Compute integral first derivatives.
 ... and contract with generalized density number  0.
 R6Disp: Adding Grimme-D3 dispersion energy 1st derivatives to the gradient.
 Leave Link  701 at Fri May 15 17:23:12 2020, MaxMem=   536870912 cpu:         4.4
 (Enter /pbs_home/pkowalski/g09d01/g09/l702.exe)
 L702 exits ... SP integral derivatives will be done elsewhere.
 Leave Link  702 at Fri May 15 17:23:12 2020, MaxMem=   536870912 cpu:         0.2
 (Enter /pbs_home/pkowalski/g09d01/g09/l703.exe)
 Compute integral first derivatives, UseDBF=F ICtDFT=           0.
 Integral derivatives from FoFJK, PRISM(SPDF).
 Calling FoFJK, ICntrl=      2127 FMM=F ISym2X=0 I1Cent= 0 IOpClX= 0 NMat=1 NMatS=1 NMatT=0.
 FoFJK:  IHMeth= 1 ICntrl=    2127 DoSepK=F KAlg= 0 I1Cent=   0 FoldK=F
 IRaf=         0 NMat=   1 IRICut=       1 DoRegI=T DoRafI=F ISym2E= 0.
 FoFCou: FMM=F IPFlag=           0 FMFlag=      100000 FMFlg1=         800
         NFxFlg=           0 DoJE=F BraDBF=F KetDBF=F FulRan=T
         wScrn=  0.000000 ICntrl=    2127 IOpCl=  0 I1Cent=           0 NGrid=           0
         NMat0=    1 NMatS0=      1 NMatT0=    0 NMatD0=    1 NMtDS0=    0 NMtDT0=    0
 Symmetry not used in FoFCou.
 Leave Link  703 at Fri May 15 17:24:45 2020, MaxMem=   536870912 cpu:       740.5
 (Enter /pbs_home/pkowalski/g09d01/g09/l716.exe)
 Dipole        = 9.95493423D-03-1.35607130D+00 4.67746191D-02
 ***** Axes restored to original set *****
 -------------------------------------------------------------------
 Center     Atomic                   Forces (Hartrees/Bohr)
 Number     Number              X              Y              Z
 -------------------------------------------------------------------
      1        6          -0.001400752   -0.002452296   -0.000832354
      2        6          -0.001048476   -0.000223167    0.000659051
      3        6           0.000156923    0.000444484    0.000229240
      4        8           0.000461282    0.000086430    0.000356137
      5        6          -0.000937326    0.000702589    0.001071660
      6        6           0.000204917    0.000085469   -0.000299076
      7        6           0.002361239    0.001197819    0.000103887
      8        6           0.000464201   -0.000017683    0.000799876
      9        6           0.000315307    0.000983760   -0.000768319
     10        6          -0.000678468   -0.001457880   -0.000689962
     11        6          -0.001091880    0.000689586    0.000937890
     12        9          -0.000030556    0.000011702   -0.000306271
     13        9           0.000178030    0.000199019   -0.000125270
     14        9          -0.000142134    0.000240639    0.000636393
     15        9           0.000810527    0.001529140   -0.000075571
     16        9           0.000796349   -0.000057308   -0.000114881
     17        9           0.000136635   -0.000487644   -0.000830584
     18        6           0.000513504    0.000044794   -0.000273663
     19        6          -0.001100383   -0.001032592    0.000639048
     20        6          -0.000068534   -0.000553202   -0.000373050
     21        1          -0.000075084    0.000070687    0.000128572
     22        1          -0.000194561    0.000119170   -0.000032369
     23        1           0.000021938    0.000091404    0.000023083
     24        6           0.000120095    0.000311639   -0.000270712
     25        1           0.000190684   -0.000269866    0.000021988
     26        1          -0.000033886    0.000059888   -0.000086762
     27        1           0.000049023   -0.000108478   -0.000082559
     28        6          -0.000310973   -0.000164545   -0.000087474
     29        6           0.000153444   -0.000720197   -0.000131542
     30        6           0.000244712    0.000106123   -0.000951501
     31        8          -0.000153399    0.000333773    0.000496359
     32        6          -0.000020181    0.000247218   -0.000039358
     33        6          -0.000021158   -0.000011894   -0.000020572
     34        6           0.000531724    0.000143813   -0.000482220
     35        1          -0.000533321   -0.000124630    0.000225527
     36        1           0.000135254    0.000010765    0.000028457
     37        1           0.000026432   -0.000053321    0.000078512
     38        1          -0.000030628    0.000046027   -0.000096901
     39        6           0.000020865    0.000755218    0.000149422
     40        6          -0.000000926    0.000003703    0.000079115
     41        6           0.000030600   -0.000306767    0.000213187
     42        1          -0.000058611   -0.000044603   -0.000099101
     43        1          -0.000053909    0.000107692   -0.000041249
     44        1           0.000124133    0.000004918    0.000092711
     45        1          -0.000062670   -0.000541397    0.000141203
 -------------------------------------------------------------------
 Cartesian Forces:  Max     0.002452296 RMS     0.000557682
 Leave Link  716 at Fri May 15 17:24:45 2020, MaxMem=   536870912 cpu:         0.2
 (Enter /pbs_home/pkowalski/g09d01/g09/l103.exe)

 GradGradGradGradGradGradGradGradGradGradGradGradGradGradGradGradGradGrad
 Berny optimization.
 Using GEDIIS/GDIIS optimizer.
 FormGI is forming the generalized inverse of G from B-inverse, IUseBI=4.
 Internal  Forces:  Max     0.003016028 RMS     0.000289789
 Search for a local minimum.
 Step number   5 out of a maximum of  270
 All quantities printed in internal units (Hartrees-Bohrs-Radians)
 RMS Force = .28979D-03 SwitMx=.10000D-02 MixMth= 2
 Mixed Optimization -- En-DIIS/RFO-DIIS
 Swapping is turned off.
 Update second derivatives using D2CorX and points    4    5
 DE= -5.79D-04 DEPred=-6.46D-04 R= 8.97D-01
 TightC=F SS=  1.41D+00  RLast= 3.81D-01 DXNew= 2.4000D+00 1.1436D+00
 Trust test= 8.97D-01 RLast= 3.81D-01 DXMaxT set to 1.43D+00
 ITU=  1  1  1  1  0
     Eigenvalues ---    0.00230   0.00241   0.00506   0.00810   0.00927
     Eigenvalues ---    0.00969   0.01089   0.01139   0.01263   0.01306
     Eigenvalues ---    0.01949   0.01968   0.01978   0.01987   0.01995
     Eigenvalues ---    0.02000   0.02002   0.02007   0.02082   0.02087
     Eigenvalues ---    0.02093   0.02094   0.02101   0.02104   0.02113
     Eigenvalues ---    0.02175   0.02277   0.02305   0.04406   0.04605
     Eigenvalues ---    0.05036   0.05566   0.05576   0.05742   0.05755
     Eigenvalues ---    0.05881   0.06157   0.07465   0.07498   0.08027
     Eigenvalues ---    0.08997   0.09216   0.09279   0.09586   0.10345
     Eigenvalues ---    0.10601   0.11052   0.12214   0.12464   0.14073
     Eigenvalues ---    0.14491   0.15917   0.15993   0.16000   0.16000
     Eigenvalues ---    0.16000   0.16000   0.16000   0.16000   0.16000
     Eigenvalues ---    0.16000   0.16000   0.16004   0.16011   0.16031
     Eigenvalues ---    0.16925   0.17414   0.20711   0.21985   0.22001
     Eigenvalues ---    0.22587   0.22700   0.24024   0.24308   0.24398
     Eigenvalues ---    0.24440   0.24668   0.24727   0.24966   0.25795
     Eigenvalues ---    0.26839   0.27876   0.28116   0.28209   0.28408
     Eigenvalues ---    0.28447   0.31970   0.32439   0.32465   0.32511
     Eigenvalues ---    0.32550   0.32579   0.32596   0.32990   0.33643
     Eigenvalues ---    0.34603   0.35723   0.35725   0.35727   0.35730
     Eigenvalues ---    0.35739   0.35820   0.36052   0.36365   0.37075
     Eigenvalues ---    0.37403   0.40090   0.40205   0.41124   0.41543
     Eigenvalues ---    0.41596   0.43812   0.44514   0.44604   0.45403
     Eigenvalues ---    0.45760   0.45815   0.46131   0.46432   0.47387
     Eigenvalues ---    0.47469   0.47943   0.48309   0.48442   0.48717
     Eigenvalues ---    0.48997   0.50000   0.52247   0.52391
 En-DIIS/RFO-DIIS IScMMF=        0 using points:     5    4    3
 RFO step:  Lambda=-4.48348642D-05.
 NNeg= 0 NP= 3 Switch=  2.50D-03 Rises=F DC=  2.58D-03 SmlDif=  1.00D-05
 RMS Error=  0.6546496677D-03 NUsed= 3 EDIIS=F
 DidBck=F Rises=F RFO-DIIS coefs:    0.86720    0.17346   -0.04066
 Iteration  1 RMS(Cart)=  0.00831299 RMS(Int)=  0.00007149
 Iteration  2 RMS(Cart)=  0.00007466 RMS(Int)=  0.00001382
 Iteration  3 RMS(Cart)=  0.00000001 RMS(Int)=  0.00001382
 ITry= 1 IFail=0 DXMaxC= 5.31D-02 DCOld= 1.00D+10 DXMaxT= 1.43D+00 DXLimC= 3.00D+00 Rises=F
 Variable       Old X    -DE/DX   Delta X   Delta X   Delta X     New X
                                 (Linear)    (Quad)   (Total)
    R1        2.72962   0.00072   0.00010   0.00143   0.00153   2.73115
    R2        2.91772  -0.00036   0.00084  -0.00310  -0.00229   2.91542
    R3        2.55647   0.00302   0.00237   0.00364   0.00602   2.56249
    R4        2.67641  -0.00045   0.00025  -0.00104  -0.00077   2.67564
    R5        2.65287   0.00023   0.00003   0.00042   0.00045   2.65332
    R6        2.56156  -0.00004   0.00011  -0.00021  -0.00008   2.56147
    R7        2.63153   0.00004  -0.00012   0.00020   0.00008   2.63162
    R8        2.73971  -0.00044  -0.00083  -0.00035  -0.00118   2.73853
    R9        2.88630  -0.00060  -0.00004  -0.00224  -0.00230   2.88400
   R10        2.89736   0.00043  -0.00036   0.00198   0.00162   2.89898
   R11        2.64480  -0.00019   0.00000  -0.00036  -0.00036   2.64444
   R12        2.06170  -0.00004   0.00008  -0.00020  -0.00013   2.06157
   R13        2.83294   0.00040   0.00072  -0.00002   0.00072   2.83365
   R14        2.75920  -0.00024   0.00037  -0.00085  -0.00045   2.75876
   R15        2.94979  -0.00026  -0.00024  -0.00088  -0.00112   2.94867
   R16        2.57472  -0.00019  -0.00029   0.00018  -0.00011   2.57461
   R17        2.55745   0.00011  -0.00023   0.00067   0.00044   2.55788
   R18        2.83661   0.00022   0.00060  -0.00038   0.00021   2.83682
   R19        2.55733   0.00138   0.00106   0.00176   0.00283   2.56016
   R20        2.95078   0.00000  -0.00050   0.00015  -0.00036   2.95042
   R21        2.55406  -0.00069   0.00016  -0.00137  -0.00121   2.55285
   R22        2.52563   0.00169  -0.00006   0.00343   0.00337   2.52900
   R23        2.56131   0.00073  -0.00005   0.00153   0.00149   2.56280
   R24        2.57369  -0.00093  -0.00045  -0.00100  -0.00145   2.57225
   R25        2.91040  -0.00009   0.00100  -0.00254  -0.00157   2.90883
   R26        2.90146  -0.00013   0.00009  -0.00044  -0.00036   2.90110
   R27        2.73983  -0.00025  -0.00094   0.00029  -0.00067   2.73916
   R28        2.72514   0.00040  -0.00013   0.00098   0.00085   2.72599
   R29        2.07636   0.00007  -0.00010   0.00034   0.00023   2.07659
   R30        2.07442   0.00011   0.00006   0.00024   0.00030   2.07472
   R31        2.07644   0.00008  -0.00013   0.00039   0.00026   2.07669
   R32        2.07403   0.00024   0.00010   0.00053   0.00063   2.07466
   R33        2.07672  -0.00001  -0.00018   0.00019   0.00001   2.07673
   R34        2.07660   0.00003  -0.00012   0.00026   0.00014   2.07674
   R35        2.65720  -0.00010  -0.00002  -0.00008  -0.00010   2.65711
   R36        2.06595  -0.00014   0.00006  -0.00044  -0.00038   2.06557
   R37        2.67547  -0.00041   0.00026  -0.00101  -0.00073   2.67474
   R38        2.65150   0.00014  -0.00005   0.00039   0.00035   2.65184
   R39        2.56390  -0.00025   0.00007  -0.00040  -0.00032   2.56358
   R40        2.63148   0.00001  -0.00013   0.00017   0.00004   2.63152
   R41        2.64557  -0.00013   0.00005  -0.00032  -0.00028   2.64529
   R42        2.06173  -0.00006   0.00007  -0.00024  -0.00017   2.06156
   R43        2.63714   0.00005  -0.00006   0.00021   0.00015   2.63729
   R44        2.06396  -0.00009   0.00008  -0.00033  -0.00025   2.06371
   R45        2.06029  -0.00045   0.00003  -0.00114  -0.00110   2.05919
   R46        2.63674   0.00008  -0.00011   0.00036   0.00025   2.63699
   R47        2.06193  -0.00050   0.00021  -0.00157  -0.00136   2.06057
   R48        2.65821  -0.00007   0.00006  -0.00015  -0.00009   2.65812
   R49        2.06389  -0.00009   0.00008  -0.00033  -0.00025   2.06364
   R50        2.06593  -0.00013   0.00005  -0.00039  -0.00035   2.06558
    A1        1.83841  -0.00017  -0.00009  -0.00036  -0.00051   1.83789
    A2        2.37482   0.00026  -0.00032   0.00141   0.00114   2.37596
    A3        2.06824  -0.00009   0.00032  -0.00102  -0.00070   2.06754
    A4        1.85154  -0.00007   0.00004   0.00031   0.00032   1.85186
    A5        2.34033   0.00020  -0.00024   0.00075   0.00052   2.34085
    A6        2.08895  -0.00012   0.00002  -0.00036  -0.00034   2.08862
    A7        1.98151   0.00001   0.00027  -0.00042  -0.00015   1.98137
    A8        2.13014   0.00006   0.00004   0.00005   0.00008   2.13022
    A9        2.17123  -0.00007  -0.00029   0.00043   0.00015   2.17138
   A10        1.88177   0.00012   0.00048  -0.00112  -0.00068   1.88108
   A11        1.81809   0.00014   0.00072   0.00081   0.00153   1.81962
   A12        1.90159   0.00036  -0.00107   0.00250   0.00142   1.90302
   A13        1.93748  -0.00038   0.00216  -0.00592  -0.00377   1.93372
   A14        1.95575  -0.00025  -0.00019  -0.00060  -0.00079   1.95497
   A15        1.87683   0.00016  -0.00038   0.00216   0.00180   1.87863
   A16        1.96857  -0.00004  -0.00104   0.00088  -0.00017   1.96840
   A17        2.04764   0.00017  -0.00015   0.00076   0.00061   2.04825
   A18        2.10155   0.00000   0.00025  -0.00006   0.00019   2.10174
   A19        2.13398  -0.00017  -0.00010  -0.00070  -0.00080   2.13318
   A20        2.27677   0.00061   0.00087   0.00068   0.00146   2.27823
   A21        2.10902  -0.00045  -0.00042  -0.00055  -0.00104   2.10798
   A22        1.89738  -0.00016  -0.00021  -0.00015  -0.00042   1.89696
   A23        1.79962   0.00019   0.00034   0.00024   0.00059   1.80021
   A24        1.95523   0.00010  -0.00022   0.00174   0.00153   1.95675
   A25        2.00114   0.00005   0.00102  -0.00073   0.00028   2.00142
   A26        1.89472  -0.00002   0.00029   0.00019   0.00048   1.89520
   A27        1.93884  -0.00026  -0.00017  -0.00166  -0.00184   1.93701
   A28        1.87248  -0.00006  -0.00120   0.00021  -0.00100   1.87149
   A29        1.92314  -0.00001  -0.00027   0.00009  -0.00015   1.92299
   A30        2.10729  -0.00024  -0.00079   0.00048  -0.00027   2.10703
   A31        2.25222   0.00025   0.00072  -0.00032   0.00044   2.25266
   A32        1.82613  -0.00016  -0.00007  -0.00037  -0.00046   1.82567
   A33        1.89124   0.00010  -0.00082   0.00092   0.00010   1.89134
   A34        1.97018   0.00006   0.00102  -0.00022   0.00081   1.97099
   A35        1.90026  -0.00003  -0.00071   0.00002  -0.00068   1.89958
   A36        1.96829   0.00019   0.00056   0.00124   0.00180   1.97009
   A37        1.90454  -0.00016  -0.00008  -0.00151  -0.00159   1.90295
   A38        1.81272   0.00011   0.00032  -0.00004   0.00027   1.81299
   A39        1.98941   0.00015   0.00175  -0.00074   0.00102   1.99044
   A40        1.95423   0.00010  -0.00106   0.00282   0.00177   1.95600
   A41        1.93860  -0.00022   0.00030  -0.00194  -0.00161   1.93699
   A42        1.90474   0.00001  -0.00035   0.00077   0.00041   1.90515
   A43        1.86404  -0.00016  -0.00099  -0.00081  -0.00182   1.86223
   A44        1.90243   0.00018   0.00020   0.00033   0.00053   1.90296
   A45        1.96953  -0.00039  -0.00060  -0.00185  -0.00245   1.96707
   A46        1.96149  -0.00001  -0.00016  -0.00044  -0.00060   1.96089
   A47        1.92662   0.00032   0.00020   0.00233   0.00252   1.92915
   A48        1.81813  -0.00010   0.00059   0.00000   0.00058   1.81871
   A49        1.87978   0.00004  -0.00013  -0.00014  -0.00026   1.87951
   A50        2.07078   0.00036   0.00068  -0.00015   0.00051   2.07129
   A51        2.37184  -0.00032  -0.00029  -0.00033  -0.00057   2.37127
   A52        1.83958  -0.00004  -0.00044   0.00046  -0.00002   1.83956
   A53        1.90693   0.00022  -0.00030   0.00194   0.00164   1.90857
   A54        1.90347   0.00012  -0.00038   0.00134   0.00096   1.90443
   A55        1.93524  -0.00007   0.00086  -0.00191  -0.00105   1.93418
   A56        1.91020  -0.00008  -0.00035   0.00071   0.00035   1.91055
   A57        1.90016  -0.00010  -0.00001  -0.00076  -0.00077   1.89939
   A58        1.90771  -0.00009   0.00017  -0.00128  -0.00111   1.90660
   A59        1.90160   0.00020  -0.00019   0.00163   0.00144   1.90304
   A60        1.93707  -0.00007   0.00042  -0.00123  -0.00081   1.93626
   A61        1.90808   0.00018  -0.00022   0.00144   0.00122   1.90930
   A62        1.90671  -0.00010   0.00009  -0.00099  -0.00090   1.90581
   A63        1.91010  -0.00011  -0.00033   0.00039   0.00007   1.91017
   A64        1.90014  -0.00010   0.00021  -0.00123  -0.00102   1.89912
   A65        2.12202  -0.00019   0.00017  -0.00090  -0.00073   2.12129
   A66        2.07776   0.00010  -0.00013   0.00056   0.00043   2.07819
   A67        2.08340   0.00008  -0.00003   0.00034   0.00030   2.08370
   A68        1.85263  -0.00011   0.00003  -0.00042  -0.00039   1.85223
   A69        2.33492   0.00015  -0.00017   0.00085   0.00068   2.33560
   A70        2.09413  -0.00004   0.00001  -0.00010  -0.00009   2.09404
   A71        1.97890   0.00008   0.00029   0.00002   0.00029   1.97920
   A72        2.12742   0.00003   0.00004  -0.00007  -0.00003   2.12739
   A73        2.17658  -0.00010  -0.00031   0.00023  -0.00010   2.17648
   A74        1.87841   0.00019   0.00012   0.00018   0.00026   1.87867
   A75        2.04649   0.00016  -0.00012   0.00070   0.00058   2.04707
   A76        2.10279   0.00006   0.00007   0.00048   0.00055   2.10335
   A77        2.13388  -0.00022   0.00005  -0.00117  -0.00112   2.13275
   A78        2.10593   0.00006   0.00002   0.00035   0.00037   2.10630
   A79        2.08769  -0.00003  -0.00002  -0.00015  -0.00018   2.08752
   A80        2.08956  -0.00003   0.00001  -0.00020  -0.00019   2.08937
   A81        2.07165   0.00000  -0.00010   0.00010   0.00000   2.07165
   A82        2.09655   0.00029   0.00022   0.00132   0.00155   2.09810
   A83        2.11495  -0.00029  -0.00012  -0.00141  -0.00153   2.11342
   A84        2.06900  -0.00003  -0.00005  -0.00011  -0.00016   2.06884
   A85        2.09695   0.00027  -0.00003   0.00163   0.00161   2.09856
[truncated: 843,562 more chars]
