# Supplementary material for: Wide-range IR spectra of diarylethene derivatives and their simulation using the density functional theory
Source: Sci Rep. 2022 Oct 7;12:16834. doi: 10.1038/s41598-022-20264-x (PMC9546887; doi:10.1038/s41598-022-20264-x)
Supplement: Supplementary file 1 — Supplementary Information 1. [file 41598_2022_20264_MOESM1_ESM.zip › IR_files/4_0097/open/open_PBE0_air_D3.log]

 Entering Gaussian System, Link 0=g09
 Input=open_PBE0_air_D3.gjf
 Output=open_PBE0_air_D3.log
 AtFile(1): /pbs_home/daria/inz/Def2SVP.gbs
            O     0
            S   5   1.00
               2266.1767785             -0.53431809926D-02
                340.87010191            -0.39890039230D-01
                 77.363135167           -0.17853911985
                 21.479644940           -0.46427684959
                  6.6589433124          -0.44309745172
            S   1   1.00
                  0.80975975668          1.0000000
            S   1   1.00
                  0.25530772234          1.0000000
            P   3   1.00
                 17.721504317            0.43394573193D-01
                  3.8635505440           0.23094120765
                  1.0480920883           0.51375311064
            P   1   1.00
                  0.27641544411          1.0000000
            D   1   1.00
                  1.2000000              1.0000000
            ****
            H     0
            S   3   1.00
                 13.0107010              0.19682158E-01
                  1.9622572              0.13796524
                  0.44453796             0.47831935
            S   1   1.00
                  0.12194962             1.0000000
            P   1   1.00
                  0.8000000              1.0000000
            ****
            C     0
            S   5   1.00
               1238.4016938              0.54568832082E-02
                186.29004992             0.40638409211E-01
                 42.251176346            0.18025593888
                 11.676557932            0.46315121755
                  3.5930506482           0.44087173314
            S   1   1.00
                  0.40245147363          1.0000000
            S   1   1.00
                  0.13090182668          1.0000000
            P   3   1.00
                  9.4680970621           0.38387871728E-01
                  2.0103545142           0.21117025112
                  0.54771004707          0.51328172114
            P   1   1.00
                  0.15268613795          1.0000000
            D   1   1.00
                  0.8000000              1.0000000
            ****
            F     0
            S   5   1.00
               2894.8325990             -0.53408255515E-02
                435.41939120            -0.39904258866E-01
                 98.843328866           -0.17912768038
                 27.485198001           -0.46758090825
                  8.5405498171          -0.44653131020
            S   1   1.00
                  1.0654578038           1.0000000
            S   1   1.00
                  0.33247346748          1.0000000
            P   3   1.00
                 22.696633924           -0.45212874436E-01
                  4.9872339257          -0.23754317067
                  1.3491613954          -0.51287353587
            P   1   1.00
                  0.34829881977          1.0000000
            D   1   1.00
                  1.4000000              1.0000000
            ****
 Initial command:
 /pbs_home/pkowalski/g09d01/g09/l1.exe "/pbs_home/daria/inz/0097/open/pbe0/hexane/Gau-16509.inp" -scrdir="/pbs_home/daria/inz/0097/open/pbe0/hexane/"
 Entering Link 1 = /pbs_home/pkowalski/g09d01/g09/l1.exe PID=     16510.
  
 Copyright (c) 1988,1990,1992,1993,1995,1998,2003,2009,2013,
            Gaussian, Inc.  All Rights Reserved.
  
 This is part of the Gaussian(R) 09 program.  It is based on
 the Gaussian(R) 03 system (copyright 2003, Gaussian, Inc.),
 the Gaussian(R) 98 system (copyright 1998, Gaussian, Inc.),
 the Gaussian(R) 94 system (copyright 1995, Gaussian, Inc.),
 the Gaussian 92(TM) system (copyright 1992, Gaussian, Inc.),
 the Gaussian 90(TM) system (copyright 1990, Gaussian, Inc.),
 the Gaussian 88(TM) system (copyright 1988, Gaussian, Inc.),
 the Gaussian 86(TM) system (copyright 1986, Carnegie Mellon
 University), and the Gaussian 82(TM) system (copyright 1983,
 Carnegie Mellon University). Gaussian is a federally registered
 trademark of Gaussian, Inc.
  
 This software contains proprietary and confidential information,
 including trade secrets, belonging to Gaussian, Inc.
  
 This software is provided under written license and may be
 used, copied, transmitted, or stored only in accord with that
 written license.
  
 The following legend is applicable only to US Government
 contracts under FAR:
  
                    RESTRICTED RIGHTS LEGEND
  
 Use, reproduction and disclosure by the US Government is
 subject to restrictions as set forth in subparagraphs (a)
 and (c) of the Commercial Computer Software - Restricted
 Rights clause in FAR 52.227-19.
  
 Gaussian, Inc.
 340 Quinnipiac St., Bldg. 40, Wallingford CT 06492
  
  
 ---------------------------------------------------------------
 Warning -- This program may not be used in any manner that
 competes with the business of Gaussian, Inc. or will provide
 assistance to any competitor of Gaussian, Inc.  The licensee
 of this program is prohibited from giving any competitor of
 Gaussian, Inc. access to this program.  By using this program,
 the user acknowledges that Gaussian, Inc. is engaged in the
 business of creating and licensing software in the field of
 computational chemistry and represents and warrants to the
 licensee that it is not a competitor of Gaussian, Inc. and that
 it will not use this program in any manner prohibited above.
 ---------------------------------------------------------------
  

 Cite this work as:
 Gaussian 09, Revision D.01,
 M. J. Frisch, G. W. Trucks, H. B. Schlegel, G. E. Scuseria, 
 M. A. Robb, J. R. Cheeseman, G. Scalmani, V. Barone, B. Mennucci, 
 G. A. Petersson, H. Nakatsuji, M. Caricato, X. Li, H. P. Hratchian, 
 A. F. Izmaylov, J. Bloino, G. Zheng, J. L. Sonnenberg, M. Hada, 
 M. Ehara, K. Toyota, R. Fukuda, J. Hasegawa, M. Ishida, T. Nakajima, 
 Y. Honda, O. Kitao, H. Nakai, T. Vreven, J. A. Montgomery, Jr., 
 J. E. Peralta, F. Ogliaro, M. Bearpark, J. J. Heyd, E. Brothers, 
 K. N. Kudin, V. N. Staroverov, T. Keith, R. Kobayashi, J. Normand, 
 K. Raghavachari, A. Rendell, J. C. Burant, S. S. Iyengar, J. Tomasi, 
 M. Cossi, N. Rega, J. M. Millam, M. Klene, J. E. Knox, J. B. Cross, 
 V. Bakken, C. Adamo, J. Jaramillo, R. Gomperts, R. E. Stratmann, 
 O. Yazyev, A. J. Austin, R. Cammi, C. Pomelli, J. W. Ochterski, 
 R. L. Martin, K. Morokuma, V. G. Zakrzewski, G. A. Voth, 
 P. Salvador, J. J. Dannenberg, S. Dapprich, A. D. Daniels, 
 O. Farkas, J. B. Foresman, J. V. Ortiz, J. Cioslowski, 
 and D. J. Fox, Gaussian, Inc., Wallingford CT, 2013.
 
 ******************************************
 Gaussian 09:  ES64L-G09RevD.01 24-Apr-2013
                28-Aug-2019 
 ******************************************
 %chk=dae0097freq_open_pbe0_air_D3.chk
 %NProcShared=8
 Will use up to    8 processors via shared memory.
 %Mem=4GB
 -----------------------------------------------------
 #P opt freq=Raman PBE1PBE/Gen EmpiricalDispersion=GD3
 -----------------------------------------------------
 1/14=-1,18=20,19=15,26=3,38=1/1,3;
 2/9=110,12=2,17=6,18=5,40=1/2;
 3/5=7,11=2,16=1,25=1,30=1,71=1,74=-13,124=31/1,2,3;
 4//1;
 5/5=2,38=5/2;
 6/7=2,8=2,9=2,10=2,28=1/1;
 7//1,2,3,16;
 1/14=-1,18=20,19=15,26=3/3(2);
 2/9=110/2;
 99//99;
 2/9=110/2;
 3/5=7,6=1,11=2,16=1,25=1,30=1,71=1,74=-13,82=7,124=31/1,2,3;
 4/5=5,16=3,69=1/1;
 5/5=2,38=5/2;
 7//1,2,3,16;
 1/14=-1,18=20,19=15,26=3/3(-5);
 2/9=110/2;
 6/7=2,8=2,9=2,10=2,19=2,28=1/1;
 99/9=1/99;
 Leave Link    1 at Wed Aug 28 19:25:11 2019, MaxMem=   536870912 cpu:         0.5
 (Enter /pbs_home/pkowalski/g09d01/g09/l101.exe)
 -------------------
 Title Card Required
 -------------------
 Symbolic Z-matrix:
 Charge =  0 Multiplicity = 1
 C                    -1.81645  -0.23584  -0.62343 
 C                    -3.10362   0.31262  -1.04778 
 C                    -3.91293  -0.76754  -1.33702 
 O                    -3.28543  -1.9453   -1.17169 
 C                    -2.013    -1.6926   -0.7963 
 C                    -5.23106  -0.60066  -1.75807 
 C                    -0.5934    0.50776  -0.18531 
 C                    -0.28949   1.91635  -0.61438 
 C                     0.3523    0.0912    0.69666 
 C                     1.20914   1.98049  -0.39827 
 C                     1.40733   1.15727   0.86362 
 F                    -0.93361   2.8044    0.2321 
 F                    -0.60637   2.17536  -1.93738 
 F                     1.82982   1.32206  -1.45324 
 F                     1.70896   3.26806  -0.3105 
 F                     2.70813   0.70615   0.9244 
 F                     1.11755   1.8895    2.00318 
 C                    -0.90374  -1.58732   2.33547 
 C                     0.26855  -1.11422   1.57078 
 C                    -2.24928  -0.9468    2.45969 
 H                    -2.44062  -0.71738   3.52818 
 H                    -3.02993  -1.64545   2.09413 
 H                    -2.30917   0.00637   1.90367 
 C                    -0.99747  -2.78818  -0.73666 
 H                    -1.26648  -3.50901   0.06277 
 H                     0.02442  -2.40108  -0.58112 
 H                    -0.98945  -3.31863  -1.71116 
 C                    -5.73121   0.70432  -1.8836 
 C                     1.31577  -2.05165   1.96894 
 C                     0.72495  -2.94862   2.83715 
 O                    -0.57815  -2.68781   3.04719 
 C                     1.44499  -3.99926   3.40291 
 C                    -4.91221   1.81012  -1.58643 
 C                    -3.58649   1.62106  -1.16168 
 H                    -2.98033   2.47983  -0.93318 
 H                    -6.75135   0.86102  -2.20893 
 H                    -5.30779   2.81286  -1.68313 
 H                    -5.85338  -1.45671  -1.98376 
 C                     2.65896  -2.18739   1.60237 
 C                     3.40194  -3.23965   2.16335 
 C                     2.79918  -4.13911   3.06314 
 H                     4.44333  -3.36432   1.8963 
 H                     3.37989  -4.94787   3.48711 
 H                     0.97026  -4.69266   4.08475 
 H                     3.13309  -1.52778   0.89748 
 
 NAtoms=     45 NQM=       45 NQMF=       0 NMMI=      0 NMMIF=      0
                NMic=       0 NMicF=      0.
                    Isotopes and Nuclear Properties:
 (Nuclear quadrupole moments (NQMom) in fm**2, nuclear magnetic moments (NMagM)
  in nuclear magnetons)

  Atom         1           2           3           4           5           6           7           8           9          10
 IAtWgt=          12          12          12          16          12          12          12          12          12          12
 AtmWgt=  12.0000000  12.0000000  12.0000000  15.9949146  12.0000000  12.0000000  12.0000000  12.0000000  12.0000000  12.0000000
 NucSpn=           0           0           0           0           0           0           0           0           0           0
 AtZEff=   0.0000000   0.0000000   0.0000000   0.0000000   0.0000000   0.0000000   0.0000000   0.0000000   0.0000000   0.0000000
 NQMom=    0.0000000   0.0000000   0.0000000   0.0000000   0.0000000   0.0000000   0.0000000   0.0000000   0.0000000   0.0000000
 NMagM=    0.0000000   0.0000000   0.0000000   0.0000000   0.0000000   0.0000000   0.0000000   0.0000000   0.0000000   0.0000000
 AtZNuc=   6.0000000   6.0000000   6.0000000   8.0000000   6.0000000   6.0000000   6.0000000   6.0000000   6.0000000   6.0000000

  Atom        11          12          13          14          15          16          17          18          19          20
 IAtWgt=          12          19          19          19          19          19          19          12          12          12
 AtmWgt=  12.0000000  18.9984033  18.9984033  18.9984033  18.9984033  18.9984033  18.9984033  12.0000000  12.0000000  12.0000000
 NucSpn=           0           1           1           1           1           1           1           0           0           0
 AtZEff=   0.0000000   0.0000000   0.0000000   0.0000000   0.0000000   0.0000000   0.0000000   0.0000000   0.0000000   0.0000000
 NQMom=    0.0000000   0.0000000   0.0000000   0.0000000   0.0000000   0.0000000   0.0000000   0.0000000   0.0000000   0.0000000
 NMagM=    0.0000000   2.6288670   2.6288670   2.6288670   2.6288670   2.6288670   2.6288670   0.0000000   0.0000000   0.0000000
 AtZNuc=   6.0000000   9.0000000   9.0000000   9.0000000   9.0000000   9.0000000   9.0000000   6.0000000   6.0000000   6.0000000

  Atom        21          22          23          24          25          26          27          28          29          30
 IAtWgt=           1           1           1          12           1           1           1          12          12          12
 AtmWgt=   1.0078250   1.0078250   1.0078250  12.0000000   1.0078250   1.0078250   1.0078250  12.0000000  12.0000000  12.0000000
 NucSpn=           1           1           1           0           1           1           1           0           0           0
 AtZEff=   0.0000000   0.0000000   0.0000000   0.0000000   0.0000000   0.0000000   0.0000000   0.0000000   0.0000000   0.0000000
 NQMom=    0.0000000   0.0000000   0.0000000   0.0000000   0.0000000   0.0000000   0.0000000   0.0000000   0.0000000   0.0000000
 NMagM=    2.7928460   2.7928460   2.7928460   0.0000000   2.7928460   2.7928460   2.7928460   0.0000000   0.0000000   0.0000000
 AtZNuc=   1.0000000   1.0000000   1.0000000   6.0000000   1.0000000   1.0000000   1.0000000   6.0000000   6.0000000   6.0000000

  Atom        31          32          33          34          35          36          37          38          39          40
 IAtWgt=          16          12          12          12           1           1           1           1          12          12
 AtmWgt=  15.9949146  12.0000000  12.0000000  12.0000000   1.0078250   1.0078250   1.0078250   1.0078250  12.0000000  12.0000000
 NucSpn=           0           0           0           0           1           1           1           1           0           0
 AtZEff=   0.0000000   0.0000000   0.0000000   0.0000000   0.0000000   0.0000000   0.0000000   0.0000000   0.0000000   0.0000000
 NQMom=    0.0000000   0.0000000   0.0000000   0.0000000   0.0000000   0.0000000   0.0000000   0.0000000   0.0000000   0.0000000
 NMagM=    0.0000000   0.0000000   0.0000000   0.0000000   2.7928460   2.7928460   2.7928460   2.7928460   0.0000000   0.0000000
 AtZNuc=   8.0000000   6.0000000   6.0000000   6.0000000   1.0000000   1.0000000   1.0000000   1.0000000   6.0000000   6.0000000

  Atom        41          42          43          44          45
 IAtWgt=          12           1           1           1           1
 AtmWgt=  12.0000000   1.0078250   1.0078250   1.0078250   1.0078250
 NucSpn=           0           1           1           1           1
 AtZEff=   0.0000000   0.0000000   0.0000000   0.0000000   0.0000000
 NQMom=    0.0000000   0.0000000   0.0000000   0.0000000   0.0000000
 NMagM=    0.0000000   2.7928460   2.7928460   2.7928460   2.7928460
 AtZNuc=   6.0000000   1.0000000   1.0000000   1.0000000   1.0000000
 Leave Link  101 at Wed Aug 28 19:25:11 2019, MaxMem=   536870912 cpu:         2.1
 (Enter /pbs_home/pkowalski/g09d01/g09/l103.exe)

 GradGradGradGradGradGradGradGradGradGradGradGradGradGradGradGradGradGrad
 Berny optimization.
 Initialization pass.
                           ----------------------------
                           !    Initial Parameters    !
                           ! (Angstroms and Degrees)  !
 --------------------------                            --------------------------
 ! Name  Definition              Value          Derivative Info.                !
 --------------------------------------------------------------------------------
 ! R1    R(1,2)                  1.4621         estimate D2E/DX2                !
 ! R2    R(1,5)                  1.4801         estimate D2E/DX2                !
 ! R3    R(1,7)                  1.4969         estimate D2E/DX2                !
 ! R4    R(2,3)                  1.3804         estimate D2E/DX2                !
 ! R5    R(2,34)                 1.3993         estimate D2E/DX2                !
 ! R6    R(3,4)                  1.3447         estimate D2E/DX2                !
 ! R7    R(3,6)                  1.3938         estimate D2E/DX2                !
 ! R8    R(4,5)                  1.3505         estimate D2E/DX2                !
 ! R9    R(5,24)                 1.495          estimate D2E/DX2                !
 ! R10   R(6,28)                 1.4032         estimate D2E/DX2                !
 ! R11   R(6,38)                 1.0822         estimate D2E/DX2                !
 ! R12   R(7,8)                  1.5035         estimate D2E/DX2                !
 ! R13   R(7,9)                  1.3586         estimate D2E/DX2                !
 ! R14   R(8,10)                 1.5155         estimate D2E/DX2                !
 ! R15   R(8,12)                 1.3857         estimate D2E/DX2                !
 ! R16   R(8,13)                 1.3849         estimate D2E/DX2                !
 ! R17   R(9,11)                 1.5091         estimate D2E/DX2                !
 ! R18   R(9,19)                 1.4914         estimate D2E/DX2                !
 ! R19   R(10,11)                1.5196         estimate D2E/DX2                !
 ! R20   R(10,14)                1.3899         estimate D2E/DX2                !
 ! R21   R(10,15)                1.384          estimate D2E/DX2                !
 ! R22   R(11,16)                1.3781         estimate D2E/DX2                !
 ! R23   R(11,17)                1.3852         estimate D2E/DX2                !
 ! R24   R(18,19)                1.4774         estimate D2E/DX2                !
 ! R25   R(18,20)                1.4954         estimate D2E/DX2                !
 ! R26   R(18,31)                1.3504         estimate D2E/DX2                !
 ! R27   R(19,29)                1.4608         estimate D2E/DX2                !
 ! R28   R(20,21)                1.1095         estimate D2E/DX2                !
 ! R29   R(20,22)                1.1096         estimate D2E/DX2                !
 ! R30   R(20,23)                1.1051         estimate D2E/DX2                !
 ! R31   R(24,25)                1.1095         estimate D2E/DX2                !
 ! R32   R(24,26)                1.1038         estimate D2E/DX2                !
 ! R33   R(24,27)                1.1095         estimate D2E/DX2                !
 ! R34   R(28,33)                1.4078         estimate D2E/DX2                !
 ! R35   R(28,36)                1.0822         estimate D2E/DX2                !
 ! R36   R(29,30)                1.3811         estimate D2E/DX2                !
 ! R37   R(29,39)                1.3989         estimate D2E/DX2                !
 ! R38   R(30,31)                1.3454         estimate D2E/DX2                !
 ! R39   R(30,32)                1.3937         estimate D2E/DX2                !
 ! R40   R(32,41)                1.4031         estimate D2E/DX2                !
 ! R41   R(32,44)                1.0822         estimate D2E/DX2                !
 ! R42   R(33,34)                1.4049         estimate D2E/DX2                !
 ! R43   R(33,37)                1.0823         estimate D2E/DX2                !
 ! R44   R(34,35)                1.0757         estimate D2E/DX2                !
 ! R45   R(39,40)                1.405          estimate D2E/DX2                !
 ! R46   R(39,45)                1.0755         estimate D2E/DX2                !
 ! R47   R(40,41)                1.4078         estimate D2E/DX2                !
 ! R48   R(40,42)                1.0823         estimate D2E/DX2                !
 ! R49   R(41,43)                1.0822         estimate D2E/DX2                !
 ! A1    A(2,1,5)              102.6152         estimate D2E/DX2                !
 ! A2    A(2,1,7)              128.1635         estimate D2E/DX2                !
 ! A3    A(5,1,7)              129.169          estimate D2E/DX2                !
 ! A4    A(1,2,3)              106.4653         estimate D2E/DX2                !
 ! A5    A(1,2,34)             132.7001         estimate D2E/DX2                !
 ! A6    A(3,2,34)             120.8189         estimate D2E/DX2                !
 ! A7    A(2,3,4)              112.7075         estimate D2E/DX2                !
 ! A8    A(2,3,6)              121.6067         estimate D2E/DX2                !
 ! A9    A(4,3,6)              125.6851         estimate D2E/DX2                !
 ! A10   A(3,4,5)              108.0567         estimate D2E/DX2                !
 ! A11   A(1,5,4)              109.9832         estimate D2E/DX2                !
 ! A12   A(1,5,24)             128.7849         estimate D2E/DX2                !
 ! A13   A(4,5,24)             120.9284         estimate D2E/DX2                !
 ! A14   A(3,6,28)             118.3908         estimate D2E/DX2                !
 ! A15   A(3,6,38)             120.8076         estimate D2E/DX2                !
 ! A16   A(28,6,38)            120.8015         estimate D2E/DX2                !
 ! A17   A(1,7,8)              123.163          estimate D2E/DX2                !
 ! A18   A(1,7,9)              127.3322         estimate D2E/DX2                !
 ! A19   A(8,7,9)              109.3786         estimate D2E/DX2                !
 ! A20   A(7,8,10)             101.4692         estimate D2E/DX2                !
 ! A21   A(7,8,12)             109.3974         estimate D2E/DX2                !
 ! A22   A(7,8,13)             113.6781         estimate D2E/DX2                !
 ! A23   A(10,8,12)            110.2089         estimate D2E/DX2                !
 ! A24   A(10,8,13)            110.7683         estimate D2E/DX2                !
 ! A25   A(12,8,13)            110.9388         estimate D2E/DX2                !
 ! A26   A(7,9,11)             109.9903         estimate D2E/DX2                !
 ! A27   A(7,9,19)             126.1031         estimate D2E/DX2                !
 ! A28   A(11,9,19)            123.0514         estimate D2E/DX2                !
 ! A29   A(8,10,11)            102.9707         estimate D2E/DX2                !
 ! A30   A(8,10,14)            108.2592         estimate D2E/DX2                !
 ! A31   A(8,10,15)            113.9256         estimate D2E/DX2                !
 ! A32   A(11,10,14)           108.3867         estimate D2E/DX2                !
 ! A33   A(11,10,15)           113.8421         estimate D2E/DX2                !
 ! A34   A(14,10,15)           109.1231         estimate D2E/DX2                !
 ! A35   A(9,11,10)            101.5157         estimate D2E/DX2                !
 ! A36   A(9,11,16)            115.6901         estimate D2E/DX2                !
 ! A37   A(9,11,17)            108.553          estimate D2E/DX2                !
 ! A38   A(10,11,16)           109.697          estimate D2E/DX2                !
 ! A39   A(10,11,17)           111.6848         estimate D2E/DX2                !
 ! A40   A(16,11,17)           109.5246         estimate D2E/DX2                !
 ! A41   A(19,18,20)           128.301          estimate D2E/DX2                !
 ! A42   A(19,18,31)           110.0244         estimate D2E/DX2                !
 ! A43   A(20,18,31)           121.4814         estimate D2E/DX2                !
 ! A44   A(9,19,18)            127.3542         estimate D2E/DX2                !
 ! A45   A(9,19,29)            129.6562         estimate D2E/DX2                !
 ! A46   A(18,19,29)           102.8415         estimate D2E/DX2                !
 ! A47   A(18,20,21)           108.8903         estimate D2E/DX2                !
 ! A48   A(18,20,22)           109.6329         estimate D2E/DX2                !
 ! A49   A(18,20,23)           112.1113         estimate D2E/DX2                !
 ! A50   A(21,20,22)           109.0359         estimate D2E/DX2                !
 ! A51   A(21,20,23)           107.2683         estimate D2E/DX2                !
 ! A52   A(22,20,23)           109.8274         estimate D2E/DX2                !
 ! A53   A(5,24,25)            109.8852         estimate D2E/DX2                !
 ! A54   A(5,24,26)            112.1787         estimate D2E/DX2                !
 ! A55   A(5,24,27)            108.6764         estimate D2E/DX2                !
 ! A56   A(25,24,26)           110.535          estimate D2E/DX2                !
 ! A57   A(25,24,27)           108.9031         estimate D2E/DX2                !
 ! A58   A(26,24,27)           106.5436         estimate D2E/DX2                !
 ! A59   A(6,28,33)            120.283          estimate D2E/DX2                !
 ! A60   A(6,28,36)            119.8403         estimate D2E/DX2                !
 ! A61   A(33,28,36)           119.8766         estimate D2E/DX2                !
 ! A62   A(19,29,30)           106.3462         estimate D2E/DX2                !
 ! A63   A(19,29,39)           132.7784         estimate D2E/DX2                !
 ! A64   A(30,29,39)           120.828          estimate D2E/DX2                !
 ! A65   A(29,30,31)           112.7414         estimate D2E/DX2                !
 ! A66   A(29,30,32)           121.586          estimate D2E/DX2                !
 ! A67   A(31,30,32)           125.6717         estimate D2E/DX2                !
 ! A68   A(18,31,30)           108.0118         estimate D2E/DX2                !
 ! A69   A(30,32,41)           118.3883         estimate D2E/DX2                !
 ! A70   A(30,32,44)           120.8079         estimate D2E/DX2                !
 ! A71   A(41,32,44)           120.8033         estimate D2E/DX2                !
 ! A72   A(28,33,34)           120.4708         estimate D2E/DX2                !
 ! A73   A(28,33,37)           119.7535         estimate D2E/DX2                !
 ! A74   A(34,33,37)           119.7755         estimate D2E/DX2                !
 ! A75   A(2,34,33)            118.4284         estimate D2E/DX2                !
 ! A76   A(2,34,35)            122.3263         estimate D2E/DX2                !
 ! A77   A(33,34,35)           119.245          estimate D2E/DX2                !
 ! A78   A(29,39,40)           118.4117         estimate D2E/DX2                !
 ! A79   A(29,39,45)           122.3783         estimate D2E/DX2                !
 ! A80   A(40,39,45)           119.2015         estimate D2E/DX2                !
 ! A81   A(39,40,41)           120.4828         estimate D2E/DX2                !
 ! A82   A(39,40,42)           119.7749         estimate D2E/DX2                !
 ! A83   A(41,40,42)           119.7407         estimate D2E/DX2                !
 ! A84   A(32,41,40)           120.285          estimate D2E/DX2                !
 ! A85   A(32,41,43)           119.8357         estimate D2E/DX2                !
 ! A86   A(40,41,43)           119.8764         estimate D2E/DX2                !
 ! D1    D(5,1,2,3)              3.1532         estimate D2E/DX2                !
 ! D2    D(5,1,2,34)          -178.3223         estimate D2E/DX2                !
 ! D3    D(7,1,2,3)           -179.308          estimate D2E/DX2                !
 ! D4    D(7,1,2,34)            -0.7835         estimate D2E/DX2                !
 ! D5    D(2,1,5,4)             -4.2373         estimate D2E/DX2                !
 ! D6    D(2,1,5,24)           169.3836         estimate D2E/DX2                !
 ! D7    D(7,1,5,4)            178.2588         estimate D2E/DX2                !
 ! D8    D(7,1,5,24)            -8.1203         estimate D2E/DX2                !
 ! D9    D(2,1,7,8)            -25.4499         estimate D2E/DX2                !
 ! D10   D(2,1,7,9)            150.0218         estimate D2E/DX2                !
 ! D11   D(5,1,7,8)            151.4515         estimate D2E/DX2                !
 ! D12   D(5,1,7,9)            -33.0767         estimate D2E/DX2                !
 ! D13   D(1,2,3,4)             -1.1915         estimate D2E/DX2                !
 ! D14   D(1,2,3,6)            179.0974         estimate D2E/DX2                !
 ! D15   D(34,2,3,4)          -179.9289         estimate D2E/DX2                !
 ! D16   D(34,2,3,6)             0.36           estimate D2E/DX2                !
 ! D17   D(1,2,34,33)         -178.7848         estimate D2E/DX2                !
 ! D18   D(1,2,34,35)            1.025          estimate D2E/DX2                !
 ! D19   D(3,2,34,33)           -0.4325         estimate D2E/DX2                !
 ! D20   D(3,2,34,35)          179.3773         estimate D2E/DX2                !
 ! D21   D(2,3,4,5)             -1.5767         estimate D2E/DX2                !
 ! D22   D(6,3,4,5)            178.1204         estimate D2E/DX2                !
 ! D23   D(2,3,6,28)            -0.0868         estimate D2E/DX2                !
 ! D24   D(2,3,6,38)           179.8464         estimate D2E/DX2                !
 ! D25   D(4,3,6,28)          -179.7587         estimate D2E/DX2                !
 ! D26   D(4,3,6,38)             0.1744         estimate D2E/DX2                !
 ! D27   D(3,4,5,1)              3.6929         estimate D2E/DX2                !
 ! D28   D(3,4,5,24)          -170.5124         estimate D2E/DX2                !
 ! D29   D(1,5,24,25)          120.7156         estimate D2E/DX2                !
 ! D30   D(1,5,24,26)           -2.6703         estimate D2E/DX2                !
 ! D31   D(1,5,24,27)         -120.2114         estimate D2E/DX2                !
 ! D32   D(4,5,24,25)          -66.2761         estimate D2E/DX2                !
 ! D33   D(4,5,24,26)          170.338          estimate D2E/DX2                !
 ! D34   D(4,5,24,27)           52.7969         estimate D2E/DX2                !
 ! D35   D(3,6,28,33)           -0.0998         estimate D2E/DX2                !
 ! D36   D(3,6,28,36)          179.9868         estimate D2E/DX2                !
 ! D37   D(38,6,28,33)         179.967          estimate D2E/DX2                !
 ! D38   D(38,6,28,36)           0.0537         estimate D2E/DX2                !
 ! D39   D(1,7,8,10)          -158.2408         estimate D2E/DX2                !
 ! D40   D(1,7,8,12)            85.3274         estimate D2E/DX2                !
 ! D41   D(1,7,8,13)           -39.2908         estimate D2E/DX2                !
 ! D42   D(9,7,8,10)            25.5749         estimate D2E/DX2                !
 ! D43   D(9,7,8,12)           -90.857          estimate D2E/DX2                !
 ! D44   D(9,7,8,13)           144.5248         estimate D2E/DX2                !
 ! D45   D(1,7,9,11)          -179.344          estimate D2E/DX2                !
 ! D46   D(1,7,9,19)            -9.7339         estimate D2E/DX2                !
 ! D47   D(8,7,9,11)            -3.3614         estimate D2E/DX2                !
 ! D48   D(8,7,9,19)           166.2487         estimate D2E/DX2                !
 ! D49   D(7,8,10,11)          -36.9968         estimate D2E/DX2                !
 ! D50   D(7,8,10,14)           77.6386         estimate D2E/DX2                !
 ! D51   D(7,8,10,15)         -160.7754         estimate D2E/DX2                !
 ! D52   D(12,8,10,11)          78.8395         estimate D2E/DX2                !
 ! D53   D(12,8,10,14)        -166.5251         estimate D2E/DX2                !
 ! D54   D(12,8,10,15)         -44.9391         estimate D2E/DX2                !
 ! D55   D(13,8,10,11)        -158.0077         estimate D2E/DX2                !
 ! D56   D(13,8,10,14)         -43.3723         estimate D2E/DX2                !
 ! D57   D(13,8,10,15)          78.2137         estimate D2E/DX2                !
 ! D58   D(7,9,11,10)          -20.1997         estimate D2E/DX2                !
 ! D59   D(7,9,11,16)         -138.8661         estimate D2E/DX2                !
 ! D60   D(7,9,11,17)           97.5844         estimate D2E/DX2                !
 ! D61   D(19,9,11,10)         169.8117         estimate D2E/DX2                !
 ! D62   D(19,9,11,16)          51.1453         estimate D2E/DX2                !
 ! D63   D(19,9,11,17)         -72.4042         estimate D2E/DX2                !
 ! D64   D(7,9,19,18)          -42.2159         estimate D2E/DX2                !
 ! D65   D(7,9,19,29)          142.9839         estimate D2E/DX2                !
 ! D66   D(11,9,19,18)         126.1184         estimate D2E/DX2                !
 ! D67   D(11,9,19,29)         -48.6818         estimate D2E/DX2                !
 ! D68   D(8,10,11,9)           35.04           estimate D2E/DX2                !
 ! D69   D(8,10,11,16)         157.9172         estimate D2E/DX2                !
 ! D70   D(8,10,11,17)         -80.4569         estimate D2E/DX2                !
 ! D71   D(14,10,11,9)         -79.5031         estimate D2E/DX2                !
 ! D72   D(14,10,11,16)         43.3741         estimate D2E/DX2                !
 ! D73   D(14,10,11,17)        165.0            estimate D2E/DX2                !
 ! D74   D(15,10,11,9)         158.8738         estimate D2E/DX2                !
 ! D75   D(15,10,11,16)        -78.2489         estimate D2E/DX2                !
 ! D76   D(15,10,11,17)         43.3769         estimate D2E/DX2                !
 ! D77   D(20,18,19,9)          -2.8475         estimate D2E/DX2                !
 ! D78   D(20,18,19,29)        173.0487         estimate D2E/DX2                !
 ! D79   D(31,18,19,9)        -177.7879         estimate D2E/DX2                !
 ! D80   D(31,18,19,29)         -1.8917         estimate D2E/DX2                !
 ! D81   D(19,18,20,21)       -119.7486         estimate D2E/DX2                !
 ! D82   D(19,18,20,22)        121.0374         estimate D2E/DX2                !
 ! D83   D(19,18,20,23)         -1.2147         estimate D2E/DX2                !
 ! D84   D(31,18,20,21)         54.6757         estimate D2E/DX2                !
 ! D85   D(31,18,20,22)        -64.5384         estimate D2E/DX2                !
 ! D86   D(31,18,20,23)        173.2095         estimate D2E/DX2                !
 ! D87   D(19,18,31,30)          1.7195         estimate D2E/DX2                !
 ! D88   D(20,18,31,30)       -173.6255         estimate D2E/DX2                !
 ! D89   D(9,19,29,30)         177.0974         estimate D2E/DX2                !
 ! D90   D(9,19,29,39)          -5.4754         estimate D2E/DX2                !
 ! D91   D(18,19,29,30)          1.3347         estimate D2E/DX2                !
 ! D92   D(18,19,29,39)        178.762          estimate D2E/DX2                !
 ! D93   D(6,28,33,34)           0.0172         estimate D2E/DX2                !
 ! D94   D(6,28,33,37)        -179.8019         estimate D2E/DX2                !
 ! D95   D(36,28,33,34)        179.9305         estimate D2E/DX2                !
 ! D96   D(36,28,33,37)          0.1114         estimate D2E/DX2                !
 ! D97   D(19,29,30,31)         -0.4039         estimate D2E/DX2                !
 ! D98   D(19,29,30,32)        179.2837         estimate D2E/DX2                !
 ! D99   D(39,29,30,31)       -178.2051         estimate D2E/DX2                !
 ! D100  D(39,29,30,32)          1.4825         estimate D2E/DX2                !
 ! D101  D(19,29,39,40)       -178.6207         estimate D2E/DX2                !
 ! D102  D(19,29,39,45)          0.3019         estimate D2E/DX2                !
 ! D103  D(30,29,39,40)         -1.4959         estimate D2E/DX2                !
 ! D104  D(30,29,39,45)        177.4268         estimate D2E/DX2                !
 ! D105  D(29,30,31,18)         -0.8295         estimate D2E/DX2                !
 ! D106  D(32,30,31,18)        179.4981         estimate D2E/DX2                !
 ! D107  D(29,30,32,41)         -0.4669         estimate D2E/DX2                !
 ! D108  D(29,30,32,44)        179.7655         estimate D2E/DX2                !
 ! D109  D(31,30,32,41)        179.1785         estimate D2E/DX2                !
 ! D110  D(31,30,32,44)         -0.5892         estimate D2E/DX2                !
 ! D111  D(30,32,41,40)         -0.4809         estimate D2E/DX2                !
 ! D112  D(30,32,41,43)       -179.8675         estimate D2E/DX2                !
 ! D113  D(44,32,41,40)        179.2868         estimate D2E/DX2                !
 ! D114  D(44,32,41,43)         -0.0998         estimate D2E/DX2                !
 ! D115  D(28,33,34,2)           0.2457         estimate D2E/DX2                !
 ! D116  D(28,33,34,35)       -179.5701         estimate D2E/DX2                !
 ! D117  D(37,33,34,2)        -179.9353         estimate D2E/DX2                !
 ! D118  D(37,33,34,35)          0.249          estimate D2E/DX2                !
 ! D119  D(29,39,40,41)          0.5497         estimate D2E/DX2                !
 ! D120  D(29,39,40,42)       -179.9084         estimate D2E/DX2                !
 ! D121  D(45,39,40,41)       -178.408          estimate D2E/DX2                !
 ! D122  D(45,39,40,42)          1.1339         estimate D2E/DX2                !
 ! D123  D(39,40,41,32)          0.4307         estimate D2E/DX2                !
 ! D124  D(39,40,41,43)        179.8171         estimate D2E/DX2                !
 ! D125  D(42,40,41,32)       -179.1113         estimate D2E/DX2                !
 ! D126  D(42,40,41,43)          0.2751         estimate D2E/DX2                !
 --------------------------------------------------------------------------------
 Trust Radius=3.00D-01 FncErr=1.00D-07 GrdErr=1.00D-06
 Number of steps in this run=    270 maximum allowed number of steps=    270.
 GradGradGradGradGradGradGradGradGradGradGradGradGradGradGradGradGradGrad

 Leave Link  103 at Wed Aug 28 19:25:12 2019, MaxMem=   536870912 cpu:         0.2
 (Enter /pbs_home/pkowalski/g09d01/g09/l202.exe)
                          Input orientation:                          
 ---------------------------------------------------------------------
 Center     Atomic      Atomic             Coordinates (Angstroms)
 Number     Number       Type             X           Y           Z
 ---------------------------------------------------------------------
      1          6           0       -1.816451   -0.235837   -0.623428
      2          6           0       -3.103624    0.312620   -1.047784
      3          6           0       -3.912925   -0.767541   -1.337021
      4          8           0       -3.285433   -1.945302   -1.171694
      5          6           0       -2.012995   -1.692604   -0.796302
      6          6           0       -5.231057   -0.600658   -1.758065
      7          6           0       -0.593404    0.507764   -0.185311
      8          6           0       -0.289486    1.916349   -0.614382
      9          6           0        0.352304    0.091201    0.696658
     10          6           0        1.209143    1.980485   -0.398272
     11          6           0        1.407329    1.157273    0.863615
     12          9           0       -0.933613    2.804397    0.232104
     13          9           0       -0.606369    2.175359   -1.937382
     14          9           0        1.829819    1.322058   -1.453242
     15          9           0        1.708964    3.268056   -0.310496
     16          9           0        2.708128    0.706154    0.924399
     17          9           0        1.117545    1.889495    2.003175
     18          6           0       -0.903740   -1.587317    2.335472
     19          6           0        0.268554   -1.114222    1.570783
     20          6           0       -2.249280   -0.946802    2.459693
     21          1           0       -2.440622   -0.717378    3.528177
     22          1           0       -3.029926   -1.645445    2.094132
     23          1           0       -2.309172    0.006368    1.903673
     24          6           0       -0.997471   -2.788179   -0.736664
     25          1           0       -1.266482   -3.509011    0.062767
     26          1           0        0.024415   -2.401080   -0.581118
     27          1           0       -0.989447   -3.318634   -1.711155
     28          6           0       -5.731208    0.704317   -1.883600
     29          6           0        1.315773   -2.051650    1.968944
     30          6           0        0.724951   -2.948621    2.837146
     31          8           0       -0.578147   -2.687810    3.047186
     32          6           0        1.444991   -3.999262    3.402913
     33          6           0       -4.912213    1.810118   -1.586427
     34          6           0       -3.586490    1.621063   -1.161680
     35          1           0       -2.980326    2.479834   -0.933179
     36          1           0       -6.751353    0.861021   -2.208927
     37          1           0       -5.307789    2.812862   -1.683127
     38          1           0       -5.853381   -1.456711   -1.983759
     39          6           0        2.658959   -2.187394    1.602370
     40          6           0        3.401940   -3.239646    2.163347
     41          6           0        2.799177   -4.139106    3.063142
     42          1           0        4.443328   -3.364319    1.896301
     43          1           0        3.379890   -4.947868    3.487111
     44          1           0        0.970258   -4.692660    4.084748
     45          1           0        3.133093   -1.527782    0.897479
 ---------------------------------------------------------------------
                    Distance matrix (angstroms):
                    1          2          3          4          5
     1  C    0.000000
     2  C    1.462087   0.000000
     3  C    2.277527   1.380353   0.000000
     4  O    2.319650   2.268616   1.344693   0.000000
     5  C    1.480096   2.296440   2.181250   1.350509   0.000000
     6  C    3.616632   2.421683   1.393772   2.436668   3.531750
     7  C    1.496908   2.661418   3.737922   3.773262   2.688897
     8  C    2.638865   3.267898   4.566704   4.919212   4.003513
     9  C    2.559898   3.877569   4.802652   4.568502   3.317458
    10  C    3.757259   4.669432   5.887994   6.017574   4.902263
    11  C    3.813766   4.971477   6.070652   5.982514   4.751393
    12  F    3.279384   3.543447   4.908889   5.482823   4.737690
    13  F    3.000773   3.239979   4.467036   4.974285   4.271042
    14  F    4.051039   5.051952   6.112204   6.076242   4.928182
    15  F    4.980336   5.695542   6.996101   7.270816   6.220702
    16  F    4.873903   6.149865   7.150115   6.880886   5.568110
    17  F    4.474864   5.441797   6.597149   6.646178   5.519854
    18  C    3.378554   4.460456   4.818136   4.254507   3.324085
    19  C    3.151725   4.501595   5.104927   4.565380   3.338126
    20  C    3.193501   3.823407   4.149083   3.906096   3.348665
    21  H    4.225789   4.737076   5.083340   4.930547   4.453656
    22  H    3.293121   3.702848   3.650098   3.289501   3.064471
    23  H    2.586054   3.071814   3.697710   3.770939   3.203762
    24  C    2.682909   3.761334   3.597677   2.476785   1.495035
    25  H    3.389247   4.383295   4.059400   2.836414   2.143505
    26  H    2.842333   4.167322   4.329259   3.392876   2.167783
    27  H    3.372050   4.253917   3.898048   2.729214   2.128046
    28  C    4.218678   2.784998   2.402346   3.675474   4.555497
    29  C    4.452909   5.849914   6.318040   5.571895   4.342372
    30  C    5.078730   6.355026   6.609892   5.758526   4.719732
    31  O    4.584646   5.670044   5.833477   5.067511   4.221567
    32  C    6.404045   7.687062   7.849730   6.893670   5.908616
    33  C    3.833672   2.409073   2.775807   4.113587   4.615065
    34  C    2.621227   1.399341   2.417175   3.579063   3.686431
    35  H    2.970761   2.173742   3.402686   4.442050   4.285289
    36  H    5.298128   3.867160   3.386607   4.578635   5.564939
    37  H    4.754679   3.393113   3.858072   5.195345   5.651668
    38  H    4.431460   3.401139   2.158378   2.737248   4.026694
    39  C    5.365822   6.817679   7.337960   6.564285   5.274998
    40  C    6.634801   8.077891   8.477684   7.584114   6.361948
    41  C    7.080277   8.459352   8.705240   7.731047   6.636089
    42  H    7.437827   8.896291   9.328697   8.435636   7.192277
    43  H    8.130297   9.501261   9.691880   8.668702   7.617584
    44  H    7.056624   8.245740   8.285386   7.299936   6.459472
    45  H    5.336691   6.787324   7.430836   6.756721   5.420174
                    6          7          8          9         10
     6  C    0.000000
     7  C    5.020954   0.000000
     8  C    5.662372   1.503522   0.000000
     9  C    6.138261   1.358587   2.337068   0.000000
    10  C    7.070185   2.337399   1.515489   2.345728   0.000000
    11  C    7.350626   2.350540   2.374837   1.509126   1.519643
    12  F    5.832941   2.358919   1.385665   3.038227   2.380674
    13  F    5.396866   2.418841   1.384857   3.492984   2.388079
    14  F    7.324324   2.853548   2.355488   2.884463   1.389866
    15  F    8.076280   3.596635   2.431720   3.598235   1.383967
    16  F    8.481393   3.488686   3.580239   2.445392   2.370724
    17  F    7.787974   3.102579   2.971879   2.350839   2.404915
    18  C    6.037898   3.292419   4.621106   2.660974   4.966572
    19  C    6.449085   2.541196   3.777660   1.491360   3.786700
    20  C    5.176900   3.442925   4.635554   3.309680   5.357020
    21  H    5.978671   4.324717   5.359543   4.058539   6.001354
    22  H    4.558067   3.970996   5.247136   4.050722   6.109759
    23  H    4.723793   2.749384   3.750701   2.923617   4.644850
    24  C    4.873578   3.366081   4.759073   3.488142   5.265341
    25  H    5.243262   4.080326   5.554060   3.997976   6.039523
    26  H    5.678619   2.999956   4.328953   2.819874   4.542590
    27  H    5.037941   4.138402   5.394247   4.384613   5.885416
    28  C    1.403164   5.414781   5.717716   6.636472   7.211330
    29  C    7.671829   3.851801   4.999545   2.671852   4.676879
    30  C    7.880541   4.777018   6.050625   3.736452   5.915949
    31  O    7.006869   4.545433   5.889710   3.756810   6.071125
    32  C    9.097023   6.110948   7.358092   5.024905   7.089570
    33  C    2.437819   4.723491   4.725014   5.990183   6.237927
    34  C    2.827776   3.339355   3.355140   4.616058   4.869299
    35  H    3.903288   3.185241   2.767628   4.412296   4.252896
    36  H    2.156637   6.491544   6.738844   7.713429   8.240216
    37  H    3.415205   5.457321   5.208581   6.716209   6.694334
    38  H    1.082151   5.895841   6.649034   6.934781   8.012948
    39  C    8.721388   4.586670   5.517973   3.366447   4.845178
    40  C    9.842274   5.960038   6.922910   4.748263   6.214501
    41  C   10.012458   6.607227   7.728684   5.429819   7.208258
    42  H   10.704482   6.685417   7.522534   5.487826   6.655220
    43  H   10.979914   7.683597   8.797957   6.507313   8.234708
    44  H    9.451944   6.908173   8.206569   5.894603   8.042723
    45  H    8.824425   4.382084   5.085451   3.224007   4.205769
                   11         12         13         14         15
    11  C    0.000000
    12  F    2.931183   0.000000
    13  F    3.596813   2.282421   0.000000
    14  F    2.360822   3.560095   2.626314   0.000000
    15  F    2.434117   2.737263   3.033399   2.259952   0.000000
    16  F    1.378144   4.259598   4.618901   2.608437   3.014405
    17  F    1.385179   2.860243   4.310637   3.574372   2.757405
    18  C    3.878167   4.869518   5.701179   5.503741   6.115719
    19  C    2.637534   4.311942   4.888155   4.185419   4.981802
    20  C    4.510586   4.556822   5.637492   6.090799   6.411448
    21  H    5.041918   5.053521   6.450174   6.870990   6.916513
    22  H    5.390606   5.259541   6.060138   6.708730   7.237528
    23  H    4.027243   3.537693   4.728400   5.489186   5.629083
    24  C    4.889841   5.676222   5.121659   5.039950   6.647134
    25  H    5.437355   6.324444   6.062046   5.935031   7.410887
    26  H    4.081860   5.355011   4.814679   4.228693   5.920308
    27  H    5.692778   6.424242   5.511977   5.436065   7.254499
    28  C    7.662315   5.648315   5.332057   7.598417   8.025184
    29  C    3.395191   5.626504   6.068082   4.832960   5.800838
    30  C    4.606390   6.529494   7.129074   6.153606   7.037258
    31  O    4.847139   6.181859   6.963988   6.490855   7.209525
    32  C    5.747983   7.874107   8.417409   7.214345   8.165354
    33  C    6.809223   4.486079   4.335535   6.760986   6.898809
    34  C    5.408803   3.221905   3.128910   5.432386   5.610609
    35  H    4.922312   2.377448   2.595535   4.974777   4.795672
    36  H    8.723094   6.601624   6.289837   8.626710   8.998601
    37  H    7.370189   4.775102   4.751253   7.295258   7.164226
    38  H    8.225470   6.875406   6.381631   8.187464   9.072612
    39  C    3.646798   6.300967   6.498140   4.726573   5.858625
    40  C    5.000067   7.684867   7.887002   6.029961   7.164932
    41  C    5.901423   8.376200   8.745024   7.152740   8.211945
    42  H    5.543332   8.350695   8.419299   6.325504   7.505671
    43  H    6.931556   9.449814   9.800803   8.131530   9.204087
    44  H    6.692417   8.641380   9.269384   8.221010   9.123423
    45  H    3.192010   5.979013   5.977731   3.917397   5.146592
                   16         17         18         19         20
    16  F    0.000000
    17  F    2.256991   0.000000
    18  C    4.505189   4.035373   0.000000
    19  C    3.111768   3.151200   1.477444   0.000000
    20  C    5.446585   4.425890   1.495382   2.675384   0.000000
    21  H    5.942704   4.667116   2.131043   3.365785   1.109462
    22  H    6.310591   5.450283   2.140629   3.381725   1.109570
    23  H    5.159649   3.911324   2.168299   2.830408   1.105115
    24  C    5.357327   5.818990   3.299829   3.119177   3.895432
    25  H    5.857265   6.212297   2.998279   3.219544   3.643633
    26  H    4.373077   5.126650   3.167046   2.519183   4.065851
    27  H    6.067712   6.735003   4.402271   4.148869   4.960720
    28  C    8.894226   7.963484   6.808568   7.158002   5.806394
    29  C    3.261167   3.946275   2.296995   1.460812   3.764456
    30  C    4.577005   4.925140   2.181160   2.275301   3.604969
    31  O    5.179268   4.991698   1.350419   2.317940   2.483736
    32  C    5.466213   6.061679   3.531777   3.614438   4.884139
    33  C    8.098925   7.017801   6.556807   6.734990   5.573411
    34  C    6.694102   5.675941   5.451690   5.459808   4.636421
    35  H    6.241398   5.075748   5.615871   5.453649   4.877278
    36  H    9.966117   8.984382   7.800032   8.213823   6.732971
    37  H    8.688633   7.465008   7.409883   7.556819   6.375932
    38  H    9.297032   8.699802   6.570522   7.087324   5.744024
    39  C    2.972319   4.376943   3.686510   2.620445   5.134674
    40  C    4.193531   5.617135   4.615051   3.832319   6.105837
    41  C    5.297080   6.347869   4.555516   4.216766   6.003488
    42  H    4.530371   6.218908   5.651703   4.753697   7.138123
    43  H    6.243935   7.353217   5.564985   5.296184   6.982240
    44  H    6.492703   6.905027   4.026784   4.429179   5.199777
    45  H    2.274157   4.118590   4.285719   2.971524   5.634535
                   21         22         23         24         25
    21  H    0.000000
    22  H    1.806951   0.000000
    23  H    1.783284   1.812249   0.000000
    24  C    4.955782   3.667441   4.062195   0.000000
    25  H    4.602270   3.272470   4.102929   1.109529   0.000000
    26  H    5.079130   4.130006   4.173203   1.103762   1.818932
    27  H    6.026860   4.630694   5.085695   1.109540   1.805489
    28  C    6.491264   5.351697   5.151786   5.993434   6.440051
    29  C    4.280420   4.366437   4.168924   3.635091   3.524976
    30  C    3.934059   4.043444   4.336961   3.970466   3.460783
    31  O    2.753683   2.829498   3.400392   3.808337   3.170951
    32  C    5.087676   5.222858   5.690917   4.956656   4.330012
    33  C    6.217409   5.387990   4.712763   6.098495   6.656150
    34  C    5.364334   4.645444   3.692583   5.130797   5.761889
    35  H    5.515174   5.117128   3.823115   5.632255   6.308362
    36  H    7.347660   6.216728   6.113664   6.970752   7.371674
    37  H    6.916714   6.271590   5.452820   7.130659   7.703661
    38  H    6.524950   4.963538   5.460233   5.187284   5.425850
    39  C    5.645831   5.735761   5.439274   4.381952   4.418839
    40  C    6.508466   6.626852   6.574256   5.288545   5.126320
    41  C    6.275346   6.413717   6.680161   5.538778   5.092038
    42  H    7.553680   7.670932   7.547042   6.071798   5.998726
    43  H    7.195630   7.343850   7.708253   6.454907   5.948547
    44  H    5.267518   5.408285   6.131282   5.544819   4.751880
    45  H    6.216400   6.279222   5.743195   4.617422   4.896761
                   26         27         28         29         30
    26  H    0.000000
    27  H    1.773924   0.000000
    28  C    6.668369   6.220785   0.000000
    29  C    2.879674   4.523540   8.491018   0.000000
    30  C    3.532008   4.874742   8.792689   1.381087   0.000000
    31  O    3.689158   4.817563   7.897671   2.270295   1.345438
    32  C    4.521584   5.704685  10.078130   2.422015   1.393699
    33  C    6.566211   6.458154   1.407786   8.145043   8.601815
    34  C    5.436297   5.607777   2.441599   6.879085   7.447224
    35  H    5.742450   6.179893   3.409269   6.885719   7.577107
    36  H    7.694290   7.135605   1.082169   9.540272   9.791391
    37  H    7.538701   7.499607   2.159962   8.992924   9.487966
    38  H    6.116185   5.215259   2.166795   8.208202   8.291042
    39  C    3.428426   5.056681   9.534615   1.398911   2.417545
    40  C    4.432037   5.856815  10.739973   2.408572   2.775783
    41  C    4.899048   6.149858  10.986195   2.784821   2.402237
    42  H    5.156765   6.521570  11.591490   3.392636   3.858020
    43  H    5.856264   6.983372  11.991824   3.866974   3.386465
    44  H    5.283584   6.270637  10.471780   3.401609   2.158323
    45  H    3.551447   5.196870   9.554711   2.173736   3.402975
                   31         32         33         34         35
    31  O    0.000000
    32  C    2.437116   0.000000
    33  C    7.777265   9.952711   0.000000
    34  C    6.732835   8.816993   1.404882   0.000000
    35  H    6.951138   8.964586   2.146495   1.075702   0.000000
    36  H    8.850390  11.058714   2.161187   3.419174   4.297526
    37  H    8.660414  10.856927   1.082279   2.157582   2.467876
    38  H    7.392842   9.420564   3.422841   3.909898   4.985434
    39  C    3.580051   2.828169   9.136256   7.819843   7.746842
    40  C    4.114218   2.437866  10.425261   9.138952   9.112313
    41  C    3.675980   1.403147  10.792465   9.581514   9.653165
    42  H    5.195903   3.415122  11.244125   9.933945   9.862592
    43  H    4.579023   2.156566  11.839347  10.643898  10.731359
    44  H    2.737429   1.082160  10.442788   9.388933   9.603717
    45  H    4.442995   3.903217   9.057500   7.701179   7.535661
                   36         37         38         39         40
    36  H    0.000000
    37  H    2.483954   0.000000
    38  H    2.495784   4.314777   0.000000
    39  C   10.600603   9.963239   9.265752   0.000000
    40  C   11.790742  11.282180  10.297491   1.404973   0.000000
    41  C   12.000359  11.686737  10.369822   2.441863   1.407829
    42  H   12.650189  12.085287  11.167634   2.157666   1.082287
    43  H   12.993465  12.745041  11.285916   3.419387   2.161217
    44  H   11.405130  11.358482   9.688147   3.910277   3.422880
    45  H   10.632893   9.836117   9.437335   1.075529   2.145968
                   41         42         43         44         45
    41  C    0.000000
    42  H    2.159872   0.000000
    43  H    1.082161   2.483788   0.000000
    44  H    2.166805   4.314627   2.495722   0.000000
    45  H    3.408901   2.467231   4.296986   4.985277   0.000000
 Stoichiometry    C23H14F6O2
 Framework group  C1[X(C23H14F6O2)]
 Deg. of freedom   129
 Full point group                 C1      NOp   1
 Largest Abelian subgroup         C1      NOp   1
 Largest concise Abelian subgroup C1      NOp   1
                         Standard orientation:                         
 ---------------------------------------------------------------------
 Center     Atomic      Atomic             Coordinates (Angstroms)
 Number     Number       Type             X           Y           Z
 ---------------------------------------------------------------------
      1          6           0       -1.486920   -0.544908   -0.412973
      2          6           0       -2.903487   -0.761966   -0.123281
      3          6           0       -3.197026   -2.043391   -0.544183
      4          8           0       -2.138559   -2.664483   -1.093813
      5          6           0       -1.099544   -1.801744   -1.091935
      6          6           0       -4.472397   -2.586165   -0.397810
      7          6           0       -0.663401    0.675000   -0.140261
      8          6           0       -1.249693    2.054964   -0.028274
      9          6           0        0.667783    0.727803    0.126045
     10          6           0       -0.039122    2.920789   -0.313881
     11          6           0        1.091597    2.157832    0.355959
     12          9           0       -1.691996    2.263238    1.268282
     13          9           0       -2.259572    2.306012   -0.942029
     14          9           0        0.183414    2.919305   -1.685815
     15          9           0       -0.168051    4.227612    0.123104
     16          9           0        2.295414    2.522114   -0.207425
     17          9           0        1.129299    2.392370    1.720617
     18          6           0        1.255156   -1.613104    1.246727
     19          6           0        1.555514   -0.438159    0.402849
     20          6           0        0.029093   -1.881154    2.059799
     21          1           0        0.320188   -1.984138    3.125427
     22          1           0       -0.443798   -2.825959    1.720886
     23          1           0       -0.700494   -1.053443    1.997546
     24          6           0        0.163691   -2.118656   -1.826056
     25          1           0        0.667574   -2.986569   -1.352892
     26          1           0        0.846663   -1.252847   -1.873133
     27          1           0       -0.090219   -2.378139   -2.874521
     28          6           0       -5.469283   -1.796942    0.195668
     29          6           0        2.944109   -0.666422    0.010839
     30          6           0        3.314839   -1.870480    0.576707
     31          8           0        2.325705   -2.434936    1.293092
     32          6           0        4.588702   -2.403798    0.388985
     33          6           0       -5.175418   -0.490680    0.630618
     34          6           0       -3.883010    0.037907    0.475796
     35          1           0       -3.678459    1.035790    0.821518
     36          1           0       -6.467827   -2.194895    0.320693
     37          1           0       -5.950036    0.109410    1.090168
     38          1           0       -4.688892   -3.591498   -0.734687
     39          6           0        3.831951    0.047875   -0.800621
     40          6           0        5.121410   -0.472920   -1.000663
     41          6           0        5.499968   -1.691062   -0.405007
     42          1           0        5.826625    0.062341   -1.623169
     43          1           0        6.494737   -2.084658   -0.568073
     44          1           0        4.867048   -3.346594    0.841456
     45          1           0        3.556068    0.966967   -1.286340
 ---------------------------------------------------------------------
 Rotational constants (GHZ):      0.2159572      0.1302074      0.0937343
 Leave Link  202 at Wed Aug 28 19:25:12 2019, MaxMem=   536870912 cpu:         0.2
 (Enter /pbs_home/pkowalski/g09d01/g09/l301.exe)
 General basis read from cards:  (5D, 7F)
 Centers:       4     31
 S 5 1.00
     Exponent=  2.2661767785D+03 Coefficients= -5.3431809926D-03
     Exponent=  3.4087010191D+02 Coefficients= -3.9890039230D-02
     Exponent=  7.7363135167D+01 Coefficients= -1.7853911985D-01
     Exponent=  2.1479644940D+01 Coefficients= -4.6427684959D-01
     Exponent=  6.6589433124D+00 Coefficients= -4.4309745172D-01
 S 1 1.00
     Exponent=  8.0975975668D-01 Coefficients=  1.0000000000D+00
 S 1 1.00
     Exponent=  2.5530772234D-01 Coefficients=  1.0000000000D+00
 P 3 1.00
     Exponent=  1.7721504317D+01 Coefficients=  4.3394573193D-02
     Exponent=  3.8635505440D+00 Coefficients=  2.3094120765D-01
     Exponent=  1.0480920883D+00 Coefficients=  5.1375311064D-01
 P 1 1.00
     Exponent=  2.7641544411D-01 Coefficients=  1.0000000000D+00
 D 1 1.00
     Exponent=  1.2000000000D+00 Coefficients=  1.0000000000D+00
 ****
 Centers:      21     22     23     25     26     27     35     36     37     38
 Centers:      42     43     44     45
 S 3 1.00
     Exponent=  1.3010701000D+01 Coefficients=  1.9682158000D-02
     Exponent=  1.9622572000D+00 Coefficients=  1.3796524000D-01
     Exponent=  4.4453796000D-01 Coefficients=  4.7831935000D-01
 S 1 1.00
     Exponent=  1.2194962000D-01 Coefficients=  1.0000000000D+00
 P 1 1.00
     Exponent=  8.0000000000D-01 Coefficients=  1.0000000000D+00
 ****
 Centers:       1      2      3      5      6      7      8      9     10     11
 Centers:      18     19     20     24     28     29     30     32     33     34
 Centers:      39     40     41
 S 5 1.00
     Exponent=  1.2384016938D+03 Coefficients=  5.4568832082D-03
     Exponent=  1.8629004992D+02 Coefficients=  4.0638409211D-02
     Exponent=  4.2251176346D+01 Coefficients=  1.8025593888D-01
     Exponent=  1.1676557932D+01 Coefficients=  4.6315121755D-01
     Exponent=  3.5930506482D+00 Coefficients=  4.4087173314D-01
 S 1 1.00
     Exponent=  4.0245147363D-01 Coefficients=  1.0000000000D+00
 S 1 1.00
     Exponent=  1.3090182668D-01 Coefficients=  1.0000000000D+00
 P 3 1.00
     Exponent=  9.4680970621D+00 Coefficients=  3.8387871728D-02
     Exponent=  2.0103545142D+00 Coefficients=  2.1117025112D-01
     Exponent=  5.4771004707D-01 Coefficients=  5.1328172114D-01
 P 1 1.00
     Exponent=  1.5268613795D-01 Coefficients=  1.0000000000D+00
 D 1 1.00
     Exponent=  8.0000000000D-01 Coefficients=  1.0000000000D+00
 ****
 Centers:      12     13     14     15     16     17
 S 5 1.00
     Exponent=  2.8948325990D+03 Coefficients= -5.3408255515D-03
     Exponent=  4.3541939120D+02 Coefficients= -3.9904258866D-02
     Exponent=  9.8843328866D+01 Coefficients= -1.7912768038D-01
     Exponent=  2.7485198001D+01 Coefficients= -4.6758090825D-01
     Exponent=  8.5405498171D+00 Coefficients= -4.4653131020D-01
 S 1 1.00
     Exponent=  1.0654578038D+00 Coefficients=  1.0000000000D+00
 S 1 1.00
     Exponent=  3.3247346748D-01 Coefficients=  1.0000000000D+00
 P 3 1.00
     Exponent=  2.2696633924D+01 Coefficients= -4.5212874436D-02
     Exponent=  4.9872339257D+00 Coefficients= -2.3754317067D-01
     Exponent=  1.3491613954D+00 Coefficients= -5.1287353587D-01
 P 1 1.00
     Exponent=  3.4829881977D-01 Coefficients=  1.0000000000D+00
 D 1 1.00
     Exponent=  1.4000000000D+00 Coefficients=  1.0000000000D+00
 ****
 Ernie: Thresh=  0.10000D-02 Tol=  0.10000D-05 Strict=F.
 There are   535 symmetry adapted cartesian basis functions of A   symmetry.
 There are   504 symmetry adapted basis functions of A   symmetry.
   504 basis functions,   873 primitive gaussians,   535 cartesian basis functions
   111 alpha electrons      111 beta electrons
       nuclear repulsion energy      3288.1747076367 Hartrees.
 IExCor= 1009 DFT=T Ex+Corr=PBE1PBE ExCW=0 ScaHFX=  0.250000
 ScaDFX=  0.750000  0.750000  1.000000  1.000000 ScalE2=  1.000000  1.000000
 IRadAn=      0 IRanWt=     -1 IRanGd=            0 ICorTp=0 IEmpDi=131
 NAtoms=   45 NActive=   45 NUniq=   45 SFac= 1.00D+00 NAtFMM=   60 NAOKFM=F Big=F
 Integral buffers will be    131072 words long.
 Raffenetti 2 integral format.
 Two-electron integral symmetry is turned on.
 R6Disp:  Grimme-D3 Dispersion energy=       -0.0349200116 Hartrees.
 Nuclear repulsion after empirical dispersion term =     3288.1397876251 Hartrees.
 Leave Link  301 at Wed Aug 28 19:25:12 2019, MaxMem=   536870912 cpu:         1.2
 (Enter /pbs_home/pkowalski/g09d01/g09/l302.exe)
 NPDir=0 NMtPBC=     1 NCelOv=     1 NCel=       1 NClECP=     1 NCelD=      1
         NCelK=      1 NCelE2=     1 NClLst=     1 CellRange=     0.0.
 One-electron integrals computed using PRISM.
 NBasis=   504 RedAO= T EigKep=  2.46D-04  NBF=   504
 NBsUse=   504 1.00D-06 EigRej= -1.00D+00 NBFU=   504
 Precomputing XC quadrature grid using
 IXCGrd= 4 IRadAn=           0 IRanWt=          -1 IRanGd=           0 AccXCQ= 0.00D+00.
 Generated NRdTot=       0 NPtTot=           0 NUsed=           0 NTot=          32
 NSgBfM=   524   524   524   524   524 MxSgAt=    45 MxSgA2=    45.
 Leave Link  302 at Wed Aug 28 19:25:13 2019, MaxMem=   536870912 cpu:        10.1
 (Enter /pbs_home/pkowalski/g09d01/g09/l303.exe)
 DipDrv:  MaxL=1.
 Leave Link  303 at Wed Aug 28 19:25:13 2019, MaxMem=   536870912 cpu:         1.1
 (Enter /pbs_home/pkowalski/g09d01/g09/l401.exe)
 ExpMin= 1.22D-01 ExpMax= 2.89D+03 ExpMxC= 4.35D+02 IAcc=1 IRadAn=         1 AccDes= 0.00D+00
 Harris functional with IExCor= 1009 and IRadAn=       1 diagonalized for initial guess.
 HarFok:  IExCor= 1009 AccDes= 0.00D+00 IRadAn=         1 IDoV= 1 UseB2=F ITyADJ=14
 ICtDFT=  3500011 ScaDFX=  1.000000  1.000000  1.000000  1.000000
 FoFCou: FMM=F IPFlag=           0 FMFlag=      100000 FMFlg1=           0
         NFxFlg=           0 DoJE=T BraDBF=F KetDBF=T FulRan=T
         wScrn=  0.000000 ICntrl=     500 IOpCl=  0 I1Cent=   200000004 NGrid=           0
         NMat0=    1 NMatS0=      1 NMatT0=    0 NMatD0=    1 NMtDS0=    0 NMtDT0=    0
 Petite list used in FoFCou.
 Harris En= -1631.63544552287    
 JPrj=0 DoOrth=F DoCkMO=F.
 Leave Link  401 at Wed Aug 28 19:25:16 2019, MaxMem=   536870912 cpu:        19.8
 (Enter /pbs_home/pkowalski/g09d01/g09/l502.exe)
 Closed shell SCF:
 Using DIIS extrapolation, IDIIS=  1040.
 Integral symmetry usage will be decided dynamically.
 IVT=      885537 IEndB=      885537 NGot=   536870912 MDV=   536288776
 LenX=   536288776 LenY=   536002016
 Requested convergence on RMS density matrix=1.00D-08 within 128 cycles.
 Requested convergence on MAX density matrix=1.00D-06.
 Requested convergence on             energy=1.00D-06.
 No special actions if energy rises.
 Fock matrices will be formed incrementally for  20 cycles.
 Integral accuracy reduced to 1.0D-05 until final iterations.

 Cycle   1  Pass 0  IDiag  1:
 FoFJK:  IHMeth= 1 ICntrl=       0 DoSepK=F KAlg= 0 I1Cent=   0 FoldK=F
 IRaf= 750000000 NMat=   1 IRICut=       1 DoRegI=T DoRafI=F ISym2E= 0.
 FoFCou: FMM=F IPFlag=           0 FMFlag=      100000 FMFlg1=           0
         NFxFlg=           0 DoJE=F BraDBF=F KetDBF=F FulRan=T
         wScrn=  0.000000 ICntrl=       0 IOpCl=  0 I1Cent=           0 NGrid=           0
         NMat0=    1 NMatS0=      1 NMatT0=    0 NMatD0=    1 NMtDS0=    0 NMtDT0=    0
 Symmetry not used in FoFCou.
 E= -1630.98407753760    
 DIIS: error= 1.62D-02 at cycle   1 NSaved=   1.
 NSaved= 1 IEnMin= 1 EnMin= -1630.98407753760     IErMin= 1 ErrMin= 1.62D-02
 ErrMax= 1.62D-02  0.00D+00 EMaxC= 1.00D-01 BMatC= 4.52D-01 BMatP= 4.52D-01
 IDIUse=3 WtCom= 8.38D-01 WtEn= 1.62D-01
 Coeff-Com:  0.100D+01
 Coeff-En:   0.100D+01
 Coeff:      0.100D+01
 Gap=     0.156 Goal=   None    Shift=    0.000
 GapD=    0.156 DampG=1.000 DampE=0.500 DampFc=0.5000 IDamp=-1.
 Damping current iteration by 5.00D-01
 RMSDP=4.01D-03 MaxDP=1.64D-01              OVMax= 2.72D-01

 Cycle   2  Pass 0  IDiag  1:
 RMSU=  1.97D-03    CP:  9.78D-01
 E= -1631.15641948610     Delta-E=       -0.172341948492 Rises=F Damp=T
 DIIS: error= 7.74D-03 at cycle   2 NSaved=   2.
 NSaved= 2 IEnMin= 2 EnMin= -1631.15641948610     IErMin= 2 ErrMin= 7.74D-03
 ErrMax= 7.74D-03  0.00D+00 EMaxC= 1.00D-01 BMatC= 4.81D-02 BMatP= 4.52D-01
 IDIUse=3 WtCom= 9.23D-01 WtEn= 7.74D-02
 Coeff-Com:  0.117D+00 0.883D+00
 Coeff-En:   0.209D+00 0.791D+00
 Coeff:      0.124D+00 0.876D+00
 Gap=     0.166 Goal=   None    Shift=    0.000
 RMSDP=1.54D-03 MaxDP=6.09D-02 DE=-1.72D-01 OVMax= 3.07D-01

 Cycle   3  Pass 0  IDiag  1:
 RMSU=  1.51D-03    CP:  9.60D-01  9.90D-01
 E= -1631.37511351322     Delta-E=       -0.218694027120 Rises=F Damp=F
 DIIS: error= 7.19D-03 at cycle   3 NSaved=   3.
 NSaved= 3 IEnMin= 3 EnMin= -1631.37511351322     IErMin= 3 ErrMin= 7.19D-03
 ErrMax= 7.19D-03  0.00D+00 EMaxC= 1.00D-01 BMatC= 5.87D-02 BMatP= 4.81D-02
 IDIUse=3 WtCom= 1.05D-01 WtEn= 8.95D-01
 Coeff-Com: -0.287D-02 0.529D+00 0.474D+00
 Coeff-En:   0.000D+00 0.000D+00 0.100D+01
 Coeff:     -0.303D-03 0.558D-01 0.944D+00
 Gap=     0.158 Goal=   None    Shift=    0.000
 RMSDP=1.82D-03 MaxDP=1.03D-01 DE=-2.19D-01 OVMax= 2.62D-01

 Cycle   4  Pass 0  IDiag  1:
 RMSU=  1.07D-03    CP:  9.64D-01  1.33D+00  1.32D-01
 E= -1631.18286332946     Delta-E=        0.192250183757 Rises=F Damp=F
 DIIS: error= 1.61D-02 at cycle   4 NSaved=   4.
 NSaved= 4 IEnMin= 3 EnMin= -1631.37511351322     IErMin= 3 ErrMin= 7.19D-03
 ErrMax= 1.61D-02  0.00D+00 EMaxC= 1.00D-01 BMatC= 2.38D-01 BMatP= 4.81D-02
 IDIUse=2 WtCom= 0.00D+00 WtEn= 1.00D+00
 Coeff-En:   0.000D+00 0.000D+00 0.747D+00 0.253D+00
 Coeff:      0.000D+00 0.000D+00 0.747D+00 0.253D+00
 Gap=     0.146 Goal=   None    Shift=    0.000
 RMSDP=9.38D-04 MaxDP=5.86D-02 DE= 1.92D-01 OVMax= 1.55D-01

 Cycle   5  Pass 0  IDiag  1:
 RMSU=  2.25D-04    CP:  9.63D-01  1.16D+00  5.63D-01  4.94D-01
 E= -1631.42362125870     Delta-E=       -0.240757929239 Rises=F Damp=F
 DIIS: error= 3.65D-03 at cycle   5 NSaved=   5.
 NSaved= 5 IEnMin= 5 EnMin= -1631.42362125870     IErMin= 5 ErrMin= 3.65D-03
 ErrMax= 3.65D-03  0.00D+00 EMaxC= 1.00D-01 BMatC= 1.38D-02 BMatP= 4.81D-02
 IDIUse=3 WtCom= 9.64D-01 WtEn= 3.65D-02
 Coeff-Com:  0.972D-02-0.517D-02 0.358D+00 0.411D-01 0.596D+00
 Coeff-En:   0.000D+00 0.000D+00 0.233D+00 0.000D+00 0.767D+00
 Coeff:      0.937D-02-0.498D-02 0.353D+00 0.396D-01 0.603D+00
 Gap=     0.146 Goal=   None    Shift=    0.000
 RMSDP=3.22D-04 MaxDP=1.37D-02 DE=-2.41D-01 OVMax= 4.32D-02

 Cycle   6  Pass 0  IDiag  1:
 RMSU=  9.39D-05    CP:  9.61D-01  1.10D+00  7.10D-01  3.46D-01  6.69D-01
 E= -1631.43783060020     Delta-E=       -0.014209341500 Rises=F Damp=F
 DIIS: error= 3.15D-04 at cycle   6 NSaved=   6.
 NSaved= 6 IEnMin= 6 EnMin= -1631.43783060020     IErMin= 6 ErrMin= 3.15D-04
 ErrMax= 3.15D-04  0.00D+00 EMaxC= 1.00D-01 BMatC= 1.35D-04 BMatP= 1.38D-02
 IDIUse=3 WtCom= 9.97D-01 WtEn= 3.15D-03
 Coeff-Com:  0.934D-03-0.575D-02 0.945D-01-0.224D-01 0.305D+00 0.628D+00
 Coeff-En:   0.000D+00 0.000D+00 0.000D+00 0.000D+00 0.000D+00 0.100D+01
 Coeff:      0.931D-03-0.574D-02 0.942D-01-0.224D-01 0.304D+00 0.629D+00
 Gap=     0.146 Goal=   None    Shift=    0.000
 RMSDP=4.05D-05 MaxDP=1.53D-03 DE=-1.42D-02 OVMax= 3.36D-03

 Cycle   7  Pass 0  IDiag  1:
 RMSU=  2.25D-05    CP:  9.62D-01  1.10D+00  7.11D-01  3.51D-01  7.24D-01
                    CP:  6.75D-01
 E= -1631.43795344305     Delta-E=       -0.000122842846 Rises=F Damp=F
 DIIS: error= 1.37D-04 at cycle   7 NSaved=   7.
 NSaved= 7 IEnMin= 7 EnMin= -1631.43795344305     IErMin= 7 ErrMin= 1.37D-04
 ErrMax= 1.37D-04  0.00D+00 EMaxC= 1.00D-01 BMatC= 1.23D-05 BMatP= 1.35D-04
 IDIUse=3 WtCom= 9.99D-01 WtEn= 1.37D-03
 Coeff-Com: -0.411D-04-0.246D-02 0.368D-01-0.161D-01 0.148D+00 0.355D+00
 Coeff-Com:  0.479D+00
 Coeff-En:   0.000D+00 0.000D+00 0.000D+00 0.000D+00 0.000D+00 0.000D+00
 Coeff-En:   0.100D+01
 Coeff:     -0.411D-04-0.245D-02 0.368D-01-0.161D-01 0.148D+00 0.355D+00
 Coeff:      0.479D+00
 Gap=     0.146 Goal=   None    Shift=    0.000
 RMSDP=1.12D-05 MaxDP=5.75D-04 DE=-1.23D-04 OVMax= 1.02D-03

 Cycle   8  Pass 0  IDiag  1:
 RMSU=  6.59D-06    CP:  9.62D-01  1.10D+00  7.11D-01  3.49D-01  7.31D-01
                    CP:  7.09D-01  6.56D-01
 E= -1631.43796669806     Delta-E=       -0.000013255013 Rises=F Damp=F
 DIIS: error= 2.80D-05 at cycle   8 NSaved=   8.
 NSaved= 8 IEnMin= 8 EnMin= -1631.43796669806     IErMin= 8 ErrMin= 2.80D-05
 ErrMax= 2.80D-05  0.00D+00 EMaxC= 1.00D-01 BMatC= 9.04D-07 BMatP= 1.23D-05
 IDIUse=1 WtCom= 1.00D+00 WtEn= 0.00D+00
 Coeff-Com: -0.161D-03-0.280D-03 0.760D-02-0.601D-02 0.398D-01 0.105D+00
 Coeff-Com:  0.247D+00 0.607D+00
 Coeff:     -0.161D-03-0.280D-03 0.760D-02-0.601D-02 0.398D-01 0.105D+00
 Coeff:      0.247D+00 0.607D+00
 Gap=     0.146 Goal=   None    Shift=    0.000
 RMSDP=2.92D-06 MaxDP=9.86D-05 DE=-1.33D-05 OVMax= 3.24D-04

 Initial convergence to 1.0D-05 achieved.  Increase integral accuracy.
 Cycle   9  Pass 1  IDiag  1:
 E= -1631.43790925490     Delta-E=        0.000057443155 Rises=F Damp=F
 DIIS: error= 1.82D-04 at cycle   1 NSaved=   1.
 NSaved= 1 IEnMin= 1 EnMin= -1631.43790925490     IErMin= 1 ErrMin= 1.82D-04
 ErrMax= 1.82D-04  0.00D+00 EMaxC= 1.00D-01 BMatC= 1.01D-05 BMatP= 1.01D-05
 IDIUse=3 WtCom= 9.98D-01 WtEn= 1.82D-03
 Coeff-Com:  0.100D+01
 Coeff-En:   0.100D+01
 Coeff:      0.100D+01
 Gap=     0.146 Goal=   None    Shift=    0.000
 RMSDP=2.92D-06 MaxDP=9.86D-05 DE= 5.74D-05 OVMax= 4.07D-04

 Cycle  10  Pass 1  IDiag  1:
 RMSU=  1.73D-04    CP:  1.00D+00
 E= -1631.43791945392     Delta-E=       -0.000010199015 Rises=F Damp=F
 DIIS: error= 1.10D-05 at cycle   2 NSaved=   2.
 NSaved= 2 IEnMin= 2 EnMin= -1631.43791945392     IErMin= 2 ErrMin= 1.10D-05
 ErrMax= 1.10D-05  0.00D+00 EMaxC= 1.00D-01 BMatC= 1.14D-07 BMatP= 1.01D-05
 IDIUse=1 WtCom= 1.00D+00 WtEn= 0.00D+00
 Coeff-Com:  0.502D-02 0.995D+00
 Coeff:      0.502D-02 0.995D+00
 Gap=     0.146 Goal=   None    Shift=    0.000
 RMSDP=4.14D-06 MaxDP=1.22D-04 DE=-1.02D-05 OVMax= 2.45D-04

 Cycle  11  Pass 1  IDiag  1:
 RMSU=  2.97D-06    CP:  1.00D+00  1.02D+00
 E= -1631.43791922127     Delta-E=        0.000000232650 Rises=F Damp=F
 DIIS: error= 1.81D-05 at cycle   3 NSaved=   3.
 NSaved= 3 IEnMin= 2 EnMin= -1631.43791945392     IErMin= 2 ErrMin= 1.10D-05
 ErrMax= 1.81D-05  0.00D+00 EMaxC= 1.00D-01 BMatC= 3.39D-07 BMatP= 1.14D-07
 IDIUse=1 WtCom= 1.00D+00 WtEn= 0.00D+00
 Coeff-Com: -0.778D-02 0.640D+00 0.368D+00
 Coeff:     -0.778D-02 0.640D+00 0.368D+00
 Gap=     0.146 Goal=   None    Shift=    0.000
 RMSDP=1.69D-06 MaxDP=6.79D-05 DE= 2.33D-07 OVMax= 1.59D-04

 Cycle  12  Pass 1  IDiag  1:
 RMSU=  6.77D-07    CP:  1.00D+00  1.02D+00  4.81D-01
 E= -1631.43791957076     Delta-E=       -0.000000349489 Rises=F Damp=F
 DIIS: error= 1.55D-06 at cycle   4 NSaved=   4.
 NSaved= 4 IEnMin= 4 EnMin= -1631.43791957076     IErMin= 4 ErrMin= 1.55D-06
 ErrMax= 1.55D-06  0.00D+00 EMaxC= 1.00D-01 BMatC= 4.35D-09 BMatP= 1.14D-07
 IDIUse=1 WtCom= 1.00D+00 WtEn= 0.00D+00
 Coeff-Com: -0.441D-02 0.323D+00 0.199D+00 0.482D+00
 Coeff:     -0.441D-02 0.323D+00 0.199D+00 0.482D+00
 Gap=     0.146 Goal=   None    Shift=    0.000
 RMSDP=2.15D-07 MaxDP=1.12D-05 DE=-3.49D-07 OVMax= 2.25D-05

 Cycle  13  Pass 1  IDiag  1:
 RMSU=  1.93D-07    CP:  1.00D+00  1.02D+00  5.00D-01  8.90D-01
 E= -1631.43791957472     Delta-E=       -0.000000003958 Rises=F Damp=F
 DIIS: error= 5.47D-07 at cycle   5 NSaved=   5.
 NSaved= 5 IEnMin= 5 EnMin= -1631.43791957472     IErMin= 5 ErrMin= 5.47D-07
 ErrMax= 5.47D-07  0.00D+00 EMaxC= 1.00D-01 BMatC= 4.36D-10 BMatP= 4.35D-09
 IDIUse=1 WtCom= 1.00D+00 WtEn= 0.00D+00
 Coeff-Com: -0.137D-02 0.922D-01 0.589D-01 0.262D+00 0.588D+00
 Coeff:     -0.137D-02 0.922D-01 0.589D-01 0.262D+00 0.588D+00
 Gap=     0.146 Goal=   None    Shift=    0.000
 RMSDP=8.77D-08 MaxDP=3.82D-06 DE=-3.96D-09 OVMax= 8.03D-06

 Cycle  14  Pass 1  IDiag  1:
 RMSU=  7.28D-08    CP:  1.00D+00  1.02D+00  5.03D-01  9.32D-01  8.03D-01
 E= -1631.43791957512     Delta-E=       -0.000000000407 Rises=F Damp=F
 DIIS: error= 2.71D-07 at cycle   6 NSaved=   6.
 NSaved= 6 IEnMin= 6 EnMin= -1631.43791957512     IErMin= 6 ErrMin= 2.71D-07
 ErrMax= 2.71D-07  0.00D+00 EMaxC= 1.00D-01 BMatC= 1.06D-10 BMatP= 4.36D-10
 IDIUse=1 WtCom= 1.00D+00 WtEn= 0.00D+00
 Coeff-Com: -0.709D-04 0.180D-04 0.922D-03 0.799D-01 0.377D+00 0.543D+00
 Coeff:     -0.709D-04 0.180D-04 0.922D-03 0.799D-01 0.377D+00 0.543D+00
 Gap=     0.146 Goal=   None    Shift=    0.000
 RMSDP=3.24D-08 MaxDP=1.35D-06 DE=-4.07D-10 OVMax= 3.32D-06

 Cycle  15  Pass 1  IDiag  1:
 RMSU=  2.22D-08    CP:  1.00D+00  1.02D+00  5.03D-01  9.42D-01  8.67D-01
                    CP:  7.44D-01
 E= -1631.43791957509     Delta-E=        0.000000000038 Rises=F Damp=F
 DIIS: error= 7.17D-08 at cycle   7 NSaved=   7.
 NSaved= 7 IEnMin= 6 EnMin= -1631.43791957512     IErMin= 7 ErrMin= 7.17D-08
 ErrMax= 7.17D-08  0.00D+00 EMaxC= 1.00D-01 BMatC= 7.30D-12 BMatP= 1.06D-10
 IDIUse=1 WtCom= 1.00D+00 WtEn= 0.00D+00
 Coeff-Com:  0.834D-04-0.824D-02-0.483D-02 0.183D-01 0.149D+00 0.295D+00
 Coeff-Com:  0.551D+00
 Coeff:      0.834D-04-0.824D-02-0.483D-02 0.183D-01 0.149D+00 0.295D+00
 Coeff:      0.551D+00
 Gap=     0.146 Goal=   None    Shift=    0.000
 RMSDP=8.95D-09 MaxDP=2.96D-07 DE= 3.82D-11 OVMax= 8.58D-07

 SCF Done:  E(RPBE1PBE) =  -1631.43791958     A.U. after   15 cycles
            NFock= 15  Conv=0.89D-08     -V/T= 2.0086
 KE= 1.617489067220D+03 PE=-1.039946401774D+04 EE= 3.862397243319D+03
 Leave Link  502 at Wed Aug 28 19:30:35 2019, MaxMem=   536870912 cpu:      2539.7
 (Enter /pbs_home/pkowalski/g09d01/g09/l601.exe)
 Copying SCF densities to generalized density rwf, IOpCl= 0 IROHF=0.

 **********************************************************************

            Population analysis using the SCF density.

 **********************************************************************

 Orbital symmetries:
       Occupied  (A) (A) (A) (A) (A) (A) (A) (A) (A) (A) (A) (A)
                 (A) (A) (A) (A) (A) (A) (A) (A) (A) (A) (A) (A)
                 (A) (A) (A) (A) (A) (A) (A) (A) (A) (A) (A) (A)
                 (A) (A) (A) (A) (A) (A) (A) (A) (A) (A) (A) (A)
                 (A) (A) (A) (A) (A) (A) (A) (A) (A) (A) (A) (A)
                 (A) (A) (A) (A) (A) (A) (A) (A) (A) (A) (A) (A)
                 (A) (A) (A) (A) (A) (A) (A) (A) (A) (A) (A) (A)
                 (A) (A) (A) (A) (A) (A) (A) (A) (A) (A) (A) (A)
                 (A) (A) (A) (A) (A) (A) (A) (A) (A) (A) (A) (A)
                 (A) (A) (A)
       Virtual   (A) (A) (A) (A) (A) (A) (A) (A) (A) (A) (A) (A)
                 (A) (A) (A) (A) (A) (A) (A) (A) (A) (A) (A) (A)
                 (A) (A) (A) (A) (A) (A) (A) (A) (A) (A) (A) (A)
                 (A) (A) (A) (A) (A) (A) (A) (A) (A) (A) (A) (A)
                 (A) (A) (A) (A) (A) (A) (A) (A) (A) (A) (A) (A)
                 (A) (A) (A) (A) (A) (A) (A) (A) (A) (A) (A) (A)
                 (A) (A) (A) (A) (A) (A) (A) (A) (A) (A) (A) (A)
                 (A) (A) (A) (A) (A) (A) (A) (A) (A) (A) (A) (A)
                 (A) (A) (A) (A) (A) (A) (A) (A) (A) (A) (A) (A)
                 (A) (A) (A) (A) (A) (A) (A) (A) (A) (A) (A) (A)
                 (A) (A) (A) (A) (A) (A) (A) (A) (A) (A) (A) (A)
                 (A) (A) (A) (A) (A) (A) (A) (A) (A) (A) (A) (A)
                 (A) (A) (A) (A) (A) (A) (A) (A) (A) (A) (A) (A)
                 (A) (A) (A) (A) (A) (A) (A) (A) (A) (A) (A) (A)
                 (A) (A) (A) (A) (A) (A) (A) (A) (A) (A) (A) (A)
                 (A) (A) (A) (A) (A) (A) (A) (A) (A) (A) (A) (A)
                 (A) (A) (A) (A) (A) (A) (A) (A) (A) (A) (A) (A)
                 (A) (A) (A) (A) (A) (A) (A) (A) (A) (A) (A) (A)
                 (A) (A) (A) (A) (A) (A) (A) (A) (A) (A) (A) (A)
                 (A) (A) (A) (A) (A) (A) (A) (A) (A) (A) (A) (A)
                 (A) (A) (A) (A) (A) (A) (A) (A) (A) (A) (A) (A)
                 (A) (A) (A) (A) (A) (A) (A) (A) (A) (A) (A) (A)
                 (A) (A) (A) (A) (A) (A) (A) (A) (A) (A) (A) (A)
                 (A) (A) (A) (A) (A) (A) (A) (A) (A) (A) (A) (A)
                 (A) (A) (A) (A) (A) (A) (A) (A) (A) (A) (A) (A)
                 (A) (A) (A) (A) (A) (A) (A) (A) (A) (A) (A) (A)
                 (A) (A) (A) (A) (A) (A) (A) (A) (A) (A) (A) (A)
                 (A) (A) (A) (A) (A) (A) (A) (A) (A) (A) (A) (A)
                 (A) (A) (A) (A) (A) (A) (A) (A) (A) (A) (A) (A)
                 (A) (A) (A) (A) (A) (A) (A) (A) (A) (A) (A) (A)
                 (A) (A) (A) (A) (A) (A) (A) (A) (A) (A) (A) (A)
                 (A) (A) (A) (A) (A) (A) (A) (A) (A) (A) (A) (A)
                 (A) (A) (A) (A) (A) (A) (A) (A) (A)
 The electronic state is 1-A.
 Alpha  occ. eigenvalues --  -24.81201 -24.81001 -24.80958 -24.80848 -24.80722
 Alpha  occ. eigenvalues --  -24.80274 -19.30736 -19.30624 -10.43211 -10.43041
 Alpha  occ. eigenvalues --  -10.43012 -10.33845 -10.33586 -10.30362 -10.30320
 Alpha  occ. eigenvalues --  -10.29945 -10.29676 -10.28065 -10.27777 -10.26394
 Alpha  occ. eigenvalues --  -10.26324 -10.25764 -10.25717 -10.25396 -10.25369
 Alpha  occ. eigenvalues --  -10.24989 -10.24971 -10.24867 -10.24821 -10.24659
 Alpha  occ. eigenvalues --  -10.24627  -1.29873  -1.28094  -1.26912  -1.23518
 Alpha  occ. eigenvalues --   -1.22704  -1.22221  -1.16850  -1.16707  -0.93583
 Alpha  occ. eigenvalues --   -0.89099  -0.89011  -0.84700  -0.83677  -0.80352
 Alpha  occ. eigenvalues --   -0.80223  -0.78222  -0.77018  -0.76590  -0.76323
 Alpha  occ. eigenvalues --   -0.72396  -0.71666  -0.67637  -0.66951  -0.65728
 Alpha  occ. eigenvalues --   -0.65661  -0.64211  -0.61590  -0.61353  -0.60436
 Alpha  occ. eigenvalues --   -0.60161  -0.59824  -0.59005  -0.57637  -0.57321
 Alpha  occ. eigenvalues --   -0.55702  -0.54660  -0.54380  -0.52292  -0.52063
 Alpha  occ. eigenvalues --   -0.51830  -0.50745  -0.49834  -0.49681  -0.49207
 Alpha  occ. eigenvalues --   -0.47983  -0.47385  -0.47221  -0.46625  -0.46481
 Alpha  occ. eigenvalues --   -0.46014  -0.45893  -0.45552  -0.44890  -0.44747
 Alpha  occ. eigenvalues --   -0.44526  -0.44282  -0.44098  -0.43971  -0.43790
 Alpha  occ. eigenvalues --   -0.43615  -0.43390  -0.43263  -0.42637  -0.41212
 Alpha  occ. eigenvalues --   -0.40651  -0.40292  -0.38600  -0.38560  -0.38047
 Alpha  occ. eigenvalues --   -0.37949  -0.37022  -0.36201  -0.35310  -0.35055
 Alpha  occ. eigenvalues --   -0.31821  -0.29534  -0.26684  -0.26606  -0.24747
 Alpha  occ. eigenvalues --   -0.22329
 Alpha virt. eigenvalues --   -0.07732  -0.03717  -0.02948  -0.00115  -0.00033
 Alpha virt. eigenvalues --    0.02075   0.03674   0.05174   0.05961   0.07081
 Alpha virt. eigenvalues --    0.07657   0.07851   0.09563   0.10820   0.11278
 Alpha virt. eigenvalues --    0.11664   0.12240   0.12626   0.12753   0.14100
 Alpha virt. eigenvalues --    0.14277   0.14950   0.15070   0.15863   0.16736
 Alpha virt. eigenvalues --    0.16836   0.17692   0.18135   0.18265   0.19067
 Alpha virt. eigenvalues --    0.19875   0.20359   0.20982   0.22209   0.22804
 Alpha virt. eigenvalues --    0.23440   0.24544   0.25534   0.26006   0.26620
 Alpha virt. eigenvalues --    0.26863   0.27306   0.29144   0.29582   0.29766
 Alpha virt. eigenvalues --    0.30659   0.31759   0.32060   0.32415   0.33224
 Alpha virt. eigenvalues --    0.33494   0.34216   0.34476   0.35938   0.36942
 Alpha virt. eigenvalues --    0.37615   0.38326   0.39375   0.40586   0.41257
 Alpha virt. eigenvalues --    0.42807   0.43338   0.43465   0.44354   0.44507
 Alpha virt. eigenvalues --    0.44802   0.46162   0.46362   0.46917   0.48138
 Alpha virt. eigenvalues --    0.48409   0.48827   0.49140   0.49216   0.49698
 Alpha virt. eigenvalues --    0.49788   0.50662   0.51429   0.51577   0.52847
 Alpha virt. eigenvalues --    0.53506   0.54493   0.55437   0.55819   0.56036
 Alpha virt. eigenvalues --    0.56197   0.56807   0.57057   0.57735   0.58551
 Alpha virt. eigenvalues --    0.58722   0.59472   0.59928   0.61280   0.61606
 Alpha virt. eigenvalues --    0.61981   0.62886   0.63222   0.64093   0.64439
 Alpha virt. eigenvalues --    0.65100   0.65313   0.66021   0.66507   0.66873
 Alpha virt. eigenvalues --    0.67353   0.67654   0.67864   0.68647   0.68717
 Alpha virt. eigenvalues --    0.69618   0.70318   0.70860   0.71603   0.71790
 Alpha virt. eigenvalues --    0.72980   0.73487   0.74201   0.74560   0.74749
 Alpha virt. eigenvalues --    0.75446   0.75520   0.76555   0.76981   0.77457
 Alpha virt. eigenvalues --    0.77974   0.78437   0.78891   0.79643   0.80914
 Alpha virt. eigenvalues --    0.81634   0.82282   0.83345   0.84298   0.85659
 Alpha virt. eigenvalues --    0.87244   0.87625   0.89245   0.89643   0.90817
 Alpha virt. eigenvalues --    0.91412   0.92329   0.94300   0.96432   0.96983
 Alpha virt. eigenvalues --    0.97905   0.99649   1.00167   1.03800   1.04825
 Alpha virt. eigenvalues --    1.05412   1.06225   1.07980   1.09321   1.10618
 Alpha virt. eigenvalues --    1.11138   1.12106   1.12899   1.13727   1.14555
 Alpha virt. eigenvalues --    1.15615   1.16803   1.18430   1.19637   1.20503
 Alpha virt. eigenvalues --    1.21624   1.21965   1.23190   1.23781   1.24430
 Alpha virt. eigenvalues --    1.25112   1.25417   1.26036   1.26141   1.26940
 Alpha virt. eigenvalues --    1.27692   1.28367   1.29246   1.29849   1.30280
 Alpha virt. eigenvalues --    1.31873   1.32559   1.34252   1.34608   1.35065
 Alpha virt. eigenvalues --    1.36362   1.37558   1.37595   1.38771   1.39562
 Alpha virt. eigenvalues --    1.40141   1.40565   1.42114   1.44582   1.44998
 Alpha virt. eigenvalues --    1.45913   1.46639   1.48736   1.49591   1.49624
 Alpha virt. eigenvalues --    1.51170   1.52005   1.52333   1.53188   1.55043
 Alpha virt. eigenvalues --    1.57039   1.57310   1.58417   1.59553   1.60331
 Alpha virt. eigenvalues --    1.61734   1.63610   1.65365   1.66428   1.67915
 Alpha virt. eigenvalues --    1.68262   1.68558   1.68808   1.69339   1.70043
 Alpha virt. eigenvalues --    1.70503   1.70813   1.72430   1.72650   1.73434
 Alpha virt. eigenvalues --    1.73599   1.74152   1.74408   1.75598   1.76147
 Alpha virt. eigenvalues --    1.76786   1.76889   1.76975   1.77169   1.77800
 Alpha virt. eigenvalues --    1.78792   1.79069   1.79765   1.79879   1.80296
 Alpha virt. eigenvalues --    1.81011   1.81812   1.82098   1.83293   1.84723
 Alpha virt. eigenvalues --    1.85019   1.86118   1.86490   1.87470   1.88470
 Alpha virt. eigenvalues --    1.88816   1.89381   1.92566   1.93131   1.94155
 Alpha virt. eigenvalues --    1.95823   1.96221   1.96698   1.96961   1.98571
 Alpha virt. eigenvalues --    1.98868   2.00089   2.00264   2.01434   2.01846
 Alpha virt. eigenvalues --    2.03515   2.04509   2.05533   2.06198   2.06481
 Alpha virt. eigenvalues --    2.06905   2.07665   2.08737   2.09933   2.10781
 Alpha virt. eigenvalues --    2.11209   2.13228   2.14512   2.15215   2.15832
 Alpha virt. eigenvalues --    2.15933   2.16590   2.17620   2.17925   2.18556
 Alpha virt. eigenvalues --    2.19548   2.19831   2.20467   2.21562   2.21930
 Alpha virt. eigenvalues --    2.22984   2.24721   2.25334   2.27299   2.27780
 Alpha virt. eigenvalues --    2.28610   2.28895   2.29307   2.29543   2.31762
 Alpha virt. eigenvalues --    2.32882   2.35826   2.37212   2.38109   2.39111
 Alpha virt. eigenvalues --    2.39287   2.40815   2.41290   2.43209   2.45959
 Alpha virt. eigenvalues --    2.47018   2.48396   2.50813   2.51631   2.51908
 Alpha virt. eigenvalues --    2.52542   2.53522   2.57732   2.57906   2.59907
 Alpha virt. eigenvalues --    2.60252   2.62082   2.63461   2.64251   2.66461
 Alpha virt. eigenvalues --    2.67894   2.69651   2.70618   2.71733   2.74311
 Alpha virt. eigenvalues --    2.76721   2.77025   2.79669   2.80905   2.83335
 Alpha virt. eigenvalues --    2.84597   2.84872   2.85977   2.87716   2.88422
 Alpha virt. eigenvalues --    2.94351   2.95014   2.95174   2.97953   2.98520
 Alpha virt. eigenvalues --    2.99301   2.99620   3.01072   3.02584   3.03841
 Alpha virt. eigenvalues --    3.05316   3.05953   3.06079   3.06225   3.06517
 Alpha virt. eigenvalues --    3.06609   3.07454   3.08114   3.10742   3.11046
 Alpha virt. eigenvalues --    3.11808   3.13558   3.14919   3.16190   3.16963
 Alpha virt. eigenvalues --    3.18893   3.19500   3.21129   3.21417   3.22389
 Alpha virt. eigenvalues --    3.25620   3.26539   3.27159   3.30955   3.35149
 Alpha virt. eigenvalues --    3.35772   3.36143   3.39688   3.40313   3.40941
 Alpha virt. eigenvalues --    3.45098   3.52090   3.52763   3.53275   3.53825
 Alpha virt. eigenvalues --    3.66431   3.70985   3.72739   3.75410   3.75498
 Alpha virt. eigenvalues --    3.83965   3.87060   3.87292
          Condensed to atoms (all electrons):
               1          2          3          4          5          6
     1  C    5.469991   0.288543  -0.030538  -0.079885   0.453826   0.016264
     2  C    0.288543   5.397295   0.214223  -0.085890  -0.020612   0.036422
     3  C   -0.030538   0.214223   5.162695   0.376655  -0.163080   0.308045
     4  O   -0.079885  -0.085890   0.376655   7.720686   0.365774  -0.045588
     5  C    0.453826  -0.020612  -0.163080   0.365774   5.048679   0.003117
     6  C    0.016264   0.036422   0.308045  -0.045588   0.003117   5.081763
     7  C    0.195796  -0.050612   0.026101   0.004580  -0.083952  -0.000272
     8  C   -0.007600  -0.022022   0.000408  -0.000042   0.005942  -0.000013
     9  C   -0.078030   0.005890  -0.000044   0.000071  -0.022114   0.000008
    10  C    0.005681   0.001543  -0.000002   0.000001  -0.000805  -0.000001
    11  C    0.012788  -0.000644   0.000008   0.000000   0.000155   0.000000
    12  F   -0.007278  -0.001716  -0.000008   0.000000  -0.000053   0.000000
    13  F    0.001913  -0.007123  -0.000173   0.000000  -0.000476   0.000002
    14  F   -0.001696  -0.000017   0.000000   0.000000   0.000002   0.000000
    15  F   -0.000112   0.000002   0.000000   0.000000   0.000000   0.000000
    16  F   -0.000067   0.000000   0.000000   0.000000  -0.000002   0.000000
    17  F   -0.000384   0.000001   0.000000   0.000000   0.000000   0.000000
    18  C    0.001289  -0.000505   0.000162  -0.000150  -0.008384  -0.000002
    19  C   -0.005049   0.000870   0.000004   0.000001   0.006922   0.000001
    20  C    0.001209  -0.000049  -0.000383  -0.000471  -0.000589   0.000048
    21  H    0.000309  -0.000072  -0.000009   0.000000   0.000339   0.000000
    22  H   -0.000052   0.000125   0.000361   0.001263   0.002827  -0.000014
    23  H   -0.003642  -0.001928   0.000342   0.000165  -0.006448  -0.000138
    24  C   -0.058444   0.012050   0.002749  -0.039256   0.435814  -0.000323
    25  H    0.003057  -0.000555   0.000188   0.000936  -0.011353   0.000014
    26  H   -0.016483   0.000236  -0.000048   0.002416   0.006694   0.000011
    27  H    0.004540  -0.000455   0.000460  -0.000249  -0.017327  -0.000004
    28  C    0.001420  -0.141168   0.103393   0.003163  -0.000085   0.307986
    29  C    0.001099   0.000007  -0.000003   0.000000  -0.000358   0.000000
    30  C   -0.000003  -0.000002   0.000001  -0.000001   0.000159   0.000000
    31  O    0.000027   0.000000   0.000000   0.000000  -0.000272   0.000000
    32  C    0.000002   0.000000   0.000000   0.000000  -0.000003   0.000000
    33  C    0.013888   0.085416  -0.144365  -0.000010  -0.000637   0.076273
    34  C   -0.085919   0.295751   0.029941   0.005166   0.018894  -0.111895
    35  H   -0.017278  -0.066705   0.013672  -0.000097   0.000060  -0.002123
    36  H    0.000008  -0.001918   0.015171  -0.000056   0.000009  -0.067473
    37  H   -0.000356   0.015439  -0.001397   0.000005   0.000015   0.013168
    38  H   -0.000514   0.019792  -0.076012  -0.001513  -0.000259   0.451135
    39  C    0.000089   0.000001   0.000000   0.000000  -0.000058   0.000000
    40  C    0.000000   0.000000   0.000000   0.000000   0.000000   0.000000
    41  C    0.000000   0.000000   0.000000   0.000000   0.000000   0.000000
    42  H    0.000000   0.000000   0.000000   0.000000   0.000000   0.000000
    43  H    0.000000   0.000000   0.000000   0.000000   0.000000   0.000000
    44  H    0.000000   0.000000   0.000000   0.000000   0.000000   0.000000
    45  H    0.000000   0.000000   0.000000   0.000000  -0.000001   0.000000
               7          8          9         10         11         12
     1  C    0.195796  -0.007600  -0.078030   0.005681   0.012788  -0.007278
     2  C   -0.050612  -0.022022   0.005890   0.001543  -0.000644  -0.001716
     3  C    0.026101   0.000408  -0.000044  -0.000002   0.000008  -0.000008
     4  O    0.004580  -0.000042   0.000071   0.000001   0.000000   0.000000
     5  C   -0.083952   0.005942  -0.022114  -0.000805   0.000155  -0.000053
     6  C   -0.000272  -0.000013   0.000008  -0.000001   0.000000   0.000000
     7  C    5.954480  -0.172052   0.314210   0.019100   0.080797  -0.032250
     8  C   -0.172052   5.253677   0.090572   0.019710  -0.155585   0.269989
     9  C    0.314210   0.090572   5.954943  -0.021648  -0.114313  -0.006146
    10  C    0.019100   0.019710  -0.021648   4.979701   0.054331  -0.023819
    11  C    0.080797  -0.155585  -0.114313   0.054331   5.143989   0.009167
    12  F   -0.032250   0.269989  -0.006146  -0.023819   0.009167   9.022214
    13  F   -0.047876   0.320343   0.002902  -0.028263   0.005521  -0.029487
    14  F    0.007569  -0.042701   0.002722   0.313200  -0.041442   0.000256
    15  F    0.004674  -0.040922   0.004960   0.337789  -0.038264  -0.000244
    16  F    0.002446   0.005836  -0.035345  -0.030687   0.311734  -0.000003
    17  F   -0.014195   0.011029  -0.030877  -0.028991   0.299313  -0.000426
    18  C   -0.014455   0.000367  -0.083340   0.000014   0.003112   0.000042
    19  C   -0.074225   0.008610   0.177245   0.014536  -0.029915  -0.000570
    20  C   -0.004282  -0.000923  -0.010301   0.000070  -0.000585  -0.000186
    21  H    0.000295   0.000069  -0.000543  -0.000008   0.000055  -0.000001
    22  H   -0.001474  -0.000091   0.001829   0.000006  -0.000013   0.000003
    23  H    0.000305   0.000413   0.007459  -0.000044   0.000375   0.001382
    24  C   -0.009832  -0.000448  -0.003396   0.000004   0.000080  -0.000002
    25  H    0.001668   0.000015  -0.001221  -0.000005  -0.000029   0.000000
    26  H    0.004952  -0.000180   0.001936   0.000194  -0.000617   0.000002
    27  H   -0.000386   0.000020   0.000349   0.000005   0.000009   0.000000
    28  C   -0.000060   0.000027  -0.000002   0.000000   0.000000  -0.000001
    29  C    0.010007  -0.000009  -0.069994  -0.000840  -0.008595  -0.000005
    30  C   -0.000020  -0.000005   0.027794  -0.000002   0.000252   0.000000
    31  O    0.000041   0.000000   0.004726   0.000000   0.000028   0.000000
    32  C   -0.000002   0.000000  -0.000437   0.000000  -0.000003   0.000000
    33  C   -0.000059  -0.000458   0.000024  -0.000001   0.000000   0.000296
    34  C   -0.028994   0.005864  -0.000094   0.000286  -0.000062  -0.002907
    35  H   -0.001407   0.004874  -0.000234   0.001116  -0.000270   0.015792
    36  H    0.000000   0.000000   0.000000   0.000000   0.000000   0.000000
    37  H    0.000009  -0.000010   0.000000   0.000000   0.000000  -0.000010
    38  H    0.000005   0.000000   0.000000   0.000000   0.000000   0.000000
    39  C   -0.000143  -0.000031  -0.020103   0.000212   0.000313   0.000000
    40  C    0.000010   0.000000  -0.000334   0.000000   0.000061   0.000000
    41  C   -0.000001   0.000000   0.000011   0.000000  -0.000013   0.000000
    42  H    0.000000   0.000000  -0.000008   0.000000   0.000003   0.000000
    43  H    0.000000   0.000000   0.000000   0.000000   0.000000   0.000000
    44  H    0.000000   0.000000   0.000005   0.000000   0.000000   0.000000
    45  H   -0.000010   0.000028   0.006061   0.000150  -0.001883   0.000000
              13         14         15         16         17         18
     1  C    0.001913  -0.001696  -0.000112  -0.000067  -0.000384   0.001289
     2  C   -0.007123  -0.000017   0.000002   0.000000   0.000001  -0.000505
     3  C   -0.000173   0.000000   0.000000   0.000000   0.000000   0.000162
     4  O    0.000000   0.000000   0.000000   0.000000   0.000000  -0.000150
     5  C   -0.000476   0.000002   0.000000  -0.000002   0.000000  -0.008384
     6  C    0.000002   0.000000   0.000000   0.000000   0.000000  -0.000002
     7  C   -0.047876   0.007569   0.004674   0.002446  -0.014195  -0.014455
     8  C    0.320343  -0.042701  -0.040922   0.005836   0.011029   0.000367
     9  C    0.002902   0.002722   0.004960  -0.035345  -0.030877  -0.083340
    10  C   -0.028263   0.313200   0.337789  -0.030687  -0.028991   0.000014
    11  C    0.005521  -0.041442  -0.038264   0.311734   0.299313   0.003112
    12  F   -0.029487   0.000256  -0.000244  -0.000003  -0.000426   0.000042
    13  F    8.989907  -0.001243   0.000045  -0.000001  -0.000002   0.000001
    14  F   -0.001243   9.007956  -0.032914  -0.001071   0.000247  -0.000008
    15  F    0.000045  -0.032914   8.970456   0.000055  -0.000107   0.000000
    16  F   -0.000001  -0.001071   0.000055   8.984562  -0.031948  -0.000034
    17  F   -0.000002   0.000247  -0.000107  -0.031948   9.006848  -0.000377
    18  C    0.000001  -0.000008   0.000000  -0.000034  -0.000377   5.021651
    19  C   -0.000099  -0.001208  -0.000093  -0.012169   0.001891   0.461612
    20  C   -0.000002   0.000000   0.000000  -0.000002  -0.000154   0.438442
    21  H    0.000000   0.000000   0.000000   0.000000   0.000005  -0.016866
    22  H    0.000000   0.000000   0.000000   0.000000   0.000001  -0.012427
    23  H    0.000028  -0.000001  -0.000001   0.000002   0.000231   0.009520
    24  C   -0.000009  -0.000021   0.000000   0.000003  -0.000001  -0.000794
    25  H    0.000000   0.000000   0.000000   0.000000   0.000000   0.002613
    26  H   -0.000006   0.000031   0.000000  -0.000017   0.000005  -0.006690
    27  H    0.000000   0.000000   0.000000   0.000000   0.000000   0.000379
    28  C    0.000001   0.000000   0.000000   0.000000   0.000000   0.000000
    29  C    0.000000   0.000068   0.000001   0.000658  -0.001983  -0.009526
    30  C    0.000000   0.000000   0.000000   0.000099   0.000002  -0.163395
    31  O    0.000000   0.000000   0.000000   0.000000   0.000000   0.364289
    32  C    0.000000   0.000000   0.000000  -0.000006   0.000001   0.003181
    33  C   -0.000109   0.000000   0.000000   0.000000   0.000000   0.000000
    34  C    0.004384  -0.000005  -0.000001   0.000000  -0.000001  -0.000026
    35  H    0.002163  -0.000010  -0.000015   0.000000   0.000002  -0.000005
    36  H    0.000000   0.000000   0.000000   0.000000   0.000000   0.000000
    37  H   -0.000007   0.000000   0.000000   0.000000   0.000000   0.000000
    38  H    0.000000   0.000000   0.000000   0.000000   0.000000   0.000000
    39  C    0.000000  -0.000078   0.000000  -0.001940  -0.000040   0.017771
    40  C    0.000000   0.000000   0.000000   0.000202   0.000002  -0.000635
    41  C    0.000000   0.000000   0.000000   0.000000   0.000000  -0.000123
    42  H    0.000000   0.000000   0.000000  -0.000010   0.000000   0.000018
    43  H    0.000000   0.000000   0.000000   0.000000   0.000000   0.000008
    44  H    0.000000   0.000000   0.000000   0.000000   0.000000  -0.000225
    45  H    0.000000   0.000270   0.000002   0.014000   0.000165  -0.000418
              19         20         21         22         23         24
     1  C   -0.005049   0.001209   0.000309  -0.000052  -0.003642  -0.058444
     2  C    0.000870  -0.000049  -0.000072   0.000125  -0.001928   0.012050
     3  C    0.000004  -0.000383  -0.000009   0.000361   0.000342   0.002749
     4  O    0.000001  -0.000471   0.000000   0.001263   0.000165  -0.039256
     5  C    0.006922  -0.000589   0.000339   0.002827  -0.006448   0.435814
     6  C    0.000001   0.000048   0.000000  -0.000014  -0.000138  -0.000323
     7  C   -0.074225  -0.004282   0.000295  -0.001474   0.000305  -0.009832
     8  C    0.008610  -0.000923   0.000069  -0.000091   0.000413  -0.000448
     9  C    0.177245  -0.010301  -0.000543   0.001829   0.007459  -0.003396
    10  C    0.014536   0.000070  -0.000008   0.000006  -0.000044   0.000004
    11  C   -0.029915  -0.000585   0.000055  -0.000013   0.000375   0.000080
    12  F   -0.000570  -0.000186  -0.000001   0.000003   0.001382  -0.000002
    13  F   -0.000099  -0.000002   0.000000   0.000000   0.000028  -0.000009
    14  F   -0.001208   0.000000   0.000000   0.000000  -0.000001  -0.000021
    15  F   -0.000093   0.000000   0.000000   0.000000  -0.000001   0.000000
    16  F   -0.012169  -0.000002   0.000000   0.000000   0.000002   0.000003
    17  F    0.001891  -0.000154   0.000005   0.000001   0.000231  -0.000001
    18  C    0.461612   0.438442  -0.016866  -0.012427   0.009520  -0.000794
    19  C    5.579890  -0.060441   0.004477   0.003119  -0.018834  -0.004330
    20  C   -0.060441   4.494303   0.377104   0.365565   0.380051   0.000084
    21  H    0.004477   0.377104   0.593775  -0.019179  -0.017967  -0.000013
    22  H    0.003119   0.365565  -0.019179   0.601401  -0.015575  -0.000682
    23  H   -0.018834   0.380051  -0.017967  -0.015575   0.572621   0.000094
    24  C   -0.004330   0.000084  -0.000013  -0.000682   0.000094   4.491282
    25  H   -0.001070  -0.000721  -0.000053   0.000320   0.000182   0.366652
    26  H   -0.002938   0.000132  -0.000022   0.000182  -0.000006   0.386589
    27  H    0.000517  -0.000010   0.000002  -0.000048  -0.000022   0.376370
    28  C    0.000000  -0.000002   0.000001  -0.000008  -0.000015   0.000009
    29  C    0.276632   0.012267  -0.000471  -0.000594   0.000004  -0.001394
    30  C   -0.039564   0.002939   0.000376   0.000270  -0.000007  -0.000370
    31  O   -0.079916  -0.038448  -0.000053   0.000770   0.002421  -0.000480
    32  C    0.017561  -0.000311   0.000002   0.000013   0.000012   0.000062
    33  C   -0.000001  -0.000017  -0.000001   0.000014   0.000082   0.000000
    34  C    0.000035  -0.000171  -0.000002  -0.000088   0.001375   0.000028
    35  H    0.000035  -0.000010   0.000000  -0.000004   0.000167   0.000008
    36  H    0.000000   0.000000   0.000000   0.000000   0.000000   0.000000
    37  H    0.000000   0.000000   0.000000   0.000000  -0.000001   0.000000
    38  H    0.000000  -0.000001   0.000000   0.000004  -0.000002   0.000000
    39  C   -0.093507  -0.000004   0.000001   0.000008  -0.000019  -0.000175
    40  C    0.015463   0.000000   0.000000   0.000000   0.000000  -0.000023
    41  C    0.000898   0.000009  -0.000001  -0.000001  -0.000001  -0.000004
    42  H   -0.000363   0.000000   0.000000   0.000000   0.000000   0.000000
    43  H    0.000011   0.000000   0.000000   0.000000   0.000000   0.000000
    44  H   -0.000557  -0.000001   0.000005   0.000003   0.000000  -0.000003
    45  H   -0.021878   0.000000   0.000000   0.000000  -0.000001  -0.000019
              25         26         27         28         29         30
     1  C    0.003057  -0.016483   0.004540   0.001420   0.001099  -0.000003
     2  C   -0.000555   0.000236  -0.000455  -0.141168   0.000007  -0.000002
     3  C    0.000188  -0.000048   0.000460   0.103393  -0.000003   0.000001
     4  O    0.000936   0.002416  -0.000249   0.003163   0.000000  -0.000001
     5  C   -0.011353   0.006694  -0.017327  -0.000085  -0.000358   0.000159
     6  C    0.000014   0.000011  -0.000004   0.307986   0.000000   0.000000
     7  C    0.001668   0.004952  -0.000386  -0.000060   0.010007  -0.000020
     8  C    0.000015  -0.000180   0.000020   0.000027  -0.000009  -0.000005
     9  C   -0.001221   0.001936   0.000349  -0.000002  -0.069994   0.027794
    10  C   -0.000005   0.000194   0.000005   0.000000  -0.000840  -0.000002
    11  C   -0.000029  -0.000617   0.000009   0.000000  -0.008595   0.000252
    12  F    0.000000   0.000002   0.000000  -0.000001  -0.000005   0.000000
    13  F    0.000000  -0.000006   0.000000   0.000001   0.000000   0.000000
    14  F    0.000000   0.000031   0.000000   0.000000   0.000068   0.000000
    15  F    0.000000   0.000000   0.000000   0.000000   0.000001   0.000000
    16  F    0.000000  -0.000017   0.000000   0.000000   0.000658   0.000099
    17  F    0.000000   0.000005   0.000000   0.000000  -0.001983   0.000002
    18  C    0.002613  -0.006690   0.000379   0.000000  -0.009526  -0.163395
    19  C   -0.001070  -0.002938   0.000517   0.000000   0.276632  -0.039564
    20  C   -0.000721   0.000132  -0.000010  -0.000002   0.012267   0.002939
    21  H   -0.000053  -0.000022   0.000002   0.000001  -0.000471   0.000376
    22  H    0.000320   0.000182  -0.000048  -0.000008  -0.000594   0.000270
    23  H    0.000182  -0.000006  -0.000022  -0.000015   0.000004  -0.000007
    24  C    0.366652   0.386589   0.376370   0.000009  -0.001394  -0.000370
    25  H    0.596911  -0.015535  -0.018896  -0.000001  -0.000094   0.000684
    26  H   -0.015535   0.570139  -0.018289   0.000000  -0.002229   0.000121
    27  H   -0.018896  -0.018289   0.595126  -0.000001  -0.000103  -0.000019
    28  C   -0.000001   0.000000  -0.000001   5.075306   0.000000   0.000000
    29  C   -0.000094  -0.002229  -0.000103   0.000000   5.383921   0.198683
    30  C    0.000684   0.000121  -0.000019   0.000000   0.198683   5.183181
    31  O    0.001736   0.000174   0.000000   0.000000  -0.088158   0.378838
    32  C    0.000003  -0.000208  -0.000001   0.000000   0.039072   0.300457
    33  C    0.000000   0.000000   0.000000   0.276586   0.000000   0.000000
    34  C    0.000006  -0.000012   0.000001   0.066239   0.000001   0.000000
    35  H    0.000000  -0.000001   0.000000   0.013331   0.000000   0.000000
    36  H    0.000000   0.000000   0.000000   0.449985   0.000000   0.000000
    37  H    0.000000   0.000000   0.000000  -0.068394   0.000000   0.000000
    38  H    0.000003   0.000000   0.000006  -0.069916   0.000000   0.000000
    39  C   -0.000228   0.002022   0.000008   0.000000   0.303226   0.031246
    40  C    0.000036   0.000064  -0.000001   0.000000   0.089560  -0.143924
    41  C   -0.000023  -0.000024   0.000002   0.000000  -0.141701   0.104393
    42  H    0.000000  -0.000001   0.000000   0.000000   0.015115  -0.001401
    43  H    0.000000  -0.000001   0.000000   0.000000  -0.001898   0.015191
    44  H    0.000007  -0.000003   0.000000   0.000000   0.019777  -0.075686
    45  H   -0.000009   0.000253   0.000003   0.000000  -0.059804   0.015095
              31         32         33         34         35         36
     1  C    0.000027   0.000002   0.013888  -0.085919  -0.017278   0.000008
     2  C    0.000000   0.000000   0.085416   0.295751  -0.066705  -0.001918
     3  C    0.000000   0.000000  -0.144365   0.029941   0.013672   0.015171
     4  O    0.000000   0.000000  -0.000010   0.005166  -0.000097  -0.000056
     5  C   -0.000272  -0.000003  -0.000637   0.018894   0.000060   0.000009
     6  C    0.000000   0.000000   0.076273  -0.111895  -0.002123  -0.067473
     7  C    0.000041  -0.000002  -0.000059  -0.028994  -0.001407   0.000000
     8  C    0.000000   0.000000  -0.000458   0.005864   0.004874   0.000000
     9  C    0.004726  -0.000437   0.000024  -0.000094  -0.000234   0.000000
    10  C    0.000000   0.000000  -0.000001   0.000286   0.001116   0.000000
    11  C    0.000028  -0.000003   0.000000  -0.000062  -0.000270   0.000000
    12  F    0.000000   0.000000   0.000296  -0.002907   0.015792   0.000000
    13  F    0.000000   0.000000  -0.000109   0.004384   0.002163   0.000000
    14  F    0.000000   0.000000   0.000000  -0.000005  -0.000010   0.000000
    15  F    0.000000   0.000000   0.000000  -0.000001  -0.000015   0.000000
    16  F    0.000000  -0.000006   0.000000   0.000000   0.000000   0.000000
    17  F    0.000000   0.000001   0.000000  -0.000001   0.000002   0.000000
    18  C    0.364289   0.003181   0.000000  -0.000026  -0.000005   0.000000
    19  C   -0.079916   0.017561  -0.000001   0.000035   0.000035   0.000000
    20  C   -0.038448  -0.000311  -0.000017  -0.000171  -0.000010   0.000000
    21  H   -0.000053   0.000002  -0.000001  -0.000002   0.000000   0.000000
    22  H    0.000770   0.000013   0.000014  -0.000088  -0.000004   0.000000
    23  H    0.002421   0.000012   0.000082   0.001375   0.000167   0.000000
    24  C   -0.000480   0.000062   0.000000   0.000028   0.000008   0.000000
    25  H    0.001736   0.000003   0.000000   0.000006   0.000000   0.000000
    26  H    0.000174  -0.000208   0.000000  -0.000012  -0.000001   0.000000
    27  H    0.000000  -0.000001   0.000000   0.000001   0.000000   0.000000
    28  C    0.000000   0.000000   0.276586   0.066239   0.013331   0.449985
    29  C   -0.088158   0.039072   0.000000   0.000001   0.000000   0.000000
    30  C    0.378838   0.300457   0.000000   0.000000   0.000000   0.000000
    31  O    7.723067  -0.046324   0.000000   0.000000   0.000000   0.000000
    32  C   -0.046324   5.087535   0.000000   0.000000   0.000000   0.000000
    33  C    0.000000   0.000000   5.064371   0.310356  -0.060750  -0.065936
    34  C    0.000000   0.000000   0.310356   5.141548   0.447531   0.013703
    35  H    0.000000   0.000000  -0.060750   0.447531   0.647360  -0.000232
    36  H    0.000000   0.000000  -0.065936   0.013703  -0.000232   0.655212
    37  H    0.000000   0.000000   0.445043  -0.062338  -0.011823  -0.011269
    38  H    0.000000   0.000000   0.013272  -0.002227   0.000027  -0.012026
    39  C    0.005240  -0.111191   0.000000   0.000000   0.000000   0.000000
    40  C   -0.000058   0.075647   0.000000   0.000000   0.000000   0.000000
    41  C    0.003225   0.307863   0.000000   0.000000   0.000000   0.000000
    42  H    0.000005   0.013142   0.000000   0.000000   0.000000   0.000000
    43  H   -0.000056  -0.067122   0.000000   0.000000   0.000000   0.000000
    44  H   -0.001457   0.450780   0.000000   0.000000   0.000000   0.000000
    45  H   -0.000096  -0.002193   0.000000   0.000000   0.000000   0.000000
              37         38         39         40         41         42
     1  C   -0.000356  -0.000514   0.000089   0.000000   0.000000   0.000000
     2  C    0.015439   0.019792   0.000001   0.000000   0.000000   0.000000
     3  C   -0.001397  -0.076012   0.000000   0.000000   0.000000   0.000000
     4  O    0.000005  -0.001513   0.000000   0.000000   0.000000   0.000000
     5  C    0.000015  -0.000259  -0.000058   0.000000   0.000000   0.000000
     6  C    0.013168   0.451135   0.000000   0.000000   0.000000   0.000000
     7  C    0.000009   0.000005  -0.000143   0.000010  -0.000001   0.000000
     8  C   -0.000010   0.000000  -0.000031   0.000000   0.000000   0.000000
     9  C    0.000000   0.000000  -0.020103  -0.000334   0.000011  -0.000008
    10  C    0.000000   0.000000   0.000212   0.000000   0.000000   0.000000
    11  C    0.000000   0.000000   0.000313   0.000061  -0.000013   0.000003
    12  F   -0.000010   0.000000   0.000000   0.000000   0.000000   0.000000
    13  F   -0.000007   0.000000   0.000000   0.000000   0.000000   0.000000
    14  F    0.000000   0.000000  -0.000078   0.000000   0.000000   0.000000
    15  F    0.000000   0.000000   0.000000   0.000000   0.000000   0.000000
    16  F    0.000000   0.000000  -0.001940   0.000202   0.000000  -0.000010
    17  F    0.000000   0.000000  -0.000040   0.000002   0.000000   0.000000
    18  C    0.000000   0.000000   0.017771  -0.000635  -0.000123   0.000018
    19  C    0.000000   0.000000  -0.093507   0.015463   0.000898  -0.000363
    20  C    0.000000  -0.000001  -0.000004   0.000000   0.000009   0.000000
    21  H    0.000000   0.000000   0.000001   0.000000  -0.000001   0.000000
    22  H    0.000000   0.000004   0.000008   0.000000  -0.000001   0.000000
    23  H   -0.000001  -0.000002  -0.000019   0.000000  -0.000001   0.000000
    24  C    0.000000   0.000000  -0.000175  -0.000023  -0.000004   0.000000
    25  H    0.000000   0.000003  -0.000228   0.000036  -0.000023   0.000000
    26  H    0.000000   0.000000   0.002022   0.000064  -0.000024  -0.000001
    27  H    0.000000   0.000006   0.000008  -0.000001   0.000002   0.000000
    28  C   -0.068394  -0.069916   0.000000   0.000000   0.000000   0.000000
    29  C    0.000000   0.000000   0.303226   0.089560  -0.141701   0.015115
    30  C    0.000000   0.000000   0.031246  -0.143924   0.104393  -0.001401
    31  O    0.000000   0.000000   0.005240  -0.000058   0.003225   0.000005
    32  C    0.000000   0.000000  -0.111191   0.075647   0.307863   0.013142
    33  C    0.445043   0.013272   0.000000   0.000000   0.000000   0.000000
    34  C   -0.062338  -0.002227   0.000000   0.000000   0.000000   0.000000
    35  H   -0.011823   0.000027   0.000000   0.000000   0.000000   0.000000
    36  H   -0.011269  -0.012026   0.000000   0.000000   0.000000   0.000000
    37  H    0.660697  -0.000204   0.000000   0.000000   0.000000   0.000000
    38  H   -0.000204   0.662148   0.000000   0.000000   0.000000   0.000000
    39  C    0.000000   0.000000   5.135942   0.313679   0.065733  -0.062392
    40  C    0.000000   0.000000   0.313679   5.063274   0.275413   0.444687
    41  C    0.000000   0.000000   0.065733   0.275413   5.077019  -0.068084
    42  H    0.000000   0.000000  -0.062392   0.444687  -0.068084   0.661151
    43  H    0.000000   0.000000   0.013443  -0.065740   0.449579  -0.011267
    44  H    0.000000   0.000000  -0.002195   0.013251  -0.069936  -0.000204
    45  H    0.000000   0.000000   0.446753  -0.062602   0.013339  -0.011547
              43         44         45
     1  C    0.000000   0.000000   0.000000
     2  C    0.000000   0.000000   0.000000
     3  C    0.000000   0.000000   0.000000
     4  O    0.000000   0.000000   0.000000
     5  C    0.000000   0.000000  -0.000001
     6  C    0.000000   0.000000   0.000000
     7  C    0.000000   0.000000  -0.000010
     8  C    0.000000   0.000000   0.000028
     9  C    0.000000   0.000005   0.006061
    10  C    0.000000   0.000000   0.000150
    11  C    0.000000   0.000000  -0.001883
    12  F    0.000000   0.000000   0.000000
    13  F    0.000000   0.000000   0.000000
    14  F    0.000000   0.000000   0.000270
    15  F    0.000000   0.000000   0.000002
    16  F    0.000000   0.000000   0.014000
    17  F    0.000000   0.000000   0.000165
    18  C    0.000008  -0.000225  -0.000418
    19  C    0.000011  -0.000557  -0.021878
    20  C    0.000000  -0.000001   0.000000
    21  H    0.000000   0.000005   0.000000
    22  H    0.000000   0.000003   0.000000
    23  H    0.000000   0.000000  -0.000001
    24  C    0.000000  -0.000003  -0.000019
    25  H    0.000000   0.000007  -0.000009
    26  H   -0.000001  -0.000003   0.000253
    27  H    0.000000   0.000000   0.000003
    28  C    0.000000   0.000000   0.000000
    29  C   -0.001898   0.019777  -0.059804
    30  C    0.015191  -0.075686   0.015095
    31  O   -0.000056  -0.001457  -0.000096
    32  C   -0.067122   0.450780  -0.002193
    33  C    0.000000   0.000000   0.000000
    34  C    0.000000   0.000000   0.000000
    35  H    0.000000   0.000000   0.000000
    36  H    0.000000   0.000000   0.000000
    37  H    0.000000   0.000000   0.000000
    38  H    0.000000   0.000000   0.000000
    39  C    0.013443  -0.002195   0.446753
    40  C   -0.065740   0.013251  -0.062602
    41  C    0.449579  -0.069936   0.013339
    42  H   -0.011267  -0.000204  -0.011547
    43  H    0.655431  -0.012032  -0.000241
    44  H   -0.012032   0.662252   0.000029
    45  H   -0.000241   0.000029   0.649179
 Mulliken charges:
               1
     1  C   -0.078407
     2  C    0.028387
     3  C    0.161483
     4  O   -0.227673
     5  C   -0.012361
     6  C   -0.066412
     7  C   -0.090487
     8  C    0.445298
     9  C   -0.105191
    10  C    0.387468
    11  C    0.470143
    12  F   -0.214030
    13  F   -0.212333
    14  F   -0.209909
    15  F   -0.205308
    16  F   -0.206297
    17  F   -0.210256
    18  C   -0.006085
    19  C   -0.123606
    20  C    0.045841
    21  H    0.078444
    22  H    0.072163
    23  H    0.087420
    24  C    0.048139
    25  H    0.074757
    26  H    0.087158
    27  H    0.078013
    28  C   -0.017793
    29  C    0.037660
    30  C    0.164620
    31  O   -0.229269
    32  C   -0.067531
    33  C   -0.013276
    34  C   -0.046368
    35  H    0.014825
    36  H    0.024823
    37  H    0.021435
    38  H    0.016282
    39  C   -0.043583
    40  C   -0.018031
    41  C   -0.017572
    42  H    0.021157
    43  H    0.024696
    44  H    0.016190
    45  H    0.015376
 Sum of Mulliken charges =   0.00000
 Mulliken charges with hydrogens summed into heavy atoms:
               1
     1  C   -0.078407
     2  C    0.028387
     3  C    0.161483
     4  O   -0.227673
     5  C   -0.012361
     6  C   -0.050130
     7  C   -0.090487
     8  C    0.445298
     9  C   -0.105191
    10  C    0.387468
    11  C    0.470143
    12  F   -0.214030
    13  F   -0.212333
    14  F   -0.209909
    15  F   -0.205308
    16  F   -0.206297
    17  F   -0.210256
    18  C   -0.006085
    19  C   -0.123606
    20  C    0.283868
    24  C    0.288067
    28  C    0.007030
    29  C    0.037660
    30  C    0.164620
    31  O   -0.229269
    32  C   -0.051341
    33  C    0.008158
    34  C   -0.031542
    39  C   -0.028207
    40  C    0.003127
    41  C    0.007124
 Electronic spatial extent (au):  <R**2>=          11208.7390
 Charge=              0.0000 electrons
 Dipole moment (field-independent basis, Debye):
    X=              0.0563    Y=             -4.3030    Z=             -0.1702  Tot=              4.3067
 Quadrupole moment (field-independent basis, Debye-Ang):
   XX=           -160.1769   YY=           -175.4328   ZZ=           -173.6516
   XY=             -0.3769   XZ=             -6.5061   YZ=             -0.4873
 Traceless Quadrupole moment (field-independent basis, Debye-Ang):
   XX=              9.5769   YY=             -5.6790   ZZ=             -3.8979
   XY=             -0.3769   XZ=             -6.5061   YZ=             -0.4873
 Octapole moment (field-independent basis, Debye-Ang**2):
  XXX=             -8.2590  YYY=             49.1664  ZZZ=              3.6592  XYY=             -3.4554
  XXY=            -11.6418  XXZ=             -2.5999  XZZ=              5.2695  YZZ=             20.8880
  YYZ=              0.1801  XYZ=            -13.2501
 Hexadecapole moment (field-independent basis, Debye-Ang**3):
 XXXX=          -8196.2525 YYYY=          -4265.6703 ZZZZ=          -1072.4587 XXXY=            -24.5958
 XXXZ=           -209.5261 YYYX=              4.6031 YYYZ=             -1.1695 ZZZX=             26.6723
 ZZZY=             -5.9526 XXYY=          -2075.9251 XXZZ=          -1763.6719 YYZZ=           -901.8008
 XXYZ=             -3.7916 YYXZ=             30.5008 ZZXY=             -0.5145
 N-N= 3.288139787625D+03 E-N=-1.039946407938D+04  KE= 1.617489067220D+03
 No NMR shielding tensors so no spin-rotation constants.
 Leave Link  601 at Wed Aug 28 19:30:36 2019, MaxMem=   536870912 cpu:         4.5
 (Enter /pbs_home/pkowalski/g09d01/g09/l701.exe)
 Compute integral first derivatives.
 ... and contract with generalized density number  0.
 R6Disp: Adding Grimme-D3 dispersion energy 1st derivatives to the gradient.
 Leave Link  701 at Wed Aug 28 19:30:36 2019, MaxMem=   536870912 cpu:         4.5
 (Enter /pbs_home/pkowalski/g09d01/g09/l702.exe)
 L702 exits ... SP integral derivatives will be done elsewhere.
 Leave Link  702 at Wed Aug 28 19:30:36 2019, MaxMem=   536870912 cpu:         0.2
 (Enter /pbs_home/pkowalski/g09d01/g09/l703.exe)
 Compute integral first derivatives, UseDBF=F ICtDFT=           0.
 Integral derivatives from FoFJK, PRISM(SPDF).
 Calling FoFJK, ICntrl=      2127 FMM=F ISym2X=0 I1Cent= 0 IOpClX= 0 NMat=1 NMatS=1 NMatT=0.
 FoFJK:  IHMeth= 1 ICntrl=    2127 DoSepK=F KAlg= 0 I1Cent=   0 FoldK=F
 IRaf=         0 NMat=   1 IRICut=       1 DoRegI=T DoRafI=F ISym2E= 0.
 FoFCou: FMM=F IPFlag=           0 FMFlag=      100000 FMFlg1=         800
         NFxFlg=           0 DoJE=F BraDBF=F KetDBF=F FulRan=T
         wScrn=  0.000000 ICntrl=    2127 IOpCl=  0 I1Cent=           0 NGrid=           0
         NMat0=    1 NMatS0=      1 NMatT0=    0 NMatD0=    1 NMtDS0=    0 NMtDT0=    0
 Symmetry not used in FoFCou.
 Leave Link  703 at Wed Aug 28 19:32:00 2019, MaxMem=   536870912 cpu:       665.6
 (Enter /pbs_home/pkowalski/g09d01/g09/l716.exe)
 Dipole        = 2.21566383D-02-1.69291342D+00-6.69815012D-02
 ***** Axes restored to original set *****
 -------------------------------------------------------------------
 Center     Atomic                   Forces (Hartrees/Bohr)
 Number     Number              X              Y              Z
 -------------------------------------------------------------------
      1        6          -0.002174009   -0.050209714   -0.013437764
      2        6           0.032828699    0.012855152    0.014892594
      3        6          -0.028875419    0.003654109   -0.008334471
      4        8           0.018207122   -0.008039834   -0.000454199
      5        6           0.029266443    0.072243893    0.010989176
      6        6          -0.003431412    0.007634542   -0.000032165
      7        6          -0.029473810   -0.023255116   -0.009535057
      8        6          -0.019869362    0.002795700   -0.019881511
      9        6          -0.005008205   -0.025504305    0.021958653
     10        6           0.032785161    0.030579688   -0.020123156
     11        6           0.010632909   -0.007349396    0.018692705
     12        9           0.011178763   -0.009148250   -0.025544135
     13        9           0.002260981    0.000690576    0.037521066
     14        9          -0.013863883    0.021754272    0.027635445
     15        9          -0.014055629   -0.038060368   -0.003765199
     16        9          -0.027390727    0.011105131    0.006225037
     17        9           0.016416653   -0.012331085   -0.024508640
     18        6           0.051987014    0.042205345   -0.043870743
     19        6          -0.040911096   -0.014049232    0.035779963
     20        6           0.006084568   -0.010133296    0.008203671
     21        1          -0.001763614   -0.003742888   -0.004003100
     22        1           0.000699652    0.005625541    0.001786447
     23        1           0.003213829   -0.008085046    0.001122221
     24        6          -0.013217729   -0.000272896   -0.006422346
     25        1           0.005166659    0.001453289   -0.003608502
     26        1          -0.008411349    0.000186324    0.002410880
     27        1          -0.002834323   -0.000904197    0.005168966
     28        6           0.016133899   -0.007618659    0.005102268
     29        6          -0.005018928    0.030008006   -0.023662879
     30        6           0.014556248   -0.022901337    0.012041529
     31        8          -0.013214066    0.012552389   -0.001857145
     32        6           0.007881628   -0.001485081   -0.002356050
     33        6           0.013516681   -0.013811556    0.003962462
     34        6          -0.025387707   -0.000774814   -0.007147603
     35        1           0.007312701    0.006180978    0.002871697
     36        1          -0.006563094    0.000030798   -0.002330507
     37        1          -0.002127037    0.006661374   -0.000692580
     38        1          -0.003326474   -0.006046617   -0.001252252
     39        6           0.010838267   -0.022700950    0.011427583
     40        6          -0.017989459    0.007942676   -0.000561790
     41        6          -0.013649730    0.011675612   -0.004467218
     42        1           0.006776437   -0.000451843   -0.001907477
     43        1           0.002993362   -0.005302883    0.003440743
     44        1          -0.003803510   -0.004016564    0.004306682
     45        1           0.001622897    0.008360532   -0.005783300
 -------------------------------------------------------------------
 Cartesian Forces:  Max     0.072243893 RMS     0.017620494
 Leave Link  716 at Wed Aug 28 19:32:00 2019, MaxMem=   536870912 cpu:         0.2
 (Enter /pbs_home/pkowalski/g09d01/g09/l103.exe)

 GradGradGradGradGradGradGradGradGradGradGradGradGradGradGradGradGradGrad
 Berny optimization.
 FormGI is forming the generalized inverse of G from B-inverse, IUseBI=4.
 GSVD:  received Info=                   1 from GESDD.
 Internal  Forces:  Max     0.066268308 RMS     0.009751480
 Search for a local minimum.
 Step number   1 out of a maximum of  270
 All quantities printed in internal units (Hartrees-Bohrs-Radians)
 RMS Force = .97515D-02 SwitMx=.10000D-02 MixMth= 1
 Mixed Optimization -- RFO/linear search
 Second derivative matrix not updated -- first step.
 ITU=  0
     Eigenvalues ---    0.00757   0.00807   0.00827   0.00832   0.00880
     Eigenvalues ---    0.01044   0.01070   0.01094   0.01164   0.01166
     Eigenvalues ---    0.01168   0.01490   0.01504   0.01550   0.01860
     Eigenvalues ---    0.01868   0.02002   0.02003   0.02018   0.02018
     Eigenvalues ---    0.02022   0.02022   0.02064   0.02067   0.02092
     Eigenvalues ---    0.02094   0.02113   0.02113   0.02213   0.02216
     Eigenvalues ---    0.02269   0.02273   0.05064   0.05254   0.07182
     Eigenvalues ---    0.07232   0.07606   0.07640   0.07909   0.08212
     Eigenvalues ---    0.09351   0.09951   0.10355   0.11034   0.11915
     Eigenvalues ---    0.11963   0.13769   0.15997   0.15999   0.16000
     Eigenvalues ---    0.16000   0.16000   0.16000   0.16000   0.16000
     Eigenvalues ---    0.16000   0.16000   0.16000   0.16000   0.16000
     Eigenvalues ---    0.16000   0.16741   0.22000   0.22000   0.22606
     Eigenvalues ---    0.22608   0.23868   0.24239   0.24403   0.24510
     Eigenvalues ---    0.24522   0.24826   0.24836   0.24916   0.24917
     Eigenvalues ---    0.24925   0.24959   0.24963   0.24984   0.24991
     Eigenvalues ---    0.29137   0.29528   0.30296   0.31648   0.32646
     Eigenvalues ---    0.32649   0.32650   0.32657   0.32704   0.32867
     Eigenvalues ---    0.32904   0.33123   0.33254   0.33269   0.33301
     Eigenvalues ---    0.33514   0.35515   0.35659   0.35719   0.35720
     Eigenvalues ---    0.35734   0.35734   0.35735   0.35736   0.36519
     Eigenvalues ---    0.36540   0.40554   0.40563   0.41479   0.41489
     Eigenvalues ---    0.44693   0.44701   0.45402   0.45404   0.45585
     Eigenvalues ---    0.45585   0.46370   0.46371   0.47342   0.48081
     Eigenvalues ---    0.48168   0.48225   0.48384   0.49443   0.50529
     Eigenvalues ---    0.52467   0.52486   0.54129   0.54232
 RFO step:  Lambda=-6.42858979D-02 EMin= 7.57461127D-03
 Linear search not attempted -- first point.
 Maximum step size (   0.300) exceeded in Quadratic search.
    -- Step size scaled by   0.775
 Iteration  1 RMS(Cart)=  0.08419970 RMS(Int)=  0.00149912
 Iteration  2 RMS(Cart)=  0.00370309 RMS(Int)=  0.00006642
 Iteration  3 RMS(Cart)=  0.00000476 RMS(Int)=  0.00006641
 Iteration  4 RMS(Cart)=  0.00000000 RMS(Int)=  0.00006641
 ITry= 1 IFail=0 DXMaxC= 3.72D-01 DCOld= 1.00D+10 DXMaxT= 3.00D-01 DXLimC= 3.00D+00 Rises=F
 Variable       Old X    -DE/DX   Delta X   Delta X   Delta X     New X
                                 (Linear)    (Quad)   (Total)
    R1        2.76294  -0.00788   0.00000  -0.01446  -0.01441   2.74853
    R2        2.79698  -0.06562   0.00000  -0.12879  -0.12881   2.66817
    R3        2.82875  -0.03335   0.00000  -0.06605  -0.06605   2.76270
    R4        2.60849   0.01047   0.00000   0.01933   0.01936   2.62785
    R5        2.64437   0.00128   0.00000   0.00262   0.00263   2.64700
    R6        2.54110   0.00396   0.00000   0.00704   0.00701   2.54812
    R7        2.63385  -0.00519   0.00000  -0.00677  -0.00679   2.62706
    R8        2.55209  -0.00522   0.00000  -0.00814  -0.00819   2.54390
    R9        2.82521  -0.01355   0.00000  -0.02669  -0.02669   2.79851
   R10        2.65160  -0.01125   0.00000  -0.01762  -0.01763   2.63396
   R11        2.04497   0.00696   0.00000   0.01278   0.01278   2.05775
   R12        2.84125   0.00166   0.00000   0.00317   0.00316   2.84440
   R13        2.56736   0.01202   0.00000   0.01624   0.01619   2.58354
   R14        2.86386   0.00581   0.00000   0.01169   0.01170   2.87556
   R15        2.61853  -0.02667   0.00000  -0.03791  -0.03791   2.58062
   R16        2.61700  -0.03623   0.00000  -0.05138  -0.05138   2.56562
   R17        2.85184  -0.00049   0.00000  -0.00026  -0.00028   2.85156
   R18        2.81826  -0.02726   0.00000  -0.05317  -0.05317   2.76510
   R19        2.87171   0.00328   0.00000   0.00581   0.00588   2.87759
   R20        2.62647  -0.03747   0.00000  -0.05401  -0.05401   2.57246
   R21        2.61532  -0.04073   0.00000  -0.05758  -0.05758   2.55774
   R22        2.60431  -0.02921   0.00000  -0.04052  -0.04052   2.56380
   R23        2.61761  -0.03012   0.00000  -0.04275  -0.04275   2.57486
   R24        2.79196  -0.06627   0.00000  -0.12915  -0.12916   2.66281
   R25        2.82586  -0.01382   0.00000  -0.02725  -0.02725   2.79862
   R26        2.55192  -0.00469   0.00000  -0.00752  -0.00755   2.54437
   R27        2.76053  -0.00787   0.00000  -0.01440  -0.01437   2.74616
   R28        2.09658  -0.00432   0.00000  -0.00857  -0.00857   2.08800
   R29        2.09678  -0.00462   0.00000  -0.00917  -0.00917   2.08761
   R30        2.08836  -0.00771   0.00000  -0.01511  -0.01511   2.07325
   R31        2.09671  -0.00480   0.00000  -0.00951  -0.00951   2.08720
   R32        2.08581  -0.00738   0.00000  -0.01441  -0.01441   2.07139
   R33        2.09673  -0.00413   0.00000  -0.00819  -0.00819   2.08854
   R34        2.66033   0.00082   0.00000  -0.00027  -0.00027   2.66006
   R35        2.04500   0.00689   0.00000   0.01267   0.01267   2.05767
   R36        2.60988   0.01085   0.00000   0.02001   0.02003   2.62991
   R37        2.64356   0.00150   0.00000   0.00295   0.00296   2.64652
   R38        2.54251   0.00298   0.00000   0.00588   0.00586   2.54837
   R39        2.63371  -0.00503   0.00000  -0.00652  -0.00653   2.62718
   R40        2.65156  -0.01116   0.00000  -0.01751  -0.01752   2.63404
   R41        2.04499   0.00696   0.00000   0.01279   0.01279   2.05777
   R42        2.65484  -0.01134   0.00000  -0.01796  -0.01795   2.63690
   R43        2.04521   0.00701   0.00000   0.01289   0.01289   2.05810
   R44        2.03278   0.00967   0.00000   0.01744   0.01744   2.05023
   R45        2.65501  -0.01118   0.00000  -0.01773  -0.01772   2.63729
   R46        2.03246   0.00963   0.00000   0.01737   0.01737   2.04983
   R47        2.66041   0.00085   0.00000  -0.00025  -0.00025   2.66016
   R48        2.04523   0.00704   0.00000   0.01295   0.01295   2.05818
   R49        2.04499   0.00692   0.00000   0.01272   0.01272   2.05770
    A1        1.79097   0.01380   0.00000   0.02862   0.02865   1.81962
    A2        2.23687  -0.00538   0.00000  -0.01047  -0.01048   2.22639
    A3        2.25442  -0.00842   0.00000  -0.01804  -0.01805   2.23637
    A4        1.85817  -0.00563   0.00000  -0.01050  -0.01044   1.84773
    A5        2.31605   0.01403   0.00000   0.02912   0.02907   2.34512
    A6        2.10869  -0.00840   0.00000  -0.01865  -0.01867   2.09002
    A7        1.96712  -0.01684   0.00000  -0.03440  -0.03440   1.93272
    A8        2.12244   0.00969   0.00000   0.02423   0.02422   2.14666
    A9        2.19362   0.00714   0.00000   0.01017   0.01018   2.20380
   A10        1.88594   0.00032   0.00000   0.00371   0.00358   1.88953
   A11        1.91957   0.00847   0.00000   0.01360   0.01354   1.93311
   A12        2.24772   0.01059   0.00000   0.02972   0.02974   2.27746
   A13        2.11060  -0.01908   0.00000  -0.04383  -0.04379   2.06681
   A14        2.06631  -0.00844   0.00000  -0.02124  -0.02126   2.04505
   A15        2.10849   0.00331   0.00000   0.00749   0.00750   2.11599
   A16        2.10838   0.00512   0.00000   0.01375   0.01376   2.12215
   A17        2.14960  -0.01317   0.00000  -0.03224  -0.03228   2.11732
   A18        2.22237   0.01373   0.00000   0.03423   0.03424   2.25660
   A19        1.90902  -0.00053   0.00000  -0.00129  -0.00131   1.90771
   A20        1.77097   0.00077   0.00000   0.00905   0.00897   1.77994
   A21        1.90934   0.00432   0.00000   0.01881   0.01882   1.92817
   A22        1.98406   0.00191   0.00000   0.01028   0.01013   1.99418
   A23        1.92351   0.00001   0.00000  -0.00191  -0.00221   1.92130
   A24        1.93327   0.00210   0.00000   0.00773   0.00766   1.94094
   A25        1.93625  -0.00819   0.00000  -0.03928  -0.03926   1.89699
   A26        1.91969  -0.00163   0.00000  -0.00375  -0.00376   1.91593
   A27        2.20091   0.01252   0.00000   0.03175   0.03175   2.23266
   A28        2.14765  -0.01100   0.00000  -0.02823  -0.02820   2.11946
   A29        1.79718  -0.00018   0.00000  -0.00499  -0.00503   1.79214
   A30        1.88948  -0.00022   0.00000   0.00069   0.00074   1.89022
   A31        1.98838   0.00149   0.00000   0.00773   0.00770   1.99607
   A32        1.89171  -0.00012   0.00000   0.00032   0.00037   1.89207
   A33        1.98692   0.00133   0.00000   0.00778   0.00775   1.99467
   A34        1.90456  -0.00226   0.00000  -0.01136  -0.01135   1.89320
   A35        1.77178   0.00313   0.00000   0.01511   0.01499   1.78678
   A36        2.01917  -0.00057   0.00000   0.00290   0.00257   2.02175
   A37        1.89461   0.00410   0.00000   0.01662   0.01679   1.91140
   A38        1.91457   0.00347   0.00000   0.01567   0.01552   1.93010
   A39        1.94927  -0.00396   0.00000  -0.01766  -0.01781   1.93146
   A40        1.91157  -0.00572   0.00000  -0.03021  -0.03018   1.88138
   A41        2.23927   0.00962   0.00000   0.02760   0.02761   2.26689
   A42        1.92029   0.00926   0.00000   0.01530   0.01527   1.93556
   A43        2.12025  -0.01887   0.00000  -0.04290  -0.04288   2.07737
   A44        2.22275  -0.01073   0.00000  -0.02365  -0.02367   2.19908
   A45        2.26293  -0.00236   0.00000  -0.00280  -0.00281   2.26012
   A46        1.79492   0.01311   0.00000   0.02669   0.02672   1.82164
   A47        1.90049   0.00229   0.00000   0.00928   0.00926   1.90976
   A48        1.91345   0.00554   0.00000   0.01817   0.01816   1.93161
   A49        1.95671  -0.00659   0.00000  -0.02318  -0.02312   1.93360
   A50        1.90303  -0.00337   0.00000  -0.01084  -0.01094   1.89209
   A51        1.87219   0.00311   0.00000   0.01259   0.01265   1.88484
   A52        1.91685  -0.00103   0.00000  -0.00605  -0.00598   1.91087
   A53        1.91786   0.00602   0.00000   0.01922   0.01922   1.93708
   A54        1.95789  -0.00589   0.00000  -0.02067  -0.02061   1.93728
   A55        1.89676   0.00109   0.00000   0.00561   0.00560   1.90236
   A56        1.92920  -0.00212   0.00000  -0.01060  -0.01053   1.91866
   A57        1.90072  -0.00319   0.00000  -0.01050  -0.01057   1.89015
   A58        1.85954   0.00404   0.00000   0.01702   0.01707   1.87661
   A59        2.09934   0.00398   0.00000   0.00837   0.00837   2.10770
   A60        2.09161  -0.00299   0.00000  -0.00765  -0.00765   2.08396
   A61        2.09224  -0.00099   0.00000  -0.00072  -0.00072   2.09152
   A62        1.85609  -0.00534   0.00000  -0.00984  -0.00980   1.84629
   A63        2.31742   0.01402   0.00000   0.02907   0.02903   2.34645
   A64        2.10885  -0.00869   0.00000  -0.01942  -0.01943   2.08942
   A65        1.96771  -0.01673   0.00000  -0.03412  -0.03411   1.93360
   A66        2.12208   0.00970   0.00000   0.02429   0.02427   2.14635
   A67        2.19339   0.00703   0.00000   0.00983   0.00984   2.20322
   A68        1.88516  -0.00029   0.00000   0.00201   0.00195   1.88711
   A69        2.06627  -0.00833   0.00000  -0.02096  -0.02098   2.04529
   A70        2.10850   0.00327   0.00000   0.00739   0.00740   2.11589
   A71        2.10842   0.00506   0.00000   0.01357   0.01358   2.12200
   A72        2.10261   0.00556   0.00000   0.01248   0.01250   2.11511
   A73        2.09009  -0.00234   0.00000  -0.00473  -0.00474   2.08535
   A74        2.09048  -0.00322   0.00000  -0.00775  -0.00776   2.08272
   A75        2.06697  -0.00241   0.00000  -0.00521  -0.00518   2.06179
   A76        2.13500  -0.00138   0.00000  -0.00631  -0.00633   2.12867
   A77        2.08122   0.00379   0.00000   0.01152   0.01151   2.09273
   A78        2.06667  -0.00213   0.00000  -0.00442  -0.00439   2.06228
   A79        2.13590  -0.00242   0.00000  -0.00982  -0.00983   2.12607
   A80        2.08046   0.00456   0.00000   0.01430   0.01429   2.09474
   A81        2.10282   0.00546   0.00000   0.01216   0.01218   2.11500
   A82        2.09047  -0.00313   0.00000  -0.00744  -0.00745   2.08301
   A83        2.08987  -0.00233   0.00000  -0.00471  -0.00472   2.08515
   A84        2.09937   0.00399   0.00000   0.00833   0.00833   2.10770
   A85        2.09153  -0.00301   0.00000  -0.00766  -0.00766   2.08387
   A86        2.09224  -0.00098   0.00000  -0.00066  -0.00066   2.09158
    D1        0.05503  -0.00063   0.00000  -0.00656  -0.00660   0.04843
    D2       -3.11231  -0.00080   0.00000  -0.00876  -0.00884  -3.12116
    D3       -3.12952  -0.00070   0.00000  -0.00417  -0.00416  -3.13367
    D4       -0.01368  -0.00087   0.00000  -0.00637  -0.00640  -0.02008
    D5       -0.07395   0.00105   0.00000   0.01168   0.01174  -0.06222
    D6        2.95630  -0.00051   0.00000   0.00337   0.00333   2.95963
    D7        3.11120   0.00100   0.00000   0.00898   0.00900   3.12021
    D8       -0.14173  -0.00056   0.00000   0.00066   0.00060  -0.14113
    D9       -0.44419  -0.00551   0.00000  -0.06271  -0.06273  -0.50692
   D10        2.61838  -0.00510   0.00000  -0.05032  -0.05029   2.56809
   D11        2.64333  -0.00506   0.00000  -0.05855  -0.05859   2.58474
   D12       -0.57730  -0.00465   0.00000  -0.04616  -0.04614  -0.62344
   D13       -0.02080   0.00047   0.00000   0.00066   0.00062  -0.02018
   D14        3.12584   0.00040   0.00000   0.00043   0.00038   3.12622
   D15       -3.14035   0.00022   0.00000   0.00170   0.00163  -3.13872
   D16        0.00628   0.00015   0.00000   0.00147   0.00140   0.00768
   D17       -3.12038  -0.00016   0.00000  -0.00060  -0.00051  -3.12089
   D18        0.01789  -0.00004   0.00000   0.00037   0.00043   0.01832
   D19       -0.00755  -0.00026   0.00000  -0.00282  -0.00277  -0.01032
   D20        3.13072  -0.00014   0.00000  -0.00185  -0.00183   3.12889
   D21       -0.02752   0.00139   0.00000   0.00920   0.00896  -0.01856
   D22        3.10879   0.00146   0.00000   0.00949   0.00925   3.11803
   D23       -0.00152   0.00008   0.00000   0.00088   0.00092  -0.00059
   D24        3.13891  -0.00006   0.00000  -0.00047  -0.00045   3.13846
   D25       -3.13738   0.00007   0.00000   0.00074   0.00078  -3.13660
   D26        0.00304  -0.00007   0.00000  -0.00061  -0.00059   0.00245
   D27        0.06445  -0.00126   0.00000  -0.01253  -0.01259   0.05187
   D28       -2.97600  -0.00186   0.00000  -0.01007  -0.01024  -2.98624
   D29        2.10688  -0.00166   0.00000  -0.01013  -0.01017   2.09671
   D30       -0.04661   0.00082   0.00000   0.00406   0.00408  -0.04253
   D31       -2.09809  -0.00135   0.00000  -0.00822  -0.00816  -2.10624
   D32       -1.15674  -0.00159   0.00000  -0.01543  -0.01550  -1.17223
   D33        2.97296   0.00089   0.00000  -0.00124  -0.00125   2.97171
   D34        0.92148  -0.00128   0.00000  -0.01351  -0.01348   0.90800
   D35       -0.00174  -0.00019   0.00000  -0.00179  -0.00180  -0.00355
   D36        3.14136  -0.00021   0.00000  -0.00194  -0.00195   3.13941
   D37        3.14102  -0.00005   0.00000  -0.00044  -0.00042   3.14060
   D38        0.00094  -0.00007   0.00000  -0.00059  -0.00057   0.00037
   D39       -2.76182   0.00108   0.00000   0.01112   0.01088  -2.75095
   D40        1.48924  -0.00106   0.00000   0.00126   0.00101   1.49025
   D41       -0.68575   0.00496   0.00000   0.03076   0.03067  -0.65508
   D42        0.44637   0.00002   0.00000  -0.00108  -0.00113   0.44523
   D43       -1.58575  -0.00211   0.00000  -0.01094  -0.01100  -1.59676
   D44        2.52243   0.00390   0.00000   0.01856   0.01866   2.54109
   D45       -3.13014  -0.00166   0.00000  -0.02106  -0.02133   3.13172
   D46       -0.16989  -0.00375   0.00000  -0.02614  -0.02635  -0.19624
   D47       -0.05867  -0.00188   0.00000  -0.01152  -0.01148  -0.07014
   D48        2.90159  -0.00398   0.00000  -0.01660  -0.01650   2.88509
   D49       -0.64572   0.00164   0.00000   0.01592   0.01588  -0.62984
   D50        1.35505   0.00133   0.00000   0.01421   0.01423   1.36928
   D51       -2.80606  -0.00073   0.00000   0.00530   0.00533  -2.80073
   D52        1.37601   0.00697   0.00000   0.04117   0.04109   1.41710
   D53       -2.90641   0.00665   0.00000   0.03947   0.03945  -2.86696
   D54       -0.78434   0.00459   0.00000   0.03055   0.03054  -0.75380
   D55       -2.75775  -0.00200   0.00000  -0.00478  -0.00487  -2.76262
   D56       -0.75699  -0.00231   0.00000  -0.00648  -0.00651  -0.76350
   D57        1.36509  -0.00437   0.00000  -0.01540  -0.01542   1.34966
   D58       -0.35255   0.00238   0.00000   0.01827   0.01834  -0.33422
   D59       -2.42367  -0.00362   0.00000  -0.01218  -0.01212  -2.43579
   D60        1.70317   0.00109   0.00000   0.01242   0.01261   1.71578
   D61        2.96377   0.00152   0.00000   0.01582   0.01576   2.97953
   D62        0.89265  -0.00448   0.00000  -0.01463  -0.01470   0.87795
   D63       -1.26369   0.00023   0.00000   0.00998   0.01003  -1.25366
   D64       -0.73681  -0.00367   0.00000  -0.04500  -0.04502  -0.78183
   D65        2.49554  -0.00455   0.00000  -0.05055  -0.05053   2.44501
   D66        2.20118  -0.00467   0.00000  -0.04720  -0.04721   2.15397
   D67       -0.84966  -0.00555   0.00000  -0.05275  -0.05273  -0.90239
   D68        0.61156  -0.00204   0.00000  -0.02074  -0.02077   0.59080
   D69        2.75618   0.00069   0.00000  -0.00150  -0.00136   2.75481
   D70       -1.40424  -0.00680   0.00000  -0.04070  -0.04059  -1.44483
   D71       -1.38759  -0.00166   0.00000  -0.01929  -0.01939  -1.40698
   D72        0.75702   0.00107   0.00000  -0.00006   0.00002   0.75704
   D73        2.87979  -0.00642   0.00000  -0.03926  -0.03921   2.84059
   D74        2.77287   0.00044   0.00000  -0.01015  -0.01025   2.76262
   D75       -1.36570   0.00317   0.00000   0.00908   0.00915  -1.35655
   D76        0.75707  -0.00433   0.00000  -0.03012  -0.03007   0.72700
   D77       -0.04970  -0.00118   0.00000  -0.00602  -0.00599  -0.05568
   D78        3.02027  -0.00084   0.00000  -0.00225  -0.00223   3.01804
   D79       -3.10298  -0.00036   0.00000  -0.00364  -0.00363  -3.10662
   D80       -0.03302  -0.00002   0.00000   0.00013   0.00012  -0.03289
   D81       -2.09001  -0.00124   0.00000  -0.00924  -0.00915  -2.09916
   D82        2.11250  -0.00179   0.00000  -0.01238  -0.01243   2.10007
   D83       -0.02120   0.00008   0.00000  -0.00176  -0.00174  -0.02294
   D84        0.95427  -0.00069   0.00000  -0.00876  -0.00872   0.94555
   D85       -1.12641  -0.00124   0.00000  -0.01190  -0.01199  -1.13840
   D86        3.02308   0.00063   0.00000  -0.00128  -0.00130   3.02178
   D87        0.03001  -0.00023   0.00000  -0.00261  -0.00265   0.02736
   D88       -3.03034  -0.00104   0.00000  -0.00433  -0.00436  -3.03469
   D89        3.09093   0.00007   0.00000   0.00498   0.00507   3.09600
   D90       -0.09556  -0.00063   0.00000  -0.00113  -0.00113  -0.09669
   D91        0.02329   0.00019   0.00000   0.00225   0.00228   0.02557
   D92        3.11999  -0.00051   0.00000  -0.00387  -0.00392   3.11606
   D93        0.00030   0.00005   0.00000   0.00033   0.00032   0.00062
   D94       -3.13813   0.00001   0.00000   0.00010   0.00012  -3.13802
   D95        3.14038   0.00006   0.00000   0.00047   0.00046   3.14084
   D96        0.00194   0.00002   0.00000   0.00024   0.00026   0.00220
   D97       -0.00705  -0.00015   0.00000  -0.00368  -0.00360  -0.01065
   D98        3.12909  -0.00002   0.00000  -0.00346  -0.00339   3.12570
   D99       -3.11027  -0.00025   0.00000   0.00006   0.00003  -3.11024
   D100       0.02587  -0.00012   0.00000   0.00028   0.00023   0.02611
   D101      -3.11752   0.00073   0.00000   0.00574   0.00582  -3.11170
   D102       0.00527   0.00115   0.00000   0.00994   0.00997   0.01524
   D103      -0.02611   0.00013   0.00000  -0.00065  -0.00063  -0.02674
   D104       3.09668   0.00055   0.00000   0.00354   0.00352   3.10020
   D105      -0.01448   0.00066   0.00000   0.00480   0.00473  -0.00975
   D106       3.13283   0.00052   0.00000   0.00453   0.00447   3.13730
   D107      -0.00815   0.00014   0.00000   0.00070   0.00074  -0.00741
   D108       3.13750  -0.00006   0.00000  -0.00057  -0.00056   3.13694
   D109       3.12725   0.00021   0.00000   0.00082   0.00085   3.12810
   D110      -0.01028   0.00002   0.00000  -0.00046  -0.00045  -0.01073
   D111      -0.00839  -0.00016   0.00000  -0.00127  -0.00128  -0.00967
   D112      -3.13928  -0.00027   0.00000  -0.00225  -0.00226  -3.14154
   D113       3.12915   0.00003   0.00000  -0.00001   0.00001   3.12915
   D114      -0.00174  -0.00008   0.00000  -0.00099  -0.00098  -0.00272
   D115       0.00429   0.00022   0.00000   0.00205   0.00208   0.00637
   D116      -3.13409   0.00011   0.00000   0.00115   0.00120  -3.13289
   D117      -3.14046   0.00025   0.00000   0.00229   0.00229  -3.13817
   D118       0.00435   0.00015   0.00000   0.00138   0.00141   0.00575
   D119       0.00959   0.00013   0.00000   0.00071   0.00073   0.01033
   D120      -3.13999   0.00024   0.00000   0.00222   0.00223  -3.13777
   D121      -3.11381  -0.00020   0.00000  -0.00308  -0.00308  -3.11688
   D122       0.01979  -0.00009   0.00000  -0.00158  -0.00158   0.01821
   D123       0.00752   0.00006   0.00000   0.00064   0.00062   0.00814
   D124       3.13840   0.00015   0.00000   0.00157   0.00157   3.13997
   D125      -3.12608  -0.00005   0.00000  -0.00086  -0.00086  -3.12694
   D126       0.00480   0.00005   0.00000   0.00008   0.00009   0.00489
         Item               Value     Threshold  Converged?
 Maximum Force            0.066268     0.000450     NO 
 RMS     Force            0.009751     0.000300     NO 
 Maximum Displacement     0.371727     0.001800     NO 
 RMS     Displacement     0.083945     0.001200     NO 
 Predicted change in Energy=-3.462624D-02
 Lowest energy point so far.  Saving SCF results.
 GradGradGradGradGradGradGradGradGradGradGradGradGradGradGradGradGradGrad

 Leave Link  103 at Wed Aug 28 19:32:00 2019, MaxMem=   536870912 cpu:         1.4
 (Enter /pbs_home/pkowalski/g09d01/g09/l202.exe)
                          Input orientation:                          
 ---------------------------------------------------------------------
 Center     Atomic      Atomic             Coordinates (Angstroms)
 Number     Number       Type             X           Y           Z
 ---------------------------------------------------------------------
      1          6           0       -1.818081   -0.264457   -0.663570
      2          6           0       -3.093929    0.311690   -1.058185
      3          6           0       -3.899693   -0.761801   -1.421681
      4          8           0       -3.225928   -1.924311   -1.308520
      5          6           0       -1.974084   -1.648073   -0.897714
      6          6           0       -5.215345   -0.611624   -1.844892
      7          6           0       -0.630127    0.442299   -0.187565
      8          6           0       -0.331101    1.851568   -0.623630
      9          6           0        0.313123    0.039103    0.716214
     10          6           0        1.169601    1.943166   -0.389068
     11          6           0        1.362091    1.112524    0.872582
     12          9           0       -0.985715    2.747128    0.172816
     13          9           0       -0.642553    2.112578   -1.919059
     14          9           0        1.802189    1.315120   -1.417898
     15          9           0        1.644915    3.207405   -0.301130
     16          9           0        2.643753    0.677586    0.966455
     17          9           0        1.091845    1.854742    1.982826
     18          6           0       -0.841145   -1.510403    2.394604
     19          6           0        0.263209   -1.115625    1.613511
     20          6           0       -2.162839   -0.864512    2.565498
     21          1           0       -2.314044   -0.613401    3.630833
     22          1           0       -2.973381   -1.545167    2.249064
     23          1           0       -2.219331    0.065794    1.986699
     24          6           0       -0.976971   -2.742972   -0.890385
     25          1           0       -1.232883   -3.506003   -0.133942
     26          1           0        0.031046   -2.354994   -0.703602
     27          1           0       -0.968073   -3.228119   -1.883379
     28          6           0       -5.723245    0.685346   -1.896611
     29          6           0        1.317725   -2.044203    1.984382
     30          6           0        0.748238   -2.913792    2.909743
     31          8           0       -0.540394   -2.590200    3.140553
     32          6           0        1.447712   -3.966281    3.489205
     33          6           0       -4.926462    1.785808   -1.528400
     34          6           0       -3.608812    1.613599   -1.102675
     35          1           0       -3.015929    2.475811   -0.816039
     36          1           0       -6.749083    0.845019   -2.224948
     37          1           0       -5.345606    2.790010   -1.573550
     38          1           0       -5.819977   -1.472616   -2.125699
     39          6           0        2.644679   -2.233898    1.578733
     40          6           0        3.364605   -3.283720    2.150804
     41          6           0        2.775010   -4.139458    3.100384
     42          1           0        4.399223   -3.446628    1.852054
     43          1           0        3.356546   -4.952758    3.531707
     44          1           0        0.974891   -4.627285    4.213964
     45          1           0        3.110489   -1.600037    0.831831
 ---------------------------------------------------------------------
                    Distance matrix (angstroms):
                    1          2          3          4          5
     1  C    0.000000
     2  C    1.454459   0.000000
     3  C    2.270505   1.390600   0.000000
     4  O    2.270046   2.253839   1.348404   0.000000
     5  C    1.411933   2.262846   2.183572   1.346173   0.000000
     6  C    3.613509   2.443732   1.390180   2.443077   3.532300
     7  C    1.461958   2.616363   3.696344   3.687217   2.584606
     8  C    2.586554   3.192691   4.494600   4.806907   3.875823
     9  C    2.556948   3.851077   4.791644   4.525419   3.268431
    10  C    3.724942   4.613797   5.837883   5.926504   4.799842
    11  C    3.790691   4.921921   6.038469   5.918572   4.678131
    12  F    3.234504   3.448374   4.831798   5.388437   4.630410
    13  F    2.934010   3.161258   4.372460   4.831466   4.118084
    14  F    4.021247   5.010812   6.068367   5.982294   4.828182
    15  F    4.917065   5.604903   6.910348   7.146639   6.085124
    16  F    4.842767   6.095411   7.112785   6.811647   5.496202
    17  F    4.467895   5.399024   6.584255   6.614935   5.474226
    18  C    3.443721   4.507416   4.947640   4.423984   3.484518
    19  C    3.200212   4.521676   5.164042   4.622371   3.405178
    20  C    3.302395   3.921920   4.350265   4.154678   3.555762
    21  H    4.337008   4.842613   5.297566   5.191072   4.657667
    22  H    3.385022   3.794778   3.866016   3.586632   3.303241
    23  H    2.700739   3.177531   3.889162   3.978972   3.364123
    24  C    2.627157   3.720299   3.570661   2.429578   1.480909
    25  H    3.336253   4.346549   4.037424   2.802429   2.141175
    26  H    2.791276   4.123396   4.301698   3.340552   2.134938
    27  H    3.315681   4.210754   3.858793   2.669885   2.116633
    28  C    4.203905   2.784939   2.375950   3.659612   4.527565
    29  C    4.473526   5.854070   6.361389   5.612696   4.393109
    30  C    5.135518   6.396126   6.707873   5.879354   4.848692
    31  O    4.638202   5.707092   5.953310   5.239250   4.387559
    32  C    6.450926   7.720510   7.936008   7.002193   6.027258
    33  C    3.822767   2.398397   2.748810   4.087194   4.572291
    34  C    2.631848   1.400733   2.414313   3.564518   3.654156
    35  H    2.994520   2.179023   3.410275   4.432574   4.254237
    36  H    5.289954   3.873748   3.368402   4.574019   5.547763
    37  H    4.754079   3.387879   3.837850   5.175723   5.614312
    38  H    4.428616   3.428509   2.165269   2.756974   4.040994
    39  C    5.368692   6.809182   7.348357   6.549511   5.273419
    40  C    6.625473   8.058364   8.478959   7.566375   6.361635
    41  C    7.090802   8.458773   8.741241   7.768948   6.689221
    42  H    7.423574   8.873655   9.316525   8.393426   7.170430
    43  H    8.145998   9.507373   9.734124   8.713682   7.678303
    44  H    7.115146   8.291219   8.394285   7.446527   6.610704
    45  H    5.320790   6.761779   7.411047   6.696002   5.370896
                    6          7          8          9         10
     6  C    0.000000
     7  C    4.988157   0.000000
     8  C    5.604876   1.505193   0.000000
     9  C    6.127533   1.367151   2.344192   0.000000
    10  C    7.029503   2.352069   1.521682   2.362342   0.000000
    11  C    7.322569   2.354155   2.377338   1.508979   1.522754
    12  F    5.765598   2.359778   1.365604   3.052157   2.368007
    13  F    5.323270   2.405839   1.357669   3.486729   2.377704
    14  F    7.289750   2.862114   2.338710   2.898270   1.361287
    15  F    8.001959   3.582530   2.418044   3.584243   1.353497
    16  F    8.445777   3.479283   3.571605   2.429427   2.369021
    17  F    7.779141   3.109788   2.969579   2.346755   2.374814
    18  C    6.157495   3.244252   4.546727   2.559355   4.870223
    19  C    6.498394   2.543433   3.763275   1.463226   3.766706
    20  C    5.369663   3.411205   4.571968   3.219746   5.264758
    21  H    6.196863   4.304677   5.301753   3.977785   5.901815
    22  H    4.760081   3.921482   5.174149   3.957354   6.024326
    23  H    4.910813   2.719329   3.683506   2.833402   4.544630
    24  C    4.839168   3.280276   4.647376   3.461999   5.178705
    25  H    5.211985   3.994406   5.454958   3.959883   5.960744
    26  H    5.645042   2.920324   4.222879   2.797703   4.457513
    27  H    4.988672   4.057334   5.272183   4.367388   5.791788
    28  C    1.393832   5.377710   5.661781   6.609253   7.167017
    29  C    7.706921   3.833298   4.969647   2.637734   4.642663
    30  C    7.966860   4.770383   6.029789   3.704117   5.886403
    31  O    7.115095   4.503384   5.825991   3.676839   5.994474
    32  C    9.170749   6.105049   7.343497   5.001987   7.073890
    33  C    2.435426   4.696952   4.684045   5.961755   6.203614
    34  C    2.843142   3.328954   3.321069   4.600975   4.842632
    35  H    3.927878   3.197218   2.763150   4.400901   4.240834
    36  H    2.149093   6.461790   6.690878   7.692508   8.202557
    37  H    3.414925   5.446875   5.189247   6.695650   6.675932
    38  H    1.088917   5.861554   6.590460   6.926520   7.971052
    39  C    8.725420   4.583251   5.513320   3.368475   4.847263
    40  C    9.834695   5.942143   6.908466   4.733999   6.212031
    41  C   10.037287   6.587720   7.707697   5.404213   7.193881
    42  H   10.683846   6.676688   7.521692   5.489687   6.671055
    43  H   11.010476   7.670279   8.784328   6.489076   8.228546
    44  H    9.547475   6.902914   8.190450   5.869188   8.024752
    45  H    8.801211   4.382067   5.086894   3.244288   4.220418
                   11         12         13         14         15
    11  C    0.000000
    12  F    2.945131   0.000000
    13  F    3.579381   2.212771   0.000000
    14  F    2.341160   3.514744   2.619898   0.000000
    15  F    2.417874   2.712322   3.008130   2.202873   0.000000
    16  F    1.356702   4.252753   4.602739   2.607646   3.000739
    17  F    1.362557   2.896334   4.277771   3.515779   2.711464
    18  C    3.748406   4.804562   5.636765   5.431939   5.975382
    19  C    2.592521   4.307699   4.870396   4.179285   4.925804
    20  C    4.381754   4.489376   5.593353   6.028241   6.268737
    21  H    4.909249   5.001549   6.405166   6.793545   6.762562
    22  H    5.268239   5.165793   6.015406   6.665877   7.100639
    23  H    3.894032   3.464323   4.683002   5.415230   5.480536
    24  C    4.841912   5.592108   4.974573   4.946727   6.529050
    25  H    5.392381   6.265528   5.924828   5.839814   7.306129
    26  H    4.034814   5.275752   4.678704   4.137258   5.805759
    27  H    5.645012   6.319163   5.350727   5.341539   7.123705
    28  C    7.619245   5.565758   5.277398   7.566898   7.949598
    29  C    3.347087   5.616446   6.029791   4.805754   5.736724
    30  C    4.553906   6.522529   7.107463   6.141904   6.970135
    31  O    4.740601   6.123140   6.908418   6.443500   7.087522
    32  C    5.713870   7.873364   8.400658   7.217930   8.115867
    33  C    6.764904   4.398609   4.314079   6.745999   6.834481
    34  C    5.372392   3.129281   3.116754   5.428387   5.548363
    35  H    4.886415   2.274470   2.642254   4.992364   4.745927
    36  H    8.686621   6.525618   6.244196   8.602126   8.929789
    37  H    7.334216   4.696837   4.764137   7.300035   7.117630
    38  H    8.200899   6.816120   6.300956   8.146771   8.997569
    39  C    3.652700   6.321945   6.475515   4.720711   5.843047
    40  C    4.997086   7.694729   7.857553   6.027114   7.148707
    41  C    5.877308   8.374889   8.715647   7.149382   8.174583
    42  H    5.565016   8.377351   8.399141   6.333357   7.516553
    43  H    6.916389   9.456513   9.778682   8.136394   9.176523
    44  H    6.652831   8.634629   9.255045   8.228880   9.067380
    45  H    3.227467   6.009246   5.952834   3.907822   5.151991
                   16         17         18         19         20
    16  F    0.000000
    17  F    2.197071   0.000000
    18  C    4.355619   3.902591   0.000000
    19  C    3.049799   3.105819   1.409097   0.000000
    20  C    5.295123   4.280984   1.480964   2.618215   0.000000
    21  H    5.774539   4.517492   2.121864   3.311200   1.104924
    22  H    6.175589   5.306254   2.137480   3.326251   1.104717
    23  H    5.006473   3.763541   2.133115   2.774531   1.097119
    24  C    5.315798   5.802957   3.511243   3.233543   4.108287
    25  H    5.808751   6.214713   3.244907   3.317498   3.889637
    26  H    4.337265   5.105298   3.327602   2.637982   4.209714
    27  H    6.035012   6.710162   4.611702   4.266958   5.177511
    28  C    8.843295   7.928618   6.860812   7.169525   5.915148
    29  C    3.194160   3.905483   2.261403   1.453206   3.720712
    30  C    4.501926   4.869924   2.181974   2.269114   3.576650
    31  O    5.054099   4.874633   1.346422   2.269803   2.437419
    32  C    5.418513   6.023299   3.531056   3.612135   4.848740
    33  C    8.047398   6.968033   6.553227   6.724776   5.605517
    34  C    6.652217   5.628023   5.445212   5.460666   4.656970
    35  H    6.200233   5.009309   5.561278   5.436347   4.829111
    36  H    9.921615   8.955727   7.860788   8.231046   6.848686
    37  H    8.645451   7.413725   7.384441   7.541230   6.373167
    38  H    9.263882   8.701987   6.724830   7.149426   5.979280
    39  C    2.975168   4.392216   3.652404   2.631187   5.095209
    40  C    4.196934   5.621160   4.570823   3.822038   6.047907
    41  C    5.270179   6.325536   4.526216   4.202797   5.949262
    42  H    4.568928   6.249830   5.612912   4.753640   7.087805
    43  H    6.228110   7.339616   5.546479   5.288838   6.936204
    44  H    6.439959   6.856262   4.040175   4.427257   5.169260
    45  H    2.328848   4.163557   4.250377   2.992104   5.599517
                   21         22         23         24         25
    21  H    0.000000
    22  H    1.792261   0.000000
    23  H    1.781419   1.797949   0.000000
    24  C    5.173417   3.908520   4.208353   0.000000
    25  H    4.869249   3.543012   4.269418   1.104496   0.000000
    26  H    5.226846   4.289597   4.261705   1.096135   1.801901
    27  H    6.249394   4.891899   5.233833   1.105208   1.791054
    28  C    6.622842   5.451932   5.267006   5.940789   6.390443
    29  C    4.236477   4.328127   4.118599   3.744088   3.623501
    30  C    3.897350   4.019961   4.305393   4.176900   3.679616
    31  O    2.700729   2.793971   3.347314   4.057388   3.469950
    32  C    5.041098   5.190935   5.653526   5.153288   4.530413
    33  C    6.260881   5.401773   4.758459   6.042797   6.602296
    34  C    5.389068   4.649272   3.724324   5.094249   5.726588
    35  H    5.459903   5.056177   3.781282   5.603443   6.279061
    36  H    7.489108   6.323424   6.234084   6.926183   7.330222
    37  H    6.918033   6.247686   5.465375   7.082767   7.656811
    38  H    6.794666   5.219859   5.678307   5.156988   5.398444
    39  C    5.605894   5.699674   5.395703   4.412713   4.425719
    40  C    6.447335   6.572845   6.513564   5.328275   5.138713
    41  C    6.213929   6.363890   6.623283   5.652766   5.188963
    42  H    7.500612   7.624202   7.494031   6.076146   5.972296
    43  H    7.141109   7.302386   7.659199   6.573995   6.049210
    44  H    5.221915   5.380440   6.098258   5.780551   5.003581
    45  H    6.183318   6.247002   5.702254   4.580356   4.840486
                   26         27         28         29         30
    26  H    0.000000
    27  H    1.775516   0.000000
    28  C    6.616555   6.158494   0.000000
    29  C    2.996231   4.646085   8.490454   0.000000
    30  C    3.725974   5.100838   8.828076   1.391687   0.000000
    31  O    3.893507   5.082297   7.934996   2.255538   1.348540
    32  C    4.709864   5.936797  10.102835   2.444539   1.390242
    33  C    6.511791   6.397993   1.407643   8.123946   8.601487
    34  C    5.399774   5.570030   2.441888   6.868785   7.455244
    35  H    5.712563   6.153677   3.420959   6.859551   7.556337
    36  H    7.650145   7.080056   1.088872   9.546699   9.833795
    37  H    7.492414   7.448266   2.162543   8.968193   9.474609
    38  H    6.085673   5.165413   2.172242   8.256287   8.400841
    39  C    3.472002   5.101634   9.519567   1.400479   2.414607
    40  C    4.485843   5.920289  10.710932   2.398711   2.749220
    41  C    5.018363   6.299135  10.975838   2.785539   2.376216
    42  H    5.177260   6.542864  11.558116   3.388205   3.838269
    43  H    5.978727   7.141419  11.987388   3.874364   3.368604
    44  H    5.498782   6.550601  10.508482   3.429414   2.165276
    45  H    3.522853   5.163108   9.523772   2.177076   3.409384
                   31         32         33         34         35
    31  O    0.000000
    32  C    2.442893   0.000000
    33  C    7.757974   9.944495   0.000000
    34  C    6.715065   8.819799   1.395385   0.000000
    35  H    6.888204   8.942022   2.152604   1.084933   0.000000
    36  H    8.895906  11.089977   2.166150   3.422209   4.310562
    37  H    8.617394  10.836426   1.089102   2.149911   2.469806
    38  H    7.540318   9.516555   3.431102   3.931991   5.016769
    39  C    3.565238   2.843199   9.117812   7.816606   7.743305
    40  C    4.087737   2.435505  10.391268   9.121261   9.093160
    41  C    3.659743   1.393876  10.763229   9.566429   9.624714
    42  H    5.176245   3.414926  11.214913   9.922951   9.857914
    43  H    4.573929   2.149091  11.816141  10.635354  10.709574
    44  H    2.756450   1.088927  10.436881   9.392850   9.575048
    45  H    4.431655   3.927541   9.034779   7.695374   7.540624
                   36         37         38         39         40
    36  H    0.000000
    37  H    2.485369   0.000000
    38  H    2.498903   4.324336   0.000000
    39  C   10.592000   9.950939   9.271072   0.000000
    40  C   11.767768  11.252946  10.291994   1.395595   0.000000
    41  C   11.996354  11.653651  10.406623   2.442041   1.407697
    42  H   12.622396  12.066156  11.142320   2.150312   1.089140
    43  H   12.995269  12.717766  11.328116   3.422435   2.166251
    44  H   11.448383  11.334031   9.813944   3.932039   3.431112
    45  H   10.608174   9.826695   9.408319   1.084722   2.153846
                   41         42         43         44         45
    41  C    0.000000
    42  H    2.162501   0.000000
    43  H    1.088890   2.485324   0.000000
    44  H    2.172203   4.324190   2.498738   0.000000
    45  H    3.421628   2.472162   4.311683   5.016357   0.000000
 Stoichiometry    C23H14F6O2
 Framework group  C1[X(C23H14F6O2)]
 Deg. of freedom   129
 Full point group                 C1      NOp   1
 RotChk:  IX=0 Diff= 1.78D-02
 Largest Abelian subgroup         C1      NOp   1
 Largest concise Abelian subgroup C1      NOp   1
                         Standard orientation:                         
 ---------------------------------------------------------------------
 Center     Atomic      Atomic             Coordinates (Angstroms)
 Number     Number       Type             X           Y           Z
 ---------------------------------------------------------------------
      1          6           0       -1.497669   -0.557044   -0.438157
      2          6           0       -2.898447   -0.752058   -0.098682
      3          6           0       -3.231711   -2.016682   -0.571364
      4          8           0       -2.176475   -2.590878   -1.183712
      5          6           0       -1.146928   -1.724187   -1.151117
      6          6           0       -4.496206   -2.573426   -0.417444
      7          6           0       -0.665356    0.610236   -0.151744
      8          6           0       -1.261118    1.988270   -0.043585
      9          6           0        0.672239    0.673234    0.123891
     10          6           0       -0.056629    2.875863   -0.320897
     11          6           0        1.082208    2.109535    0.338324
     12          9           0       -1.725649    2.209946    1.221304
     13          9           0       -2.264665    2.232834   -0.924690
     14          9           0        0.159628    2.895383   -1.664754
     15          9           0       -0.192049    4.151684    0.110261
     16          9           0        2.274324    2.470729   -0.199301
     17          9           0        1.130349    2.374588    1.673985
     18          6           0        1.319531   -1.505484    1.300538
     19          6           0        1.581461   -0.432985    0.424929
     20          6           0        0.142782   -1.762210    2.162286
     21          1           0        0.465487   -1.818641    3.217528
     22          1           0       -0.336701   -2.720153    1.892398
     23          1           0       -0.588781   -0.949314    2.074618
     24          6           0        0.067909   -2.043066   -1.935706
     25          1           0        0.585017   -2.927176   -1.522351
     26          1           0        0.753393   -1.188157   -1.963160
     27          1           0       -0.225284   -2.268058   -2.977291
     28          6           0       -5.452963   -1.806558    0.245351
     29          6           0        2.953858   -0.644177   -0.003712
     30          6           0        3.367325   -1.819749    0.615859
     31          8           0        2.382531   -2.327571    1.384532
     32          6           0        4.632584   -2.366398    0.434016
     33          6           0       -5.135463   -0.526031    0.736170
     34          6           0       -3.858849    0.013657    0.574640
     35          1           0       -3.634546    0.999431    0.968363
     36          1           0       -6.456130   -2.206567    0.384251
     37          1           0       -5.898241    0.053863    1.253891
     38          1           0       -4.726857   -3.565832   -0.801722
     39          6           0        3.821541    0.021897   -0.878248
     40          6           0        5.097223   -0.509788   -1.072235
     41          6           0        5.502087   -1.689534   -0.419629
     42          1           0        5.789040   -0.005415   -1.745453
     43          1           0        6.502152   -2.085990   -0.588079
     44          1           0        4.927842   -3.286132    0.936682
     45          1           0        3.521269    0.919347   -1.408382
 ---------------------------------------------------------------------
 Rotational constants (GHZ):      0.2212122      0.1288852      0.0949498
 Leave Link  202 at Wed Aug 28 19:32:00 2019, MaxMem=   536870912 cpu:         0.0
 (Enter /pbs_home/pkowalski/g09d01/g09/l301.exe)
 Basis read from rwf:  (5D, 7F)
 No pseudopotential information found on rwf file.
 There are   535 symmetry adapted cartesian basis functions of A   symmetry.
 There are   504 symmetry adapted basis functions of A   symmetry.
   504 basis functions,   873 primitive gaussians,   535 cartesian basis functions
   111 alpha electrons      111 beta electrons
       nuclear repulsion energy      3304.5842607866 Hartrees.
 IExCor= 1009 DFT=T Ex+Corr=PBE1PBE ExCW=0 ScaHFX=  0.250000
 ScaDFX=  0.750000  0.750000  1.000000  1.000000 ScalE2=  1.000000  1.000000
 IRadAn=      0 IRanWt=     -1 IRanGd=            0 ICorTp=0 IEmpDi=131
 NAtoms=   45 NActive=   45 NUniq=   45 SFac= 1.00D+00 NAtFMM=   60 NAOKFM=F Big=F
 Integral buffers will be    131072 words long.
 Raffenetti 2 integral format.
 Two-electron integral symmetry is turned on.
 R6Disp:  Grimme-D3 Dispersion energy=       -0.0345445814 Hartrees.
 Nuclear repulsion after empirical dispersion term =     3304.5497162051 Hartrees.
 No density basis found on file   724.
 Leave Link  301 at Wed Aug 28 19:32:01 2019, MaxMem=   536870912 cpu:         0.6
 (Enter /pbs_home/pkowalski/g09d01/g09/l302.exe)
 NPDir=0 NMtPBC=     1 NCelOv=     1 NCel=       1 NClECP=     1 NCelD=      1
         NCelK=      1 NCelE2=     1 NClLst=     1 CellRange=     0.0.
 One-electron integrals computed using PRISM.
 NBasis=   504 RedAO= T EigKep=  2.45D-04  NBF=   504
 NBsUse=   504 1.00D-06 EigRej= -1.00D+00 NBFU=   504
 Precomputing XC quadrature grid using
 IXCGrd= 4 IRadAn=           0 IRanWt=          -1 IRanGd=           0 AccXCQ= 0.00D+00.
 Generated NRdTot=       0 NPtTot=           0 NUsed=           0 NTot=          32
 NSgBfM=   524   524   524   524   524 MxSgAt=    45 MxSgA2=    45.
 Leave Link  302 at Wed Aug 28 19:32:02 2019, MaxMem=   536870912 cpu:         9.7
 (Enter /pbs_home/pkowalski/g09d01/g09/l303.exe)
 DipDrv:  MaxL=1.
 Leave Link  303 at Wed Aug 28 19:32:02 2019, MaxMem=   536870912 cpu:         1.1
 (Enter /pbs_home/pkowalski/g09d01/g09/l401.exe)
 Initial guess from the checkpoint file:  "dae0097freq_open_pbe0_air_D3.chk"
 B after Tr=     0.000000    0.000000    0.000000
         Rot=    0.999990    0.002026   -0.003499   -0.001651 Ang=   0.50 deg.
 Guess basis will be translated and rotated to current coordinates.
 JPrj=2 DoOrth=T DoCkMO=T.
 Generating alternative initial guess.
 ExpMin= 1.22D-01 ExpMax= 2.89D+03 ExpMxC= 4.35D+02 IAcc=1 IRadAn=         1 AccDes= 0.00D+00
 Harris functional with IExCor= 1009 and IRadAn=       1 diagonalized for initial guess.
 HarFok:  IExCor= 1009 AccDes= 0.00D+00 IRadAn=         1 IDoV= 1 UseB2=F ITyADJ=14
 ICtDFT=  3500011 ScaDFX=  1.000000  1.000000  1.000000  1.000000
 FoFCou: FMM=F IPFlag=           0 FMFlag=      100000 FMFlg1=           0
         NFxFlg=           0 DoJE=T BraDBF=F KetDBF=T FulRan=T
         wScrn=  0.000000 ICntrl=     500 IOpCl=  0 I1Cent=   200000004 NGrid=           0
         NMat0=    1 NMatS0=      1 NMatT0=    0 NMatD0=    1 NMtDS0=    0 NMtDT0=    0
 Petite list used in FoFCou.
 Harris En= -1631.66574771508    
 Leave Link  401 at Wed Aug 28 19:32:05 2019, MaxMem=   536870912 cpu:        25.9
 (Enter /pbs_home/pkowalski/g09d01/g09/l502.exe)
 Closed shell SCF:
 Using DIIS extrapolation, IDIIS=  1040.
 Integral symmetry usage will be decided dynamically.
 IVT=      885537 IEndB=      885537 NGot=   536870912 MDV=   536288776
 LenX=   536288776 LenY=   536002016
 Requested convergence on RMS density matrix=1.00D-08 within 128 cycles.
 Requested convergence on MAX density matrix=1.00D-06.
 Requested convergence on             energy=1.00D-06.
 No special actions if energy rises.
 Fock matrices will be formed incrementally for  20 cycles.
 Integral accuracy reduced to 1.0D-05 until final iterations.

 Cycle   1  Pass 0  IDiag  1:
 FoFJK:  IHMeth= 1 ICntrl=       0 DoSepK=F KAlg= 0 I1Cent=   0 FoldK=F
 IRaf= 750000000 NMat=   1 IRICut=       1 DoRegI=T DoRafI=F ISym2E= 0.
 FoFCou: FMM=F IPFlag=           0 FMFlag=      100000 FMFlg1=           0
         NFxFlg=           0 DoJE=F BraDBF=F KetDBF=F FulRan=T
         wScrn=  0.000000 ICntrl=       0 IOpCl=  0 I1Cent=           0 NGrid=           0
         NMat0=    1 NMatS0=      1 NMatT0=    0 NMatD0=    1 NMtDS0=    0 NMtDT0=    0
 Symmetry not used in FoFCou.
 E= -1631.44425603004    
 DIIS: error= 4.21D-03 at cycle   1 NSaved=   1.
 NSaved= 1 IEnMin= 1 EnMin= -1631.44425603004     IErMin= 1 ErrMin= 4.21D-03
 ErrMax= 4.21D-03  0.00D+00 EMaxC= 1.00D-01 BMatC= 2.05D-02 BMatP= 2.05D-02
 IDIUse=3 WtCom= 9.58D-01 WtEn= 4.21D-02
 Coeff-Com:  0.100D+01
 Coeff-En:   0.100D+01
 Coeff:      0.100D+01
 Gap=     0.516 Goal=   None    Shift=    0.000
 GapD=    0.516 DampG=2.000 DampE=1.000 DampFc=2.0000 IDamp=-1.
 RMSDP=6.91D-04 MaxDP=2.33D-02              OVMax= 2.58D-02

 Cycle   2  Pass 0  IDiag  1:
 RMSU=  6.91D-04    CP:  1.00D+00
 E= -1631.47083835829     Delta-E=       -0.026582328243 Rises=F Damp=F
 DIIS: error= 1.10D-03 at cycle   2 NSaved=   2.
 NSaved= 2 IEnMin= 2 EnMin= -1631.47083835829     IErMin= 2 ErrMin= 1.10D-03
 ErrMax= 1.10D-03  0.00D+00 EMaxC= 1.00D-01 BMatC= 1.43D-03 BMatP= 2.05D-02
 IDIUse=3 WtCom= 9.89D-01 WtEn= 1.10D-02
 Coeff-Com:  0.562D-01 0.944D+00
 Coeff-En:   0.000D+00 0.100D+01
 Coeff:      0.556D-01 0.944D+00
 Gap=     0.156 Goal=   None    Shift=    0.000
 RMSDP=2.10D-04 MaxDP=1.09D-02 DE=-2.66D-02 OVMax= 1.58D-02

 Cycle   3  Pass 0  IDiag  1:
 RMSU=  2.10D-04    CP:  1.00D+00  9.92D-01
 E= -1631.47005729004     Delta-E=        0.000781068241 Rises=F Damp=F
 DIIS: error= 2.25D-03 at cycle   3 NSaved=   3.
 NSaved= 3 IEnMin= 2 EnMin= -1631.47083835829     IErMin= 2 ErrMin= 1.10D-03
 ErrMax= 2.25D-03  0.00D+00 EMaxC= 1.00D-01 BMatC= 2.57D-03 BMatP= 1.43D-03
 IDIUse=3 WtCom= 1.74D-01 WtEn= 8.26D-01
 Coeff-Com: -0.308D-01 0.590D+00 0.441D+00
 Coeff-En:   0.000D+00 0.597D+00 0.403D+00
 Coeff:     -0.536D-02 0.596D+00 0.409D+00
 Gap=     0.156 Goal=   None    Shift=    0.000
 RMSDP=1.35D-04 MaxDP=6.77D-03 DE= 7.81D-04 OVMax= 9.97D-03

 Cycle   4  Pass 0  IDiag  1:
 RMSU=  5.50D-05    CP:  1.00D+00  1.03D+00  4.27D-01
 E= -1631.47235851598     Delta-E=       -0.002301225939 Rises=F Damp=F
 DIIS: error= 2.76D-04 at cycle   4 NSaved=   4.
 NSaved= 4 IEnMin= 4 EnMin= -1631.47235851598     IErMin= 4 ErrMin= 2.76D-04
 ErrMax= 2.76D-04  0.00D+00 EMaxC= 1.00D-01 BMatC= 5.43D-05 BMatP= 1.43D-03
 IDIUse=3 WtCom= 9.97D-01 WtEn= 2.76D-03
 Coeff-Com: -0.187D-01 0.238D+00 0.199D+00 0.582D+00
 Coeff-En:   0.000D+00 0.000D+00 0.000D+00 0.100D+01
 Coeff:     -0.186D-01 0.237D+00 0.198D+00 0.583D+00
 Gap=     0.156 Goal=   None    Shift=    0.000
 RMSDP=2.85D-05 MaxDP=1.23D-03 DE=-2.30D-03 OVMax= 2.86D-03

 Cycle   5  Pass 0  IDiag  1:
 RMSU=  2.39D-05    CP:  1.00D+00  1.04D+00  4.46D-01  7.29D-01
 E= -1631.47239640882     Delta-E=       -0.000037892835 Rises=F Damp=F
 DIIS: error= 1.09D-04 at cycle   5 NSaved=   5.
 NSaved= 5 IEnMin= 5 EnMin= -1631.47239640882     IErMin= 5 ErrMin= 1.09D-04
 ErrMax= 1.09D-04  0.00D+00 EMaxC= 1.00D-01 BMatC= 1.40D-05 BMatP= 5.43D-05
 IDIUse=3 WtCom= 9.99D-01 WtEn= 1.09D-03
 Coeff-Com: -0.637D-02 0.512D-01 0.519D-01 0.346D+00 0.557D+00
 Coeff-En:   0.000D+00 0.000D+00 0.000D+00 0.219D+00 0.781D+00
 Coeff:     -0.636D-02 0.512D-01 0.519D-01 0.346D+00 0.557D+00
 Gap=     0.156 Goal=   None    Shift=    0.000
 RMSDP=1.40D-05 MaxDP=5.00D-04 DE=-3.79D-05 OVMax= 1.70D-03

 Cycle   6  Pass 0  IDiag  1:
 RMSU=  1.02D-05    CP:  1.00D+00  1.04D+00  4.51D-01  8.02D-01  6.40D-01
 E= -1631.47240719609     Delta-E=       -0.000010787274 Rises=F Damp=F
 DIIS: error= 3.67D-05 at cycle   6 NSaved=   6.
 NSaved= 6 IEnMin= 6 EnMin= -1631.47240719609     IErMin= 6 ErrMin= 3.67D-05
 ErrMax= 3.67D-05  0.00D+00 EMaxC= 1.00D-01 BMatC= 2.17D-06 BMatP= 1.40D-05
 IDIUse=1 WtCom= 1.00D+00 WtEn= 0.00D+00
 Coeff-Com: -0.553D-03-0.107D-01-0.269D-02 0.106D+00 0.335D+00 0.573D+00
 Coeff:     -0.553D-03-0.107D-01-0.269D-02 0.106D+00 0.335D+00 0.573D+00
 Gap=     0.156 Goal=   None    Shift=    0.000
 RMSDP=4.85D-06 MaxDP=2.47D-04 DE=-1.08D-05 OVMax= 6.34D-04

 Initial convergence to 1.0D-05 achieved.  Increase integral accuracy.
 Cycle   7  Pass 1  IDiag  1:
 E= -1631.47268042209     Delta-E=       -0.000273225995 Rises=F Damp=F
 DIIS: error= 1.65D-04 at cycle   1 NSaved=   1.
 NSaved= 1 IEnMin= 1 EnMin= -1631.47268042209     IErMin= 1 ErrMin= 1.65D-04
 ErrMax= 1.65D-04  0.00D+00 EMaxC= 1.00D-01 BMatC= 9.24D-06 BMatP= 9.24D-06
 IDIUse=3 WtCom= 9.98D-01 WtEn= 1.65D-03
 Coeff-Com:  0.100D+01
 Coeff-En:   0.100D+01
 Coeff:      0.100D+01
 Gap=     0.156 Goal=   None    Shift=    0.000
 RMSDP=4.85D-06 MaxDP=2.47D-04 DE=-2.73D-04 OVMax= 4.80D-04

 Cycle   8  Pass 1  IDiag  1:
 RMSU=  1.75D-04    CP:  1.00D+00
 E= -1631.47269002742     Delta-E=       -0.000009605337 Rises=F Damp=F
 DIIS: error= 1.38D-05 at cycle   2 NSaved=   2.
 NSaved= 2 IEnMin= 2 EnMin= -1631.47269002742     IErMin= 2 ErrMin= 1.38D-05
 ErrMax= 1.38D-05  0.00D+00 EMaxC= 1.00D-01 BMatC= 3.10D-07 BMatP= 9.24D-06
 IDIUse=1 WtCom= 1.00D+00 WtEn= 0.00D+00
 Coeff-Com:  0.383D-01 0.962D+00
 Coeff:      0.383D-01 0.962D+00
 Gap=     0.156 Goal=   None    Shift=    0.000
 RMSDP=4.61D-06 MaxDP=2.23D-04 DE=-9.61D-06 OVMax= 5.31D-04

 Cycle   9  Pass 1  IDiag  1:
 RMSU=  3.73D-06    CP:  1.00D+00  1.02D+00
 E= -1631.47268938344     Delta-E=        0.000000643982 Rises=F Damp=F
 DIIS: error= 2.63D-05 at cycle   3 NSaved=   3.
 NSaved= 3 IEnMin= 2 EnMin= -1631.47269002742     IErMin= 2 ErrMin= 1.38D-05
 ErrMax= 2.63D-05  0.00D+00 EMaxC= 1.00D-01 BMatC= 8.99D-07 BMatP= 3.10D-07
 IDIUse=1 WtCom= 1.00D+00 WtEn= 0.00D+00
 Coeff-Com: -0.709D-02 0.636D+00 0.371D+00
 Coeff:     -0.709D-02 0.636D+00 0.371D+00
 Gap=     0.156 Goal=   None    Shift=    0.000
 RMSDP=2.60D-06 MaxDP=1.41D-04 DE= 6.44D-07 OVMax= 3.95D-04

 Cycle  10  Pass 1  IDiag  1:
 RMSU=  1.12D-06    CP:  1.00D+00  1.02D+00  3.72D-01
 E= -1631.47269033534     Delta-E=       -0.000000951895 Rises=F Damp=F
 DIIS: error= 5.42D-06 at cycle   4 NSaved=   4.
 NSaved= 4 IEnMin= 4 EnMin= -1631.47269033534     IErMin= 4 ErrMin= 5.42D-06
 ErrMax= 5.42D-06  0.00D+00 EMaxC= 1.00D-01 BMatC= 1.98D-08 BMatP= 3.10D-07
 IDIUse=1 WtCom= 1.00D+00 WtEn= 0.00D+00
 Coeff-Com: -0.535D-02 0.339D+00 0.220D+00 0.447D+00
 Coeff:     -0.535D-02 0.339D+00 0.220D+00 0.447D+00
 Gap=     0.156 Goal=   None    Shift=    0.000
 RMSDP=4.44D-07 MaxDP=2.03D-05 DE=-9.52D-07 OVMax= 4.26D-05

 Cycle  11  Pass 1  IDiag  1:
 RMSU=  3.00D-07    CP:  1.00D+00  1.02D+00  4.23D-01  7.64D-01
 E= -1631.47269035427     Delta-E=       -0.000000018934 Rises=F Damp=F
 DIIS: error= 1.25D-06 at cycle   5 NSaved=   5.
 NSaved= 5 IEnMin= 5 EnMin= -1631.47269035427     IErMin= 5 ErrMin= 1.25D-06
 ErrMax= 1.25D-06  0.00D+00 EMaxC= 1.00D-01 BMatC= 9.05D-10 BMatP= 1.98D-08
 IDIUse=1 WtCom= 1.00D+00 WtEn= 0.00D+00
 Coeff-Com: -0.190D-02 0.106D+00 0.738D-01 0.221D+00 0.601D+00
 Coeff:     -0.190D-02 0.106D+00 0.738D-01 0.221D+00 0.601D+00
 Gap=     0.156 Goal=   None    Shift=    0.000
 RMSDP=1.24D-07 MaxDP=6.95D-06 DE=-1.89D-08 OVMax= 8.99D-06

 Cycle  12  Pass 1  IDiag  1:
 RMSU=  1.21D-07    CP:  1.00D+00  1.02D+00  4.22D-01  7.67D-01  9.16D-01
 E= -1631.47269035502     Delta-E=       -0.000000000750 Rises=F Damp=F
 DIIS: error= 3.32D-07 at cycle   6 NSaved=   6.
 NSaved= 6 IEnMin= 6 EnMin= -1631.47269035502     IErMin= 6 ErrMin= 3.32D-07
 ErrMax= 3.32D-07  0.00D+00 EMaxC= 1.00D-01 BMatC= 1.80D-10 BMatP= 9.05D-10
 IDIUse=1 WtCom= 1.00D+00 WtEn= 0.00D+00
 Coeff-Com: -0.251D-03 0.708D-02 0.728D-02 0.589D-01 0.344D+00 0.583D+00
 Coeff:     -0.251D-03 0.708D-02 0.728D-02 0.589D-01 0.344D+00 0.583D+00
 Gap=     0.156 Goal=   None    Shift=    0.000
 RMSDP=4.76D-08 MaxDP=1.78D-06 DE=-7.50D-10 OVMax= 4.30D-06

 Cycle  13  Pass 1  IDiag  1:
 RMSU=  3.07D-08    CP:  1.00D+00  1.02D+00  4.23D-01  7.85D-01  9.43D-01
                    CP:  7.55D-01
 E= -1631.47269035506     Delta-E=       -0.000000000035 Rises=F Damp=F
 DIIS: error= 9.85D-08 at cycle   7 NSaved=   7.
 NSaved= 7 IEnMin= 7 EnMin= -1631.47269035506     IErMin= 7 ErrMin= 9.85D-08
 ErrMax= 9.85D-08  0.00D+00 EMaxC= 1.00D-01 BMatC= 1.50D-11 BMatP= 1.80D-10
 IDIUse=1 WtCom= 1.00D+00 WtEn= 0.00D+00
 Coeff-Com:  0.665D-04-0.776D-02-0.431D-02 0.846D-02 0.112D+00 0.296D+00
 Coeff-Com:  0.596D+00
 Coeff:      0.665D-04-0.776D-02-0.431D-02 0.846D-02 0.112D+00 0.296D+00
 Coeff:      0.596D+00
 Gap=     0.156 Goal=   None    Shift=    0.000
 RMSDP=1.34D-08 MaxDP=5.70D-07 DE=-3.55D-11 OVMax= 1.43D-06

 Cycle  14  Pass 1  IDiag  1:
 RMSU=  9.43D-09    CP:  1.00D+00  1.02D+00  4.24D-01  7.89D-01  9.40D-01
                    CP:  7.93D-01  7.85D-01
 E= -1631.47269035509     Delta-E=       -0.000000000029 Rises=F Damp=F
 DIIS: error= 4.05D-08 at cycle   8 NSaved=   8.
 NSaved= 8 IEnMin= 8 EnMin= -1631.47269035509     IErMin= 8 ErrMin= 4.05D-08
 ErrMax= 4.05D-08  0.00D+00 EMaxC= 1.00D-01 BMatC= 1.49D-12 BMatP= 1.50D-11
 IDIUse=1 WtCom= 1.00D+00 WtEn= 0.00D+00
 Coeff-Com:  0.553D-04-0.475D-02-0.294D-02 0.578D-03 0.339D-01 0.113D+00
 Coeff-Com:  0.322D+00 0.537D+00
 Coeff:      0.553D-04-0.475D-02-0.294D-02 0.578D-03 0.339D-01 0.113D+00
 Coeff:      0.322D+00 0.537D+00
 Gap=     0.156 Goal=   None    Shift=    0.000
 RMSDP=3.88D-09 MaxDP=1.56D-07 DE=-2.91D-11 OVMax= 4.12D-07

 SCF Done:  E(RPBE1PBE) =  -1631.47269036     A.U. after   14 cycles
            NFock= 14  Conv=0.39D-08     -V/T= 2.0082
 KE= 1.618280651992D+03 PE=-1.043303739435D+04 EE= 3.878734335796D+03
 Leave Link  502 at Wed Aug 28 19:37:14 2019, MaxMem=   536870912 cpu:      2457.6
 (Enter /pbs_home/pkowalski/g09d01/g09/l701.exe)
 Compute integral first derivatives.
 ... and contract with generalized density number  0.
 R6Disp: Adding Grimme-D3 dispersion energy 1st derivatives to the gradient.
 Leave Link  701 at Wed Aug 28 19:37:14 2019, MaxMem=   536870912 cpu:         4.4
 (Enter /pbs_home/pkowalski/g09d01/g09/l702.exe)
 L702 exits ... SP integral derivatives will be done elsewhere.
 Leave Link  702 at Wed Aug 28 19:37:14 2019, MaxMem=   536870912 cpu:         0.2
 (Enter /pbs_home/pkowalski/g09d01/g09/l703.exe)
 Compute integral first derivatives, UseDBF=F ICtDFT=           0.
 Integral derivatives from FoFJK, PRISM(SPDF).
 Calling FoFJK, ICntrl=      2127 FMM=F ISym2X=0 I1Cent= 0 IOpClX= 0 NMat=1 NMatS=1 NMatT=0.
 FoFJK:  IHMeth= 1 ICntrl=    2127 DoSepK=F KAlg= 0 I1Cent=   0 FoldK=F
 IRaf=         0 NMat=   1 IRICut=       1 DoRegI=T DoRafI=F ISym2E= 0.
 FoFCou: FMM=F IPFlag=           0 FMFlag=      100000 FMFlg1=         800
         NFxFlg=           0 DoJE=F BraDBF=F KetDBF=F FulRan=T
         wScrn=  0.000000 ICntrl=    2127 IOpCl=  0 I1Cent=           0 NGrid=           0
         NMat0=    1 NMatS0=      1 NMatT0=    0 NMatD0=    1 NMtDS0=    0 NMtDT0=    0
 Symmetry not used in FoFCou.
 Leave Link  703 at Wed Aug 28 19:38:38 2019, MaxMem=   536870912 cpu:       665.2
 (Enter /pbs_home/pkowalski/g09d01/g09/l716.exe)
 Dipole        = 2.59627138D-02-1.58690716D+00-8.16458803D-02
 ***** Axes restored to original set *****
 -------------------------------------------------------------------
 Center     Atomic                   Forces (Hartrees/Bohr)
 Number     Number              X              Y              Z
 -------------------------------------------------------------------
      1        6          -0.002129147   -0.022517170   -0.007483020
      2        6           0.012825596    0.009148061    0.008933255
      3        6          -0.011968561    0.002924449   -0.003274753
      4        8           0.005049381   -0.009483286   -0.003728593
      5        6           0.014759181    0.032865353    0.007685440
      6        6          -0.002074938    0.000320316   -0.000083899
      7        6          -0.006378972   -0.010713133    0.000641059
      8        6          -0.008653729    0.000235601   -0.012550343
      9        6          -0.005927821   -0.005915634    0.004622298
     10        6           0.018448573    0.016600794   -0.010809490
     11        6           0.004441706   -0.002322973    0.010222328
     12        9           0.005452195   -0.002157593   -0.009352437
     13        9           0.000615722   -0.000526031    0.016170695
     14        9          -0.005421120    0.008896731    0.010307281
     15        9          -0.007896817   -0.016822533    0.000217288
     16        9          -0.011812169    0.002447955    0.001730729
     17        9           0.007119510   -0.003968260   -0.008763625
     18        6           0.021796720    0.019655835   -0.022872640
     19        6          -0.016984864   -0.007543239    0.017116495
     20        6           0.001129304   -0.005416149    0.004736044
     21        1          -0.001225291   -0.002180442   -0.001726254
     22        1           0.000051002    0.002776277    0.000347555
     23        1           0.000458439   -0.002104899   -0.000620311
     24        6          -0.006280704   -0.001815679   -0.003121547
     25        1           0.002900496    0.000741104   -0.000819710
     26        1          -0.001627398    0.000081034    0.002440772
     27        1          -0.001731897   -0.000966241    0.002692441
     28        6           0.005973570   -0.000770979    0.002008278
     29        6           0.000792947    0.012305841   -0.013821153
     30        6           0.007055322   -0.009126102    0.004461870
     31        8          -0.009055526    0.002057620    0.004960358
     32        6           0.001126967   -0.001733523    0.000325734
     33        6           0.004149456   -0.005248947    0.000919642
     34        6          -0.011323824    0.000489097   -0.002844848
     35        1           0.002141755    0.001303326    0.000953815
     36        1          -0.002104630    0.000375587   -0.000817179
     37        1          -0.000921684    0.002043465   -0.000261911
     38        1          -0.000357773   -0.001838878   -0.000252334
     39        6           0.004869077   -0.010356079    0.004355444
     40        6          -0.006179160    0.002420712    0.000048974
     41        6          -0.003326657    0.004732230   -0.002651431
     42        1           0.002171434   -0.000408744   -0.000492144
     43        1           0.001328667   -0.001546661    0.001035962
     44        1          -0.001430613   -0.000641894    0.001066303
     45        1           0.000156273    0.003703685   -0.001652437
 -------------------------------------------------------------------
 Cartesian Forces:  Max     0.032865353 RMS     0.007900665
 Leave Link  716 at Wed Aug 28 19:38:38 2019, MaxMem=   536870912 cpu:         0.2
 (Enter /pbs_home/pkowalski/g09d01/g09/l103.exe)

 GradGradGradGradGradGradGradGradGradGradGradGradGradGradGradGradGradGrad
 Berny optimization.
 Using GEDIIS/GDIIS optimizer.
 FormGI is forming the generalized inverse of G from B-inverse, IUseBI=4.
 GSVD:  received Info=                   1 from GESDD.
 Internal  Forces:  Max     0.026456136 RMS     0.004001542
 Search for a local minimum.
 Step number   2 out of a maximum of  270
 All quantities printed in internal units (Hartrees-Bohrs-Radians)
 RMS Force = .40015D-02 SwitMx=.10000D-02 MixMth= 1
 Mixed Optimization -- RFO/linear search
 Update second derivatives using D2CorX and points    1    2
 DE= -3.48D-02 DEPred=-3.46D-02 R= 1.00D+00
 TightC=F SS=  1.41D+00  RLast= 3.58D-01 DXNew= 5.0454D-01 1.0728D+00
 Trust test= 1.00D+00 RLast= 3.58D-01 DXMaxT set to 5.05D-01
 ITU=  1  0
 Use linear search instead of GDIIS.
     Eigenvalues ---    0.00747   0.00825   0.00829   0.00834   0.00919
     Eigenvalues ---    0.01047   0.01067   0.01094   0.01156   0.01158
     Eigenvalues ---    0.01189   0.01471   0.01495   0.01597   0.01849
     Eigenvalues ---    0.01858   0.02002   0.02003   0.02018   0.02018
     Eigenvalues ---    0.02022   0.02022   0.02063   0.02066   0.02091
     Eigenvalues ---    0.02093   0.02112   0.02113   0.02210   0.02212
     Eigenvalues ---    0.02269   0.02273   0.04965   0.05195   0.07216
     Eigenvalues ---    0.07293   0.07519   0.07572   0.07719   0.08224
     Eigenvalues ---    0.09339   0.10074   0.10320   0.11079   0.12040
     Eigenvalues ---    0.12076   0.13957   0.15911   0.15999   0.15999
     Eigenvalues ---    0.16000   0.16000   0.16000   0.16000   0.16000
     Eigenvalues ---    0.16000   0.16000   0.16000   0.16000   0.16000
     Eigenvalues ---    0.16056   0.16881   0.21920   0.22000   0.22183
     Eigenvalues ---    0.22602   0.22712   0.23907   0.24307   0.24451
     Eigenvalues ---    0.24515   0.24586   0.24843   0.24898   0.24928
     Eigenvalues ---    0.24942   0.24959   0.24979   0.24991   0.25955
     Eigenvalues ---    0.29102   0.29204   0.30334   0.31369   0.32328
     Eigenvalues ---    0.32646   0.32650   0.32653   0.32667   0.32772
     Eigenvalues ---    0.32886   0.33061   0.33181   0.33281   0.33397
     Eigenvalues ---    0.34288   0.35587   0.35640   0.35720   0.35723
     Eigenvalues ---    0.35732   0.35734   0.35735   0.36091   0.36532
     Eigenvalues ---    0.36713   0.40428   0.40469   0.41533   0.41566
     Eigenvalues ---    0.44684   0.44691   0.45399   0.45489   0.45566
     Eigenvalues ---    0.45582   0.45935   0.46367   0.46512   0.47599
     Eigenvalues ---    0.48110   0.48230   0.48343   0.49337   0.51091
     Eigenvalues ---    0.52428   0.53543   0.54127   0.54237
 RFO step:  Lambda=-9.55608384D-03 EMin= 7.46836783D-03
 Quartic linear search produced a step of  0.52733.
 Iteration  1 RMS(Cart)=  0.17789610 RMS(Int)=  0.00460857
 Iteration  2 RMS(Cart)=  0.01151724 RMS(Int)=  0.00053510
 Iteration  3 RMS(Cart)=  0.00003418 RMS(Int)=  0.00053488
 Iteration  4 RMS(Cart)=  0.00000008 RMS(Int)=  0.00053488
 ITry= 1 IFail=0 DXMaxC= 1.08D+00 DCOld= 1.00D+10 DXMaxT= 5.05D-01 DXLimC= 3.00D+00 Rises=F
 Variable       Old X    -DE/DX   Delta X   Delta X   Delta X     New X
                                 (Linear)    (Quad)   (Total)
    R1        2.74853   0.00039  -0.00760   0.00964   0.00213   2.75065
    R2        2.66817  -0.02646  -0.06792  -0.03913  -0.10712   2.56104
    R3        2.76270  -0.01058  -0.03483  -0.00656  -0.04139   2.72131
    R4        2.62785   0.00736   0.01021   0.01637   0.02663   2.65449
    R5        2.64700   0.00174   0.00139   0.00492   0.00631   2.65331
    R6        2.54812   0.00510   0.00370   0.01202   0.01570   2.56381
    R7        2.62706  -0.00173  -0.00358  -0.00061  -0.00424   2.62282
    R8        2.54390   0.00128  -0.00432   0.00664   0.00222   2.54612
    R9        2.79851  -0.00309  -0.01408   0.00279  -0.01129   2.78723
   R10        2.63396  -0.00264  -0.00930   0.00074  -0.00856   2.62540
   R11        2.05775   0.00172   0.00674  -0.00070   0.00604   2.06380
   R12        2.84440   0.00290   0.00167   0.01006   0.01170   2.85610
   R13        2.58354  -0.00264   0.00853  -0.01928  -0.01070   2.57284
   R14        2.87556   0.00530   0.00617   0.02222   0.02838   2.90394
   R15        2.58062  -0.00948  -0.01999  -0.00777  -0.02776   2.55285
   R16        2.56562  -0.01567  -0.02709  -0.01917  -0.04627   2.51936
   R17        2.85156   0.00073  -0.00015   0.00184   0.00174   2.85330
   R18        2.76510  -0.00859  -0.02804  -0.00508  -0.03312   2.73198
   R19        2.87759   0.00459   0.00310   0.02178   0.02484   2.90242
   R20        2.57246  -0.01441  -0.02848  -0.01447  -0.04295   2.52951
   R21        2.55774  -0.01847  -0.03036  -0.02414  -0.05450   2.50324
   R22        2.56380  -0.01182  -0.02137  -0.01268  -0.03405   2.52974
   R23        2.57486  -0.01072  -0.02254  -0.00878  -0.03133   2.54353
   R24        2.66281  -0.02561  -0.06811  -0.03439  -0.10239   2.56042
   R25        2.79862  -0.00307  -0.01437   0.00318  -0.01118   2.78743
   R26        2.54437   0.00232  -0.00398   0.00961   0.00549   2.54986
   R27        2.74616  -0.00172  -0.00758   0.00042  -0.00694   2.73922
   R28        2.08800  -0.00199  -0.00452  -0.00366  -0.00818   2.07982
   R29        2.08761  -0.00185  -0.00484  -0.00264  -0.00747   2.08014
   R30        2.07325  -0.00148  -0.00797   0.00280  -0.00516   2.06809
   R31        2.08720  -0.00175  -0.00502  -0.00196  -0.00697   2.08022
   R32        2.07139  -0.00105  -0.00760   0.00429  -0.00331   2.06809
   R33        2.08854  -0.00201  -0.00432  -0.00398  -0.00830   2.08024
   R34        2.66006  -0.00087  -0.00014  -0.00457  -0.00467   2.65539
   R35        2.05767   0.00228   0.00668   0.00173   0.00841   2.06609
   R36        2.62991   0.00668   0.01056   0.01338   0.02395   2.65386
   R37        2.64652   0.00126   0.00156   0.00294   0.00453   2.65106
   R38        2.54837   0.00496   0.00309   0.01259   0.01547   2.56384
   R39        2.62718  -0.00165  -0.00344  -0.00055  -0.00402   2.62316
   R40        2.63404  -0.00217  -0.00924   0.00243  -0.00684   2.62720
   R41        2.05777   0.00172   0.00674  -0.00068   0.00607   2.06384
   R42        2.63690  -0.00373  -0.00946  -0.00302  -0.01243   2.62446
   R43        2.05810   0.00225   0.00680   0.00146   0.00826   2.06637
   R44        2.05023   0.00246   0.00920  -0.00061   0.00859   2.05881
   R45        2.63729  -0.00397  -0.00935  -0.00391  -0.01322   2.62407
   R46        2.04983   0.00337   0.00916   0.00312   0.01228   2.06211
   R47        2.66016  -0.00052  -0.00013  -0.00311  -0.00325   2.65692
   R48        2.05818   0.00226   0.00683   0.00146   0.00829   2.06647
   R49        2.05770   0.00228   0.00671   0.00167   0.00838   2.06608
    A1        1.81962   0.00694   0.01511   0.01582   0.02940   1.84902
    A2        2.22639   0.00432  -0.00553   0.03667   0.03037   2.25676
    A3        2.23637  -0.01121  -0.00952  -0.04957  -0.05957   2.17680
    A4        1.84773  -0.00445  -0.00551  -0.01554  -0.02141   1.82632
    A5        2.34512   0.00913   0.01533   0.02798   0.04350   2.38862
    A6        2.09002  -0.00468  -0.00984  -0.01202  -0.02182   2.06820
    A7        1.93272  -0.00477  -0.01814   0.00361  -0.01500   1.91772
    A8        2.14666   0.00384   0.01277   0.00682   0.01964   2.16629
    A9        2.20380   0.00093   0.00537  -0.01035  -0.00468   2.19912
   A10        1.88953  -0.00219   0.00189  -0.01029  -0.00942   1.88011
   A11        1.93311   0.00460   0.00714   0.01201   0.01809   1.95120
   A12        2.27746   0.00400   0.01568   0.00832   0.02417   2.30163
   A13        2.06681  -0.00854  -0.02309  -0.01548  -0.03864   2.02817
   A14        2.04505  -0.00323  -0.01121  -0.00419  -0.01551   2.02953
   A15        2.11599   0.00080   0.00395  -0.00268   0.00133   2.11731
   A16        2.12215   0.00242   0.00726   0.00688   0.01419   2.13634
   A17        2.11732   0.00258  -0.01702   0.03766   0.02040   2.13772
   A18        2.25660  -0.00342   0.01805  -0.04215  -0.02435   2.23225
   A19        1.90771   0.00088  -0.00069   0.00635   0.00537   1.91308
   A20        1.77994  -0.00037   0.00473   0.00961   0.01382   1.79376
   A21        1.92817   0.00234   0.00993   0.00483   0.01506   1.94323
   A22        1.99418   0.00103   0.00534   0.00357   0.00856   2.00274
   A23        1.92130  -0.00140  -0.00116  -0.02298  -0.02425   1.89705
   A24        1.94094   0.00178   0.00404   0.01181   0.01563   1.95656
   A25        1.89699  -0.00318  -0.02070  -0.00708  -0.02780   1.86919
   A26        1.91593   0.00154  -0.00198   0.01219   0.00990   1.92584
   A27        2.23266  -0.00146   0.01674  -0.02579  -0.00940   2.22326
   A28        2.11946  -0.00006  -0.01487   0.02153   0.00631   2.12577
   A29        1.79214  -0.00151  -0.00265  -0.00206  -0.00509   1.78705
   A30        1.89022  -0.00019   0.00039   0.00163   0.00214   1.89236
   A31        1.99607   0.00093   0.00406  -0.00800  -0.00386   1.99221
   A32        1.89207   0.00034   0.00019   0.00615   0.00651   1.89858
   A33        1.99467   0.00090   0.00409  -0.00541  -0.00130   1.99336
   A34        1.89320  -0.00052  -0.00599   0.00805   0.00200   1.89521
   A35        1.78678   0.00019   0.00791   0.00208   0.00985   1.79663
   A36        2.02175  -0.00112   0.00136  -0.01960  -0.01843   2.00332
   A37        1.91140   0.00237   0.00886   0.01374   0.02272   1.93412
   A38        1.93010   0.00196   0.00819   0.00490   0.01323   1.94332
   A39        1.93146  -0.00107  -0.00939   0.00046  -0.00931   1.92215
   A40        1.88138  -0.00220  -0.01592  -0.00090  -0.01671   1.86467
   A41        2.26689   0.00540   0.01456   0.01740   0.03190   2.29879
   A42        1.93556   0.00388   0.00805   0.00584   0.01370   1.94926
   A43        2.07737  -0.00925  -0.02261  -0.02095  -0.04373   2.03364
   A44        2.19908  -0.00605  -0.01248  -0.01392  -0.02758   2.17150
   A45        2.26012  -0.00084  -0.00148   0.00281   0.00012   2.26024
   A46        1.82164   0.00698   0.01409   0.01645   0.02973   1.85138
   A47        1.90976   0.00110   0.00488   0.00502   0.00987   1.91962
   A48        1.93161   0.00255   0.00957   0.00571   0.01526   1.94687
   A49        1.93360  -0.00194  -0.01219   0.00111  -0.01102   1.92258
   A50        1.89209  -0.00182  -0.00577  -0.00817  -0.01406   1.87804
   A51        1.88484   0.00136   0.00667   0.00754   0.01426   1.89909
   A52        1.91087  -0.00128  -0.00315  -0.01135  -0.01442   1.89645
   A53        1.93708   0.00261   0.01014   0.00352   0.01362   1.95071
   A54        1.93728  -0.00179  -0.01087   0.00000  -0.01084   1.92644
   A55        1.90236   0.00072   0.00295   0.00680   0.00971   1.91206
   A56        1.91866  -0.00205  -0.00556  -0.01869  -0.02421   1.89446
   A57        1.89015  -0.00160  -0.00557  -0.00578  -0.01145   1.87870
   A58        1.87661   0.00212   0.00900   0.01460   0.02362   1.90023
   A59        2.10770   0.00172   0.00441   0.00205   0.00645   2.11416
   A60        2.08396  -0.00083  -0.00403   0.00203  -0.00200   2.08196
   A61        2.09152  -0.00090  -0.00038  -0.00408  -0.00445   2.08707
   A62        1.84629  -0.00349  -0.00517  -0.01238  -0.01738   1.82891
   A63        2.34645   0.00711   0.01531   0.01799   0.03315   2.37959
   A64        2.08942  -0.00362  -0.01025  -0.00524  -0.01555   2.07387
   A65        1.93360  -0.00502  -0.01799   0.00121  -0.01700   1.91660
   A66        2.14635   0.00316   0.01280   0.00247   0.01532   2.16168
   A67        2.20322   0.00186   0.00519  -0.00374   0.00154   2.20476
   A68        1.88711  -0.00232   0.00103  -0.00925  -0.00872   1.87839
   A69        2.04529  -0.00324  -0.01106  -0.00444  -0.01555   2.02974
   A70        2.11589   0.00080   0.00390  -0.00269   0.00123   2.11713
   A71        2.12200   0.00244   0.00716   0.00712   0.01431   2.13631
   A72        2.11511   0.00244   0.00659   0.00334   0.00997   2.12508
   A73        2.08535  -0.00134  -0.00250  -0.00390  -0.00643   2.07893
   A74        2.08272  -0.00111  -0.00409   0.00058  -0.00354   2.07918
   A75        2.06179  -0.00011  -0.00273   0.00398   0.00124   2.06303
   A76        2.12867  -0.00104  -0.00334  -0.00475  -0.00810   2.12057
   A77        2.09273   0.00115   0.00607   0.00079   0.00685   2.09957
   A78        2.06228  -0.00025  -0.00232   0.00195  -0.00033   2.06195
   A79        2.12607  -0.00187  -0.00519  -0.00924  -0.01452   2.11155
   A80        2.09474   0.00212   0.00753   0.00750   0.01493   2.10968
   A81        2.11500   0.00201   0.00642   0.00107   0.00753   2.12253
   A82        2.08301  -0.00086  -0.00393   0.00183  -0.00213   2.08088
   A83        2.08515  -0.00114  -0.00249  -0.00287  -0.00538   2.07977
   A84        2.10770   0.00194   0.00439   0.00424   0.00860   2.11630
   A85        2.08387  -0.00091  -0.00404   0.00122  -0.00281   2.08105
   A86        2.09158  -0.00103  -0.00035  -0.00543  -0.00577   2.08581
    D1        0.04843  -0.00140  -0.00348  -0.06848  -0.07219  -0.02376
    D2       -3.12116  -0.00118  -0.00466  -0.04974  -0.05539   3.10664
    D3       -3.13367  -0.00053  -0.00219   0.00376   0.00484  -3.12883
    D4       -0.02008  -0.00031  -0.00338   0.02250   0.02164   0.00157
    D5       -0.06222   0.00184   0.00619   0.08348   0.09049   0.02827
    D6        2.95963   0.00183   0.00176   0.13236   0.13503   3.09466
    D7        3.12021   0.00047   0.00475   0.00794   0.01528   3.13548
    D8       -0.14113   0.00046   0.00031   0.05682   0.05982  -0.08131
    D9       -0.50692  -0.00258  -0.03308   0.01437  -0.01831  -0.52523
   D10        2.56809  -0.00187  -0.02652   0.05467   0.02847   2.59656
   D11        2.58474  -0.00098  -0.03089   0.10557   0.07435   2.65909
   D12       -0.62344  -0.00027  -0.02433   0.14586   0.12113  -0.50231
   D13       -0.02018   0.00065   0.00032   0.03283   0.03209   0.01191
   D14        3.12622   0.00046   0.00020   0.01742   0.01640  -3.14057
   D15       -3.13872   0.00020   0.00086   0.01662   0.01775  -3.12097
   D16        0.00768   0.00001   0.00074   0.00121   0.00205   0.00974
   D17       -3.12089  -0.00037  -0.00027  -0.02251  -0.02207   3.14023
   D18        0.01832  -0.00023   0.00023  -0.01502  -0.01415   0.00417
   D19       -0.01032  -0.00008  -0.00146  -0.00168  -0.00337  -0.01369
   D20        3.12889   0.00006  -0.00097   0.00581   0.00455   3.13344
   D21       -0.01856   0.00102   0.00473   0.02018   0.02321   0.00465
   D22        3.11803   0.00123   0.00488   0.03627   0.03935  -3.12580
   D23       -0.00059   0.00008   0.00049   0.00089   0.00145   0.00086
   D24        3.13846   0.00005  -0.00024   0.00480   0.00461  -3.14012
   D25       -3.13660  -0.00012   0.00041  -0.01704  -0.01678   3.12980
   D26        0.00245  -0.00016  -0.00031  -0.01312  -0.01363  -0.01118
   D27        0.05187  -0.00180  -0.00664  -0.06687  -0.07313  -0.02127
   D28       -2.98624  -0.00262  -0.00540  -0.11067  -0.11423  -3.10047
   D29        2.09671  -0.00158  -0.00536  -0.04731  -0.05206   2.04465
   D30       -0.04253   0.00046   0.00215  -0.02586  -0.02303  -0.06556
   D31       -2.10624  -0.00152  -0.00430  -0.04799  -0.05157  -2.15781
   D32       -1.17223  -0.00079  -0.00817   0.00636  -0.00254  -1.17477
   D33        2.97171   0.00126  -0.00066   0.02781   0.02649   2.99820
   D34        0.90800  -0.00072  -0.00711   0.00568  -0.00205   0.90595
   D35       -0.00355  -0.00011  -0.00095  -0.00255  -0.00364  -0.00719
   D36        3.13941  -0.00013  -0.00103  -0.00139  -0.00244   3.13697
   D37        3.14060  -0.00008  -0.00022  -0.00646  -0.00682   3.13378
   D38        0.00037  -0.00009  -0.00030  -0.00530  -0.00561  -0.00525
   D39       -2.75095  -0.00014   0.00574  -0.01350  -0.00749  -2.75844
   D40        1.49025   0.00067   0.00053   0.00580   0.00655   1.49680
   D41       -0.65508   0.00229   0.01617   0.00876   0.02528  -0.62980
   D42        0.44523  -0.00055  -0.00060  -0.04451  -0.04549   0.39975
   D43       -1.59676   0.00026  -0.00580  -0.02522  -0.03145  -1.62820
   D44        2.54109   0.00188   0.00984  -0.02225  -0.01271   2.52838
   D45        3.13172  -0.00047  -0.01125  -0.00444  -0.01526   3.11646
   D46       -0.19624  -0.00027  -0.01389   0.04698   0.03335  -0.16289
   D47       -0.07014   0.00025  -0.00605   0.03327   0.02727  -0.04287
   D48        2.88509   0.00045  -0.00870   0.08469   0.07588   2.96097
   D49       -0.62984   0.00158   0.00837   0.04279   0.05117  -0.57867
   D50        1.36928   0.00118   0.00751   0.04941   0.05697   1.42626
   D51       -2.80073   0.00098   0.00281   0.05563   0.05855  -2.74219
   D52        1.41710   0.00347   0.02167   0.04352   0.06501   1.48211
   D53       -2.86696   0.00307   0.02080   0.05014   0.07081  -2.79615
   D54       -0.75380   0.00287   0.01610   0.05635   0.07239  -0.68141
   D55       -2.76262  -0.00030  -0.00257   0.02704   0.02433  -2.73829
   D56       -0.76350  -0.00070  -0.00343   0.03365   0.03013  -0.73337
   D57        1.34966  -0.00089  -0.00813   0.03987   0.03171   1.38137
   D58       -0.33422  -0.00005   0.00967  -0.00796   0.00205  -0.33217
   D59       -2.43579  -0.00199  -0.00639  -0.00489  -0.01099  -2.44678
   D60        1.71578  -0.00016   0.00665  -0.00045   0.00665   1.72243
   D61        2.97953  -0.00005   0.00831  -0.04960  -0.04137   2.93816
   D62        0.87795  -0.00199  -0.00775  -0.04653  -0.05440   0.82355
   D63       -1.25366  -0.00016   0.00529  -0.04208  -0.03676  -1.29042
   D64       -0.78183  -0.00090  -0.02374   0.06137   0.03732  -0.74450
   D65        2.44501  -0.00273  -0.02665  -0.03642  -0.06254   2.38247
   D66        2.15397  -0.00055  -0.02490   0.11647   0.09104   2.24501
   D67       -0.90239  -0.00238  -0.02780   0.01868  -0.00882  -0.91121
   D68        0.59080  -0.00113  -0.01095  -0.02520  -0.03625   0.55454
   D69        2.75481  -0.00132  -0.00072  -0.04468  -0.04527   2.70954
   D70       -1.44483  -0.00350  -0.02140  -0.04236  -0.06365  -1.50848
   D71       -1.40698  -0.00034  -0.01022  -0.02852  -0.03886  -1.44584
   D72        0.75704  -0.00054   0.00001  -0.04801  -0.04787   0.70916
   D73        2.84059  -0.00271  -0.02068  -0.04568  -0.06626   2.77432
   D74        2.76262  -0.00051  -0.00541  -0.03974  -0.04533   2.71730
   D75       -1.35655  -0.00071   0.00483  -0.05922  -0.05434  -1.41089
   D76        0.72700  -0.00289  -0.01586  -0.05689  -0.07273   0.65427
   D77       -0.05568  -0.00041  -0.00316   0.00500   0.00282  -0.05287
   D78        3.01804   0.00088  -0.00118   0.08266   0.08243   3.10047
   D79       -3.10662  -0.00044  -0.00191  -0.02446  -0.02579  -3.13241
   D80       -0.03289   0.00085   0.00006   0.05320   0.05382   0.02093
   D81       -2.09916  -0.00122  -0.00483  -0.03636  -0.04080  -2.13996
   D82        2.10007  -0.00124  -0.00655  -0.03297  -0.03928   2.06079
   D83       -0.02294  -0.00004  -0.00092  -0.02322  -0.02381  -0.04675
   D84        0.94555  -0.00054  -0.00460  -0.00352  -0.00837   0.93719
   D85       -1.13840  -0.00057  -0.00632  -0.00013  -0.00685  -1.14525
   D86        3.02178   0.00064  -0.00069   0.00961   0.00862   3.03040
   D87        0.02736  -0.00090  -0.00140  -0.04402  -0.04533  -0.01797
   D88       -3.03469  -0.00170  -0.00230  -0.07193  -0.07311  -3.10780
   D89        3.09600   0.00052   0.00267   0.03858   0.04268   3.13868
   D90       -0.09669   0.00032  -0.00060   0.04729   0.04768  -0.04901
   D91        0.02557  -0.00057   0.00120  -0.04197  -0.04103  -0.01546
   D92        3.11606  -0.00077  -0.00207  -0.03326  -0.03604   3.08002
   D93        0.00062   0.00003   0.00017   0.00211   0.00230   0.00292
   D94       -3.13802  -0.00004   0.00006  -0.00162  -0.00139  -3.13941
   D95        3.14084   0.00005   0.00024   0.00095   0.00110  -3.14124
   D96        0.00220  -0.00002   0.00014  -0.00278  -0.00260  -0.00039
   D97       -0.01065   0.00021  -0.00190   0.01831   0.01587   0.00523
   D98        3.12570   0.00008  -0.00179   0.00628   0.00397   3.12967
   D99       -3.11024  -0.00001   0.00002   0.01028   0.01019  -3.10004
   D100       0.02611  -0.00014   0.00012  -0.00174  -0.00170   0.02441
   D101      -3.11170   0.00028   0.00307  -0.00726  -0.00375  -3.11545
   D102       0.01524   0.00075   0.00526   0.00946   0.01491   0.03015
   D103      -0.02674   0.00012  -0.00033   0.00236   0.00199  -0.02475
   D104       3.10020   0.00060   0.00186   0.01908   0.02065   3.12086
   D105      -0.00975   0.00058   0.00249   0.01516   0.01688   0.00713
   D106       3.13730   0.00071   0.00236   0.02765   0.02910  -3.11678
   D107      -0.00741   0.00010   0.00039   0.00059   0.00110  -0.00631
   D108       3.13694   0.00004  -0.00029   0.00358   0.00333   3.14028
   D109       3.12810  -0.00007   0.00045  -0.01334  -0.01284   3.11526
   D110      -0.01073  -0.00013  -0.00024  -0.01035  -0.01061  -0.02134
   D111      -0.00967  -0.00006  -0.00067  -0.00023  -0.00094  -0.01061
   D112      -3.14154  -0.00017  -0.00119  -0.00271  -0.00395   3.13769
   D113       3.12915  -0.00001   0.00000  -0.00325  -0.00322   3.12593
   D114      -0.00272  -0.00012  -0.00052  -0.00573  -0.00624  -0.00896
   D115       0.00637   0.00010   0.00110   0.00014   0.00149   0.00786
   D116      -3.13289  -0.00003   0.00063  -0.00719  -0.00631  -3.13920
   D117      -3.13817   0.00017   0.00121   0.00386   0.00518  -3.13299
   D118       0.00575   0.00003   0.00074  -0.00347  -0.00262   0.00313
   D119       0.01033   0.00002   0.00039  -0.00191  -0.00142   0.00891
   D120      -3.13777   0.00019   0.00117   0.00469   0.00593  -3.13184
   D121      -3.11688  -0.00041  -0.00162  -0.01817  -0.01981  -3.13669
   D122       0.01821  -0.00025  -0.00083  -0.01157  -0.01246   0.00575
   D123       0.00814   0.00002   0.00033   0.00097   0.00124   0.00938
   D124       3.13997   0.00014   0.00083   0.00350   0.00428  -3.13893
   D125      -3.12694  -0.00014  -0.00045  -0.00566  -0.00611  -3.13305
   D126       0.00489  -0.00002   0.00005  -0.00312  -0.00307   0.00182
         Item               Value     Threshold  Converged?
 Maximum Force            0.026456     0.000450     NO 
 RMS     Force            0.004002     0.000300     NO 
 Maximum Displacement     1.081645     0.001800     NO 
 RMS     Displacement     0.183150     0.001200     NO 
 Predicted change in Energy=-1.165158D-02
 Lowest energy point so far.  Saving SCF results.
 GradGradGradGradGradGradGradGradGradGradGradGradGradGradGradGradGradGrad

 Leave Link  103 at Wed Aug 28 19:38:38 2019, MaxMem=   536870912 cpu:         1.2
 (Enter /pbs_home/pkowalski/g09d01/g09/l202.exe)
                          Input orientation:                          
 ---------------------------------------------------------------------
 Center     Atomic      Atomic             Coordinates (Angstroms)
 Number     Number       Type             X           Y           Z
 ---------------------------------------------------------------------
      1          6           0       -1.787630   -0.174652   -0.600545
      2          6           0       -3.077685    0.353288   -1.019786
      3          6           0       -3.841758   -0.783197   -1.332451
      4          8           0       -3.110225   -1.904942   -1.115160
      5          6           0       -1.898573   -1.523774   -0.665770
      6          6           0       -5.154113   -0.739432   -1.782094
      7          6           0       -0.615363    0.531218   -0.151886
      8          6           0       -0.273006    1.923142   -0.631076
      9          6           0        0.322512    0.111936    0.741557
     10          6           0        1.238668    2.010494   -0.369054
     11          6           0        1.404009    1.154303    0.895295
     12          9           0       -0.896031    2.865269    0.110003
     13          9           0       -0.575762    2.164436   -1.906813
     14          9           0        1.878722    1.412489   -1.381211
     15          9           0        1.697600    3.247518   -0.251304
     16          9           0        2.645918    0.664191    0.992884
     17          9           0        1.193298    1.903890    1.993195
     18          6           0       -0.833727   -1.460589    2.268135
     19          6           0        0.267044   -1.058787    1.587950
     20          6           0       -2.175614   -0.863460    2.404284
     21          1           0       -2.403361   -0.688251    3.466707
     22          1           0       -2.956133   -1.526976    2.001524
     23          1           0       -2.219103    0.091711    1.871896
     24          6           0       -0.926037   -2.604692   -0.418323
     25          1           0       -1.231013   -3.243048    0.425043
     26          1           0        0.061112   -2.186259   -0.198938
     27          1           0       -0.851259   -3.244488   -1.310998
     28          6           0       -5.715051    0.523990   -1.920921
     29          6           0        1.299036   -2.032999    1.882999
     30          6           0        0.690958   -2.944471    2.761459
     31          8           0       -0.595920   -2.578089    2.986000
     32          6           0        1.332554   -4.057687    3.286785
     33          6           0       -4.982624    1.682204   -1.610117
     34          6           0       -3.671696    1.618198   -1.156078
     35          1           0       -3.126626    2.531486   -0.919937
     36          1           0       -6.745020    0.615819   -2.276016
     37          1           0       -5.457380    2.659962   -1.729628
     38          1           0       -5.706533   -1.653364   -2.010731
     39          6           0        2.623403   -2.261972    1.480894
     40          6           0        3.282577   -3.369493    1.997701
     41          6           0        2.651095   -4.252332    2.891346
     42          1           0        4.318429   -3.559732    1.703386
     43          1           0        3.203455   -5.112473    3.279173
     44          1           0        0.819319   -4.739351    3.968463
     45          1           0        3.123687   -1.587078    0.784478
 ---------------------------------------------------------------------
                    Distance matrix (angstroms):
                    1          2          3          4          5
     1  C    0.000000
     2  C    1.455584   0.000000
     3  C    2.263946   1.404694   0.000000
     4  O    2.237854   2.260478   1.356712   0.000000
     5  C    1.355246   2.244771   2.183778   1.347347   0.000000
     6  C    3.612234   2.467125   1.387937   2.445545   3.529860
     7  C    1.440055   2.616856   3.678456   3.617611   2.476630
     8  C    2.587617   3.237555   4.533452   4.789403   3.811155
     9  C    2.517156   3.836915   4.737501   4.393049   3.096665
    10  C    3.739911   4.669120   5.877377   5.899168   4.735121
    11  C    3.766992   4.939103   6.019537   5.811990   4.529467
    12  F    3.246683   3.513700   4.906046   5.399870   4.568437
    13  F    2.940458   3.213516   4.436795   4.859018   4.110098
    14  F    4.070700   5.081191   6.127586   5.997144   4.837505
    15  F    4.896943   5.636531   6.935418   7.099950   5.989113
    16  F    4.785293   6.075124   7.042162   6.646614   5.309494
    17  F    4.464724   5.451946   6.605463   6.533712   5.327161
    18  C    3.285254   4.374463   4.740393   4.102021   3.121808
    19  C    3.129360   4.470062   5.048459   4.407803   3.159962
    20  C    3.107086   3.744124   4.092147   3.787436   3.152458
    21  H    4.145533   4.654904   5.010979   4.793068   4.246206
    22  H    3.156730   3.560686   3.528871   3.143298   2.869303
    23  H    2.523902   3.027773   3.696797   3.701787   3.025273
    24  C    2.584694   3.706885   3.557373   2.397063   1.474937
    25  H    3.282789   4.293176   3.994451   2.773841   2.142758
    26  H    2.761467   4.120090   4.299515   3.313002   2.120656
    27  H    3.287160   4.240963   3.873176   2.633565   2.115193
    28  C    4.201919   2.792290   2.358868   3.651585   4.509351
    29  C    4.375952   5.768554   6.191033   5.333568   4.120708
    30  C    5.011823   6.275006   6.478944   5.527910   4.524372
    31  O    4.478838   5.549635   5.692637   4.857404   4.017948
    32  C    6.318611   7.579806   7.670275   6.614357   5.699437
    33  C    3.830814   2.396519   2.730728   4.076577   4.547688
    34  C    2.659442   1.404073   2.413861   3.567834   3.640928
    35  H    3.036133   2.181034   3.415948   4.440752   4.244744
    36  H    5.292235   3.885406   3.358048   4.573134   5.537039
    37  H    4.772518   3.389332   3.824046   5.169628   5.594689
    38  H    4.419617   3.452458   2.166712   2.757925   4.040579
    39  C    5.305328   6.752436   7.204165   6.304083   5.059779
    40  C    6.531837   7.963495   8.278586   7.259665   6.111061
    41  C    6.965849   8.326320   8.487196   7.399672   6.387298
    42  H    7.351926   8.799425   9.138605   8.115875   6.957667
    43  H    8.021547   9.370608   9.468090   8.334325   7.380516
    44  H    6.964804   8.124299   8.091754   7.022707   6.261229
    45  H    5.294740   6.743693   7.324277   6.524671   5.227841
                    6          7          8          9         10
     6  C    0.000000
     7  C    4.987221   0.000000
     8  C    5.677970   1.511385   0.000000
     9  C    6.089915   1.361487   2.349305   0.000000
    10  C    7.101156   2.381774   1.536699   2.382712   0.000000
    11  C    7.332367   2.358536   2.394432   1.509901   1.535897
    12  F    5.891109   2.365409   1.350912   3.076452   2.348846
    13  F    5.423033   2.397652   1.333187   3.468936   2.383392
    14  F    7.365612   2.916906   2.335252   2.935877   1.338560
    15  F    8.073726   3.569030   2.404472   3.564901   1.324656
    16  F    8.397091   3.458921   3.569639   2.401326   2.376501
    17  F    7.844079   3.123597   3.006196   2.352863   2.365088
    18  C    5.965749   3.141891   4.491044   2.477936   4.826800
    19  C    6.391254   2.516702   3.756013   1.445700   3.767545
    20  C    5.139319   3.303561   4.538555   3.155423   5.254363
    21  H    5.926142   4.216427   5.305621   3.936639   5.938068
    22  H    4.446022   3.788475   5.102262   3.875960   5.977431
    23  H    4.759908   2.619320   3.661461   2.781705   4.545300
    24  C    4.818267   3.162505   4.579629   3.206909   5.097873
    25  H    5.150753   3.867422   5.359355   3.710732   5.859147
    26  H    5.638995   2.800806   4.145547   2.496910   4.362145
    27  H    5.001178   3.956657   5.244146   4.105642   5.733226
    28  C    1.389302   5.397810   5.765170   6.611410   7.278199
    29  C    7.533217   3.792215   4.943981   2.618633   4.628739
    30  C    7.724696   4.719583   6.011005   3.682035   5.886575
    31  O    6.847810   4.417522   5.783476   3.621778   5.973038
    32  C    8.875877   6.056144   7.327876   4.988399   7.084969
    33  C    2.433785   4.745964   4.816334   6.011704   6.352360
    34  C    2.854448   3.395747   3.452494   4.671567   4.988484
    35  H    3.943719   3.301124   2.932008   4.528945   4.430654
    36  H    2.147475   6.487817   6.804549   7.701276   8.325916
    37  H    3.413298   5.519596   5.350463   6.782798   6.863674
    38  H    1.092115   5.843605   6.649666   6.858627   8.022143
    39  C    8.570588   4.577935   5.510425   3.387648   4.857341
    40  C    9.611545   5.918632   6.896711   4.739222   6.222809
    41  C    9.752065   6.543192   7.687282   5.393582   7.200565
    42  H   10.480062   6.672346   7.522825   5.511226   6.693829
    43  H   10.704618   7.629337   8.767879   6.483346   8.240546
    44  H    9.205984   6.842111   8.169318   5.847626   8.034321
    45  H    8.707914   4.398233   5.085564   3.276442   4.222139
                   11         12         13         14         15
    11  C    0.000000
    12  F    2.972251   0.000000
    13  F    3.576545   2.159001   0.000000
    14  F    2.339764   3.468941   2.620339   0.000000
    15  F    2.404670   2.646428   3.013628   2.162598   0.000000
    16  F    1.338682   4.262584   4.586741   2.604777   3.020081
    17  F    1.345980   2.972534   4.290398   3.478203   2.664101
    18  C    3.705377   4.834715   5.535119   5.378633   5.909439
    19  C    2.582678   4.351470   4.828338   4.185765   4.896285
    20  C    4.377456   4.561193   5.505745   5.995628   6.241320
    21  H    4.950074   5.115370   6.352373   6.800857   6.792037
    22  H    5.236778   5.207081   5.879437   6.592358   7.037632
    23  H    3.899973   3.542232   4.612525   5.396233   5.459639
    24  C    4.613540   5.495499   5.008281   4.993152   6.415585
    25  H    5.147929   6.125602   5.925182   5.882774   7.152739
    26  H    3.762988   5.150681   4.717096   4.201484   5.675101
    27  H    5.413255   6.272988   5.448610   5.398625   7.054486
    28  C    7.681757   5.729677   5.394770   7.664601   8.071717
    29  C    3.338484   5.652864   5.957852   4.781474   5.709463
    30  C    4.559710   6.580413   7.035501   6.128262   6.959224
    31  O    4.722448   6.163731   6.814071   6.412574   7.048268
    32  C    5.734908   7.936363   8.326460   7.211886   8.125106
    33  C    6.880760   4.588975   4.443085   6.870460   6.994424
    34  C    5.494189   3.295825   3.232148   5.558790   5.683541
    35  H    5.071327   2.479464   2.759629   5.149606   4.922696
    36  H    8.760927   6.705503   6.371362   8.706565   9.072107
    37  H    7.499059   4.922631   4.909901   7.449562   7.329693
    38  H    8.178496   6.932279   6.396187   8.205599   9.051819
    39  C    3.674342   6.368231   6.426843   4.716764   5.849112
    40  C    5.020861   7.739278   7.794638   6.021229   7.166241
    41  C    5.896706   8.424857   8.637699   7.137331   8.187378
    42  H    5.600802   8.426749   8.351811   6.339549   7.551703
    43  H    6.942144   9.512823   9.702079   8.127067   9.198985
    44  H    6.672435   8.698298   9.172099   8.221100   9.075676
    45  H    3.238016   6.036261   5.916319   3.903530   5.145862
                   16         17         18         19         20
    16  F    0.000000
    17  F    2.155824   0.000000
    18  C    4.271872   3.937530   0.000000
    19  C    2.996965   3.130435   1.354915   0.000000
    20  C    5.250994   4.379131   1.475046   2.582853   0.000000
    21  H    5.783089   4.671872   2.120574   3.286045   1.100595
    22  H    6.099307   5.384115   2.140116   3.283157   1.100763
    23  H    4.976828   3.865641   2.117997   2.754124   1.094387
    24  C    5.043408   5.534827   2.921395   2.799713   3.544071
    25  H    5.533494   5.901470   2.594606   2.892667   3.236062
    26  H    4.028242   4.776674   2.722826   2.122868   3.678247
    27  H    5.728516   6.450092   3.999099   3.798919   4.607225
    28  C    8.855265   8.059138   6.731572   7.113566   5.758475
    29  C    3.143443   3.939850   2.241575   1.449535   3.703073
    30  C    4.469024   4.934489   2.184019   2.261113   3.560255
    31  O    4.999441   4.926977   1.349329   2.237751   2.402869
    32  C    5.411381   6.101898   3.532044   3.607596   4.825881
    33  C    8.124445   7.153671   6.490866   6.730504   5.520428
    34  C    6.740950   5.802388   5.409088   5.496327   4.590541
    35  H    6.361442   5.248043   5.599809   5.540447   4.845671
    36  H    9.943729   9.105063   7.739778   8.179460   6.706187
    37  H    8.778303   7.659149   7.371514   7.589759   6.346158
    38  H    9.173669   8.734595   6.487688   6.999118   5.708213
    39  C    2.966664   4.434192   3.635067   2.647932   5.083213
    40  C    4.205425   5.672184   4.545438   3.821086   6.019747
    41  C    5.270331   6.389907   4.508459   4.193002   5.917668
    42  H    4.598221   6.300920   5.591963   4.762538   7.066380
    43  H    6.237613   7.411060   5.536902   5.283475   6.910421
    44  H    6.433413   6.940763   4.046474   4.417964   5.141868
    45  H    2.310825   4.168244   4.228282   3.014145   5.588380
                   21         22         23         24         25
    21  H    0.000000
    22  H    1.776450   0.000000
    23  H    1.784857   1.783302   0.000000
    24  C    4.576974   3.337428   3.766658   0.000000
    25  H    4.141630   2.899351   3.767004   1.100806   0.000000
    26  H    4.664183   3.792157   3.831042   1.094385   1.782061
    27  H    5.636473   4.284057   4.809577   1.100817   1.777091
    28  C    6.439204   5.215713   5.176290   5.914483   6.308781
    29  C    4.245494   4.286791   4.109966   3.251748   3.160854
    30  C    3.893933   3.985984   4.298625   3.583452   3.040059
    31  O    2.658836   2.764894   3.317195   3.420395   2.721032
    32  C    5.034137   5.142882   5.642134   4.576051   3.927477
    33  C    6.168127   5.239222   4.721348   6.021109   6.517252
    34  C    5.319635   4.513823   3.689012   5.090749   5.664679
    35  H    5.489304   5.003510   3.817123   5.610217   6.224754
    36  H    7.316383   6.102833   6.161476   6.905308   7.251955
    37  H    6.894886   6.140698   5.482091   7.068888   7.572999
    38  H    6.468749   4.866094   5.502931   5.127761   5.337637
    39  C    5.629246   5.651770   5.398386   4.040174   4.115076
    40  C    6.455767   6.505105   6.501096   4.912690   4.781395
    41  C    6.211380   6.297647   6.605211   5.144366   4.708722
    42  H    7.519120   7.559116   7.490043   5.737436   5.703573
    43  H    7.144599   7.240767   7.646443   6.083842   5.595115
    44  H    5.200850   5.333127   6.080030   5.181402   4.358739
    45  H    6.208906   6.200728   5.704929   4.345403   4.672776
                   26         27         28         29         30
    26  H    0.000000
    27  H    1.785762   0.000000
    28  C    6.608686   6.183033   0.000000
    29  C    2.427016   4.036470   8.378867   0.000000
    30  C    3.120182   4.365014   8.659783   1.404361   0.000000
    31  O    3.275523   4.355855   7.739914   2.259334   1.356728
    32  C    4.155606   5.154603   9.888412   2.463959   1.388114
    33  C    6.511199   6.436609   1.405172   8.090973   8.526801
    34  C    5.415152   5.623573   2.440815   6.875711   7.429522
    35  H    5.739219   6.220297   3.425194   6.948199   7.623171
    36  H    7.647831   7.111233   1.093325   9.435066   9.661551
    37  H    7.502175   7.500275   2.159946   8.984660   9.454183
    38  H    6.068962   5.157033   2.179222   8.023918   8.085088
    39  C    3.064784   4.564348   9.426757   1.402878   2.416608
    40  C    4.074690   5.296387  10.558035   2.394537   2.735043
    41  C    4.530620   5.562547  10.768638   2.787519   2.359980
    42  H    4.861071   5.992626  11.422920   3.388201   3.828395
    43  H    5.525785   6.403104  11.762246   3.880627   3.358705
    44  H    4.945744   5.735691  10.251126   3.450163   2.166779
    45  H    3.271925   4.789386   9.481512   2.175994   3.416013
                   31         32         33         34         35
    31  O    0.000000
    32  C    2.449223   0.000000
    33  C    7.649677   9.839079   0.000000
    34  C    6.650266   8.774805   1.388805   0.000000
    35  H    6.911481   8.999888   2.154612   1.089476   0.000000
    36  H    8.700649  10.864327   2.164864   3.421161   4.312945
    37  H    8.562016  10.788624   1.093474   2.145437   2.470732
    38  H    7.206997   9.131987   3.436649   3.946405   5.035744
    39  C    3.567817   2.855192   9.108377   7.850963   7.861556
    40  C    4.079926   2.436789  10.336805   9.120597   9.187603
    41  C    3.654470   1.390255  10.665625   9.530081   9.691652
    42  H    5.172963   3.416220  11.178854   9.941307   9.970637
    43  H    4.576494   2.147766  11.708317  10.594389  10.776481
    44  H    2.763908   1.092137  10.296576   9.319258   9.608955
    45  H    4.434443   3.946341   9.062813   7.759947   7.676849
                   36         37         38         39         40
    36  H    0.000000
    37  H    2.476908   0.000000
    38  H    2.509586   4.329651   0.000000
    39  C   10.495875   9.991594   9.052607   0.000000
    40  C   11.606036  11.253184   9.990832   1.388597   0.000000
    41  C   11.776565  11.613809  10.031697   2.439605   1.405979
    42  H   12.476809  12.084561  10.859501   2.146344   1.093526
    43  H   12.753258  12.669210  10.924120   3.419886   2.164812
    44  H   11.175446  11.252334   9.373411   3.947167   3.439194
    45  H   10.564599   9.899131   9.262309   1.091220   2.161980
                   41         42         43         44         45
    41  C    0.000000
    42  H    2.161237   0.000000
    43  H    1.093322   2.477352   0.000000
    44  H    2.180085   4.331956   2.509670   0.000000
    45  H    3.430133   2.482572   4.319522   5.038323   0.000000
 Stoichiometry    C23H14F6O2
 Framework group  C1[X(C23H14F6O2)]
 Deg. of freedom   129
 Full point group                 C1      NOp   1
 RotChk:  IX=0 Diff= 3.02D-02
 Largest Abelian subgroup         C1      NOp   1
 Largest concise Abelian subgroup C1      NOp   1
                         Standard orientation:                         
 ---------------------------------------------------------------------
 Center     Atomic      Atomic             Coordinates (Angstroms)
 Number     Number       Type             X           Y           Z
 ---------------------------------------------------------------------
      1          6           0       -1.473957   -0.506786   -0.384704
      2          6           0       -2.882441   -0.749149   -0.108738
      3          6           0       -3.116989   -2.052313   -0.577689
      4          8           0       -1.970085   -2.575458   -1.079285
      5          6           0       -1.001900   -1.648652   -0.941477
      6          6           0       -4.346306   -2.693407   -0.513291
      7          6           0       -0.677271    0.659804   -0.105210
      8          6           0       -1.261664    2.053280   -0.073647
      9          6           0        0.651994    0.715087    0.184004
     10          6           0       -0.031663    2.943061   -0.312043
     11          6           0        1.088472    2.147859    0.374928
     12          9           0       -1.776674    2.342946    1.141187
     13          9           0       -2.223058    2.275742   -0.970095
     14          9           0        0.212783    2.983347   -1.627477
     15          9           0       -0.166812    4.184267    0.130513
     16          9           0        2.285823    2.443784   -0.145505
     17          9           0        1.143713    2.460837    1.682848
     18          6           0        1.217521   -1.451586    1.245077
     19          6           0        1.536989   -0.394135    0.460518
     20          6           0        0.013300   -1.754678    2.041159
     21          1           0        0.288474   -1.909445    3.095501
     22          1           0       -0.484058   -2.671318    1.688902
     23          1           0       -0.697741   -0.924989    1.980179
     24          6           0        0.323661   -2.006405   -1.480310
     25          1           0        0.787228   -2.827455   -0.912193
     26          1           0        0.993199   -1.141234   -1.450687
     27          1           0        0.219210   -2.340305   -2.524053
     28          6           0       -5.387758   -1.971118    0.055774
     29          6           0        2.884300   -0.639385   -0.014620
     30          6           0        3.255747   -1.858891    0.574499
     31          8           0        2.237027   -2.330783    1.336232
     32          6           0        4.482838   -2.474631    0.369624
     33          6           0       -5.187438   -0.668134    0.542205
     34          6           0       -3.948213   -0.044879    0.473976
     35          1           0       -3.819123    0.965484    0.860576
     36          1           0       -6.378684   -2.427522    0.127328
     37          1           0       -6.029987   -0.130398    0.985644
     38          1           0       -4.476960   -3.709651   -0.891304
     39          6           0        3.783976   -0.007408   -0.885973
     40          6           0        5.017636   -0.607211   -1.101658
     41          6           0        5.366451   -1.819308   -0.480428
     42          1           0        5.736115   -0.125075   -1.770339
     43          1           0        6.348345   -2.260008   -0.672836
     44          1           0        4.728739   -3.423817    0.850604
     45          1           0        3.524010    0.931253   -1.378004
 ---------------------------------------------------------------------
 Rotational constants (GHZ):      0.2191823      0.1346836      0.0956896
 Leave Link  202 at Wed Aug 28 19:38:38 2019, MaxMem=   536870912 cpu:         0.0
 (Enter /pbs_home/pkowalski/g09d01/g09/l301.exe)
 Basis read from rwf:  (5D, 7F)
 No pseudopotential information found on rwf file.
 There are   535 symmetry adapted cartesian basis functions of A   symmetry.
 There are   504 symmetry adapted basis functions of A   symmetry.
   504 basis functions,   873 primitive gaussians,   535 cartesian basis functions
   111 alpha electrons      111 beta electrons
       nuclear repulsion energy      3335.8896451394 Hartrees.
 IExCor= 1009 DFT=T Ex+Corr=PBE1PBE ExCW=0 ScaHFX=  0.250000
 ScaDFX=  0.750000  0.750000  1.000000  1.000000 ScalE2=  1.000000  1.000000
 IRadAn=      0 IRanWt=     -1 IRanGd=            0 ICorTp=0 IEmpDi=131
 NAtoms=   45 NActive=   45 NUniq=   45 SFac= 1.00D+00 NAtFMM=   60 NAOKFM=F Big=F
 Integral buffers will be    131072 words long.
 Raffenetti 2 integral format.
 Two-electron integral symmetry is turned on.
 R6Disp:  Grimme-D3 Dispersion energy=       -0.0358026887 Hartrees.
 Nuclear repulsion after empirical dispersion term =     3335.8538424507 Hartrees.
 No density basis found on file   724.
 Leave Link  301 at Wed Aug 28 19:38:38 2019, MaxMem=   536870912 cpu:         0.6
 (Enter /pbs_home/pkowalski/g09d01/g09/l302.exe)
 NPDir=0 NMtPBC=     1 NCelOv=     1 NCel=       1 NClECP=     1 NCelD=      1
         NCelK=      1 NCelE2=     1 NClLst=     1 CellRange=     0.0.
 One-electron integrals computed using PRISM.
 NBasis=   504 RedAO= T EigKep=  2.38D-04  NBF=   504
 NBsUse=   504 1.00D-06 EigRej= -1.00D+00 NBFU=   504
 Precomputing XC quadrature grid using
 IXCGrd= 4 IRadAn=           0 IRanWt=          -1 IRanGd=           0 AccXCQ= 0.00D+00.
 Generated NRdTot=       0 NPtTot=           0 NUsed=           0 NTot=          32
 NSgBfM=   524   524   524   524   524 MxSgAt=    45 MxSgA2=    45.
 Leave Link  302 at Wed Aug 28 19:38:40 2019, MaxMem=   536870912 cpu:         9.8
 (Enter /pbs_home/pkowalski/g09d01/g09/l303.exe)
 DipDrv:  MaxL=1.
 Leave Link  303 at Wed Aug 28 19:38:40 2019, MaxMem=   536870912 cpu:         1.1
 (Enter /pbs_home/pkowalski/g09d01/g09/l401.exe)
 Initial guess from the checkpoint file:  "dae0097freq_open_pbe0_air_D3.chk"
 B after Tr=     0.000000    0.000000    0.000000
         Rot=    0.999971    0.000591    0.007582   -0.000392 Ang=   0.87 deg.
 Guess basis will be translated and rotated to current coordinates.
 JPrj=2 DoOrth=T DoCkMO=T.
 Generating alternative initial guess.
 ExpMin= 1.22D-01 ExpMax= 2.89D+03 ExpMxC= 4.35D+02 IAcc=1 IRadAn=         1 AccDes= 0.00D+00
 Harris functional with IExCor= 1009 and IRadAn=       1 diagonalized for initial guess.
 HarFok:  IExCor= 1009 AccDes= 0.00D+00 IRadAn=         1 IDoV= 1 UseB2=F ITyADJ=14
 ICtDFT=  3500011 ScaDFX=  1.000000  1.000000  1.000000  1.000000
 FoFCou: FMM=F IPFlag=           0 FMFlag=      100000 FMFlg1=           0
         NFxFlg=           0 DoJE=T BraDBF=F KetDBF=T FulRan=T
         wScrn=  0.000000 ICntrl=     500 IOpCl=  0 I1Cent=   200000004 NGrid=           0
         NMat0=    1 NMatS0=      1 NMatT0=    0 NMatD0=    1 NMtDS0=    0 NMtDT0=    0
 Petite list used in FoFCou.
 Harris En= -1631.66070973586    
 Leave Link  401 at Wed Aug 28 19:38:43 2019, MaxMem=   536870912 cpu:        26.1
 (Enter /pbs_home/pkowalski/g09d01/g09/l502.exe)
 Closed shell SCF:
 Using DIIS extrapolation, IDIIS=  1040.
 Integral symmetry usage will be decided dynamically.
 IVT=      885537 IEndB=      885537 NGot=   536870912 MDV=   536288776
 LenX=   536288776 LenY=   536002016
 Requested convergence on RMS density matrix=1.00D-08 within 128 cycles.
 Requested convergence on MAX density matrix=1.00D-06.
 Requested convergence on             energy=1.00D-06.
 No special actions if energy rises.
 Fock matrices will be formed incrementally for  20 cycles.
 Integral accuracy reduced to 1.0D-05 until final iterations.

 Cycle   1  Pass 0  IDiag  1:
 FoFJK:  IHMeth= 1 ICntrl=       0 DoSepK=F KAlg= 0 I1Cent=   0 FoldK=F
 IRaf= 760000000 NMat=   1 IRICut=       1 DoRegI=T DoRafI=F ISym2E= 0.
 FoFCou: FMM=F IPFlag=           0 FMFlag=      100000 FMFlg1=           0
         NFxFlg=           0 DoJE=F BraDBF=F KetDBF=F FulRan=T
         wScrn=  0.000000 ICntrl=       0 IOpCl=  0 I1Cent=           0 NGrid=           0
         NMat0=    1 NMatS0=      1 NMatT0=    0 NMatD0=    1 NMtDS0=    0 NMtDT0=    0
 Symmetry not used in FoFCou.
 E= -1631.40229626620    
 DIIS: error= 4.68D-03 at cycle   1 NSaved=   1.
 NSaved= 1 IEnMin= 1 EnMin= -1631.40229626620     IErMin= 1 ErrMin= 4.68D-03
 ErrMax= 4.68D-03  0.00D+00 EMaxC= 1.00D-01 BMatC= 5.25D-02 BMatP= 5.25D-02
 IDIUse=3 WtCom= 9.53D-01 WtEn= 4.68D-02
 Coeff-Com:  0.100D+01
 Coeff-En:   0.100D+01
 Coeff:      0.100D+01
 Gap=     0.541 Goal=   None    Shift=    0.000
 GapD=    0.541 DampG=2.000 DampE=1.000 DampFc=2.0000 IDamp=-1.
 RMSDP=1.23D-03 MaxDP=9.56D-02              OVMax= 3.58D-02

 Cycle   2  Pass 0  IDiag  1:
 RMSU=  1.23D-03    CP:  1.00D+00
 E= -1631.46788283078     Delta-E=       -0.065586564581 Rises=F Damp=F
 DIIS: error= 1.34D-03 at cycle   2 NSaved=   2.
 NSaved= 2 IEnMin= 2 EnMin= -1631.46788283078     IErMin= 2 ErrMin= 1.34D-03
 ErrMax= 1.34D-03  0.00D+00 EMaxC= 1.00D-01 BMatC= 1.91D-03 BMatP= 5.25D-02
 IDIUse=3 WtCom= 9.87D-01 WtEn= 1.34D-02
 Coeff-Com: -0.977D-03 0.100D+01
 Coeff-En:   0.000D+00 0.100D+01
 Coeff:     -0.964D-03 0.100D+01
 Gap=     0.164 Goal=   None    Shift=    0.000
 RMSDP=3.32D-04 MaxDP=2.68D-02 DE=-6.56D-02 OVMax= 1.76D-02

 Cycle   3  Pass 0  IDiag  1:
 RMSU=  3.20D-04    CP:  1.00D+00  9.30D-01
 E= -1631.46662080986     Delta-E=        0.001262020916 Rises=F Damp=F
 DIIS: error= 2.21D-03 at cycle   3 NSaved=   3.
 NSaved= 3 IEnMin= 2 EnMin= -1631.46788283078     IErMin= 2 ErrMin= 1.34D-03
 ErrMax= 2.21D-03  0.00D+00 EMaxC= 1.00D-01 BMatC= 3.82D-03 BMatP= 1.91D-03
 IDIUse=3 WtCom= 1.75D-01 WtEn= 8.25D-01
 Coeff-Com: -0.350D-01 0.613D+00 0.422D+00
 Coeff-En:   0.000D+00 0.614D+00 0.386D+00
 Coeff:     -0.615D-02 0.614D+00 0.392D+00
 Gap=     0.164 Goal=   None    Shift=    0.000
 RMSDP=2.08D-04 MaxDP=1.87D-02 DE= 1.26D-03 OVMax= 1.24D-02

 Cycle   4  Pass 0  IDiag  1:
 RMSU=  6.35D-05    CP:  1.00D+00  1.00D+00  4.47D-01
 E= -1631.47005819686     Delta-E=       -0.003437386997 Rises=F Damp=F
 DIIS: error= 2.59D-04 at cycle   4 NSaved=   4.
 NSaved= 4 IEnMin= 4 EnMin= -1631.47005819686     IErMin= 4 ErrMin= 2.59D-04
 ErrMax= 2.59D-04  0.00D+00 EMaxC= 1.00D-01 BMatC= 5.80D-05 BMatP= 1.91D-03
 IDIUse=3 WtCom= 9.97D-01 WtEn= 2.59D-03
 Coeff-Com: -0.160D-01 0.210D+00 0.169D+00 0.638D+00
 Coeff-En:   0.000D+00 0.000D+00 0.000D+00 0.100D+01
 Coeff:     -0.160D-01 0.209D+00 0.168D+00 0.639D+00
 Gap=     0.164 Goal=   None    Shift=    0.000
 RMSDP=3.33D-05 MaxDP=1.26D-03 DE=-3.44D-03 OVMax= 2.55D-03

 Cycle   5  Pass 0  IDiag  1:
 RMSU=  2.94D-05    CP:  1.00D+00  1.01D+00  4.48D-01  7.79D-01
 E= -1631.47010120305     Delta-E=       -0.000043006194 Rises=F Damp=F
 DIIS: error= 9.97D-05 at cycle   5 NSaved=   5.
 NSaved= 5 IEnMin= 5 EnMin= -1631.47010120305     IErMin= 5 ErrMin= 9.97D-05
 ErrMax= 9.97D-05  0.00D+00 EMaxC= 1.00D-01 BMatC= 1.77D-05 BMatP= 5.80D-05
 IDIUse=1 WtCom= 1.00D+00 WtEn= 0.00D+00
 Coeff-Com: -0.350D-02 0.210D-01 0.285D-01 0.364D+00 0.590D+00
 Coeff:     -0.350D-02 0.210D-01 0.285D-01 0.364D+00 0.590D+00
 Gap=     0.164 Goal=   None    Shift=    0.000
 RMSDP=1.57D-05 MaxDP=6.51D-04 DE=-4.30D-05 OVMax= 1.69D-03

 Cycle   6  Pass 0  IDiag  1:
 RMSU=  1.11D-05    CP:  1.00D+00  1.01D+00  4.51D-01  8.77D-01  6.94D-01
 E= -1631.47011689026     Delta-E=       -0.000015687208 Rises=F Damp=F
 DIIS: error= 5.02D-05 at cycle   6 NSaved=   6.
 NSaved= 6 IEnMin= 6 EnMin= -1631.47011689026     IErMin= 6 ErrMin= 5.02D-05
 ErrMax= 5.02D-05  0.00D+00 EMaxC= 1.00D-01 BMatC= 3.43D-06 BMatP= 1.77D-05
 IDIUse=1 WtCom= 1.00D+00 WtEn= 0.00D+00
 Coeff-Com:  0.265D-04-0.160D-01-0.539D-02 0.141D+00 0.373D+00 0.508D+00
 Coeff:      0.265D-04-0.160D-01-0.539D-02 0.141D+00 0.373D+00 0.508D+00
 Gap=     0.164 Goal=   None    Shift=    0.000
 RMSDP=5.91D-06 MaxDP=2.55D-04 DE=-1.57D-05 OVMax= 7.52D-04

 Initial convergence to 1.0D-05 achieved.  Increase integral accuracy.
 Cycle   7  Pass 1  IDiag  1:
 E= -1631.47000171031     Delta-E=        0.000115179952 Rises=F Damp=F
 DIIS: error= 1.45D-04 at cycle   1 NSaved=   1.
 NSaved= 1 IEnMin= 1 EnMin= -1631.47000171031     IErMin= 1 ErrMin= 1.45D-04
 ErrMax= 1.45D-04  0.00D+00 EMaxC= 1.00D-01 BMatC= 9.91D-06 BMatP= 9.91D-06
 IDIUse=3 WtCom= 9.99D-01 WtEn= 1.45D-03
 Coeff-Com:  0.100D+01
 Coeff-En:   0.100D+01
 Coeff:      0.100D+01
 Gap=     0.164 Goal=   None    Shift=    0.000
 RMSDP=5.91D-06 MaxDP=2.55D-04 DE= 1.15D-04 OVMax= 6.01D-04

 Cycle   8  Pass 1  IDiag  1:
 RMSU=  1.92D-04    CP:  1.00D+00
 E= -1631.47001156370     Delta-E=       -0.000009853389 Rises=F Damp=F
 DIIS: error= 2.10D-05 at cycle   2 NSaved=   2.
 NSaved= 2 IEnMin= 2 EnMin= -1631.47001156370     IErMin= 2 ErrMin= 2.10D-05
 ErrMax= 2.10D-05  0.00D+00 EMaxC= 1.00D-01 BMatC= 5.86D-07 BMatP= 9.91D-06
 IDIUse=1 WtCom= 1.00D+00 WtEn= 0.00D+00
 Coeff-Com:  0.699D-01 0.930D+00
 Coeff:      0.699D-01 0.930D+00
 Gap=     0.164 Goal=   None    Shift=    0.000
 RMSDP=6.74D-06 MaxDP=2.66D-04 DE=-9.85D-06 OVMax= 8.01D-04

 Cycle   9  Pass 1  IDiag  1:
 RMSU=  6.17D-06    CP:  1.00D+00  1.01D+00
 E= -1631.47001022287     Delta-E=        0.000001340830 Rises=F Damp=F
 DIIS: error= 3.79D-05 at cycle   3 NSaved=   3.
 NSaved= 3 IEnMin= 2 EnMin= -1631.47001156370     IErMin= 2 ErrMin= 2.10D-05
 ErrMax= 3.79D-05  0.00D+00 EMaxC= 1.00D-01 BMatC= 1.84D-06 BMatP= 5.86D-07
 IDIUse=1 WtCom= 1.00D+00 WtEn= 0.00D+00
 Coeff-Com: -0.625D-02 0.644D+00 0.363D+00
 Coeff:     -0.625D-02 0.644D+00 0.363D+00
 Gap=     0.164 Goal=   None    Shift=    0.000
 RMSDP=3.94D-06 MaxDP=1.73D-04 DE= 1.34D-06 OVMax= 5.21D-04

 Cycle  10  Pass 1  IDiag  1:
 RMSU=  1.11D-06    CP:  1.00D+00  1.02D+00  3.91D-01
 E= -1631.47001217721     Delta-E=       -0.000001954340 Rises=F Damp=F
 DIIS: error= 4.12D-06 at cycle   4 NSaved=   4.
 NSaved= 4 IEnMin= 4 EnMin= -1631.47001217721     IErMin= 4 ErrMin= 4.12D-06
 ErrMax= 4.12D-06  0.00D+00 EMaxC= 1.00D-01 BMatC= 2.03D-08 BMatP= 5.86D-07
 IDIUse=1 WtCom= 1.00D+00 WtEn= 0.00D+00
 Coeff-Com: -0.513D-02 0.352D+00 0.208D+00 0.445D+00
 Coeff:     -0.513D-02 0.352D+00 0.208D+00 0.445D+00
 Gap=     0.164 Goal=   None    Shift=    0.000
 RMSDP=4.34D-07 MaxDP=2.70D-05 DE=-1.95D-06 OVMax= 3.19D-05

 Cycle  11  Pass 1  IDiag  1:
 RMSU=  3.41D-07    CP:  1.00D+00  1.02D+00  4.06D-01  7.79D-01
 E= -1631.47001219526     Delta-E=       -0.000000018050 Rises=F Damp=F
 DIIS: error= 8.67D-07 at cycle   5 NSaved=   5.
 NSaved= 5 IEnMin= 5 EnMin= -1631.47001219526     IErMin= 5 ErrMin= 8.67D-07
 ErrMax= 8.67D-07  0.00D+00 EMaxC= 1.00D-01 BMatC= 7.58D-10 BMatP= 2.03D-08
 IDIUse=1 WtCom= 1.00D+00 WtEn= 0.00D+00
 Coeff-Com: -0.211D-02 0.131D+00 0.780D-01 0.218D+00 0.576D+00
 Coeff:     -0.211D-02 0.131D+00 0.780D-01 0.218D+00 0.576D+00
 Gap=     0.164 Goal=   None    Shift=    0.000
 RMSDP=1.12D-07 MaxDP=6.98D-06 DE=-1.80D-08 OVMax= 9.22D-06

 Cycle  12  Pass 1  IDiag  1:
 RMSU=  9.78D-08    CP:  1.00D+00  1.02D+00  4.07D-01  8.18D-01  9.17D-01
 E= -1631.47001219594     Delta-E=       -0.000000000678 Rises=F Damp=F
 DIIS: error= 3.68D-07 at cycle   6 NSaved=   6.
 NSaved= 6 IEnMin= 6 EnMin= -1631.47001219594     IErMin= 6 ErrMin= 3.68D-07
 ErrMax= 3.68D-07  0.00D+00 EMaxC= 1.00D-01 BMatC= 1.47D-10 BMatP= 7.58D-10
 IDIUse=1 WtCom= 1.00D+00 WtEn= 0.00D+00
 Coeff-Com: -0.202D-03 0.689D-02 0.431D-02 0.390D-01 0.328D+00 0.622D+00
 Coeff:     -0.202D-03 0.689D-02 0.431D-02 0.390D-01 0.328D+00 0.622D+00
 Gap=     0.164 Goal=   None    Shift=    0.000
 RMSDP=4.80D-08 MaxDP=2.93D-06 DE=-6.78D-10 OVMax= 3.98D-06

 Cycle  13  Pass 1  IDiag  1:
 RMSU=  3.31D-08    CP:  1.00D+00  1.02D+00  4.05D-01  8.19D-01  9.73D-01
                    CP:  7.20D-01
 E= -1631.47001219604     Delta-E=       -0.000000000100 Rises=F Damp=F
 DIIS: error= 9.60D-08 at cycle   7 NSaved=   7.
 NSaved= 7 IEnMin= 7 EnMin= -1631.47001219604     IErMin= 7 ErrMin= 9.60D-08
 ErrMax= 9.60D-08  0.00D+00 EMaxC= 1.00D-01 BMatC= 1.21D-11 BMatP= 1.47D-10
 IDIUse=1 WtCom= 1.00D+00 WtEn= 0.00D+00
 Coeff-Com:  0.626D-04-0.701D-02-0.402D-02 0.188D-02 0.120D+00 0.322D+00
 Coeff-Com:  0.568D+00
 Coeff:      0.626D-04-0.701D-02-0.402D-02 0.188D-02 0.120D+00 0.322D+00
 Coeff:      0.568D+00
 Gap=     0.164 Goal=   None    Shift=    0.000
 RMSDP=1.43D-08 MaxDP=9.44D-07 DE=-1.00D-10 OVMax= 1.11D-06

 Cycle  14  Pass 1  IDiag  1:
 RMSU=  8.83D-09    CP:  1.00D+00  1.02D+00  4.06D-01  8.25D-01  9.74D-01
                    CP:  7.66D-01  7.71D-01
 E= -1631.47001219617     Delta-E=       -0.000000000130 Rises=F Damp=F
 DIIS: error= 4.10D-08 at cycle   8 NSaved=   8.
 NSaved= 8 IEnMin= 8 EnMin= -1631.47001219617     IErMin= 8 ErrMin= 4.10D-08
 ErrMax= 4.10D-08  0.00D+00 EMaxC= 1.00D-01 BMatC= 1.49D-12 BMatP= 1.21D-11
 IDIUse=1 WtCom= 1.00D+00 WtEn= 0.00D+00
 Coeff-Com:  0.579D-04-0.497D-02-0.285D-02-0.294D-02 0.397D-01 0.132D+00
 Coeff-Com:  0.326D+00 0.513D+00
 Coeff:      0.579D-04-0.497D-02-0.285D-02-0.294D-02 0.397D-01 0.132D+00
 Coeff:      0.326D+00 0.513D+00
 Gap=     0.164 Goal=   None    Shift=    0.000
 RMSDP=3.71D-09 MaxDP=1.64D-07 DE=-1.30D-10 OVMax= 2.67D-07

 SCF Done:  E(RPBE1PBE) =  -1631.47001220     A.U. after   14 cycles
            NFock= 14  Conv=0.37D-08     -V/T= 2.0077
 KE= 1.618927753250D+03 PE=-1.049602804134D+04 EE= 3.909776433447D+03
 Leave Link  502 at Wed Aug 28 19:44:07 2019, MaxMem=   536870912 cpu:      2580.6
 (Enter /pbs_home/pkowalski/g09d01/g09/l701.exe)
 Compute integral first derivatives.
 ... and contract with generalized density number  0.
 R6Disp: Adding Grimme-D3 dispersion energy 1st derivatives to the gradient.
 Leave Link  701 at Wed Aug 28 19:44:08 2019, MaxMem=   536870912 cpu:         4.4
 (Enter /pbs_home/pkowalski/g09d01/g09/l702.exe)
 L702 exits ... SP integral derivatives will be done elsewhere.
 Leave Link  702 at Wed Aug 28 19:44:08 2019, MaxMem=   536870912 cpu:         0.2
 (Enter /pbs_home/pkowalski/g09d01/g09/l703.exe)
 Compute integral first derivatives, UseDBF=F ICtDFT=           0.
 Integral derivatives from FoFJK, PRISM(SPDF).
 Calling FoFJK, ICntrl=      2127 FMM=F ISym2X=0 I1Cent= 0 IOpClX= 0 NMat=1 NMatS=1 NMatT=0.
 FoFJK:  IHMeth= 1 ICntrl=    2127 DoSepK=F KAlg= 0 I1Cent=   0 FoldK=F
 IRaf=         0 NMat=   1 IRICut=       1 DoRegI=T DoRafI=F ISym2E= 0.
 FoFCou: FMM=F IPFlag=           0 FMFlag=      100000 FMFlg1=         800
         NFxFlg=           0 DoJE=F BraDBF=F KetDBF=F FulRan=T
         wScrn=  0.000000 ICntrl=    2127 IOpCl=  0 I1Cent=           0 NGrid=           0
         NMat0=    1 NMatS0=      1 NMatT0=    0 NMatD0=    1 NMtDS0=    0 NMtDT0=    0
 Symmetry not used in FoFCou.
 Leave Link  703 at Wed Aug 28 19:45:35 2019, MaxMem=   536870912 cpu:       695.8
 (Enter /pbs_home/pkowalski/g09d01/g09/l716.exe)
 Dipole        = 3.77395057D-02-1.51792641D+00-4.71267951D-02
 ***** Axes restored to original set *****
 -------------------------------------------------------------------
 Center     Atomic                   Forces (Hartrees/Bohr)
 Number     Number              X              Y              Z
 -------------------------------------------------------------------
      1        6          -0.004941392    0.017815977    0.000149030
      2        6           0.000039759    0.000712711   -0.002204607
      3        6           0.000832981    0.001287100    0.001575769
      4        8          -0.005566505   -0.003474835   -0.000541758
      5        6           0.002781831   -0.019748524   -0.007124145
      6        6           0.000560957   -0.002114972    0.000051810
      7        6           0.006392259    0.004543530    0.000822565
      8        6           0.000802778   -0.003101430    0.002500790
      9        6           0.001030799    0.007353599   -0.001498074
     10        6          -0.001384349   -0.003299097   -0.000059357
     11        6          -0.004523801   -0.000911223   -0.000985840
     12        9          -0.003678260    0.003398842    0.002513558
     13        9          -0.001037738   -0.001786937   -0.005219549
     14        9           0.003398170   -0.002096172   -0.004103991
     15        9          -0.000153531    0.006027021    0.002866587
     16        9           0.004579099   -0.003112110   -0.000886950
     17        9          -0.000180156    0.002704622    0.002422255
     18        6          -0.011403303    0.003841362    0.015191998
     19        6           0.015238873    0.007366362    0.002831950
     20        6          -0.000343124    0.001360121    0.003739629
     21        1          -0.000312731   -0.000959707    0.000631567
     22        1          -0.000241869   -0.000214126   -0.001198131
     23        1          -0.001221889    0.000231437    0.001400586
     24        6           0.000904489   -0.004342420   -0.011973034
     25        1           0.000387745    0.000203552    0.000241786
     26        1          -0.003663584   -0.006019777   -0.006111090
     27        1          -0.001952222   -0.001270298   -0.000448216
     28        6          -0.001537644    0.001989145   -0.000442210
     29        6           0.003199274    0.000753680    0.003068686
     30        6           0.000126516    0.000879619   -0.001836347
     31        8          -0.000820814   -0.006765590    0.003448358
     32        6          -0.001751189   -0.000192949    0.000743889
     33        6          -0.002260931    0.000931766   -0.000486693
     34        6           0.002690606   -0.001451773    0.000143885
     35        1           0.001388932    0.000034323    0.000517992
     36        1           0.000615386    0.000227460    0.000243982
     37        1           0.000220891   -0.000680272    0.000189273
     38        1           0.000698351    0.000487630    0.000205837
     39        6          -0.001082909    0.001366221   -0.000988340
     40        6           0.001348418   -0.002001779    0.000474401
     41        6           0.002026614   -0.000693889   -0.000290769
     42        1          -0.000767936   -0.000047657    0.000190629
     43        1          -0.000129095    0.000546652   -0.000342392
     44        1           0.000236383    0.000657192   -0.000443564
     45        1          -0.000546142   -0.000434382    0.001018246
 -------------------------------------------------------------------
 Cartesian Forces:  Max     0.019748524 RMS     0.004112921
 Leave Link  716 at Wed Aug 28 19:45:35 2019, MaxMem=   536870912 cpu:         0.2
 (Enter /pbs_home/pkowalski/g09d01/g09/l103.exe)

 GradGradGradGradGradGradGradGradGradGradGradGradGradGradGradGradGradGrad
 Berny optimization.
 Using GEDIIS/GDIIS optimizer.
 FormGI is forming the generalized inverse of G from B-inverse, IUseBI=4.
 GSVD:  received Info=                   1 from GESDD.
 Internal  Forces:  Max     0.052070272 RMS     0.008739816
 Search for a local minimum.
 Step number   3 out of a maximum of  270
 All quantities printed in internal units (Hartrees-Bohrs-Radians)
 RMS Force = .87398D-02 SwitMx=.10000D-02 MixMth= 1
 Mixed Optimization -- RFO/linear search
 Update second derivatives using D2CorX and points    1    3    2
 DE=  2.68D-03 DEPred=-1.17D-02 R=-2.30D-01
 Trust test=-2.30D-01 RLast= 5.23D-01 DXMaxT set to 2.52D-01
 ITU= -1  1  0
 Use linear search instead of GDIIS.
 Energy rises -- skip Quadratic/GDIIS search.
 Quartic linear search produced a step of -0.51856.
 Iteration  1 RMS(Cart)=  0.09570449 RMS(Int)=  0.00129608
 Iteration  2 RMS(Cart)=  0.00280067 RMS(Int)=  0.00013122
 Iteration  3 RMS(Cart)=  0.00000219 RMS(Int)=  0.00013122
 Iteration  4 RMS(Cart)=  0.00000000 RMS(Int)=  0.00013122
 ITry= 1 IFail=0 DXMaxC= 5.66D-01 DCOld= 1.00D+10 DXMaxT= 2.52D-01 DXLimC= 3.00D+00 Rises=T
 Variable       Old X    -DE/DX   Delta X   Delta X   Delta X     New X
                                 (Linear)    (Quad)   (Total)
    R1        2.75065   0.00020  -0.00110   0.00000  -0.00111   2.74954
    R2        2.56104   0.03855   0.05555   0.00000   0.05557   2.61662
    R3        2.72131   0.02285   0.02146   0.00000   0.02146   2.74277
    R4        2.65449  -0.00242  -0.01381   0.00000  -0.01383   2.64066
    R5        2.65331  -0.00156  -0.00327   0.00000  -0.00327   2.65004
    R6        2.56381  -0.00297  -0.00814   0.00000  -0.00815   2.55566
    R7        2.62282   0.00036   0.00220   0.00000   0.00221   2.62503
    R8        2.54612   0.00521  -0.00115   0.00000  -0.00112   2.54499
    R9        2.78723   0.00246   0.00585   0.00000   0.00585   2.79308
   R10        2.62540   0.00200   0.00444   0.00000   0.00444   2.62984
   R11        2.06380  -0.00080  -0.00313   0.00000  -0.00313   2.06066
   R12        2.85610   0.00089  -0.00607   0.00000  -0.00606   2.85004
   R13        2.57284   0.02183   0.00555   0.00000   0.00553   2.57837
   R14        2.90394  -0.00035  -0.01471   0.00000  -0.01471   2.88923
   R15        2.55285   0.00544   0.01440   0.00000   0.01440   2.56725
   R16        2.51936   0.00491   0.02399   0.00000   0.02399   2.54335
   R17        2.85330   0.00051  -0.00090   0.00000  -0.00092   2.85238
   R18        2.73198   0.01142   0.01717   0.00000   0.01717   2.74915
   R19        2.90242  -0.00539  -0.01288   0.00000  -0.01286   2.88956
   R20        2.52951   0.00567   0.02227   0.00000   0.02227   2.55178
   R21        2.50324   0.00583   0.02826   0.00000   0.02826   2.53150
   R22        2.52974   0.00532   0.01766   0.00000   0.01766   2.54740
   R23        2.54353   0.00351   0.01624   0.00000   0.01624   2.55978
   R24        2.56042   0.02203   0.05309   0.00000   0.05307   2.61349
   R25        2.78743   0.00252   0.00580   0.00000   0.00580   2.79323
   R26        2.54986   0.00506  -0.00285   0.00000  -0.00282   2.54704
   R27        2.73922   0.00265   0.00360   0.00000   0.00355   2.74277
   R28        2.07982   0.00052   0.00424   0.00000   0.00424   2.08407
   R29        2.08014   0.00074   0.00387   0.00000   0.00387   2.08401
   R30        2.06809  -0.00043   0.00268   0.00000   0.00268   2.07077
   R31        2.08022  -0.00004   0.00362   0.00000   0.00362   2.08384
   R32        2.06809  -0.00683   0.00171   0.00000   0.00171   2.06980
   R33        2.08024   0.00097   0.00430   0.00000   0.00430   2.08455
   R34        2.65539  -0.00103   0.00242   0.00000   0.00241   2.65780
   R35        2.06609  -0.00064  -0.00436   0.00000  -0.00436   2.06172
   R36        2.65386   0.00140  -0.01242   0.00000  -0.01242   2.64144
   R37        2.65106  -0.00027  -0.00235   0.00000  -0.00236   2.64870
   R38        2.56384   0.00053  -0.00802   0.00000  -0.00798   2.55587
   R39        2.62316   0.00032   0.00208   0.00000   0.00209   2.62525
   R40        2.62720   0.00125   0.00355   0.00000   0.00356   2.63076
   R41        2.06384  -0.00080  -0.00315   0.00000  -0.00315   2.06069
   R42        2.62446   0.00136   0.00645   0.00000   0.00644   2.63090
   R43        2.06637  -0.00073  -0.00428   0.00000  -0.00428   2.06208
   R44        2.05881   0.00083  -0.00445   0.00000  -0.00445   2.05436
   R45        2.62407   0.00164   0.00686   0.00000   0.00685   2.63092
   R46        2.06211  -0.00117  -0.00637   0.00000  -0.00637   2.05574
   R47        2.65692  -0.00121   0.00168   0.00000   0.00168   2.65860
   R48        2.06647  -0.00077  -0.00430   0.00000  -0.00430   2.06217
   R49        2.06608  -0.00062  -0.00434   0.00000  -0.00434   2.06174
    A1        1.84902  -0.01024  -0.01524   0.00000  -0.01486   1.83416
    A2        2.25676  -0.04161  -0.01575   0.00000  -0.01560   2.24116
    A3        2.17680   0.05207   0.03089   0.00000   0.03105   2.20785
    A4        1.82632   0.00973   0.01110   0.00000   0.01121   1.83753
    A5        2.38862  -0.00968  -0.02256   0.00000  -0.02262   2.36601
    A6        2.06820  -0.00007   0.01132   0.00000   0.01130   2.07950
    A7        1.91772   0.00230   0.00778   0.00000   0.00788   1.92560
    A8        2.16629  -0.00020  -0.01018   0.00000  -0.01019   2.15610
    A9        2.19912  -0.00208   0.00243   0.00000   0.00236   2.20148
   A10        1.88011   0.00434   0.00488   0.00000   0.00513   1.88524
   A11        1.95120  -0.00590  -0.00938   0.00000  -0.00914   1.94206
   A12        2.30163   0.02865  -0.01254   0.00000  -0.01258   2.28906
   A13        2.02817  -0.02303   0.02004   0.00000   0.02007   2.04825
   A14        2.02953   0.00071   0.00804   0.00000   0.00807   2.03760
   A15        2.11731  -0.00071  -0.00069   0.00000  -0.00070   2.11662
   A16        2.13634   0.00000  -0.00736   0.00000  -0.00737   2.12897
   A17        2.13772  -0.04307  -0.01058   0.00000  -0.01052   2.12720
   A18        2.23225   0.05147   0.01263   0.00000   0.01270   2.24494
   A19        1.91308  -0.00843  -0.00278   0.00000  -0.00271   1.91036
   A20        1.79376   0.00654  -0.00716   0.00000  -0.00704   1.78671
   A21        1.94323  -0.00108  -0.00781   0.00000  -0.00788   1.93534
   A22        2.00274  -0.00452  -0.00444   0.00000  -0.00437   1.99837
   A23        1.89705   0.00204   0.01258   0.00000   0.01256   1.90961
   A24        1.95656  -0.00407  -0.00810   0.00000  -0.00806   1.94851
   A25        1.86919   0.00136   0.01442   0.00000   0.01443   1.88361
   A26        1.92584  -0.00315  -0.00514   0.00000  -0.00506   1.92077
   A27        2.22326   0.03237   0.00488   0.00000   0.00497   2.22822
   A28        2.12577  -0.02979  -0.00327   0.00000  -0.00318   2.12258
   A29        1.78705  -0.00212   0.00264   0.00000   0.00273   1.78978
   A30        1.89236   0.00085  -0.00111   0.00000  -0.00114   1.89123
   A31        1.99221   0.00021   0.00200   0.00000   0.00198   1.99419
   A32        1.89858   0.00165  -0.00338   0.00000  -0.00341   1.89517
   A33        1.99336  -0.00089   0.00068   0.00000   0.00067   1.99403
   A34        1.89521   0.00038  -0.00104   0.00000  -0.00102   1.89418
   A35        1.79663   0.00639  -0.00511   0.00000  -0.00509   1.79154
   A36        2.00332  -0.00224   0.00956   0.00000   0.00956   2.01288
   A37        1.93412  -0.00158  -0.01178   0.00000  -0.01179   1.92233
   A38        1.94332   0.00090  -0.00686   0.00000  -0.00691   1.93641
   A39        1.92215  -0.00543   0.00483   0.00000   0.00490   1.92705
   A40        1.86467   0.00163   0.00867   0.00000   0.00865   1.87332
   A41        2.29879   0.00750  -0.01654   0.00000  -0.01653   2.28226
   A42        1.94926  -0.00268  -0.00711   0.00000  -0.00707   1.94220
   A43        2.03364  -0.00484   0.02268   0.00000   0.02272   2.05636
   A44        2.17150   0.00982   0.01430   0.00000   0.01461   2.18611
   A45        2.26024  -0.00558  -0.00006   0.00000   0.00023   2.26046
   A46        1.85138  -0.00420  -0.01542   0.00000  -0.01521   1.83616
   A47        1.91962  -0.00071  -0.00512   0.00000  -0.00511   1.91451
   A48        1.94687  -0.00082  -0.00791   0.00000  -0.00791   1.93896
   A49        1.92258   0.00258   0.00571   0.00000   0.00571   1.92829
   A50        1.87804   0.00019   0.00729   0.00000   0.00730   1.88534
   A51        1.89909  -0.00061  -0.00739   0.00000  -0.00740   1.89170
   A52        1.89645  -0.00069   0.00748   0.00000   0.00747   1.90392
   A53        1.95071   0.00004  -0.00706   0.00000  -0.00706   1.94365
   A54        1.92644   0.00596   0.00562   0.00000   0.00563   1.93206
   A55        1.91206  -0.00311  -0.00503   0.00000  -0.00502   1.90704
   A56        1.89446  -0.00031   0.01255   0.00000   0.01255   1.90701
   A57        1.87870  -0.00031   0.00594   0.00000   0.00595   1.88465
   A58        1.90023  -0.00250  -0.01225   0.00000  -0.01225   1.88798
   A59        2.11416  -0.00091  -0.00335   0.00000  -0.00334   2.11081
   A60        2.08196   0.00074   0.00104   0.00000   0.00104   2.08300
   A61        2.08707   0.00016   0.00231   0.00000   0.00231   2.08937
   A62        1.82891   0.00281   0.00901   0.00000   0.00898   1.83789
   A63        2.37959  -0.00197  -0.01719   0.00000  -0.01716   2.36243
   A64        2.07387  -0.00088   0.00806   0.00000   0.00807   2.08194
   A65        1.91660   0.00363   0.00881   0.00000   0.00887   1.92547
   A66        2.16168  -0.00036  -0.00795   0.00000  -0.00796   2.15372
   A67        2.20476  -0.00326  -0.00080   0.00000  -0.00082   2.20394
   A68        1.87839   0.00051   0.00452   0.00000   0.00464   1.88303
   A69        2.02974   0.00089   0.00806   0.00000   0.00807   2.03781
   A70        2.11713  -0.00065  -0.00064   0.00000  -0.00065   2.11648
   A71        2.13631  -0.00023  -0.00742   0.00000  -0.00742   2.12888
   A72        2.12508  -0.00102  -0.00517   0.00000  -0.00518   2.11990
   A73        2.07893   0.00045   0.00333   0.00000   0.00334   2.08226
   A74        2.07918   0.00058   0.00183   0.00000   0.00184   2.08102
   A75        2.06303   0.00149  -0.00064   0.00000  -0.00064   2.06239
   A76        2.12057  -0.00201   0.00420   0.00000   0.00420   2.12477
   A77        2.09957   0.00052  -0.00355   0.00000  -0.00355   2.09602
   A78        2.06195   0.00109   0.00017   0.00000   0.00017   2.06211
   A79        2.11155  -0.00071   0.00753   0.00000   0.00755   2.11910
   A80        2.10968  -0.00038  -0.00774   0.00000  -0.00772   2.10195
   A81        2.12253  -0.00022  -0.00390   0.00000  -0.00391   2.11862
   A82        2.08088   0.00025   0.00110   0.00000   0.00111   2.08199
   A83        2.07977  -0.00003   0.00279   0.00000   0.00280   2.08257
   A84        2.11630  -0.00052  -0.00446   0.00000  -0.00446   2.11184
   A85        2.08105   0.00050   0.00146   0.00000   0.00146   2.08251
   A86        2.08581   0.00003   0.00299   0.00000   0.00299   2.08880
    D1       -0.02376   0.00650   0.03744   0.00000   0.03750   0.01374
    D2        3.10664   0.00425   0.02872   0.00000   0.02896   3.13560
    D3       -3.12883  -0.00142  -0.00251   0.00000  -0.00332  -3.13216
    D4        0.00157  -0.00368  -0.01122   0.00000  -0.01186  -0.01029
    D5        0.02827  -0.00767  -0.04692   0.00000  -0.04713  -0.01886
    D6        3.09466  -0.01363  -0.07002   0.00000  -0.07026   3.02440
    D7        3.13548  -0.00262  -0.00792   0.00000  -0.00855   3.12693
    D8       -0.08131  -0.00858  -0.03102   0.00000  -0.03169  -0.11299
    D9       -0.52523  -0.01524   0.00949   0.00000   0.00940  -0.51582
   D10        2.59656  -0.01836  -0.01476   0.00000  -0.01483   2.58173
   D11        2.65909  -0.02285  -0.03855   0.00000  -0.03849   2.62060
   D12       -0.50231  -0.02597  -0.06281   0.00000  -0.06272  -0.56503
   D13        0.01191  -0.00328  -0.01664   0.00000  -0.01639  -0.00448
   D14       -3.14057  -0.00194  -0.00850   0.00000  -0.00820   3.13441
   D15       -3.12097  -0.00144  -0.00920   0.00000  -0.00928  -3.13025
   D16        0.00974  -0.00010  -0.00106   0.00000  -0.00110   0.00864
   D17        3.14023   0.00251   0.01144   0.00000   0.01128  -3.13168
   D18        0.00417   0.00179   0.00734   0.00000   0.00719   0.01136
   D19       -0.01369   0.00005   0.00175   0.00000   0.00181  -0.01188
   D20        3.13344  -0.00066  -0.00236   0.00000  -0.00228   3.13116
   D21        0.00465  -0.00086  -0.01204   0.00000  -0.01165  -0.00699
   D22       -3.12580  -0.00225  -0.02041   0.00000  -0.02000   3.13739
   D23        0.00086   0.00001  -0.00075   0.00000  -0.00077   0.00009
   D24       -3.14012  -0.00039  -0.00239   0.00000  -0.00240   3.14067
   D25        3.12980   0.00160   0.00870   0.00000   0.00875   3.13855
   D26       -0.01118   0.00120   0.00707   0.00000   0.00712  -0.00406
   D27       -0.02127   0.00550   0.03792   0.00000   0.03783   0.01656
   D28       -3.10047   0.00814   0.05923   0.00000   0.05876  -3.04171
   D29        2.04465   0.00228   0.02700   0.00000   0.02684   2.07149
   D30       -0.06556  -0.00146   0.01194   0.00000   0.01178  -0.05378
   D31       -2.15781  -0.00012   0.02674   0.00000   0.02658  -2.13124
   D32       -1.17477  -0.00320   0.00132   0.00000   0.00148  -1.17329
   D33        2.99820  -0.00694  -0.01374   0.00000  -0.01358   2.98463
   D34        0.90595  -0.00560   0.00106   0.00000   0.00122   0.90717
   D35       -0.00719   0.00012   0.00189   0.00000   0.00193  -0.00527
   D36        3.13697  -0.00003   0.00127   0.00000   0.00127   3.13824
   D37        3.13378   0.00052   0.00353   0.00000   0.00357   3.13735
   D38       -0.00525   0.00037   0.00291   0.00000   0.00292  -0.00233
   D39       -2.75844   0.00370   0.00389   0.00000   0.00379  -2.75465
   D40        1.49680  -0.00177  -0.00339   0.00000  -0.00348   1.49331
   D41       -0.62980   0.00065  -0.01311   0.00000  -0.01321  -0.64301
   D42        0.39975   0.00560   0.02359   0.00000   0.02368   0.42342
   D43       -1.62820   0.00013   0.01631   0.00000   0.01641  -1.61180
   D44        2.52838   0.00255   0.00659   0.00000   0.00668   2.53506
   D45        3.11646  -0.00345   0.00791   0.00000   0.00777   3.12423
   D46       -0.16289  -0.01101  -0.01729   0.00000  -0.01738  -0.18027
   D47       -0.04287  -0.00667  -0.01414   0.00000  -0.01415  -0.05702
   D48        2.96097  -0.01424  -0.03935   0.00000  -0.03930   2.92166
   D49       -0.57867  -0.00371  -0.02654   0.00000  -0.02654  -0.60521
   D50        1.42626  -0.00251  -0.02954   0.00000  -0.02956   1.39670
   D51       -2.74219  -0.00127  -0.03036   0.00000  -0.03038  -2.77257
   D52        1.48211  -0.00075  -0.03371   0.00000  -0.03368   1.44843
   D53       -2.79615   0.00045  -0.03672   0.00000  -0.03669  -2.83284
   D54       -0.68141   0.00169  -0.03754   0.00000  -0.03752  -0.71893
   D55       -2.73829  -0.00021  -0.01262   0.00000  -0.01260  -2.75089
   D56       -0.73337   0.00098  -0.01563   0.00000  -0.01561  -0.74898
   D57        1.38137   0.00222  -0.01644   0.00000  -0.01644   1.36493
   D58       -0.33217   0.00463  -0.00106   0.00000  -0.00114  -0.33331
   D59       -2.44678   0.00042   0.00570   0.00000   0.00563  -2.44115
   D60        1.72243   0.00111  -0.00345   0.00000  -0.00354   1.71889
   D61        2.93816   0.00610   0.02145   0.00000   0.02146   2.95962
   D62        0.82355   0.00189   0.02821   0.00000   0.02823   0.85178
   D63       -1.29042   0.00258   0.01906   0.00000   0.01906  -1.27136
   D64       -0.74450  -0.00680  -0.01935   0.00000  -0.01928  -0.76379
   D65        2.38247  -0.00223   0.03243   0.00000   0.03230   2.41477
   D66        2.24501  -0.01250  -0.04721   0.00000  -0.04708   2.19793
   D67       -0.91121  -0.00794   0.00457   0.00000   0.00450  -0.90670
   D68        0.55454  -0.00091   0.01880   0.00000   0.01882   0.57337
   D69        2.70954   0.00085   0.02347   0.00000   0.02346   2.73300
   D70       -1.50848  -0.00005   0.03301   0.00000   0.03300  -1.47548
   D71       -1.44584  -0.00151   0.02015   0.00000   0.02017  -1.42567
   D72        0.70916   0.00024   0.02483   0.00000   0.02480   0.73397
   D73        2.77432  -0.00065   0.03436   0.00000   0.03434   2.80867
   D74        2.71730  -0.00262   0.02350   0.00000   0.02354   2.74083
   D75       -1.41089  -0.00086   0.02818   0.00000   0.02817  -1.38272
   D76        0.65427  -0.00175   0.03771   0.00000   0.03771   0.69198
   D77       -0.05287  -0.00038  -0.00146   0.00000  -0.00169  -0.05456
   D78        3.10047  -0.00400  -0.04274   0.00000  -0.04298   3.05748
   D79       -3.13241   0.00013   0.01337   0.00000   0.01324  -3.11917
   D80        0.02093  -0.00350  -0.02791   0.00000  -0.02806  -0.00713
   D81       -2.13996  -0.00112   0.02116   0.00000   0.02108  -2.11889
   D82        2.06079  -0.00036   0.02037   0.00000   0.02031   2.08110
   D83       -0.04675  -0.00069   0.01235   0.00000   0.01227  -0.03448
   D84        0.93719  -0.00155   0.00434   0.00000   0.00441   0.94159
   D85       -1.14525  -0.00080   0.00355   0.00000   0.00364  -1.14161
   D86        3.03040  -0.00113  -0.00447   0.00000  -0.00440   3.02600
   D87       -0.01797   0.00249   0.02351   0.00000   0.02348   0.00552
   D88       -3.10780   0.00244   0.03791   0.00000   0.03763  -3.07017
   D89        3.13868  -0.00097  -0.02213   0.00000  -0.02248   3.11621
   D90       -0.04901  -0.00215  -0.02472   0.00000  -0.02497  -0.07399
   D91       -0.01546   0.00304   0.02128   0.00000   0.02135   0.00589
   D92        3.08002   0.00187   0.01869   0.00000   0.01886   3.09888
   D93        0.00292  -0.00015  -0.00120   0.00000  -0.00120   0.00172
   D94       -3.13941   0.00015   0.00072   0.00000   0.00068  -3.13873
   D95       -3.14124   0.00000  -0.00057   0.00000  -0.00055   3.14139
   D96       -0.00039   0.00030   0.00135   0.00000   0.00134   0.00094
   D97        0.00523  -0.00161  -0.00823   0.00000  -0.00809  -0.00286
   D98        3.12967  -0.00102  -0.00206   0.00000  -0.00192   3.12775
   D99       -3.10004  -0.00063  -0.00529   0.00000  -0.00527  -3.10531
   D100       0.02441  -0.00004   0.00088   0.00000   0.00090   0.02530
   D101      -3.11545   0.00133   0.00195   0.00000   0.00185  -3.11361
   D102       0.03015   0.00108  -0.00773   0.00000  -0.00778   0.02237
   D103      -0.02475   0.00009  -0.00103   0.00000  -0.00102  -0.02576
   D104       3.12086  -0.00015  -0.01071   0.00000  -0.01064   3.11021
   D105       0.00713  -0.00034  -0.00876   0.00000  -0.00857  -0.00144
   D106      -3.11678  -0.00098  -0.01509   0.00000  -0.01487  -3.13166
   D107      -0.00631  -0.00007  -0.00057   0.00000  -0.00059  -0.00691
   D108       3.14028  -0.00024  -0.00173   0.00000  -0.00174   3.13854
   D109       3.11526   0.00069   0.00666   0.00000   0.00665   3.12191
   D110      -0.02134   0.00052   0.00550   0.00000   0.00551  -0.01583
   D111      -0.01061   0.00009   0.00049   0.00000   0.00049  -0.01011
   D112       3.13769   0.00001   0.00205   0.00000   0.00206   3.13975
   D113       3.12593   0.00026   0.00167   0.00000   0.00167   3.12760
   D114      -0.00896   0.00018   0.00324   0.00000   0.00324  -0.00572
   D115       0.00786   0.00006  -0.00077   0.00000  -0.00083   0.00703
   D116      -3.13920   0.00075   0.00327   0.00000   0.00322  -3.13598
   D117      -3.13299  -0.00024  -0.00269   0.00000  -0.00272  -3.13571
   D118       0.00313   0.00045   0.00136   0.00000   0.00134   0.00447
   D119       0.00891  -0.00006   0.00074   0.00000   0.00071   0.00962
   D120      -3.13184  -0.00014  -0.00307   0.00000  -0.00309  -3.13493
   D121      -3.13669   0.00018   0.01027   0.00000   0.01028  -3.12641
   D122       0.00575   0.00010   0.00646   0.00000   0.00648   0.01222
   D123       0.00938  -0.00003  -0.00064   0.00000  -0.00063   0.00875
   D124      -3.13893   0.00006  -0.00222   0.00000  -0.00221  -3.14114
   D125      -3.13305   0.00005   0.00317   0.00000   0.00317  -3.12988
   D126       0.00182   0.00014   0.00159   0.00000   0.00159   0.00341
         Item               Value     Threshold  Converged?
 Maximum Force            0.052070     0.000450     NO 
 RMS     Force            0.008740     0.000300     NO 
 Maximum Displacement     0.566489     0.001800     NO 
 RMS     Displacement     0.095531     0.001200     NO 
 Predicted change in Energy=-6.951353D-03
 GradGradGradGradGradGradGradGradGradGradGradGradGradGradGradGradGradGrad

 Leave Link  103 at Wed Aug 28 19:45:35 2019, MaxMem=   536870912 cpu:         0.8
 (Enter /pbs_home/pkowalski/g09d01/g09/l202.exe)
                          Input orientation:                          
 ---------------------------------------------------------------------
 Center     Atomic      Atomic             Coordinates (Angstroms)
 Number     Number       Type             X           Y           Z
 ---------------------------------------------------------------------
      1          6           0       -1.804032   -0.219899   -0.632907
      2          6           0       -3.087000    0.333169   -1.039258
      3          6           0       -3.872818   -0.770982   -1.379843
      4          8           0       -3.170838   -1.915402   -1.217016
      5          6           0       -1.937438   -1.589657   -0.785326
      6          6           0       -5.187545   -0.671624   -1.817149
      7          6           0       -0.623425    0.486383   -0.170381
      8          6           0       -0.303461    1.887613   -0.627299
      9          6           0        0.317551    0.075349    0.728088
     10          6           0        1.202671    1.976908   -0.379966
     11          6           0        1.382469    1.133792    0.882947
     12          9           0       -0.942772    2.806085    0.142957
     13          9           0       -0.611075    2.139236   -1.913168
     14          9           0        1.838497    1.363420   -1.401137
     15          9           0        1.670375    3.228030   -0.277463
     16          9           0        2.645256    0.671774    0.978254
     17          9           0        1.141316    1.879988    1.987444
     18          6           0       -0.837570   -1.486527    2.333710
     19          6           0        0.265313   -1.087341    1.600919
     20          6           0       -2.169483   -0.864741    2.489320
     21          1           0       -2.357372   -0.650356    3.554680
     22          1           0       -2.966107   -1.537996    2.131108
     23          1           0       -2.219944    0.077947    1.932922
     24          6           0       -0.950183   -2.682725   -0.662384
     25          1           0       -1.228596   -3.387220    0.138968
     26          1           0        0.048573   -2.281351   -0.459775
     27          1           0       -0.909293   -3.244603   -1.610771
     28          6           0       -5.721405    0.610172   -1.910338
     29          6           0        1.309158   -2.038762    1.935264
     30          6           0        0.721554   -2.928683    2.838909
     31          8           0       -0.566450   -2.584603    3.066778
     32          6           0        1.393571   -4.011010    3.392891
     33          6           0       -4.955555    1.739116   -1.568208
     34          6           0       -3.640444    1.618656   -1.127496
     35          1           0       -3.070446    2.506043   -0.863910
     36          1           0       -6.749570    0.737614   -2.252320
     37          1           0       -5.401807    2.731639   -1.648762
     38          1           0       -5.767180   -1.558770   -2.074229
     39          6           0        2.634978   -2.247471    1.531271
     40          6           0        3.325999   -3.325744    2.077256
     41          6           0        2.716570   -4.194863    3.000573
     42          1           0        4.361264   -3.501837    1.780529
     43          1           0        3.284340   -5.031065    3.411347
     44          1           0        0.901559   -4.682314    4.097452
     45          1           0        3.116955   -1.593433    0.807840
 ---------------------------------------------------------------------
                    Distance matrix (angstroms):
                    1          2          3          4          5
     1  C    0.000000
     2  C    1.454996   0.000000
     3  C    2.267483   1.397375   0.000000
     4  O    2.254789   2.257144   1.352399   0.000000
     5  C    1.384654   2.254603   2.183890   1.346752   0.000000
     6  C    3.613121   2.454998   1.389106   2.444228   3.531379
     7  C    1.451413   2.616797   3.688133   3.654221   2.532732
     8  C    2.587152   3.214669   4.513841   4.799223   3.845291
     9  C    2.537833   3.844601   4.766429   4.462665   3.185537
    10  C    3.732319   4.640886   5.857580   5.914247   4.769171
    11  C    3.779429   4.930723   6.030458   5.868564   4.606745
    12  F    3.240419   3.480037   4.868213   5.395020   4.601480
    13  F    2.937300   3.186817   4.403723   4.845317   4.115326
    14  F    4.045379   5.045086   6.097150   5.989825   4.832967
    15  F    4.907755   5.620780   6.923462   7.125658   6.040228
    16  F    4.815298   6.086360   7.080075   6.733473   5.406050
    17  F    4.466637   5.425148   6.596045   6.577859   5.404204
    18  C    3.367375   4.443888   4.849248   4.270332   3.308887
    19  C    3.166169   4.497375   5.109711   4.520352   3.286122
    20  C    3.208999   3.837666   4.228541   3.980393   3.361942
    21  H    4.245865   4.754360   5.163394   5.003114   4.460301
    22  H    3.275299   3.683354   3.706375   3.375543   3.092962
    23  H    2.616329   3.106570   3.798300   3.847044   3.201497
    24  C    2.606806   3.715325   3.565291   2.414065   1.478034
    25  H    3.310414   4.322404   4.017884   2.788771   2.141963
    26  H    2.776995   4.123510   4.301749   3.327453   2.128066
    27  H    3.302364   4.227232   3.867119   2.652622   2.115960
    28  C    4.203172   2.788476   2.367759   3.655763   4.519215
    29  C    4.426705   5.813781   6.280929   5.479275   4.259541
    30  C    5.076377   6.339160   6.600136   5.712092   4.690236
    31  O    4.561919   5.632593   5.830414   5.057822   4.208115
    32  C    6.387820   7.654499   7.810994   6.817379   5.866521
    33  C    3.826829   2.397492   2.740144   4.082162   4.560993
    34  C    2.645243   1.402342   2.414135   3.566246   3.648367
    35  H    3.014619   2.180000   3.413046   4.436658   4.250252
    36  H    5.291283   3.879370   3.363447   4.573583   5.543002
    37  H    4.763142   3.388581   3.831250   5.172873   5.605441
    38  H    4.424537   3.440053   2.165962   2.757352   4.040934
    39  C    5.338494   6.782946   7.280523   6.432018   5.167817
    40  C    6.580918   8.014166   8.384587   7.419582   6.237960
    41  C    7.031241   8.396710   8.621545   7.592468   6.540636
    42  H    7.389633   8.839407   9.232856   8.260425   7.064963
    43  H    8.086708   9.443351   9.608783   8.532200   7.531422
    44  H    7.043413   8.212762   8.251906   7.244570   6.439406
    45  H    5.308339   6.753712   7.370163   6.613626   5.299536
                    6          7          8          9         10
     6  C    0.000000
     7  C    4.988389   0.000000
     8  C    5.640897   1.508177   0.000000
     9  C    6.110834   1.364416   2.346707   0.000000
    10  C    7.065061   2.366478   1.528915   2.372161   0.000000
    11  C    7.329061   2.356321   2.385676   1.509415   1.529092
    12  F    5.827055   2.362453   1.358530   3.063938   2.358794
    13  F    5.371613   2.401954   1.345882   3.478248   2.380490
    14  F    7.326645   2.888773   2.337003   2.916505   1.350345
    15  F    8.037972   3.576257   2.411458   3.575006   1.339612
    16  F    8.424475   3.469583   3.570854   2.415889   2.372591
    17  F    7.812819   3.116513   2.987360   2.349742   2.370187
    18  C    6.067618   3.195106   4.520804   2.520274   4.849949
    19  C    6.449006   2.530605   3.760161   1.454788   3.767249
    20  C    5.262287   3.360035   4.557500   3.189207   5.261102
    21  H    6.071810   4.263194   5.305543   3.958723   5.920968
    22  H    4.612389   3.857865   5.141332   3.918387   6.003229
    23  H    4.840614   2.671999   3.674579   2.809006   4.546405
    24  C    4.830450   3.223675   4.616002   3.338793   5.140693
    25  H    5.184027   3.932776   5.409889   3.837580   5.912210
    26  H    5.643635   2.862810   4.187153   2.652811   4.412605
    27  H    4.996624   4.009575   5.260598   4.242345   5.765366
    28  C    1.391650   5.388151   5.712457   6.611831   7.221692
    29  C    7.626062   3.813787   4.958194   2.628692   4.636511
    30  C    7.854340   4.746311   6.021791   3.693642   5.887058
    31  O    6.990476   4.462443   5.806556   3.650517   5.984749
    32  C    9.033665   6.082082   7.337275   4.995731   7.079976
    33  C    2.434637   4.721293   4.748614   5.987215   6.276321
    34  C    2.848601   3.361625   3.384966   4.635808   4.913543
    35  H    3.935523   3.247757   2.845109   4.463323   4.332864
    36  H    2.148312   6.475125   6.746519   7.698417   8.263153
    37  H    3.414156   5.482675   5.267722   6.739165   6.767465
    38  H    1.090457   5.853675   6.619924   6.895454   7.996898
    39  C    8.653732   4.581131   5.512963   3.378026   4.852804
    40  C    9.730939   5.931452   6.904107   4.736923   6.218085
    41  C    9.904478   6.566930   7.699256   5.399461   7.197964
    42  H   10.589294   6.675258   7.523528   5.500501   6.682896
    43  H   10.868060   7.651250   8.777875   6.486692   8.235235
    44  H    9.388575   6.874256   8.181643   5.859098   8.030142
    45  H    8.758140   4.390101   5.086900   3.260039   4.221694
                   11         12         13         14         15
    11  C    0.000000
    12  F    2.958192   0.000000
    13  F    3.578183   2.186861   0.000000
    14  F    2.340455   3.492988   2.620013   0.000000
    15  F    2.411488   2.680173   3.010983   2.183502   0.000000
    16  F    1.348027   4.257576   4.595374   2.605904   3.010260
    17  F    1.354576   2.933123   4.284023   3.497911   2.688294
    18  C    3.728185   4.820475   5.588688   5.406719   5.944330
    19  C    2.587847   4.329421   4.850532   4.182519   4.911715
    20  C    4.380746   4.526058   5.552874   6.013672   6.257026
    21  H    4.930290   5.058452   6.381907   6.798583   6.778639
    22  H    5.254186   5.188224   5.951838   6.631680   7.072000
    23  H    3.898030   3.503981   4.650782   5.407340   5.472057
    24  C    4.732348   5.547582   4.993072   4.969284   6.477077
    25  H    5.273587   6.199898   5.927420   5.860679   7.234569
    26  H    3.904534   5.218051   4.699901   4.168254   5.746021
    27  H    5.535445   6.299802   5.400564   5.369187   7.094179
    28  C    7.651251   5.645652   5.334183   7.614380   8.009860
    29  C    3.343329   5.635255   5.996115   4.794435   5.724137
    30  C    4.557006   6.551771   7.074033   6.135772   6.965426
    31  O    4.732216   6.144092   6.864147   6.429068   7.069232
    32  C    5.724416   7.905274   8.366505   7.215619   8.121074
    33  C    6.822399   4.490983   4.376482   6.806481   6.912729
    34  C    5.432001   3.209590   3.172595   5.491704   5.614039
    35  H    4.976247   2.372931   2.698887   5.068719   4.831207
    36  H    8.724501   6.613231   6.305607   8.652805   8.999872
    37  H    7.415461   4.806120   4.834455   7.372607   7.220984
    38  H    8.192208   6.873339   6.347173   8.175486   9.025467
    39  C    3.663610   6.345560   6.453233   4.719314   5.846631
    40  C    5.009106   7.717723   7.828796   6.024959   7.158055
    41  C    5.887166   8.400597   8.679797   7.144268   8.181649
    42  H    5.582825   8.402638   8.377903   6.337040   7.534410
    43  H    6.929314   9.485345   9.743610   8.132644   9.188301
    44  H    6.662688   8.666932   9.216787   8.225766   9.072183
    45  H    3.232930   6.023223   5.935900   3.906022   5.149465
                   16         17         18         19         20
    16  F    0.000000
    17  F    2.177172   0.000000
    18  C    4.315739   3.920372   0.000000
    19  C    3.024289   3.117984   1.382999   0.000000
    20  C    5.275027   4.329759   1.478115   2.601353   0.000000
    21  H    5.780337   4.593441   2.121260   3.299488   1.102840
    22  H    6.139996   5.345482   2.138776   3.305490   1.102813
    23  H    4.993415   3.814236   2.125833   2.764892   1.095803
    24  C    5.183777   5.675765   3.228026   3.024107   3.837316
    25  H    5.673321   6.064390   2.929579   3.107814   3.573839
    26  H    4.187081   4.949718   3.036537   2.391463   3.952685
    27  H    5.888623   6.588898   4.319133   4.043319   4.905360
    28  C    8.851485   7.993877   6.801465   7.145017   5.843672
    29  C    3.169863   3.922690   2.252147   1.451414   3.712984
    30  C    4.486197   4.901481   2.183097   2.265241   3.569337
    31  O    5.028020   4.900409   1.347838   2.254411   2.420971
    32  C    5.415317   6.061582   3.531695   3.609983   4.838471
    33  C    8.086780   7.059344   6.525912   6.729761   5.568285
    34  C    6.696327   5.712826   5.429384   5.479198   4.627347
    35  H    6.279121   5.124559   5.581319   5.487720   4.839222
    36  H    9.934974   9.030321   7.805781   8.208927   6.784385
    37  H    8.712031   7.533907   7.381413   7.567118   6.364400
    38  H    9.222910   8.720641   6.613336   7.079543   5.852442
    39  C    2.971182   4.413053   3.644384   2.639330   5.090446
    40  C    4.201353   5.646286   4.558925   3.821668   6.035450
    41  C    5.270580   6.357017   4.517931   4.198141   5.935032
    42  H    4.583379   6.274944   5.603157   4.758032   7.078652
    43  H    6.233037   7.374463   5.542129   5.286316   6.924780
    44  H    6.437091   6.897349   4.043317   4.422818   5.156671
    45  H    2.320065   4.166445   4.240044   3.002826   5.595068
                   21         22         23         24         25
    21  H    0.000000
    22  H    1.784662   0.000000
    23  H    1.783090   1.790896   0.000000
    24  C    4.888183   3.630145   3.996150   0.000000
    25  H    4.520138   3.226019   4.025969   1.102720   0.000000
    26  H    4.956266   4.043952   4.054313   1.095292   1.792373
    27  H    5.958937   4.598331   5.031391   1.103094   1.784343
    28  C    6.540036   5.342245   5.226293   5.930018   6.353277
    29  C    4.241889   4.308945   4.115219   3.502440   3.388984
    30  C    3.896523   4.004227   4.302679   3.887705   3.361997
    31  O    2.680813   2.780147   3.332993   3.750137   3.107203
    32  C    5.038824   5.168625   5.648767   4.868550   4.225268
    33  C    6.221263   5.327505   4.743518   6.034583   6.563839
    34  C    5.358868   4.586686   3.709146   5.094675   5.699100
    35  H    5.476793   5.033416   3.800167   5.608872   6.255295
    36  H    7.412092   6.221530   6.202332   6.918056   7.294769
    37  H    6.912473   6.200793   5.476750   7.078505   7.619193
    38  H    6.643540   5.052852   5.596337   5.143932   5.370309
    39  C    5.618587   5.677615   5.398070   4.225511   4.262011
    40  C    6.452998   6.541371   6.508719   5.119066   4.950260
    41  C    6.214133   6.333066   6.615584   5.398971   4.940183
    42  H    7.511234   7.594073   7.493356   5.903409   5.827040
    43  H    7.144234   7.273832   7.654077   6.327809   5.811823
    44  H    5.212669   5.358365   6.090079   5.484828   4.678079
    45  H    6.196998   6.225572   5.704543   4.459790   4.748566
                   26         27         28         29         30
    26  H    0.000000
    27  H    1.780492   0.000000
    28  C    6.614959   6.172961   0.000000
    29  C    2.717377   4.353153   8.440042   0.000000
    30  C    3.428303   4.749644   8.751603   1.397788   0.000000
    31  O    3.592603   4.736308   7.845498   2.257470   1.352506
    32  C    4.432131   5.561223  10.005121   2.453888   1.389221
    33  C    6.514144   6.419618   1.406447   8.111307   8.569749
    34  C    5.409691   5.598574   2.441369   6.874283   7.445649
    35  H    5.728066   6.188563   3.422999   6.904459   7.591204
    36  H    7.651282   7.097779   1.091016   9.496695   9.756026
    37  H    7.500026   7.476602   2.161293   8.979923   9.469635
    38  H    6.078780   5.162934   2.175607   8.147453   8.253440
    39  C    3.264185   4.840305   9.478392   1.401631   2.415607
    40  C    4.274202   5.616567  10.641797   2.396692   2.742426
    41  C    4.770089   5.942589  10.881398   2.786478   2.368424
    42  H    5.010774   6.272628  11.497449   3.388198   3.833557
    43  H    5.746016   6.782306  11.884752   3.877376   3.363862
    44  H    5.221162   6.158734  10.390746   3.439413   2.165999
    45  H    3.390435   4.978626   9.505838   2.176587   3.412635
                   31         32         33         34         35
    31  O    0.000000
    32  C    2.445950   0.000000
    33  C    7.709856   9.898881   0.000000
    34  C    6.686461   8.801611   1.392212   0.000000
    35  H    6.901810   8.973282   2.153566   1.087120   0.000000
    36  H    8.806867  10.987656   2.165527   3.421714   4.311726
    37  H    8.595314  10.819369   1.091207   2.147754   2.470249
    38  H    7.384435   9.336983   3.433780   3.938953   5.025928
    39  C    3.566593   2.848999   9.116788   7.835617   7.802861
    40  C    4.084067   2.436137  10.369491   9.124081   9.141920
    41  C    3.657259   1.392136  10.721350   9.552465   9.660534
    42  H    5.174758   3.415578  11.201997   9.934959   9.915543
    43  H    4.575204   2.148456  11.769757  10.619441  10.745656
    44  H    2.760024   1.090472  10.374982   9.361202   9.595020
    45  H    4.433136   3.936651   9.050795   7.728226   7.608178
                   36         37         38         39         40
    36  H    0.000000
    37  H    2.481307   0.000000
    38  H    2.504034   4.326908   0.000000
    39  C   10.549693   9.974670   9.168980   0.000000
    40  C   11.695007  11.258316  10.151006   1.392223   0.000000
    41  C   11.896639  11.640480  10.231159   2.440869   1.406870
    42  H   12.557366  12.080307  11.009998   2.148402   1.091252
    43  H   12.885423  12.700922  11.139048   3.421222   2.165561
    44  H   11.324089  11.301243   9.608239   3.939351   3.435023
    45  H   10.589932   9.864605   9.339988   1.087851   2.157781
                   41         42         43         44         45
    41  C    0.000000
    42  H    2.161899   0.000000
    43  H    1.091024   2.481505   0.000000
    44  H    2.176010   4.327957   2.503999   0.000000
    45  H    3.425758   2.477184   4.315505   5.026998   0.000000
 Stoichiometry    C23H14F6O2
 Framework group  C1[X(C23H14F6O2)]
 Deg. of freedom   129
 Full point group                 C1      NOp   1
 RotChk:  IX=0 Diff= 1.50D-02
 Largest Abelian subgroup         C1      NOp   1
 Largest concise Abelian subgroup C1      NOp   1
                         Standard orientation:                         
 ---------------------------------------------------------------------
 Center     Atomic      Atomic             Coordinates (Angstroms)
 Number     Number       Type             X           Y           Z
 ---------------------------------------------------------------------
      1          6           0       -1.485953   -0.533384   -0.412153
      2          6           0       -2.890972   -0.751851   -0.103597
      3          6           0       -3.176670   -2.035367   -0.576482
      4          8           0       -2.075532   -2.585624   -1.136570
      5          6           0       -1.073153   -1.690240   -1.051328
      6          6           0       -4.425839   -2.633072   -0.467200
      7          6           0       -0.671502    0.634127   -0.128982
      8          6           0       -1.262917    2.019693   -0.058027
      9          6           0        0.662036    0.694205    0.153324
     10          6           0       -0.046312    2.908788   -0.316799
     11          6           0        1.083991    2.129189    0.356076
     12          9           0       -1.752446    2.274384    1.183383
     13          9           0       -2.246225    2.252970   -0.946895
     14          9           0        0.183713    2.938251   -1.647082
     15          9           0       -0.182003    4.167983    0.119749
     16          9           0        2.278896    2.459280   -0.173471
     17          9           0        1.135014    2.417958    1.678530
     18          6           0        1.270662   -1.479207    1.274769
     19          6           0        1.560197   -0.412984    0.442889
     20          6           0        0.080774   -1.759720    2.105613
     21          1           0        0.381007   -1.863556    3.161707
     22          1           0       -0.407257   -2.698862    1.795720
     23          1           0       -0.641379   -0.938949    2.030671
     24          6           0        0.200165   -2.030466   -1.720277
     25          1           0        0.695526   -2.885136   -1.230229
     26          1           0        0.879046   -1.170939   -1.720589
     27          1           0       -0.002376   -2.309294   -2.768155
     28          6           0       -5.424941   -1.887466    0.151314
     29          6           0        2.920953   -0.640459   -0.007888
     30          6           0        3.315115   -1.836907    0.597884
     31          8           0        2.313876   -2.328071    1.363095
     32          6           0        4.562943   -2.416509    0.405732
     33          6           0       -5.164133   -0.595545    0.642245
     34          6           0       -3.903891   -0.015194    0.527192
     35          1           0       -3.725583    0.982961    0.919269
     36          1           0       -6.423233   -2.314757    0.256911
     37          1           0       -5.966653   -0.035561    1.125060
     38          1           0       -4.608229   -3.637551   -0.850411
     39          6           0        3.804139    0.009548   -0.880838
     40          6           0        5.060491   -0.554699   -1.084528
     41          6           0        5.439164   -1.749911   -0.446282
     42          1           0        5.765154   -0.060721   -1.755546
     43          1           0        6.431081   -2.167339   -0.625692
     44          1           0        4.835128   -3.350421    0.898534
     45          1           0        3.522395    0.926831   -1.393312
 ---------------------------------------------------------------------
 Rotational constants (GHZ):      0.2202628      0.1315898      0.0952681
 Leave Link  202 at Wed Aug 28 19:45:36 2019, MaxMem=   536870912 cpu:         0.0
 (Enter /pbs_home/pkowalski/g09d01/g09/l301.exe)
 Basis read from rwf:  (5D, 7F)
 No pseudopotential information found on rwf file.
 There are   535 symmetry adapted cartesian basis functions of A   symmetry.
 There are   504 symmetry adapted basis functions of A   symmetry.
   504 basis functions,   873 primitive gaussians,   535 cartesian basis functions
   111 alpha electrons      111 beta electrons
       nuclear repulsion energy      3318.6562567232 Hartrees.
 IExCor= 1009 DFT=T Ex+Corr=PBE1PBE ExCW=0 ScaHFX=  0.250000
 ScaDFX=  0.750000  0.750000  1.000000  1.000000 ScalE2=  1.000000  1.000000
 IRadAn=      0 IRanWt=     -1 IRanGd=            0 ICorTp=0 IEmpDi=131
 NAtoms=   45 NActive=   45 NUniq=   45 SFac= 1.00D+00 NAtFMM=   60 NAOKFM=F Big=F
 Integral buffers will be    131072 words long.
 Raffenetti 2 integral format.
 Two-electron integral symmetry is turned on.
 R6Disp:  Grimme-D3 Dispersion energy=       -0.0352323138 Hartrees.
 Nuclear repulsion after empirical dispersion term =     3318.6210244094 Hartrees.
 No density basis found on file   724.
 Leave Link  301 at Wed Aug 28 19:45:36 2019, MaxMem=   536870912 cpu:         0.6
 (Enter /pbs_home/pkowalski/g09d01/g09/l302.exe)
 NPDir=0 NMtPBC=     1 NCelOv=     1 NCel=       1 NClECP=     1 NCelD=      1
         NCelK=      1 NCelE2=     1 NClLst=     1 CellRange=     0.0.
 One-electron integrals computed using PRISM.
 NBasis=   504 RedAO= T EigKep=  2.42D-04  NBF=   504
 NBsUse=   504 1.00D-06 EigRej= -1.00D+00 NBFU=   504
 Precomputing XC quadrature grid using
 IXCGrd= 4 IRadAn=           0 IRanWt=          -1 IRanGd=           0 AccXCQ= 0.00D+00.
 Generated NRdTot=       0 NPtTot=           0 NUsed=           0 NTot=          32
 NSgBfM=   524   524   524   524   524 MxSgAt=    45 MxSgA2=    45.
 Leave Link  302 at Wed Aug 28 19:45:37 2019, MaxMem=   536870912 cpu:         9.7
 (Enter /pbs_home/pkowalski/g09d01/g09/l303.exe)
 DipDrv:  MaxL=1.
 Leave Link  303 at Wed Aug 28 19:45:37 2019, MaxMem=   536870912 cpu:         1.1
 (Enter /pbs_home/pkowalski/g09d01/g09/l401.exe)
 Lowest energy guess from the checkpoint file:  "dae0097freq_open_pbe0_air_D3.chk"
 B after Tr=     0.000000    0.000000    0.000000
         Rot=    0.999992    0.000297    0.003839   -0.000428 Ang=   0.44 deg.
 Guess basis will be translated and rotated to current coordinates.
 B after Tr=     0.000000    0.000000    0.000000
         Rot=    0.999993   -0.000303   -0.003755   -0.000033 Ang=  -0.43 deg.
 Guess basis will be translated and rotated to current coordinates.
 CkInt1:  FT= 4.81D-01
 Max alpha theta=  4.953 degrees.
 JPrj=2 DoOrth=T DoCkMO=T.
 Leave Link  401 at Wed Aug 28 19:45:39 2019, MaxMem=   536870912 cpu:        12.6
 (Enter /pbs_home/pkowalski/g09d01/g09/l502.exe)
 Closed shell SCF:
 Using DIIS extrapolation, IDIIS=  1040.
 Integral symmetry usage will be decided dynamically.
 IVT=      885537 IEndB=      885537 NGot=   536870912 MDV=   536288776
 LenX=   536288776 LenY=   536002016
 Requested convergence on RMS density matrix=1.00D-08 within 128 cycles.
 Requested convergence on MAX density matrix=1.00D-06.
 Requested convergence on             energy=1.00D-06.
 No special actions if energy rises.
 Fock matrices will be formed incrementally for  20 cycles.
 Integral accuracy reduced to 1.0D-05 until final iterations.

 Cycle   1  Pass 0  IDiag  1:
 FoFJK:  IHMeth= 1 ICntrl=       0 DoSepK=F KAlg= 0 I1Cent=   0 FoldK=F
 IRaf= 750000000 NMat=   1 IRICut=       1 DoRegI=T DoRafI=F ISym2E= 0.
 FoFCou: FMM=F IPFlag=           0 FMFlag=      100000 FMFlg1=           0
         NFxFlg=           0 DoJE=F BraDBF=F KetDBF=F FulRan=T
         wScrn=  0.000000 ICntrl=       0 IOpCl=  0 I1Cent=           0 NGrid=           0
         NMat0=    1 NMatS0=      1 NMatT0=    0 NMatD0=    1 NMtDS0=    0 NMtDT0=    0
 Symmetry not used in FoFCou.
 E= -1631.47750864231    
 DIIS: error= 2.38D-04 at cycle   1 NSaved=   1.
 NSaved= 1 IEnMin= 1 EnMin= -1631.47750864231     IErMin= 1 ErrMin= 2.38D-04
 ErrMax= 2.38D-04  0.00D+00 EMaxC= 1.00D-01 BMatC= 1.48D-04 BMatP= 1.48D-04
 IDIUse=3 WtCom= 9.98D-01 WtEn= 2.38D-03
 Coeff-Com:  0.100D+01
 Coeff-En:   0.100D+01
 Coeff:      0.100D+01
 Gap=    20.929 Goal=   None    Shift=    0.000
 RMSDP=1.96D-04 MaxDP=6.74D-03              OVMax= 2.30D-03

 Cycle   2  Pass 0  IDiag  1:
 RMSU=  1.96D-04    CP:  1.00D+00
 E= -1631.47756743776     Delta-E=       -0.000058795458 Rises=F Damp=F
 DIIS: error= 1.38D-04 at cycle   2 NSaved=   2.
 NSaved= 2 IEnMin= 2 EnMin= -1631.47756743776     IErMin= 2 ErrMin= 1.38D-04
 ErrMax= 1.38D-04  0.00D+00 EMaxC= 1.00D-01 BMatC= 8.47D-06 BMatP= 1.48D-04
 IDIUse=3 WtCom= 9.99D-01 WtEn= 1.38D-03
 Coeff-Com:  0.769D-01 0.923D+00
 Coeff-En:   0.000D+00 0.100D+01
 Coeff:      0.768D-01 0.923D+00
 Gap=     0.160 Goal=   None    Shift=    0.000
 RMSDP=2.12D-05 MaxDP=1.13D-03 DE=-5.88D-05 OVMax= 8.87D-04

 Cycle   3  Pass 0  IDiag  1:
 RMSU=  2.11D-05    CP:  1.00D+00  1.01D+00
 E= -1631.47756206672     Delta-E=        0.000005371046 Rises=F Damp=F
 DIIS: error= 2.35D-04 at cycle   3 NSaved=   3.
 NSaved= 3 IEnMin= 2 EnMin= -1631.47756743776     IErMin= 2 ErrMin= 1.38D-04
 ErrMax= 2.35D-04  0.00D+00 EMaxC= 1.00D-01 BMatC= 1.47D-05 BMatP= 8.47D-06
 IDIUse=3 WtCom= 3.95D-01 WtEn= 6.05D-01
 Coeff-Com: -0.305D-02 0.572D+00 0.431D+00
 Coeff-En:   0.000D+00 0.625D+00 0.375D+00
 Coeff:     -0.120D-02 0.604D+00 0.397D+00
 Gap=     0.160 Goal=   None    Shift=    0.000
 RMSDP=9.25D-06 MaxDP=6.35D-04 DE= 5.37D-06 OVMax= 6.50D-04

 Initial convergence to 1.0D-05 achieved.  Increase integral accuracy.
 Cycle   4  Pass 1  IDiag  1:
 E= -1631.47759406019     Delta-E=       -0.000031993468 Rises=F Damp=F
 DIIS: error= 1.46D-04 at cycle   1 NSaved=   1.
 NSaved= 1 IEnMin= 1 EnMin= -1631.47759406019     IErMin= 1 ErrMin= 1.46D-04
 ErrMax= 1.46D-04  0.00D+00 EMaxC= 1.00D-01 BMatC= 9.53D-06 BMatP= 9.53D-06
 IDIUse=3 WtCom= 9.99D-01 WtEn= 1.46D-03
 Coeff-Com:  0.100D+01
 Coeff-En:   0.100D+01
 Coeff:      0.100D+01
 Gap=     0.160 Goal=   None    Shift=    0.000
 RMSDP=9.25D-06 MaxDP=6.35D-04 DE=-3.20D-05 OVMax= 5.17D-04

 Cycle   5  Pass 1  IDiag  1:
 RMSU=  1.80D-04    CP:  1.00D+00
 E= -1631.47760301943     Delta-E=       -0.000008959247 Rises=F Damp=F
 DIIS: error= 3.15D-05 at cycle   2 NSaved=   2.
 NSaved= 2 IEnMin= 2 EnMin= -1631.47760301943     IErMin= 2 ErrMin= 3.15D-05
 ErrMax= 3.15D-05  0.00D+00 EMaxC= 1.00D-01 BMatC= 9.49D-07 BMatP= 9.53D-06
 IDIUse=1 WtCom= 1.00D+00 WtEn= 0.00D+00
 Coeff-Com:  0.122D+00 0.878D+00
 Coeff:      0.122D+00 0.878D+00
 Gap=     0.160 Goal=   None    Shift=    0.000
 RMSDP=7.94D-06 MaxDP=3.30D-04 DE=-8.96D-06 OVMax= 7.91D-04

 Cycle   6  Pass 1  IDiag  1:
 RMSU=  7.53D-06    CP:  1.00D+00  1.01D+00
 E= -1631.47760142536     Delta-E=        0.000001594070 Rises=F Damp=F
 DIIS: error= 5.18D-05 at cycle   3 NSaved=   3.
 NSaved= 3 IEnMin= 2 EnMin= -1631.47760301943     IErMin= 2 ErrMin= 3.15D-05
 ErrMax= 5.18D-05  0.00D+00 EMaxC= 1.00D-01 BMatC= 2.42D-06 BMatP= 9.49D-07
 IDIUse=1 WtCom= 1.00D+00 WtEn= 0.00D+00
 Coeff-Com:  0.317D-03 0.617D+00 0.382D+00
 Coeff:      0.317D-03 0.617D+00 0.382D+00
 Gap=     0.160 Goal=   None    Shift=    0.000
 RMSDP=4.54D-06 MaxDP=2.07D-04 DE= 1.59D-06 OVMax= 5.45D-04

 Cycle   7  Pass 1  IDiag  1:
 RMSU=  1.83D-06    CP:  1.00D+00  1.02D+00  4.51D-01
 E= -1631.47760398130     Delta-E=       -0.000002555933 Rises=F Damp=F
 DIIS: error= 8.24D-06 at cycle   4 NSaved=   4.
 NSaved= 4 IEnMin= 4 EnMin= -1631.47760398130     IErMin= 4 ErrMin= 8.24D-06
 ErrMax= 8.24D-06  0.00D+00 EMaxC= 1.00D-01 BMatC= 3.98D-08 BMatP= 9.49D-07
 IDIUse=1 WtCom= 1.00D+00 WtEn= 0.00D+00
 Coeff-Com: -0.449D-02 0.310D+00 0.214D+00 0.481D+00
 Coeff:     -0.449D-02 0.310D+00 0.214D+00 0.481D+00
 Gap=     0.160 Goal=   None    Shift=    0.000
 RMSDP=7.60D-07 MaxDP=4.33D-05 DE=-2.56D-06 OVMax= 3.93D-05

 Cycle   8  Pass 1  IDiag  1:
 RMSU=  3.58D-07    CP:  1.00D+00  1.02D+00  4.44D-01  6.37D-01
 E= -1631.47760401698     Delta-E=       -0.000000035681 Rises=F Damp=F
 DIIS: error= 1.25D-06 at cycle   5 NSaved=   5.
 NSaved= 5 IEnMin= 5 EnMin= -1631.47760401698     IErMin= 5 ErrMin= 1.25D-06
 ErrMax= 1.25D-06  0.00D+00 EMaxC= 1.00D-01 BMatC= 9.96D-10 BMatP= 3.98D-08
 IDIUse=1 WtCom= 1.00D+00 WtEn= 0.00D+00
 Coeff-Com: -0.230D-02 0.140D+00 0.990D-01 0.245D+00 0.518D+00
 Coeff:     -0.230D-02 0.140D+00 0.990D-01 0.245D+00 0.518D+00
 Gap=     0.160 Goal=   None    Shift=    0.000
 RMSDP=9.44D-08 MaxDP=4.61D-06 DE=-3.57D-08 OVMax= 4.64D-06

 Cycle   9  Pass 1  IDiag  1:
 RMSU=  8.77D-08    CP:  1.00D+00  1.02D+00  4.42D-01  6.19D-01  9.91D-01
 E= -1631.47760401774     Delta-E=       -0.000000000760 Rises=F Damp=F
 DIIS: error= 2.90D-07 at cycle   6 NSaved=   6.
 NSaved= 6 IEnMin= 6 EnMin= -1631.47760401774     IErMin= 6 ErrMin= 2.90D-07
 ErrMax= 2.90D-07  0.00D+00 EMaxC= 1.00D-01 BMatC= 5.04D-11 BMatP= 9.96D-10
 IDIUse=1 WtCom= 1.00D+00 WtEn= 0.00D+00
 Coeff-Com: -0.299D-03 0.140D-01 0.109D-01 0.321D-01 0.195D+00 0.748D+00
 Coeff:     -0.299D-03 0.140D-01 0.109D-01 0.321D-01 0.195D+00 0.748D+00
 Gap=     0.160 Goal=   None    Shift=    0.000
 RMSDP=3.58D-08 MaxDP=2.01D-06 DE=-7.60D-10 OVMax= 2.72D-06

 Cycle  10  Pass 1  IDiag  1:
 RMSU=  2.68D-08    CP:  1.00D+00  1.02D+00  4.44D-01  6.28D-01  1.02D+00
                    CP:  8.84D-01
 E= -1631.47760401771     Delta-E=        0.000000000027 Rises=F Damp=F
 DIIS: error= 1.17D-07 at cycle   7 NSaved=   7.
 NSaved= 7 IEnMin= 6 EnMin= -1631.47760401774     IErMin= 7 ErrMin= 1.17D-07
 ErrMax= 1.17D-07  0.00D+00 EMaxC= 1.00D-01 BMatC= 2.39D-11 BMatP= 5.04D-11
 IDIUse=1 WtCom= 1.00D+00 WtEn= 0.00D+00
 Coeff-Com:  0.405D-04-0.539D-02-0.308D-02-0.412D-02 0.738D-01 0.491D+00
 Coeff-Com:  0.448D+00
 Coeff:      0.405D-04-0.539D-02-0.308D-02-0.412D-02 0.738D-01 0.491D+00
 Coeff:      0.448D+00
 Gap=     0.160 Goal=   None    Shift=    0.000
 RMSDP=1.62D-08 MaxDP=1.04D-06 DE= 2.73D-11 OVMax= 1.52D-06

 Cycle  11  Pass 1  IDiag  1:
 RMSU=  1.11D-08    CP:  1.00D+00  1.02D+00  4.44D-01  6.28D-01  1.02D+00
                    CP:  9.23D-01  5.86D-01
 E= -1631.47760401775     Delta-E=       -0.000000000038 Rises=F Damp=F
 DIIS: error= 2.92D-08 at cycle   8 NSaved=   8.
 NSaved= 8 IEnMin= 8 EnMin= -1631.47760401775     IErMin= 8 ErrMin= 2.92D-08
 ErrMax= 2.92D-08  0.00D+00 EMaxC= 1.00D-01 BMatC= 1.32D-12 BMatP= 2.39D-11
 IDIUse=1 WtCom= 1.00D+00 WtEn= 0.00D+00
 Coeff-Com:  0.519D-04-0.442D-02-0.281D-02-0.551D-02 0.214D-01 0.199D+00
 Coeff-Com:  0.250D+00 0.542D+00
 Coeff:      0.519D-04-0.442D-02-0.281D-02-0.551D-02 0.214D-01 0.199D+00
 Coeff:      0.250D+00 0.542D+00
 Gap=     0.160 Goal=   None    Shift=    0.000
 RMSDP=4.11D-09 MaxDP=1.45D-07 DE=-3.82D-11 OVMax= 3.12D-07

 SCF Done:  E(RPBE1PBE) =  -1631.47760402     A.U. after   11 cycles
            NFock= 11  Conv=0.41D-08     -V/T= 2.0080
 KE= 1.618563864031D+03 PE=-1.046135784685D+04 EE= 3.892695354388D+03
 Leave Link  502 at Wed Aug 28 19:50:12 2019, MaxMem=   536870912 cpu:      2180.5
 (Enter /pbs_home/pkowalski/g09d01/g09/l701.exe)
 Compute integral first derivatives.
 ... and contract with generalized density number  0.
 R6Disp: Adding Grimme-D3 dispersion energy 1st derivatives to the gradient.
 Leave Link  701 at Wed Aug 28 19:50:13 2019, MaxMem=   536870912 cpu:         4.4
 (Enter /pbs_home/pkowalski/g09d01/g09/l702.exe)
 L702 exits ... SP integral derivatives will be done elsewhere.
 Leave Link  702 at Wed Aug 28 19:50:13 2019, MaxMem=   536870912 cpu:         0.2
 (Enter /pbs_home/pkowalski/g09d01/g09/l703.exe)
 Compute integral first derivatives, UseDBF=F ICtDFT=           0.
 Integral derivatives from FoFJK, PRISM(SPDF).
 Calling FoFJK, ICntrl=      2127 FMM=F ISym2X=0 I1Cent= 0 IOpClX= 0 NMat=1 NMatS=1 NMatT=0.
 FoFJK:  IHMeth= 1 ICntrl=    2127 DoSepK=F KAlg= 0 I1Cent=   0 FoldK=F
 IRaf=         0 NMat=   1 IRICut=       1 DoRegI=T DoRafI=F ISym2E= 0.
 FoFCou: FMM=F IPFlag=           0 FMFlag=      100000 FMFlg1=         800
         NFxFlg=           0 DoJE=F BraDBF=F KetDBF=F FulRan=T
         wScrn=  0.000000 ICntrl=    2127 IOpCl=  0 I1Cent=           0 NGrid=           0
         NMat0=    1 NMatS0=      1 NMatT0=    0 NMatD0=    1 NMtDS0=    0 NMtDT0=    0
 Symmetry not used in FoFCou.
 Leave Link  703 at Wed Aug 28 19:51:38 2019, MaxMem=   536870912 cpu:       677.2
 (Enter /pbs_home/pkowalski/g09d01/g09/l716.exe)
 Dipole        = 2.75653284D-02-1.55901439D+00-6.56304284D-02
 ***** Axes restored to original set *****
 -------------------------------------------------------------------
 Center     Atomic                   Forces (Hartrees/Bohr)
 Number     Number              X              Y              Z
 -------------------------------------------------------------------
      1        6          -0.003327723   -0.005415460   -0.002710104
      2        6           0.006544619    0.005279195    0.003484916
      3        6          -0.005660591    0.001986705   -0.001001192
      4        8           0.000147561   -0.006484109   -0.001961684
      5        6           0.008795710    0.010097422   -0.000321636
      6        6          -0.000829440   -0.000845520   -0.000068427
      7        6          -0.000401499   -0.003578279    0.000846091
      8        6          -0.004190378   -0.001242790   -0.005573688
      9        6          -0.002784651    0.000071580    0.001520252
     10        6           0.009199599    0.007375503   -0.005657060
     11        6           0.000274738   -0.001648625    0.004898065
     12        9           0.000964097    0.000170806   -0.003889663
     13        9          -0.000167046   -0.001018547    0.006356729
     14        9          -0.001428783    0.003716827    0.003667470
     15        9          -0.004306693   -0.006326819    0.001278795
     16        9          -0.004121020    0.000079059    0.000501694
     17        9           0.003561496   -0.000995815   -0.003569586
     18        6           0.007400627    0.012024018   -0.005928175
     19        6          -0.003610046   -0.002134414    0.008961313
     20        6           0.000480558   -0.002274723    0.003944009
     21        1          -0.000763193   -0.001530104   -0.000647928
     22        1          -0.000113708    0.001303974   -0.000402884
     23        1          -0.000297508   -0.000907907    0.000260990
     24        6          -0.002759602   -0.002061152   -0.005742571
     25        1           0.001723057    0.000563031    0.000073685
     26        1          -0.001900035   -0.001798949   -0.000508834
     27        1          -0.001664984   -0.000953443    0.001300174
     28        6           0.002383712    0.000666421    0.000888112
     29        6           0.001698919    0.006688460   -0.006004110
     30        6           0.003605115   -0.004425836    0.001383362
     31        8          -0.005029117   -0.002095431    0.004118777
     32        6          -0.000267188   -0.000988126    0.000504988
     33        6           0.001139773   -0.002156982    0.000373518
     34        6          -0.004532175   -0.000738533   -0.001455222
     35        1           0.001948770    0.000773255    0.000784975
     36        1          -0.000779835    0.000256062   -0.000317626
     37        1          -0.000403200    0.000701049   -0.000091529
     38        1           0.000181194   -0.000735962    0.000007023
     39        6           0.001896388   -0.004874201    0.001609301
     40        6          -0.002506310    0.000393471    0.000293547
     41        6          -0.000680650    0.002182118   -0.001436952
     42        1           0.000747119   -0.000256857   -0.000155712
     43        1           0.000603117   -0.000562581    0.000340872
     44        1          -0.000641937   -0.000019940    0.000312210
     45        1          -0.000128856    0.001742149   -0.000266289
 -------------------------------------------------------------------
 Cartesian Forces:  Max     0.012024018 RMS     0.003372160
 Leave Link  716 at Wed Aug 28 19:51:38 2019, MaxMem=   536870912 cpu:         0.2
 (Enter /pbs_home/pkowalski/g09d01/g09/l103.exe)

 GradGradGradGradGradGradGradGradGradGradGradGradGradGradGradGradGradGrad
 Berny optimization.
 Using GEDIIS/GDIIS optimizer.
 FormGI is forming the generalized inverse of G from B-inverse, IUseBI=4.
 GSVD:  received Info=                   1 from GESDD.
 Internal  Forces:  Max     0.014608330 RMS     0.002694771
 Search for a local minimum.
 Step number   4 out of a maximum of  270
 All quantities printed in internal units (Hartrees-Bohrs-Radians)
 RMS Force = .26948D-02 SwitMx=.10000D-02 MixMth= 1
 Mixed Optimization -- RFO/linear search
 Update second derivatives using D2CorX and points    1    3    2    4
 ITU=  0 -1  1  0
 Use linear search instead of GDIIS.
     Eigenvalues ---    0.00692   0.00814   0.00829   0.00853   0.00920
     Eigenvalues ---    0.01048   0.01069   0.01096   0.01140   0.01165
     Eigenvalues ---    0.01254   0.01482   0.01560   0.01840   0.01852
     Eigenvalues ---    0.02002   0.02003   0.02017   0.02018   0.02021
     Eigenvalues ---    0.02022   0.02059   0.02063   0.02091   0.02092
     Eigenvalues ---    0.02112   0.02112   0.02180   0.02209   0.02261
     Eigenvalues ---    0.02271   0.02733   0.05080   0.05145   0.07253
     Eigenvalues ---    0.07287   0.07448   0.07503   0.07645   0.08188
     Eigenvalues ---    0.09321   0.10093   0.10326   0.11132   0.12104
     Eigenvalues ---    0.12144   0.13755   0.15707   0.15999   0.16000
     Eigenvalues ---    0.16000   0.16000   0.16000   0.16000   0.16000
     Eigenvalues ---    0.16000   0.16000   0.16000   0.16000   0.16008
     Eigenvalues ---    0.16132   0.16917   0.21052   0.22000   0.22044
     Eigenvalues ---    0.22600   0.22646   0.23999   0.24380   0.24505
     Eigenvalues ---    0.24565   0.24622   0.24905   0.24962   0.24969
     Eigenvalues ---    0.24976   0.24982   0.24992   0.25169   0.28903
     Eigenvalues ---    0.29199   0.30376   0.31328   0.32353   0.32637
     Eigenvalues ---    0.32647   0.32652   0.32663   0.32715   0.32885
     Eigenvalues ---    0.33054   0.33167   0.33220   0.33340   0.35064
     Eigenvalues ---    0.35542   0.35635   0.35720   0.35722   0.35730
     Eigenvalues ---    0.35734   0.35735   0.36345   0.36528   0.37144
     Eigenvalues ---    0.40260   0.40436   0.41547   0.41603   0.44600
     Eigenvalues ---    0.44688   0.44965   0.45390   0.45558   0.45564
     Eigenvalues ---    0.45880   0.46366   0.46452   0.47557   0.47896
     Eigenvalues ---    0.48215   0.48316   0.48572   0.49395   0.52429
     Eigenvalues ---    0.53898   0.54114   0.54197   0.63115
 RFO step:  Lambda=-1.19169245D-02 EMin= 6.91984457D-03
 Quartic linear search produced a step of -0.00779.
 Iteration  1 RMS(Cart)=  0.21064650 RMS(Int)=  0.00545221
 Iteration  2 RMS(Cart)=  0.02134187 RMS(Int)=  0.00012441
 Iteration  3 RMS(Cart)=  0.00012662 RMS(Int)=  0.00011958
 Iteration  4 RMS(Cart)=  0.00000001 RMS(Int)=  0.00011958
 ITry= 1 IFail=0 DXMaxC= 8.27D-01 DCOld= 1.00D+10 DXMaxT= 2.52D-01 DXLimC= 3.00D+00 Rises=F
 Variable       Old X    -DE/DX   Delta X   Delta X   Delta X     New X
                                 (Linear)    (Quad)   (Total)
    R1        2.74954  -0.00080  -0.00001   0.00758   0.00760   2.75714
    R2        2.61662  -0.00046   0.00040  -0.03074  -0.03035   2.58627
    R3        2.74277   0.00192   0.00016   0.00243   0.00259   2.74536
    R4        2.64066   0.00284  -0.00010   0.01956   0.01948   2.66014
    R5        2.65004  -0.00013  -0.00002   0.00419   0.00418   2.65422
    R6        2.55566   0.00223  -0.00006   0.01525   0.01519   2.57085
    R7        2.62503  -0.00076   0.00002  -0.00127  -0.00126   2.62377
    R8        2.54499   0.00314  -0.00001   0.01220   0.01217   2.55716
    R9        2.79308  -0.00034   0.00004   0.00423   0.00427   2.79735
   R10        2.62984  -0.00022   0.00003   0.00184   0.00186   2.63170
   R11        2.06066   0.00050  -0.00002  -0.00060  -0.00062   2.06004
   R12        2.85004   0.00117  -0.00004   0.01047   0.01041   2.86045
   R13        2.57837   0.00562   0.00004  -0.01241  -0.01245   2.56592
   R14        2.88923   0.00287  -0.00011   0.02789   0.02790   2.91713
   R15        2.56725  -0.00255   0.00010  -0.00900  -0.00890   2.55835
   R16        2.54335  -0.00622   0.00017  -0.02554  -0.02537   2.51798
   R17        2.85238   0.00051  -0.00001   0.00439   0.00434   2.85672
   R18        2.74915   0.00064   0.00012   0.00125   0.00138   2.75053
   R19        2.88956   0.00098  -0.00009   0.02476   0.02469   2.91426
   R20        2.55178  -0.00513   0.00016  -0.01895  -0.01878   2.53300
   R21        2.53150  -0.00732   0.00020  -0.03177  -0.03157   2.49993
   R22        2.54740  -0.00385   0.00013  -0.01572  -0.01559   2.53181
   R23        2.55978  -0.00410   0.00012  -0.01233  -0.01221   2.54757
   R24        2.61349  -0.00470   0.00038  -0.03500  -0.03457   2.57892
   R25        2.79323  -0.00047   0.00004   0.00419   0.00424   2.79747
   R26        2.54704   0.00357  -0.00002   0.01535   0.01530   2.56234
   R27        2.74277   0.00035   0.00003   0.00227   0.00236   2.74513
   R28        2.08407  -0.00079   0.00003  -0.00481  -0.00478   2.07928
   R29        2.08401  -0.00058   0.00003  -0.00322  -0.00319   2.08082
   R30        2.07077  -0.00090   0.00002   0.00177   0.00179   2.07256
   R31        2.08384  -0.00074   0.00003  -0.00284  -0.00282   2.08102
   R32        2.06980  -0.00249   0.00001  -0.00017  -0.00016   2.06965
   R33        2.08455  -0.00069   0.00003  -0.00497  -0.00494   2.07961
   R34        2.65780  -0.00074   0.00002  -0.00592  -0.00591   2.65189
   R35        2.06172   0.00086  -0.00003   0.00261   0.00258   2.06430
   R36        2.64144   0.00399  -0.00009   0.01908   0.01898   2.66042
   R37        2.64870   0.00055  -0.00002   0.00383   0.00383   2.65253
   R38        2.55587   0.00267  -0.00006   0.01609   0.01596   2.57182
   R39        2.62525  -0.00072   0.00002  -0.00107  -0.00106   2.62418
   R40        2.63076  -0.00052   0.00003   0.00265   0.00266   2.63342
   R41        2.06069   0.00050  -0.00002  -0.00057  -0.00059   2.06010
   R42        2.63090  -0.00125   0.00005  -0.00396  -0.00391   2.62699
   R43        2.06208   0.00081  -0.00003   0.00221   0.00217   2.06426
   R44        2.05436   0.00184  -0.00003   0.00229   0.00226   2.05662
   R45        2.63092  -0.00125   0.00005  -0.00493  -0.00487   2.62604
   R46        2.05574   0.00117  -0.00005   0.00420   0.00415   2.05989
   R47        2.65860  -0.00084   0.00001  -0.00504  -0.00504   2.65356
   R48        2.06217   0.00079  -0.00003   0.00215   0.00212   2.06429
   R49        2.06174   0.00087  -0.00003   0.00257   0.00254   2.06428
    A1        1.83416   0.00055  -0.00011   0.01318   0.01303   1.84719
    A2        2.24116  -0.01152  -0.00012   0.00177   0.00162   2.24279
    A3        2.20785   0.01097   0.00022  -0.01489  -0.01470   2.19315
    A4        1.83753   0.00103   0.00008  -0.01277  -0.01269   1.82484
    A5        2.36601   0.00078  -0.00016   0.02716   0.02694   2.39295
    A6        2.07950  -0.00182   0.00008  -0.01456  -0.01447   2.06503
    A7        1.92560  -0.00144   0.00006   0.00181   0.00186   1.92746
    A8        2.15610   0.00154  -0.00007   0.00957   0.00951   2.16561
    A9        2.20148  -0.00010   0.00002  -0.01138  -0.01136   2.19012
   A10        1.88524  -0.00031   0.00003  -0.01098  -0.01101   1.87424
   A11        1.94206   0.00014  -0.00007   0.00903   0.00892   1.95098
   A12        2.28906   0.01088  -0.00009   0.03700   0.03692   2.32598
   A13        2.04825  -0.01109   0.00014  -0.04626  -0.04610   2.00215
   A14        2.03760  -0.00142   0.00006  -0.00698  -0.00694   2.03066
   A15        2.11662   0.00012   0.00000  -0.00363  -0.00362   2.11299
   A16        2.12897   0.00129  -0.00005   0.01060   0.01056   2.13953
   A17        2.12720  -0.01297  -0.00008   0.00034   0.00027   2.12747
   A18        2.24494   0.01461   0.00009  -0.00034  -0.00024   2.24470
   A19        1.91036  -0.00165  -0.00002   0.00061   0.00045   1.91081
   A20        1.78671   0.00162  -0.00005   0.01343   0.01332   1.80003
   A21        1.93534   0.00073  -0.00006   0.01116   0.01128   1.94662
   A22        1.99837  -0.00097  -0.00003  -0.00338  -0.00363   1.99474
   A23        1.90961   0.00041   0.00009  -0.01785  -0.01796   1.89165
   A24        1.94851  -0.00025  -0.00006   0.01131   0.01137   1.95988
   A25        1.88361  -0.00133   0.00010  -0.01402  -0.01389   1.86972
   A26        1.92077  -0.00053  -0.00004   0.01014   0.00989   1.93067
   A27        2.22822   0.00947   0.00003  -0.00173  -0.00159   2.22664
   A28        2.12258  -0.00910  -0.00002  -0.00639  -0.00638   2.11620
   A29        1.78978  -0.00137   0.00002  -0.01013  -0.01053   1.77926
   A30        1.89123   0.00015  -0.00001   0.00468   0.00494   1.89617
   A31        1.99419   0.00046   0.00001  -0.00924  -0.00938   1.98481
   A32        1.89517   0.00056  -0.00002   0.01029   0.01045   1.90562
   A33        1.99403   0.00019   0.00000  -0.00712  -0.00725   1.98678
   A34        1.89418  -0.00001  -0.00001   0.01185   0.01182   1.90600
   A35        1.79154   0.00212  -0.00004   0.01366   0.01346   1.80500
   A36        2.01288  -0.00128   0.00007  -0.02280  -0.02285   1.99002
   A37        1.92233   0.00074  -0.00009   0.01531   0.01544   1.93777
   A38        1.93641   0.00122  -0.00005   0.01203   0.01236   1.94877
   A39        1.92705  -0.00229   0.00003  -0.01168  -0.01194   1.91511
   A40        1.87332  -0.00055   0.00006  -0.00595  -0.00586   1.86746
   A41        2.28226   0.00586  -0.00012   0.03361   0.03338   2.31564
   A42        1.94220   0.00109  -0.00005   0.00689   0.00685   1.94905
   A43        2.05636  -0.00693   0.00016  -0.03898  -0.03897   2.01739
   A44        2.18611   0.00085   0.00010  -0.00936  -0.00964   2.17647
   A45        2.26046  -0.00266   0.00000  -0.00628  -0.00667   2.25380
   A46        1.83616   0.00180  -0.00011   0.01691   0.01668   1.85284
   A47        1.91451   0.00032  -0.00004   0.00608   0.00599   1.92051
   A48        1.93896   0.00088  -0.00006   0.00669   0.00663   1.94559
   A49        1.92829   0.00018   0.00004   0.00481   0.00482   1.93310
   A50        1.88534  -0.00084   0.00005  -0.01168  -0.01163   1.87371
   A51        1.89170   0.00042  -0.00005   0.01006   0.00993   1.90163
   A52        1.90392  -0.00100   0.00005  -0.01630  -0.01624   1.88768
   A53        1.94365   0.00104  -0.00005   0.00490   0.00485   1.94851
   A54        1.93206   0.00135   0.00004   0.00940   0.00938   1.94144
   A55        1.90704  -0.00044  -0.00004   0.00444   0.00432   1.91136
   A56        1.90701  -0.00146   0.00009  -0.02448  -0.02438   1.88263
   A57        1.88465  -0.00086   0.00004  -0.01065  -0.01061   1.87404
   A58        1.88798   0.00032  -0.00009   0.01635   0.01611   1.90410
   A59        2.11081   0.00062  -0.00002   0.00316   0.00312   2.11393
   A60        2.08300  -0.00015   0.00001   0.00245   0.00247   2.08546
   A61        2.08937  -0.00047   0.00002  -0.00561  -0.00559   2.08379
   A62        1.83789  -0.00059   0.00007  -0.01321  -0.01306   1.82483
   A63        2.36243   0.00290  -0.00012   0.02306   0.02282   2.38525
   A64        2.08194  -0.00233   0.00006  -0.01026  -0.01021   2.07173
   A65        1.92547  -0.00112   0.00006   0.00139   0.00142   1.92689
   A66        2.15372   0.00155  -0.00006   0.00593   0.00590   2.15961
   A67        2.20394  -0.00044  -0.00001  -0.00737  -0.00737   2.19657
   A68        1.88303  -0.00118   0.00003  -0.01190  -0.01191   1.87112
   A69        2.03781  -0.00129   0.00006  -0.00665  -0.00660   2.03121
   A70        2.11648   0.00012   0.00000  -0.00360  -0.00360   2.11289
   A71        2.12888   0.00117  -0.00005   0.01024   0.01020   2.13908
   A72        2.11990   0.00076  -0.00004   0.00398   0.00394   2.12384
   A73        2.08226  -0.00047   0.00002  -0.00468  -0.00466   2.07760
   A74        2.08102  -0.00029   0.00001   0.00071   0.00072   2.08174
   A75        2.06239   0.00032   0.00000   0.00478   0.00480   2.06719
   A76        2.12477  -0.00146   0.00003  -0.01087  -0.01085   2.11392
   A77        2.09602   0.00115  -0.00003   0.00608   0.00605   2.10207
   A78        2.06211   0.00038   0.00000   0.00371   0.00372   2.06584
   A79        2.11910  -0.00129   0.00005  -0.01396  -0.01396   2.10514
   A80        2.10195   0.00091  -0.00006   0.01032   0.01021   2.11217
   A81        2.11862   0.00095  -0.00003   0.00228   0.00226   2.12088
   A82        2.08199  -0.00033   0.00001   0.00195   0.00195   2.08394
   A83        2.08257  -0.00062   0.00002  -0.00422  -0.00421   2.07836
   A84        2.11184   0.00074  -0.00003   0.00502   0.00497   2.11681
   A85        2.08251  -0.00022   0.00001   0.00171   0.00173   2.08424
   A86        2.08880  -0.00051   0.00002  -0.00670  -0.00667   2.08213
    D1        0.01374   0.00137   0.00027  -0.00367  -0.00346   0.01028
    D2        3.13560   0.00058   0.00021  -0.01506  -0.01506   3.12055
    D3       -3.13216   0.00016  -0.00001   0.01155   0.01166  -3.12049
    D4       -0.01029  -0.00063  -0.00008   0.00016   0.00007  -0.01023
    D5       -0.01886  -0.00148  -0.00034   0.01289   0.01264  -0.00622
    D6        3.02440  -0.00313  -0.00050   0.00685   0.00638   3.03078
    D7        3.12693  -0.00023  -0.00005  -0.00199  -0.00198   3.12495
    D8       -0.11299  -0.00188  -0.00022  -0.00803  -0.00823  -0.12123
    D9       -0.51582  -0.00580   0.00007  -0.22121  -0.22121  -0.73703
   D10        2.58173  -0.00644  -0.00011  -0.20128  -0.20129   2.38044
   D11        2.62060  -0.00730  -0.00028  -0.20286  -0.20323   2.41737
   D12       -0.56503  -0.00794  -0.00045  -0.18293  -0.18331  -0.74834
   D13       -0.00448  -0.00083  -0.00012  -0.00660  -0.00667  -0.01115
   D14        3.13441  -0.00057  -0.00006  -0.00636  -0.00633   3.12809
   D15       -3.13025  -0.00023  -0.00007   0.00196   0.00173  -3.12852
   D16        0.00864   0.00004  -0.00001   0.00220   0.00208   0.01071
   D17       -3.13168   0.00076   0.00008   0.00894   0.00919  -3.12248
   D18        0.01136   0.00059   0.00005   0.00841   0.00858   0.01994
   D19       -0.01188  -0.00009   0.00001  -0.00354  -0.00346  -0.01534
   D20        3.13116  -0.00026  -0.00002  -0.00407  -0.00407   3.12709
   D21       -0.00699  -0.00005  -0.00009   0.01496   0.01468   0.00769
   D22        3.13739  -0.00032  -0.00015   0.01467   0.01429  -3.13151
   D23        0.00009   0.00003  -0.00001   0.00072   0.00078   0.00088
   D24        3.14067  -0.00009  -0.00002  -0.00036  -0.00035   3.14032
   D25        3.13855   0.00034   0.00006   0.00103   0.00121   3.13976
   D26       -0.00406   0.00021   0.00005  -0.00005   0.00007  -0.00399
   D27        0.01656   0.00099   0.00027  -0.01756  -0.01721  -0.00065
   D28       -3.04171   0.00112   0.00043  -0.01715  -0.01676  -3.05846
   D29        2.07149  -0.00042   0.00020  -0.05458  -0.05436   2.01713
   D30       -0.05378  -0.00020   0.00009  -0.03327  -0.03310  -0.08688
   D31       -2.13124  -0.00113   0.00019  -0.06190  -0.06173  -2.19297
   D32       -1.17329  -0.00156   0.00001  -0.05808  -0.05810  -1.23139
   D33        2.98463  -0.00134  -0.00010  -0.03677  -0.03683   2.94779
   D34        0.90717  -0.00227   0.00001  -0.06539  -0.06547   0.84170
   D35       -0.00527  -0.00005   0.00001  -0.00231  -0.00230  -0.00757
   D36        3.13824  -0.00007   0.00001  -0.00241  -0.00243   3.13581
   D37        3.13735   0.00007   0.00003  -0.00121  -0.00114   3.13621
   D38       -0.00233   0.00006   0.00002  -0.00132  -0.00126  -0.00359
   D39       -2.75465   0.00133   0.00003   0.00766   0.00754  -2.74711
   D40        1.49331  -0.00033  -0.00002   0.01621   0.01612   1.50943
   D41       -0.64301   0.00159  -0.00009   0.02857   0.02845  -0.61457
   D42        0.42342   0.00142   0.00017  -0.00883  -0.00895   0.41447
   D43       -1.61180  -0.00024   0.00012  -0.00028  -0.00037  -1.61217
   D44        2.53506   0.00167   0.00005   0.01209   0.01195   2.54702
   D45        3.12423  -0.00114   0.00006  -0.03258  -0.03264   3.09158
   D46       -0.18027  -0.00329  -0.00012  -0.01896  -0.01901  -0.19929
   D47       -0.05702  -0.00202  -0.00010  -0.01464  -0.01471  -0.07173
   D48        2.92166  -0.00417  -0.00028  -0.00102  -0.00108   2.92058
   D49       -0.60521  -0.00019  -0.00019   0.03533   0.03510  -0.57011
   D50        1.39670  -0.00014  -0.00021   0.04404   0.04387   1.44057
   D51       -2.77257   0.00026  -0.00022   0.05651   0.05635  -2.71622
   D52        1.44843   0.00165  -0.00024   0.04728   0.04689   1.49533
   D53       -2.83284   0.00171  -0.00027   0.05599   0.05566  -2.77718
   D54       -0.71893   0.00211  -0.00027   0.06846   0.06815  -0.65078
   D55       -2.75089   0.00010  -0.00009   0.02524   0.02499  -2.72590
   D56       -0.74898   0.00016  -0.00011   0.03395   0.03376  -0.71522
   D57        1.36493   0.00056  -0.00012   0.04643   0.04624   1.41118
   D58       -0.33331   0.00156  -0.00001   0.03182   0.03214  -0.30117
   D59       -2.44115  -0.00070   0.00004   0.02003   0.02036  -2.42079
   D60        1.71889   0.00038  -0.00002   0.03240   0.03266   1.75155
   D61        2.95962   0.00159   0.00015   0.01879   0.01912   2.97874
   D62        0.85178  -0.00068   0.00020   0.00700   0.00734   0.85912
   D63       -1.27136   0.00041   0.00014   0.01937   0.01964  -1.25173
   D64       -0.76379  -0.00309  -0.00014  -0.08734  -0.08762  -0.85141
   D65        2.41477  -0.00270   0.00024  -0.14020  -0.13991   2.27486
   D66        2.19793  -0.00448  -0.00034  -0.07089  -0.07129   2.12664
   D67       -0.90670  -0.00409   0.00003  -0.12375  -0.12358  -1.03028
   D68        0.57337  -0.00101   0.00014  -0.04365  -0.04337   0.53000
   D69        2.73300  -0.00059   0.00017  -0.05619  -0.05583   2.67718
   D70       -1.47548  -0.00197   0.00024  -0.06346  -0.06303  -1.53851
   D71       -1.42567  -0.00075   0.00015  -0.04825  -0.04807  -1.47374
   D72        0.73397  -0.00034   0.00018  -0.06079  -0.06053   0.67344
   D73        2.80867  -0.00172   0.00025  -0.06806  -0.06772   2.74094
   D74        2.74083  -0.00128   0.00017  -0.06624  -0.06607   2.67476
   D75       -1.38272  -0.00087   0.00020  -0.07877  -0.07853  -1.46124
   D76        0.69198  -0.00225   0.00027  -0.08604  -0.08573   0.60626
   D77       -0.05456  -0.00053  -0.00001  -0.00868  -0.00841  -0.06297
   D78        3.05748  -0.00092  -0.00031   0.03327   0.03351   3.09100
   D79       -3.11917  -0.00043   0.00010  -0.03130  -0.03133   3.13268
   D80       -0.00713  -0.00082  -0.00020   0.01066   0.01059   0.00346
   D81       -2.11889  -0.00120   0.00015  -0.05715  -0.05693  -2.17581
   D82        2.08110  -0.00091   0.00015  -0.05075  -0.05051   2.03058
   D83       -0.03448  -0.00036   0.00009  -0.03789  -0.03768  -0.07216
   D84        0.94159  -0.00097   0.00003  -0.03142  -0.03151   0.91008
   D85       -1.14161  -0.00068   0.00003  -0.02503  -0.02510  -1.16671
   D86        3.02600  -0.00013  -0.00003  -0.01217  -0.01226   3.01373
   D87        0.00552   0.00051   0.00017  -0.01390  -0.01374  -0.00823
   D88       -3.07017   0.00002   0.00028  -0.03652  -0.03559  -3.10576
   D89        3.11621   0.00046  -0.00016   0.04086   0.04098  -3.12600
   D90       -0.07399  -0.00019  -0.00018   0.02949   0.02940  -0.04459
   D91        0.00589   0.00079   0.00015  -0.00351  -0.00341   0.00248
   D92        3.09888   0.00014   0.00013  -0.01488  -0.01499   3.08389
   D93        0.00172   0.00000  -0.00001   0.00093   0.00089   0.00261
   D94       -3.13873   0.00008   0.00001   0.00097   0.00099  -3.13774
   D95        3.14139   0.00001   0.00000   0.00104   0.00102  -3.14077
   D96        0.00094   0.00009   0.00001   0.00109   0.00112   0.00206
   D97       -0.00286  -0.00051  -0.00006  -0.00463  -0.00472  -0.00758
   D98        3.12775  -0.00041  -0.00002  -0.00914  -0.00913   3.11862
   D99       -3.10531  -0.00015  -0.00004   0.00338   0.00321  -3.10210
   D100       0.02530  -0.00005   0.00001  -0.00112  -0.00121   0.02410
   D101      -3.11361   0.00072   0.00001   0.01435   0.01459  -3.09902
   D102       0.02237   0.00088  -0.00006   0.02938   0.02938   0.05175
   D103      -0.02576   0.00006  -0.00001   0.00188   0.00192  -0.02384
   D104       3.11021   0.00023  -0.00008   0.01692   0.01672   3.12693
   D105      -0.00144   0.00003  -0.00006   0.01137   0.01124   0.00980
   D106      -3.13166  -0.00009  -0.00011   0.01593   0.01566  -3.11599
   D107      -0.00691   0.00002   0.00000   0.00006   0.00013  -0.00678
   D108       3.13854  -0.00006  -0.00001   0.00041   0.00040   3.13894
   D109       3.12191   0.00013   0.00005  -0.00510  -0.00490   3.11701
   D110      -0.01583   0.00006   0.00004  -0.00476  -0.00463  -0.02046
   D111      -0.01011  -0.00001   0.00000   0.00001   0.00003  -0.01009
   D112       3.13975  -0.00008   0.00001  -0.00356  -0.00358   3.13617
   D113       3.12760   0.00006   0.00001  -0.00037  -0.00029   3.12731
   D114      -0.00572  -0.00001   0.00002  -0.00394  -0.00390  -0.00962
   D115       0.00703   0.00009  -0.00001   0.00217   0.00220   0.00922
   D116      -3.13598   0.00026   0.00002   0.00268   0.00279  -3.13319
   D117      -3.13571   0.00001  -0.00002   0.00212   0.00209  -3.13361
   D118       0.00447   0.00017   0.00001   0.00263   0.00269   0.00716
   D119       0.00962   0.00000   0.00001  -0.00159  -0.00157   0.00806
   D120      -3.13493   0.00005  -0.00002   0.00404   0.00403  -3.13090
   D121      -3.12641  -0.00015   0.00007  -0.01639  -0.01634   3.14043
   D122       0.01222  -0.00011   0.00005  -0.01076  -0.01075   0.00148
   D123       0.00875   0.00002   0.00000   0.00083   0.00077   0.00953
   D124      -3.14114   0.00009  -0.00002   0.00445   0.00442  -3.13673
   D125      -3.12988  -0.00003   0.00002  -0.00481  -0.00482  -3.13470
   D126       0.00341   0.00004   0.00001  -0.00119  -0.00117   0.00224
         Item               Value     Threshold  Converged?
 Maximum Force            0.014608     0.000450     NO 
 RMS     Force            0.002695     0.000300     NO 
 Maximum Displacement     0.827299     0.001800     NO 
 RMS     Displacement     0.225459     0.001200     NO 
 Predicted change in Energy=-7.953768D-03
 Lowest energy point so far.  Saving SCF results.
 GradGradGradGradGradGradGradGradGradGradGradGradGradGradGradGradGradGrad

 Leave Link  103 at Wed Aug 28 19:51:38 2019, MaxMem=   536870912 cpu:         1.0
 (Enter /pbs_home/pkowalski/g09d01/g09/l202.exe)
                          Input orientation:                          
 ---------------------------------------------------------------------
 Center     Atomic      Atomic             Coordinates (Angstroms)
 Number     Number       Type             X           Y           Z
 ---------------------------------------------------------------------
      1          6           0       -1.704546   -0.225835   -0.715256
      2          6           0       -3.048562    0.269477   -0.992770
      3          6           0       -3.762097   -0.865336   -1.422471
      4          8           0       -2.953660   -1.959472   -1.431427
      5          6           0       -1.731490   -1.562655   -1.007207
      6          6           0       -5.103612   -0.851502   -1.780113
      7          6           0       -0.554387    0.509464   -0.218221
      8          6           0       -0.207589    1.891847   -0.728120
      9          6           0        0.338252    0.141885    0.736646
     10          6           0        1.297676    2.015949   -0.409194
     11          6           0        1.418648    1.188560    0.886586
     12          9           0       -0.869741    2.854379   -0.044075
     13          9           0       -0.467472    2.080207   -2.021343
     14          9           0        1.993224    1.412838   -1.383440
     15          9           0        1.714418    3.265488   -0.286456
     16          9           0        2.650297    0.683292    1.037413
     17          9           0        1.182922    1.977565    1.953974
     18          6           0       -0.859871   -1.265849    2.417559
     19          6           0        0.238705   -0.978282    1.660684
     20          6           0       -2.158384   -0.579577    2.602897
     21          1           0       -2.329487   -0.378589    3.671076
     22          1           0       -2.996185   -1.199130    2.246924
     23          1           0       -2.178116    0.369804    2.054127
     24          6           0       -0.687738   -2.611052   -1.059336
     25          1           0       -0.854556   -3.388447   -0.297409
     26          1           0        0.308669   -2.187375   -0.894553
     27          1           0       -0.711070   -3.104392   -2.042764
     28          6           0       -5.752561    0.377943   -1.697906
     29          6           0        1.219686   -2.005476    1.965276
     30          6           0        0.581990   -2.835712    2.906574
     31          8           0       -0.669374   -2.373504    3.176088
     32          6           0        1.164346   -3.972160    3.452212
     33          6           0       -5.074800    1.528353   -1.266038
     34          6           0       -3.732545    1.493166   -0.906031
     35          1           0       -3.228904    2.396196   -0.566457
     36          1           0       -6.807510    0.448554   -1.972490
     37          1           0       -5.617986    2.474483   -1.210974
     38          1           0       -5.607895   -1.760818   -2.107556
     39          6           0        2.506814   -2.350806    1.524475
     40          6           0        3.106256   -3.484145    2.060496
     41          6           0        2.450431   -4.280559    3.013075
     42          1           0        4.111699   -3.762902    1.736980
     43          1           0        2.957476   -5.161214    3.413849
     44          1           0        0.630943   -4.582933    4.180830
     45          1           0        3.023844   -1.737774    0.786184
 ---------------------------------------------------------------------
                    Distance matrix (angstroms):
                    1          2          3          4          5
     1  C    0.000000
     2  C    1.459016   0.000000
     3  C    2.267737   1.407684   0.000000
     4  O    2.253594   2.273684   1.360435   0.000000
     5  C    1.368594   2.256456   2.186793   1.353191   0.000000
     6  C    3.616494   2.469763   1.388438   2.443659   3.531901
     7  C    1.452781   2.622676   3.691842   3.650209   2.510329
     8  C    2.593380   3.282263   4.551781   4.782071   3.785993
     9  C    2.533034   3.804953   4.742272   4.466870   3.198486
    10  C    3.759335   4.720224   5.910147   5.909550   4.726508
    11  C    3.784277   4.932815   6.032442   5.865183   4.591188
    12  F    3.261150   3.511268   4.909377   5.425921   4.602219
    13  F    2.924729   3.316434   4.459756   4.779972   3.987061
    14  F    4.099416   5.184545   6.189937   5.987189   4.782113
    15  F    4.905356   5.671062   6.953161   7.099445   5.975343
    16  F    4.781529   6.063817   7.040460   6.669610   5.331492
    17  F    4.507464   5.431972   6.628399   6.638713   5.458530
    18  C    3.407292   4.333352   4.830027   4.436187   3.546383
    19  C    3.160300   4.404980   5.052229   4.551382   3.367611
    20  C    3.367677   3.800280   4.342482   4.337320   3.765837
    21  H    4.433261   4.763246   5.313522   5.378134   4.862710
    22  H    3.374929   3.557409   3.763310   3.756354   3.510124
    23  H    2.872027   3.170382   4.015134   4.263342   3.647689
    24  C    2.615635   3.724965   3.554022   2.386925   1.480294
    25  H    3.301393   4.321758   4.010692   2.781044   2.146239
    26  H    2.816527   4.161342   4.312497   3.314056   2.136637
    27  H    3.321952   4.236667   3.834958   2.591097   2.119102
    28  C    4.209107   2.796532   2.362955   3.656278   4.517964
    29  C    4.347817   5.669514   6.131470   5.381127   4.212029
    30  C    5.015712   6.166684   6.441593   5.664528   4.721287
    31  O    4.563620   5.479531   5.743366   5.159320   4.391528
    32  C    6.295497   7.449694   7.595047   6.697673   5.837636
    33  C    3.839159   2.401059   2.734484   4.085524   4.560597
    34  C    2.665359   1.404554   2.414563   3.578185   3.654107
    35  H    3.036586   2.176512   3.413890   4.449245   4.255469
    36  H    5.298649   3.888651   3.362048   4.576407   5.544611
    37  H    4.780425   3.392876   3.826675   5.177566   5.607571
    38  H    4.419367   3.451815   2.162914   2.746193   4.034420
    39  C    5.221825   6.638118   7.084516   6.221517   4.999382
    40  C    6.439348   7.829042   8.134095   7.158264   6.042079
    41  C    6.899644   8.184653   8.362615   7.371923   6.406101
    42  H    7.235539   8.659155   8.965194   7.950501   6.820155
    43  H    7.946189   9.218632   9.327230   8.286699   7.381176
    44  H    6.957764   7.990668   8.032205   7.157469   6.451271
    45  H    5.186324   6.638362   7.189458   6.379459   5.085285
                    6          7          8          9         10
     6  C    0.000000
     7  C    4.998718   0.000000
     8  C    5.709964   1.513687   0.000000
     9  C    6.077398   1.357825   2.346454   0.000000
    10  C    7.146899   2.395016   1.543677   2.396990   0.000000
    11  C    7.335735   2.361067   2.397193   1.511710   1.542158
    12  F    5.888382   2.372425   1.353821   3.070243   2.352439
    13  F    5.490619   2.392913   1.332457   3.465946   2.391422
    14  F    7.459869   2.943491   2.345734   2.974730   1.340405
    15  F    8.103464   3.570406   2.403345   3.563351   1.322908
    16  F    8.391492   3.446278   3.570045   2.393561   2.387097
    17  F    7.840123   3.145154   3.022333   2.359041   2.366263
    18  C    5.983432   3.192553   4.504643   2.498536   4.838981
    19  C    6.355746   2.524414   3.760745   1.455517   3.790941
    20  C    5.287635   3.423087   4.583581   3.199468   5.268188
    21  H    6.134727   4.366492   5.386117   3.999826   5.961437
    22  H    4.558411   3.867636   5.116765   3.898426   5.985727
    23  H    4.975089   2.796349   3.733697   2.849528   4.567152
    24  C    4.807855   3.234637   4.540522   3.443380   5.076779
    25  H    5.166137   3.910254   5.337188   3.867209   5.818255
    26  H    5.644604   2.911225   4.115127   2.843789   4.345301
    27  H    4.943574   4.051354   5.190779   4.400513   5.737727
    28  C    1.392634   5.406273   5.829160   6.563595   7.351849
    29  C    7.439334   3.773582   4.947790   2.626332   4.670765
    30  C    7.630740   4.716556   6.015335   3.692436   5.919893
    31  O    6.822234   4.454892   5.800802   3.646007   5.999235
    32  C    8.740882   6.042440   7.331027   4.998209   7.126407
    33  C    2.434915   4.750809   4.910318   5.935837   6.448285
    34  C    2.853298   3.397269   3.551888   4.593009   5.081660
    35  H    3.941450   3.291515   3.067385   4.416401   4.545244
    36  H    2.151842   6.494822   6.869535   7.648227   8.402063
    37  H    3.413308   5.521494   5.463059   6.686629   6.977069
    38  H    1.090127   5.853350   6.663941   6.860497   8.052037
    39  C    8.431298   4.537520   5.517451   3.396593   4.926422
    40  C    9.438380   5.877225   6.903567   4.750002   6.294550
    41  C    9.581057   6.512644   7.691567   5.403836   7.258567
    42  H   10.284364   6.621804   7.530548   5.521498   6.776423
    43  H   10.513419   7.594847   8.770359   6.492350   8.299534
    44  H    9.074224   6.832947   8.168458   5.854227   8.065860
    45  H    8.568949   4.343115   5.090130   3.278411   4.301049
                   11         12         13         14         15
    11  C    0.000000
    12  F    2.979565   0.000000
    13  F    3.578901   2.161192   0.000000
    14  F    2.352330   3.473975   2.628179   0.000000
    15  F    2.403568   2.627858   3.029086   2.171041   0.000000
    16  F    1.339777   4.274798   4.585612   2.612377   3.048973
    17  F    1.348114   2.995734   4.305517   3.480493   2.638325
    18  C    3.682343   4.799585   5.572604   5.455557   5.871259
    19  C    2.585865   4.338680   4.838425   4.249997   4.896802
    20  C    4.343638   4.523175   5.596180   6.090685   6.175070
    21  H    4.925227   5.136661   6.474288   6.887900   6.730121
    22  H    5.200224   5.118727   5.946977   6.700456   6.967109
    23  H    3.869138   3.505341   4.739329   5.504985   5.386571
    24  C    4.760307   5.561907   4.793942   4.846059   6.395421
    25  H    5.245788   6.247982   5.746995   5.686972   7.132643
    26  H    3.975103   5.247023   4.481551   4.004780   5.663888
    27  H    5.616604   6.287042   5.190363   5.305967   7.038678
    28  C    7.665699   5.719251   5.561878   7.820939   8.129322
    29  C    3.377133   5.658744   5.952515   4.847384   5.753097
    30  C    4.579859   6.571985   7.039318   6.200482   6.978716
    31  O    4.721223   6.143317   6.847597   6.497315   7.033484
    32  C    5.768894   7.934933   8.321885   7.284831   8.164788
    33  C    6.849388   4.575375   4.701330   7.069942   7.076065
    34  C    5.462696   3.285044   3.499891   5.746198   5.761458
    35  H    5.016918   2.459363   3.137204   5.376344   5.026977
    36  H    8.740229   6.690582   6.546813   8.872978   9.132419
    37  H    7.454367   4.904265   5.228762   7.686830   7.432669
    38  H    8.187553   6.928788   6.417543   8.268823   9.066224
    39  C    3.757408   6.399642   6.407267   4.783801   5.954000
    40  C    5.104925   7.772687   7.771419   6.089333   7.280312
    41  C    5.958003   8.442574   8.620839   7.207854   8.268704
    42  H    5.700234   8.472031   8.320800   6.404158   7.696722
    43  H    7.005332   9.531765   9.680379   8.195237   9.286913
    44  H    6.691984   8.684209   9.169018   8.292537   9.095509
    45  H    3.339186   6.077598   5.886295   3.961792   5.281835
                   16         17         18         19         20
    16  F    0.000000
    17  F    2.160652   0.000000
    18  C    4.245613   3.861042   0.000000
    19  C    2.994172   3.116825   1.364707   0.000000
    20  C    5.212388   4.257277   1.480356   2.606294   0.000000
    21  H    5.732541   4.564748   2.125631   3.316161   1.100309
    22  H    6.073646   5.257579   2.144156   3.294991   1.101123
    23  H    4.944245   3.727131   2.131950   2.795203   1.096751
    24  C    5.137269   5.799552   3.732023   3.304957   4.438653
    25  H    5.535775   6.165559   3.446230   3.292149   4.242816
    26  H    4.178090   5.121049   3.631086   2.827726   4.572037
    27  H    5.927296   6.737018   4.826683   4.374694   5.481932
    28  C    8.842128   7.999746   6.601328   7.001054   5.686112
    29  C    3.183873   3.983227   2.253035   1.452662   3.721708
    30  C    4.489437   4.943299   2.186909   2.262771   3.562586
    31  O    4.993810   4.884297   1.355933   2.251155   2.400807
    32  C    5.450920   6.135494   3.534414   3.609666   4.824053
    33  C    8.105377   7.051904   6.256363   6.563707   5.283702
    34  C    6.721126   5.707546   5.187549   5.335439   4.368847
    35  H    6.330201   5.098238   5.284624   5.326498   4.477282
    36  H    9.927977   9.033382   7.588552   8.055120   6.603453
    37  H    8.753749   7.517724   7.056628   7.380301   5.986798
    38  H    9.168546   8.751384   6.577643   6.999623   5.956746
    39  C    3.076291   4.546642   3.648191   2.654561   5.105323
    40  C    4.315336   5.791445   4.558344   3.829106   6.037148
    41  C    5.346308   6.472434   4.516771   4.198301   5.925090
    42  H    4.732201   6.448084   5.604906   4.770746   7.085007
    43  H    6.316649   7.499496   5.544240   5.287931   6.915277
    44  H    6.456933   6.950087   4.041621   4.415710   5.128068
    45  H    2.462562   4.307722   4.238790   3.016385   5.612250
                   21         22         23         24         25
    21  H    0.000000
    22  H    1.773692   0.000000
    23  H    1.788163   1.779876   0.000000
    24  C    5.482338   4.272447   4.560743   0.000000
    25  H    5.194569   3.981622   4.626660   1.101229   0.000000
    26  H    5.574634   4.665572   4.627957   1.095209   1.775457
    27  H    6.534314   5.220460   5.568374   1.100482   1.774131
    28  C    6.412156   5.064233   5.182131   5.915598   6.335420
    29  C    4.260651   4.301522   4.146675   3.626744   3.366725
    30  C    3.885694   3.989596   4.315111   4.170267   3.554531
    31  O    2.642097   2.767047   3.325783   4.242120   3.623477
    32  C    5.016825   5.143193   5.655028   5.063289   4.298412
    33  C    5.962237   4.909247   4.555932   6.035205   6.551612
    34  C    5.140228   4.210915   3.527142   5.112626   5.699419
    35  H    5.144421   4.571175   3.475325   5.636753   6.258755
    36  H    7.251668   5.919841   6.136052   6.902655   7.277784
    37  H    6.541304   5.685625   5.188764   7.084702   7.609127
    38  H    6.786096   5.108622   5.798494   5.101921   5.340415
    39  C    5.646888   5.668447   5.443420   4.116913   3.961662
    40  C    6.464191   6.518883   6.540455   4.988992   4.610522
    41  C    6.205317   6.304587   6.630905   5.405543   4.762154
    42  H    7.528824   7.573308   7.532703   5.672808   5.379837
    43  H    7.133838   7.246095   7.669113   6.308747   5.607827
    44  H    5.167254   5.324113   6.078098   5.752093   4.867045
    45  H    6.231223   6.218090   5.754125   4.236083   4.352113
                   26         27         28         29         30
    26  H    0.000000
    27  H    1.788625   0.000000
    28  C    6.630592   6.136955   0.000000
    29  C    3.006936   4.582557   8.228720   0.000000
    30  C    3.865697   5.122514   8.464949   1.407832   0.000000
    31  O    4.190624   5.269949   7.560759   2.273776   1.360950
    32  C    4.776192   5.870688   9.658712   2.466148   1.388659
    33  C    6.551822   6.411534   1.403322   7.908849   8.273756
    34  C    5.466070   5.617741   2.439519   6.708912   7.203496
    35  H    5.799241   6.226994   3.423794   6.750878   7.345593
    36  H    7.664860   7.056553   1.092382   9.271685   9.444384
    37  H    7.547071   7.476199   2.156546   8.769969   9.142871
    38  H    6.054672   5.078216   2.182439   7.953847   8.038133
    39  C    3.272651   4.862908   9.276157   1.403658   2.418735
    40  C    4.270880   5.617200  10.369183   2.398891   2.740116
    41  C    4.923223   6.077826  10.544386   2.790810   2.364317
    42  H    4.885723   6.162728  11.236044   3.391814   3.832294
    43  H    5.867045   6.889366  11.518552   3.882906   3.362769
    44  H    5.621572   6.536070   9.995947   3.449432   2.163078
    45  H    3.224778   4.880592   9.363346   2.171844   3.415285
                   31         32         33         34         35
    31  O    0.000000
    32  C    2.448362   0.000000
    33  C    7.373246   9.562660   0.000000
    34  C    6.402956   8.534847   1.390141   0.000000
    35  H    6.580872   8.718160   2.156362   1.088315   0.000000
    36  H    8.494032  10.607573   2.160399   3.418181   4.310065
    37  H    8.199881  10.454881   1.092358   2.147292   2.475731
    38  H    7.258186   9.036830   3.436712   3.943223   5.031436
    39  C    3.580015   2.854326   8.961903   7.720950   7.733336
    40  C    4.090654   2.438452  10.154834   8.963432   9.034022
    41  C    3.660138   1.393544  10.425132   9.323330   9.468208
    42  H    5.182675   3.416533  11.018496   9.805301   9.855190
    43  H    4.580600   2.151891  11.452908  10.377789  10.546496
    44  H    2.753527   1.090159   9.978562   9.046279   9.281347
    45  H    4.444733   3.944353   8.970353   7.677978   7.616837
                   36         37         38         39         40
    36  H    0.000000
    37  H    2.469668   0.000000
    38  H    2.517667   4.329172   0.000000
    39  C   10.335464   9.837605   8.910007   0.000000
    40  C   11.402362  11.059845   9.812183   1.389643   0.000000
    41  C   11.529521  11.338983   9.874541   2.437839   1.404205
    42  H   12.277038  11.927371  10.642336   2.148216   1.092375
    43  H   12.483473  12.378667  10.743099   3.416317   2.160153
    44  H   10.886221  10.859456   9.296840   3.944300   3.439524
    45  H   10.442501   9.819011   9.103910   1.090047   2.163440
                   41         42         43         44         45
    41  C    0.000000
    42  H    2.157823   0.000000
    43  H    1.092367   2.469696   0.000000
    44  H    2.183029   4.331341   2.517026   0.000000
    45  H    3.428353   2.487687   4.316129   5.034335   0.000000
 Stoichiometry    C23H14F6O2
 Framework group  C1[X(C23H14F6O2)]
 Deg. of freedom   129
 Full point group                 C1      NOp   1
 RotChk:  IX=0 Diff= 2.22D-02
 Largest Abelian subgroup         C1      NOp   1
 Largest concise Abelian subgroup C1      NOp   1
                         Standard orientation:                         
 ---------------------------------------------------------------------
 Center     Atomic      Atomic             Coordinates (Angstroms)
 Number     Number       Type             X           Y           Z
 ---------------------------------------------------------------------
      1          6           0       -1.464013   -0.464961   -0.503284
      2          6           0       -2.825173   -0.775403   -0.079495
      3          6           0       -3.105388   -2.020443   -0.673574
      4          8           0       -2.042239   -2.446444   -1.407754
      5          6           0       -1.072281   -1.509518   -1.296063
      6          6           0       -4.303590   -2.704516   -0.518281
      7          6           0       -0.653233    0.692165   -0.165248
      8          6           0       -1.228825    2.091896   -0.138885
      9          6           0        0.657035    0.734602    0.188425
     10          6           0        0.015463    2.986398   -0.324760
     11          6           0        1.109115    2.163546    0.385939
     12          9           0       -1.784831    2.378002    1.061879
     13          9           0       -2.158291    2.319883   -1.066008
     14          9           0        0.299220    3.059314   -1.632755
     15          9           0       -0.131510    4.209470    0.157505
     16          9           0        2.325599    2.424352   -0.111203
     17          9           0        1.141317    2.484122    1.694986
     18          6           0        1.194229   -1.367302    1.427821
     19          6           0        1.518865   -0.385137    0.537659
     20          6           0        0.021710   -1.577486    2.306727
     21          1           0        0.349283   -1.695457    3.350498
     22          1           0       -0.530648   -2.489199    2.030771
     23          1           0       -0.668551   -0.727515    2.243868
     24          6           0        0.127261   -1.758409   -2.126981
     25          1           0        0.712763   -2.611395   -1.749745
     26          1           0        0.784437   -0.882515   -2.147348
     27          1           0       -0.181561   -2.000797   -3.155056
     28          6           0       -5.266086   -2.091874    0.280281
     29          6           0        2.842785   -0.713683    0.038140
     30          6           0        3.186225   -1.905831    0.703590
     31          8           0        2.185697   -2.284845    1.544707
     32          6           0        4.377401   -2.588947    0.496646
     33          6           0       -5.018275   -0.854792    0.894715
     34          6           0       -3.809375   -0.187951    0.732304
     35          1           0       -3.635956    0.767007    1.224654
     36          1           0       -6.229978   -2.582729    0.432834
     37          1           0       -5.796129   -0.406616    1.517070
     38          1           0       -4.468720   -3.667000   -1.002773
     39          6           0        3.734619   -0.190639   -0.911235
     40          6           0        4.932506   -0.859952   -1.130770
     41          6           0        5.253825   -2.036953   -0.435635
     42          1           0        5.643472   -0.462225   -1.858522
     43          1           0        6.207768   -2.531060   -0.633416
     44          1           0        4.599896   -3.508440    1.038379
     45          1           0        3.493938    0.723106   -1.454691
 ---------------------------------------------------------------------
 Rotational constants (GHZ):      0.2071881      0.1347915      0.0975694
 Leave Link  202 at Wed Aug 28 19:51:39 2019, MaxMem=   536870912 cpu:         0.0
 (Enter /pbs_home/pkowalski/g09d01/g09/l301.exe)
 Basis read from rwf:  (5D, 7F)
 No pseudopotential information found on rwf file.
 There are   535 symmetry adapted cartesian basis functions of A   symmetry.
 There are   504 symmetry adapted basis functions of A   symmetry.
   504 basis functions,   873 primitive gaussians,   535 cartesian basis functions
   111 alpha electrons      111 beta electrons
       nuclear repulsion energy      3309.3194264212 Hartrees.
 IExCor= 1009 DFT=T Ex+Corr=PBE1PBE ExCW=0 ScaHFX=  0.250000
 ScaDFX=  0.750000  0.750000  1.000000  1.000000 ScalE2=  1.000000  1.000000
 IRadAn=      0 IRanWt=     -1 IRanGd=            0 ICorTp=0 IEmpDi=131
 NAtoms=   45 NActive=   45 NUniq=   45 SFac= 1.00D+00 NAtFMM=   60 NAOKFM=F Big=F
 Integral buffers will be    131072 words long.
 Raffenetti 2 integral format.
 Two-electron integral symmetry is turned on.
 R6Disp:  Grimme-D3 Dispersion energy=       -0.0342158543 Hartrees.
 Nuclear repulsion after empirical dispersion term =     3309.2852105669 Hartrees.
 No density basis found on file   724.
 Leave Link  301 at Wed Aug 28 19:51:39 2019, MaxMem=   536870912 cpu:         0.6
 (Enter /pbs_home/pkowalski/g09d01/g09/l302.exe)
 NPDir=0 NMtPBC=     1 NCelOv=     1 NCel=       1 NClECP=     1 NCelD=      1
         NCelK=      1 NCelE2=     1 NClLst=     1 CellRange=     0.0.
 One-electron integrals computed using PRISM.
 NBasis=   504 RedAO= T EigKep=  2.43D-04  NBF=   504
 NBsUse=   504 1.00D-06 EigRej= -1.00D+00 NBFU=   504
 Precomputing XC quadrature grid using
 IXCGrd= 4 IRadAn=           0 IRanWt=          -1 IRanGd=           0 AccXCQ= 0.00D+00.
 Generated NRdTot=       0 NPtTot=           0 NUsed=           0 NTot=          32
 NSgBfM=   524   524   524   524   524 MxSgAt=    45 MxSgA2=    45.
 Leave Link  302 at Wed Aug 28 19:51:40 2019, MaxMem=   536870912 cpu:         9.8
 (Enter /pbs_home/pkowalski/g09d01/g09/l303.exe)
 DipDrv:  MaxL=1.
 Leave Link  303 at Wed Aug 28 19:51:40 2019, MaxMem=   536870912 cpu:         1.1
 (Enter /pbs_home/pkowalski/g09d01/g09/l401.exe)
 Initial guess from the checkpoint file:  "dae0097freq_open_pbe0_air_D3.chk"
 B after Tr=     0.000000    0.000000    0.000000
         Rot=    0.999981   -0.001229    0.001701    0.005779 Ang=  -0.70 deg.
 Guess basis will be translated and rotated to current coordinates.
 JPrj=2 DoOrth=T DoCkMO=T.
 Generating alternative initial guess.
 ExpMin= 1.22D-01 ExpMax= 2.89D+03 ExpMxC= 4.35D+02 IAcc=1 IRadAn=         1 AccDes= 0.00D+00
 Harris functional with IExCor= 1009 and IRadAn=       1 diagonalized for initial guess.
 HarFok:  IExCor= 1009 AccDes= 0.00D+00 IRadAn=         1 IDoV= 1 UseB2=F ITyADJ=14
 ICtDFT=  3500011 ScaDFX=  1.000000  1.000000  1.000000  1.000000
 FoFCou: FMM=F IPFlag=           0 FMFlag=      100000 FMFlg1=           0
         NFxFlg=           0 DoJE=T BraDBF=F KetDBF=T FulRan=T
         wScrn=  0.000000 ICntrl=     500 IOpCl=  0 I1Cent=   200000004 NGrid=           0
         NMat0=    1 NMatS0=      1 NMatT0=    0 NMatD0=    1 NMtDS0=    0 NMtDT0=    0
 Petite list used in FoFCou.
 Harris En= -1631.67121505722    
 Leave Link  401 at Wed Aug 28 19:51:44 2019, MaxMem=   536870912 cpu:        25.9
 (Enter /pbs_home/pkowalski/g09d01/g09/l502.exe)
 Closed shell SCF:
 Using DIIS extrapolation, IDIIS=  1040.
 Integral symmetry usage will be decided dynamically.
 IVT=      885537 IEndB=      885537 NGot=   536870912 MDV=   536288776
 LenX=   536288776 LenY=   536002016
 Requested convergence on RMS density matrix=1.00D-08 within 128 cycles.
 Requested convergence on MAX density matrix=1.00D-06.
 Requested convergence on             energy=1.00D-06.
 No special actions if energy rises.
 Fock matrices will be formed incrementally for  20 cycles.
 Integral accuracy reduced to 1.0D-05 until final iterations.

 Cycle   1  Pass 0  IDiag  1:
 FoFJK:  IHMeth= 1 ICntrl=       0 DoSepK=F KAlg= 0 I1Cent=   0 FoldK=F
 IRaf= 760000000 NMat=   1 IRICut=       1 DoRegI=T DoRafI=F ISym2E= 0.
 FoFCou: FMM=F IPFlag=           0 FMFlag=      100000 FMFlg1=           0
         NFxFlg=           0 DoJE=F BraDBF=F KetDBF=F FulRan=T
         wScrn=  0.000000 ICntrl=       0 IOpCl=  0 I1Cent=           0 NGrid=           0
         NMat0=    1 NMatS0=      1 NMatT0=    0 NMatD0=    1 NMtDS0=    0 NMtDT0=    0
 Symmetry not used in FoFCou.
 E= -1631.35678147894    
 DIIS: error= 8.01D-03 at cycle   1 NSaved=   1.
 NSaved= 1 IEnMin= 1 EnMin= -1631.35678147894     IErMin= 1 ErrMin= 8.01D-03
 ErrMax= 8.01D-03  0.00D+00 EMaxC= 1.00D-01 BMatC= 8.60D-02 BMatP= 8.60D-02
 IDIUse=3 WtCom= 9.20D-01 WtEn= 8.01D-02
 Coeff-Com:  0.100D+01
 Coeff-En:   0.100D+01
 Coeff:      0.100D+01
 Gap=     0.521 Goal=   None    Shift=    0.000
 GapD=    0.521 DampG=2.000 DampE=1.000 DampFc=2.0000 IDamp=-1.
 RMSDP=1.12D-03 MaxDP=3.83D-02              OVMax= 6.06D-02

 Cycle   2  Pass 0  IDiag  1:
 RMSU=  1.11D-03    CP:  9.93D-01
 E= -1631.47847848499     Delta-E=       -0.121697006051 Rises=F Damp=F
 DIIS: error= 1.19D-03 at cycle   2 NSaved=   2.
 NSaved= 2 IEnMin= 2 EnMin= -1631.47847848499     IErMin= 2 ErrMin= 1.19D-03
 ErrMax= 1.19D-03  0.00D+00 EMaxC= 1.00D-01 BMatC= 1.31D-03 BMatP= 8.60D-02
 IDIUse=3 WtCom= 9.88D-01 WtEn= 1.19D-02
 Coeff-Com: -0.510D-01 0.105D+01
 Coeff-En:   0.000D+00 0.100D+01
 Coeff:     -0.504D-01 0.105D+01
 Gap=     0.168 Goal=   None    Shift=    0.000
 RMSDP=2.20D-04 MaxDP=9.28D-03 DE=-1.22D-01 OVMax= 1.72D-02

 Cycle   3  Pass 0  IDiag  1:
 RMSU=  2.13D-04    CP:  9.93D-01  1.05D+00
 E= -1631.47916630966     Delta-E=       -0.000687824662 Rises=F Damp=F
 DIIS: error= 1.94D-03 at cycle   3 NSaved=   3.
 NSaved= 3 IEnMin= 3 EnMin= -1631.47916630966     IErMin= 2 ErrMin= 1.19D-03
 ErrMax= 1.94D-03  0.00D+00 EMaxC= 1.00D-01 BMatC= 1.98D-03 BMatP= 1.31D-03
 IDIUse=3 WtCom= 1.85D-01 WtEn= 8.15D-01
 Coeff-Com: -0.406D-01 0.618D+00 0.422D+00
 Coeff-En:   0.000D+00 0.359D+00 0.641D+00
 Coeff:     -0.750D-02 0.407D+00 0.600D+00
 Gap=     0.169 Goal=   None    Shift=    0.000
 RMSDP=1.86D-04 MaxDP=9.91D-03 DE=-6.88D-04 OVMax= 1.88D-02

 Cycle   4  Pass 0  IDiag  1:
 RMSU=  1.09D-04    CP:  9.93D-01  1.07D+00  3.06D-01
 E= -1631.47998934267     Delta-E=       -0.000823033013 Rises=F Damp=F
 DIIS: error= 1.41D-03 at cycle   4 NSaved=   4.
 NSaved= 4 IEnMin= 4 EnMin= -1631.47998934267     IErMin= 2 ErrMin= 1.19D-03
 ErrMax= 1.41D-03  0.00D+00 EMaxC= 1.00D-01 BMatC= 1.06D-03 BMatP= 1.31D-03
 IDIUse=3 WtCom= 9.86D-01 WtEn= 1.41D-02
 Coeff-Com: -0.998D-02 0.102D+00 0.415D+00 0.493D+00
 Coeff-En:   0.000D+00 0.000D+00 0.385D+00 0.615D+00
 Coeff:     -0.984D-02 0.101D+00 0.414D+00 0.495D+00
 Gap=     0.169 Goal=   None    Shift=    0.000
 RMSDP=8.48D-05 MaxDP=4.47D-03 DE=-8.23D-04 OVMax= 9.36D-03

 Cycle   5  Pass 0  IDiag  1:
 RMSU=  3.69D-05    CP:  9.93D-01  1.07D+00  5.76D-01  5.39D-01
 E= -1631.48098817449     Delta-E=       -0.000998831820 Rises=F Damp=F
 DIIS: error= 1.63D-04 at cycle   5 NSaved=   5.
 NSaved= 5 IEnMin= 5 EnMin= -1631.48098817449     IErMin= 5 ErrMin= 1.63D-04
 ErrMax= 1.63D-04  0.00D+00 EMaxC= 1.00D-01 BMatC= 3.49D-05 BMatP= 1.06D-03
 IDIUse=3 WtCom= 9.98D-01 WtEn= 1.63D-03
 Coeff-Com: -0.268D-03-0.299D-01 0.200D+00 0.319D+00 0.511D+00
 Coeff-En:   0.000D+00 0.000D+00 0.000D+00 0.000D+00 0.100D+01
 Coeff:     -0.268D-03-0.299D-01 0.200D+00 0.318D+00 0.512D+00
 Gap=     0.169 Goal=   None    Shift=    0.000
 RMSDP=2.01D-05 MaxDP=1.08D-03 DE=-9.99D-04 OVMax= 2.04D-03

 Cycle   6  Pass 0  IDiag  1:
 RMSU=  8.49D-06    CP:  9.93D-01  1.07D+00  5.90D-01  6.27D-01  5.92D-01
 E= -1631.48102348262     Delta-E=       -0.000035308134 Rises=F Damp=F
 DIIS: error= 3.37D-05 at cycle   6 NSaved=   6.
 NSaved= 6 IEnMin= 6 EnMin= -1631.48102348262     IErMin= 6 ErrMin= 3.37D-05
 ErrMax= 3.37D-05  0.00D+00 EMaxC= 1.00D-01 BMatC= 1.74D-06 BMatP= 3.49D-05
 IDIUse=1 WtCom= 1.00D+00 WtEn= 0.00D+00
 Coeff-Com:  0.579D-03-0.243D-01 0.781D-01 0.137D+00 0.273D+00 0.535D+00
 Coeff:      0.579D-03-0.243D-01 0.781D-01 0.137D+00 0.273D+00 0.535D+00
 Gap=     0.169 Goal=   None    Shift=    0.000
 RMSDP=4.55D-06 MaxDP=1.60D-04 DE=-3.53D-05 OVMax= 4.15D-04

 Initial convergence to 1.0D-05 achieved.  Increase integral accuracy.
 Cycle   7  Pass 1  IDiag  1:
 E= -1631.48125777783     Delta-E=       -0.000234295210 Rises=F Damp=F
 DIIS: error= 1.70D-04 at cycle   1 NSaved=   1.
 NSaved= 1 IEnMin= 1 EnMin= -1631.48125777783     IErMin= 1 ErrMin= 1.70D-04
 ErrMax= 1.70D-04  0.00D+00 EMaxC= 1.00D-01 BMatC= 9.30D-06 BMatP= 9.30D-06
 IDIUse=3 WtCom= 9.98D-01 WtEn= 1.70D-03
 Coeff-Com:  0.100D+01
 Coeff-En:   0.100D+01
 Coeff:      0.100D+01
 Gap=     0.169 Goal=   None    Shift=    0.000
 RMSDP=4.55D-06 MaxDP=1.60D-04 DE=-2.34D-04 OVMax= 5.18D-04

 Cycle   8  Pass 1  IDiag  1:
 RMSU=  1.82D-04    CP:  1.00D+00
 E= -1631.48126715558     Delta-E=       -0.000009377745 Rises=F Damp=F
 DIIS: error= 2.60D-05 at cycle   2 NSaved=   2.
 NSaved= 2 IEnMin= 2 EnMin= -1631.48126715558     IErMin= 2 ErrMin= 2.60D-05
 ErrMax= 2.60D-05  0.00D+00 EMaxC= 1.00D-01 BMatC= 4.94D-07 BMatP= 9.30D-06
 IDIUse=1 WtCom= 1.00D+00 WtEn= 0.00D+00
 Coeff-Com:  0.632D-01 0.937D+00
 Coeff:      0.632D-01 0.937D+00
 Gap=     0.169 Goal=   None    Shift=    0.000
 RMSDP=5.56D-06 MaxDP=2.00D-04 DE=-9.38D-06 OVMax= 4.67D-04

 Cycle   9  Pass 1  IDiag  1:
 RMSU=  4.96D-06    CP:  1.00D+00  1.01D+00
 E= -1631.48126617618     Delta-E=        0.000000979397 Rises=F Damp=F
 DIIS: error= 4.42D-05 at cycle   3 NSaved=   3.
 NSaved= 3 IEnMin= 2 EnMin= -1631.48126715558     IErMin= 2 ErrMin= 2.60D-05
 ErrMax= 4.42D-05  0.00D+00 EMaxC= 1.00D-01 BMatC= 1.41D-06 BMatP= 4.94D-07
 IDIUse=1 WtCom= 1.00D+00 WtEn= 0.00D+00
 Coeff-Com: -0.727D-02 0.633D+00 0.374D+00
 Coeff:     -0.727D-02 0.633D+00 0.374D+00
 Gap=     0.169 Goal=   None    Shift=    0.000
 RMSDP=3.17D-06 MaxDP=1.32D-04 DE= 9.79D-07 OVMax= 3.07D-04

 Cycle  10  Pass 1  IDiag  1:
 RMSU=  9.91D-07    CP:  1.00D+00  1.02D+00  3.99D-01
 E= -1631.48126766685     Delta-E=       -0.000001490673 Rises=F Damp=F
 DIIS: error= 2.70D-06 at cycle   4 NSaved=   4.
 NSaved= 4 IEnMin= 4 EnMin= -1631.48126766685     IErMin= 4 ErrMin= 2.70D-06
 ErrMax= 2.70D-06  0.00D+00 EMaxC= 1.00D-01 BMatC= 1.06D-08 BMatP= 4.94D-07
 IDIUse=1 WtCom= 1.00D+00 WtEn= 0.00D+00
 Coeff-Com: -0.490D-02 0.336D+00 0.207D+00 0.462D+00
 Coeff:     -0.490D-02 0.336D+00 0.207D+00 0.462D+00
 Gap=     0.169 Goal=   None    Shift=    0.000
 RMSDP=3.20D-07 MaxDP=1.48D-05 DE=-1.49D-06 OVMax= 2.95D-05

 Cycle  11  Pass 1  IDiag  1:
 RMSU=  2.79D-07    CP:  1.00D+00  1.02D+00  4.19D-01  8.83D-01
 E= -1631.48126767641     Delta-E=       -0.000000009553 Rises=F Damp=F
 DIIS: error= 8.95D-07 at cycle   5 NSaved=   5.
 NSaved= 5 IEnMin= 5 EnMin= -1631.48126767641     IErMin= 5 ErrMin= 8.95D-07
 ErrMax= 8.95D-07  0.00D+00 EMaxC= 1.00D-01 BMatC= 7.76D-10 BMatP= 1.06D-08
 IDIUse=1 WtCom= 1.00D+00 WtEn= 0.00D+00
 Coeff-Com: -0.177D-02 0.111D+00 0.695D-01 0.248D+00 0.573D+00
 Coeff:     -0.177D-02 0.111D+00 0.695D-01 0.248D+00 0.573D+00
 Gap=     0.169 Goal=   None    Shift=    0.000
 RMSDP=1.05D-07 MaxDP=5.13D-06 DE=-9.55D-09 OVMax= 1.13D-05

 Cycle  12  Pass 1  IDiag  1:
 RMSU=  8.51D-08    CP:  1.00D+00  1.02D+00  4.17D-01  9.19D-01  8.28D-01
 E= -1631.48126767712     Delta-E=       -0.000000000708 Rises=F Damp=F
 DIIS: error= 3.36D-07 at cycle   6 NSaved=   6.
 NSaved= 6 IEnMin= 6 EnMin= -1631.48126767712     IErMin= 6 ErrMin= 3.36D-07
 ErrMax= 3.36D-07  0.00D+00 EMaxC= 1.00D-01 BMatC= 1.44D-10 BMatP= 7.76D-10
 IDIUse=1 WtCom= 1.00D+00 WtEn= 0.00D+00
 Coeff-Com: -0.148D-03 0.330D-02 0.266D-02 0.663D-01 0.344D+00 0.584D+00
 Coeff:     -0.148D-03 0.330D-02 0.266D-02 0.663D-01 0.344D+00 0.584D+00
 Gap=     0.169 Goal=   None    Shift=    0.000
 RMSDP=4.29D-08 MaxDP=1.94D-06 DE=-7.08D-10 OVMax= 4.13D-06

 Cycle  13  Pass 1  IDiag  1:
 RMSU=  3.26D-08    CP:  1.00D+00  1.02D+00  4.16D-01  9.34D-01  8.77D-01
                    CP:  7.88D-01
 E= -1631.48126767721     Delta-E=       -0.000000000093 Rises=F Damp=F
 DIIS: error= 7.70D-08 at cycle   7 NSaved=   7.
 NSaved= 7 IEnMin= 7 EnMin= -1631.48126767721     IErMin= 7 ErrMin= 7.70D-08
 ErrMax= 7.70D-08  0.00D+00 EMaxC= 1.00D-01 BMatC= 8.31D-12 BMatP= 1.44D-10
 IDIUse=1 WtCom= 1.00D+00 WtEn= 0.00D+00
 Coeff-Com:  0.649D-04-0.721D-02-0.417D-02 0.127D-01 0.120D+00 0.283D+00
 Coeff-Com:  0.596D+00
 Coeff:      0.649D-04-0.721D-02-0.417D-02 0.127D-01 0.120D+00 0.283D+00
 Coeff:      0.596D+00
 Gap=     0.169 Goal=   None    Shift=    0.000
 RMSDP=1.34D-08 MaxDP=5.20D-07 DE=-9.28D-11 OVMax= 1.09D-06

 Cycle  14  Pass 1  IDiag  1:
 RMSU=  8.88D-09    CP:  1.00D+00  1.02D+00  4.17D-01  9.37D-01  8.76D-01
                    CP:  7.94D-01  7.43D-01
 E= -1631.48126767716     Delta-E=        0.000000000044 Rises=F Damp=F
 DIIS: error= 2.38D-08 at cycle   8 NSaved=   8.
 NSaved= 8 IEnMin= 7 EnMin= -1631.48126767721     IErMin= 8 ErrMin= 2.38D-08
 ErrMax= 2.38D-08  0.00D+00 EMaxC= 1.00D-01 BMatC= 1.17D-12 BMatP= 8.31D-12
 IDIUse=1 WtCom= 1.00D+00 WtEn= 0.00D+00
 Coeff-Com:  0.527D-04-0.460D-02-0.272D-02 0.114D-02 0.360D-01 0.106D+00
 Coeff-Com:  0.333D+00 0.531D+00
 Coeff:      0.527D-04-0.460D-02-0.272D-02 0.114D-02 0.360D-01 0.106D+00
 Coeff:      0.333D+00 0.531D+00
 Gap=     0.169 Goal=   None    Shift=    0.000
 RMSDP=3.57D-09 MaxDP=1.48D-07 DE= 4.37D-11 OVMax= 3.58D-07

 SCF Done:  E(RPBE1PBE) =  -1631.48126768     A.U. after   14 cycles
            NFock= 14  Conv=0.36D-08     -V/T= 2.0079
 KE= 1.618622849494D+03 PE=-1.044286231764D+04 EE= 3.883472989906D+03
 Leave Link  502 at Wed Aug 28 19:56:54 2019, MaxMem=   536870912 cpu:      2473.9
 (Enter /pbs_home/pkowalski/g09d01/g09/l701.exe)
 Compute integral first derivatives.
 ... and contract with generalized density number  0.
 R6Disp: Adding Grimme-D3 dispersion energy 1st derivatives to the gradient.
 Leave Link  701 at Wed Aug 28 19:56:55 2019, MaxMem=   536870912 cpu:         4.4
 (Enter /pbs_home/pkowalski/g09d01/g09/l702.exe)
 L702 exits ... SP integral derivatives will be done elsewhere.
 Leave Link  702 at Wed Aug 28 19:56:55 2019, MaxMem=   536870912 cpu:         0.2
 (Enter /pbs_home/pkowalski/g09d01/g09/l703.exe)
 Compute integral first derivatives, UseDBF=F ICtDFT=           0.
 Integral derivatives from FoFJK, PRISM(SPDF).
 Calling FoFJK, ICntrl=      2127 FMM=F ISym2X=0 I1Cent= 0 IOpClX= 0 NMat=1 NMatS=1 NMatT=0.
 FoFJK:  IHMeth= 1 ICntrl=    2127 DoSepK=F KAlg= 0 I1Cent=   0 FoldK=F
 IRaf=         0 NMat=   1 IRICut=       1 DoRegI=T DoRafI=F ISym2E= 0.
 FoFCou: FMM=F IPFlag=           0 FMFlag=      100000 FMFlg1=         800
         NFxFlg=           0 DoJE=F BraDBF=F KetDBF=F FulRan=T
         wScrn=  0.000000 ICntrl=    2127 IOpCl=  0 I1Cent=           0 NGrid=           0
         NMat0=    1 NMatS0=      1 NMatT0=    0 NMatD0=    1 NMtDS0=    0 NMtDT0=    0
 Symmetry not used in FoFCou.
 Leave Link  703 at Wed Aug 28 19:58:18 2019, MaxMem=   536870912 cpu:       665.2
 (Enter /pbs_home/pkowalski/g09d01/g09/l716.exe)
 Dipole        =-1.56565213D-02-1.48339062D+00-9.43432669D-02
 ***** Axes restored to original set *****
 -------------------------------------------------------------------
 Center     Atomic                   Forces (Hartrees/Bohr)
 Number     Number              X              Y              Z
 -------------------------------------------------------------------
      1        6          -0.004145344    0.007037975    0.003100565
      2        6          -0.000183072   -0.004423603   -0.000191974
      3        6           0.000763472   -0.000408119   -0.000062231
      4        8          -0.002350381    0.005191888    0.000519733
      5        6           0.002464485   -0.008841481   -0.005270858
      6        6           0.001156836    0.001569595    0.000627117
      7        6           0.001297601    0.003913786   -0.000737898
      8        6           0.001886767   -0.002597327    0.001193085
      9        6          -0.000196429    0.002566982    0.001674489
     10        6          -0.005547095   -0.007555102    0.001833325
     11        6          -0.003311291    0.000252731   -0.001200521
     12        9          -0.002828779    0.001283185    0.001920345
     13        9          -0.000597005   -0.001289632   -0.004959818
     14        9           0.002167938   -0.000294469   -0.001632106
     15        9           0.001341747    0.006233701    0.001311104
     16        9           0.003563441   -0.003228288   -0.000766232
     17        9          -0.000253389    0.000854807    0.000803714
     18        6          -0.008904865   -0.000779123    0.007264724
     19        6           0.007400693   -0.001153919   -0.006491154
     20        6           0.001198328    0.001060056   -0.001482432
     21        1           0.000265725   -0.000139481    0.000425831
     22        1           0.000403850   -0.000705711   -0.001017452
     23        1           0.000312426   -0.000096909    0.000078001
     24        6           0.000706984    0.001439423    0.001918451
     25        1          -0.000418722    0.000561837    0.001146665
     26        1           0.000514903    0.000747626    0.000230522
     27        1          -0.000329510    0.000127712   -0.000144211
     28        6          -0.000525109   -0.000965829   -0.000290988
     29        6          -0.002853520   -0.002469454    0.001956599
     30        6          -0.000346338    0.000589479   -0.000307086
     31        8           0.005020458   -0.000376109   -0.002101210
     32        6           0.000937050    0.001122435   -0.001315239
     33        6          -0.000452360    0.000318128    0.000073886
     34        6           0.003038009   -0.002194924    0.000227595
     35        1           0.002036109    0.001323529    0.000384928
     36        1          -0.000029644   -0.000218492   -0.000030573
     37        1           0.000216758    0.000141329    0.000131718
     38        1          -0.000309373   -0.000469266   -0.000175678
     39        6          -0.002489942    0.002638820    0.000161225
     40        6           0.000143911   -0.000414834    0.000192055
     41        6          -0.000819076   -0.000610969    0.000718190
     42        1          -0.000011477    0.000101633   -0.000192616
     43        1          -0.000225302   -0.000137386    0.000121156
     44        1          -0.000114575   -0.000424225    0.000460167
     45        1           0.000405107    0.000717996   -0.000104914
 -------------------------------------------------------------------
 Cartesian Forces:  Max     0.008904865 RMS     0.002495251
 Leave Link  716 at Wed Aug 28 19:58:18 2019, MaxMem=   536870912 cpu:         0.2
 (Enter /pbs_home/pkowalski/g09d01/g09/l103.exe)

 GradGradGradGradGradGradGradGradGradGradGradGradGradGradGradGradGradGrad
 Berny optimization.
 Using GEDIIS/GDIIS optimizer.
 FormGI is forming the generalized inverse of G from B-inverse, IUseBI=4.
 Internal  Forces:  Max     0.007050978 RMS     0.001433090
 Search for a local minimum.
 Step number   5 out of a maximum of  270
 All quantities printed in internal units (Hartrees-Bohrs-Radians)
 RMS Force = .14331D-02 SwitMx=.10000D-02 MixMth= 1
 Mixed Optimization -- RFO/linear search
 Update second derivatives using D2CorX and points    3    4    5
 DE= -3.66D-03 DEPred=-7.95D-03 R= 4.61D-01
 Trust test= 4.61D-01 RLast= 5.80D-01 DXMaxT set to 2.52D-01
 ITU=  0  0 -1  1  0
 Use linear search instead of GDIIS.
     Eigenvalues ---    0.00697   0.00824   0.00830   0.00859   0.01032
     Eigenvalues ---    0.01054   0.01084   0.01099   0.01131   0.01178
     Eigenvalues ---    0.01316   0.01477   0.01563   0.01831   0.01848
     Eigenvalues ---    0.02002   0.02003   0.02017   0.02018   0.02022
     Eigenvalues ---    0.02022   0.02060   0.02064   0.02090   0.02091
     Eigenvalues ---    0.02111   0.02112   0.02201   0.02210   0.02264
     Eigenvalues ---    0.02271   0.03483   0.05080   0.05420   0.07240
     Eigenvalues ---    0.07245   0.07375   0.07413   0.07526   0.08226
     Eigenvalues ---    0.09286   0.10088   0.10208   0.11048   0.12234
     Eigenvalues ---    0.12336   0.14166   0.15841   0.15996   0.16000
     Eigenvalues ---    0.16000   0.16000   0.16000   0.16000   0.16000
     Eigenvalues ---    0.16000   0.16000   0.16000   0.16004   0.16044
     Eigenvalues ---    0.16120   0.16948   0.21987   0.21999   0.22593
     Eigenvalues ---    0.22633   0.23476   0.24095   0.24478   0.24496
     Eigenvalues ---    0.24563   0.24700   0.24887   0.24956   0.24977
     Eigenvalues ---    0.24985   0.24994   0.25109   0.25274   0.28652
     Eigenvalues ---    0.29251   0.30449   0.31628   0.32424   0.32618
     Eigenvalues ---    0.32647   0.32655   0.32662   0.32833   0.32881
     Eigenvalues ---    0.32988   0.33138   0.33279   0.33360   0.35254
     Eigenvalues ---    0.35469   0.35654   0.35720   0.35724   0.35731
     Eigenvalues ---    0.35734   0.35735   0.36370   0.36528   0.36708
     Eigenvalues ---    0.40128   0.40420   0.41554   0.41613   0.42706
     Eigenvalues ---    0.44687   0.44807   0.45401   0.45489   0.45563
     Eigenvalues ---    0.45644   0.46265   0.46372   0.46862   0.47666
     Eigenvalues ---    0.48137   0.48261   0.48444   0.49384   0.52156
     Eigenvalues ---    0.52531   0.54095   0.54201   0.55536
 RFO step:  Lambda=-1.85806750D-03 EMin= 6.97459628D-03
 Quartic linear search produced a step of -0.25896.
 Iteration  1 RMS(Cart)=  0.10519564 RMS(Int)=  0.00141226
 Iteration  2 RMS(Cart)=  0.00328583 RMS(Int)=  0.00008709
 Iteration  3 RMS(Cart)=  0.00000257 RMS(Int)=  0.00008708
 Iteration  4 RMS(Cart)=  0.00000000 RMS(Int)=  0.00008708
 ITry= 1 IFail=0 DXMaxC= 3.59D-01 DCOld= 1.00D+10 DXMaxT= 2.52D-01 DXLimC= 3.00D+00 Rises=F
 Variable       Old X    -DE/DX   Delta X   Delta X   Delta X     New X
                                 (Linear)    (Quad)   (Total)
    R1        2.75714  -0.00705  -0.00197  -0.01550  -0.01749   2.73965
    R2        2.58627   0.00287   0.00786   0.00685   0.01476   2.60103
    R3        2.74536  -0.00292  -0.00067  -0.00440  -0.00507   2.74029
    R4        2.66014  -0.00309  -0.00504  -0.00369  -0.00880   2.65133
    R5        2.65422  -0.00350  -0.00108  -0.00610  -0.00718   2.64704
    R6        2.57085  -0.00116  -0.00393   0.00022  -0.00373   2.56712
    R7        2.62377  -0.00076   0.00033  -0.00173  -0.00140   2.62237
    R8        2.55716   0.00142  -0.00315   0.00470   0.00160   2.55876
    R9        2.79735  -0.00181  -0.00111  -0.00380  -0.00490   2.79245
   R10        2.63170   0.00004  -0.00048   0.00066   0.00018   2.63188
   R11        2.06004   0.00059   0.00016   0.00138   0.00154   2.06158
   R12        2.86045  -0.00404  -0.00270  -0.00921  -0.01186   2.84859
   R13        2.56592  -0.00120   0.00323  -0.00075   0.00261   2.56853
   R14        2.91713  -0.00073  -0.00722   0.00331  -0.00401   2.91311
   R15        2.55835   0.00326   0.00230   0.00407   0.00638   2.56473
   R16        2.51798   0.00475   0.00657   0.00393   0.01050   2.52848
   R17        2.85672  -0.00258  -0.00112  -0.00609  -0.00716   2.84956
   R18        2.75053  -0.00023  -0.00036   0.00104   0.00069   2.75121
   R19        2.91426  -0.00003  -0.00639   0.00264  -0.00386   2.91039
   R20        2.53300   0.00245   0.00486   0.00127   0.00613   2.53913
   R21        2.49993   0.00643   0.00817   0.00582   0.01399   2.51392
   R22        2.53181   0.00441   0.00404   0.00480   0.00884   2.54065
   R23        2.54757   0.00118   0.00316  -0.00013   0.00304   2.55060
   R24        2.57892   0.00555   0.00895   0.00969   0.01863   2.59755
   R25        2.79747  -0.00210  -0.00110  -0.00462  -0.00572   2.79175
   R26        2.56234   0.00004  -0.00396   0.00285  -0.00109   2.56125
   R27        2.74513  -0.00282  -0.00061  -0.00530  -0.00595   2.73919
   R28        2.07928   0.00035   0.00124   0.00013   0.00137   2.08065
   R29        2.08082   0.00042   0.00083   0.00054   0.00136   2.08219
   R30        2.07256  -0.00013  -0.00046  -0.00074  -0.00121   2.07135
   R31        2.08102   0.00046   0.00073   0.00055   0.00128   2.08230
   R32        2.06965   0.00079   0.00004   0.00013   0.00017   2.06981
   R33        2.07961   0.00008   0.00128  -0.00043   0.00085   2.08046
   R34        2.65189   0.00123   0.00153   0.00187   0.00340   2.65529
   R35        2.06430   0.00002  -0.00067   0.00057  -0.00010   2.06421
   R36        2.66042  -0.00237  -0.00491  -0.00170  -0.00663   2.65378
   R37        2.65253  -0.00258  -0.00099  -0.00392  -0.00492   2.64761
   R38        2.57182  -0.00213  -0.00413  -0.00122  -0.00532   2.56650
   R39        2.62418  -0.00060   0.00028  -0.00140  -0.00113   2.62305
   R40        2.63342  -0.00104  -0.00069  -0.00153  -0.00221   2.63121
   R41        2.06010   0.00060   0.00015   0.00141   0.00157   2.06167
   R42        2.62699   0.00061   0.00101   0.00060   0.00162   2.62860
   R43        2.06426   0.00002  -0.00056   0.00051  -0.00005   2.06420
   R44        2.05662   0.00216  -0.00058   0.00568   0.00509   2.06171
   R45        2.62604   0.00085   0.00126   0.00093   0.00219   2.62824
   R46        2.05989   0.00067  -0.00107   0.00206   0.00098   2.06087
   R47        2.65356   0.00054   0.00130   0.00041   0.00173   2.65529
   R48        2.06429   0.00002  -0.00055   0.00049  -0.00006   2.06423
   R49        2.06428   0.00005  -0.00066   0.00064  -0.00002   2.06425
    A1        1.84719   0.00113  -0.00337   0.00314  -0.00020   1.84699
    A2        2.24279  -0.00281  -0.00042  -0.01939  -0.01987   2.22291
    A3        2.19315   0.00168   0.00381   0.01638   0.02012   2.21327
    A4        1.82484   0.00232   0.00329   0.00601   0.00926   1.83410
    A5        2.39295  -0.00522  -0.00698  -0.01261  -0.01955   2.37340
    A6        2.06503   0.00290   0.00375   0.00659   0.01035   2.07538
    A7        1.92746  -0.00084  -0.00048  -0.00404  -0.00456   1.92290
    A8        2.16561  -0.00098  -0.00246  -0.00203  -0.00448   2.16113
    A9        2.19012   0.00181   0.00294   0.00607   0.00904   2.19916
   A10        1.87424   0.00093   0.00285   0.00312   0.00606   1.88030
   A11        1.95098  -0.00355  -0.00231  -0.00836  -0.01089   1.94009
   A12        2.32598  -0.00269  -0.00956   0.00442  -0.00555   2.32043
   A13        2.00215   0.00632   0.01194   0.00793   0.01948   2.02163
   A14        2.03066   0.00009   0.00180  -0.00127   0.00052   2.03118
   A15        2.11299   0.00000   0.00094  -0.00027   0.00068   2.11367
   A16        2.13953  -0.00009  -0.00273   0.00154  -0.00119   2.13834
   A17        2.12747  -0.00174  -0.00007  -0.01984  -0.01987   2.10760
   A18        2.24470  -0.00079   0.00006   0.01031   0.01041   2.25511
   A19        1.91081   0.00253  -0.00012   0.00952   0.00934   1.92015
   A20        1.80003  -0.00175  -0.00345   0.00401   0.00029   1.80032
   A21        1.94662  -0.00100  -0.00292  -0.00596  -0.00888   1.93774
   A22        1.99474   0.00002   0.00094  -0.00717  -0.00606   1.98868
   A23        1.89165   0.00134   0.00465   0.00710   0.01193   1.90359
   A24        1.95988   0.00109  -0.00295   0.00243  -0.00053   1.95935
   A25        1.86972   0.00035   0.00360   0.00032   0.00380   1.87353
   A26        1.93067  -0.00061  -0.00256   0.00309   0.00031   1.93097
   A27        2.22664  -0.00053   0.00041   0.00792   0.00817   2.23481
   A28        2.11620   0.00128   0.00165  -0.00579  -0.00433   2.11188
   A29        1.77926   0.00122   0.00273   0.01326   0.01573   1.79498
   A30        1.89617  -0.00007  -0.00128   0.00134   0.00006   1.89622
   A31        1.98481  -0.00035   0.00243  -0.00462  -0.00202   1.98279
   A32        1.90562  -0.00064  -0.00271  -0.00257  -0.00529   1.90033
   A33        1.98678  -0.00029   0.00188  -0.00424  -0.00223   1.98456
   A34        1.90600   0.00015  -0.00306  -0.00226  -0.00540   1.90060
   A35        1.80500  -0.00089  -0.00349   0.00684   0.00314   1.80814
   A36        1.99002  -0.00033   0.00592  -0.00820  -0.00213   1.98789
   A37        1.93777   0.00012  -0.00400   0.00197  -0.00205   1.93572
   A38        1.94877   0.00013  -0.00320   0.00137  -0.00184   1.94693
   A39        1.91511   0.00036   0.00309  -0.00397  -0.00075   1.91436
   A40        1.86746   0.00060   0.00152   0.00196   0.00343   1.87089
   A41        2.31564  -0.00133  -0.00864   0.00293  -0.00573   2.30991
   A42        1.94905  -0.00253  -0.00177  -0.00509  -0.00699   1.94205
   A43        2.01739   0.00387   0.01009   0.00341   0.01349   2.03088
   A44        2.17647   0.00146   0.00250   0.00539   0.00799   2.18446
   A45        2.25380  -0.00044   0.00173  -0.00445  -0.00262   2.25118
   A46        1.85284  -0.00101  -0.00432  -0.00089  -0.00530   1.84754
   A47        1.92051  -0.00014  -0.00155   0.00100  -0.00054   1.91997
   A48        1.94559  -0.00141  -0.00172  -0.00595  -0.00768   1.93792
   A49        1.93310  -0.00015  -0.00125  -0.00031  -0.00155   1.93155
   A50        1.87371   0.00094   0.00301   0.00330   0.00632   1.88003
   A51        1.90163   0.00033  -0.00257   0.00385   0.00130   1.90293
   A52        1.88768   0.00050   0.00421  -0.00163   0.00256   1.89024
   A53        1.94851  -0.00131  -0.00126  -0.00560  -0.00686   1.94164
   A54        1.94144  -0.00051  -0.00243  -0.00012  -0.00253   1.93890
   A55        1.91136   0.00000  -0.00112   0.00081  -0.00028   1.91108
   A56        1.88263   0.00047   0.00631  -0.00326   0.00304   1.88567
   A57        1.87404   0.00093   0.00275   0.00335   0.00610   1.88014
   A58        1.90410   0.00050  -0.00417   0.00512   0.00098   1.90508
   A59        2.11393  -0.00031  -0.00081   0.00090   0.00008   2.11402
   A60        2.08546  -0.00007  -0.00064  -0.00114  -0.00177   2.08369
   A61        2.08379   0.00039   0.00145   0.00024   0.00169   2.08548
   A62        1.82483   0.00215   0.00338   0.00480   0.00810   1.83293
   A63        2.38525  -0.00313  -0.00591  -0.00512  -0.01095   2.37430
   A64        2.07173   0.00098   0.00265   0.00032   0.00297   2.07470
   A65        1.92689  -0.00031  -0.00037  -0.00243  -0.00283   1.92406
   A66        2.15961   0.00009  -0.00153   0.00177   0.00022   2.15984
   A67        2.19657   0.00022   0.00191   0.00071   0.00266   2.19923
   A68        1.87112   0.00170   0.00308   0.00364   0.00668   1.87780
   A69        2.03121   0.00023   0.00171  -0.00085   0.00085   2.03206
   A70        2.11289   0.00009   0.00093   0.00037   0.00131   2.11419
   A71        2.13908  -0.00032  -0.00264   0.00048  -0.00215   2.13692
   A72        2.12384  -0.00072  -0.00102  -0.00074  -0.00177   2.12207
   A73        2.07760   0.00066   0.00121   0.00154   0.00275   2.08036
   A74        2.08174   0.00007  -0.00019  -0.00080  -0.00098   2.08076
   A75        2.06719  -0.00097  -0.00124  -0.00335  -0.00461   2.06258
   A76        2.11392  -0.00063   0.00281  -0.00597  -0.00315   2.11077
   A77        2.10207   0.00161  -0.00157   0.00932   0.00776   2.10983
   A78        2.06584  -0.00043  -0.00096  -0.00093  -0.00193   2.06391
   A79        2.10514   0.00008   0.00361  -0.00214   0.00150   2.10665
   A80        2.11217   0.00034  -0.00265   0.00307   0.00045   2.11262
   A81        2.12088  -0.00021  -0.00059   0.00085   0.00026   2.12114
   A82        2.08394  -0.00010  -0.00050  -0.00105  -0.00155   2.08239
   A83        2.07836   0.00031   0.00109   0.00020   0.00129   2.07965
   A84        2.11681  -0.00067  -0.00129  -0.00088  -0.00217   2.11464
   A85        2.08424   0.00005  -0.00045  -0.00055  -0.00099   2.08324
   A86        2.08213   0.00062   0.00173   0.00145   0.00317   2.08530
    D1        0.01028  -0.00005   0.00090   0.01413   0.01503   0.02531
    D2        3.12055   0.00021   0.00390   0.01421   0.01810   3.13865
    D3       -3.12049   0.00009  -0.00302   0.00162  -0.00125  -3.12174
    D4       -0.01023   0.00034  -0.00002   0.00169   0.00183  -0.00840
    D5       -0.00622   0.00012  -0.00327  -0.01678  -0.01995  -0.02617
    D6        3.03078   0.00156  -0.00165   0.03472   0.03268   3.06346
    D7        3.12495  -0.00005   0.00051  -0.00501  -0.00412   3.12084
    D8       -0.12123   0.00139   0.00213   0.04649   0.04851  -0.07271
    D9       -0.73703   0.00106   0.05728   0.00134   0.05865  -0.67838
   D10        2.38044   0.00113   0.05213   0.00024   0.05237   2.43281
   D11        2.41737   0.00124   0.05263  -0.01334   0.03928   2.45665
   D12       -0.74834   0.00131   0.04747  -0.01444   0.03300  -0.71534
   D13       -0.01115  -0.00002   0.00173  -0.00715  -0.00538  -0.01653
   D14        3.12809  -0.00012   0.00164  -0.00734  -0.00572   3.12237
   D15       -3.12852  -0.00004  -0.00045  -0.00679  -0.00718  -3.13570
   D16        0.01071  -0.00014  -0.00054  -0.00698  -0.00751   0.00320
   D17       -3.12248  -0.00004  -0.00238   0.00782   0.00544  -3.11705
   D18        0.01994   0.00006  -0.00222   0.00856   0.00634   0.02628
   D19       -0.01534   0.00021   0.00090   0.00784   0.00872  -0.00661
   D20        3.12709   0.00031   0.00105   0.00857   0.00963   3.13671
   D21        0.00769   0.00007  -0.00380  -0.00276  -0.00666   0.00103
   D22       -3.13151   0.00018  -0.00370  -0.00255  -0.00630  -3.13780
   D23        0.00088   0.00000  -0.00020   0.00143   0.00121   0.00208
   D24        3.14032   0.00007   0.00009   0.00167   0.00177  -3.14110
   D25        3.13976  -0.00012  -0.00031   0.00119   0.00080   3.14055
   D26       -0.00399  -0.00005  -0.00002   0.00144   0.00136  -0.00263
   D27       -0.00065  -0.00013   0.00446   0.01255   0.01696   0.01631
   D28       -3.05846  -0.00082   0.00434  -0.02869  -0.02458  -3.08304
   D29        2.01713  -0.00110   0.01408  -0.06124  -0.04726   1.96987
   D30       -0.08688  -0.00046   0.00857  -0.05316  -0.04472  -0.13160
   D31       -2.19297  -0.00076   0.01599  -0.06003  -0.04414  -2.23710
   D32       -1.23139  -0.00009   0.01505  -0.00933   0.00583  -1.22556
   D33        2.94779   0.00055   0.00954  -0.00126   0.00837   2.95616
   D34        0.84170   0.00025   0.01695  -0.00812   0.00895   0.85065
   D35       -0.00757   0.00011   0.00060   0.00316   0.00373  -0.00384
   D36        3.13581   0.00004   0.00063   0.00041   0.00104   3.13685
   D37        3.13621   0.00004   0.00029   0.00291   0.00316   3.13937
   D38       -0.00359  -0.00003   0.00033   0.00016   0.00047  -0.00312
   D39       -2.74711  -0.00074  -0.00195  -0.02656  -0.02838  -2.77549
   D40        1.50943  -0.00088  -0.00417  -0.03436  -0.03841   1.47102
   D41       -0.61457  -0.00058  -0.00737  -0.02486  -0.03220  -0.64677
   D42        0.41447  -0.00077   0.00232  -0.02575  -0.02330   0.39117
   D43       -1.61217  -0.00091   0.00010  -0.03355  -0.03333  -1.64550
   D44        2.54702  -0.00061  -0.00310  -0.02404  -0.02713   2.51989
   D45        3.09158   0.00023   0.00845  -0.00840   0.00013   3.09172
   D46       -0.19929   0.00144   0.00492   0.03096   0.03604  -0.16325
   D47       -0.07173   0.00025   0.00381  -0.00973  -0.00595  -0.07768
   D48        2.92058   0.00146   0.00028   0.02963   0.02996   2.95054
   D49       -0.57011   0.00093  -0.00909   0.04870   0.03966  -0.53045
   D50        1.44057   0.00076  -0.01136   0.05259   0.04121   1.48177
   D51       -2.71622   0.00066  -0.01459   0.04758   0.03300  -2.68322
   D52        1.49533  -0.00051  -0.01214   0.04706   0.03496   1.53028
   D53       -2.77718  -0.00068  -0.01441   0.05095   0.03650  -2.74068
   D54       -0.65078  -0.00077  -0.01765   0.04594   0.02830  -0.62249
   D55       -2.72590   0.00144  -0.00647   0.05346   0.04711  -2.67879
   D56       -0.71522   0.00127  -0.00874   0.05736   0.04865  -0.66656
   D57        1.41118   0.00117  -0.01197   0.05234   0.04045   1.45163
   D58       -0.30117   0.00021  -0.00832   0.04034   0.03187  -0.26930
   D59       -2.42079   0.00083  -0.00527   0.03861   0.03320  -2.38759
   D60        1.75155   0.00019  -0.00846   0.04044   0.03179   1.78334
   D61        2.97874  -0.00075  -0.00495   0.00256  -0.00232   2.97642
   D62        0.85912  -0.00013  -0.00190   0.00084  -0.00098   0.85813
   D63       -1.25173  -0.00076  -0.00508   0.00266  -0.00240  -1.25413
   D64       -0.85141   0.00010   0.02269  -0.03879  -0.01608  -0.86749
   D65        2.27486   0.00001   0.03623  -0.03384   0.00238   2.27724
   D66        2.12664   0.00126   0.01846   0.00517   0.02364   2.15028
   D67       -1.03028   0.00117   0.03200   0.01013   0.04210  -0.98818
   D68        0.53000  -0.00035   0.01123  -0.05267  -0.04158   0.48842
   D69        2.67718  -0.00124   0.01446  -0.05750  -0.04318   2.63400
   D70       -1.53851  -0.00018   0.01632  -0.05678  -0.04054  -1.57905
   D71       -1.47374  -0.00061   0.01245  -0.05954  -0.04711  -1.52084
   D72        0.67344  -0.00150   0.01567  -0.06438  -0.04870   0.62474
   D73        2.74094  -0.00044   0.01754  -0.06366  -0.04607   2.69487
   D74        2.67476  -0.00013   0.01711  -0.05178  -0.03475   2.64001
   D75       -1.46124  -0.00102   0.02033  -0.05662  -0.03635  -1.49759
   D76        0.60626   0.00004   0.02220  -0.05590  -0.03372   0.57254
   D77       -0.06297   0.00036   0.00218   0.00993   0.01200  -0.05097
   D78        3.09100   0.00043  -0.00868   0.00598  -0.00291   3.08809
   D79        3.13268  -0.00029   0.00811  -0.02066  -0.01236   3.12032
   D80        0.00346  -0.00022  -0.00274  -0.02462  -0.02727  -0.02381
   D81       -2.17581  -0.00054   0.01474  -0.04573  -0.03103  -2.20684
   D82        2.03058  -0.00073   0.01308  -0.04673  -0.03368   1.99690
   D83       -0.07216  -0.00032   0.00976  -0.04046  -0.03076  -0.10292
   D84        0.91008  -0.00003   0.00816  -0.01441  -0.00620   0.90388
   D85       -1.16671  -0.00022   0.00650  -0.01541  -0.00886  -1.17557
   D86        3.01373   0.00020   0.00318  -0.00914  -0.00594   3.00780
   D87       -0.00823   0.00009   0.00356   0.01651   0.02009   0.01187
   D88       -3.10576  -0.00031   0.00922  -0.00846   0.00053  -3.10524
   D89       -3.12600   0.00031  -0.01061   0.01815   0.00755  -3.11845
   D90       -0.04459   0.00056  -0.00761   0.01810   0.01051  -0.03408
   D91        0.00248   0.00026   0.00088   0.02244   0.02333   0.02581
   D92        3.08389   0.00051   0.00388   0.02239   0.02629   3.11018
   D93        0.00261  -0.00004  -0.00023  -0.00205  -0.00226   0.00035
   D94       -3.13774  -0.00012  -0.00026  -0.00321  -0.00344  -3.14119
   D95       -3.14077   0.00002  -0.00027   0.00070   0.00043  -3.14034
   D96        0.00206  -0.00005  -0.00029  -0.00047  -0.00076   0.00131
   D97       -0.00758  -0.00022   0.00122  -0.01337  -0.01217  -0.01975
   D98        3.11862  -0.00021   0.00236  -0.01028  -0.00796   3.11065
   D99       -3.10210  -0.00023  -0.00083  -0.01307  -0.01389  -3.11599
   D100       0.02410  -0.00023   0.00031  -0.00998  -0.00968   0.01441
   D101      -3.09902   0.00005  -0.00378   0.01217   0.00839  -3.09063
   D102       0.05175   0.00009  -0.00761   0.01275   0.00518   0.05693
   D103      -0.02384   0.00033  -0.00050   0.01219   0.01169  -0.01216
   D104       3.12693   0.00036  -0.00433   0.01277   0.00847   3.13540
   D105       0.00980   0.00010  -0.00291  -0.00099  -0.00402   0.00578
   D106      -3.11599   0.00010  -0.00406  -0.00417  -0.00832  -3.12432
   D107      -0.00678  -0.00002  -0.00003   0.00060   0.00056  -0.00622
   D108       3.13894   0.00003  -0.00010   0.00019   0.00009   3.13903
   D109       3.11701  -0.00002   0.00127   0.00414   0.00539   3.12239
   D110      -0.02046   0.00003   0.00120   0.00374   0.00492  -0.01554
   D111      -0.01009   0.00020  -0.00001   0.00638   0.00636  -0.00373
   D112       3.13617   0.00008   0.00093   0.00159   0.00252   3.13869
   D113       3.12731   0.00015   0.00007   0.00679   0.00684   3.13415
   D114      -0.00962   0.00003   0.00101   0.00199   0.00301  -0.00661
   D115       0.00922  -0.00014  -0.00057  -0.00369  -0.00422   0.00500
   D116      -3.13319  -0.00024  -0.00072  -0.00442  -0.00513  -3.13833
   D117      -3.13361  -0.00007  -0.00054  -0.00252  -0.00304  -3.13665
   D118       0.00716  -0.00017  -0.00070  -0.00325  -0.00395   0.00321
   D119       0.00806  -0.00018   0.00041  -0.00567  -0.00524   0.00281
   D120      -3.13090  -0.00014  -0.00104  -0.00489  -0.00593  -3.13683
   D121       3.14043  -0.00022   0.00423  -0.00628  -0.00201   3.13842
   D122       0.00148  -0.00018   0.00278  -0.00551  -0.00270  -0.00122
   D123       0.00953  -0.00010  -0.00020  -0.00392  -0.00411   0.00542
   D124      -3.13673   0.00001  -0.00114   0.00086  -0.00028  -3.13701
   D125      -3.13470  -0.00014   0.00125  -0.00470  -0.00343  -3.13813
   D126       0.00224  -0.00003   0.00030   0.00009   0.00040   0.00264
         Item               Value     Threshold  Converged?
 Maximum Force            0.007051     0.000450     NO 
 RMS     Force            0.001433     0.000300     NO 
 Maximum Displacement     0.358814     0.001800     NO 
 RMS     Displacement     0.105721     0.001200     NO 
 Predicted change in Energy=-1.510402D-03
 Lowest energy point so far.  Saving SCF results.
 GradGradGradGradGradGradGradGradGradGradGradGradGradGradGradGradGradGrad

 Leave Link  103 at Wed Aug 28 19:58:18 2019, MaxMem=   536870912 cpu:         0.8
 (Enter /pbs_home/pkowalski/g09d01/g09/l202.exe)
                          Input orientation:                          
 ---------------------------------------------------------------------
 Center     Atomic      Atomic             Coordinates (Angstroms)
 Number     Number       Type             X           Y           Z
 ---------------------------------------------------------------------
      1          6           0       -1.739612   -0.252273   -0.698613
      2          6           0       -3.045437    0.282604   -1.031078
      3          6           0       -3.802415   -0.827216   -1.435754
      4          8           0       -3.044969   -1.953859   -1.387097
      5          6           0       -1.809866   -1.602228   -0.957797
      6          6           0       -5.133391   -0.755150   -1.821772
      7          6           0       -0.589658    0.478464   -0.202213
      8          6           0       -0.263252    1.852526   -0.729180
      9          6           0        0.305058    0.123575    0.757463
     10          6           0        1.230821    2.014119   -0.385639
     11          6           0        1.380878    1.171256    0.894601
     12          9           0       -0.974132    2.806204   -0.075632
     13          9           0       -0.501842    2.003300   -2.037088
     14          9           0        1.959891    1.451908   -1.364297
     15          9           0        1.609843    3.280891   -0.239494
     16          9           0        2.621404    0.666115    1.010739
     17          9           0        1.162828    1.946684    1.977612
     18          6           0       -0.849643   -1.336860    2.444962
     19          6           0        0.238329   -1.006944    1.672372
     20          6           0       -2.164706   -0.692270    2.638913
     21          1           0       -2.347900   -0.525490    3.711714
     22          1           0       -2.977770   -1.329096    2.254930
     23          1           0       -2.204837    0.270046    2.115656
     24          6           0       -0.810340   -2.689631   -0.911995
     25          1           0       -1.037788   -3.407479   -0.107533
     26          1           0        0.195786   -2.293111   -0.738330
     27          1           0       -0.822111   -3.239929   -1.865453
     28          6           0       -5.717656    0.508831   -1.795722
     29          6           0        1.252257   -1.998501    1.972142
     30          6           0        0.648374   -2.869460    2.893487
     31          8           0       -0.615002   -2.456265    3.172191
     32          6           0        1.273478   -3.993052    3.416457
     33          6           0       -4.986144    1.638946   -1.393120
     34          6           0       -3.653566    1.544206   -1.005651
     35          1           0       -3.097239    2.428823   -0.692193
     36          1           0       -6.762186    0.622766   -2.094321
     37          1           0       -5.475905    2.615285   -1.384220
     38          1           0       -5.680415   -1.647870   -2.128318
     39          6           0        2.553768   -2.274611    1.533073
     40          6           0        3.196772   -3.396989    2.044098
     41          6           0        2.569797   -4.243313    2.974152
     42          1           0        4.213518   -3.626079    1.717053
     43          1           0        3.107681   -5.113590    3.356957
     44          1           0        0.764416   -4.639828    4.132554
     45          1           0        3.049041   -1.621500    0.813706
 ---------------------------------------------------------------------
                    Distance matrix (angstroms):
                    1          2          3          4          5
     1  C    0.000000
     2  C    1.449761   0.000000
     3  C    2.264751   1.403026   0.000000
     4  O    2.252413   2.264623   1.358461   0.000000
     5  C    1.376405   2.254905   2.190739   1.354040   0.000000
     6  C    3.610002   2.462049   1.387696   2.446907   3.536922
     7  C    1.450098   2.599274   3.680792   3.653587   2.527666
     8  C    2.571138   3.208792   4.495102   4.760186   3.792045
     9  C    2.538128   3.801313   4.752425   4.487488   3.223882
    10  C    3.749394   4.658445   5.874470   5.918627   4.759318
    11  C    3.781827   4.908177   6.024199   5.878827   4.615673
    12  F    3.213775   3.401725   4.801131   5.354111   4.572848
    13  F    2.900207   3.231520   4.389443   4.748588   3.984423
    14  F    4.127189   5.150884   6.197070   6.053791   4.868681
    15  F    4.890081   5.593564   6.899284   7.098371   6.004600
    16  F    4.773236   6.035659   7.034261   6.687426   5.353192
    17  F    4.519043   5.434231   6.633192   6.651396   5.481634
    18  C    3.442446   4.418940   4.902914   4.459241   3.545592
[truncated: 1,244,305 more chars]
