# Supplementary material for: Wide-range IR spectra of diarylethene derivatives and their simulation using the density functional theory
Source: Sci Rep. 2022 Oct 7;12:16834. doi: 10.1038/s41598-022-20264-x (PMC9546887; doi:10.1038/s41598-022-20264-x)
Supplement: Supplementary file 1 — Supplementary Information 1. [file 41598_2022_20264_MOESM1_ESM.zip › IR_files/4_0097/open/open_pbe0_air.log]

 Entering Gaussian System, Link 0=g09
 Input=open_pbe0_air.gjf
 Output=open_pbe0_air.log
 AtFile(1): /pbs_home/daria/inz/Def2SVP.gbs
            O     0
            S   5   1.00
               2266.1767785             -0.53431809926D-02
                340.87010191            -0.39890039230D-01
                 77.363135167           -0.17853911985
                 21.479644940           -0.46427684959
                  6.6589433124          -0.44309745172
            S   1   1.00
                  0.80975975668          1.0000000
            S   1   1.00
                  0.25530772234          1.0000000
            P   3   1.00
                 17.721504317            0.43394573193D-01
                  3.8635505440           0.23094120765
                  1.0480920883           0.51375311064
            P   1   1.00
                  0.27641544411          1.0000000
            D   1   1.00
                  1.2000000              1.0000000
            ****
            H     0
            S   3   1.00
                 13.0107010              0.19682158E-01
                  1.9622572              0.13796524
                  0.44453796             0.47831935
            S   1   1.00
                  0.12194962             1.0000000
            P   1   1.00
                  0.8000000              1.0000000
            ****
            C     0
            S   5   1.00
               1238.4016938              0.54568832082E-02
                186.29004992             0.40638409211E-01
                 42.251176346            0.18025593888
                 11.676557932            0.46315121755
                  3.5930506482           0.44087173314
            S   1   1.00
                  0.40245147363          1.0000000
            S   1   1.00
                  0.13090182668          1.0000000
            P   3   1.00
                  9.4680970621           0.38387871728E-01
                  2.0103545142           0.21117025112
                  0.54771004707          0.51328172114
            P   1   1.00
                  0.15268613795          1.0000000
            D   1   1.00
                  0.8000000              1.0000000
            ****
            F     0
            S   5   1.00
               2894.8325990             -0.53408255515E-02
                435.41939120            -0.39904258866E-01
                 98.843328866           -0.17912768038
                 27.485198001           -0.46758090825
                  8.5405498171          -0.44653131020
            S   1   1.00
                  1.0654578038           1.0000000
            S   1   1.00
                  0.33247346748          1.0000000
            P   3   1.00
                 22.696633924           -0.45212874436E-01
                  4.9872339257          -0.23754317067
                  1.3491613954          -0.51287353587
            P   1   1.00
                  0.34829881977          1.0000000
            D   1   1.00
                  1.4000000              1.0000000
            ****
 Initial command:
 /pbs_home/pkowalski/g09d01/g09/l1.exe "/pbs_home/daria/inz/0097/open/pbe0/hexane/Gau-1309.inp" -scrdir="/pbs_home/daria/inz/0097/open/pbe0/hexane/"
 Entering Link 1 = /pbs_home/pkowalski/g09d01/g09/l1.exe PID=      1310.
  
 Copyright (c) 1988,1990,1992,1993,1995,1998,2003,2009,2013,
            Gaussian, Inc.  All Rights Reserved.
  
 This is part of the Gaussian(R) 09 program.  It is based on
 the Gaussian(R) 03 system (copyright 2003, Gaussian, Inc.),
 the Gaussian(R) 98 system (copyright 1998, Gaussian, Inc.),
 the Gaussian(R) 94 system (copyright 1995, Gaussian, Inc.),
 the Gaussian 92(TM) system (copyright 1992, Gaussian, Inc.),
 the Gaussian 90(TM) system (copyright 1990, Gaussian, Inc.),
 the Gaussian 88(TM) system (copyright 1988, Gaussian, Inc.),
 the Gaussian 86(TM) system (copyright 1986, Carnegie Mellon
 University), and the Gaussian 82(TM) system (copyright 1983,
 Carnegie Mellon University). Gaussian is a federally registered
 trademark of Gaussian, Inc.
  
 This software contains proprietary and confidential information,
 including trade secrets, belonging to Gaussian, Inc.
  
 This software is provided under written license and may be
 used, copied, transmitted, or stored only in accord with that
 written license.
  
 The following legend is applicable only to US Government
 contracts under FAR:
  
                    RESTRICTED RIGHTS LEGEND
  
 Use, reproduction and disclosure by the US Government is
 subject to restrictions as set forth in subparagraphs (a)
 and (c) of the Commercial Computer Software - Restricted
 Rights clause in FAR 52.227-19.
  
 Gaussian, Inc.
 340 Quinnipiac St., Bldg. 40, Wallingford CT 06492
  
  
 ---------------------------------------------------------------
 Warning -- This program may not be used in any manner that
 competes with the business of Gaussian, Inc. or will provide
 assistance to any competitor of Gaussian, Inc.  The licensee
 of this program is prohibited from giving any competitor of
 Gaussian, Inc. access to this program.  By using this program,
 the user acknowledges that Gaussian, Inc. is engaged in the
 business of creating and licensing software in the field of
 computational chemistry and represents and warrants to the
 licensee that it is not a competitor of Gaussian, Inc. and that
 it will not use this program in any manner prohibited above.
 ---------------------------------------------------------------
  

 Cite this work as:
 Gaussian 09, Revision D.01,
 M. J. Frisch, G. W. Trucks, H. B. Schlegel, G. E. Scuseria, 
 M. A. Robb, J. R. Cheeseman, G. Scalmani, V. Barone, B. Mennucci, 
 G. A. Petersson, H. Nakatsuji, M. Caricato, X. Li, H. P. Hratchian, 
 A. F. Izmaylov, J. Bloino, G. Zheng, J. L. Sonnenberg, M. Hada, 
 M. Ehara, K. Toyota, R. Fukuda, J. Hasegawa, M. Ishida, T. Nakajima, 
 Y. Honda, O. Kitao, H. Nakai, T. Vreven, J. A. Montgomery, Jr., 
 J. E. Peralta, F. Ogliaro, M. Bearpark, J. J. Heyd, E. Brothers, 
 K. N. Kudin, V. N. Staroverov, T. Keith, R. Kobayashi, J. Normand, 
 K. Raghavachari, A. Rendell, J. C. Burant, S. S. Iyengar, J. Tomasi, 
 M. Cossi, N. Rega, J. M. Millam, M. Klene, J. E. Knox, J. B. Cross, 
 V. Bakken, C. Adamo, J. Jaramillo, R. Gomperts, R. E. Stratmann, 
 O. Yazyev, A. J. Austin, R. Cammi, C. Pomelli, J. W. Ochterski, 
 R. L. Martin, K. Morokuma, V. G. Zakrzewski, G. A. Voth, 
 P. Salvador, J. J. Dannenberg, S. Dapprich, A. D. Daniels, 
 O. Farkas, J. B. Foresman, J. V. Ortiz, J. Cioslowski, 
 and D. J. Fox, Gaussian, Inc., Wallingford CT, 2013.
 
 ******************************************
 Gaussian 09:  ES64L-G09RevD.01 24-Apr-2013
                28-Aug-2019 
 ******************************************
 %chk=dae0097freq_open_pbe0_air.chk
 %NProcShared=8
 Will use up to    8 processors via shared memory.
 %Mem=4GB
 -----------------------------
 #P opt freq=Raman PBE1PBE/Gen
 -----------------------------
 1/14=-1,18=20,19=15,26=3,38=1/1,3;
 2/9=110,12=2,17=6,18=5,40=1/2;
 3/5=7,11=2,16=1,25=1,30=1,71=1,74=-13/1,2,3;
 4//1;
 5/5=2,38=5/2;
 6/7=2,8=2,9=2,10=2,28=1/1;
 7//1,2,3,16;
 1/14=-1,18=20,19=15,26=3/3(2);
 2/9=110/2;
 99//99;
 2/9=110/2;
 3/5=7,6=1,11=2,16=1,25=1,30=1,71=1,74=-13,82=7/1,2,3;
 4/5=5,16=3,69=1/1;
 5/5=2,38=5/2;
 7//1,2,3,16;
 1/14=-1,18=20,19=15,26=3/3(-5);
 2/9=110/2;
 6/7=2,8=2,9=2,10=2,19=2,28=1/1;
 99/9=1/99;
 Leave Link    1 at Wed Aug 28 19:24:59 2019, MaxMem=   536870912 cpu:         0.4
 (Enter /pbs_home/pkowalski/g09d01/g09/l101.exe)
 -------------------
 Title Card Required
 -------------------
 Symbolic Z-matrix:
 Charge =  0 Multiplicity = 1
 C                    -1.81645  -0.23584  -0.62343 
 C                    -3.10362   0.31262  -1.04778 
 C                    -3.91293  -0.76754  -1.33702 
 O                    -3.28543  -1.9453   -1.17169 
 C                    -2.013    -1.6926   -0.7963 
 C                    -5.23106  -0.60066  -1.75807 
 C                    -0.5934    0.50776  -0.18531 
 C                    -0.28949   1.91635  -0.61438 
 C                     0.3523    0.0912    0.69666 
 C                     1.20914   1.98049  -0.39827 
 C                     1.40733   1.15727   0.86362 
 F                    -0.93361   2.8044    0.2321 
 F                    -0.60637   2.17536  -1.93738 
 F                     1.82982   1.32206  -1.45324 
 F                     1.70896   3.26806  -0.3105 
 F                     2.70813   0.70615   0.9244 
 F                     1.11755   1.8895    2.00318 
 C                    -0.90374  -1.58732   2.33547 
 C                     0.26855  -1.11422   1.57078 
 C                    -2.24928  -0.9468    2.45969 
 H                    -2.44062  -0.71738   3.52818 
 H                    -3.02993  -1.64545   2.09413 
 H                    -2.30917   0.00637   1.90367 
 C                    -0.99747  -2.78818  -0.73666 
 H                    -1.26648  -3.50901   0.06277 
 H                     0.02442  -2.40108  -0.58112 
 H                    -0.98945  -3.31863  -1.71116 
 C                    -5.73121   0.70432  -1.8836 
 C                     1.31577  -2.05165   1.96894 
 C                     0.72495  -2.94862   2.83715 
 O                    -0.57815  -2.68781   3.04719 
 C                     1.44499  -3.99926   3.40291 
 C                    -4.91221   1.81012  -1.58643 
 C                    -3.58649   1.62106  -1.16168 
 H                    -2.98033   2.47983  -0.93318 
 H                    -6.75135   0.86102  -2.20893 
 H                    -5.30779   2.81286  -1.68313 
 H                    -5.85338  -1.45671  -1.98376 
 C                     2.65896  -2.18739   1.60237 
 C                     3.40194  -3.23965   2.16335 
 C                     2.79918  -4.13911   3.06314 
 H                     4.44333  -3.36432   1.8963 
 H                     3.37989  -4.94787   3.48711 
 H                     0.97026  -4.69266   4.08475 
 H                     3.13309  -1.52778   0.89748 
 
 NAtoms=     45 NQM=       45 NQMF=       0 NMMI=      0 NMMIF=      0
                NMic=       0 NMicF=      0.
                    Isotopes and Nuclear Properties:
 (Nuclear quadrupole moments (NQMom) in fm**2, nuclear magnetic moments (NMagM)
  in nuclear magnetons)

  Atom         1           2           3           4           5           6           7           8           9          10
 IAtWgt=          12          12          12          16          12          12          12          12          12          12
 AtmWgt=  12.0000000  12.0000000  12.0000000  15.9949146  12.0000000  12.0000000  12.0000000  12.0000000  12.0000000  12.0000000
 NucSpn=           0           0           0           0           0           0           0           0           0           0
 AtZEff=   0.0000000   0.0000000   0.0000000   0.0000000   0.0000000   0.0000000   0.0000000   0.0000000   0.0000000   0.0000000
 NQMom=    0.0000000   0.0000000   0.0000000   0.0000000   0.0000000   0.0000000   0.0000000   0.0000000   0.0000000   0.0000000
 NMagM=    0.0000000   0.0000000   0.0000000   0.0000000   0.0000000   0.0000000   0.0000000   0.0000000   0.0000000   0.0000000
 AtZNuc=   6.0000000   6.0000000   6.0000000   8.0000000   6.0000000   6.0000000   6.0000000   6.0000000   6.0000000   6.0000000

  Atom        11          12          13          14          15          16          17          18          19          20
 IAtWgt=          12          19          19          19          19          19          19          12          12          12
 AtmWgt=  12.0000000  18.9984033  18.9984033  18.9984033  18.9984033  18.9984033  18.9984033  12.0000000  12.0000000  12.0000000
 NucSpn=           0           1           1           1           1           1           1           0           0           0
 AtZEff=   0.0000000   0.0000000   0.0000000   0.0000000   0.0000000   0.0000000   0.0000000   0.0000000   0.0000000   0.0000000
 NQMom=    0.0000000   0.0000000   0.0000000   0.0000000   0.0000000   0.0000000   0.0000000   0.0000000   0.0000000   0.0000000
 NMagM=    0.0000000   2.6288670   2.6288670   2.6288670   2.6288670   2.6288670   2.6288670   0.0000000   0.0000000   0.0000000
 AtZNuc=   6.0000000   9.0000000   9.0000000   9.0000000   9.0000000   9.0000000   9.0000000   6.0000000   6.0000000   6.0000000

  Atom        21          22          23          24          25          26          27          28          29          30
 IAtWgt=           1           1           1          12           1           1           1          12          12          12
 AtmWgt=   1.0078250   1.0078250   1.0078250  12.0000000   1.0078250   1.0078250   1.0078250  12.0000000  12.0000000  12.0000000
 NucSpn=           1           1           1           0           1           1           1           0           0           0
 AtZEff=   0.0000000   0.0000000   0.0000000   0.0000000   0.0000000   0.0000000   0.0000000   0.0000000   0.0000000   0.0000000
 NQMom=    0.0000000   0.0000000   0.0000000   0.0000000   0.0000000   0.0000000   0.0000000   0.0000000   0.0000000   0.0000000
 NMagM=    2.7928460   2.7928460   2.7928460   0.0000000   2.7928460   2.7928460   2.7928460   0.0000000   0.0000000   0.0000000
 AtZNuc=   1.0000000   1.0000000   1.0000000   6.0000000   1.0000000   1.0000000   1.0000000   6.0000000   6.0000000   6.0000000

  Atom        31          32          33          34          35          36          37          38          39          40
 IAtWgt=          16          12          12          12           1           1           1           1          12          12
 AtmWgt=  15.9949146  12.0000000  12.0000000  12.0000000   1.0078250   1.0078250   1.0078250   1.0078250  12.0000000  12.0000000
 NucSpn=           0           0           0           0           1           1           1           1           0           0
 AtZEff=   0.0000000   0.0000000   0.0000000   0.0000000   0.0000000   0.0000000   0.0000000   0.0000000   0.0000000   0.0000000
 NQMom=    0.0000000   0.0000000   0.0000000   0.0000000   0.0000000   0.0000000   0.0000000   0.0000000   0.0000000   0.0000000
 NMagM=    0.0000000   0.0000000   0.0000000   0.0000000   2.7928460   2.7928460   2.7928460   2.7928460   0.0000000   0.0000000
 AtZNuc=   8.0000000   6.0000000   6.0000000   6.0000000   1.0000000   1.0000000   1.0000000   1.0000000   6.0000000   6.0000000

  Atom        41          42          43          44          45
 IAtWgt=          12           1           1           1           1
 AtmWgt=  12.0000000   1.0078250   1.0078250   1.0078250   1.0078250
 NucSpn=           0           1           1           1           1
 AtZEff=   0.0000000   0.0000000   0.0000000   0.0000000   0.0000000
 NQMom=    0.0000000   0.0000000   0.0000000   0.0000000   0.0000000
 NMagM=    0.0000000   2.7928460   2.7928460   2.7928460   2.7928460
 AtZNuc=   6.0000000   1.0000000   1.0000000   1.0000000   1.0000000
 Leave Link  101 at Wed Aug 28 19:24:59 2019, MaxMem=   536870912 cpu:         2.1
 (Enter /pbs_home/pkowalski/g09d01/g09/l103.exe)

 GradGradGradGradGradGradGradGradGradGradGradGradGradGradGradGradGradGrad
 Berny optimization.
 Initialization pass.
                           ----------------------------
                           !    Initial Parameters    !
                           ! (Angstroms and Degrees)  !
 --------------------------                            --------------------------
 ! Name  Definition              Value          Derivative Info.                !
 --------------------------------------------------------------------------------
 ! R1    R(1,2)                  1.4621         estimate D2E/DX2                !
 ! R2    R(1,5)                  1.4801         estimate D2E/DX2                !
 ! R3    R(1,7)                  1.4969         estimate D2E/DX2                !
 ! R4    R(2,3)                  1.3804         estimate D2E/DX2                !
 ! R5    R(2,34)                 1.3993         estimate D2E/DX2                !
 ! R6    R(3,4)                  1.3447         estimate D2E/DX2                !
 ! R7    R(3,6)                  1.3938         estimate D2E/DX2                !
 ! R8    R(4,5)                  1.3505         estimate D2E/DX2                !
 ! R9    R(5,24)                 1.495          estimate D2E/DX2                !
 ! R10   R(6,28)                 1.4032         estimate D2E/DX2                !
 ! R11   R(6,38)                 1.0822         estimate D2E/DX2                !
 ! R12   R(7,8)                  1.5035         estimate D2E/DX2                !
 ! R13   R(7,9)                  1.3586         estimate D2E/DX2                !
 ! R14   R(8,10)                 1.5155         estimate D2E/DX2                !
 ! R15   R(8,12)                 1.3857         estimate D2E/DX2                !
 ! R16   R(8,13)                 1.3849         estimate D2E/DX2                !
 ! R17   R(9,11)                 1.5091         estimate D2E/DX2                !
 ! R18   R(9,19)                 1.4914         estimate D2E/DX2                !
 ! R19   R(10,11)                1.5196         estimate D2E/DX2                !
 ! R20   R(10,14)                1.3899         estimate D2E/DX2                !
 ! R21   R(10,15)                1.384          estimate D2E/DX2                !
 ! R22   R(11,16)                1.3781         estimate D2E/DX2                !
 ! R23   R(11,17)                1.3852         estimate D2E/DX2                !
 ! R24   R(18,19)                1.4774         estimate D2E/DX2                !
 ! R25   R(18,20)                1.4954         estimate D2E/DX2                !
 ! R26   R(18,31)                1.3504         estimate D2E/DX2                !
 ! R27   R(19,29)                1.4608         estimate D2E/DX2                !
 ! R28   R(20,21)                1.1095         estimate D2E/DX2                !
 ! R29   R(20,22)                1.1096         estimate D2E/DX2                !
 ! R30   R(20,23)                1.1051         estimate D2E/DX2                !
 ! R31   R(24,25)                1.1095         estimate D2E/DX2                !
 ! R32   R(24,26)                1.1038         estimate D2E/DX2                !
 ! R33   R(24,27)                1.1095         estimate D2E/DX2                !
 ! R34   R(28,33)                1.4078         estimate D2E/DX2                !
 ! R35   R(28,36)                1.0822         estimate D2E/DX2                !
 ! R36   R(29,30)                1.3811         estimate D2E/DX2                !
 ! R37   R(29,39)                1.3989         estimate D2E/DX2                !
 ! R38   R(30,31)                1.3454         estimate D2E/DX2                !
 ! R39   R(30,32)                1.3937         estimate D2E/DX2                !
 ! R40   R(32,41)                1.4031         estimate D2E/DX2                !
 ! R41   R(32,44)                1.0822         estimate D2E/DX2                !
 ! R42   R(33,34)                1.4049         estimate D2E/DX2                !
 ! R43   R(33,37)                1.0823         estimate D2E/DX2                !
 ! R44   R(34,35)                1.0757         estimate D2E/DX2                !
 ! R45   R(39,40)                1.405          estimate D2E/DX2                !
 ! R46   R(39,45)                1.0755         estimate D2E/DX2                !
 ! R47   R(40,41)                1.4078         estimate D2E/DX2                !
 ! R48   R(40,42)                1.0823         estimate D2E/DX2                !
 ! R49   R(41,43)                1.0822         estimate D2E/DX2                !
 ! A1    A(2,1,5)              102.6152         estimate D2E/DX2                !
 ! A2    A(2,1,7)              128.1635         estimate D2E/DX2                !
 ! A3    A(5,1,7)              129.169          estimate D2E/DX2                !
 ! A4    A(1,2,3)              106.4653         estimate D2E/DX2                !
 ! A5    A(1,2,34)             132.7001         estimate D2E/DX2                !
 ! A6    A(3,2,34)             120.8189         estimate D2E/DX2                !
 ! A7    A(2,3,4)              112.7075         estimate D2E/DX2                !
 ! A8    A(2,3,6)              121.6067         estimate D2E/DX2                !
 ! A9    A(4,3,6)              125.6851         estimate D2E/DX2                !
 ! A10   A(3,4,5)              108.0567         estimate D2E/DX2                !
 ! A11   A(1,5,4)              109.9832         estimate D2E/DX2                !
 ! A12   A(1,5,24)             128.7849         estimate D2E/DX2                !
 ! A13   A(4,5,24)             120.9284         estimate D2E/DX2                !
 ! A14   A(3,6,28)             118.3908         estimate D2E/DX2                !
 ! A15   A(3,6,38)             120.8076         estimate D2E/DX2                !
 ! A16   A(28,6,38)            120.8015         estimate D2E/DX2                !
 ! A17   A(1,7,8)              123.163          estimate D2E/DX2                !
 ! A18   A(1,7,9)              127.3322         estimate D2E/DX2                !
 ! A19   A(8,7,9)              109.3786         estimate D2E/DX2                !
 ! A20   A(7,8,10)             101.4692         estimate D2E/DX2                !
 ! A21   A(7,8,12)             109.3974         estimate D2E/DX2                !
 ! A22   A(7,8,13)             113.6781         estimate D2E/DX2                !
 ! A23   A(10,8,12)            110.2089         estimate D2E/DX2                !
 ! A24   A(10,8,13)            110.7683         estimate D2E/DX2                !
 ! A25   A(12,8,13)            110.9388         estimate D2E/DX2                !
 ! A26   A(7,9,11)             109.9903         estimate D2E/DX2                !
 ! A27   A(7,9,19)             126.1031         estimate D2E/DX2                !
 ! A28   A(11,9,19)            123.0514         estimate D2E/DX2                !
 ! A29   A(8,10,11)            102.9707         estimate D2E/DX2                !
 ! A30   A(8,10,14)            108.2592         estimate D2E/DX2                !
 ! A31   A(8,10,15)            113.9256         estimate D2E/DX2                !
 ! A32   A(11,10,14)           108.3867         estimate D2E/DX2                !
 ! A33   A(11,10,15)           113.8421         estimate D2E/DX2                !
 ! A34   A(14,10,15)           109.1231         estimate D2E/DX2                !
 ! A35   A(9,11,10)            101.5157         estimate D2E/DX2                !
 ! A36   A(9,11,16)            115.6901         estimate D2E/DX2                !
 ! A37   A(9,11,17)            108.553          estimate D2E/DX2                !
 ! A38   A(10,11,16)           109.697          estimate D2E/DX2                !
 ! A39   A(10,11,17)           111.6848         estimate D2E/DX2                !
 ! A40   A(16,11,17)           109.5246         estimate D2E/DX2                !
 ! A41   A(19,18,20)           128.301          estimate D2E/DX2                !
 ! A42   A(19,18,31)           110.0244         estimate D2E/DX2                !
 ! A43   A(20,18,31)           121.4814         estimate D2E/DX2                !
 ! A44   A(9,19,18)            127.3542         estimate D2E/DX2                !
 ! A45   A(9,19,29)            129.6562         estimate D2E/DX2                !
 ! A46   A(18,19,29)           102.8415         estimate D2E/DX2                !
 ! A47   A(18,20,21)           108.8903         estimate D2E/DX2                !
 ! A48   A(18,20,22)           109.6329         estimate D2E/DX2                !
 ! A49   A(18,20,23)           112.1113         estimate D2E/DX2                !
 ! A50   A(21,20,22)           109.0359         estimate D2E/DX2                !
 ! A51   A(21,20,23)           107.2683         estimate D2E/DX2                !
 ! A52   A(22,20,23)           109.8274         estimate D2E/DX2                !
 ! A53   A(5,24,25)            109.8852         estimate D2E/DX2                !
 ! A54   A(5,24,26)            112.1787         estimate D2E/DX2                !
 ! A55   A(5,24,27)            108.6764         estimate D2E/DX2                !
 ! A56   A(25,24,26)           110.535          estimate D2E/DX2                !
 ! A57   A(25,24,27)           108.9031         estimate D2E/DX2                !
 ! A58   A(26,24,27)           106.5436         estimate D2E/DX2                !
 ! A59   A(6,28,33)            120.283          estimate D2E/DX2                !
 ! A60   A(6,28,36)            119.8403         estimate D2E/DX2                !
 ! A61   A(33,28,36)           119.8766         estimate D2E/DX2                !
 ! A62   A(19,29,30)           106.3462         estimate D2E/DX2                !
 ! A63   A(19,29,39)           132.7784         estimate D2E/DX2                !
 ! A64   A(30,29,39)           120.828          estimate D2E/DX2                !
 ! A65   A(29,30,31)           112.7414         estimate D2E/DX2                !
 ! A66   A(29,30,32)           121.586          estimate D2E/DX2                !
 ! A67   A(31,30,32)           125.6717         estimate D2E/DX2                !
 ! A68   A(18,31,30)           108.0118         estimate D2E/DX2                !
 ! A69   A(30,32,41)           118.3883         estimate D2E/DX2                !
 ! A70   A(30,32,44)           120.8079         estimate D2E/DX2                !
 ! A71   A(41,32,44)           120.8033         estimate D2E/DX2                !
 ! A72   A(28,33,34)           120.4708         estimate D2E/DX2                !
 ! A73   A(28,33,37)           119.7535         estimate D2E/DX2                !
 ! A74   A(34,33,37)           119.7755         estimate D2E/DX2                !
 ! A75   A(2,34,33)            118.4284         estimate D2E/DX2                !
 ! A76   A(2,34,35)            122.3263         estimate D2E/DX2                !
 ! A77   A(33,34,35)           119.245          estimate D2E/DX2                !
 ! A78   A(29,39,40)           118.4117         estimate D2E/DX2                !
 ! A79   A(29,39,45)           122.3783         estimate D2E/DX2                !
 ! A80   A(40,39,45)           119.2015         estimate D2E/DX2                !
 ! A81   A(39,40,41)           120.4828         estimate D2E/DX2                !
 ! A82   A(39,40,42)           119.7749         estimate D2E/DX2                !
 ! A83   A(41,40,42)           119.7407         estimate D2E/DX2                !
 ! A84   A(32,41,40)           120.285          estimate D2E/DX2                !
 ! A85   A(32,41,43)           119.8357         estimate D2E/DX2                !
 ! A86   A(40,41,43)           119.8764         estimate D2E/DX2                !
 ! D1    D(5,1,2,3)              3.1532         estimate D2E/DX2                !
 ! D2    D(5,1,2,34)          -178.3223         estimate D2E/DX2                !
 ! D3    D(7,1,2,3)           -179.308          estimate D2E/DX2                !
 ! D4    D(7,1,2,34)            -0.7835         estimate D2E/DX2                !
 ! D5    D(2,1,5,4)             -4.2373         estimate D2E/DX2                !
 ! D6    D(2,1,5,24)           169.3836         estimate D2E/DX2                !
 ! D7    D(7,1,5,4)            178.2588         estimate D2E/DX2                !
 ! D8    D(7,1,5,24)            -8.1203         estimate D2E/DX2                !
 ! D9    D(2,1,7,8)            -25.4499         estimate D2E/DX2                !
 ! D10   D(2,1,7,9)            150.0218         estimate D2E/DX2                !
 ! D11   D(5,1,7,8)            151.4515         estimate D2E/DX2                !
 ! D12   D(5,1,7,9)            -33.0767         estimate D2E/DX2                !
 ! D13   D(1,2,3,4)             -1.1915         estimate D2E/DX2                !
 ! D14   D(1,2,3,6)            179.0974         estimate D2E/DX2                !
 ! D15   D(34,2,3,4)          -179.9289         estimate D2E/DX2                !
 ! D16   D(34,2,3,6)             0.36           estimate D2E/DX2                !
 ! D17   D(1,2,34,33)         -178.7848         estimate D2E/DX2                !
 ! D18   D(1,2,34,35)            1.025          estimate D2E/DX2                !
 ! D19   D(3,2,34,33)           -0.4325         estimate D2E/DX2                !
 ! D20   D(3,2,34,35)          179.3773         estimate D2E/DX2                !
 ! D21   D(2,3,4,5)             -1.5767         estimate D2E/DX2                !
 ! D22   D(6,3,4,5)            178.1204         estimate D2E/DX2                !
 ! D23   D(2,3,6,28)            -0.0868         estimate D2E/DX2                !
 ! D24   D(2,3,6,38)           179.8464         estimate D2E/DX2                !
 ! D25   D(4,3,6,28)          -179.7587         estimate D2E/DX2                !
 ! D26   D(4,3,6,38)             0.1744         estimate D2E/DX2                !
 ! D27   D(3,4,5,1)              3.6929         estimate D2E/DX2                !
 ! D28   D(3,4,5,24)          -170.5124         estimate D2E/DX2                !
 ! D29   D(1,5,24,25)          120.7156         estimate D2E/DX2                !
 ! D30   D(1,5,24,26)           -2.6703         estimate D2E/DX2                !
 ! D31   D(1,5,24,27)         -120.2114         estimate D2E/DX2                !
 ! D32   D(4,5,24,25)          -66.2761         estimate D2E/DX2                !
 ! D33   D(4,5,24,26)          170.338          estimate D2E/DX2                !
 ! D34   D(4,5,24,27)           52.7969         estimate D2E/DX2                !
 ! D35   D(3,6,28,33)           -0.0998         estimate D2E/DX2                !
 ! D36   D(3,6,28,36)          179.9868         estimate D2E/DX2                !
 ! D37   D(38,6,28,33)         179.967          estimate D2E/DX2                !
 ! D38   D(38,6,28,36)           0.0537         estimate D2E/DX2                !
 ! D39   D(1,7,8,10)          -158.2408         estimate D2E/DX2                !
 ! D40   D(1,7,8,12)            85.3274         estimate D2E/DX2                !
 ! D41   D(1,7,8,13)           -39.2908         estimate D2E/DX2                !
 ! D42   D(9,7,8,10)            25.5749         estimate D2E/DX2                !
 ! D43   D(9,7,8,12)           -90.857          estimate D2E/DX2                !
 ! D44   D(9,7,8,13)           144.5248         estimate D2E/DX2                !
 ! D45   D(1,7,9,11)          -179.344          estimate D2E/DX2                !
 ! D46   D(1,7,9,19)            -9.7339         estimate D2E/DX2                !
 ! D47   D(8,7,9,11)            -3.3614         estimate D2E/DX2                !
 ! D48   D(8,7,9,19)           166.2487         estimate D2E/DX2                !
 ! D49   D(7,8,10,11)          -36.9968         estimate D2E/DX2                !
 ! D50   D(7,8,10,14)           77.6386         estimate D2E/DX2                !
 ! D51   D(7,8,10,15)         -160.7754         estimate D2E/DX2                !
 ! D52   D(12,8,10,11)          78.8395         estimate D2E/DX2                !
 ! D53   D(12,8,10,14)        -166.5251         estimate D2E/DX2                !
 ! D54   D(12,8,10,15)         -44.9391         estimate D2E/DX2                !
 ! D55   D(13,8,10,11)        -158.0077         estimate D2E/DX2                !
 ! D56   D(13,8,10,14)         -43.3723         estimate D2E/DX2                !
 ! D57   D(13,8,10,15)          78.2137         estimate D2E/DX2                !
 ! D58   D(7,9,11,10)          -20.1997         estimate D2E/DX2                !
 ! D59   D(7,9,11,16)         -138.8661         estimate D2E/DX2                !
 ! D60   D(7,9,11,17)           97.5844         estimate D2E/DX2                !
 ! D61   D(19,9,11,10)         169.8117         estimate D2E/DX2                !
 ! D62   D(19,9,11,16)          51.1453         estimate D2E/DX2                !
 ! D63   D(19,9,11,17)         -72.4042         estimate D2E/DX2                !
 ! D64   D(7,9,19,18)          -42.2159         estimate D2E/DX2                !
 ! D65   D(7,9,19,29)          142.9839         estimate D2E/DX2                !
 ! D66   D(11,9,19,18)         126.1184         estimate D2E/DX2                !
 ! D67   D(11,9,19,29)         -48.6818         estimate D2E/DX2                !
 ! D68   D(8,10,11,9)           35.04           estimate D2E/DX2                !
 ! D69   D(8,10,11,16)         157.9172         estimate D2E/DX2                !
 ! D70   D(8,10,11,17)         -80.4569         estimate D2E/DX2                !
 ! D71   D(14,10,11,9)         -79.5031         estimate D2E/DX2                !
 ! D72   D(14,10,11,16)         43.3741         estimate D2E/DX2                !
 ! D73   D(14,10,11,17)        165.0            estimate D2E/DX2                !
 ! D74   D(15,10,11,9)         158.8738         estimate D2E/DX2                !
 ! D75   D(15,10,11,16)        -78.2489         estimate D2E/DX2                !
 ! D76   D(15,10,11,17)         43.3769         estimate D2E/DX2                !
 ! D77   D(20,18,19,9)          -2.8475         estimate D2E/DX2                !
 ! D78   D(20,18,19,29)        173.0487         estimate D2E/DX2                !
 ! D79   D(31,18,19,9)        -177.7879         estimate D2E/DX2                !
 ! D80   D(31,18,19,29)         -1.8917         estimate D2E/DX2                !
 ! D81   D(19,18,20,21)       -119.7486         estimate D2E/DX2                !
 ! D82   D(19,18,20,22)        121.0374         estimate D2E/DX2                !
 ! D83   D(19,18,20,23)         -1.2147         estimate D2E/DX2                !
 ! D84   D(31,18,20,21)         54.6757         estimate D2E/DX2                !
 ! D85   D(31,18,20,22)        -64.5384         estimate D2E/DX2                !
 ! D86   D(31,18,20,23)        173.2095         estimate D2E/DX2                !
 ! D87   D(19,18,31,30)          1.7195         estimate D2E/DX2                !
 ! D88   D(20,18,31,30)       -173.6255         estimate D2E/DX2                !
 ! D89   D(9,19,29,30)         177.0974         estimate D2E/DX2                !
 ! D90   D(9,19,29,39)          -5.4754         estimate D2E/DX2                !
 ! D91   D(18,19,29,30)          1.3347         estimate D2E/DX2                !
 ! D92   D(18,19,29,39)        178.762          estimate D2E/DX2                !
 ! D93   D(6,28,33,34)           0.0172         estimate D2E/DX2                !
 ! D94   D(6,28,33,37)        -179.8019         estimate D2E/DX2                !
 ! D95   D(36,28,33,34)        179.9305         estimate D2E/DX2                !
 ! D96   D(36,28,33,37)          0.1114         estimate D2E/DX2                !
 ! D97   D(19,29,30,31)         -0.4039         estimate D2E/DX2                !
 ! D98   D(19,29,30,32)        179.2837         estimate D2E/DX2                !
 ! D99   D(39,29,30,31)       -178.2051         estimate D2E/DX2                !
 ! D100  D(39,29,30,32)          1.4825         estimate D2E/DX2                !
 ! D101  D(19,29,39,40)       -178.6207         estimate D2E/DX2                !
 ! D102  D(19,29,39,45)          0.3019         estimate D2E/DX2                !
 ! D103  D(30,29,39,40)         -1.4959         estimate D2E/DX2                !
 ! D104  D(30,29,39,45)        177.4268         estimate D2E/DX2                !
 ! D105  D(29,30,31,18)         -0.8295         estimate D2E/DX2                !
 ! D106  D(32,30,31,18)        179.4981         estimate D2E/DX2                !
 ! D107  D(29,30,32,41)         -0.4669         estimate D2E/DX2                !
 ! D108  D(29,30,32,44)        179.7655         estimate D2E/DX2                !
 ! D109  D(31,30,32,41)        179.1785         estimate D2E/DX2                !
 ! D110  D(31,30,32,44)         -0.5892         estimate D2E/DX2                !
 ! D111  D(30,32,41,40)         -0.4809         estimate D2E/DX2                !
 ! D112  D(30,32,41,43)       -179.8675         estimate D2E/DX2                !
 ! D113  D(44,32,41,40)        179.2868         estimate D2E/DX2                !
 ! D114  D(44,32,41,43)         -0.0998         estimate D2E/DX2                !
 ! D115  D(28,33,34,2)           0.2457         estimate D2E/DX2                !
 ! D116  D(28,33,34,35)       -179.5701         estimate D2E/DX2                !
 ! D117  D(37,33,34,2)        -179.9353         estimate D2E/DX2                !
 ! D118  D(37,33,34,35)          0.249          estimate D2E/DX2                !
 ! D119  D(29,39,40,41)          0.5497         estimate D2E/DX2                !
 ! D120  D(29,39,40,42)       -179.9084         estimate D2E/DX2                !
 ! D121  D(45,39,40,41)       -178.408          estimate D2E/DX2                !
 ! D122  D(45,39,40,42)          1.1339         estimate D2E/DX2                !
 ! D123  D(39,40,41,32)          0.4307         estimate D2E/DX2                !
 ! D124  D(39,40,41,43)        179.8171         estimate D2E/DX2                !
 ! D125  D(42,40,41,32)       -179.1113         estimate D2E/DX2                !
 ! D126  D(42,40,41,43)          0.2751         estimate D2E/DX2                !
 --------------------------------------------------------------------------------
 Trust Radius=3.00D-01 FncErr=1.00D-07 GrdErr=1.00D-06
 Number of steps in this run=    270 maximum allowed number of steps=    270.
 GradGradGradGradGradGradGradGradGradGradGradGradGradGradGradGradGradGrad

 Leave Link  103 at Wed Aug 28 19:24:59 2019, MaxMem=   536870912 cpu:         0.2
 (Enter /pbs_home/pkowalski/g09d01/g09/l202.exe)
                          Input orientation:                          
 ---------------------------------------------------------------------
 Center     Atomic      Atomic             Coordinates (Angstroms)
 Number     Number       Type             X           Y           Z
 ---------------------------------------------------------------------
      1          6           0       -1.816451   -0.235837   -0.623428
      2          6           0       -3.103624    0.312620   -1.047784
      3          6           0       -3.912925   -0.767541   -1.337021
      4          8           0       -3.285433   -1.945302   -1.171694
      5          6           0       -2.012995   -1.692604   -0.796302
      6          6           0       -5.231057   -0.600658   -1.758065
      7          6           0       -0.593404    0.507764   -0.185311
      8          6           0       -0.289486    1.916349   -0.614382
      9          6           0        0.352304    0.091201    0.696658
     10          6           0        1.209143    1.980485   -0.398272
     11          6           0        1.407329    1.157273    0.863615
     12          9           0       -0.933613    2.804397    0.232104
     13          9           0       -0.606369    2.175359   -1.937382
     14          9           0        1.829819    1.322058   -1.453242
     15          9           0        1.708964    3.268056   -0.310496
     16          9           0        2.708128    0.706154    0.924399
     17          9           0        1.117545    1.889495    2.003175
     18          6           0       -0.903740   -1.587317    2.335472
     19          6           0        0.268554   -1.114222    1.570783
     20          6           0       -2.249280   -0.946802    2.459693
     21          1           0       -2.440622   -0.717378    3.528177
     22          1           0       -3.029926   -1.645445    2.094132
     23          1           0       -2.309172    0.006368    1.903673
     24          6           0       -0.997471   -2.788179   -0.736664
     25          1           0       -1.266482   -3.509011    0.062767
     26          1           0        0.024415   -2.401080   -0.581118
     27          1           0       -0.989447   -3.318634   -1.711155
     28          6           0       -5.731208    0.704317   -1.883600
     29          6           0        1.315773   -2.051650    1.968944
     30          6           0        0.724951   -2.948621    2.837146
     31          8           0       -0.578147   -2.687810    3.047186
     32          6           0        1.444991   -3.999262    3.402913
     33          6           0       -4.912213    1.810118   -1.586427
     34          6           0       -3.586490    1.621063   -1.161680
     35          1           0       -2.980326    2.479834   -0.933179
     36          1           0       -6.751353    0.861021   -2.208927
     37          1           0       -5.307789    2.812862   -1.683127
     38          1           0       -5.853381   -1.456711   -1.983759
     39          6           0        2.658959   -2.187394    1.602370
     40          6           0        3.401940   -3.239646    2.163347
     41          6           0        2.799177   -4.139106    3.063142
     42          1           0        4.443328   -3.364319    1.896301
     43          1           0        3.379890   -4.947868    3.487111
     44          1           0        0.970258   -4.692660    4.084748
     45          1           0        3.133093   -1.527782    0.897479
 ---------------------------------------------------------------------
                    Distance matrix (angstroms):
                    1          2          3          4          5
     1  C    0.000000
     2  C    1.462087   0.000000
     3  C    2.277527   1.380353   0.000000
     4  O    2.319650   2.268616   1.344693   0.000000
     5  C    1.480096   2.296440   2.181250   1.350509   0.000000
     6  C    3.616632   2.421683   1.393772   2.436668   3.531750
     7  C    1.496908   2.661418   3.737922   3.773262   2.688897
     8  C    2.638865   3.267898   4.566704   4.919212   4.003513
     9  C    2.559898   3.877569   4.802652   4.568502   3.317458
    10  C    3.757259   4.669432   5.887994   6.017574   4.902263
    11  C    3.813766   4.971477   6.070652   5.982514   4.751393
    12  F    3.279384   3.543447   4.908889   5.482823   4.737690
    13  F    3.000773   3.239979   4.467036   4.974285   4.271042
    14  F    4.051039   5.051952   6.112204   6.076242   4.928182
    15  F    4.980336   5.695542   6.996101   7.270816   6.220702
    16  F    4.873903   6.149865   7.150115   6.880886   5.568110
    17  F    4.474864   5.441797   6.597149   6.646178   5.519854
    18  C    3.378554   4.460456   4.818136   4.254507   3.324085
    19  C    3.151725   4.501595   5.104927   4.565380   3.338126
    20  C    3.193501   3.823407   4.149083   3.906096   3.348665
    21  H    4.225789   4.737076   5.083340   4.930547   4.453656
    22  H    3.293121   3.702848   3.650098   3.289501   3.064471
    23  H    2.586054   3.071814   3.697710   3.770939   3.203762
    24  C    2.682909   3.761334   3.597677   2.476785   1.495035
    25  H    3.389247   4.383295   4.059400   2.836414   2.143505
    26  H    2.842333   4.167322   4.329259   3.392876   2.167783
    27  H    3.372050   4.253917   3.898048   2.729214   2.128046
    28  C    4.218678   2.784998   2.402346   3.675474   4.555497
    29  C    4.452909   5.849914   6.318040   5.571895   4.342372
    30  C    5.078730   6.355026   6.609892   5.758526   4.719732
    31  O    4.584646   5.670044   5.833477   5.067511   4.221567
    32  C    6.404045   7.687062   7.849730   6.893670   5.908616
    33  C    3.833672   2.409073   2.775807   4.113587   4.615065
    34  C    2.621227   1.399341   2.417175   3.579063   3.686431
    35  H    2.970761   2.173742   3.402686   4.442050   4.285289
    36  H    5.298128   3.867160   3.386607   4.578635   5.564939
    37  H    4.754679   3.393113   3.858072   5.195345   5.651668
    38  H    4.431460   3.401139   2.158378   2.737248   4.026694
    39  C    5.365822   6.817679   7.337960   6.564285   5.274998
    40  C    6.634801   8.077891   8.477684   7.584114   6.361948
    41  C    7.080277   8.459352   8.705240   7.731047   6.636089
    42  H    7.437827   8.896291   9.328697   8.435636   7.192277
    43  H    8.130297   9.501261   9.691880   8.668702   7.617584
    44  H    7.056624   8.245740   8.285386   7.299936   6.459472
    45  H    5.336691   6.787324   7.430836   6.756721   5.420174
                    6          7          8          9         10
     6  C    0.000000
     7  C    5.020954   0.000000
     8  C    5.662372   1.503522   0.000000
     9  C    6.138261   1.358587   2.337068   0.000000
    10  C    7.070185   2.337399   1.515489   2.345728   0.000000
    11  C    7.350626   2.350540   2.374837   1.509126   1.519643
    12  F    5.832941   2.358919   1.385665   3.038227   2.380674
    13  F    5.396866   2.418841   1.384857   3.492984   2.388079
    14  F    7.324324   2.853548   2.355488   2.884463   1.389866
    15  F    8.076280   3.596635   2.431720   3.598235   1.383967
    16  F    8.481393   3.488686   3.580239   2.445392   2.370724
    17  F    7.787974   3.102579   2.971879   2.350839   2.404915
    18  C    6.037898   3.292419   4.621106   2.660974   4.966572
    19  C    6.449085   2.541196   3.777660   1.491360   3.786700
    20  C    5.176900   3.442925   4.635554   3.309680   5.357020
    21  H    5.978671   4.324717   5.359543   4.058539   6.001354
    22  H    4.558067   3.970996   5.247136   4.050722   6.109759
    23  H    4.723793   2.749384   3.750701   2.923617   4.644850
    24  C    4.873578   3.366081   4.759073   3.488142   5.265341
    25  H    5.243262   4.080326   5.554060   3.997976   6.039523
    26  H    5.678619   2.999956   4.328953   2.819874   4.542590
    27  H    5.037941   4.138402   5.394247   4.384613   5.885416
    28  C    1.403164   5.414781   5.717716   6.636472   7.211330
    29  C    7.671829   3.851801   4.999545   2.671852   4.676879
    30  C    7.880541   4.777018   6.050625   3.736452   5.915949
    31  O    7.006869   4.545433   5.889710   3.756810   6.071125
    32  C    9.097023   6.110948   7.358092   5.024905   7.089570
    33  C    2.437819   4.723491   4.725014   5.990183   6.237927
    34  C    2.827776   3.339355   3.355140   4.616058   4.869299
    35  H    3.903288   3.185241   2.767628   4.412296   4.252896
    36  H    2.156637   6.491544   6.738844   7.713429   8.240216
    37  H    3.415205   5.457321   5.208581   6.716209   6.694334
    38  H    1.082151   5.895841   6.649034   6.934781   8.012948
    39  C    8.721388   4.586670   5.517973   3.366447   4.845178
    40  C    9.842274   5.960038   6.922910   4.748263   6.214501
    41  C   10.012458   6.607227   7.728684   5.429819   7.208258
    42  H   10.704482   6.685417   7.522534   5.487826   6.655220
    43  H   10.979914   7.683597   8.797957   6.507313   8.234708
    44  H    9.451944   6.908173   8.206569   5.894603   8.042723
    45  H    8.824425   4.382084   5.085451   3.224007   4.205769
                   11         12         13         14         15
    11  C    0.000000
    12  F    2.931183   0.000000
    13  F    3.596813   2.282421   0.000000
    14  F    2.360822   3.560095   2.626314   0.000000
    15  F    2.434117   2.737263   3.033399   2.259952   0.000000
    16  F    1.378144   4.259598   4.618901   2.608437   3.014405
    17  F    1.385179   2.860243   4.310637   3.574372   2.757405
    18  C    3.878167   4.869518   5.701179   5.503741   6.115719
    19  C    2.637534   4.311942   4.888155   4.185419   4.981802
    20  C    4.510586   4.556822   5.637492   6.090799   6.411448
    21  H    5.041918   5.053521   6.450174   6.870990   6.916513
    22  H    5.390606   5.259541   6.060138   6.708730   7.237528
    23  H    4.027243   3.537693   4.728400   5.489186   5.629083
    24  C    4.889841   5.676222   5.121659   5.039950   6.647134
    25  H    5.437355   6.324444   6.062046   5.935031   7.410887
    26  H    4.081860   5.355011   4.814679   4.228693   5.920308
    27  H    5.692778   6.424242   5.511977   5.436065   7.254499
    28  C    7.662315   5.648315   5.332057   7.598417   8.025184
    29  C    3.395191   5.626504   6.068082   4.832960   5.800838
    30  C    4.606390   6.529494   7.129074   6.153606   7.037258
    31  O    4.847139   6.181859   6.963988   6.490855   7.209525
    32  C    5.747983   7.874107   8.417409   7.214345   8.165354
    33  C    6.809223   4.486079   4.335535   6.760986   6.898809
    34  C    5.408803   3.221905   3.128910   5.432386   5.610609
    35  H    4.922312   2.377448   2.595535   4.974777   4.795672
    36  H    8.723094   6.601624   6.289837   8.626710   8.998601
    37  H    7.370189   4.775102   4.751253   7.295258   7.164226
    38  H    8.225470   6.875406   6.381631   8.187464   9.072612
    39  C    3.646798   6.300967   6.498140   4.726573   5.858625
    40  C    5.000067   7.684867   7.887002   6.029961   7.164932
    41  C    5.901423   8.376200   8.745024   7.152740   8.211945
    42  H    5.543332   8.350695   8.419299   6.325504   7.505671
    43  H    6.931556   9.449814   9.800803   8.131530   9.204087
    44  H    6.692417   8.641380   9.269384   8.221010   9.123423
    45  H    3.192010   5.979013   5.977731   3.917397   5.146592
                   16         17         18         19         20
    16  F    0.000000
    17  F    2.256991   0.000000
    18  C    4.505189   4.035373   0.000000
    19  C    3.111768   3.151200   1.477444   0.000000
    20  C    5.446585   4.425890   1.495382   2.675384   0.000000
    21  H    5.942704   4.667116   2.131043   3.365785   1.109462
    22  H    6.310591   5.450283   2.140629   3.381725   1.109570
    23  H    5.159649   3.911324   2.168299   2.830408   1.105115
    24  C    5.357327   5.818990   3.299829   3.119177   3.895432
    25  H    5.857265   6.212297   2.998279   3.219544   3.643633
    26  H    4.373077   5.126650   3.167046   2.519183   4.065851
    27  H    6.067712   6.735003   4.402271   4.148869   4.960720
    28  C    8.894226   7.963484   6.808568   7.158002   5.806394
    29  C    3.261167   3.946275   2.296995   1.460812   3.764456
    30  C    4.577005   4.925140   2.181160   2.275301   3.604969
    31  O    5.179268   4.991698   1.350419   2.317940   2.483736
    32  C    5.466213   6.061679   3.531777   3.614438   4.884139
    33  C    8.098925   7.017801   6.556807   6.734990   5.573411
    34  C    6.694102   5.675941   5.451690   5.459808   4.636421
    35  H    6.241398   5.075748   5.615871   5.453649   4.877278
    36  H    9.966117   8.984382   7.800032   8.213823   6.732971
    37  H    8.688633   7.465008   7.409883   7.556819   6.375932
    38  H    9.297032   8.699802   6.570522   7.087324   5.744024
    39  C    2.972319   4.376943   3.686510   2.620445   5.134674
    40  C    4.193531   5.617135   4.615051   3.832319   6.105837
    41  C    5.297080   6.347869   4.555516   4.216766   6.003488
    42  H    4.530371   6.218908   5.651703   4.753697   7.138123
    43  H    6.243935   7.353217   5.564985   5.296184   6.982240
    44  H    6.492703   6.905027   4.026784   4.429179   5.199777
    45  H    2.274157   4.118590   4.285719   2.971524   5.634535
                   21         22         23         24         25
    21  H    0.000000
    22  H    1.806951   0.000000
    23  H    1.783284   1.812249   0.000000
    24  C    4.955782   3.667441   4.062195   0.000000
    25  H    4.602270   3.272470   4.102929   1.109529   0.000000
    26  H    5.079130   4.130006   4.173203   1.103762   1.818932
    27  H    6.026860   4.630694   5.085695   1.109540   1.805489
    28  C    6.491264   5.351697   5.151786   5.993434   6.440051
    29  C    4.280420   4.366437   4.168924   3.635091   3.524976
    30  C    3.934059   4.043444   4.336961   3.970466   3.460783
    31  O    2.753683   2.829498   3.400392   3.808337   3.170951
    32  C    5.087676   5.222858   5.690917   4.956656   4.330012
    33  C    6.217409   5.387990   4.712763   6.098495   6.656150
    34  C    5.364334   4.645444   3.692583   5.130797   5.761889
    35  H    5.515174   5.117128   3.823115   5.632255   6.308362
    36  H    7.347660   6.216728   6.113664   6.970752   7.371674
    37  H    6.916714   6.271590   5.452820   7.130659   7.703661
    38  H    6.524950   4.963538   5.460233   5.187284   5.425850
    39  C    5.645831   5.735761   5.439274   4.381952   4.418839
    40  C    6.508466   6.626852   6.574256   5.288545   5.126320
    41  C    6.275346   6.413717   6.680161   5.538778   5.092038
    42  H    7.553680   7.670932   7.547042   6.071798   5.998726
    43  H    7.195630   7.343850   7.708253   6.454907   5.948547
    44  H    5.267518   5.408285   6.131282   5.544819   4.751880
    45  H    6.216400   6.279222   5.743195   4.617422   4.896761
                   26         27         28         29         30
    26  H    0.000000
    27  H    1.773924   0.000000
    28  C    6.668369   6.220785   0.000000
    29  C    2.879674   4.523540   8.491018   0.000000
    30  C    3.532008   4.874742   8.792689   1.381087   0.000000
    31  O    3.689158   4.817563   7.897671   2.270295   1.345438
    32  C    4.521584   5.704685  10.078130   2.422015   1.393699
    33  C    6.566211   6.458154   1.407786   8.145043   8.601815
    34  C    5.436297   5.607777   2.441599   6.879085   7.447224
    35  H    5.742450   6.179893   3.409269   6.885719   7.577107
    36  H    7.694290   7.135605   1.082169   9.540272   9.791391
    37  H    7.538701   7.499607   2.159962   8.992924   9.487966
    38  H    6.116185   5.215259   2.166795   8.208202   8.291042
    39  C    3.428426   5.056681   9.534615   1.398911   2.417545
    40  C    4.432037   5.856815  10.739973   2.408572   2.775783
    41  C    4.899048   6.149858  10.986195   2.784821   2.402237
    42  H    5.156765   6.521570  11.591490   3.392636   3.858020
    43  H    5.856264   6.983372  11.991824   3.866974   3.386465
    44  H    5.283584   6.270637  10.471780   3.401609   2.158323
    45  H    3.551447   5.196870   9.554711   2.173736   3.402975
                   31         32         33         34         35
    31  O    0.000000
    32  C    2.437116   0.000000
    33  C    7.777265   9.952711   0.000000
    34  C    6.732835   8.816993   1.404882   0.000000
    35  H    6.951138   8.964586   2.146495   1.075702   0.000000
    36  H    8.850390  11.058714   2.161187   3.419174   4.297526
    37  H    8.660414  10.856927   1.082279   2.157582   2.467876
    38  H    7.392842   9.420564   3.422841   3.909898   4.985434
    39  C    3.580051   2.828169   9.136256   7.819843   7.746842
    40  C    4.114218   2.437866  10.425261   9.138952   9.112313
    41  C    3.675980   1.403147  10.792465   9.581514   9.653165
    42  H    5.195903   3.415122  11.244125   9.933945   9.862592
    43  H    4.579023   2.156566  11.839347  10.643898  10.731359
    44  H    2.737429   1.082160  10.442788   9.388933   9.603717
    45  H    4.442995   3.903217   9.057500   7.701179   7.535661
                   36         37         38         39         40
    36  H    0.000000
    37  H    2.483954   0.000000
    38  H    2.495784   4.314777   0.000000
    39  C   10.600603   9.963239   9.265752   0.000000
    40  C   11.790742  11.282180  10.297491   1.404973   0.000000
    41  C   12.000359  11.686737  10.369822   2.441863   1.407829
    42  H   12.650189  12.085287  11.167634   2.157666   1.082287
    43  H   12.993465  12.745041  11.285916   3.419387   2.161217
    44  H   11.405130  11.358482   9.688147   3.910277   3.422880
    45  H   10.632893   9.836117   9.437335   1.075529   2.145968
                   41         42         43         44         45
    41  C    0.000000
    42  H    2.159872   0.000000
    43  H    1.082161   2.483788   0.000000
    44  H    2.166805   4.314627   2.495722   0.000000
    45  H    3.408901   2.467231   4.296986   4.985277   0.000000
 Stoichiometry    C23H14F6O2
 Framework group  C1[X(C23H14F6O2)]
 Deg. of freedom   129
 Full point group                 C1      NOp   1
 Largest Abelian subgroup         C1      NOp   1
 Largest concise Abelian subgroup C1      NOp   1
                         Standard orientation:                         
 ---------------------------------------------------------------------
 Center     Atomic      Atomic             Coordinates (Angstroms)
 Number     Number       Type             X           Y           Z
 ---------------------------------------------------------------------
      1          6           0       -1.486920   -0.544908   -0.412973
      2          6           0       -2.903487   -0.761966   -0.123281
      3          6           0       -3.197026   -2.043391   -0.544183
      4          8           0       -2.138559   -2.664483   -1.093813
      5          6           0       -1.099544   -1.801744   -1.091935
      6          6           0       -4.472397   -2.586165   -0.397810
      7          6           0       -0.663401    0.675000   -0.140261
      8          6           0       -1.249693    2.054964   -0.028274
      9          6           0        0.667783    0.727803    0.126045
     10          6           0       -0.039122    2.920789   -0.313881
     11          6           0        1.091597    2.157832    0.355959
     12          9           0       -1.691996    2.263238    1.268282
     13          9           0       -2.259572    2.306012   -0.942029
     14          9           0        0.183414    2.919305   -1.685815
     15          9           0       -0.168051    4.227612    0.123104
     16          9           0        2.295414    2.522114   -0.207425
     17          9           0        1.129299    2.392370    1.720617
     18          6           0        1.255156   -1.613104    1.246727
     19          6           0        1.555514   -0.438159    0.402849
     20          6           0        0.029093   -1.881154    2.059799
     21          1           0        0.320188   -1.984138    3.125427
     22          1           0       -0.443798   -2.825959    1.720886
     23          1           0       -0.700494   -1.053443    1.997546
     24          6           0        0.163691   -2.118656   -1.826056
     25          1           0        0.667574   -2.986569   -1.352892
     26          1           0        0.846663   -1.252847   -1.873133
     27          1           0       -0.090219   -2.378139   -2.874521
     28          6           0       -5.469283   -1.796942    0.195668
     29          6           0        2.944109   -0.666422    0.010839
     30          6           0        3.314839   -1.870480    0.576707
     31          8           0        2.325705   -2.434936    1.293092
     32          6           0        4.588702   -2.403798    0.388985
     33          6           0       -5.175418   -0.490680    0.630618
     34          6           0       -3.883010    0.037907    0.475796
     35          1           0       -3.678459    1.035790    0.821518
     36          1           0       -6.467827   -2.194895    0.320693
     37          1           0       -5.950036    0.109410    1.090168
     38          1           0       -4.688892   -3.591498   -0.734687
     39          6           0        3.831951    0.047875   -0.800621
     40          6           0        5.121410   -0.472920   -1.000663
     41          6           0        5.499968   -1.691062   -0.405007
     42          1           0        5.826625    0.062341   -1.623169
     43          1           0        6.494737   -2.084658   -0.568073
     44          1           0        4.867048   -3.346594    0.841456
     45          1           0        3.556068    0.966967   -1.286340
 ---------------------------------------------------------------------
 Rotational constants (GHZ):      0.2159572      0.1302074      0.0937343
 Leave Link  202 at Wed Aug 28 19:25:00 2019, MaxMem=   536870912 cpu:         0.2
 (Enter /pbs_home/pkowalski/g09d01/g09/l301.exe)
 General basis read from cards:  (5D, 7F)
 Centers:       4     31
 S 5 1.00
     Exponent=  2.2661767785D+03 Coefficients= -5.3431809926D-03
     Exponent=  3.4087010191D+02 Coefficients= -3.9890039230D-02
     Exponent=  7.7363135167D+01 Coefficients= -1.7853911985D-01
     Exponent=  2.1479644940D+01 Coefficients= -4.6427684959D-01
     Exponent=  6.6589433124D+00 Coefficients= -4.4309745172D-01
 S 1 1.00
     Exponent=  8.0975975668D-01 Coefficients=  1.0000000000D+00
 S 1 1.00
     Exponent=  2.5530772234D-01 Coefficients=  1.0000000000D+00
 P 3 1.00
     Exponent=  1.7721504317D+01 Coefficients=  4.3394573193D-02
     Exponent=  3.8635505440D+00 Coefficients=  2.3094120765D-01
     Exponent=  1.0480920883D+00 Coefficients=  5.1375311064D-01
 P 1 1.00
     Exponent=  2.7641544411D-01 Coefficients=  1.0000000000D+00
 D 1 1.00
     Exponent=  1.2000000000D+00 Coefficients=  1.0000000000D+00
 ****
 Centers:      21     22     23     25     26     27     35     36     37     38
 Centers:      42     43     44     45
 S 3 1.00
     Exponent=  1.3010701000D+01 Coefficients=  1.9682158000D-02
     Exponent=  1.9622572000D+00 Coefficients=  1.3796524000D-01
     Exponent=  4.4453796000D-01 Coefficients=  4.7831935000D-01
 S 1 1.00
     Exponent=  1.2194962000D-01 Coefficients=  1.0000000000D+00
 P 1 1.00
     Exponent=  8.0000000000D-01 Coefficients=  1.0000000000D+00
 ****
 Centers:       1      2      3      5      6      7      8      9     10     11
 Centers:      18     19     20     24     28     29     30     32     33     34
 Centers:      39     40     41
 S 5 1.00
     Exponent=  1.2384016938D+03 Coefficients=  5.4568832082D-03
     Exponent=  1.8629004992D+02 Coefficients=  4.0638409211D-02
     Exponent=  4.2251176346D+01 Coefficients=  1.8025593888D-01
     Exponent=  1.1676557932D+01 Coefficients=  4.6315121755D-01
     Exponent=  3.5930506482D+00 Coefficients=  4.4087173314D-01
 S 1 1.00
     Exponent=  4.0245147363D-01 Coefficients=  1.0000000000D+00
 S 1 1.00
     Exponent=  1.3090182668D-01 Coefficients=  1.0000000000D+00
 P 3 1.00
     Exponent=  9.4680970621D+00 Coefficients=  3.8387871728D-02
     Exponent=  2.0103545142D+00 Coefficients=  2.1117025112D-01
     Exponent=  5.4771004707D-01 Coefficients=  5.1328172114D-01
 P 1 1.00
     Exponent=  1.5268613795D-01 Coefficients=  1.0000000000D+00
 D 1 1.00
     Exponent=  8.0000000000D-01 Coefficients=  1.0000000000D+00
 ****
 Centers:      12     13     14     15     16     17
 S 5 1.00
     Exponent=  2.8948325990D+03 Coefficients= -5.3408255515D-03
     Exponent=  4.3541939120D+02 Coefficients= -3.9904258866D-02
     Exponent=  9.8843328866D+01 Coefficients= -1.7912768038D-01
     Exponent=  2.7485198001D+01 Coefficients= -4.6758090825D-01
     Exponent=  8.5405498171D+00 Coefficients= -4.4653131020D-01
 S 1 1.00
     Exponent=  1.0654578038D+00 Coefficients=  1.0000000000D+00
 S 1 1.00
     Exponent=  3.3247346748D-01 Coefficients=  1.0000000000D+00
 P 3 1.00
     Exponent=  2.2696633924D+01 Coefficients= -4.5212874436D-02
     Exponent=  4.9872339257D+00 Coefficients= -2.3754317067D-01
     Exponent=  1.3491613954D+00 Coefficients= -5.1287353587D-01
 P 1 1.00
     Exponent=  3.4829881977D-01 Coefficients=  1.0000000000D+00
 D 1 1.00
     Exponent=  1.4000000000D+00 Coefficients=  1.0000000000D+00
 ****
 Ernie: Thresh=  0.10000D-02 Tol=  0.10000D-05 Strict=F.
 There are   535 symmetry adapted cartesian basis functions of A   symmetry.
 There are   504 symmetry adapted basis functions of A   symmetry.
   504 basis functions,   873 primitive gaussians,   535 cartesian basis functions
   111 alpha electrons      111 beta electrons
       nuclear repulsion energy      3288.1747076367 Hartrees.
 IExCor= 1009 DFT=T Ex+Corr=PBE1PBE ExCW=0 ScaHFX=  0.250000
 ScaDFX=  0.750000  0.750000  1.000000  1.000000 ScalE2=  1.000000  1.000000
 IRadAn=      0 IRanWt=     -1 IRanGd=            0 ICorTp=0 IEmpDi=  4
 NAtoms=   45 NActive=   45 NUniq=   45 SFac= 1.00D+00 NAtFMM=   60 NAOKFM=F Big=F
 Integral buffers will be    131072 words long.
 Raffenetti 2 integral format.
 Two-electron integral symmetry is turned on.
 Leave Link  301 at Wed Aug 28 19:25:00 2019, MaxMem=   536870912 cpu:         0.9
 (Enter /pbs_home/pkowalski/g09d01/g09/l302.exe)
 NPDir=0 NMtPBC=     1 NCelOv=     1 NCel=       1 NClECP=     1 NCelD=      1
         NCelK=      1 NCelE2=     1 NClLst=     1 CellRange=     0.0.
 One-electron integrals computed using PRISM.
 NBasis=   504 RedAO= T EigKep=  2.46D-04  NBF=   504
 NBsUse=   504 1.00D-06 EigRej= -1.00D+00 NBFU=   504
 Precomputing XC quadrature grid using
 IXCGrd= 4 IRadAn=           0 IRanWt=          -1 IRanGd=           0 AccXCQ= 0.00D+00.
 Generated NRdTot=       0 NPtTot=           0 NUsed=           0 NTot=          32
 NSgBfM=   524   524   524   524   524 MxSgAt=    45 MxSgA2=    45.
 Leave Link  302 at Wed Aug 28 19:25:01 2019, MaxMem=   536870912 cpu:        10.3
 (Enter /pbs_home/pkowalski/g09d01/g09/l303.exe)
 DipDrv:  MaxL=1.
 Leave Link  303 at Wed Aug 28 19:25:01 2019, MaxMem=   536870912 cpu:         1.1
 (Enter /pbs_home/pkowalski/g09d01/g09/l401.exe)
 ExpMin= 1.22D-01 ExpMax= 2.89D+03 ExpMxC= 4.35D+02 IAcc=1 IRadAn=         1 AccDes= 0.00D+00
 Harris functional with IExCor= 1009 and IRadAn=       1 diagonalized for initial guess.
 HarFok:  IExCor= 1009 AccDes= 0.00D+00 IRadAn=         1 IDoV= 1 UseB2=F ITyADJ=14
 ICtDFT=  3500011 ScaDFX=  1.000000  1.000000  1.000000  1.000000
 FoFCou: FMM=F IPFlag=           0 FMFlag=      100000 FMFlg1=           0
         NFxFlg=           0 DoJE=T BraDBF=F KetDBF=T FulRan=T
         wScrn=  0.000000 ICntrl=     500 IOpCl=  0 I1Cent=   200000004 NGrid=           0
         NMat0=    1 NMatS0=      1 NMatT0=    0 NMatD0=    1 NMtDS0=    0 NMtDT0=    0
 Petite list used in FoFCou.
 Harris En= -1631.60052551125    
 JPrj=0 DoOrth=F DoCkMO=F.
 Leave Link  401 at Wed Aug 28 19:25:04 2019, MaxMem=   536870912 cpu:        20.1
 (Enter /pbs_home/pkowalski/g09d01/g09/l502.exe)
 Closed shell SCF:
 Using DIIS extrapolation, IDIIS=  1040.
 Integral symmetry usage will be decided dynamically.
 IVT=      885537 IEndB=      885537 NGot=   536870912 MDV=   536288776
 LenX=   536288776 LenY=   536002016
 Requested convergence on RMS density matrix=1.00D-08 within 128 cycles.
 Requested convergence on MAX density matrix=1.00D-06.
 Requested convergence on             energy=1.00D-06.
 No special actions if energy rises.
 Fock matrices will be formed incrementally for  20 cycles.
 Integral accuracy reduced to 1.0D-05 until final iterations.

 Cycle   1  Pass 0  IDiag  1:
 FoFJK:  IHMeth= 1 ICntrl=       0 DoSepK=F KAlg= 0 I1Cent=   0 FoldK=F
 IRaf= 750000000 NMat=   1 IRICut=       1 DoRegI=T DoRafI=F ISym2E= 0.
 FoFCou: FMM=F IPFlag=           0 FMFlag=      100000 FMFlg1=           0
         NFxFlg=           0 DoJE=F BraDBF=F KetDBF=F FulRan=T
         wScrn=  0.000000 ICntrl=       0 IOpCl=  0 I1Cent=           0 NGrid=           0
         NMat0=    1 NMatS0=      1 NMatT0=    0 NMatD0=    1 NMtDS0=    0 NMtDT0=    0
 Symmetry not used in FoFCou.
 E= -1630.94915752597    
 DIIS: error= 1.62D-02 at cycle   1 NSaved=   1.
 NSaved= 1 IEnMin= 1 EnMin= -1630.94915752597     IErMin= 1 ErrMin= 1.62D-02
 ErrMax= 1.62D-02  0.00D+00 EMaxC= 1.00D-01 BMatC= 4.52D-01 BMatP= 4.52D-01
 IDIUse=3 WtCom= 8.38D-01 WtEn= 1.62D-01
 Coeff-Com:  0.100D+01
 Coeff-En:   0.100D+01
 Coeff:      0.100D+01
 Gap=     0.156 Goal=   None    Shift=    0.000
 GapD=    0.156 DampG=1.000 DampE=0.500 DampFc=0.5000 IDamp=-1.
 Damping current iteration by 5.00D-01
 RMSDP=4.01D-03 MaxDP=1.64D-01              OVMax= 2.72D-01

 Cycle   2  Pass 0  IDiag  1:
 RMSU=  1.97D-03    CP:  9.78D-01
 E= -1631.12149947441     Delta-E=       -0.172341948447 Rises=F Damp=T
 DIIS: error= 7.74D-03 at cycle   2 NSaved=   2.
 NSaved= 2 IEnMin= 2 EnMin= -1631.12149947441     IErMin= 2 ErrMin= 7.74D-03
 ErrMax= 7.74D-03  0.00D+00 EMaxC= 1.00D-01 BMatC= 4.81D-02 BMatP= 4.52D-01
 IDIUse=3 WtCom= 9.23D-01 WtEn= 7.74D-02
 Coeff-Com:  0.117D+00 0.883D+00
 Coeff-En:   0.209D+00 0.791D+00
 Coeff:      0.124D+00 0.876D+00
 Gap=     0.166 Goal=   None    Shift=    0.000
 RMSDP=1.54D-03 MaxDP=6.09D-02 DE=-1.72D-01 OVMax= 3.07D-01

 Cycle   3  Pass 0  IDiag  1:
 RMSU=  1.51D-03    CP:  9.60D-01  9.90D-01
 E= -1631.34019350155     Delta-E=       -0.218694027139 Rises=F Damp=F
 DIIS: error= 7.19D-03 at cycle   3 NSaved=   3.
 NSaved= 3 IEnMin= 3 EnMin= -1631.34019350155     IErMin= 3 ErrMin= 7.19D-03
 ErrMax= 7.19D-03  0.00D+00 EMaxC= 1.00D-01 BMatC= 5.87D-02 BMatP= 4.81D-02
 IDIUse=3 WtCom= 1.05D-01 WtEn= 8.95D-01
 Coeff-Com: -0.287D-02 0.529D+00 0.474D+00
 Coeff-En:   0.000D+00 0.000D+00 0.100D+01
 Coeff:     -0.303D-03 0.558D-01 0.944D+00
 Gap=     0.158 Goal=   None    Shift=    0.000
 RMSDP=1.82D-03 MaxDP=1.03D-01 DE=-2.19D-01 OVMax= 2.62D-01

 Cycle   4  Pass 0  IDiag  1:
 RMSU=  1.07D-03    CP:  9.64D-01  1.33D+00  1.32D-01
 E= -1631.14794331789     Delta-E=        0.192250183667 Rises=F Damp=F
 DIIS: error= 1.61D-02 at cycle   4 NSaved=   4.
 NSaved= 4 IEnMin= 3 EnMin= -1631.34019350155     IErMin= 3 ErrMin= 7.19D-03
 ErrMax= 1.61D-02  0.00D+00 EMaxC= 1.00D-01 BMatC= 2.38D-01 BMatP= 4.81D-02
 IDIUse=2 WtCom= 0.00D+00 WtEn= 1.00D+00
 Coeff-En:   0.000D+00 0.000D+00 0.747D+00 0.253D+00
 Coeff:      0.000D+00 0.000D+00 0.747D+00 0.253D+00
 Gap=     0.146 Goal=   None    Shift=    0.000
 RMSDP=9.38D-04 MaxDP=5.86D-02 DE= 1.92D-01 OVMax= 1.55D-01

 Cycle   5  Pass 0  IDiag  1:
 RMSU=  2.25D-04    CP:  9.63D-01  1.16D+00  5.63D-01  4.94D-01
 E= -1631.38870124718     Delta-E=       -0.240757929293 Rises=F Damp=F
 DIIS: error= 3.65D-03 at cycle   5 NSaved=   5.
 NSaved= 5 IEnMin= 5 EnMin= -1631.38870124718     IErMin= 5 ErrMin= 3.65D-03
 ErrMax= 3.65D-03  0.00D+00 EMaxC= 1.00D-01 BMatC= 1.38D-02 BMatP= 4.81D-02
 IDIUse=3 WtCom= 9.64D-01 WtEn= 3.65D-02
 Coeff-Com:  0.972D-02-0.517D-02 0.358D+00 0.411D-01 0.596D+00
 Coeff-En:   0.000D+00 0.000D+00 0.233D+00 0.000D+00 0.767D+00
 Coeff:      0.937D-02-0.498D-02 0.353D+00 0.396D-01 0.603D+00
 Gap=     0.146 Goal=   None    Shift=    0.000
 RMSDP=3.22D-04 MaxDP=1.37D-02 DE=-2.41D-01 OVMax= 4.32D-02

 Cycle   6  Pass 0  IDiag  1:
 RMSU=  9.39D-05    CP:  9.61D-01  1.10D+00  7.10D-01  3.46D-01  6.69D-01
 E= -1631.40291058859     Delta-E=       -0.014209341408 Rises=F Damp=F
 DIIS: error= 3.15D-04 at cycle   6 NSaved=   6.
 NSaved= 6 IEnMin= 6 EnMin= -1631.40291058859     IErMin= 6 ErrMin= 3.15D-04
 ErrMax= 3.15D-04  0.00D+00 EMaxC= 1.00D-01 BMatC= 1.35D-04 BMatP= 1.38D-02
 IDIUse=3 WtCom= 9.97D-01 WtEn= 3.15D-03
 Coeff-Com:  0.934D-03-0.575D-02 0.945D-01-0.224D-01 0.305D+00 0.628D+00
 Coeff-En:   0.000D+00 0.000D+00 0.000D+00 0.000D+00 0.000D+00 0.100D+01
 Coeff:      0.931D-03-0.574D-02 0.942D-01-0.224D-01 0.304D+00 0.629D+00
 Gap=     0.146 Goal=   None    Shift=    0.000
 RMSDP=4.05D-05 MaxDP=1.53D-03 DE=-1.42D-02 OVMax= 3.36D-03

 Cycle   7  Pass 0  IDiag  1:
 RMSU=  2.25D-05    CP:  9.62D-01  1.10D+00  7.11D-01  3.51D-01  7.24D-01
                    CP:  6.75D-01
 E= -1631.40303343143     Delta-E=       -0.000122842841 Rises=F Damp=F
 DIIS: error= 1.37D-04 at cycle   7 NSaved=   7.
 NSaved= 7 IEnMin= 7 EnMin= -1631.40303343143     IErMin= 7 ErrMin= 1.37D-04
 ErrMax= 1.37D-04  0.00D+00 EMaxC= 1.00D-01 BMatC= 1.23D-05 BMatP= 1.35D-04
 IDIUse=3 WtCom= 9.99D-01 WtEn= 1.37D-03
 Coeff-Com: -0.411D-04-0.246D-02 0.368D-01-0.161D-01 0.148D+00 0.355D+00
 Coeff-Com:  0.479D+00
 Coeff-En:   0.000D+00 0.000D+00 0.000D+00 0.000D+00 0.000D+00 0.000D+00
 Coeff-En:   0.100D+01
 Coeff:     -0.411D-04-0.245D-02 0.368D-01-0.161D-01 0.148D+00 0.355D+00
 Coeff:      0.479D+00
 Gap=     0.146 Goal=   None    Shift=    0.000
 RMSDP=1.12D-05 MaxDP=5.75D-04 DE=-1.23D-04 OVMax= 1.02D-03

 Cycle   8  Pass 0  IDiag  1:
 RMSU=  6.59D-06    CP:  9.62D-01  1.10D+00  7.11D-01  3.49D-01  7.31D-01
                    CP:  7.09D-01  6.56D-01
 E= -1631.40304668648     Delta-E=       -0.000013255049 Rises=F Damp=F
 DIIS: error= 2.80D-05 at cycle   8 NSaved=   8.
 NSaved= 8 IEnMin= 8 EnMin= -1631.40304668648     IErMin= 8 ErrMin= 2.80D-05
 ErrMax= 2.80D-05  0.00D+00 EMaxC= 1.00D-01 BMatC= 9.04D-07 BMatP= 1.23D-05
 IDIUse=1 WtCom= 1.00D+00 WtEn= 0.00D+00
 Coeff-Com: -0.161D-03-0.280D-03 0.760D-02-0.601D-02 0.398D-01 0.105D+00
 Coeff-Com:  0.247D+00 0.607D+00
 Coeff:     -0.161D-03-0.280D-03 0.760D-02-0.601D-02 0.398D-01 0.105D+00
 Coeff:      0.247D+00 0.607D+00
 Gap=     0.146 Goal=   None    Shift=    0.000
 RMSDP=2.92D-06 MaxDP=9.86D-05 DE=-1.33D-05 OVMax= 3.24D-04

 Initial convergence to 1.0D-05 achieved.  Increase integral accuracy.
 Cycle   9  Pass 1  IDiag  1:
 E= -1631.40298924328     Delta-E=        0.000057443194 Rises=F Damp=F
 DIIS: error= 1.82D-04 at cycle   1 NSaved=   1.
 NSaved= 1 IEnMin= 1 EnMin= -1631.40298924328     IErMin= 1 ErrMin= 1.82D-04
 ErrMax= 1.82D-04  0.00D+00 EMaxC= 1.00D-01 BMatC= 1.01D-05 BMatP= 1.01D-05
 IDIUse=3 WtCom= 9.98D-01 WtEn= 1.82D-03
 Coeff-Com:  0.100D+01
 Coeff-En:   0.100D+01
 Coeff:      0.100D+01
 Gap=     0.146 Goal=   None    Shift=    0.000
 RMSDP=2.92D-06 MaxDP=9.86D-05 DE= 5.74D-05 OVMax= 4.07D-04

 Cycle  10  Pass 1  IDiag  1:
 RMSU=  1.73D-04    CP:  1.00D+00
 E= -1631.40299944228     Delta-E=       -0.000010198995 Rises=F Damp=F
 DIIS: error= 1.10D-05 at cycle   2 NSaved=   2.
 NSaved= 2 IEnMin= 2 EnMin= -1631.40299944228     IErMin= 2 ErrMin= 1.10D-05
 ErrMax= 1.10D-05  0.00D+00 EMaxC= 1.00D-01 BMatC= 1.14D-07 BMatP= 1.01D-05
 IDIUse=1 WtCom= 1.00D+00 WtEn= 0.00D+00
 Coeff-Com:  0.502D-02 0.995D+00
 Coeff:      0.502D-02 0.995D+00
 Gap=     0.146 Goal=   None    Shift=    0.000
 RMSDP=4.14D-06 MaxDP=1.22D-04 DE=-1.02D-05 OVMax= 2.45D-04

 Cycle  11  Pass 1  IDiag  1:
 RMSU=  2.97D-06    CP:  1.00D+00  1.02D+00
 E= -1631.40299920959     Delta-E=        0.000000232691 Rises=F Damp=F
 DIIS: error= 1.81D-05 at cycle   3 NSaved=   3.
 NSaved= 3 IEnMin= 2 EnMin= -1631.40299944228     IErMin= 2 ErrMin= 1.10D-05
 ErrMax= 1.81D-05  0.00D+00 EMaxC= 1.00D-01 BMatC= 3.39D-07 BMatP= 1.14D-07
 IDIUse=1 WtCom= 1.00D+00 WtEn= 0.00D+00
 Coeff-Com: -0.778D-02 0.640D+00 0.368D+00
 Coeff:     -0.778D-02 0.640D+00 0.368D+00
 Gap=     0.146 Goal=   None    Shift=    0.000
 RMSDP=1.69D-06 MaxDP=6.79D-05 DE= 2.33D-07 OVMax= 1.59D-04

 Cycle  12  Pass 1  IDiag  1:
 RMSU=  6.77D-07    CP:  1.00D+00  1.02D+00  4.81D-01
 E= -1631.40299955919     Delta-E=       -0.000000349599 Rises=F Damp=F
 DIIS: error= 1.55D-06 at cycle   4 NSaved=   4.
 NSaved= 4 IEnMin= 4 EnMin= -1631.40299955919     IErMin= 4 ErrMin= 1.55D-06
 ErrMax= 1.55D-06  0.00D+00 EMaxC= 1.00D-01 BMatC= 4.35D-09 BMatP= 1.14D-07
 IDIUse=1 WtCom= 1.00D+00 WtEn= 0.00D+00
 Coeff-Com: -0.441D-02 0.323D+00 0.199D+00 0.482D+00
 Coeff:     -0.441D-02 0.323D+00 0.199D+00 0.482D+00
 Gap=     0.146 Goal=   None    Shift=    0.000
 RMSDP=2.15D-07 MaxDP=1.12D-05 DE=-3.50D-07 OVMax= 2.25D-05

 Cycle  13  Pass 1  IDiag  1:
 RMSU=  1.93D-07    CP:  1.00D+00  1.02D+00  5.00D-01  8.90D-01
 E= -1631.40299956302     Delta-E=       -0.000000003834 Rises=F Damp=F
 DIIS: error= 5.47D-07 at cycle   5 NSaved=   5.
 NSaved= 5 IEnMin= 5 EnMin= -1631.40299956302     IErMin= 5 ErrMin= 5.47D-07
 ErrMax= 5.47D-07  0.00D+00 EMaxC= 1.00D-01 BMatC= 4.36D-10 BMatP= 4.35D-09
 IDIUse=1 WtCom= 1.00D+00 WtEn= 0.00D+00
 Coeff-Com: -0.137D-02 0.922D-01 0.589D-01 0.262D+00 0.588D+00
 Coeff:     -0.137D-02 0.922D-01 0.589D-01 0.262D+00 0.588D+00
 Gap=     0.146 Goal=   None    Shift=    0.000
 RMSDP=8.77D-08 MaxDP=3.82D-06 DE=-3.83D-09 OVMax= 8.03D-06

 Cycle  14  Pass 1  IDiag  1:
 RMSU=  7.28D-08    CP:  1.00D+00  1.02D+00  5.03D-01  9.32D-01  8.03D-01
 E= -1631.40299956344     Delta-E=       -0.000000000421 Rises=F Damp=F
 DIIS: error= 2.71D-07 at cycle   6 NSaved=   6.
 NSaved= 6 IEnMin= 6 EnMin= -1631.40299956344     IErMin= 6 ErrMin= 2.71D-07
 ErrMax= 2.71D-07  0.00D+00 EMaxC= 1.00D-01 BMatC= 1.06D-10 BMatP= 4.36D-10
 IDIUse=1 WtCom= 1.00D+00 WtEn= 0.00D+00
 Coeff-Com: -0.709D-04 0.180D-04 0.922D-03 0.799D-01 0.377D+00 0.543D+00
 Coeff:     -0.709D-04 0.180D-04 0.922D-03 0.799D-01 0.377D+00 0.543D+00
 Gap=     0.146 Goal=   None    Shift=    0.000
 RMSDP=3.24D-08 MaxDP=1.35D-06 DE=-4.21D-10 OVMax= 3.32D-06

 Cycle  15  Pass 1  IDiag  1:
 RMSU=  2.22D-08    CP:  1.00D+00  1.02D+00  5.03D-01  9.42D-01  8.67D-01
                    CP:  7.44D-01
 E= -1631.40299956344     Delta-E=        0.000000000005 Rises=F Damp=F
 DIIS: error= 7.17D-08 at cycle   7 NSaved=   7.
 NSaved= 7 IEnMin= 6 EnMin= -1631.40299956344     IErMin= 7 ErrMin= 7.17D-08
 ErrMax= 7.17D-08  0.00D+00 EMaxC= 1.00D-01 BMatC= 7.30D-12 BMatP= 1.06D-10
 IDIUse=1 WtCom= 1.00D+00 WtEn= 0.00D+00
 Coeff-Com:  0.834D-04-0.824D-02-0.483D-02 0.183D-01 0.149D+00 0.295D+00
 Coeff-Com:  0.551D+00
 Coeff:      0.834D-04-0.824D-02-0.483D-02 0.183D-01 0.149D+00 0.295D+00
 Coeff:      0.551D+00
 Gap=     0.146 Goal=   None    Shift=    0.000
 RMSDP=8.95D-09 MaxDP=2.96D-07 DE= 4.55D-12 OVMax= 8.58D-07

 SCF Done:  E(RPBE1PBE) =  -1631.40299956     A.U. after   15 cycles
            NFock= 15  Conv=0.89D-08     -V/T= 2.0086
 KE= 1.617489067220D+03 PE=-1.039946401774D+04 EE= 3.862397243319D+03
 Leave Link  502 at Wed Aug 28 19:30:21 2019, MaxMem=   536870912 cpu:      2525.3
 (Enter /pbs_home/pkowalski/g09d01/g09/l601.exe)
 Copying SCF densities to generalized density rwf, IOpCl= 0 IROHF=0.

 **********************************************************************

            Population analysis using the SCF density.

 **********************************************************************

 Orbital symmetries:
       Occupied  (A) (A) (A) (A) (A) (A) (A) (A) (A) (A) (A) (A)
                 (A) (A) (A) (A) (A) (A) (A) (A) (A) (A) (A) (A)
                 (A) (A) (A) (A) (A) (A) (A) (A) (A) (A) (A) (A)
                 (A) (A) (A) (A) (A) (A) (A) (A) (A) (A) (A) (A)
                 (A) (A) (A) (A) (A) (A) (A) (A) (A) (A) (A) (A)
                 (A) (A) (A) (A) (A) (A) (A) (A) (A) (A) (A) (A)
                 (A) (A) (A) (A) (A) (A) (A) (A) (A) (A) (A) (A)
                 (A) (A) (A) (A) (A) (A) (A) (A) (A) (A) (A) (A)
                 (A) (A) (A) (A) (A) (A) (A) (A) (A) (A) (A) (A)
                 (A) (A) (A)
       Virtual   (A) (A) (A) (A) (A) (A) (A) (A) (A) (A) (A) (A)
                 (A) (A) (A) (A) (A) (A) (A) (A) (A) (A) (A) (A)
                 (A) (A) (A) (A) (A) (A) (A) (A) (A) (A) (A) (A)
                 (A) (A) (A) (A) (A) (A) (A) (A) (A) (A) (A) (A)
                 (A) (A) (A) (A) (A) (A) (A) (A) (A) (A) (A) (A)
                 (A) (A) (A) (A) (A) (A) (A) (A) (A) (A) (A) (A)
                 (A) (A) (A) (A) (A) (A) (A) (A) (A) (A) (A) (A)
                 (A) (A) (A) (A) (A) (A) (A) (A) (A) (A) (A) (A)
                 (A) (A) (A) (A) (A) (A) (A) (A) (A) (A) (A) (A)
                 (A) (A) (A) (A) (A) (A) (A) (A) (A) (A) (A) (A)
                 (A) (A) (A) (A) (A) (A) (A) (A) (A) (A) (A) (A)
                 (A) (A) (A) (A) (A) (A) (A) (A) (A) (A) (A) (A)
                 (A) (A) (A) (A) (A) (A) (A) (A) (A) (A) (A) (A)
                 (A) (A) (A) (A) (A) (A) (A) (A) (A) (A) (A) (A)
                 (A) (A) (A) (A) (A) (A) (A) (A) (A) (A) (A) (A)
                 (A) (A) (A) (A) (A) (A) (A) (A) (A) (A) (A) (A)
                 (A) (A) (A) (A) (A) (A) (A) (A) (A) (A) (A) (A)
                 (A) (A) (A) (A) (A) (A) (A) (A) (A) (A) (A) (A)
                 (A) (A) (A) (A) (A) (A) (A) (A) (A) (A) (A) (A)
                 (A) (A) (A) (A) (A) (A) (A) (A) (A) (A) (A) (A)
                 (A) (A) (A) (A) (A) (A) (A) (A) (A) (A) (A) (A)
                 (A) (A) (A) (A) (A) (A) (A) (A) (A) (A) (A) (A)
                 (A) (A) (A) (A) (A) (A) (A) (A) (A) (A) (A) (A)
                 (A) (A) (A) (A) (A) (A) (A) (A) (A) (A) (A) (A)
                 (A) (A) (A) (A) (A) (A) (A) (A) (A) (A) (A) (A)
                 (A) (A) (A) (A) (A) (A) (A) (A) (A) (A) (A) (A)
                 (A) (A) (A) (A) (A) (A) (A) (A) (A) (A) (A) (A)
                 (A) (A) (A) (A) (A) (A) (A) (A) (A) (A) (A) (A)
                 (A) (A) (A) (A) (A) (A) (A) (A) (A) (A) (A) (A)
                 (A) (A) (A) (A) (A) (A) (A) (A) (A) (A) (A) (A)
                 (A) (A) (A) (A) (A) (A) (A) (A) (A) (A) (A) (A)
                 (A) (A) (A) (A) (A) (A) (A) (A) (A) (A) (A) (A)
                 (A) (A) (A) (A) (A) (A) (A) (A) (A)
 The electronic state is 1-A.
 Alpha  occ. eigenvalues --  -24.81201 -24.81001 -24.80958 -24.80848 -24.80722
 Alpha  occ. eigenvalues --  -24.80274 -19.30736 -19.30624 -10.43211 -10.43041
 Alpha  occ. eigenvalues --  -10.43012 -10.33845 -10.33586 -10.30362 -10.30320
 Alpha  occ. eigenvalues --  -10.29945 -10.29676 -10.28065 -10.27777 -10.26394
 Alpha  occ. eigenvalues --  -10.26324 -10.25764 -10.25717 -10.25396 -10.25369
 Alpha  occ. eigenvalues --  -10.24989 -10.24971 -10.24867 -10.24821 -10.24659
 Alpha  occ. eigenvalues --  -10.24627  -1.29873  -1.28094  -1.26912  -1.23518
 Alpha  occ. eigenvalues --   -1.22704  -1.22221  -1.16850  -1.16707  -0.93583
 Alpha  occ. eigenvalues --   -0.89099  -0.89011  -0.84700  -0.83677  -0.80352
 Alpha  occ. eigenvalues --   -0.80223  -0.78222  -0.77018  -0.76590  -0.76323
 Alpha  occ. eigenvalues --   -0.72396  -0.71666  -0.67637  -0.66951  -0.65728
 Alpha  occ. eigenvalues --   -0.65661  -0.64211  -0.61590  -0.61353  -0.60436
 Alpha  occ. eigenvalues --   -0.60161  -0.59824  -0.59005  -0.57637  -0.57321
 Alpha  occ. eigenvalues --   -0.55702  -0.54660  -0.54380  -0.52292  -0.52063
 Alpha  occ. eigenvalues --   -0.51830  -0.50745  -0.49834  -0.49681  -0.49207
 Alpha  occ. eigenvalues --   -0.47983  -0.47385  -0.47221  -0.46625  -0.46481
 Alpha  occ. eigenvalues --   -0.46014  -0.45893  -0.45552  -0.44890  -0.44747
 Alpha  occ. eigenvalues --   -0.44526  -0.44282  -0.44098  -0.43971  -0.43790
 Alpha  occ. eigenvalues --   -0.43615  -0.43390  -0.43263  -0.42637  -0.41212
 Alpha  occ. eigenvalues --   -0.40651  -0.40292  -0.38600  -0.38560  -0.38047
 Alpha  occ. eigenvalues --   -0.37949  -0.37022  -0.36201  -0.35310  -0.35055
 Alpha  occ. eigenvalues --   -0.31821  -0.29534  -0.26684  -0.26606  -0.24747
 Alpha  occ. eigenvalues --   -0.22329
 Alpha virt. eigenvalues --   -0.07732  -0.03717  -0.02948  -0.00115  -0.00033
 Alpha virt. eigenvalues --    0.02075   0.03674   0.05174   0.05961   0.07081
 Alpha virt. eigenvalues --    0.07657   0.07851   0.09563   0.10820   0.11278
 Alpha virt. eigenvalues --    0.11664   0.12240   0.12626   0.12753   0.14100
 Alpha virt. eigenvalues --    0.14277   0.14950   0.15070   0.15863   0.16736
 Alpha virt. eigenvalues --    0.16836   0.17692   0.18135   0.18265   0.19067
 Alpha virt. eigenvalues --    0.19875   0.20359   0.20982   0.22209   0.22804
 Alpha virt. eigenvalues --    0.23440   0.24544   0.25534   0.26006   0.26620
 Alpha virt. eigenvalues --    0.26863   0.27306   0.29144   0.29582   0.29766
 Alpha virt. eigenvalues --    0.30659   0.31759   0.32060   0.32415   0.33224
 Alpha virt. eigenvalues --    0.33494   0.34216   0.34476   0.35938   0.36942
 Alpha virt. eigenvalues --    0.37615   0.38326   0.39375   0.40586   0.41257
 Alpha virt. eigenvalues --    0.42807   0.43338   0.43465   0.44354   0.44507
 Alpha virt. eigenvalues --    0.44802   0.46162   0.46362   0.46917   0.48138
 Alpha virt. eigenvalues --    0.48409   0.48827   0.49140   0.49216   0.49698
 Alpha virt. eigenvalues --    0.49788   0.50662   0.51429   0.51577   0.52847
 Alpha virt. eigenvalues --    0.53506   0.54493   0.55437   0.55819   0.56036
 Alpha virt. eigenvalues --    0.56197   0.56807   0.57057   0.57735   0.58551
 Alpha virt. eigenvalues --    0.58722   0.59472   0.59928   0.61280   0.61606
 Alpha virt. eigenvalues --    0.61981   0.62886   0.63222   0.64093   0.64439
 Alpha virt. eigenvalues --    0.65100   0.65313   0.66021   0.66507   0.66873
 Alpha virt. eigenvalues --    0.67353   0.67654   0.67864   0.68647   0.68717
 Alpha virt. eigenvalues --    0.69618   0.70318   0.70860   0.71603   0.71790
 Alpha virt. eigenvalues --    0.72980   0.73487   0.74201   0.74560   0.74749
 Alpha virt. eigenvalues --    0.75446   0.75520   0.76555   0.76981   0.77457
 Alpha virt. eigenvalues --    0.77974   0.78437   0.78891   0.79643   0.80914
 Alpha virt. eigenvalues --    0.81634   0.82282   0.83345   0.84298   0.85659
 Alpha virt. eigenvalues --    0.87244   0.87625   0.89245   0.89643   0.90817
 Alpha virt. eigenvalues --    0.91412   0.92329   0.94300   0.96432   0.96983
 Alpha virt. eigenvalues --    0.97905   0.99649   1.00167   1.03800   1.04825
 Alpha virt. eigenvalues --    1.05412   1.06225   1.07980   1.09321   1.10618
 Alpha virt. eigenvalues --    1.11138   1.12106   1.12899   1.13727   1.14555
 Alpha virt. eigenvalues --    1.15615   1.16803   1.18430   1.19637   1.20503
 Alpha virt. eigenvalues --    1.21624   1.21965   1.23190   1.23781   1.24430
 Alpha virt. eigenvalues --    1.25112   1.25417   1.26036   1.26141   1.26940
 Alpha virt. eigenvalues --    1.27692   1.28367   1.29246   1.29849   1.30280
 Alpha virt. eigenvalues --    1.31873   1.32559   1.34252   1.34608   1.35065
 Alpha virt. eigenvalues --    1.36362   1.37558   1.37595   1.38771   1.39562
 Alpha virt. eigenvalues --    1.40141   1.40565   1.42114   1.44582   1.44998
 Alpha virt. eigenvalues --    1.45913   1.46639   1.48736   1.49591   1.49624
 Alpha virt. eigenvalues --    1.51170   1.52005   1.52333   1.53188   1.55043
 Alpha virt. eigenvalues --    1.57039   1.57310   1.58417   1.59553   1.60331
 Alpha virt. eigenvalues --    1.61734   1.63610   1.65365   1.66428   1.67915
 Alpha virt. eigenvalues --    1.68262   1.68558   1.68808   1.69339   1.70043
 Alpha virt. eigenvalues --    1.70503   1.70813   1.72430   1.72650   1.73434
 Alpha virt. eigenvalues --    1.73599   1.74152   1.74408   1.75598   1.76147
 Alpha virt. eigenvalues --    1.76786   1.76889   1.76975   1.77169   1.77800
 Alpha virt. eigenvalues --    1.78792   1.79069   1.79765   1.79879   1.80296
 Alpha virt. eigenvalues --    1.81011   1.81812   1.82098   1.83293   1.84723
 Alpha virt. eigenvalues --    1.85019   1.86118   1.86490   1.87470   1.88470
 Alpha virt. eigenvalues --    1.88816   1.89381   1.92566   1.93131   1.94155
 Alpha virt. eigenvalues --    1.95823   1.96221   1.96698   1.96961   1.98571
 Alpha virt. eigenvalues --    1.98868   2.00089   2.00264   2.01434   2.01846
 Alpha virt. eigenvalues --    2.03515   2.04509   2.05533   2.06198   2.06481
 Alpha virt. eigenvalues --    2.06905   2.07665   2.08737   2.09933   2.10781
 Alpha virt. eigenvalues --    2.11209   2.13228   2.14512   2.15215   2.15832
 Alpha virt. eigenvalues --    2.15933   2.16590   2.17620   2.17925   2.18556
 Alpha virt. eigenvalues --    2.19548   2.19831   2.20467   2.21562   2.21930
 Alpha virt. eigenvalues --    2.22984   2.24721   2.25334   2.27299   2.27780
 Alpha virt. eigenvalues --    2.28610   2.28895   2.29307   2.29543   2.31762
 Alpha virt. eigenvalues --    2.32882   2.35826   2.37212   2.38109   2.39111
 Alpha virt. eigenvalues --    2.39287   2.40815   2.41290   2.43209   2.45959
 Alpha virt. eigenvalues --    2.47018   2.48396   2.50813   2.51631   2.51908
 Alpha virt. eigenvalues --    2.52542   2.53522   2.57732   2.57906   2.59907
 Alpha virt. eigenvalues --    2.60252   2.62082   2.63461   2.64251   2.66461
 Alpha virt. eigenvalues --    2.67894   2.69651   2.70618   2.71733   2.74311
 Alpha virt. eigenvalues --    2.76721   2.77025   2.79669   2.80905   2.83335
 Alpha virt. eigenvalues --    2.84597   2.84872   2.85977   2.87716   2.88422
 Alpha virt. eigenvalues --    2.94351   2.95014   2.95174   2.97953   2.98520
 Alpha virt. eigenvalues --    2.99301   2.99620   3.01072   3.02584   3.03841
 Alpha virt. eigenvalues --    3.05316   3.05953   3.06079   3.06225   3.06517
 Alpha virt. eigenvalues --    3.06609   3.07454   3.08114   3.10742   3.11046
 Alpha virt. eigenvalues --    3.11808   3.13558   3.14919   3.16190   3.16963
 Alpha virt. eigenvalues --    3.18893   3.19500   3.21129   3.21417   3.22389
 Alpha virt. eigenvalues --    3.25620   3.26539   3.27159   3.30955   3.35149
 Alpha virt. eigenvalues --    3.35772   3.36143   3.39688   3.40313   3.40941
 Alpha virt. eigenvalues --    3.45098   3.52090   3.52763   3.53275   3.53825
 Alpha virt. eigenvalues --    3.66431   3.70985   3.72739   3.75410   3.75498
 Alpha virt. eigenvalues --    3.83965   3.87060   3.87292
          Condensed to atoms (all electrons):
               1          2          3          4          5          6
     1  C    5.469991   0.288543  -0.030538  -0.079885   0.453826   0.016264
     2  C    0.288543   5.397295   0.214223  -0.085890  -0.020612   0.036422
     3  C   -0.030538   0.214223   5.162695   0.376655  -0.163080   0.308045
     4  O   -0.079885  -0.085890   0.376655   7.720686   0.365774  -0.045588
     5  C    0.453826  -0.020612  -0.163080   0.365774   5.048679   0.003117
     6  C    0.016264   0.036422   0.308045  -0.045588   0.003117   5.081763
     7  C    0.195796  -0.050612   0.026101   0.004580  -0.083952  -0.000272
     8  C   -0.007600  -0.022022   0.000408  -0.000042   0.005942  -0.000013
     9  C   -0.078030   0.005890  -0.000044   0.000071  -0.022114   0.000008
    10  C    0.005681   0.001543  -0.000002   0.000001  -0.000805  -0.000001
    11  C    0.012788  -0.000644   0.000008   0.000000   0.000155   0.000000
    12  F   -0.007278  -0.001716  -0.000008   0.000000  -0.000053   0.000000
    13  F    0.001913  -0.007123  -0.000173   0.000000  -0.000476   0.000002
    14  F   -0.001696  -0.000017   0.000000   0.000000   0.000002   0.000000
    15  F   -0.000112   0.000002   0.000000   0.000000   0.000000   0.000000
    16  F   -0.000067   0.000000   0.000000   0.000000  -0.000002   0.000000
    17  F   -0.000384   0.000001   0.000000   0.000000   0.000000   0.000000
    18  C    0.001289  -0.000505   0.000162  -0.000150  -0.008384  -0.000002
    19  C   -0.005049   0.000870   0.000004   0.000001   0.006922   0.000001
    20  C    0.001209  -0.000049  -0.000383  -0.000471  -0.000589   0.000048
    21  H    0.000309  -0.000072  -0.000009   0.000000   0.000339   0.000000
    22  H   -0.000052   0.000125   0.000361   0.001263   0.002827  -0.000014
    23  H   -0.003642  -0.001928   0.000342   0.000165  -0.006448  -0.000138
    24  C   -0.058444   0.012050   0.002749  -0.039256   0.435814  -0.000323
    25  H    0.003057  -0.000555   0.000188   0.000936  -0.011353   0.000014
    26  H   -0.016483   0.000236  -0.000048   0.002416   0.006694   0.000011
    27  H    0.004540  -0.000455   0.000460  -0.000249  -0.017327  -0.000004
    28  C    0.001420  -0.141168   0.103393   0.003163  -0.000085   0.307986
    29  C    0.001099   0.000007  -0.000003   0.000000  -0.000358   0.000000
    30  C   -0.000003  -0.000002   0.000001  -0.000001   0.000159   0.000000
    31  O    0.000027   0.000000   0.000000   0.000000  -0.000272   0.000000
    32  C    0.000002   0.000000   0.000000   0.000000  -0.000003   0.000000
    33  C    0.013888   0.085416  -0.144365  -0.000010  -0.000637   0.076273
    34  C   -0.085919   0.295751   0.029941   0.005166   0.018894  -0.111895
    35  H   -0.017278  -0.066705   0.013672  -0.000097   0.000060  -0.002123
    36  H    0.000008  -0.001918   0.015171  -0.000056   0.000009  -0.067473
    37  H   -0.000356   0.015439  -0.001397   0.000005   0.000015   0.013168
    38  H   -0.000514   0.019792  -0.076012  -0.001513  -0.000259   0.451135
    39  C    0.000089   0.000001   0.000000   0.000000  -0.000058   0.000000
    40  C    0.000000   0.000000   0.000000   0.000000   0.000000   0.000000
    41  C    0.000000   0.000000   0.000000   0.000000   0.000000   0.000000
    42  H    0.000000   0.000000   0.000000   0.000000   0.000000   0.000000
    43  H    0.000000   0.000000   0.000000   0.000000   0.000000   0.000000
    44  H    0.000000   0.000000   0.000000   0.000000   0.000000   0.000000
    45  H    0.000000   0.000000   0.000000   0.000000  -0.000001   0.000000
               7          8          9         10         11         12
     1  C    0.195796  -0.007600  -0.078030   0.005681   0.012788  -0.007278
     2  C   -0.050612  -0.022022   0.005890   0.001543  -0.000644  -0.001716
     3  C    0.026101   0.000408  -0.000044  -0.000002   0.000008  -0.000008
     4  O    0.004580  -0.000042   0.000071   0.000001   0.000000   0.000000
     5  C   -0.083952   0.005942  -0.022114  -0.000805   0.000155  -0.000053
     6  C   -0.000272  -0.000013   0.000008  -0.000001   0.000000   0.000000
     7  C    5.954480  -0.172052   0.314210   0.019100   0.080797  -0.032250
     8  C   -0.172052   5.253677   0.090572   0.019710  -0.155585   0.269989
     9  C    0.314210   0.090572   5.954943  -0.021648  -0.114313  -0.006146
    10  C    0.019100   0.019710  -0.021648   4.979701   0.054331  -0.023819
    11  C    0.080797  -0.155585  -0.114313   0.054331   5.143989   0.009167
    12  F   -0.032250   0.269989  -0.006146  -0.023819   0.009167   9.022214
    13  F   -0.047876   0.320343   0.002902  -0.028263   0.005521  -0.029487
    14  F    0.007569  -0.042701   0.002722   0.313200  -0.041442   0.000256
    15  F    0.004674  -0.040922   0.004960   0.337789  -0.038264  -0.000244
    16  F    0.002446   0.005836  -0.035345  -0.030687   0.311734  -0.000003
    17  F   -0.014195   0.011029  -0.030877  -0.028991   0.299313  -0.000426
    18  C   -0.014455   0.000367  -0.083340   0.000014   0.003112   0.000042
    19  C   -0.074225   0.008610   0.177245   0.014536  -0.029915  -0.000570
    20  C   -0.004282  -0.000923  -0.010301   0.000070  -0.000585  -0.000186
    21  H    0.000295   0.000069  -0.000543  -0.000008   0.000055  -0.000001
    22  H   -0.001474  -0.000091   0.001829   0.000006  -0.000013   0.000003
    23  H    0.000305   0.000413   0.007459  -0.000044   0.000375   0.001382
    24  C   -0.009832  -0.000448  -0.003396   0.000004   0.000080  -0.000002
    25  H    0.001668   0.000015  -0.001221  -0.000005  -0.000029   0.000000
    26  H    0.004952  -0.000180   0.001936   0.000194  -0.000617   0.000002
    27  H   -0.000386   0.000020   0.000349   0.000005   0.000009   0.000000
    28  C   -0.000060   0.000027  -0.000002   0.000000   0.000000  -0.000001
    29  C    0.010007  -0.000009  -0.069994  -0.000840  -0.008595  -0.000005
    30  C   -0.000020  -0.000005   0.027794  -0.000002   0.000252   0.000000
    31  O    0.000041   0.000000   0.004726   0.000000   0.000028   0.000000
    32  C   -0.000002   0.000000  -0.000437   0.000000  -0.000003   0.000000
    33  C   -0.000059  -0.000458   0.000024  -0.000001   0.000000   0.000296
    34  C   -0.028994   0.005864  -0.000094   0.000286  -0.000062  -0.002907
    35  H   -0.001407   0.004874  -0.000234   0.001116  -0.000270   0.015792
    36  H    0.000000   0.000000   0.000000   0.000000   0.000000   0.000000
    37  H    0.000009  -0.000010   0.000000   0.000000   0.000000  -0.000010
    38  H    0.000005   0.000000   0.000000   0.000000   0.000000   0.000000
    39  C   -0.000143  -0.000031  -0.020103   0.000212   0.000313   0.000000
    40  C    0.000010   0.000000  -0.000334   0.000000   0.000061   0.000000
    41  C   -0.000001   0.000000   0.000011   0.000000  -0.000013   0.000000
    42  H    0.000000   0.000000  -0.000008   0.000000   0.000003   0.000000
    43  H    0.000000   0.000000   0.000000   0.000000   0.000000   0.000000
    44  H    0.000000   0.000000   0.000005   0.000000   0.000000   0.000000
    45  H   -0.000010   0.000028   0.006061   0.000150  -0.001883   0.000000
              13         14         15         16         17         18
     1  C    0.001913  -0.001696  -0.000112  -0.000067  -0.000384   0.001289
     2  C   -0.007123  -0.000017   0.000002   0.000000   0.000001  -0.000505
     3  C   -0.000173   0.000000   0.000000   0.000000   0.000000   0.000162
     4  O    0.000000   0.000000   0.000000   0.000000   0.000000  -0.000150
     5  C   -0.000476   0.000002   0.000000  -0.000002   0.000000  -0.008384
     6  C    0.000002   0.000000   0.000000   0.000000   0.000000  -0.000002
     7  C   -0.047876   0.007569   0.004674   0.002446  -0.014195  -0.014455
     8  C    0.320343  -0.042701  -0.040922   0.005836   0.011029   0.000367
     9  C    0.002902   0.002722   0.004960  -0.035345  -0.030877  -0.083340
    10  C   -0.028263   0.313200   0.337789  -0.030687  -0.028991   0.000014
    11  C    0.005521  -0.041442  -0.038264   0.311734   0.299313   0.003112
    12  F   -0.029487   0.000256  -0.000244  -0.000003  -0.000426   0.000042
    13  F    8.989907  -0.001243   0.000045  -0.000001  -0.000002   0.000001
    14  F   -0.001243   9.007956  -0.032914  -0.001071   0.000247  -0.000008
    15  F    0.000045  -0.032914   8.970456   0.000055  -0.000107   0.000000
    16  F   -0.000001  -0.001071   0.000055   8.984562  -0.031948  -0.000034
    17  F   -0.000002   0.000247  -0.000107  -0.031948   9.006848  -0.000377
    18  C    0.000001  -0.000008   0.000000  -0.000034  -0.000377   5.021651
    19  C   -0.000099  -0.001208  -0.000093  -0.012169   0.001891   0.461612
    20  C   -0.000002   0.000000   0.000000  -0.000002  -0.000154   0.438442
    21  H    0.000000   0.000000   0.000000   0.000000   0.000005  -0.016866
    22  H    0.000000   0.000000   0.000000   0.000000   0.000001  -0.012427
    23  H    0.000028  -0.000001  -0.000001   0.000002   0.000231   0.009520
    24  C   -0.000009  -0.000021   0.000000   0.000003  -0.000001  -0.000794
    25  H    0.000000   0.000000   0.000000   0.000000   0.000000   0.002613
    26  H   -0.000006   0.000031   0.000000  -0.000017   0.000005  -0.006690
    27  H    0.000000   0.000000   0.000000   0.000000   0.000000   0.000379
    28  C    0.000001   0.000000   0.000000   0.000000   0.000000   0.000000
    29  C    0.000000   0.000068   0.000001   0.000658  -0.001983  -0.009526
    30  C    0.000000   0.000000   0.000000   0.000099   0.000002  -0.163395
    31  O    0.000000   0.000000   0.000000   0.000000   0.000000   0.364289
    32  C    0.000000   0.000000   0.000000  -0.000006   0.000001   0.003181
    33  C   -0.000109   0.000000   0.000000   0.000000   0.000000   0.000000
    34  C    0.004384  -0.000005  -0.000001   0.000000  -0.000001  -0.000026
    35  H    0.002163  -0.000010  -0.000015   0.000000   0.000002  -0.000005
    36  H    0.000000   0.000000   0.000000   0.000000   0.000000   0.000000
    37  H   -0.000007   0.000000   0.000000   0.000000   0.000000   0.000000
    38  H    0.000000   0.000000   0.000000   0.000000   0.000000   0.000000
    39  C    0.000000  -0.000078   0.000000  -0.001940  -0.000040   0.017771
    40  C    0.000000   0.000000   0.000000   0.000202   0.000002  -0.000635
    41  C    0.000000   0.000000   0.000000   0.000000   0.000000  -0.000123
    42  H    0.000000   0.000000   0.000000  -0.000010   0.000000   0.000018
    43  H    0.000000   0.000000   0.000000   0.000000   0.000000   0.000008
    44  H    0.000000   0.000000   0.000000   0.000000   0.000000  -0.000225
    45  H    0.000000   0.000270   0.000002   0.014000   0.000165  -0.000418
              19         20         21         22         23         24
     1  C   -0.005049   0.001209   0.000309  -0.000052  -0.003642  -0.058444
     2  C    0.000870  -0.000049  -0.000072   0.000125  -0.001928   0.012050
     3  C    0.000004  -0.000383  -0.000009   0.000361   0.000342   0.002749
     4  O    0.000001  -0.000471   0.000000   0.001263   0.000165  -0.039256
     5  C    0.006922  -0.000589   0.000339   0.002827  -0.006448   0.435814
     6  C    0.000001   0.000048   0.000000  -0.000014  -0.000138  -0.000323
     7  C   -0.074225  -0.004282   0.000295  -0.001474   0.000305  -0.009832
     8  C    0.008610  -0.000923   0.000069  -0.000091   0.000413  -0.000448
     9  C    0.177245  -0.010301  -0.000543   0.001829   0.007459  -0.003396
    10  C    0.014536   0.000070  -0.000008   0.000006  -0.000044   0.000004
    11  C   -0.029915  -0.000585   0.000055  -0.000013   0.000375   0.000080
    12  F   -0.000570  -0.000186  -0.000001   0.000003   0.001382  -0.000002
    13  F   -0.000099  -0.000002   0.000000   0.000000   0.000028  -0.000009
    14  F   -0.001208   0.000000   0.000000   0.000000  -0.000001  -0.000021
    15  F   -0.000093   0.000000   0.000000   0.000000  -0.000001   0.000000
    16  F   -0.012169  -0.000002   0.000000   0.000000   0.000002   0.000003
    17  F    0.001891  -0.000154   0.000005   0.000001   0.000231  -0.000001
    18  C    0.461612   0.438442  -0.016866  -0.012427   0.009520  -0.000794
    19  C    5.579890  -0.060441   0.004477   0.003119  -0.018834  -0.004330
    20  C   -0.060441   4.494303   0.377104   0.365565   0.380051   0.000084
    21  H    0.004477   0.377104   0.593775  -0.019179  -0.017967  -0.000013
    22  H    0.003119   0.365565  -0.019179   0.601401  -0.015575  -0.000682
    23  H   -0.018834   0.380051  -0.017967  -0.015575   0.572621   0.000094
    24  C   -0.004330   0.000084  -0.000013  -0.000682   0.000094   4.491282
    25  H   -0.001070  -0.000721  -0.000053   0.000320   0.000182   0.366652
    26  H   -0.002938   0.000132  -0.000022   0.000182  -0.000006   0.386589
    27  H    0.000517  -0.000010   0.000002  -0.000048  -0.000022   0.376370
    28  C    0.000000  -0.000002   0.000001  -0.000008  -0.000015   0.000009
    29  C    0.276632   0.012267  -0.000471  -0.000594   0.000004  -0.001394
    30  C   -0.039564   0.002939   0.000376   0.000270  -0.000007  -0.000370
    31  O   -0.079916  -0.038448  -0.000053   0.000770   0.002421  -0.000480
    32  C    0.017561  -0.000311   0.000002   0.000013   0.000012   0.000062
    33  C   -0.000001  -0.000017  -0.000001   0.000014   0.000082   0.000000
    34  C    0.000035  -0.000171  -0.000002  -0.000088   0.001375   0.000028
    35  H    0.000035  -0.000010   0.000000  -0.000004   0.000167   0.000008
    36  H    0.000000   0.000000   0.000000   0.000000   0.000000   0.000000
    37  H    0.000000   0.000000   0.000000   0.000000  -0.000001   0.000000
    38  H    0.000000  -0.000001   0.000000   0.000004  -0.000002   0.000000
    39  C   -0.093507  -0.000004   0.000001   0.000008  -0.000019  -0.000175
    40  C    0.015463   0.000000   0.000000   0.000000   0.000000  -0.000023
    41  C    0.000898   0.000009  -0.000001  -0.000001  -0.000001  -0.000004
    42  H   -0.000363   0.000000   0.000000   0.000000   0.000000   0.000000
    43  H    0.000011   0.000000   0.000000   0.000000   0.000000   0.000000
    44  H   -0.000557  -0.000001   0.000005   0.000003   0.000000  -0.000003
    45  H   -0.021878   0.000000   0.000000   0.000000  -0.000001  -0.000019
              25         26         27         28         29         30
     1  C    0.003057  -0.016483   0.004540   0.001420   0.001099  -0.000003
     2  C   -0.000555   0.000236  -0.000455  -0.141168   0.000007  -0.000002
     3  C    0.000188  -0.000048   0.000460   0.103393  -0.000003   0.000001
     4  O    0.000936   0.002416  -0.000249   0.003163   0.000000  -0.000001
     5  C   -0.011353   0.006694  -0.017327  -0.000085  -0.000358   0.000159
     6  C    0.000014   0.000011  -0.000004   0.307986   0.000000   0.000000
     7  C    0.001668   0.004952  -0.000386  -0.000060   0.010007  -0.000020
     8  C    0.000015  -0.000180   0.000020   0.000027  -0.000009  -0.000005
     9  C   -0.001221   0.001936   0.000349  -0.000002  -0.069994   0.027794
    10  C   -0.000005   0.000194   0.000005   0.000000  -0.000840  -0.000002
    11  C   -0.000029  -0.000617   0.000009   0.000000  -0.008595   0.000252
    12  F    0.000000   0.000002   0.000000  -0.000001  -0.000005   0.000000
    13  F    0.000000  -0.000006   0.000000   0.000001   0.000000   0.000000
    14  F    0.000000   0.000031   0.000000   0.000000   0.000068   0.000000
    15  F    0.000000   0.000000   0.000000   0.000000   0.000001   0.000000
    16  F    0.000000  -0.000017   0.000000   0.000000   0.000658   0.000099
    17  F    0.000000   0.000005   0.000000   0.000000  -0.001983   0.000002
    18  C    0.002613  -0.006690   0.000379   0.000000  -0.009526  -0.163395
    19  C   -0.001070  -0.002938   0.000517   0.000000   0.276632  -0.039564
    20  C   -0.000721   0.000132  -0.000010  -0.000002   0.012267   0.002939
    21  H   -0.000053  -0.000022   0.000002   0.000001  -0.000471   0.000376
    22  H    0.000320   0.000182  -0.000048  -0.000008  -0.000594   0.000270
    23  H    0.000182  -0.000006  -0.000022  -0.000015   0.000004  -0.000007
    24  C    0.366652   0.386589   0.376370   0.000009  -0.001394  -0.000370
    25  H    0.596911  -0.015535  -0.018896  -0.000001  -0.000094   0.000684
    26  H   -0.015535   0.570139  -0.018289   0.000000  -0.002229   0.000121
    27  H   -0.018896  -0.018289   0.595126  -0.000001  -0.000103  -0.000019
    28  C   -0.000001   0.000000  -0.000001   5.075306   0.000000   0.000000
    29  C   -0.000094  -0.002229  -0.000103   0.000000   5.383921   0.198683
    30  C    0.000684   0.000121  -0.000019   0.000000   0.198683   5.183181
    31  O    0.001736   0.000174   0.000000   0.000000  -0.088158   0.378838
    32  C    0.000003  -0.000208  -0.000001   0.000000   0.039072   0.300457
    33  C    0.000000   0.000000   0.000000   0.276586   0.000000   0.000000
    34  C    0.000006  -0.000012   0.000001   0.066239   0.000001   0.000000
    35  H    0.000000  -0.000001   0.000000   0.013331   0.000000   0.000000
    36  H    0.000000   0.000000   0.000000   0.449985   0.000000   0.000000
    37  H    0.000000   0.000000   0.000000  -0.068394   0.000000   0.000000
    38  H    0.000003   0.000000   0.000006  -0.069916   0.000000   0.000000
    39  C   -0.000228   0.002022   0.000008   0.000000   0.303226   0.031246
    40  C    0.000036   0.000064  -0.000001   0.000000   0.089560  -0.143924
    41  C   -0.000023  -0.000024   0.000002   0.000000  -0.141701   0.104393
    42  H    0.000000  -0.000001   0.000000   0.000000   0.015115  -0.001401
    43  H    0.000000  -0.000001   0.000000   0.000000  -0.001898   0.015191
    44  H    0.000007  -0.000003   0.000000   0.000000   0.019777  -0.075686
    45  H   -0.000009   0.000253   0.000003   0.000000  -0.059804   0.015095
              31         32         33         34         35         36
     1  C    0.000027   0.000002   0.013888  -0.085919  -0.017278   0.000008
     2  C    0.000000   0.000000   0.085416   0.295751  -0.066705  -0.001918
     3  C    0.000000   0.000000  -0.144365   0.029941   0.013672   0.015171
     4  O    0.000000   0.000000  -0.000010   0.005166  -0.000097  -0.000056
     5  C   -0.000272  -0.000003  -0.000637   0.018894   0.000060   0.000009
     6  C    0.000000   0.000000   0.076273  -0.111895  -0.002123  -0.067473
     7  C    0.000041  -0.000002  -0.000059  -0.028994  -0.001407   0.000000
     8  C    0.000000   0.000000  -0.000458   0.005864   0.004874   0.000000
     9  C    0.004726  -0.000437   0.000024  -0.000094  -0.000234   0.000000
    10  C    0.000000   0.000000  -0.000001   0.000286   0.001116   0.000000
    11  C    0.000028  -0.000003   0.000000  -0.000062  -0.000270   0.000000
    12  F    0.000000   0.000000   0.000296  -0.002907   0.015792   0.000000
    13  F    0.000000   0.000000  -0.000109   0.004384   0.002163   0.000000
    14  F    0.000000   0.000000   0.000000  -0.000005  -0.000010   0.000000
    15  F    0.000000   0.000000   0.000000  -0.000001  -0.000015   0.000000
    16  F    0.000000  -0.000006   0.000000   0.000000   0.000000   0.000000
    17  F    0.000000   0.000001   0.000000  -0.000001   0.000002   0.000000
    18  C    0.364289   0.003181   0.000000  -0.000026  -0.000005   0.000000
    19  C   -0.079916   0.017561  -0.000001   0.000035   0.000035   0.000000
    20  C   -0.038448  -0.000311  -0.000017  -0.000171  -0.000010   0.000000
    21  H   -0.000053   0.000002  -0.000001  -0.000002   0.000000   0.000000
    22  H    0.000770   0.000013   0.000014  -0.000088  -0.000004   0.000000
    23  H    0.002421   0.000012   0.000082   0.001375   0.000167   0.000000
    24  C   -0.000480   0.000062   0.000000   0.000028   0.000008   0.000000
    25  H    0.001736   0.000003   0.000000   0.000006   0.000000   0.000000
    26  H    0.000174  -0.000208   0.000000  -0.000012  -0.000001   0.000000
    27  H    0.000000  -0.000001   0.000000   0.000001   0.000000   0.000000
    28  C    0.000000   0.000000   0.276586   0.066239   0.013331   0.449985
    29  C   -0.088158   0.039072   0.000000   0.000001   0.000000   0.000000
    30  C    0.378838   0.300457   0.000000   0.000000   0.000000   0.000000
    31  O    7.723067  -0.046324   0.000000   0.000000   0.000000   0.000000
    32  C   -0.046324   5.087535   0.000000   0.000000   0.000000   0.000000
    33  C    0.000000   0.000000   5.064371   0.310356  -0.060750  -0.065936
    34  C    0.000000   0.000000   0.310356   5.141548   0.447531   0.013703
    35  H    0.000000   0.000000  -0.060750   0.447531   0.647360  -0.000232
    36  H    0.000000   0.000000  -0.065936   0.013703  -0.000232   0.655212
    37  H    0.000000   0.000000   0.445043  -0.062338  -0.011823  -0.011269
    38  H    0.000000   0.000000   0.013272  -0.002227   0.000027  -0.012026
    39  C    0.005240  -0.111191   0.000000   0.000000   0.000000   0.000000
    40  C   -0.000058   0.075647   0.000000   0.000000   0.000000   0.000000
    41  C    0.003225   0.307863   0.000000   0.000000   0.000000   0.000000
    42  H    0.000005   0.013142   0.000000   0.000000   0.000000   0.000000
    43  H   -0.000056  -0.067122   0.000000   0.000000   0.000000   0.000000
    44  H   -0.001457   0.450780   0.000000   0.000000   0.000000   0.000000
    45  H   -0.000096  -0.002193   0.000000   0.000000   0.000000   0.000000
              37         38         39         40         41         42
     1  C   -0.000356  -0.000514   0.000089   0.000000   0.000000   0.000000
     2  C    0.015439   0.019792   0.000001   0.000000   0.000000   0.000000
     3  C   -0.001397  -0.076012   0.000000   0.000000   0.000000   0.000000
     4  O    0.000005  -0.001513   0.000000   0.000000   0.000000   0.000000
     5  C    0.000015  -0.000259  -0.000058   0.000000   0.000000   0.000000
     6  C    0.013168   0.451135   0.000000   0.000000   0.000000   0.000000
     7  C    0.000009   0.000005  -0.000143   0.000010  -0.000001   0.000000
     8  C   -0.000010   0.000000  -0.000031   0.000000   0.000000   0.000000
     9  C    0.000000   0.000000  -0.020103  -0.000334   0.000011  -0.000008
    10  C    0.000000   0.000000   0.000212   0.000000   0.000000   0.000000
    11  C    0.000000   0.000000   0.000313   0.000061  -0.000013   0.000003
    12  F   -0.000010   0.000000   0.000000   0.000000   0.000000   0.000000
    13  F   -0.000007   0.000000   0.000000   0.000000   0.000000   0.000000
    14  F    0.000000   0.000000  -0.000078   0.000000   0.000000   0.000000
    15  F    0.000000   0.000000   0.000000   0.000000   0.000000   0.000000
    16  F    0.000000   0.000000  -0.001940   0.000202   0.000000  -0.000010
    17  F    0.000000   0.000000  -0.000040   0.000002   0.000000   0.000000
    18  C    0.000000   0.000000   0.017771  -0.000635  -0.000123   0.000018
    19  C    0.000000   0.000000  -0.093507   0.015463   0.000898  -0.000363
    20  C    0.000000  -0.000001  -0.000004   0.000000   0.000009   0.000000
    21  H    0.000000   0.000000   0.000001   0.000000  -0.000001   0.000000
    22  H    0.000000   0.000004   0.000008   0.000000  -0.000001   0.000000
    23  H   -0.000001  -0.000002  -0.000019   0.000000  -0.000001   0.000000
    24  C    0.000000   0.000000  -0.000175  -0.000023  -0.000004   0.000000
    25  H    0.000000   0.000003  -0.000228   0.000036  -0.000023   0.000000
    26  H    0.000000   0.000000   0.002022   0.000064  -0.000024  -0.000001
    27  H    0.000000   0.000006   0.000008  -0.000001   0.000002   0.000000
    28  C   -0.068394  -0.069916   0.000000   0.000000   0.000000   0.000000
    29  C    0.000000   0.000000   0.303226   0.089560  -0.141701   0.015115
    30  C    0.000000   0.000000   0.031246  -0.143924   0.104393  -0.001401
    31  O    0.000000   0.000000   0.005240  -0.000058   0.003225   0.000005
    32  C    0.000000   0.000000  -0.111191   0.075647   0.307863   0.013142
    33  C    0.445043   0.013272   0.000000   0.000000   0.000000   0.000000
    34  C   -0.062338  -0.002227   0.000000   0.000000   0.000000   0.000000
    35  H   -0.011823   0.000027   0.000000   0.000000   0.000000   0.000000
    36  H   -0.011269  -0.012026   0.000000   0.000000   0.000000   0.000000
    37  H    0.660697  -0.000204   0.000000   0.000000   0.000000   0.000000
    38  H   -0.000204   0.662148   0.000000   0.000000   0.000000   0.000000
    39  C    0.000000   0.000000   5.135942   0.313679   0.065733  -0.062392
    40  C    0.000000   0.000000   0.313679   5.063274   0.275413   0.444687
    41  C    0.000000   0.000000   0.065733   0.275413   5.077019  -0.068084
    42  H    0.000000   0.000000  -0.062392   0.444687  -0.068084   0.661151
    43  H    0.000000   0.000000   0.013443  -0.065740   0.449579  -0.011267
    44  H    0.000000   0.000000  -0.002195   0.013251  -0.069936  -0.000204
    45  H    0.000000   0.000000   0.446753  -0.062602   0.013339  -0.011547
              43         44         45
     1  C    0.000000   0.000000   0.000000
     2  C    0.000000   0.000000   0.000000
     3  C    0.000000   0.000000   0.000000
     4  O    0.000000   0.000000   0.000000
     5  C    0.000000   0.000000  -0.000001
     6  C    0.000000   0.000000   0.000000
     7  C    0.000000   0.000000  -0.000010
     8  C    0.000000   0.000000   0.000028
     9  C    0.000000   0.000005   0.006061
    10  C    0.000000   0.000000   0.000150
    11  C    0.000000   0.000000  -0.001883
    12  F    0.000000   0.000000   0.000000
    13  F    0.000000   0.000000   0.000000
    14  F    0.000000   0.000000   0.000270
    15  F    0.000000   0.000000   0.000002
    16  F    0.000000   0.000000   0.014000
    17  F    0.000000   0.000000   0.000165
    18  C    0.000008  -0.000225  -0.000418
    19  C    0.000011  -0.000557  -0.021878
    20  C    0.000000  -0.000001   0.000000
    21  H    0.000000   0.000005   0.000000
    22  H    0.000000   0.000003   0.000000
    23  H    0.000000   0.000000  -0.000001
    24  C    0.000000  -0.000003  -0.000019
    25  H    0.000000   0.000007  -0.000009
    26  H   -0.000001  -0.000003   0.000253
    27  H    0.000000   0.000000   0.000003
    28  C    0.000000   0.000000   0.000000
    29  C   -0.001898   0.019777  -0.059804
    30  C    0.015191  -0.075686   0.015095
    31  O   -0.000056  -0.001457  -0.000096
    32  C   -0.067122   0.450780  -0.002193
    33  C    0.000000   0.000000   0.000000
    34  C    0.000000   0.000000   0.000000
    35  H    0.000000   0.000000   0.000000
    36  H    0.000000   0.000000   0.000000
    37  H    0.000000   0.000000   0.000000
    38  H    0.000000   0.000000   0.000000
    39  C    0.013443  -0.002195   0.446753
    40  C   -0.065740   0.013251  -0.062602
    41  C    0.449579  -0.069936   0.013339
    42  H   -0.011267  -0.000204  -0.011547
    43  H    0.655431  -0.012032  -0.000241
    44  H   -0.012032   0.662252   0.000029
    45  H   -0.000241   0.000029   0.649179
 Mulliken charges:
               1
     1  C   -0.078407
     2  C    0.028387
     3  C    0.161483
     4  O   -0.227673
     5  C   -0.012361
     6  C   -0.066412
     7  C   -0.090487
     8  C    0.445298
     9  C   -0.105191
    10  C    0.387468
    11  C    0.470143
    12  F   -0.214030
    13  F   -0.212333
    14  F   -0.209909
    15  F   -0.205308
    16  F   -0.206297
    17  F   -0.210256
    18  C   -0.006085
    19  C   -0.123606
    20  C    0.045841
    21  H    0.078444
    22  H    0.072163
    23  H    0.087420
    24  C    0.048139
    25  H    0.074757
    26  H    0.087158
    27  H    0.078013
    28  C   -0.017793
    29  C    0.037660
    30  C    0.164620
    31  O   -0.229269
    32  C   -0.067531
    33  C   -0.013276
    34  C   -0.046368
    35  H    0.014825
    36  H    0.024823
    37  H    0.021435
    38  H    0.016282
    39  C   -0.043583
    40  C   -0.018031
    41  C   -0.017572
    42  H    0.021157
    43  H    0.024696
    44  H    0.016190
    45  H    0.015376
 Sum of Mulliken charges =   0.00000
 Mulliken charges with hydrogens summed into heavy atoms:
               1
     1  C   -0.078407
     2  C    0.028387
     3  C    0.161483
     4  O   -0.227673
     5  C   -0.012361
     6  C   -0.050130
     7  C   -0.090487
     8  C    0.445298
     9  C   -0.105191
    10  C    0.387468
    11  C    0.470143
    12  F   -0.214030
    13  F   -0.212333
    14  F   -0.209909
    15  F   -0.205308
    16  F   -0.206297
    17  F   -0.210256
    18  C   -0.006085
    19  C   -0.123606
    20  C    0.283868
    24  C    0.288067
    28  C    0.007030
    29  C    0.037660
    30  C    0.164620
    31  O   -0.229269
    32  C   -0.051341
    33  C    0.008158
    34  C   -0.031542
    39  C   -0.028207
    40  C    0.003127
    41  C    0.007124
 Electronic spatial extent (au):  <R**2>=          11208.7390
 Charge=              0.0000 electrons
 Dipole moment (field-independent basis, Debye):
    X=              0.0563    Y=             -4.3030    Z=             -0.1702  Tot=              4.3067
 Quadrupole moment (field-independent basis, Debye-Ang):
   XX=           -160.1769   YY=           -175.4328   ZZ=           -173.6516
   XY=             -0.3769   XZ=             -6.5061   YZ=             -0.4873
 Traceless Quadrupole moment (field-independent basis, Debye-Ang):
   XX=              9.5769   YY=             -5.6790   ZZ=             -3.8979
   XY=             -0.3769   XZ=             -6.5061   YZ=             -0.4873
 Octapole moment (field-independent basis, Debye-Ang**2):
  XXX=             -8.2590  YYY=             49.1664  ZZZ=              3.6592  XYY=             -3.4554
  XXY=            -11.6418  XXZ=             -2.5999  XZZ=              5.2695  YZZ=             20.8880
  YYZ=              0.1801  XYZ=            -13.2501
 Hexadecapole moment (field-independent basis, Debye-Ang**3):
 XXXX=          -8196.2525 YYYY=          -4265.6703 ZZZZ=          -1072.4587 XXXY=            -24.5958
 XXXZ=           -209.5261 YYYX=              4.6031 YYYZ=             -1.1695 ZZZX=             26.6723
 ZZZY=             -5.9526 XXYY=          -2075.9251 XXZZ=          -1763.6719 YYZZ=           -901.8008
 XXYZ=             -3.7916 YYXZ=             30.5008 ZZXY=             -0.5145
 N-N= 3.288174707637D+03 E-N=-1.039946407938D+04  KE= 1.617489067220D+03
 No NMR shielding tensors so no spin-rotation constants.
 Leave Link  601 at Wed Aug 28 19:30:22 2019, MaxMem=   536870912 cpu:         4.5
 (Enter /pbs_home/pkowalski/g09d01/g09/l701.exe)
 Compute integral first derivatives.
 ... and contract with generalized density number  0.
 Leave Link  701 at Wed Aug 28 19:30:23 2019, MaxMem=   536870912 cpu:         4.4
 (Enter /pbs_home/pkowalski/g09d01/g09/l702.exe)
 L702 exits ... SP integral derivatives will be done elsewhere.
 Leave Link  702 at Wed Aug 28 19:30:23 2019, MaxMem=   536870912 cpu:         0.2
 (Enter /pbs_home/pkowalski/g09d01/g09/l703.exe)
 Compute integral first derivatives, UseDBF=F ICtDFT=           0.
 Integral derivatives from FoFJK, PRISM(SPDF).
 Calling FoFJK, ICntrl=      2127 FMM=F ISym2X=0 I1Cent= 0 IOpClX= 0 NMat=1 NMatS=1 NMatT=0.
 FoFJK:  IHMeth= 1 ICntrl=    2127 DoSepK=F KAlg= 0 I1Cent=   0 FoldK=F
 IRaf=         0 NMat=   1 IRICut=       1 DoRegI=T DoRafI=F ISym2E= 0.
 FoFCou: FMM=F IPFlag=           0 FMFlag=      100000 FMFlg1=         800
         NFxFlg=           0 DoJE=F BraDBF=F KetDBF=F FulRan=T
         wScrn=  0.000000 ICntrl=    2127 IOpCl=  0 I1Cent=           0 NGrid=           0
         NMat0=    1 NMatS0=      1 NMatT0=    0 NMatD0=    1 NMtDS0=    0 NMtDT0=    0
 Symmetry not used in FoFCou.
 Leave Link  703 at Wed Aug 28 19:31:46 2019, MaxMem=   536870912 cpu:       663.3
 (Enter /pbs_home/pkowalski/g09d01/g09/l716.exe)
 Dipole        = 2.21566383D-02-1.69291342D+00-6.69815012D-02
 ***** Axes restored to original set *****
 -------------------------------------------------------------------
 Center     Atomic                   Forces (Hartrees/Bohr)
 Number     Number              X              Y              Z
 -------------------------------------------------------------------
      1        6          -0.002581245   -0.050534754   -0.013461492
      2        6           0.032503650    0.012587701    0.014645268
      3        6          -0.028522357    0.003721324   -0.008310977
      4        8           0.018133096   -0.007857273   -0.000620941
      5        6           0.028807298    0.072448883    0.010581596
      6        6          -0.003429808    0.007767404   -0.000062159
      7        6          -0.029396324   -0.022705741   -0.009729368
      8        6          -0.019519973    0.002870780   -0.019985728
      9        6          -0.004593101   -0.025084207    0.022105737
     10        6           0.032578407    0.030547582   -0.019896719
     11        6           0.010713438   -0.007033474    0.018395523
     12        9           0.011320714   -0.008947577   -0.025788872
     13        9           0.002680443    0.000867391    0.037615429
     14        9          -0.013802030    0.022094380    0.027705002
     15        9          -0.013990632   -0.038180042   -0.003904848
     16        9          -0.027472682    0.011447126    0.006175471
     17        9           0.016764448   -0.012279185   -0.024484670
     18        6           0.052440994    0.041935399   -0.043509115
     19        6          -0.041067520   -0.014560306    0.035958365
     20        6           0.006077145   -0.010254424    0.008522700
     21        1          -0.001932829   -0.003688537   -0.003900180
     22        1           0.000526150    0.005652281    0.002131564
     23        1           0.003067678   -0.008161101    0.001427317
     24        6          -0.013404247   -0.000406390   -0.006662711
     25        1           0.005139268    0.001179744   -0.003891206
     26        1          -0.008483644   -0.000056911    0.002194746
     27        1          -0.002750960   -0.001074670    0.005094763
     28        6           0.016246665   -0.007641893    0.005126326
     29        6          -0.005066855    0.029688571   -0.023261204
     30        6           0.014486840   -0.022550986    0.011913752
     31        8          -0.012984119    0.012585681   -0.001757925
     32        6           0.008016002   -0.001445559   -0.002372915
     33        6           0.013415028   -0.013930234    0.003917791
     34        6          -0.025903276   -0.000878537   -0.007331595
     35        1           0.006967207    0.006344952    0.002818614
     36        1          -0.006561848    0.000037016   -0.002331085
     37        1          -0.002147918    0.006656630   -0.000699558
     38        1          -0.003479083   -0.006012364   -0.001305314
     39        6           0.011002433   -0.023134222    0.011711233
     40        6          -0.018039606    0.007849838   -0.000456325
     41        6          -0.013710724    0.011769247   -0.004497032
     42        1           0.006780646   -0.000466848   -0.001896888
     43        1           0.002999189   -0.005300120    0.003438740
     44        1          -0.003704320   -0.004133148    0.004373252
     45        1           0.001878360    0.008266573   -0.005734361
 -------------------------------------------------------------------
 Cartesian Forces:  Max     0.072448883 RMS     0.017620693
 Leave Link  716 at Wed Aug 28 19:31:46 2019, MaxMem=   536870912 cpu:         0.2
 (Enter /pbs_home/pkowalski/g09d01/g09/l103.exe)

 GradGradGradGradGradGradGradGradGradGradGradGradGradGradGradGradGradGrad
 Berny optimization.
 FormGI is forming the generalized inverse of G from B-inverse, IUseBI=4.
 GSVD:  received Info=                   1 from GESDD.
 Internal  Forces:  Max     0.065002346 RMS     0.009756424
 Search for a local minimum.
 Step number   1 out of a maximum of  270
 All quantities printed in internal units (Hartrees-Bohrs-Radians)
 RMS Force = .97564D-02 SwitMx=.10000D-02 MixMth= 1
 Mixed Optimization -- RFO/linear search
 Second derivative matrix not updated -- first step.
 ITU=  0
     Eigenvalues ---    0.00757   0.00807   0.00827   0.00832   0.00880
     Eigenvalues ---    0.01044   0.01070   0.01094   0.01164   0.01166
     Eigenvalues ---    0.01168   0.01490   0.01504   0.01550   0.01860
     Eigenvalues ---    0.01868   0.02002   0.02003   0.02018   0.02018
     Eigenvalues ---    0.02022   0.02022   0.02064   0.02067   0.02092
     Eigenvalues ---    0.02094   0.02113   0.02113   0.02213   0.02216
     Eigenvalues ---    0.02269   0.02273   0.05064   0.05254   0.07182
     Eigenvalues ---    0.07232   0.07606   0.07640   0.07909   0.08212
     Eigenvalues ---    0.09351   0.09951   0.10355   0.11034   0.11915
     Eigenvalues ---    0.11963   0.13769   0.15997   0.15999   0.16000
     Eigenvalues ---    0.16000   0.16000   0.16000   0.16000   0.16000
     Eigenvalues ---    0.16000   0.16000   0.16000   0.16000   0.16000
     Eigenvalues ---    0.16000   0.16741   0.22000   0.22000   0.22606
     Eigenvalues ---    0.22608   0.23868   0.24239   0.24403   0.24510
     Eigenvalues ---    0.24522   0.24826   0.24836   0.24916   0.24917
     Eigenvalues ---    0.24925   0.24959   0.24963   0.24984   0.24991
     Eigenvalues ---    0.29137   0.29528   0.30296   0.31648   0.32646
     Eigenvalues ---    0.32649   0.32650   0.32657   0.32704   0.32867
     Eigenvalues ---    0.32904   0.33123   0.33254   0.33269   0.33301
     Eigenvalues ---    0.33514   0.35515   0.35659   0.35719   0.35720
     Eigenvalues ---    0.35734   0.35734   0.35735   0.35736   0.36519
     Eigenvalues ---    0.36540   0.40554   0.40563   0.41479   0.41489
     Eigenvalues ---    0.44693   0.44701   0.45402   0.45404   0.45585
     Eigenvalues ---    0.45585   0.46370   0.46371   0.47342   0.48081
     Eigenvalues ---    0.48168   0.48225   0.48384   0.49443   0.50529
     Eigenvalues ---    0.52467   0.52486   0.54129   0.54232
 RFO step:  Lambda=-6.54579160D-02 EMin= 7.57461127D-03
 Linear search not attempted -- first point.
 Maximum step size (   0.300) exceeded in Quadratic search.
    -- Step size scaled by   0.774
 Iteration  1 RMS(Cart)=  0.10549136 RMS(Int)=  0.00207322
 Iteration  2 RMS(Cart)=  0.00528852 RMS(Int)=  0.00007842
 Iteration  3 RMS(Cart)=  0.00000798 RMS(Int)=  0.00007836
 Iteration  4 RMS(Cart)=  0.00000000 RMS(Int)=  0.00007836
 ITry= 1 IFail=0 DXMaxC= 4.95D-01 DCOld= 1.00D+10 DXMaxT= 3.00D-01 DXLimC= 3.00D+00 Rises=F
 Variable       Old X    -DE/DX   Delta X   Delta X   Delta X     New X
                                 (Linear)    (Quad)   (Total)
    R1        2.76294  -0.00621   0.00000  -0.01128  -0.01125   2.75170
    R2        2.79698  -0.06439   0.00000  -0.12578  -0.12580   2.67117
    R3        2.82875  -0.03059   0.00000  -0.06032  -0.06032   2.76842
    R4        2.60849   0.01038   0.00000   0.01912   0.01915   2.62764
    R5        2.64437   0.00194   0.00000   0.00362   0.00363   2.64800
    R6        2.54110   0.00318   0.00000   0.00593   0.00592   2.54702
    R7        2.63385  -0.00500   0.00000  -0.00647  -0.00649   2.62736
    R8        2.55209  -0.00549   0.00000  -0.00849  -0.00853   2.54356
    R9        2.82521  -0.01312   0.00000  -0.02573  -0.02573   2.79947
   R10        2.65160  -0.01166   0.00000  -0.01821  -0.01822   2.63338
   R11        2.04497   0.00703   0.00000   0.01286   0.01286   2.05783
   R12        2.84125   0.00275   0.00000   0.00547   0.00546   2.84670
   R13        2.56736   0.01529   0.00000   0.02069   0.02064   2.58799
   R14        2.86386   0.00529   0.00000   0.01029   0.01028   2.87414
   R15        2.61853  -0.02675   0.00000  -0.03790  -0.03790   2.58062
   R16        2.61700  -0.03639   0.00000  -0.05142  -0.05142   2.56558
   R17        2.85184   0.00046   0.00000   0.00185   0.00183   2.85367
   R18        2.81826  -0.02467   0.00000  -0.04792  -0.04792   2.77034
   R19        2.87171   0.00247   0.00000   0.00366   0.00374   2.87545
   R20        2.62647  -0.03766   0.00000  -0.05409  -0.05409   2.57238
   R21        2.61532  -0.04082   0.00000  -0.05752  -0.05752   2.55780
   R22        2.60431  -0.02940   0.00000  -0.04065  -0.04065   2.56367
   R23        2.61761  -0.03014   0.00000  -0.04264  -0.04264   2.57497
   R24        2.79196  -0.06500   0.00000  -0.12609  -0.12610   2.66586
   R25        2.82586  -0.01333   0.00000  -0.02618  -0.02618   2.79969
   R26        2.55192  -0.00486   0.00000  -0.00774  -0.00776   2.54416
   R27        2.76053  -0.00643   0.00000  -0.01164  -0.01163   2.74891
   R28        2.09658  -0.00419   0.00000  -0.00826  -0.00826   2.08832
   R29        2.09678  -0.00463   0.00000  -0.00915  -0.00915   2.08763
   R30        2.08836  -0.00792   0.00000  -0.01546  -0.01546   2.07291
   R31        2.09671  -0.00482   0.00000  -0.00951  -0.00951   2.08720
   R32        2.08581  -0.00757   0.00000  -0.01471  -0.01471   2.07110
   R33        2.09673  -0.00398   0.00000  -0.00786  -0.00786   2.08887
   R34        2.66033   0.00036   0.00000  -0.00100  -0.00100   2.65933
   R35        2.04500   0.00689   0.00000   0.01262   0.01262   2.05762
   R36        2.60988   0.01067   0.00000   0.01964   0.01967   2.62954
   R37        2.64356   0.00209   0.00000   0.00384   0.00386   2.64742
   R38        2.54251   0.00230   0.00000   0.00489   0.00489   2.54740
   R39        2.63371  -0.00481   0.00000  -0.00620  -0.00621   2.62750
   R40        2.65156  -0.01150   0.00000  -0.01798  -0.01799   2.63357
   R41        2.04499   0.00703   0.00000   0.01287   0.01287   2.05786
   R42        2.65484  -0.01134   0.00000  -0.01789  -0.01788   2.63696
   R43        2.04521   0.00702   0.00000   0.01285   0.01285   2.05806
   R44        2.03278   0.00959   0.00000   0.01724   0.01724   2.05002
   R45        2.65501  -0.01120   0.00000  -0.01769  -0.01768   2.63734
   R46        2.03246   0.00966   0.00000   0.01734   0.01734   2.04980
   R47        2.66041   0.00045   0.00000  -0.00088  -0.00088   2.65953
   R48        2.04523   0.00705   0.00000   0.01290   0.01290   2.05813
   R49        2.04499   0.00692   0.00000   0.01266   0.01266   2.05765
    A1        1.79097   0.01273   0.00000   0.02621   0.02622   1.81719
    A2        2.23687  -0.00569   0.00000  -0.01145  -0.01146   2.22542
    A3        2.25442  -0.00706   0.00000  -0.01488  -0.01489   2.23954
    A4        1.85817  -0.00538   0.00000  -0.00973  -0.00968   1.84849
    A5        2.31605   0.01466   0.00000   0.03041   0.03037   2.34643
    A6        2.10869  -0.00928   0.00000  -0.02073  -0.02073   2.08796
    A7        1.96712  -0.01669   0.00000  -0.03413  -0.03412   1.93300
    A8        2.12244   0.01008   0.00000   0.02520   0.02519   2.14763
    A9        2.19362   0.00661   0.00000   0.00893   0.00893   2.20254
   A10        1.88594   0.00071   0.00000   0.00423   0.00415   1.89010
   A11        1.91957   0.00874   0.00000   0.01425   0.01420   1.93377
   A12        2.24772   0.01184   0.00000   0.03251   0.03251   2.28023
   A13        2.11060  -0.02063   0.00000  -0.04757  -0.04753   2.06307
   A14        2.06631  -0.00828   0.00000  -0.02081  -0.02084   2.04547
   A15        2.10849   0.00338   0.00000   0.00782   0.00783   2.11632
   A16        2.10838   0.00489   0.00000   0.01300   0.01301   2.12139
   A17        2.14960  -0.01541   0.00000  -0.03771  -0.03777   2.11183
   A18        2.22237   0.01703   0.00000   0.04199   0.04200   2.26436
   A19        1.90902  -0.00156   0.00000  -0.00338  -0.00341   1.90560
   A20        1.77097   0.00160   0.00000   0.01071   0.01062   1.78159
   A21        1.90934   0.00437   0.00000   0.01968   0.01969   1.92903
   A22        1.98406   0.00187   0.00000   0.01050   0.01036   1.99441
   A23        1.92351  -0.00007   0.00000  -0.00146  -0.00184   1.92167
   A24        1.93327   0.00128   0.00000   0.00459   0.00454   1.93781
   A25        1.93625  -0.00809   0.00000  -0.03919  -0.03919   1.89706
   A26        1.91969  -0.00237   0.00000  -0.00513  -0.00514   1.91456
   A27        2.20091   0.01624   0.00000   0.04060   0.04059   2.24151
   A28        2.14765  -0.01398   0.00000  -0.03580  -0.03575   2.11190
   A29        1.79718  -0.00003   0.00000  -0.00518  -0.00524   1.79194
   A30        1.88948  -0.00022   0.00000   0.00080   0.00086   1.89034
   A31        1.98838   0.00149   0.00000   0.00803   0.00801   1.99638
   A32        1.89171  -0.00002   0.00000   0.00071   0.00077   1.89248
   A33        1.98692   0.00125   0.00000   0.00794   0.00791   1.99483
   A34        1.90456  -0.00240   0.00000  -0.01208  -0.01208   1.89248
   A35        1.77178   0.00401   0.00000   0.01711   0.01697   1.78875
   A36        2.01917  -0.00061   0.00000   0.00343   0.00309   2.02226
   A37        1.89461   0.00399   0.00000   0.01655   0.01674   1.91135
   A38        1.91457   0.00310   0.00000   0.01470   0.01451   1.92908
   A39        1.94927  -0.00428   0.00000  -0.01846  -0.01861   1.93065
   A40        1.91157  -0.00574   0.00000  -0.03079  -0.03077   1.88079
   A41        2.23927   0.01096   0.00000   0.03061   0.03062   2.26989
   A42        1.92029   0.00940   0.00000   0.01568   0.01565   1.93594
   A43        2.12025  -0.02037   0.00000  -0.04653  -0.04651   2.07374
   A44        2.22275  -0.00913   0.00000  -0.01992  -0.01993   2.20283
   A45        2.26293  -0.00305   0.00000  -0.00481  -0.00482   2.25811
   A46        1.79492   0.01216   0.00000   0.02454   0.02454   1.81946
   A47        1.90049   0.00232   0.00000   0.00909   0.00907   1.90956
   A48        1.91345   0.00580   0.00000   0.01900   0.01900   1.93245
   A49        1.95671  -0.00628   0.00000  -0.02183  -0.02175   1.93496
   A50        1.90303  -0.00369   0.00000  -0.01216  -0.01226   1.89078
   A51        1.87219   0.00287   0.00000   0.01155   0.01160   1.88379
   A52        1.91685  -0.00109   0.00000  -0.00581  -0.00573   1.91112
   A53        1.91786   0.00625   0.00000   0.01998   0.01999   1.93785
   A54        1.95789  -0.00560   0.00000  -0.01936  -0.01930   1.93859
   A55        1.89676   0.00111   0.00000   0.00538   0.00537   1.90213
   A56        1.92920  -0.00215   0.00000  -0.01019  -0.01012   1.91908
   A57        1.90072  -0.00350   0.00000  -0.01180  -0.01186   1.88886
   A58        1.85954   0.00380   0.00000   0.01592   0.01596   1.87550
   A59        2.09934   0.00384   0.00000   0.00780   0.00779   2.10713
   A60        2.09161  -0.00292   0.00000  -0.00732  -0.00731   2.08429
   A61        2.09224  -0.00093   0.00000  -0.00048  -0.00048   2.09177
   A62        1.85609  -0.00505   0.00000  -0.00899  -0.00896   1.84713
   A63        2.31742   0.01444   0.00000   0.02986   0.02983   2.34725
   A64        2.10885  -0.00940   0.00000  -0.02106  -0.02105   2.08779
   A65        1.96771  -0.01662   0.00000  -0.03393  -0.03391   1.93380
   A66        2.12208   0.01000   0.00000   0.02501   0.02500   2.14708
   A67        2.19339   0.00662   0.00000   0.00892   0.00891   2.20230
   A68        1.88516   0.00011   0.00000   0.00265   0.00262   1.88778
   A69        2.06627  -0.00819   0.00000  -0.02057  -0.02059   2.04568
   A70        2.10850   0.00335   0.00000   0.00774   0.00775   2.11625
   A71        2.10842   0.00484   0.00000   0.01283   0.01284   2.12126
   A72        2.10261   0.00565   0.00000   0.01259   0.01260   2.11521
   A73        2.09009  -0.00241   0.00000  -0.00487  -0.00488   2.08521
   A74        2.09048  -0.00324   0.00000  -0.00771  -0.00772   2.08276
   A75        2.06697  -0.00202   0.00000  -0.00406  -0.00403   2.06293
   A76        2.13500  -0.00119   0.00000  -0.00552  -0.00553   2.12946
   A77        2.08122   0.00321   0.00000   0.00958   0.00957   2.09079
   A78        2.06667  -0.00181   0.00000  -0.00347  -0.00344   2.06323
   A79        2.13590  -0.00231   0.00000  -0.00927  -0.00928   2.12662
   A80        2.08046   0.00412   0.00000   0.01280   0.01279   2.09324
   A81        2.10282   0.00551   0.00000   0.01219   0.01221   2.11503
   A82        2.09047  -0.00313   0.00000  -0.00739  -0.00739   2.08307
   A83        2.08987  -0.00238   0.00000  -0.00480  -0.00480   2.08507
   A84        2.09937   0.00388   0.00000   0.00788   0.00787   2.10724
   A85        2.09153  -0.00295   0.00000  -0.00739  -0.00739   2.08414
   A86        2.09224  -0.00093   0.00000  -0.00048  -0.00047   2.09177
    D1        0.05503  -0.00046   0.00000  -0.00463  -0.00465   0.05038
    D2       -3.11231  -0.00067   0.00000  -0.00707  -0.00711  -3.11943
    D3       -3.12952  -0.00104   0.00000  -0.00770  -0.00774  -3.13726
    D4       -0.01368  -0.00124   0.00000  -0.01013  -0.01021  -0.02388
    D5       -0.07395   0.00084   0.00000   0.00932   0.00935  -0.06461
    D6        2.95630  -0.00114   0.00000  -0.00245  -0.00259   2.95371
    D7        3.11120   0.00137   0.00000   0.01230   0.01234   3.12355
    D8       -0.14173  -0.00061   0.00000   0.00052   0.00041  -0.14132
    D9       -0.44419  -0.00630   0.00000  -0.07016  -0.07022  -0.51440
   D10        2.61838  -0.00553   0.00000  -0.05421  -0.05419   2.56419
   D11        2.64333  -0.00656   0.00000  -0.07305  -0.07307   2.57026
   D12       -0.57730  -0.00579   0.00000  -0.05710  -0.05704  -0.63434
   D13       -0.02080   0.00037   0.00000  -0.00036  -0.00037  -0.02116
   D14        3.12584   0.00038   0.00000   0.00016   0.00015   3.12599
   D15       -3.14035   0.00012   0.00000   0.00083   0.00077  -3.13958
   D16        0.00628   0.00014   0.00000   0.00135   0.00129   0.00757
   D17       -3.12038  -0.00013   0.00000  -0.00026  -0.00019  -3.12057
   D18        0.01789  -0.00005   0.00000   0.00036   0.00041   0.01830
   D19       -0.00755  -0.00025   0.00000  -0.00270  -0.00265  -0.01020
   D20        3.13072  -0.00016   0.00000  -0.00208  -0.00205   3.12867
   D21       -0.02752   0.00132   0.00000   0.00862   0.00840  -0.01912
   D22        3.10879   0.00131   0.00000   0.00812   0.00792   3.11670
   D23       -0.00152   0.00008   0.00000   0.00090   0.00094  -0.00058
   D24        3.13891  -0.00008   0.00000  -0.00068  -0.00067   3.13825
   D25       -3.13738   0.00016   0.00000   0.00161   0.00165  -3.13573
   D26        0.00304   0.00000   0.00000   0.00003   0.00005   0.00309
   D27        0.06445  -0.00104   0.00000  -0.01056  -0.01062   0.05384
   D28       -2.97600  -0.00146   0.00000  -0.00542  -0.00569  -2.98169
   D29        2.10688  -0.00127   0.00000  -0.00670  -0.00676   2.10012
   D30       -0.04661   0.00089   0.00000   0.00549   0.00550  -0.04110
   D31       -2.09809  -0.00117   0.00000  -0.00605  -0.00601  -2.10410
   D32       -1.15674  -0.00153   0.00000  -0.01549  -0.01555  -1.17228
   D33        2.97296   0.00063   0.00000  -0.00330  -0.00328   2.96968
   D34        0.92148  -0.00144   0.00000  -0.01484  -0.01479   0.90669
   D35       -0.00174  -0.00019   0.00000  -0.00174  -0.00174  -0.00349
   D36        3.14136  -0.00021   0.00000  -0.00197  -0.00198   3.13939
   D37        3.14102  -0.00002   0.00000  -0.00015  -0.00013   3.14089
   D38        0.00094  -0.00005   0.00000  -0.00038  -0.00036   0.00057
   D39       -2.76182   0.00170   0.00000   0.01620   0.01584  -2.74598
   D40        1.48924  -0.00077   0.00000   0.00466   0.00431   1.49355
   D41       -0.68575   0.00510   0.00000   0.03321   0.03304  -0.65272
   D42        0.44637   0.00015   0.00000   0.00055   0.00053   0.44690
   D43       -1.58575  -0.00232   0.00000  -0.01098  -0.01101  -1.59676
   D44        2.52243   0.00355   0.00000   0.01756   0.01773   2.54016
   D45       -3.13014  -0.00221   0.00000  -0.02622  -0.02660   3.12644
   D46       -0.16989  -0.00474   0.00000  -0.03286  -0.03318  -0.20307
   D47       -0.05867  -0.00219   0.00000  -0.01373  -0.01366  -0.07233
   D48        2.90159  -0.00473   0.00000  -0.02036  -0.02024   2.88135
   D49       -0.64572   0.00143   0.00000   0.01508   0.01503  -0.63069
   D50        1.35505   0.00130   0.00000   0.01378   0.01379   1.36884
   D51       -2.80606  -0.00094   0.00000   0.00423   0.00424  -2.80182
   D52        1.37601   0.00719   0.00000   0.04235   0.04225   1.41826
   D53       -2.90641   0.00707   0.00000   0.04105   0.04102  -2.86539
   D54       -0.78434   0.00482   0.00000   0.03149   0.03147  -0.75287
   D55       -2.75775  -0.00226   0.00000  -0.00533  -0.00542  -2.76317
   D56       -0.75699  -0.00238   0.00000  -0.00663  -0.00666  -0.76364
   D57        1.36509  -0.00463   0.00000  -0.01619  -0.01621   1.34888
   D58       -0.35255   0.00276   0.00000   0.02015   0.02021  -0.33234
   D59       -2.42367  -0.00335   0.00000  -0.01070  -0.01063  -2.43430
   D60        1.70317   0.00149   0.00000   0.01434   0.01456   1.71773
   D61        2.96377   0.00151   0.00000   0.01720   0.01706   2.98084
   D62        0.89265  -0.00461   0.00000  -0.01365  -0.01378   0.87887
   D63       -1.26369   0.00024   0.00000   0.01139   0.01141  -1.25228
   D64       -0.73681  -0.00480   0.00000  -0.05603  -0.05601  -0.79282
   D65        2.49554  -0.00486   0.00000  -0.05370  -0.05370   2.44184
   D66        2.20118  -0.00596   0.00000  -0.05908  -0.05908   2.14211
   D67       -0.84966  -0.00602   0.00000  -0.05674  -0.05676  -0.90642
   D68        0.61156  -0.00207   0.00000  -0.02124  -0.02128   0.59028
   D69        2.75618   0.00093   0.00000  -0.00074  -0.00061   2.75557
   D70       -1.40424  -0.00705   0.00000  -0.04187  -0.04174  -1.44598
   D71       -1.38759  -0.00180   0.00000  -0.01999  -0.02009  -1.40769
   D72        0.75702   0.00120   0.00000   0.00051   0.00058   0.75760
   D73        2.87979  -0.00678   0.00000  -0.04062  -0.04056   2.83924
   D74        2.77287   0.00046   0.00000  -0.01032  -0.01043   2.76244
   D75       -1.36570   0.00346   0.00000   0.01018   0.01024  -1.35546
   D76        0.75707  -0.00452   0.00000  -0.03095  -0.03089   0.72618
   D77       -0.04970  -0.00115   0.00000  -0.00547  -0.00550  -0.05520
   D78        3.02027  -0.00148   0.00000  -0.00799  -0.00805   3.01222
   D79       -3.10298   0.00007   0.00000   0.00029   0.00029  -3.10270
   D80       -0.03302  -0.00026   0.00000  -0.00224  -0.00227  -0.03529
   D81       -2.09001  -0.00107   0.00000  -0.00713  -0.00707  -2.09708
   D82        2.11250  -0.00140   0.00000  -0.00905  -0.00912   2.10338
   D83       -0.02120   0.00016   0.00000  -0.00025  -0.00023  -0.02143
   D84        0.95427  -0.00086   0.00000  -0.01014  -0.01008   0.94419
   D85       -1.12641  -0.00119   0.00000  -0.01206  -0.01213  -1.13854
   D86        3.02308   0.00037   0.00000  -0.00326  -0.00325   3.01983
   D87        0.03001  -0.00002   0.00000  -0.00071  -0.00074   0.02927
   D88       -3.03034  -0.00062   0.00000   0.00030   0.00019  -3.03015
   D89        3.09093  -0.00029   0.00000   0.00076   0.00077   3.09170
   D90       -0.09556  -0.00097   0.00000  -0.00493  -0.00499  -0.10055
   D91        0.02329   0.00038   0.00000   0.00420   0.00425   0.02755
   D92        3.11999  -0.00030   0.00000  -0.00149  -0.00151   3.11848
   D93        0.00030   0.00004   0.00000   0.00027   0.00027   0.00057
   D94       -3.13813   0.00001   0.00000   0.00013   0.00015  -3.13799
   D95        3.14038   0.00006   0.00000   0.00050   0.00050   3.14087
   D96        0.00194   0.00004   0.00000   0.00036   0.00037   0.00232
   D97       -0.00705  -0.00025   0.00000  -0.00470  -0.00459  -0.01164
   D98        3.12909  -0.00002   0.00000  -0.00350  -0.00341   3.12568
   D99       -3.11027  -0.00040   0.00000  -0.00138  -0.00139  -3.11166
   D100       0.02587  -0.00017   0.00000  -0.00018  -0.00022   0.02566
   D101      -3.11752   0.00072   0.00000   0.00564   0.00569  -3.11183
   D102       0.00527   0.00115   0.00000   0.00983   0.00984   0.01511
   D103      -0.02611   0.00018   0.00000  -0.00022  -0.00020  -0.02631
   D104       3.09668   0.00060   0.00000   0.00397   0.00395   3.10063
   D105      -0.01448   0.00059   0.00000   0.00424   0.00420  -0.01027
   D106       3.13283   0.00034   0.00000   0.00293   0.00293   3.13576
   D107      -0.00815   0.00015   0.00000   0.00083   0.00086  -0.00729
   D108       3.13750  -0.00008   0.00000  -0.00080  -0.00079   3.13671
   D109       3.12725   0.00033   0.00000   0.00207   0.00210   3.12935
   D110      -0.01028   0.00010   0.00000   0.00043   0.00045  -0.00983
   D111      -0.00839  -0.00014   0.00000  -0.00110  -0.00110  -0.00949
   D112      -3.13928  -0.00028   0.00000  -0.00235  -0.00235   3.14155
   D113       3.12915   0.00008   0.00000   0.00052   0.00054   3.12969
   D114      -0.00174  -0.00005   0.00000  -0.00072  -0.00071  -0.00245
   D115       0.00429   0.00022   0.00000   0.00203   0.00205   0.00634
   D116      -3.13409   0.00015   0.00000   0.00145   0.00149  -3.13259
   D117      -3.14046   0.00024   0.00000   0.00217   0.00218  -3.13829
   D118       0.00435   0.00017   0.00000   0.00160   0.00162   0.00597
   D119       0.00959   0.00013   0.00000   0.00062   0.00063   0.01022
   D120      -3.13999   0.00024   0.00000   0.00214   0.00215  -3.13785
   D121      -3.11381  -0.00022   0.00000  -0.00320  -0.00320  -3.11701
   D122       0.01979  -0.00010   0.00000  -0.00167  -0.00168   0.01811
   D123       0.00752   0.00004   0.00000   0.00045   0.00044   0.00795
   D124       3.13840   0.00016   0.00000   0.00165   0.00165   3.14005
   D125      -3.12608  -0.00007   0.00000  -0.00107  -0.00107  -3.12716
   D126       0.00480   0.00005   0.00000   0.00013   0.00014   0.00494
         Item               Value     Threshold  Converged?
 Maximum Force            0.065002     0.000450     NO 
 RMS     Force            0.009756     0.000300     NO 
 Maximum Displacement     0.495322     0.001800     NO 
 RMS     Displacement     0.104658     0.001200     NO 
 Predicted change in Energy=-3.554256D-02
 Lowest energy point so far.  Saving SCF results.
 GradGradGradGradGradGradGradGradGradGradGradGradGradGradGradGradGradGrad

 Leave Link  103 at Wed Aug 28 19:31:46 2019, MaxMem=   536870912 cpu:         1.6
 (Enter /pbs_home/pkowalski/g09d01/g09/l202.exe)
                          Input orientation:                          
 ---------------------------------------------------------------------
 Center     Atomic      Atomic             Coordinates (Angstroms)
 Number     Number       Type             X           Y           Z
 ---------------------------------------------------------------------
      1          6           0       -1.828203   -0.270260   -0.675513
      2          6           0       -3.101958    0.314279   -1.070726
      3          6           0       -3.908856   -0.752097   -1.451787
      4          8           0       -3.239439   -1.917542   -1.350542
      5          6           0       -1.988522   -1.651221   -0.931042
      6          6           0       -5.222027   -0.594030   -1.880322
      7          6           0       -0.638150    0.430980   -0.187433
      8          6           0       -0.335473    1.841042   -0.622613
      9          6           0        0.304846    0.027938    0.720237
     10          6           0        1.164361    1.931781   -0.387042
     11          6           0        1.354895    1.102214    0.874249
     12          9           0       -0.990486    2.738290    0.171609
     13          9           0       -0.641696    2.102852   -1.919106
     14          9           0        1.797496    1.303329   -1.415232
     15          9           0        1.640836    3.195651   -0.299593
     16          9           0        2.636620    0.667828    0.968846
     17          9           0        1.085309    1.846475    1.983356
     18          6           0       -0.831172   -1.513006    2.428400
     19          6           0        0.262804   -1.122544    1.627858
     20          6           0       -2.151958   -0.869076    2.617644
     21          1           0       -2.285336   -0.611060    3.683881
     22          1           0       -2.966686   -1.553766    2.321260
     23          1           0       -2.222024    0.057440    2.034614
     24          6           0       -0.997372   -2.752183   -0.941110
     25          1           0       -1.258796   -3.527656   -0.199346
     26          1           0        0.013051   -2.374556   -0.747164
     27          1           0       -0.989955   -3.220194   -1.942497
     28          6           0       -5.727403    0.704039   -1.919285
     29          6           0        1.324324   -2.046029    1.997159
     30          6           0        0.767621   -2.908150    2.936885
     31          8           0       -0.518509   -2.585538    3.179713
     32          6           0        1.475732   -3.953436    3.519297
     33          6           0       -4.930429    1.797865   -1.533605
     34          6           0       -3.615438    1.617676   -1.102872
     35          1           0       -3.024083    2.476235   -0.802840
     36          1           0       -6.751088    0.869726   -2.251247
     37          1           0       -5.347261    2.803399   -1.568835
     38          1           0       -5.827104   -1.450084   -2.175085
     39          6           0        2.648096   -2.237432    1.580435
     40          6           0        3.376551   -3.279945    2.155125
     41          6           0        2.799123   -4.127714    3.118731
     42          1           0        4.408426   -3.443255    1.847335
     43          1           0        3.387008   -4.935376    3.551969
     44          1           0        1.012506   -4.608448    4.255665
     45          1           0        3.105977   -1.610486    0.822891
 ---------------------------------------------------------------------
                    Distance matrix (angstroms):
                    1          2          3          4          5
     1  C    0.000000
     2  C    1.456136   0.000000
     3  C    2.272419   1.390485   0.000000
     4  O    2.271737   2.253491   1.347825   0.000000
     5  C    1.413524   2.263281   2.183411   1.345995   0.000000
     6  C    3.615859   2.444415   1.390340   2.441927   3.531903
     7  C    1.464986   2.619957   3.700781   3.692571   2.590756
     8  C    2.586240   3.191434   4.492323   4.805190   3.876029
     9  C    2.566503   3.859515   4.804314   4.542574   3.287223
    10  C    3.726613   4.613591   5.837330   5.927823   4.803593
    11  C    3.797046   4.926186   6.046155   5.930981   4.692432
    12  F    3.235856   3.446381   4.830642   5.389945   4.634622
    13  F    2.930185   3.157789   4.363881   4.820281   4.108926
    14  F    4.021077   5.010145   6.065358   5.979040   4.826773
    15  F    4.918139   5.602772   6.907340   7.146071   6.087950
    16  F    4.849595   6.100502   7.121721   6.825817   5.511760
    17  F    4.476461   5.404466   6.595035   6.632206   5.493272
    18  C    3.488948   4.554044   5.010686   4.499311   3.555898
    19  C    3.225557   4.546256   5.198481   4.665683   3.449049
    20  C    3.362778   3.988346   4.434033   4.245986   3.637532
    21  H    4.396524   4.912170   5.388024   5.287970   4.739995
    22  H    3.453140   3.874721   3.970673   3.699846   3.397613
    23  H    2.758128   3.237806   3.956735   4.049071   3.430621
    24  C    2.630734   3.721461   3.569016   2.427165   1.481418
    25  H    3.340896   4.349369   4.036726   2.800119   2.142169
    26  H    2.797036   4.127688   4.302351   3.339404   2.136193
    27  H    3.318135   4.208686   3.853867   2.665989   2.117039
    28  C    4.207135   2.786561   2.376131   3.658704   4.528035
    29  C    4.498328   5.880047   6.399662   5.661409   4.439052
    30  C    5.171670   6.435731   6.765977   5.951459   4.912947
    31  O    4.683863   5.757549   6.025509   5.326621   4.464549
    32  C    6.486771   7.761247   7.997127   7.077644   6.091533
    33  C    3.825868   2.399706   2.748201   4.086221   4.573192
    34  C    2.634606   1.401263   2.413226   3.563773   3.655416
    35  H    2.998263   2.179882   3.409705   4.433017   4.257313
    36  H    5.293138   3.875346   3.368639   4.572943   5.547986
    37  H    4.757013   3.388985   3.837220   5.174732   5.615295
    38  H    4.430791   3.429140   2.165645   2.755793   4.040150
    39  C    5.384823   6.826640   7.375244   6.584530   5.305600
    40  C    6.645312   8.080572   8.513342   7.610334   6.400092
    41  C    7.119577   8.491502   8.790985   7.830932   6.742049
    42  H    7.438292   8.890445   9.343646   8.428764   7.200813
    43  H    8.175165   9.541219   9.786064   8.777912   7.731713
    44  H    7.155837   8.338615   8.465593   7.533231   6.682312
    45  H    5.327997   6.769709   7.424209   6.714343   5.388122
                    6          7          8          9         10
     6  C    0.000000
     7  C    4.992839   0.000000
     8  C    5.602661   1.506410   0.000000
     9  C    6.139714   1.369507   2.345337   0.000000
    10  C    7.028198   2.353996   1.520931   2.364202   0.000000
    11  C    7.329448   2.355834   2.375671   1.510096   1.521624
    12  F    5.763742   2.361511   1.365608   3.053668   2.367681
    13  F    5.315459   2.407044   1.357649   3.488172   2.374517
    14  F    7.286287   2.863714   2.338148   2.900837   1.361245
    15  F    7.997454   3.584657   2.417665   3.585991   1.353530
    16  F    8.453897   3.480977   3.569666   2.430727   2.367183
    17  F    7.788875   3.112277   2.968119   2.347695   2.373250
    18  C    6.220065   3.264800   4.561144   2.565710   4.876005
    19  C    6.532230   2.553515   3.769006   1.465999   3.768492
    20  C    5.452768   3.442414   4.598220   3.231203   5.279291
    21  H    6.291645   4.334298   5.325473   3.987549   5.910910
    22  H    4.864253   3.956619   5.207149   3.970893   6.045618
    23  H    4.975054   2.754211   3.714992   2.848426   4.565651
    24  C    4.836058   3.290835   4.651588   3.490690   5.188410
    25  H    5.209515   4.007011   5.463936   3.991598   5.975983
    26  H    5.644498   2.934006   4.231814   2.830263   4.472108
    27  H    4.981068   4.066336   5.271295   4.395114   5.796841
    28  C    1.393523   5.382784   5.661010   6.619080   7.165998
    29  C    7.745830   3.841786   4.972671   2.640304   4.640364
    30  C    8.027236   4.784071   6.036693   3.707870   5.884796
    31  O    7.189794   4.522318   5.838304   3.682009   5.996663
    32  C    9.235880   6.118125   7.349277   5.005702   7.070518
    33  C    2.434420   4.701511   4.684590   5.968295   6.203145
    34  C    2.842042   3.333244   3.322455   4.606476   4.843300
    35  H    3.926634   3.202260   2.768497   4.404054   4.244100
    36  H    2.148998   6.466826   6.689994   7.702243   8.201071
    37  H    3.413976   5.450905   5.190325   6.699951   6.675146
    38  H    1.088959   5.866379   6.587843   6.940335   7.969610
    39  C    8.753082   4.587504   5.512628   3.370855   4.843013
    40  C    9.870893   5.947804   6.907928   4.736704   6.206327
    41  C   10.090407   6.597519   7.710344   5.407738   7.188906
    42  H   10.712569   6.679663   7.518578   5.491711   6.663888
    43  H   11.066732   7.680026   8.786572   6.492527   8.222762
    44  H    9.624723   6.918209   8.198205   5.873338   8.021994
    45  H    8.814545   4.382559   5.083907   3.246737   4.216807
                   11         12         13         14         15
    11  C    0.000000
    12  F    2.944701   0.000000
    13  F    3.576379   2.212809   0.000000
    14  F    2.340527   3.514260   2.615872   0.000000
    15  F    2.417054   2.712022   3.004494   2.202289   0.000000
    16  F    1.356635   4.251858   4.598578   2.606112   2.998402
    17  F    1.362615   2.895978   4.275218   3.514629   2.709381
    18  C    3.746151   4.815807   5.657839   5.441980   5.976974
    19  C    2.590393   4.312475   4.878756   4.183364   4.925531
    20  C    4.384453   4.510565   5.629862   6.048274   6.278341
    21  H    4.907200   5.023030   6.438969   6.807007   6.765644
    22  H    5.274859   5.191157   6.062767   6.694908   7.117240
    23  H    3.902864   3.489187   4.723669   5.441527   5.497142
    24  C    4.866730   5.602097   4.965314   4.948056   6.538227
    25  H    5.423991   6.282649   5.919544   5.844460   7.322621
    26  H    4.064167   5.290787   4.674327   4.142149   5.820414
    27  H    5.667062   6.322419   5.334478   5.339490   7.126238
    28  C    7.623734   5.563128   5.274570   7.565535   7.944965
    29  C    3.342648   5.619670   6.034533   4.804842   5.731533
    30  C    4.547788   6.528397   7.118775   6.143136   6.963741
    31  O    4.735432   6.133074   6.927780   6.449859   7.084525
    32  C    5.707055   7.878353   8.410610   7.217111   8.106827
    33  C    6.766608   4.394918   4.316810   6.747114   6.830674
    34  C    5.373911   3.125772   3.121662   5.431044   5.546501
    35  H    4.886309   2.270185   2.657298   4.999836   4.746818
    36  H    8.690785   6.522753   6.241441   8.600304   8.924308
    37  H    7.333593   4.692001   4.770303   7.302147   7.113250
    38  H    8.209371   6.814860   6.291052   8.142063   8.992800
    39  C    3.650247   6.323123   6.473607   4.715351   5.836735
    40  C    4.993100   7.695746   7.856219   6.020570   7.139447
    41  C    5.871595   8.377868   8.720034   7.145369   8.164450
    42  H    5.561675   8.376622   8.393397   6.323872   7.506259
    43  H    6.910293   9.459093   9.782626   8.131487   9.165002
    44  H    6.645514   8.640952   9.268534   8.229483   9.058098
    45  H    3.229189   6.009744   5.945795   3.900210   5.148356
                   16         17         18         19         20
    16  F    0.000000
    17  F    2.196589   0.000000
    18  C    4.348783   3.893209   0.000000
    19  C    3.045444   3.101285   1.410713   0.000000
    20  C    5.292550   4.272755   1.481531   2.622022   0.000000
    21  H    5.764774   4.504721   2.122341   3.313889   1.105089
    22  H    6.177503   5.300423   2.138588   3.331121   1.104729
    23  H    5.011472   3.760548   2.134440   2.780680   1.096935
    24  C    5.343248   5.834185   3.593992   3.292926   4.188543
    25  H    5.843032   6.256221   3.338671   3.382085   3.975074
    26  H    4.368513   5.140290   3.396938   2.696412   4.275005
    27  H    6.061739   6.737224   4.695151   4.326312   5.260503
    28  C    8.848700   7.934029   6.913084   7.197306   5.986838
    29  C    3.185054   3.899860   2.261912   1.454659   3.722198
    30  C    4.489315   4.859691   2.181999   2.270854   3.575426
    31  O    5.042535   4.862740   1.346311   2.271355   2.435224
    32  C    5.404493   6.012530   3.530944   3.614234   4.846276
    33  C    8.049812   6.968535   6.592666   6.744873   5.662627
    34  C    6.654506   5.627982   5.479341   5.477815   4.708285
    35  H    6.201030   5.004657   5.582456   5.446387   4.863273
    36  H    9.926673   8.960750   7.913401   8.259013   6.919649
    37  H    8.645394   7.410244   7.416488   7.556765   6.420564
    38  H    9.273860   8.714436   6.793774   7.187255   6.067497
    39  C    2.968958   4.391235   3.653648   2.633409   5.097913
    40  C    4.188039   5.617782   4.571836   3.824632   6.049018
    41  C    5.257911   6.318003   4.526842   4.205551   5.948362
    42  H    4.562021   6.248427   5.613990   4.756054   7.089316
    43  H    6.215424   7.331566   5.546897   5.291553   6.934544
    44  H    6.424952   6.843589   4.039778   4.429328   5.165254
    45  H    2.330732   4.168975   4.253034   2.994944   5.605061
                   21         22         23         24         25
    21  H    0.000000
    22  H    1.791555   0.000000
    23  H    1.780725   1.797964   0.000000
    24  C    5.256786   3.994679   4.271848   0.000000
    25  H    4.963846   3.628579   4.332585   1.104498   0.000000
    26  H    5.294021   4.355199   4.318385   1.095979   1.802037
    27  H    6.335750   4.986389   5.298896   1.105380   1.790359
    28  C    6.706175   5.540890   5.323447   5.939317   6.390139
    29  C    4.234833   4.331297   4.123417   3.810820   3.700319
    30  C    3.892964   4.019751   4.306598   4.263610   3.784983
    31  O    2.697114   2.791964   3.346423   4.151899   3.585199
    32  C    5.034302   5.189295   5.653743   5.239703   4.635433
    33  C    6.326262   5.472632   4.805905   6.043420   6.604718
    34  C    5.445130   4.712070   3.770909   5.096676   5.731017
    35  H    5.496162   5.099432   3.813793   5.609192   6.287062
    36  H    7.573732   6.411150   6.288151   6.923867   7.328884
    37  H    6.973158   6.307524   5.503839   7.083789   7.659850
    38  H    6.897504   5.330090   5.743762   5.152133   5.393449
    39  C    5.604313   5.704560   5.402850   4.462353   4.482867
    40  C    6.443369   6.576013   6.518949   5.384831   5.204934
    41  C    6.207896   6.364410   6.625914   5.726061   5.276022
    42  H    7.496711   7.628044   7.500187   6.121736   6.026062
    43  H    7.133905   7.302011   7.661058   6.646569   6.134944
    44  H    5.213617   5.376520   6.096373   5.872972   5.116058
    45  H    6.184688   6.255043   5.712953   4.610059   4.875628
                   26         27         28         29         30
    26  H    0.000000
    27  H    1.774808   0.000000
    28  C    6.618491   6.151712   0.000000
    29  C    3.059196   4.717568   8.522222   0.000000
    30  C    3.798198   5.195653   8.877816   1.391494   0.000000
    31  O    3.968303   5.182865   7.997104   2.255114   1.348026
    32  C    4.778597   6.037255  10.156545   2.445001   1.390414
    33  C    6.516562   6.393390   1.407256   8.146395   8.637107
    34  C    5.406512   5.568044   2.441651   6.887247   7.484246
    35  H    5.723413   6.155145   3.419805   6.870190   7.573253
    36  H    7.651223   7.072018   1.088845   9.579294   9.885345
    37  H    7.497953   7.443750   2.162091   8.985728   9.503424
    38  H    6.082846   5.156103   2.171548   8.300945   8.470453
    39  C    3.518520   5.158709   9.541974   1.400952   2.413712
    40  C    4.533889   5.988360  10.740341   2.399820   2.748799
    41  C    5.077490   6.387232  11.019487   2.786820   2.376427
    42  H    5.214678   6.599628  11.581127   3.389155   3.837828
    43  H    6.035224   7.231100  12.033707   3.875619   3.368852
    44  H    5.569334   6.659903  10.572554   3.429879   2.165678
    45  H    3.551770   5.197614   9.534419   2.177818   3.408931
                   31         32         33         34         35
    31  O    0.000000
    32  C    2.442020   0.000000
    33  C    7.803500   9.982393   0.000000
    34  C    6.752666   8.849957   1.395421   0.000000
    35  H    6.910874   8.959346   2.151362   1.084824   0.000000
    36  H    8.959867  11.146419   2.165930   3.422061   4.309214
    37  H    8.654836  10.867251   1.089078   2.149947   2.467983
    38  H    7.625241   9.592923   3.429969   3.930936   5.015572
    39  C    3.564584   2.842234   9.133176   7.829039   7.750631
    40  C    4.086989   2.434680  10.411378   9.137239   9.102268
    41  C    3.659059   1.393625  10.793641   9.590517   9.638495
    42  H    5.175481   3.414153  11.230062   9.934743   9.864379
    43  H    4.573115   2.149011  11.848179  10.660407  10.723732
    44  H    2.755693   1.088970  10.482126   9.428489   9.595585
    45  H    4.431956   3.926540   9.041777   7.701104   7.544662
                   36         37         38         39         40
    36  H    0.000000
    37  H    2.485058   0.000000
    38  H    2.498212   4.323182   0.000000
    39  C   10.615125   9.962611   9.303379   0.000000
    40  C   11.798516  11.268533  10.334717   1.395618   0.000000
    41  C   12.042326  11.678063  10.469288   2.441788   1.407363
    42  H   12.646538  12.077430  11.176702   2.150350   1.089115
    43  H   13.044444  12.743576  11.395011   3.422256   2.166041
    44  H   11.516236  11.371319   9.905053   3.931123   3.430145
    45  H   10.619017   9.831580   9.424093   1.084707   2.152940
                   41         42         43         44         45
    41  C    0.000000
    42  H    2.162126   0.000000
    43  H    1.088863   2.485055   0.000000
    44  H    2.171572   4.323193   2.498065   0.000000
    45  H    3.420742   2.470810   4.310654   5.015409   0.000000
 Stoichiometry    C23H14F6O2
 Framework group  C1[X(C23H14F6O2)]
 Deg. of freedom   129
 Full point group                 C1      NOp   1
 RotChk:  IX=0 Diff= 2.36D-02
 Largest Abelian subgroup         C1      NOp   1
 Largest concise Abelian subgroup C1      NOp   1
                         Standard orientation:                         
 ---------------------------------------------------------------------
 Center     Atomic      Atomic             Coordinates (Angstroms)
 Number     Number       Type             X           Y           Z
 ---------------------------------------------------------------------
      1          6           0       -1.511793   -0.561980   -0.439906
      2          6           0       -2.913523   -0.747181   -0.091789
      3          6           0       -3.263322   -2.003505   -0.574221
      4          8           0       -2.219708   -2.581965   -1.201028
      5          6           0       -1.181031   -1.726471   -1.169705
      6          6           0       -4.531973   -2.550045   -0.416542
      7          6           0       -0.666685    0.599099   -0.150300
      8          6           0       -1.257428    1.980437   -0.039840
      9          6           0        0.673967    0.659866    0.122662
     10          6           0       -0.052910    2.865176   -0.321982
     11          6           0        1.085889    2.097390    0.332985
     12          9           0       -1.718074    2.204373    1.226076
     13          9           0       -2.261652    2.229862   -0.918778
     14          9           0        0.158157    2.884102   -1.666630
     15          9           0       -0.184046    4.141668    0.108616
     16          9           0        2.276166    2.457418   -0.209305
     17          9           0        1.139483    2.364802    1.668028
     18          6           0        1.349284   -1.507052    1.319024
     19          6           0        1.592605   -0.441202    0.427469
     20          6           0        0.187078   -1.766278    2.200507
     21          1           0        0.525406   -1.807405    3.251728
     22          1           0       -0.285938   -2.732585    1.949641
     23          1           0       -0.554618   -0.962573    2.115600
     24          6           0        0.019005   -2.052383   -1.974872
     25          1           0        0.530509   -2.947832   -1.579335
     26          1           0        0.715226   -1.206475   -2.004650
     27          1           0       -0.291831   -2.262813   -3.014567
     28          6           0       -5.476805   -1.781677    0.260812
     29          6           0        2.965067   -0.645786   -0.009025
     30          6           0        3.393710   -1.810829    0.619620
     31          8           0        2.420261   -2.318671    1.401712
     32          6           0        4.662405   -2.348810    0.434579
     33          6           0       -5.143625   -0.509560    0.761892
     34          6           0       -3.863166    0.019786    0.596309
     35          1           0       -3.628613    0.999347    0.999159
     36          1           0       -6.482595   -2.173780    0.403026
     37          1           0       -5.897078    0.072107    1.291100
     38          1           0       -4.775143   -3.536218   -0.809176
     39          6           0        3.822224    0.017724   -0.896552
     40          6           0        5.101008   -0.505229   -1.093984
     41          6           0        5.520349   -1.674320   -0.432130
     42          1           0        5.783844   -0.002204   -1.777264
     43          1           0        6.522511   -2.064176   -0.603322
     44          1           0        4.969441   -3.260439    0.944987
     45          1           0        3.512152    0.907112   -1.434541
 ---------------------------------------------------------------------
 Rotational constants (GHZ):      0.2216304      0.1275578      0.0946494
 Leave Link  202 at Wed Aug 28 19:31:46 2019, MaxMem=   536870912 cpu:         0.0
 (Enter /pbs_home/pkowalski/g09d01/g09/l301.exe)
 Basis read from rwf:  (5D, 7F)
 No pseudopotential information found on rwf file.
 There are   535 symmetry adapted cartesian basis functions of A   symmetry.
 There are   504 symmetry adapted basis functions of A   symmetry.
   504 basis functions,   873 primitive gaussians,   535 cartesian basis functions
   111 alpha electrons      111 beta electrons
       nuclear repulsion energy      3299.1222037665 Hartrees.
 IExCor= 1009 DFT=T Ex+Corr=PBE1PBE ExCW=0 ScaHFX=  0.250000
 ScaDFX=  0.750000  0.750000  1.000000  1.000000 ScalE2=  1.000000  1.000000
 IRadAn=      0 IRanWt=     -1 IRanGd=            0 ICorTp=0 IEmpDi=  4
 NAtoms=   45 NActive=   45 NUniq=   45 SFac= 1.00D+00 NAtFMM=   60 NAOKFM=F Big=F
 Integral buffers will be    131072 words long.
 Raffenetti 2 integral format.
 Two-electron integral symmetry is turned on.
 No density basis found on file   724.
 Leave Link  301 at Wed Aug 28 19:31:47 2019, MaxMem=   536870912 cpu:         1.0
 (Enter /pbs_home/pkowalski/g09d01/g09/l302.exe)
 NPDir=0 NMtPBC=     1 NCelOv=     1 NCel=       1 NClECP=     1 NCelD=      1
         NCelK=      1 NCelE2=     1 NClLst=     1 CellRange=     0.0.
 One-electron integrals computed using PRISM.
 NBasis=   504 RedAO= T EigKep=  2.46D-04  NBF=   504
 NBsUse=   504 1.00D-06 EigRej= -1.00D+00 NBFU=   504
 Precomputing XC quadrature grid using
 IXCGrd= 4 IRadAn=           0 IRanWt=          -1 IRanGd=           0 AccXCQ= 0.00D+00.
 Generated NRdTot=       0 NPtTot=           0 NUsed=           0 NTot=          32
 NSgBfM=   524   524   524   524   524 MxSgAt=    45 MxSgA2=    45.
 Leave Link  302 at Wed Aug 28 19:31:48 2019, MaxMem=   536870912 cpu:         9.7
 (Enter /pbs_home/pkowalski/g09d01/g09/l303.exe)
 DipDrv:  MaxL=1.
 Leave Link  303 at Wed Aug 28 19:31:48 2019, MaxMem=   536870912 cpu:         1.1
 (Enter /pbs_home/pkowalski/g09d01/g09/l401.exe)
 Initial guess from the checkpoint file:  "dae0097freq_open_pbe0_air.chk"
 B after Tr=     0.000000    0.000000    0.000000
         Rot=    0.999983    0.002186   -0.005281   -0.001022 Ang=   0.67 deg.
 Guess basis will be translated and rotated to current coordinates.
 JPrj=2 DoOrth=T DoCkMO=T.
 Generating alternative initial guess.
 ExpMin= 1.22D-01 ExpMax= 2.89D+03 ExpMxC= 4.35D+02 IAcc=1 IRadAn=         1 AccDes= 0.00D+00
 Harris functional with IExCor= 1009 and IRadAn=       1 diagonalized for initial guess.
 HarFok:  IExCor= 1009 AccDes= 0.00D+00 IRadAn=         1 IDoV= 1 UseB2=F ITyADJ=14
 ICtDFT=  3500011 ScaDFX=  1.000000  1.000000  1.000000  1.000000
 FoFCou: FMM=F IPFlag=           0 FMFlag=      100000 FMFlg1=           0
         NFxFlg=           0 DoJE=T BraDBF=F KetDBF=T FulRan=T
         wScrn=  0.000000 ICntrl=     500 IOpCl=  0 I1Cent=   200000004 NGrid=           0
         NMat0=    1 NMatS0=      1 NMatT0=    0 NMatD0=    1 NMtDS0=    0 NMtDT0=    0
 Petite list used in FoFCou.
 Harris En= -1631.63045142503    
 Leave Link  401 at Wed Aug 28 19:31:51 2019, MaxMem=   536870912 cpu:        25.8
 (Enter /pbs_home/pkowalski/g09d01/g09/l502.exe)
 Closed shell SCF:
 Using DIIS extrapolation, IDIIS=  1040.
 Integral symmetry usage will be decided dynamically.
 IVT=      885537 IEndB=      885537 NGot=   536870912 MDV=   536288776
 LenX=   536288776 LenY=   536002016
 Requested convergence on RMS density matrix=1.00D-08 within 128 cycles.
 Requested convergence on MAX density matrix=1.00D-06.
 Requested convergence on             energy=1.00D-06.
 No special actions if energy rises.
 Fock matrices will be formed incrementally for  20 cycles.
 Integral accuracy reduced to 1.0D-05 until final iterations.

 Cycle   1  Pass 0  IDiag  1:
 FoFJK:  IHMeth= 1 ICntrl=       0 DoSepK=F KAlg= 0 I1Cent=   0 FoldK=F
 IRaf= 750000000 NMat=   1 IRICut=       1 DoRegI=T DoRafI=F ISym2E= 0.
 FoFCou: FMM=F IPFlag=           0 FMFlag=      100000 FMFlg1=           0
         NFxFlg=           0 DoJE=F BraDBF=F KetDBF=F FulRan=T
         wScrn=  0.000000 ICntrl=       0 IOpCl=  0 I1Cent=           0 NGrid=           0
         NMat0=    1 NMatS0=      1 NMatT0=    0 NMatD0=    1 NMtDS0=    0 NMtDT0=    0
 Symmetry not used in FoFCou.
 E= -1631.39945140786    
 DIIS: error= 5.00D-03 at cycle   1 NSaved=   1.
 NSaved= 1 IEnMin= 1 EnMin= -1631.39945140786     IErMin= 1 ErrMin= 5.00D-03
 ErrMax= 5.00D-03  0.00D+00 EMaxC= 1.00D-01 BMatC= 2.70D-02 BMatP= 2.70D-02
 IDIUse=3 WtCom= 9.50D-01 WtEn= 5.00D-02
 Coeff-Com:  0.100D+01
 Coeff-En:   0.100D+01
 Coeff:      0.100D+01
 Gap=     0.526 Goal=   None    Shift=    0.000
 GapD=    0.526 DampG=2.000 DampE=1.000 DampFc=2.0000 IDamp=-1.
 RMSDP=7.45D-04 MaxDP=2.89D-02              OVMax= 2.90D-02

 Cycle   2  Pass 0  IDiag  1:
 RMSU=  7.45D-04    CP:  9.99D-01
 E= -1631.43605665548     Delta-E=       -0.036605247620 Rises=F Damp=F
 DIIS: error= 1.12D-03 at cycle   2 NSaved=   2.
 NSaved= 2 IEnMin= 2 EnMin= -1631.43605665548     IErMin= 2 ErrMin= 1.12D-03
 ErrMax= 1.12D-03  0.00D+00 EMaxC= 1.00D-01 BMatC= 1.42D-03 BMatP= 2.70D-02
 IDIUse=3 WtCom= 9.89D-01 WtEn= 1.12D-02
 Coeff-Com:  0.269D-01 0.973D+00
 Coeff-En:   0.000D+00 0.100D+01
 Coeff:      0.266D-01 0.973D+00
 Gap=     0.156 Goal=   None    Shift=    0.000
 RMSDP=2.05D-04 MaxDP=1.06D-02 DE=-3.66D-02 OVMax= 1.57D-02

 Cycle   3  Pass 0  IDiag  1:
 RMSU=  2.05D-04    CP:  9.99D-01  1.01D+00
 E= -1631.43540219052     Delta-E=        0.000654464959 Rises=F Damp=F
 DIIS: error= 2.19D-03 at cycle   3 NSaved=   3.
 NSaved= 3 IEnMin= 2 EnMin= -1631.43605665548     IErMin= 2 ErrMin= 1.12D-03
 ErrMax= 2.19D-03  0.00D+00 EMaxC= 1.00D-01 BMatC= 2.57D-03 BMatP= 1.42D-03
 IDIUse=3 WtCom= 1.76D-01 WtEn= 8.24D-01
 Coeff-Com: -0.340D-01 0.596D+00 0.438D+00
 Coeff-En:   0.000D+00 0.585D+00 0.415D+00
 Coeff:     -0.600D-02 0.587D+00 0.419D+00
 Gap=     0.156 Goal=   None    Shift=    0.000
 RMSDP=1.35D-04 MaxDP=6.23D-03 DE= 6.54D-04 OVMax= 1.04D-02

 Cycle   4  Pass 0  IDiag  1:
 RMSU=  6.06D-05    CP:  9.99D-01  1.04D+00  4.23D-01
 E= -1631.43767300041     Delta-E=       -0.002270809890 Rises=F Damp=F
 DIIS: error= 3.59D-04 at cycle   4 NSaved=   4.
 NSaved= 4 IEnMin= 4 EnMin= -1631.43767300041     IErMin= 4 ErrMin= 3.59D-04
 ErrMax= 3.59D-04  0.00D+00 EMaxC= 1.00D-01 BMatC= 7.03D-05 BMatP= 1.42D-03
 IDIUse=3 WtCom= 9.96D-01 WtEn= 3.59D-03
 Coeff-Com: -0.184D-01 0.221D+00 0.209D+00 0.588D+00
 Coeff-En:   0.000D+00 0.000D+00 0.000D+00 0.100D+01
 Coeff:     -0.183D-01 0.220D+00 0.209D+00 0.590D+00
 Gap=     0.156 Goal=   None    Shift=    0.000
 RMSDP=3.15D-05 MaxDP=1.28D-03 DE=-2.27D-03 OVMax= 2.87D-03

 Cycle   5  Pass 0  IDiag  1:
 RMSU=  2.53D-05    CP:  9.99D-01  1.05D+00  4.65D-01  7.27D-01
 E= -1631.43772331067     Delta-E=       -0.000050310255 Rises=F Damp=F
 DIIS: error= 1.18D-04 at cycle   5 NSaved=   5.
 NSaved= 5 IEnMin= 5 EnMin= -1631.43772331067     IErMin= 5 ErrMin= 1.18D-04
 ErrMax= 1.18D-04  0.00D+00 EMaxC= 1.00D-01 BMatC= 1.57D-05 BMatP= 7.03D-05
 IDIUse=3 WtCom= 9.99D-01 WtEn= 1.18D-03
 Coeff-Com: -0.541D-02 0.355D-01 0.549D-01 0.348D+00 0.567D+00
 Coeff-En:   0.000D+00 0.000D+00 0.000D+00 0.186D+00 0.814D+00
 Coeff:     -0.540D-02 0.355D-01 0.549D-01 0.348D+00 0.567D+00
 Gap=     0.156 Goal=   None    Shift=    0.000
 RMSDP=1.49D-05 MaxDP=5.08D-04 DE=-5.03D-05 OVMax= 1.81D-03

 Cycle   6  Pass 0  IDiag  1:
 RMSU=  1.12D-05    CP:  9.99D-01  1.05D+00  4.70D-01  8.02D-01  6.59D-01
 E= -1631.43773564819     Delta-E=       -0.000012337523 Rises=F Damp=F
 DIIS: error= 4.27D-05 at cycle   6 NSaved=   6.
 NSaved= 6 IEnMin= 6 EnMin= -1631.43773564819     IErMin= 6 ErrMin= 4.27D-05
 ErrMax= 4.27D-05  0.00D+00 EMaxC= 1.00D-01 BMatC= 2.82D-06 BMatP= 1.57D-05
 IDIUse=1 WtCom= 1.00D+00 WtEn= 0.00D+00
 Coeff-Com: -0.257D-03-0.151D-01-0.549D-03 0.116D+00 0.353D+00 0.547D+00
 Coeff:     -0.257D-03-0.151D-01-0.549D-03 0.116D+00 0.353D+00 0.547D+00
 Gap=     0.156 Goal=   None    Shift=    0.000
 RMSDP=5.50D-06 MaxDP=2.68D-04 DE=-1.23D-05 OVMax= 7.05D-04

 Initial convergence to 1.0D-05 achieved.  Increase integral accuracy.
 Cycle   7  Pass 1  IDiag  1:
 E= -1631.43796248814     Delta-E=       -0.000226839948 Rises=F Damp=F
 DIIS: error= 1.71D-04 at cycle   1 NSaved=   1.
 NSaved= 1 IEnMin= 1 EnMin= -1631.43796248814     IErMin= 1 ErrMin= 1.71D-04
 ErrMax= 1.71D-04  0.00D+00 EMaxC= 1.00D-01 BMatC= 8.97D-06 BMatP= 8.97D-06
 IDIUse=3 WtCom= 9.98D-01 WtEn= 1.71D-03
 Coeff-Com:  0.100D+01
 Coeff-En:   0.100D+01
 Coeff:      0.100D+01
 Gap=     0.156 Goal=   None    Shift=    0.000
 RMSDP=5.50D-06 MaxDP=2.68D-04 DE=-2.27D-04 OVMax= 4.30D-04

 Cycle   8  Pass 1  IDiag  1:
 RMSU=  1.69D-04    CP:  1.00D+00
 E= -1631.43797164747     Delta-E=       -0.000009159336 Rises=F Damp=F
 DIIS: error= 1.41D-05 at cycle   2 NSaved=   2.
 NSaved= 2 IEnMin= 2 EnMin= -1631.43797164747     IErMin= 2 ErrMin= 1.41D-05
 ErrMax= 1.41D-05  0.00D+00 EMaxC= 1.00D-01 BMatC= 3.27D-07 BMatP= 8.97D-06
 IDIUse=1 WtCom= 1.00D+00 WtEn= 0.00D+00
 Coeff-Com:  0.422D-01 0.958D+00
 Coeff:      0.422D-01 0.958D+00
 Gap=     0.156 Goal=   None    Shift=    0.000
 RMSDP=4.60D-06 MaxDP=2.31D-04 DE=-9.16D-06 OVMax= 5.62D-04

 Cycle   9  Pass 1  IDiag  1:
 RMSU=  3.81D-06    CP:  1.00D+00  1.02D+00
 E= -1631.43797095838     Delta-E=        0.000000689091 Rises=F Damp=F
 DIIS: error= 2.70D-05 at cycle   3 NSaved=   3.
 NSaved= 3 IEnMin= 2 EnMin= -1631.43797164747     IErMin= 2 ErrMin= 1.41D-05
 ErrMax= 2.70D-05  0.00D+00 EMaxC= 1.00D-01 BMatC= 9.63D-07 BMatP= 3.27D-07
 IDIUse=1 WtCom= 1.00D+00 WtEn= 0.00D+00
 Coeff-Com: -0.659D-02 0.638D+00 0.369D+00
 Coeff:     -0.659D-02 0.638D+00 0.369D+00
 Gap=     0.156 Goal=   None    Shift=    0.000
 RMSDP=2.68D-06 MaxDP=1.46D-04 DE= 6.89D-07 OVMax= 4.10D-04

 Cycle  10  Pass 1  IDiag  1:
 RMSU=  1.02D-06    CP:  1.00D+00  1.02D+00  3.52D-01
 E= -1631.43797196660     Delta-E=       -0.000001008215 Rises=F Damp=F
 DIIS: error= 5.47D-06 at cycle   4 NSaved=   4.
 NSaved= 4 IEnMin= 4 EnMin= -1631.43797196660     IErMin= 4 ErrMin= 5.47D-06
 ErrMax= 5.47D-06  0.00D+00 EMaxC= 1.00D-01 BMatC= 2.10D-08 BMatP= 3.27D-07
 IDIUse=1 WtCom= 1.00D+00 WtEn= 0.00D+00
 Coeff-Com: -0.528D-02 0.348D+00 0.222D+00 0.436D+00
 Coeff:     -0.528D-02 0.348D+00 0.222D+00 0.436D+00
 Gap=     0.156 Goal=   None    Shift=    0.000
 RMSDP=4.26D-07 MaxDP=2.00D-05 DE=-1.01D-06 OVMax= 4.10D-05

 Cycle  11  Pass 1  IDiag  1:
 RMSU=  2.81D-07    CP:  1.00D+00  1.02D+00  4.05D-01  7.60D-01
 E= -1631.43797198672     Delta-E=       -0.000000020125 Rises=F Damp=F
 DIIS: error= 1.07D-06 at cycle   5 NSaved=   5.
 NSaved= 5 IEnMin= 5 EnMin= -1631.43797198672     IErMin= 5 ErrMin= 1.07D-06
 ErrMax= 1.07D-06  0.00D+00 EMaxC= 1.00D-01 BMatC= 6.78D-10 BMatP= 2.10D-08
 IDIUse=1 WtCom= 1.00D+00 WtEn= 0.00D+00
 Coeff-Com: -0.186D-02 0.109D+00 0.738D-01 0.203D+00 0.615D+00
 Coeff:     -0.186D-02 0.109D+00 0.738D-01 0.203D+00 0.615D+00
 Gap=     0.156 Goal=   None    Shift=    0.000
 RMSDP=1.10D-07 MaxDP=6.11D-06 DE=-2.01D-08 OVMax= 7.68D-06

 Cycle  12  Pass 1  IDiag  1:
 RMSU=  1.07D-07    CP:  1.00D+00  1.02D+00  4.04D-01  7.63D-01  9.21D-01
 E= -1631.43797198705     Delta-E=       -0.000000000325 Rises=F Damp=F
 DIIS: error= 3.04D-07 at cycle   6 NSaved=   6.
 NSaved= 6 IEnMin= 6 EnMin= -1631.43797198705     IErMin= 6 ErrMin= 3.04D-07
 ErrMax= 3.04D-07  0.00D+00 EMaxC= 1.00D-01 BMatC= 1.50D-10 BMatP= 6.78D-10
 IDIUse=1 WtCom= 1.00D+00 WtEn= 0.00D+00
 Coeff-Com: -0.224D-03 0.658D-02 0.648D-02 0.489D-01 0.352D+00 0.586D+00
 Coeff:     -0.224D-03 0.658D-02 0.648D-02 0.489D-01 0.352D+00 0.586D+00
 Gap=     0.156 Goal=   None    Shift=    0.000
 RMSDP=4.12D-08 MaxDP=1.43D-06 DE=-3.25D-10 OVMax= 3.71D-06

 Cycle  13  Pass 1  IDiag  1:
 RMSU=  2.77D-08    CP:  1.00D+00  1.02D+00  4.05D-01  7.79D-01  9.46D-01
                    CP:  7.70D-01
 E= -1631.43797198731     Delta-E=       -0.000000000259 Rises=F Damp=F
 DIIS: error= 8.50D-08 at cycle   7 NSaved=   7.
 NSaved= 7 IEnMin= 7 EnMin= -1631.43797198731     IErMin= 7 ErrMin= 8.50D-08
 ErrMax= 8.50D-08  0.00D+00 EMaxC= 1.00D-01 BMatC= 1.11D-11 BMatP= 1.50D-10
 IDIUse=1 WtCom= 1.00D+00 WtEn= 0.00D+00
 Coeff-Com:  0.680D-04-0.759D-02-0.415D-02 0.550D-02 0.113D+00 0.289D+00
 Coeff-Com:  0.604D+00
 Coeff:      0.680D-04-0.759D-02-0.415D-02 0.550D-02 0.113D+00 0.289D+00
 Coeff:      0.604D+00
 Gap=     0.156 Goal=   None    Shift=    0.000
 RMSDP=1.17D-08 MaxDP=4.64D-07 DE=-2.59D-10 OVMax= 1.25D-06

 Cycle  14  Pass 1  IDiag  1:
 RMSU=  8.41D-09    CP:  1.00D+00  1.02D+00  4.05D-01  7.83D-01  9.45D-01
                    CP:  8.02D-01  7.74D-01
 E= -1631.43797198724     Delta-E=        0.000000000065 Rises=F Damp=F
 DIIS: error= 3.61D-08 at cycle   8 NSaved=   8.
 NSaved= 8 IEnMin= 7 EnMin= -1631.43797198731     IErMin= 8 ErrMin= 3.61D-08
 ErrMax= 3.61D-08  0.00D+00 EMaxC= 1.00D-01 BMatC= 1.49D-12 BMatP= 1.11D-11
 IDIUse=1 WtCom= 1.00D+00 WtEn= 0.00D+00
 Coeff-Com:  0.562D-04-0.489D-02-0.291D-02-0.309D-03 0.378D-01 0.120D+00
 Coeff-Com:  0.348D+00 0.502D+00
 Coeff:      0.562D-04-0.489D-02-0.291D-02-0.309D-03 0.378D-01 0.120D+00
 Coeff:      0.348D+00 0.502D+00
 Gap=     0.156 Goal=   None    Shift=    0.000
 RMSDP=3.69D-09 MaxDP=1.68D-07 DE= 6.55D-11 OVMax= 3.84D-07

 SCF Done:  E(RPBE1PBE) =  -1631.43797199     A.U. after   14 cycles
            NFock= 14  Conv=0.37D-08     -V/T= 2.0081
 KE= 1.618249363446D+03 PE=-1.042211298825D+04 EE= 3.873303449055D+03
 Leave Link  502 at Wed Aug 28 19:36:59 2019, MaxMem=   536870912 cpu:      2452.8
 (Enter /pbs_home/pkowalski/g09d01/g09/l701.exe)
 Compute integral first derivatives.
 ... and contract with generalized density number  0.
 Leave Link  701 at Wed Aug 28 19:37:00 2019, MaxMem=   536870912 cpu:         4.3
 (Enter /pbs_home/pkowalski/g09d01/g09/l702.exe)
 L702 exits ... SP integral derivatives will be done elsewhere.
 Leave Link  702 at Wed Aug 28 19:37:00 2019, MaxMem=   536870912 cpu:         0.2
 (Enter /pbs_home/pkowalski/g09d01/g09/l703.exe)
 Compute integral first derivatives, UseDBF=F ICtDFT=           0.
 Integral derivatives from FoFJK, PRISM(SPDF).
 Calling FoFJK, ICntrl=      2127 FMM=F ISym2X=0 I1Cent= 0 IOpClX= 0 NMat=1 NMatS=1 NMatT=0.
 FoFJK:  IHMeth= 1 ICntrl=    2127 DoSepK=F KAlg= 0 I1Cent=   0 FoldK=F
 IRaf=         0 NMat=   1 IRICut=       1 DoRegI=T DoRafI=F ISym2E= 0.
 FoFCou: FMM=F IPFlag=           0 FMFlag=      100000 FMFlg1=         800
         NFxFlg=           0 DoJE=F BraDBF=F KetDBF=F FulRan=T
         wScrn=  0.000000 ICntrl=    2127 IOpCl=  0 I1Cent=           0 NGrid=           0
         NMat0=    1 NMatS0=      1 NMatT0=    0 NMatD0=    1 NMtDS0=    0 NMtDT0=    0
 Symmetry not used in FoFCou.
 Leave Link  703 at Wed Aug 28 19:38:23 2019, MaxMem=   536870912 cpu:       660.1
 (Enter /pbs_home/pkowalski/g09d01/g09/l716.exe)
 Dipole        = 2.09532099D-02-1.59239589D+00-7.98991303D-02
 ***** Axes restored to original set *****
 -------------------------------------------------------------------
 Center     Atomic                   Forces (Hartrees/Bohr)
 Number     Number              X              Y              Z
 -------------------------------------------------------------------
      1        6          -0.002321085   -0.023019849   -0.007256816
      2        6           0.012799139    0.008983373    0.009199741
      3        6          -0.011738754    0.003175851   -0.003314090
      4        8           0.005302173   -0.009346615   -0.003974058
      5        6           0.014678366    0.033374231    0.008398697
      6        6          -0.002052461    0.000333041   -0.000091091
      7        6          -0.006162891   -0.011012314    0.001079594
      8        6          -0.008379261    0.000278893   -0.013002066
      9        6          -0.006603538   -0.005687850    0.004551304
     10        6           0.018399269    0.016521648   -0.010685590
     11        6           0.004559516   -0.002012887    0.010269651
     12        9           0.005590095   -0.002161151   -0.009573763
     13        9           0.000553574   -0.000443594    0.016193366
     14        9          -0.005388430    0.009111767    0.010322860
     15        9          -0.007932803   -0.016885905    0.000174304
     16        9          -0.011934685    0.002654292    0.001721853
     17        9           0.007340856   -0.003981726   -0.008656638
     18        6           0.022072019    0.019342427   -0.023760262
     19        6          -0.017534836   -0.008152622    0.017117204
     20        6           0.001280381   -0.005494377    0.004739421
     21        1          -0.001299252   -0.002115903   -0.001711675
     22        1          -0.000003515    0.002757440    0.000554381
     23        1           0.000442429   -0.002004858   -0.000811121
     24        6          -0.006356418   -0.001692793   -0.003020029
     25        1           0.002820435    0.000580260   -0.001076339
     26        1          -0.001467886    0.000126478    0.002569260
     27        1          -0.001634037   -0.001008948    0.002685547
     28        6           0.005957472   -0.000889782    0.002018041
     29        6           0.000578141    0.012088975   -0.014033540
     30        6           0.007171439   -0.008811821    0.004349518
     31        8          -0.008911551    0.002421253    0.005123078
     32        6           0.001169348   -0.001713727    0.000321650
     33        6           0.004231260   -0.005283885    0.000896708
     34        6          -0.011611444    0.000341807   -0.002986179
     35        1           0.002107045    0.001448194    0.001039626
     36        1          -0.002117830    0.000388266   -0.000833001
     37        1          -0.000895044    0.002078130   -0.000237813
     38        1          -0.000406530   -0.001838503   -0.000289385
     39        6           0.004940708   -0.010627311    0.004589905
     40        6          -0.006236427    0.002520523    0.000045938
     41        6          -0.003463448    0.004691661   -0.002598772
     42        1           0.002186867   -0.000387952   -0.000528736
     43        1           0.001350039   -0.001547899    0.001049071
     44        1          -0.001393602   -0.000679369    0.001112895
     45        1           0.000315158    0.003583133   -0.001682650
 -------------------------------------------------------------------
 Cartesian Forces:  Max     0.033374231 RMS     0.007982740
 Leave Link  716 at Wed Aug 28 19:38:23 2019, MaxMem=   536870912 cpu:         0.2
 (Enter /pbs_home/pkowalski/g09d01/g09/l103.exe)

 GradGradGradGradGradGradGradGradGradGradGradGradGradGradGradGradGradGrad
 Berny optimization.
 Using GEDIIS/GDIIS optimizer.
 FormGI is forming the generalized inverse of G from B-inverse, IUseBI=4.
 GSVD:  received Info=                   1 from GESDD.
 Internal  Forces:  Max     0.027166667 RMS     0.004080836
 Search for a local minimum.
 Step number   2 out of a maximum of  270
 All quantities printed in internal units (Hartrees-Bohrs-Radians)
 RMS Force = .40808D-02 SwitMx=.10000D-02 MixMth= 1
 Mixed Optimization -- RFO/linear search
 Update second derivatives using D2CorX and points    1    2
 DE= -3.50D-02 DEPred=-3.55D-02 R= 9.84D-01
 TightC=F SS=  1.41D+00  RLast= 3.70D-01 DXNew= 5.0454D-01 1.1106D+00
 Trust test= 9.84D-01 RLast= 3.70D-01 DXMaxT set to 5.05D-01
 ITU=  1  0
 Use linear search instead of GDIIS.
     Eigenvalues ---    0.00746   0.00826   0.00830   0.00836   0.00938
     Eigenvalues ---    0.01047   0.01066   0.01095   0.01158   0.01162
     Eigenvalues ---    0.01196   0.01473   0.01498   0.01614   0.01848
     Eigenvalues ---    0.01857   0.02002   0.02003   0.02018   0.02018
     Eigenvalues ---    0.02022   0.02022   0.02064   0.02066   0.02091
     Eigenvalues ---    0.02093   0.02112   0.02113   0.02210   0.02213
     Eigenvalues ---    0.02269   0.02273   0.04969   0.05192   0.07202
     Eigenvalues ---    0.07278   0.07518   0.07572   0.07705   0.08226
     Eigenvalues ---    0.09344   0.10080   0.10325   0.11089   0.12040
     Eigenvalues ---    0.12092   0.13971   0.15898   0.15998   0.15999
     Eigenvalues ---    0.16000   0.16000   0.16000   0.16000   0.16000
     Eigenvalues ---    0.16000   0.16000   0.16000   0.16000   0.16000
     Eigenvalues ---    0.16039   0.16899   0.21650   0.22000   0.22039
     Eigenvalues ---    0.22601   0.22677   0.23902   0.24311   0.24468
     Eigenvalues ---    0.24515   0.24590   0.24826   0.24887   0.24922
     Eigenvalues ---    0.24938   0.24955   0.24979   0.24990   0.26326
     Eigenvalues ---    0.29062   0.29209   0.30332   0.31385   0.32334
     Eigenvalues ---    0.32646   0.32650   0.32652   0.32665   0.32753
     Eigenvalues ---    0.32885   0.33045   0.33190   0.33286   0.33395
     Eigenvalues ---    0.34257   0.35561   0.35630   0.35720   0.35723
     Eigenvalues ---    0.35732   0.35734   0.35735   0.36025   0.36532
     Eigenvalues ---    0.36672   0.40420   0.40471   0.41530   0.41565
     Eigenvalues ---    0.44668   0.44692   0.45399   0.45483   0.45564
     Eigenvalues ---    0.45582   0.45918   0.46368   0.46502   0.47599
     Eigenvalues ---    0.48108   0.48223   0.48337   0.49333   0.51357
     Eigenvalues ---    0.52427   0.53674   0.54139   0.54266
 RFO step:  Lambda=-1.18787294D-02 EMin= 7.45903981D-03
 Quartic linear search produced a step of  0.54188.
 Iteration  1 RMS(Cart)=  0.17485238 RMS(Int)=  0.00400570
 Iteration  2 RMS(Cart)=  0.00999694 RMS(Int)=  0.00055674
 Iteration  3 RMS(Cart)=  0.00001779 RMS(Int)=  0.00055664
 Iteration  4 RMS(Cart)=  0.00000003 RMS(Int)=  0.00055664
 ITry= 1 IFail=0 DXMaxC= 9.65D-01 DCOld= 1.00D+10 DXMaxT= 5.05D-01 DXLimC= 3.00D+00 Rises=F
 Variable       Old X    -DE/DX   Delta X   Delta X   Delta X     New X
                                 (Linear)    (Quad)   (Total)
    R1        2.75170   0.00056  -0.00609   0.00786   0.00181   2.75351
    R2        2.67117  -0.02717  -0.06817  -0.05152  -0.11986   2.55132
    R3        2.76842  -0.01088  -0.03269  -0.01506  -0.04775   2.72068
    R4        2.62764   0.00724   0.01038   0.01732   0.02780   2.65544
    R5        2.64800   0.00184   0.00197   0.00488   0.00685   2.65485
    R6        2.54702   0.00500   0.00321   0.01275   0.01603   2.56305
    R7        2.62736  -0.00171  -0.00351  -0.00105  -0.00462   2.62274
    R8        2.54356   0.00098  -0.00462   0.00551   0.00077   2.54433
    R9        2.79947  -0.00297  -0.01394   0.00121  -0.01274   2.78673
   R10        2.63338  -0.00275  -0.00987  -0.00027  -0.01014   2.62323
   R11        2.05783   0.00175   0.00697   0.00012   0.00709   2.06493
   R12        2.84670   0.00323   0.00296   0.01064   0.01357   2.86028
   R13        2.58799  -0.00346   0.01118  -0.02312  -0.01190   2.57609
   R14        2.87414   0.00525   0.00557   0.02346   0.02903   2.90317
   R15        2.58062  -0.00967  -0.02054  -0.01040  -0.03094   2.54969
   R16        2.56558  -0.01567  -0.02786  -0.02195  -0.04981   2.51577
   R17        2.85367   0.00132   0.00099   0.00325   0.00428   2.85795
   R18        2.77034  -0.00848  -0.02597  -0.01065  -0.03662   2.73371
   R19        2.87545   0.00464   0.00203   0.02364   0.02563   2.90109
   R20        2.57238  -0.01451  -0.02931  -0.01765  -0.04696   2.52542
   R21        2.55780  -0.01855  -0.03117  -0.02755  -0.05872   2.49908
   R22        2.56367  -0.01200  -0.02203  -0.01535  -0.03738   2.52629
   R23        2.57497  -0.01068  -0.02310  -0.01101  -0.03412   2.54085
   R24        2.66586  -0.02634  -0.06833  -0.04685  -0.11515   2.55071
   R25        2.79969  -0.00300  -0.01418   0.00130  -0.01288   2.78681
   R26        2.54416   0.00196  -0.00421   0.00827   0.00392   2.54808
   R27        2.74891  -0.00131  -0.00630  -0.00013  -0.00626   2.74265
   R28        2.08832  -0.00199  -0.00448  -0.00433  -0.00881   2.07951
   R29        2.08763  -0.00186  -0.00496  -0.00324  -0.00819   2.07944
   R30        2.07291  -0.00129  -0.00838   0.00298  -0.00540   2.06751
   R31        2.08720  -0.00180  -0.00515  -0.00275  -0.00791   2.07929
   R32        2.07110  -0.00086  -0.00797   0.00450  -0.00347   2.06763
   R33        2.08887  -0.00202  -0.00426  -0.00469  -0.00895   2.07991
   R34        2.65933  -0.00088  -0.00054  -0.00429  -0.00477   2.65456
   R35        2.05762   0.00230   0.00684   0.00258   0.00941   2.06703
   R36        2.62954   0.00660   0.01066   0.01465   0.02535   2.65489
   R37        2.64742   0.00148   0.00209   0.00341   0.00553   2.65294
   R38        2.54740   0.00478   0.00265   0.01298   0.01549   2.56289
   R39        2.62750  -0.00161  -0.00336  -0.00092  -0.00432   2.62318
   R40        2.63357  -0.00235  -0.00975   0.00112  -0.00866   2.62491
   R41        2.05786   0.00175   0.00697   0.00014   0.00712   2.06497
   R42        2.63696  -0.00381  -0.00969  -0.00435  -0.01398   2.62298
   R43        2.05806   0.00227   0.00696   0.00231   0.00927   2.06733
   R44        2.05002   0.00258   0.00934   0.00100   0.01034   2.06036
   R45        2.63734  -0.00409  -0.00958  -0.00532  -0.01487   2.62247
   R46        2.04980   0.00338   0.00940   0.00417   0.01357   2.06337
   R47        2.65953  -0.00056  -0.00048  -0.00302  -0.00349   2.65604
   R48        2.05813   0.00228   0.00699   0.00232   0.00931   2.06744
   R49        2.05765   0.00229   0.00686   0.00251   0.00937   2.06703
    A1        1.81719   0.00704   0.01421   0.01986   0.03237   1.84956
    A2        2.22542   0.00490  -0.00621   0.03999   0.03346   2.25887
    A3        2.23954  -0.01190  -0.00807  -0.05678  -0.06500   2.17454
    A4        1.84849  -0.00467  -0.00525  -0.01760  -0.02338   1.82510
    A5        2.34643   0.00952   0.01646   0.03106   0.04781   2.39423
    A6        2.08796  -0.00485  -0.01123  -0.01299  -0.02414   2.06382
    A7        1.93300  -0.00477  -0.01849   0.00156  -0.01745   1.91555
    A8        2.14763   0.00397   0.01365   0.00852   0.02221   2.16984
    A9        2.20254   0.00079   0.00484  -0.01000  -0.00480   2.19774
   A10        1.89010  -0.00218   0.00225  -0.01024  -0.00923   1.88087
   A11        1.93377   0.00472   0.00769   0.01294   0.01931   1.95307
   A12        2.28023   0.00383   0.01762   0.00742   0.02546   2.30569
   A13        2.06307  -0.00850  -0.02576  -0.01587  -0.04147   2.02160
   A14        2.04547  -0.00323  -0.01129  -0.00581  -0.01723   2.02824
   A15        2.11632   0.00084   0.00424  -0.00215   0.00216   2.11847
   A16        2.12139   0.00239   0.00705   0.00797   0.01508   2.13647
   A17        2.11183   0.00285  -0.02047   0.04039   0.01962   2.13145
   A18        2.26436  -0.00392   0.02276  -0.04773  -0.02528   2.23908
   A19        1.90560   0.00112  -0.00185   0.00934   0.00702   1.91262
   A20        1.78159  -0.00047   0.00576   0.01018   0.01524   1.79684
   A21        1.92903   0.00241   0.01067   0.00585   0.01691   1.94594
   A22        1.99441   0.00116   0.00561   0.00591   0.01110   2.00551
   A23        1.92167  -0.00145  -0.00100  -0.02481  -0.02596   1.89571
   A24        1.93781   0.00181   0.00246   0.01496   0.01715   1.95496
   A25        1.89706  -0.00327  -0.02124  -0.01201  -0.03330   1.86375
   A26        1.91456   0.00152  -0.00278   0.01231   0.00923   1.92379
   A27        2.24151  -0.00192   0.02200  -0.03242  -0.01063   2.23088
   A28        2.11190   0.00042  -0.01937   0.02695   0.00736   2.11927
   A29        1.79194  -0.00147  -0.00284  -0.00104  -0.00436   1.78758
   A30        1.89034  -0.00017   0.00046   0.00139   0.00199   1.89233
   A31        1.99638   0.00089   0.00434  -0.00751  -0.00303   1.99336
   A32        1.89248   0.00033   0.00042   0.00564   0.00627   1.89875
   A33        1.99483   0.00096   0.00429  -0.00408   0.00025   1.99507
   A34        1.89248  -0.00060  -0.00655   0.00601  -0.00062   1.89186
   A35        1.78875   0.00008   0.00919   0.00202   0.01098   1.79973
   A36        2.02226  -0.00098   0.00167  -0.01822  -0.01673   2.00553
   A37        1.91135   0.00247   0.00907   0.01623   0.02546   1.93680
   A38        1.92908   0.00188   0.00786   0.00547   0.01350   1.94258
   A39        1.93065  -0.00098  -0.01009   0.00043  -0.01010   1.92056
   A40        1.88079  -0.00234  -0.01668  -0.00498  -0.02157   1.85922
   A41        2.26989   0.00519   0.01659   0.01612   0.03280   2.30269
   A42        1.93594   0.00409   0.00848   0.00747   0.01558   1.95152
   A43        2.07374  -0.00924  -0.02520  -0.02139  -0.04664   2.02711
   A44        2.20283  -0.00685  -0.01080  -0.02251  -0.03419   2.16864
   A45        2.25811  -0.00007  -0.00261   0.00832   0.00484   2.26295
   A46        1.81946   0.00700   0.01330   0.01969   0.03213   1.85159
   A47        1.90956   0.00119   0.00491   0.00681   0.01168   1.92125
   A48        1.93245   0.00265   0.01029   0.00730   0.01758   1.95003
   A49        1.93496  -0.00202  -0.01179  -0.00239  -0.01409   1.92086
   A50        1.89078  -0.00196  -0.00664  -0.00919  -0.01597   1.87481
   A51        1.88379   0.00135   0.00629   0.00936   0.01571   1.89950
   A52        1.91112  -0.00126  -0.00311  -0.01199  -0.01500   1.89612
   A53        1.93785   0.00273   0.01083   0.00538   0.01619   1.95404
   A54        1.93859  -0.00183  -0.01046  -0.00275  -0.01317   1.92542
   A55        1.90213   0.00080   0.00291   0.00801   0.01087   1.91300
   A56        1.91908  -0.00201  -0.00548  -0.01930  -0.02473   1.89435
   A57        1.88886  -0.00178  -0.00643  -0.00743  -0.01397   1.87489
   A58        1.87550   0.00209   0.00865   0.01661   0.02528   1.90078
   A59        2.10713   0.00166   0.00422   0.00255   0.00676   2.11389
   A60        2.08429  -0.00080  -0.00396   0.00142  -0.00254   2.08176
   A61        2.09177  -0.00086  -0.00026  -0.00397  -0.00423   2.08754
   A62        1.84713  -0.00376  -0.00486  -0.01466  -0.01947   1.82766
   A63        2.34725   0.00768   0.01616   0.02233   0.03841   2.38566
   A64        2.08779  -0.00391  -0.01141  -0.00720  -0.01863   2.06916
   A65        1.93380  -0.00498  -0.01837  -0.00054  -0.01916   1.91464
   A66        2.14708   0.00333   0.01355   0.00461   0.01820   2.16528
   A67        2.20230   0.00165   0.00483  -0.00412   0.00084   2.20314
   A68        1.88778  -0.00230   0.00142  -0.00959  -0.00878   1.87900
   A69        2.04568  -0.00322  -0.01116  -0.00589  -0.01712   2.02856
   A70        2.11625   0.00084   0.00420  -0.00215   0.00208   2.11833
   A71        2.12126   0.00238   0.00696   0.00804   0.01503   2.13629
   A72        2.11521   0.00247   0.00683   0.00425   0.01112   2.12633
   A73        2.08521  -0.00132  -0.00264  -0.00389  -0.00656   2.07866
   A74        2.08276  -0.00115  -0.00418  -0.00035  -0.00456   2.07820
   A75        2.06293  -0.00003  -0.00218   0.00345   0.00124   2.06418
   A76        2.12946  -0.00097  -0.00300  -0.00517  -0.00817   2.12129
   A77        2.09079   0.00101   0.00518   0.00173   0.00692   2.09770
   A78        2.06323  -0.00013  -0.00187   0.00192   0.00008   2.06331
   A79        2.12662  -0.00172  -0.00503  -0.00894  -0.01406   2.11256
   A80        2.09324   0.00185   0.00693   0.00724   0.01407   2.10731
   A81        2.11503   0.00206   0.00661   0.00208   0.00874   2.12377
   A82        2.08307  -0.00091  -0.00401   0.00091  -0.00313   2.07995
   A83        2.08507  -0.00114  -0.00260  -0.00296  -0.00559   2.07947
   A84        2.10724   0.00188   0.00426   0.00452   0.00876   2.11600
   A85        2.08414  -0.00088  -0.00400   0.00072  -0.00328   2.08087
   A86        2.09177  -0.00099  -0.00026  -0.00521  -0.00546   2.08630
    D1        0.05038  -0.00149  -0.00252  -0.07538  -0.07817  -0.02779
    D2       -3.11943  -0.00120  -0.00386  -0.05438  -0.05924   3.10452
    D3       -3.13726  -0.00090  -0.00420  -0.00926  -0.01028   3.13565
    D4       -0.02388  -0.00061  -0.00553   0.01174   0.00865  -0.01523
    D5       -0.06461   0.00197   0.00507   0.09324   0.09925   0.03464
    D6        2.95371   0.00184  -0.00140   0.13714   0.13663   3.09035
    D7        3.12355   0.00076   0.00669   0.02287   0.03219  -3.12744
    D8       -0.14132   0.00063   0.00022   0.06677   0.06958  -0.07174
    D9       -0.51440  -0.00276  -0.03805   0.00099  -0.03669  -0.55110
   D10        2.56419  -0.00179  -0.02936   0.04707   0.01797   2.58215
   D11        2.57026  -0.00139  -0.03959   0.08560   0.04574   2.61600
   D12       -0.63434  -0.00042  -0.03091   0.13168   0.10040  -0.53393
   D13       -0.02116   0.00069  -0.00020   0.03500   0.03352   0.01236
   D14        3.12599   0.00052   0.00008   0.01925   0.01789  -3.13931
   D15       -3.13958   0.00017   0.00042   0.01688   0.01751  -3.12207
   D16        0.00757   0.00000   0.00070   0.00112   0.00188   0.00945
   D17       -3.12057  -0.00043  -0.00010  -0.02514  -0.02449   3.13813
   D18        0.01830  -0.00031   0.00022  -0.01766  -0.01677   0.00153
   D19       -0.01020  -0.00007  -0.00144  -0.00182  -0.00347  -0.01367
   D20        3.12867   0.00006  -0.00111   0.00565   0.00425   3.13292
   D21       -0.01912   0.00109   0.00455   0.02444   0.02704   0.00792
   D22        3.11670   0.00128   0.00429   0.04088   0.04308  -3.12340
   D23       -0.00058   0.00009   0.00051   0.00117   0.00178   0.00121
   D24        3.13825   0.00005  -0.00036   0.00501   0.00470  -3.14024
   D25       -3.13573  -0.00010   0.00089  -0.01713  -0.01636   3.13110
   D26        0.00309  -0.00014   0.00002  -0.01330  -0.01344  -0.01035
   D27        0.05384  -0.00192  -0.00575  -0.07594  -0.08131  -0.02747
   D28       -2.98169  -0.00265  -0.00308  -0.11525  -0.11661  -3.09830
   D29        2.10012  -0.00132  -0.00366  -0.03636  -0.03942   2.06070
   D30       -0.04110   0.00063   0.00298  -0.01347  -0.00980  -0.05091
   D31       -2.10410  -0.00134  -0.00326  -0.03718  -0.03970  -2.14380
   D32       -1.17228  -0.00061  -0.00842   0.01202   0.00285  -1.16943
   D33        2.96968   0.00133  -0.00178   0.03491   0.03247   3.00214
   D34        0.90669  -0.00064  -0.00802   0.01120   0.00257   0.90925
   D35       -0.00349  -0.00011  -0.00094  -0.00279  -0.00388  -0.00737
   D36        3.13939  -0.00013  -0.00107  -0.00170  -0.00281   3.13658
   D37        3.14089  -0.00007  -0.00007  -0.00662  -0.00681   3.13408
   D38        0.00057  -0.00009  -0.00020  -0.00553  -0.00573  -0.00516
   D39       -2.74598  -0.00010   0.00858  -0.01794  -0.00908  -2.75506
   D40        1.49355   0.00078   0.00233   0.00272   0.00528   1.49883
   D41       -0.65272   0.00237   0.01790   0.00968   0.02798  -0.62474
   D42        0.44690  -0.00070   0.00029  -0.05323  -0.05342   0.39348
   D43       -1.59676   0.00019  -0.00596  -0.03258  -0.03905  -1.63581
   D44        2.54016   0.00177   0.00961  -0.02562  -0.01635   2.52381
   D45        3.12644  -0.00054  -0.01442  -0.00256  -0.01653   3.10991
   D46       -0.20307  -0.00034  -0.01798   0.04320   0.02549  -0.17759
   D47       -0.07233   0.00041  -0.00740   0.04045   0.03315  -0.03918
   D48        2.88135   0.00061  -0.01097   0.08622   0.07516   2.95651
   D49       -0.63069   0.00170   0.00814   0.05007   0.05820  -0.57249
   D50        1.36884   0.00132   0.00747   0.05649   0.06402   1.43286
   D51       -2.80182   0.00102   0.00230   0.06025   0.06267  -2.73914
   D52        1.41826   0.00360   0.02290   0.05143   0.07409   1.49235
   D53       -2.86539   0.00322   0.02223   0.05785   0.07991  -2.78549
   D54       -0.75287   0.00292   0.01705   0.06160   0.07857  -0.67430
   D55       -2.76317  -0.00029  -0.00294   0.02971   0.02660  -2.73657
   D56       -0.76364  -0.00067  -0.00361   0.03613   0.03242  -0.73122
   D57        1.34888  -0.00097  -0.00878   0.03988   0.03108   1.37997
   D58       -0.33234  -0.00014   0.01095  -0.01069   0.00064  -0.33169
   D59       -2.43430  -0.00199  -0.00576  -0.00898  -0.01442  -2.44872
   D60        1.71773  -0.00016   0.00789  -0.00211   0.00628   1.72401
   D61        2.98084  -0.00002   0.00925  -0.04512  -0.03593   2.94490
   D62        0.87887  -0.00187  -0.00747  -0.04342  -0.05100   0.82787
   D63       -1.25228  -0.00003   0.00618  -0.03655  -0.03030  -1.28258
   D64       -0.79282  -0.00108  -0.03035   0.05575   0.02515  -0.76767
   D65        2.44184  -0.00267  -0.02910  -0.03678  -0.06540   2.37645
   D66        2.14211  -0.00079  -0.03201   0.10374   0.07125   2.21335
   D67       -0.90642  -0.00239  -0.03076   0.01121  -0.01929  -0.92571
   D68        0.59028  -0.00113  -0.01153  -0.02813  -0.03981   0.55047
   D69        2.75557  -0.00126  -0.00033  -0.04572  -0.04591   2.70966
   D70       -1.44598  -0.00359  -0.02262  -0.04813  -0.07062  -1.51660
   D71       -1.40769  -0.00038  -0.01089  -0.03146  -0.04250  -1.45019
   D72        0.75760  -0.00052   0.00031  -0.04905  -0.04860   0.70900
   D73        2.83924  -0.00285  -0.02198  -0.05146  -0.07331   2.76592
   D74        2.76244  -0.00050  -0.00565  -0.04056  -0.04646   2.71598
   D75       -1.35546  -0.00063   0.00555  -0.05815  -0.05256  -1.40802
   D76        0.72618  -0.00296  -0.01674  -0.06056  -0.07727   0.64891
   D77       -0.05520  -0.00024  -0.00298   0.01608   0.01424  -0.04096
   D78        3.01222   0.00090  -0.00436   0.08989   0.08639   3.09861
   D79       -3.10270  -0.00015   0.00016  -0.01120  -0.01014  -3.11284
   D80       -0.03529   0.00099  -0.00123   0.06262   0.06201   0.02673
   D81       -2.09708  -0.00106  -0.00383  -0.02870  -0.03209  -2.12917
   D82        2.10338  -0.00104  -0.00494  -0.02617  -0.03085   2.07253
   D83       -0.02143   0.00012  -0.00013  -0.01432  -0.01408  -0.03552
   D84        0.94419  -0.00049  -0.00546   0.00187  -0.00387   0.94032
   D85       -1.13854  -0.00046  -0.00658   0.00440  -0.00262  -1.14116
   D86        3.01983   0.00069  -0.00176   0.01624   0.01414   3.03397
   D87        0.02927  -0.00103  -0.00040  -0.05221  -0.05247  -0.02320
   D88       -3.03015  -0.00172   0.00010  -0.07809  -0.07689  -3.10704
   D89        3.09170   0.00012   0.00042   0.02616   0.02820   3.11990
   D90       -0.10055   0.00003  -0.00270   0.03726   0.03569  -0.06486
   D91        0.02755  -0.00069   0.00230  -0.04909  -0.04707  -0.01952
   D92        3.11848  -0.00077  -0.00082  -0.03800  -0.03958   3.07890
   D93        0.00057   0.00003   0.00014   0.00212   0.00229   0.00285
   D94       -3.13799  -0.00004   0.00008  -0.00179  -0.00154  -3.13953
   D95        3.14087   0.00005   0.00027   0.00103   0.00121  -3.14110
   D96        0.00232  -0.00002   0.00020  -0.00288  -0.00262  -0.00030
   D97       -0.01164   0.00026  -0.00249   0.02109   0.01793   0.00629
   D98        3.12568   0.00017  -0.00185   0.00870   0.00617   3.13185
   D99       -3.11166  -0.00007  -0.00076   0.01091   0.01007  -3.10159
   D100       0.02566  -0.00017  -0.00012  -0.00149  -0.00169   0.02397
   D101      -3.11183   0.00018   0.00308  -0.01028  -0.00670  -3.11853
   D102       0.01511   0.00067   0.00533   0.00734   0.01292   0.02803
   D103      -0.02631   0.00015  -0.00011   0.00200   0.00183  -0.02448
   D104       3.10063   0.00064   0.00214   0.01962   0.02146   3.12209
   D105      -0.01027   0.00064   0.00228   0.01845   0.01972   0.00944
   D106       3.13576   0.00073   0.00159   0.03129   0.03175  -3.11568
   D107      -0.00729   0.00011   0.00047   0.00075   0.00135  -0.00594
   D108       3.13671   0.00003  -0.00043   0.00356   0.00320   3.13991
   D109       3.12935  -0.00002   0.00114  -0.01360  -0.01242   3.11694
   D110      -0.00983  -0.00009   0.00024  -0.01078  -0.01057  -0.02040
   D111      -0.00949  -0.00005  -0.00060  -0.00069  -0.00133  -0.01082
   D112       3.14155  -0.00018  -0.00127  -0.00316  -0.00449   3.13707
   D113       3.12969   0.00002   0.00029  -0.00353  -0.00322   3.12647
   D114      -0.00245  -0.00011  -0.00038  -0.00600  -0.00638  -0.00883
   D115       0.00634   0.00009   0.00111   0.00033   0.00170   0.00804
   D116      -3.13259  -0.00003   0.00081  -0.00696  -0.00589  -3.13848
   D117      -3.13829   0.00016   0.00118   0.00423   0.00552  -3.13277
   D118       0.00597   0.00004   0.00088  -0.00306  -0.00207   0.00390
   D119       0.01022   0.00002   0.00034  -0.00179  -0.00134   0.00888
   D120      -3.13785   0.00019   0.00116   0.00529   0.00652  -3.13133
   D121      -3.11701  -0.00043  -0.00173  -0.01893  -0.02066  -3.13767
   D122       0.01811  -0.00026  -0.00091  -0.01185  -0.01281   0.00530
   D123       0.00795   0.00002   0.00024   0.00130   0.00148   0.00944
   D124       3.14005   0.00014   0.00089   0.00382   0.00466  -3.13847
   D125      -3.12716  -0.00016  -0.00058  -0.00580  -0.00638  -3.13353
   D126       0.00494  -0.00003   0.00008  -0.00328  -0.00320   0.00174
         Item               Value     Threshold  Converged?
 Maximum Force            0.027167     0.000450     NO 
 RMS     Force            0.004081     0.000300     NO 
 Maximum Displacement     0.965404     0.001800     NO 
 RMS     Displacement     0.179009     0.001200     NO 
 Predicted change in Energy=-1.294823D-02
 Lowest energy point so far.  Saving SCF results.
 GradGradGradGradGradGradGradGradGradGradGradGradGradGradGradGradGradGrad

 Leave Link  103 at Wed Aug 28 19:38:23 2019, MaxMem=   536870912 cpu:         1.3
 (Enter /pbs_home/pkowalski/g09d01/g09/l202.exe)
                          Input orientation:                          
 ---------------------------------------------------------------------
 Center     Atomic      Atomic             Coordinates (Angstroms)
 Number     Number       Type             X           Y           Z
 ---------------------------------------------------------------------
      1          6           0       -1.793194   -0.177577   -0.612814
      2          6           0       -3.088536    0.352357   -1.018249
      3          6           0       -3.838345   -0.781293   -1.374904
      4          8           0       -3.092725   -1.899668   -1.193647
      5          6           0       -1.890258   -1.519756   -0.721907
      6          6           0       -5.148926   -0.741327   -1.829909
      7          6           0       -0.622071    0.522583   -0.153427
      8          6           0       -0.275469    1.914602   -0.636245
      9          6           0        0.317462    0.101712    0.740152
     10          6           0        1.234899    2.005189   -0.370213
     11          6           0        1.399939    1.146917    0.891903
     12          9           0       -0.899214    2.861221    0.095392
     13          9           0       -0.572888    2.156077   -1.911220
     14          9           0        1.878015    1.412707   -1.380816
     15          9           0        1.691625    3.240633   -0.251999
     16          9           0        2.641634    0.661390    0.990088
     17          9           0        1.194567    1.896609    1.989002
     18          6           0       -0.818138   -1.439352    2.304837
     19          6           0        0.267791   -1.062632    1.597206
     20          6           0       -2.152060   -0.830424    2.461820
     21          1           0       -2.350959   -0.625125    3.524476
     22          1           0       -2.949333   -1.497144    2.100288
     23          1           0       -2.203194    0.109883    1.904850
     24          6           0       -0.910686   -2.602166   -0.513348
     25          1           0       -1.214824   -3.281868    0.296710
     26          1           0        0.070244   -2.184619   -0.267217
     27          1           0       -0.822535   -3.202505   -1.431628
     28          6           0       -5.725626    0.517524   -1.928328
     29          6           0        1.298307   -2.041702    1.890229
     30          6           0        0.700607   -2.926663    2.803116
     31          8           0       -0.576507   -2.539901    3.045483
     32          6           0        1.338930   -4.034520    3.343573
     33          6           0       -5.010341    1.673420   -1.573996
     34          6           0       -3.701718    1.612636   -1.115279
     35          1           0       -3.172512    2.526728   -0.844871
     36          1           0       -6.755353    0.607661   -2.286090
     37          1           0       -5.497788    2.648785   -1.662657
     38          1           0       -5.687933   -1.654670   -2.093149
     39          6           0        2.612887   -2.298202    1.469568
     40          6           0        3.268635   -3.399908    2.000688
     41          6           0        2.646019   -4.253493    2.927629
     42          1           0        4.296946   -3.608836    1.691082
     43          1           0        3.196803   -5.110401    3.326119
     44          1           0        0.831854   -4.693637    4.052454
     45          1           0        3.110128   -1.647287    0.747568
 ---------------------------------------------------------------------
                    Distance matrix (angstroms):
                    1          2          3          4          5
     1  C    0.000000
     2  C    1.457092   0.000000
     3  C    2.264486   1.405198   0.000000
     4  O    2.234221   2.258849   1.356306   0.000000
     5  C    1.350098   2.242431   2.183295   1.346403   0.000000
     6  C    3.613872   2.469847   1.387894   2.444288   3.528815
     7  C    1.439719   2.619226   3.679201   3.612962   2.470347
     8  C    2.584812   3.240352   4.528527   4.774546   3.796010
     9  C    2.522576   3.841304   4.745935   4.401645   3.104964
    10  C    3.740678   4.673745   5.874665   5.886789   4.723932
    11  C    3.770220   4.942309   6.024619   5.815087   4.532210
    12  F    3.245774   3.511085   4.905932   5.398071   4.565424
    13  F    2.936145   3.221690   4.424815   4.828411   4.081871
    14  F    4.073893   5.091407   6.122944   5.976212   4.820101
    15  F    4.894723   5.637305   6.929457   7.085153   5.975951
    16  F    4.789662   6.079783   7.047315   6.649105   5.312849
    17  F    4.471959   5.456487   6.619459   6.551477   5.341977
    18  C    3.324981   4.405432   4.805746   4.198218   3.212023
    19  C    3.148836   4.484164   5.076706   4.447759   3.200691
    20  C    3.163600   3.792998   4.191231   3.923082   3.268002
    21  H    4.198639   4.704874   5.122561   4.943214   4.363986
    22  H    3.230919   3.628403   3.657833   3.321535   3.014455
    23  H    2.566976   3.063842   3.771565   3.798717   3.107009
    24  C    2.582120   3.705019   3.553737   2.391152   1.474676
    25  H    3.286087   4.295056   3.991245   2.767338   2.144489
    26  H    2.760444   4.120459   4.298065   3.308148   2.119517
    27  H    3.280674   4.235881   3.867893   2.628267   2.115510
    28  C    4.204493   2.794596   2.356912   3.648937   4.507328
    29  C    4.392899   5.782314   6.215699   5.367647   4.154832
    30  C    5.044313   6.301778   6.531504   5.605194   4.595406
    31  O    4.521508   5.584744   5.768198   4.971064   4.118236
    32  C    6.351316   7.607407   7.723451   6.692050   5.768867
    33  C    3.834070   2.397373   2.727421   4.072943   4.545035
    34  C    2.664545   1.404888   2.411839   3.565571   3.639781
    35  H    3.044608   2.182888   3.415738   4.440832   4.246566
    36  H    5.295231   3.888206   3.356842   4.571102   5.535496
    37  H    4.776454   3.390183   3.821255   5.166500   5.592496
    38  H    4.420654   3.455494   2.167865   2.757577   4.039906
    39  C    5.314783   6.761725   7.211826   6.309165   5.068220
    40  C    6.544916   7.975406   8.292222   7.274710   6.128758
    41  C    6.989595   8.346792   8.521440   7.447053   6.431971
    42  H    7.360114   8.807773   9.142113   8.114811   6.961915
    43  H    8.046615   9.392590   9.504425   8.384227   7.426805
    44  H    7.003599   8.157423   8.159253   7.122511   6.346491
    45  H    5.296532   6.748342   7.316837   6.504414   5.213394
                    6          7          8          9         10
     6  C    0.000000
     7  C    4.990038   0.000000
     8  C    5.677092   1.513593   0.000000
     9  C    6.098961   1.363209   2.352150   0.000000
    10  C    7.101217   2.386096   1.536291   2.387012   0.000000
    11  C    7.339030   2.360303   2.394070   1.512362   1.535190
    12  F    5.894505   2.368110   1.349236   3.083976   2.346064
    13  F    5.416797   2.400117   1.331289   3.470290   2.380244
    14  F    7.363385   2.923907   2.333190   2.941519   1.336395
    15  F    8.070870   3.570812   2.403219   3.567283   1.322457
    16  F    8.403144   3.461021   3.567210   2.403639   2.373841
    17  F    7.860197   3.126999   3.008863   2.355970   2.362057
    18  C    6.028191   3.151300   4.493714   2.472389   4.820345
    19  C    6.417879   2.523782   3.761297   1.446618   3.770618
    20  C    5.235272   3.318284   4.544752   3.151438   5.247152
    21  H    6.042479   4.222944   5.298063   3.924439   5.911474
    22  H    4.566827   3.817680   5.126225   3.883074   5.989784
    23  H    4.832217   2.628074   3.664737   2.776742   4.537464
    24  C    4.812352   3.158623   4.562872   3.223440   5.084461
    25  H    5.143347   3.876574   5.362471   3.740742   5.865058
    26  H    5.636030   2.796639   4.130292   2.510620   4.349887
    27  H    4.993364   3.943383   5.207370   4.115103   5.699098
    28  C    1.388156   5.403386   5.772826   6.619109   7.286273
    29  C    7.556270   3.799992   4.950978   2.622777   4.635833
    30  C    7.775451   4.731587   6.018287   3.684247   5.888858
    31  O    6.921801   4.428759   5.786912   3.618267   5.967078
    32  C    8.927615   6.069738   7.337390   4.992956   7.090918
    33  C    2.432221   4.753878   4.832863   6.017561   6.368845
    34  C    2.854164   3.405526   3.472728   4.677534   5.007934
    35  H    3.944198   3.316541   2.968347   4.535739   4.463471
    36  H    2.146737   6.494047   6.813148   7.709659   8.334734
    37  H    3.412116   5.529117   5.372631   6.788093   6.885761
    38  H    1.092712   5.845162   6.645076   6.868569   8.018022
    39  C    8.576488   4.588670   5.524922   3.400090   4.878814
    40  C    9.622726   5.929902   6.910724   4.749707   6.242782
    41  C    9.784204   6.556235   7.699460   5.401392   7.213746
    42  H   10.480672   6.683379   7.538687   5.523470   6.718806
    43  H   10.738930   7.643398   8.781097   6.491837   8.254911
    44  H    9.273223   6.856550   8.177952   5.850753   8.037208
    45  H    8.699202   4.410151   5.105317   3.295153   4.255174
                   11         12         13         14         15
    11  C    0.000000
    12  F    2.976470   0.000000
    13  F    3.573227   2.151793   0.000000
    14  F    2.337616   3.462714   2.615502   0.000000
    15  F    2.403589   2.641417   3.009534   2.156451   0.000000
    16  F    1.336855   4.263490   4.580921   2.601687   3.016255
    17  F    1.344560   2.983313   4.289867   3.472310   2.659991
    18  C    3.688501   4.835612   5.546386   5.384006   5.893944
    19  C    2.580953   4.360500   4.834861   4.193892   4.895401
    20  C    4.357891   4.560465   5.525980   6.003248   6.221916
    21  H    4.913228   5.101057   6.359514   6.789614   6.748950
    22  H    5.231389   5.217081   5.923320   6.624847   7.036922
    23  H    3.883822   3.541801   4.626791   5.399001   5.442720
    24  C    4.622699   5.497208   4.970818   4.964731   6.401455
    25  H    5.177391   6.154484   5.904091   5.866752   7.161812
    26  H    3.769719   5.150906   4.685937   4.177186   5.662372
    27  H    5.408850   6.253514   5.385790   5.347498   7.016164
    28  C    7.689182   5.734336   5.407019   7.675707   8.077191
    29  C    3.342795   5.664732   5.964372   4.792571   5.713747
    30  C    4.553664   6.587169   7.048475   6.141800   6.953516
    31  O    4.704984   6.162734   6.827967   6.421831   7.030817
    32  C    5.732513   7.944256   8.342146   7.230681   8.122831
    33  C    6.888364   4.593375   4.476346   6.895994   7.008579
    34  C    5.502053   3.298290   3.273901   5.589624   5.699454
    35  H    5.082084   2.482713   2.834172   5.199625   4.951867
    36  H    8.769221   6.711509   6.384434   8.717950   9.078629
    37  H    7.507332   4.927753   4.955723   7.483969   7.350368
    38  H    8.185192   6.936484   6.381111   8.195107   9.044982
    39  C    3.697808   6.390842   6.435798   4.736620   5.872922
    40  C    5.039349   7.759050   7.805722   6.043976   7.187373
    41  C    5.904347   8.438566   8.652075   7.159493   8.196513
    42  H    5.625701   8.450322   8.362182   6.364250   7.581456
    43  H    6.950406   9.526893   9.718127   8.151403   9.209139
    44  H    6.665124   8.702345   9.190065   8.240286   9.067533
    45  H    3.279200   6.068509   5.924469   3.925772   5.186815
                   16         17         18         19         20
    16  F    0.000000
    17  F    2.148859   0.000000
    18  C    4.255785   3.908883   0.000000
    19  C    2.995993   3.125624   1.349779   0.000000
    20  C    5.231731   4.342831   1.474715   2.580146   0.000000
    21  H    5.744930   4.613846   2.121326   3.280797   1.100430
    22  H    6.095140   5.357411   2.141769   3.285084   1.100393
    23  H    4.961180   3.839824   2.116247   2.752308   1.094079
    24  C    5.052732   5.561729   3.050061   2.865905   3.678546
    25  H    5.558986   5.956983   2.754051   2.968913   3.402306
    26  H    4.036413   4.796983   2.821367   2.184938   3.770958
    27  H    5.726680   6.463001   4.131573   3.865450   4.749035
    28  C    8.862781   8.070714   6.769970   7.130731   5.818998
    29  C    3.149840   3.940915   2.239211   1.451346   3.701208
    30  C    4.464166   4.916374   2.183337   2.261893   3.556460
    31  O    4.982905   4.892390   1.348388   2.234429   2.396944
    32  C    5.411793   6.085556   3.530837   3.609606   4.819827
    33  C    8.133355   7.158607   6.504557   6.738039   5.543177
    34  C    6.750967   5.804379   5.415428   5.501966   4.600611
    35  H    6.375803   5.243975   5.585117   5.539217   4.821410
    36  H    9.951864   9.118061   7.779293   8.197220   6.767647
    37  H    8.788458   7.660810   7.372449   7.592313   6.349024
    38  H    9.178898   8.754676   6.565329   7.031349   5.824905
    39  C    2.998318   4.458462   3.634176   2.653753   5.083666
    40  C    4.231853   5.688144   4.542907   3.825013   6.016546
    41  C    5.283006   6.388386   4.506400   4.196140   5.912355
    42  H    4.633171   6.326407   5.589941   4.767185   7.064225
    43  H    6.251305   7.409117   5.535284   5.287030   6.904748
    44  H    6.428818   6.915254   4.045616   4.419345   5.134031
    45  H    2.368184   4.215416   4.230791   3.023671   5.594331
                   21         22         23         24         25
    21  H    0.000000
    22  H    1.773916   0.000000
    23  H    1.784729   1.782543   0.000000
    24  C    4.720921   3.494031   3.856614   0.000000
    25  H    4.332153   3.073541   3.881619   1.100314   0.000000
    26  H    4.761426   3.898147   3.892446   1.094143   1.781396
    27  H    5.791539   4.461609   4.900023   1.100643   1.774075
    28  C    6.513608   5.291166   5.221777   5.909169   6.303453
    29  C    4.242003   4.287553   4.109750   3.312243   3.223839
    30  C    3.889664   3.982405   4.296458   3.701418   3.174447
    31  O    2.654144   2.758811   3.311875   3.575029   2.917827
    32  C    5.027124   5.135488   5.638497   4.689163   4.046173
    33  C    6.192740   5.272626   4.735725   6.017706   6.516162
    34  C    5.325359   4.536154   3.691209   5.090849   5.668733
    35  H    5.449800   4.991525   3.787041   5.615275   6.235025
    36  H    7.394669   6.177079   6.207569   6.899691   7.245465
    37  H    6.894010   6.151675   5.479734   7.066463   7.573345
    38  H    6.614610   5.010954   5.589370   5.120118   5.326153
    39  C    5.626864   5.654891   5.402128   4.054617   4.122447
    40  C    6.449898   6.503350   6.501441   4.942014   4.797800
    41  C    6.204117   6.292052   6.603029   5.217026   4.771991
    42  H    7.513887   7.558786   7.491754   5.743895   5.694804
    43  H    7.136855   7.234174   7.644040   6.156640   5.655378
    44  H    5.192480   5.322208   6.074334   5.315754   4.504175
    45  H    6.211240   6.210431   5.714747   4.320723   4.645464
                   26         27         28         29         30
    26  H    0.000000
    27  H    1.785777   0.000000
    28  C    6.607040   6.174596   0.000000
    29  C    2.486592   4.108548   8.394442   0.000000
    30  C    3.221014   4.508781   8.691689   1.404907   0.000000
    31  O    3.393891   4.532559   7.784605   2.257818   1.356225
    32  C    4.250824   5.307233   9.920786   2.466816   1.388128
    33  C    6.511872   6.429046   1.404734   8.099508   8.540187
    34  C    5.419045   5.619196   2.440599   6.883859   7.439054
    35  H    5.748560   6.220192   3.424787   6.952665   7.618946
    36  H    7.646009   7.102521   1.093826   9.451042   9.694473
    37  H    7.504134   7.493261   2.159806   8.989470   9.457740
    38  H    6.063949   5.148349   2.178765   8.051375   8.148915
    39  C    3.081291   4.586592   9.434236   1.403877   2.414566
    40  C    4.104879   5.343916  10.567884   2.395646   2.731780
    41  C    4.595857   5.669088  10.790151   2.790080   2.358095
    42  H    4.871174   6.010450  11.427114   3.389307   3.825655
    43  H    5.589959   6.513931  11.785266   3.883681   3.357565
    44  H    5.053195   5.919090  10.292060   3.453339   2.168010
    45  H    3.249524   4.757461   9.482477   2.178057   3.415827
                   31         32         33         34         35
    31  O    0.000000
    32  C    2.447783   0.000000
    33  C    7.664890   9.852731   0.000000
    34  C    6.657511   8.785208   1.388024   0.000000
    35  H    6.895276   8.997008   2.153456   1.090294   0.000000
    36  H    8.747054  10.897723   2.165176   3.421324   4.312386
    37  H    8.562012  10.792109   1.093985   2.144550   2.467910
    38  H    7.301770   9.197741   3.435816   3.946717   5.036827
    39  C    3.565693   2.854762   9.118699   7.864498   7.880826
    40  C    4.076313   2.435126  10.346906   9.133492   9.203836
    41  C    3.651707   1.389043  10.677676   9.542031   9.698374
    42  H    5.169871   3.414936  11.188769   9.955805   9.993448
    43  H    4.574286   2.146979  11.721287  10.607301  10.783834
    44  H    2.763340   1.092736  10.311527   9.328871   9.599605
    45  H    4.434913   3.946551   9.075173   7.778081   7.709075
                   36         37         38         39         40
    36  H    0.000000
    37  H    2.477160   0.000000
    38  H    2.508935   4.329111   0.000000
    39  C   10.502996  10.003328   9.055976   0.000000
    40  C   11.615396  11.263080  10.001274   1.387750   0.000000
    41  C   11.798283  11.620403  10.070594   2.439304   1.405517
    42  H   12.479986  12.097198  10.855274   2.145433   1.094042
    43  H   12.776484  12.676307  10.965814   3.419971   2.165113
    44  H   11.218138  11.253356   9.461045   3.947339   3.438224
    45  H   10.564828   9.917744   9.245301   1.091889   2.160350
                   41         42         43         44         45
    41  C    0.000000
    42  H    2.161062   0.000000
    43  H    1.093823   2.477570   0.000000
    44  H    2.179484   4.331250   2.508832   0.000000
    45  H    3.429339   2.479199   4.318517   5.039151   0.000000
 Stoichiometry    C23H14F6O2
 Framework group  C1[X(C23H14F6O2)]
 Deg. of freedom   129
 Full point group                 C1      NOp   1
 RotChk:  IX=0 Diff= 3.03D-02
 Largest Abelian subgroup         C1      NOp   1
 Largest concise Abelian subgroup C1      NOp   1
                         Standard orientation:                         
 ---------------------------------------------------------------------
 Center     Atomic      Atomic             Coordinates (Angstroms)
 Number     Number       Type             X           Y           Z
 ---------------------------------------------------------------------
      1          6           0       -1.484706   -0.509614   -0.386378
      2          6           0       -2.889890   -0.754984   -0.089108
      3          6           0       -3.139399   -2.041081   -0.597321
      4          8           0       -2.003834   -2.548467   -1.138261
      5          6           0       -1.030010   -1.631578   -0.984051
      6          6           0       -4.368244   -2.683021   -0.533282
      7          6           0       -0.679420    0.649984   -0.104179
      8          6           0       -1.261925    2.046697   -0.075093
      9          6           0        0.653248    0.704713    0.177495
     10          6           0       -0.033246    2.937242   -0.314815
     11          6           0        1.089553    2.140639    0.364563
     12          9           0       -1.778149    2.341919    1.136021
     13          9           0       -2.223273    2.271951   -0.968066
     14          9           0        0.205523    2.982636   -1.628923
     15          9           0       -0.166659    4.176144    0.128149
     16          9           0        2.282599    2.439414   -0.159418
     17          9           0        1.154779    2.457626    1.669594
     18          6           0        1.244118   -1.430300    1.275356
     19          6           0        1.546157   -0.397806    0.460108
     20          6           0        0.054899   -1.721790    2.097291
     21          1           0        0.343896   -1.835337    3.153006
     22          1           0       -0.435148   -2.657068    1.787491
     23          1           0       -0.667714   -0.904450    2.014871
     24          6           0        0.279463   -1.981136   -1.565223
     25          1           0        0.747569   -2.829676   -1.044123
     26          1           0        0.958356   -1.124565   -1.514801
     27          1           0        0.150113   -2.272156   -2.618784
     28          6           0       -5.396546   -1.979083    0.078310
     29          6           0        2.891077   -0.648152   -0.024580
     30          6           0        3.278444   -1.845484    0.600004
     31          8           0        2.270651   -2.297422    1.387058
     32          6           0        4.507090   -2.461583    0.405714
     33          6           0       -5.183798   -0.694295    0.604938
     34          6           0       -3.945557   -0.070860    0.536393
     35          1           0       -3.809590    0.925964    0.956627
     36          1           0       -6.387647   -2.435985    0.151894
     37          1           0       -6.017237   -0.170040    1.081739
     38          1           0       -4.508348   -3.685936   -0.943831
     39          6           0        3.782057   -0.041831   -0.924246
     40          6           0        5.016506   -0.641592   -1.129852
     41          6           0        5.378510   -1.829956   -0.472418
     42          1           0        5.726709   -0.177039   -1.820309
     43          1           0        6.362049   -2.270993   -0.658391
     44          1           0        4.763421   -3.393094    0.916256
     45          1           0        3.515372    0.879515   -1.445995
 ---------------------------------------------------------------------
 Rotational constants (GHZ):      0.2188136      0.1333943      0.0956177
 Leave Link  202 at Wed Aug 28 19:38:23 2019, MaxMem=   536870912 cpu:         0.0
 (Enter /pbs_home/pkowalski/g09d01/g09/l301.exe)
 Basis read from rwf:  (5D, 7F)
 No pseudopotential information found on rwf file.
 There are   535 symmetry adapted cartesian basis functions of A   symmetry.
 There are   504 symmetry adapted basis functions of A   symmetry.
   504 basis functions,   873 primitive gaussians,   535 cartesian basis functions
   111 alpha electrons      111 beta electrons
       nuclear repulsion energy      3330.0449283662 Hartrees.
 IExCor= 1009 DFT=T Ex+Corr=PBE1PBE ExCW=0 ScaHFX=  0.250000
 ScaDFX=  0.750000  0.750000  1.000000  1.000000 ScalE2=  1.000000  1.000000
 IRadAn=      0 IRanWt=     -1 IRanGd=            0 ICorTp=0 IEmpDi=  4
 NAtoms=   45 NActive=   45 NUniq=   45 SFac= 1.00D+00 NAtFMM=   60 NAOKFM=F Big=F
 Integral buffers will be    131072 words long.
 Raffenetti 2 integral format.
 Two-electron integral symmetry is turned on.
 No density basis found on file   724.
 Leave Link  301 at Wed Aug 28 19:38:23 2019, MaxMem=   536870912 cpu:         0.6
 (Enter /pbs_home/pkowalski/g09d01/g09/l302.exe)
 NPDir=0 NMtPBC=     1 NCelOv=     1 NCel=       1 NClECP=     1 NCelD=      1
         NCelK=      1 NCelE2=     1 NClLst=     1 CellRange=     0.0.
 One-electron integrals computed using PRISM.
 NBasis=   504 RedAO= T EigKep=  2.39D-04  NBF=   504
 NBsUse=   504 1.00D-06 EigRej= -1.00D+00 NBFU=   504
 Precomputing XC quadrature grid using
 IXCGrd= 4 IRadAn=           0 IRanWt=          -1 IRanGd=           0 AccXCQ= 0.00D+00.
 Generated NRdTot=       0 NPtTot=           0 NUsed=           0 NTot=          32
 NSgBfM=   524   524   524   524   524 MxSgAt=    45 MxSgA2=    45.
 Leave Link  302 at Wed Aug 28 19:38:24 2019, MaxMem=   536870912 cpu:         9.8
 (Enter /pbs_home/pkowalski/g09d01/g09/l303.exe)
 DipDrv:  MaxL=1.
 Leave Link  303 at Wed Aug 28 19:38:25 2019, MaxMem=   536870912 cpu:         1.1
 (Enter /pbs_home/pkowalski/g09d01/g09/l401.exe)
 Initial guess from the checkpoint file:  "dae0097freq_open_pbe0_air.chk"
 B after Tr=     0.000000    0.000000    0.000000
         Rot=    0.999968    0.001026    0.007831   -0.000945 Ang=   0.91 deg.
 Guess basis will be translated and rotated to current coordinates.
 JPrj=2 DoOrth=T DoCkMO=T.
 Generating alternative initial guess.
 ExpMin= 1.22D-01 ExpMax= 2.89D+03 ExpMxC= 4.35D+02 IAcc=1 IRadAn=         1 AccDes= 0.00D+00
 Harris functional with IExCor= 1009 and IRadAn=       1 diagonalized for initial guess.
 HarFok:  IExCor= 1009 AccDes= 0.00D+00 IRadAn=         1 IDoV= 1 UseB2=F ITyADJ=14
 ICtDFT=  3500011 ScaDFX=  1.000000  1.000000  1.000000  1.000000
 FoFCou: FMM=F IPFlag=           0 FMFlag=      100000 FMFlg1=           0
         NFxFlg=           0 DoJE=T BraDBF=F KetDBF=T FulRan=T
         wScrn=  0.000000 ICntrl=     500 IOpCl=  0 I1Cent=   200000004 NGrid=           0
         NMat0=    1 NMatS0=      1 NMatT0=    0 NMatD0=    1 NMtDS0=    0 NMtDT0=    0
 Petite list used in FoFCou.
 Harris En= -1631.62794453837    
 Leave Link  401 at Wed Aug 28 19:38:28 2019, MaxMem=   536870912 cpu:        26.1
 (Enter /pbs_home/pkowalski/g09d01/g09/l502.exe)
 Closed shell SCF:
 Using DIIS extrapolation, IDIIS=  1040.
 Integral symmetry usage will be decided dynamically.
 IVT=      885537 IEndB=      885537 NGot=   536870912 MDV=   536288776
 LenX=   536288776 LenY=   536002016
 Requested convergence on RMS density matrix=1.00D-08 within 128 cycles.
 Requested convergence on MAX density matrix=1.00D-06.
 Requested convergence on             energy=1.00D-06.
 No special actions if energy rises.
 Fock matrices will be formed incrementally for  20 cycles.
 Integral accuracy reduced to 1.0D-05 until final iterations.

 Cycle   1  Pass 0  IDiag  1:
 FoFJK:  IHMeth= 1 ICntrl=       0 DoSepK=F KAlg= 0 I1Cent=   0 FoldK=F
 IRaf= 760000000 NMat=   1 IRICut=       1 DoRegI=T DoRafI=F ISym2E= 0.
 FoFCou: FMM=F IPFlag=           0 FMFlag=      100000 FMFlg1=           0
         NFxFlg=           0 DoJE=F BraDBF=F KetDBF=F FulRan=T
         wScrn=  0.000000 ICntrl=       0 IOpCl=  0 I1Cent=           0 NGrid=           0
         NMat0=    1 NMatS0=      1 NMatT0=    0 NMatD0=    1 NMtDS0=    0 NMtDT0=    0
 Symmetry not used in FoFCou.
 E= -1631.37519764446    
 DIIS: error= 4.97D-03 at cycle   1 NSaved=   1.
 NSaved= 1 IEnMin= 1 EnMin= -1631.37519764446     IErMin= 1 ErrMin= 4.97D-03
 ErrMax= 4.97D-03  0.00D+00 EMaxC= 1.00D-01 BMatC= 5.16D-02 BMatP= 5.16D-02
 IDIUse=3 WtCom= 9.50D-01 WtEn= 4.97D-02
 Coeff-Com:  0.100D+01
 Coeff-En:   0.100D+01
 Coeff:      0.100D+01
 Gap=     0.531 Goal=   None    Shift=    0.000
 GapD=    0.531 DampG=2.000 DampE=1.000 DampFc=2.0000 IDamp=-1.
 RMSDP=1.20D-03 MaxDP=8.95D-02              OVMax= 3.04D-02

 Cycle   2  Pass 0  IDiag  1:
 RMSU=  1.20D-03    CP:  1.00D+00
 E= -1631.43504370655     Delta-E=       -0.059846062099 Rises=F Damp=F
 DIIS: error= 1.65D-03 at cycle   2 NSaved=   2.
 NSaved= 2 IEnMin= 2 EnMin= -1631.43504370655     IErMin= 2 ErrMin= 1.65D-03
 ErrMax= 1.65D-03  0.00D+00 EMaxC= 1.00D-01 BMatC= 2.09D-03 BMatP= 5.16D-02
 IDIUse=3 WtCom= 9.84D-01 WtEn= 1.65D-02
 Coeff-Com:  0.940D-02 0.991D+00
 Coeff-En:   0.000D+00 0.100D+01
 Coeff:      0.925D-02 0.991D+00
 Gap=     0.167 Goal=   None    Shift=    0.000
 RMSDP=3.30D-04 MaxDP=2.53D-02 DE=-5.98D-02 OVMax= 1.99D-02

 Cycle   3  Pass 0  IDiag  1:
 RMSU=  3.18D-04    CP:  1.00D+00  9.27D-01
 E= -1631.43329775129     Delta-E=        0.001745955264 Rises=F Damp=F
 DIIS: error= 2.75D-03 at cycle   3 NSaved=   3.
 NSaved= 3 IEnMin= 2 EnMin= -1631.43504370655     IErMin= 2 ErrMin= 1.65D-03
 ErrMax= 2.75D-03  0.00D+00 EMaxC= 1.00D-01 BMatC= 4.39D-03 BMatP= 2.09D-03
 IDIUse=3 WtCom= 1.60D-01 WtEn= 8.40D-01
 Coeff-Com: -0.329D-01 0.616D+00 0.417D+00
 Coeff-En:   0.000D+00 0.636D+00 0.364D+00
 Coeff:     -0.527D-02 0.633D+00 0.373D+00
 Gap=     0.165 Goal=   None    Shift=    0.000
 RMSDP=2.02D-04 MaxDP=1.72D-02 DE= 1.75D-03 OVMax= 1.30D-02

 Cycle   4  Pass 0  IDiag  1:
 RMSU=  5.97D-05    CP:  1.00D+00  9.96D-01  4.54D-01
 E= -1631.43726352376     Delta-E=       -0.003965772468 Rises=F Damp=F
 DIIS: error= 1.75D-04 at cycle   4 NSaved=   4.
 NSaved= 4 IEnMin= 4 EnMin= -1631.43726352376     IErMin= 4 ErrMin= 1.75D-04
 ErrMax= 1.75D-04  0.00D+00 EMaxC= 1.00D-01 BMatC= 5.62D-05 BMatP= 2.09D-03
 IDIUse=3 WtCom= 9.98D-01 WtEn= 1.75D-03
 Coeff-Com: -0.163D-01 0.235D+00 0.152D+00 0.629D+00
 Coeff-En:   0.000D+00 0.000D+00 0.000D+00 0.100D+01
 Coeff:     -0.163D-01 0.235D+00 0.152D+00 0.630D+00
 Gap=     0.166 Goal=   None    Shift=    0.000
 RMSDP=3.52D-05 MaxDP=1.54D-03 DE=-3.97D-03 OVMax= 2.60D-03

 Cycle   5  Pass 0  IDiag  1:
 RMSU=  2.96D-05    CP:  1.00D+00  1.00D+00  4.32D-01  7.52D-01
 E= -1631.43730138759     Delta-E=       -0.000037863829 Rises=F Damp=F
 DIIS: error= 1.08D-04 at cycle   5 NSaved=   5.
 NSaved= 5 IEnMin= 5 EnMin= -1631.43730138759     IErMin= 5 ErrMin= 1.08D-04
 ErrMax= 1.08D-04  0.00D+00 EMaxC= 1.00D-01 BMatC= 1.94D-05 BMatP= 5.62D-05
 IDIUse=3 WtCom= 9.99D-01 WtEn= 1.08D-03
 Coeff-Com: -0.395D-02 0.327D-01 0.184D-01 0.370D+00 0.583D+00
 Coeff-En:   0.000D+00 0.000D+00 0.000D+00 0.255D+00 0.745D+00
 Coeff:     -0.395D-02 0.327D-01 0.184D-01 0.370D+00 0.583D+00
 Gap=     0.166 Goal=   None    Shift=    0.000
 RMSDP=1.61D-05 MaxDP=7.57D-04 DE=-3.79D-05 OVMax= 1.78D-03

 Cycle   6  Pass 0  IDiag  1:
 RMSU=  1.06D-05    CP:  1.00D+00  1.00D+00  4.34D-01  8.63D-01  6.63D-01
 E= -1631.43731859878     Delta-E=       -0.000017211192 Rises=F Damp=F
 DIIS: error= 5.13D-05 at cycle   6 NSaved=   6.
 NSaved= 6 IEnMin= 6 EnMin= -1631.43731859878     IErMin= 6 ErrMin= 5.13D-05
 ErrMax= 5.13D-05  0.00D+00 EMaxC= 1.00D-01 BMatC= 2.96D-06 BMatP= 1.94D-05
 IDIUse=1 WtCom= 1.00D+00 WtEn= 0.00D+00
 Coeff-Com: -0.146D-03-0.124D-01-0.946D-02 0.137D+00 0.352D+00 0.534D+00
 Coeff:     -0.146D-03-0.124D-01-0.946D-02 0.137D+00 0.352D+00 0.534D+00
 Gap=     0.166 Goal=   None    Shift=    0.000
 RMSDP=5.31D-06 MaxDP=2.38D-04 DE=-1.72D-05 OVMax= 7.02D-04

 Initial convergence to 1.0D-05 achieved.  Increase integral accuracy.
 Cycle   7  Pass 1  IDiag  1:
 E= -1631.43717477232     Delta-E=        0.000143826455 Rises=F Damp=F
 DIIS: error= 1.48D-04 at cycle   1 NSaved=   1.
 NSaved= 1 IEnMin= 1 EnMin= -1631.43717477232     IErMin= 1 ErrMin= 1.48D-04
 ErrMax= 1.48D-04  0.00D+00 EMaxC= 1.00D-01 BMatC= 1.04D-05 BMatP= 1.04D-05
 IDIUse=3 WtCom= 9.99D-01 WtEn= 1.48D-03
 Coeff-Com:  0.100D+01
 Coeff-En:   0.100D+01
 Coeff:      0.100D+01
 Gap=     0.166 Goal=   None    Shift=    0.000
 RMSDP=5.31D-06 MaxDP=2.38D-04 DE= 1.44D-04 OVMax= 6.71D-04

 Cycle   8  Pass 1  IDiag  1:
 RMSU=  1.94D-04    CP:  1.00D+00
 E= -1631.43718539333     Delta-E=       -0.000010621002 Rises=F Damp=F
 DIIS: error= 1.87D-05 at cycle   2 NSaved=   2.
 NSaved= 2 IEnMin= 2 EnMin= -1631.43718539333     IErMin= 2 ErrMin= 1.87D-05
 ErrMax= 1.87D-05  0.00D+00 EMaxC= 1.00D-01 BMatC= 4.90D-07 BMatP= 1.04D-05
 IDIUse=1 WtCom= 1.00D+00 WtEn= 0.00D+00
 Coeff-Com:  0.539D-01 0.946D+00
 Coeff:      0.539D-01 0.946D+00
 Gap=     0.166 Goal=   None    Shift=    0.000
 RMSDP=6.47D-06 MaxDP=2.18D-04 DE=-1.06D-05 OVMax= 7.16D-04

 Cycle   9  Pass 1  IDiag  1:
 RMSU=  5.81D-06    CP:  1.00D+00  1.01D+00
 E= -1631.43718430260     Delta-E=        0.000001090728 Rises=F Damp=F
 DIIS: error= 3.20D-05 at cycle   3 NSaved=   3.
 NSaved= 3 IEnMin= 2 EnMin= -1631.43718539333     IErMin= 2 ErrMin= 1.87D-05
 ErrMax= 3.20D-05  0.00D+00 EMaxC= 1.00D-01 BMatC= 1.50D-06 BMatP= 4.90D-07
 IDIUse=1 WtCom= 1.00D+00 WtEn= 0.00D+00
 Coeff-Com: -0.709D-02 0.642D+00 0.365D+00
 Coeff:     -0.709D-02 0.642D+00 0.365D+00
 Gap=     0.166 Goal=   None    Shift=    0.000
 RMSDP=3.57D-06 MaxDP=1.51D-04 DE= 1.09D-06 OVMax= 4.62D-04

 Cycle  10  Pass 1  IDiag  1:
 RMSU=  1.21D-06    CP:  1.00D+00  1.02D+00  4.25D-01
 E= -1631.43718590810     Delta-E=       -0.000001605502 Rises=F Damp=F
 DIIS: error= 4.11D-06 at cycle   4 NSaved=   4.
 NSaved= 4 IEnMin= 4 EnMin= -1631.43718590810     IErMin= 4 ErrMin= 4.11D-06
 ErrMax= 4.11D-06  0.00D+00 EMaxC= 1.00D-01 BMatC= 1.92D-08 BMatP= 4.90D-07
 IDIUse=1 WtCom= 1.00D+00 WtEn= 0.00D+00
 Coeff-Com: -0.540D-02 0.344D+00 0.207D+00 0.454D+00
 Coeff:     -0.540D-02 0.344D+00 0.207D+00 0.454D+00
 Gap=     0.166 Goal=   None    Shift=    0.000
 RMSDP=4.42D-07 MaxDP=2.68D-05 DE=-1.61D-06 OVMax= 3.09D-05

 Cycle  11  Pass 1  IDiag  1:
 RMSU=  3.60D-07    CP:  1.00D+00  1.02D+00  4.38D-01  8.00D-01
 E= -1631.43718592519     Delta-E=       -0.000000017094 Rises=F Damp=F
 DIIS: error= 8.77D-07 at cycle   5 NSaved=   5.
 NSaved= 5 IEnMin= 5 EnMin= -1631.43718592519     IErMin= 5 ErrMin= 8.77D-07
 ErrMax= 8.77D-07  0.00D+00 EMaxC= 1.00D-01 BMatC= 9.32D-10 BMatP= 1.92D-08
 IDIUse=1 WtCom= 1.00D+00 WtEn= 0.00D+00
 Coeff-Com: -0.205D-02 0.115D+00 0.707D-01 0.223D+00 0.592D+00
 Coeff:     -0.205D-02 0.115D+00 0.707D-01 0.223D+00 0.592D+00
 Gap=     0.166 Goal=   None    Shift=    0.000
 RMSDP=1.24D-07 MaxDP=7.85D-06 DE=-1.71D-08 OVMax= 1.02D-05

 Cycle  12  Pass 1  IDiag  1:
 RMSU=  1.06D-07    CP:  1.00D+00  1.02D+00  4.38D-01  8.43D-01  9.00D-01
 E= -1631.43718592592     Delta-E=       -0.000000000721 Rises=F Damp=F
 DIIS: error= 4.45D-07 at cycle   6 NSaved=   6.
 NSaved= 6 IEnMin= 6 EnMin= -1631.43718592592     IErMin= 6 ErrMin= 4.45D-07
 ErrMax= 4.45D-07  0.00D+00 EMaxC= 1.00D-01 BMatC= 2.04D-10 BMatP= 9.32D-10
 IDIUse=1 WtCom= 1.00D+00 WtEn= 0.00D+00
 Coeff-Com: -0.158D-03 0.192D-02 0.178D-02 0.445D-01 0.349D+00 0.603D+00
 Coeff:     -0.158D-03 0.192D-02 0.178D-02 0.445D-01 0.349D+00 0.603D+00
 Gap=     0.166 Goal=   None    Shift=    0.000
 RMSDP=5.29D-08 MaxDP=2.61D-06 DE=-7.21D-10 OVMax= 4.59D-06

 Cycle  13  Pass 1  IDiag  1:
 RMSU=  3.59D-08    CP:  1.00D+00  1.02D+00  4.37D-01  8.48D-01  9.60D-01
                    CP:  7.08D-01
 E= -1631.43718592614     Delta-E=       -0.000000000220 Rises=F Damp=F
 DIIS: error= 1.10D-07 at cycle   7 NSaved=   7.
 NSaved= 7 IEnMin= 7 EnMin= -1631.43718592614     IErMin= 7 ErrMin= 1.10D-07
 ErrMax= 1.10D-07  0.00D+00 EMaxC= 1.00D-01 BMatC= 1.48D-11 BMatP= 2.04D-10
 IDIUse=1 WtCom= 1.00D+00 WtEn= 0.00D+00
 Coeff-Com:  0.767D-04-0.819D-02-0.459D-02 0.413D-02 0.129D+00 0.311D+00
 Coeff-Com:  0.568D+00
 Coeff:      0.767D-04-0.819D-02-0.459D-02 0.413D-02 0.129D+00 0.311D+00
 Coeff:      0.568D+00
 Gap=     0.166 Goal=   None    Shift=    0.000
 RMSDP=1.60D-08 MaxDP=9.93D-07 DE=-2.20D-10 OVMax= 1.23D-06

 Cycle  14  Pass 1  IDiag  1:
 RMSU=  9.83D-09    CP:  1.00D+00  1.02D+00  4.38D-01  8.53D-01  9.60D-01
                    CP:  7.47D-01  7.74D-01
 E= -1631.43718592605     Delta-E=        0.000000000086 Rises=F Damp=F
 DIIS: error= 4.54D-08 at cycle   8 NSaved=   8.
 NSaved= 8 IEnMin= 7 EnMin= -1631.43718592614     IErMin= 8 ErrMin= 4.54D-08
 ErrMax= 4.54D-08  0.00D+00 EMaxC= 1.00D-01 BMatC= 1.68D-12 BMatP= 1.48D-11
 IDIUse=1 WtCom= 1.00D+00 WtEn= 0.00D+00
 Coeff-Com:  0.591D-04-0.505D-02-0.282D-02-0.186D-02 0.450D-01 0.129D+00
 Coeff-Com:  0.320D+00 0.516D+00
 Coeff:      0.591D-04-0.505D-02-0.282D-02-0.186D-02 0.450D-01 0.129D+00
 Coeff:      0.320D+00 0.516D+00
 Gap=     0.166 Goal=   None    Shift=    0.000
 RMSDP=3.94D-09 MaxDP=1.75D-07 DE= 8.64D-11 OVMax= 2.77D-07

 SCF Done:  E(RPBE1PBE) =  -1631.43718593     A.U. after   14 cycles
            NFock= 14  Conv=0.39D-08     -V/T= 2.0077
 KE= 1.618960654514D+03 PE=-1.048442048479D+04 EE= 3.903977715988D+03
 Leave Link  502 at Wed Aug 28 19:43:50 2019, MaxMem=   536870912 cpu:      2567.2
 (Enter /pbs_home/pkowalski/g09d01/g09/l701.exe)
 Compute integral first derivatives.
 ... and contract with generalized density number  0.
 Leave Link  701 at Wed Aug 28 19:43:51 2019, MaxMem=   536870912 cpu:         4.3
 (Enter /pbs_home/pkowalski/g09d01/g09/l702.exe)
 L702 exits ... SP integral derivatives will be done elsewhere.
 Leave Link  702 at Wed Aug 28 19:43:51 2019, MaxMem=   536870912 cpu:         0.2
 (Enter /pbs_home/pkowalski/g09d01/g09/l703.exe)
 Compute integral first derivatives, UseDBF=F ICtDFT=           0.
 Integral derivatives from FoFJK, PRISM(SPDF).
 Calling FoFJK, ICntrl=      2127 FMM=F ISym2X=0 I1Cent= 0 IOpClX= 0 NMat=1 NMatS=1 NMatT=0.
 FoFJK:  IHMeth= 1 ICntrl=    2127 DoSepK=F KAlg= 0 I1Cent=   0 FoldK=F
 IRaf=         0 NMat=   1 IRICut=       1 DoRegI=T DoRafI=F ISym2E= 0.
 FoFCou: FMM=F IPFlag=           0 FMFlag=      100000 FMFlg1=         800
         NFxFlg=           0 DoJE=F BraDBF=F KetDBF=F FulRan=T
         wScrn=  0.000000 ICntrl=    2127 IOpCl=  0 I1Cent=           0 NGrid=           0
         NMat0=    1 NMatS0=      1 NMatT0=    0 NMatD0=    1 NMtDS0=    0 NMtDT0=    0
 Symmetry not used in FoFCou.
 Leave Link  703 at Wed Aug 28 19:45:18 2019, MaxMem=   536870912 cpu:       690.5
 (Enter /pbs_home/pkowalski/g09d01/g09/l716.exe)
 Dipole        = 2.97232592D-02-1.53124322D+00-4.96200366D-02
 ***** Axes restored to original set *****
 -------------------------------------------------------------------
 Center     Atomic                   Forces (Hartrees/Bohr)
 Number     Number              X              Y              Z
 -------------------------------------------------------------------
      1        6          -0.005951995    0.022179036    0.002237309
      2        6          -0.001132549    0.000496744   -0.003020401
      3        6           0.002237926    0.001106220    0.001929727
      4        8          -0.006994324   -0.003929898   -0.000731720
      5        6           0.002024829   -0.024926290   -0.008038294
      6        6           0.000804547   -0.002657847   -0.000027302
      7        6           0.008536692    0.006014422    0.001828859
      8        6           0.001645023   -0.002991156    0.003155639
      9        6           0.001010681    0.009020482   -0.002885639
     10        6          -0.002721633   -0.004920598    0.000427042
     11        6          -0.004638412   -0.000476960   -0.001471271
     12        9          -0.004385579    0.004245509    0.004306872
     13        9          -0.001086669   -0.002474551   -0.007205161
     14        9           0.004384334   -0.003349497   -0.005825553
     15        9           0.000128997    0.008042867    0.003613441
     16        9           0.005929130   -0.004748331   -0.001484205
     17        9          -0.001339889    0.003500352    0.003757272
     18        6          -0.015901920    0.000669938    0.016864206
     19        6           0.018598534    0.006057720   -0.003151100
     20        6          -0.000604823    0.002045633    0.002721839
     21        1          -0.000251974   -0.000642868    0.000847269
     22        1          -0.000291729   -0.000583450   -0.001169938
     23        1          -0.001410610    0.000653220    0.001238245
     24        6           0.002019079   -0.002673194   -0.009280615
     25        1          -0.000039864    0.000294948    0.001090191
     26        1          -0.002514868   -0.004962649   -0.004734313
     27        1          -0.001491465   -0.001209029   -0.000682576
     28        6          -0.002391790    0.002464705   -0.000670850
     29        6           0.003343123   -0.000461495    0.003332492
     30        6          -0.000519333    0.002012406   -0.002148660
     31        8          -0.000708230   -0.007993575    0.003863740
     32        6          -0.002279607   -0.000014364    0.001048214
     33        6          -0.003035206    0.001566558   -0.000666277
     34        6           0.003904793   -0.001348927    0.000463605
     35        1           0.001008036   -0.000261189    0.000278974
     36        1           0.000920807    0.000299411    0.000379569
     37        1           0.000344482   -0.000996813    0.000202360
     38        1           0.000875600    0.000808698    0.000325235
     39        6          -0.001799371    0.002680577   -0.001249873
     40        6           0.002317328   -0.002509336    0.000459052
     41        6           0.002833850   -0.001375780   -0.000203367
     42        1          -0.001078757   -0.000000520    0.000312967
     43        1          -0.000212218    0.000815408   -0.000543242
     44        1           0.000401269    0.000878395   -0.000712380
     45        1          -0.000486243   -0.000344932    0.001218616
 -------------------------------------------------------------------
 Cartesian Forces:  Max     0.024926290 RMS     0.004906193
 Leave Link  716 at Wed Aug 28 19:45:18 2019, MaxMem=   536870912 cpu:         0.3
 (Enter /pbs_home/pkowalski/g09d01/g09/l103.exe)

 GradGradGradGradGradGradGradGradGradGradGradGradGradGradGradGradGradGrad
 Berny optimization.
 Using GEDIIS/GDIIS optimizer.
 FormGI is forming the generalized inverse of G from B-inverse, IUseBI=4.
 GSVD:  received Info=                   1 from GESDD.
 Internal  Forces:  Max     0.041237903 RMS     0.007157935
 Search for a local minimum.
 Step number   3 out of a maximum of  270
 All quantities printed in internal units (Hartrees-Bohrs-Radians)
 RMS Force = .71579D-02 SwitMx=.10000D-02 MixMth= 1
 Mixed Optimization -- RFO/linear search
 Update second derivatives using D2CorX and points    1    3    2
 DE=  7.86D-04 DEPred=-1.29D-02 R=-6.07D-02
 Trust test=-6.07D-02 RLast= 5.41D-01 DXMaxT set to 2.52D-01
 ITU= -1  1  0
 Use linear search instead of GDIIS.
 Energy rises -- skip Quadratic/GDIIS search.
 Quartic linear search produced a step of -0.49026.
 Iteration  1 RMS(Cart)=  0.08845709 RMS(Int)=  0.00099826
 Iteration  2 RMS(Cart)=  0.00222218 RMS(Int)=  0.00013835
 Iteration  3 RMS(Cart)=  0.00000137 RMS(Int)=  0.00013835
 Iteration  4 RMS(Cart)=  0.00000000 RMS(Int)=  0.00013835
 ITry= 1 IFail=0 DXMaxC= 4.77D-01 DCOld= 1.00D+10 DXMaxT= 2.52D-01 DXLimC= 3.00D+00 Rises=T
 Variable       Old X    -DE/DX   Delta X   Delta X   Delta X     New X
                                 (Linear)    (Quad)   (Total)
    R1        2.75351  -0.00036  -0.00089   0.00000  -0.00089   2.75262
    R2        2.55132   0.03964   0.05876   0.00000   0.05881   2.61012
    R3        2.72068   0.02105   0.02341   0.00000   0.02341   2.74408
    R4        2.65544  -0.00155  -0.01363   0.00000  -0.01366   2.64177
    R5        2.65485  -0.00171  -0.00336   0.00000  -0.00335   2.65150
    R6        2.56305  -0.00143  -0.00786   0.00000  -0.00789   2.55516
    R7        2.62274   0.00061   0.00227   0.00000   0.00228   2.62502
    R8        2.54433   0.00580  -0.00038   0.00000  -0.00034   2.54399
    R9        2.78673   0.00301   0.00625   0.00000   0.00625   2.79298
   R10        2.62323   0.00290   0.00497   0.00000   0.00497   2.62820
   R11        2.06493  -0.00118  -0.00348   0.00000  -0.00348   2.06145
   R12        2.86028  -0.00009  -0.00665   0.00000  -0.00665   2.85363
   R13        2.57609   0.01588   0.00584   0.00000   0.00582   2.58191
   R14        2.90317   0.00003  -0.01423   0.00000  -0.01423   2.88894
   R15        2.54969   0.00734   0.01517   0.00000   0.01517   2.56485
   R16        2.51577   0.00670   0.02442   0.00000   0.02442   2.54019
   R17        2.85795  -0.00030  -0.00210   0.00000  -0.00211   2.85584
   R18        2.73371   0.01186   0.01796   0.00000   0.01796   2.75167
   R19        2.90109  -0.00344  -0.01257   0.00000  -0.01255   2.88854
   R20        2.52542   0.00800   0.02302   0.00000   0.02302   2.54844
   R21        2.49908   0.00788   0.02879   0.00000   0.02879   2.52787
   R22        2.52629   0.00712   0.01832   0.00000   0.01832   2.54462
   R23        2.54085   0.00522   0.01673   0.00000   0.01673   2.55758
   R24        2.55071   0.02692   0.05645   0.00000   0.05645   2.60716
   R25        2.78681   0.00331   0.00631   0.00000   0.00631   2.79312
   R26        2.54808   0.00578  -0.00192   0.00000  -0.00189   2.54619
   R27        2.74265   0.00188   0.00307   0.00000   0.00303   2.74568
   R28        2.07951   0.00074   0.00432   0.00000   0.00432   2.08383
   R29        2.07944   0.00095   0.00402   0.00000   0.00402   2.08346
   R30        2.06751   0.00000   0.00265   0.00000   0.00265   2.07016
   R31        2.07929   0.00063   0.00388   0.00000   0.00388   2.08317
   R32        2.06763  -0.00521   0.00170   0.00000   0.00170   2.06933
   R33        2.07991   0.00111   0.00439   0.00000   0.00439   2.08430
   R34        2.65456  -0.00097   0.00234   0.00000   0.00232   2.65688
   R35        2.06703  -0.00097  -0.00461   0.00000  -0.00461   2.06242
   R36        2.65489   0.00133  -0.01243   0.00000  -0.01244   2.64245
   R37        2.65294  -0.00063  -0.00271   0.00000  -0.00271   2.65023
   R38        2.56289   0.00109  -0.00760   0.00000  -0.00757   2.55533
   R39        2.62318   0.00059   0.00212   0.00000   0.00213   2.62531
   R40        2.62491   0.00222   0.00424   0.00000   0.00425   2.62916
   R41        2.06497  -0.00118  -0.00349   0.00000  -0.00349   2.06148
   R42        2.62298   0.00195   0.00685   0.00000   0.00684   2.62982
   R43        2.06733  -0.00106  -0.00455   0.00000  -0.00455   2.06279
   R44        2.06036   0.00034  -0.00507   0.00000  -0.00507   2.05529
   R45        2.62247   0.00223   0.00729   0.00000   0.00728   2.62975
   R46        2.06337  -0.00123  -0.00665   0.00000  -0.00665   2.05672
   R47        2.65604  -0.00115   0.00171   0.00000   0.00171   2.65775
   R48        2.06744  -0.00110  -0.00457   0.00000  -0.00457   2.06288
   R49        2.06703  -0.00094  -0.00460   0.00000  -0.00460   2.06243
    A1        1.84956  -0.00901  -0.01587   0.00000  -0.01544   1.83411
    A2        2.25887  -0.03212  -0.01640   0.00000  -0.01635   2.24252
    A3        2.17454   0.04124   0.03187   0.00000   0.03194   2.20648
    A4        1.82510   0.00837   0.01146   0.00000   0.01161   1.83672
    A5        2.39423  -0.00909  -0.02344   0.00000  -0.02352   2.37071
    A6        2.06382   0.00071   0.01184   0.00000   0.01181   2.07563
    A7        1.91555   0.00386   0.00855   0.00000   0.00867   1.92422
    A8        2.16984  -0.00121  -0.01089   0.00000  -0.01090   2.15894
    A9        2.19774  -0.00263   0.00235   0.00000   0.00227   2.20002
   A10        1.88087   0.00289   0.00452   0.00000   0.00484   1.88571
   A11        1.95307  -0.00588  -0.00946   0.00000  -0.00916   1.94391
   A12        2.30569   0.02212  -0.01248   0.00000  -0.01259   2.29310
   A13        2.02160  -0.01644   0.02033   0.00000   0.02031   2.04191
   A14        2.02824   0.00118   0.00845   0.00000   0.00848   2.03672
   A15        2.11847  -0.00094  -0.00106   0.00000  -0.00107   2.11740
   A16        2.13647  -0.00023  -0.00739   0.00000  -0.00741   2.12906
   A17        2.13145  -0.03283  -0.00962   0.00000  -0.00955   2.12190
   A18        2.23908   0.03882   0.01239   0.00000   0.01248   2.25156
   A19        1.91262  -0.00600  -0.00344   0.00000  -0.00333   1.90929
   A20        1.79684   0.00472  -0.00747   0.00000  -0.00731   1.78952
   A21        1.94594  -0.00128  -0.00829   0.00000  -0.00838   1.93756
   A22        2.00551  -0.00401  -0.00544   0.00000  -0.00536   2.00015
   A23        1.89571   0.00167   0.01273   0.00000   0.01271   1.90842
   A24        1.95496  -0.00276  -0.00841   0.00000  -0.00835   1.94661
   A25        1.86375   0.00183   0.01633   0.00000   0.01634   1.88009
   A26        1.92379  -0.00212  -0.00453   0.00000  -0.00445   1.91934
   A27        2.23088   0.02428   0.00521   0.00000   0.00526   2.23614
   A28        2.11927  -0.02255  -0.00361   0.00000  -0.00355   2.11572
   A29        1.78758  -0.00172   0.00214   0.00000   0.00225   1.78983
   A30        1.89233   0.00068  -0.00098   0.00000  -0.00100   1.89132
   A31        1.99336  -0.00002   0.00148   0.00000   0.00144   1.99480
   A32        1.89875   0.00118  -0.00308   0.00000  -0.00312   1.89563
   A33        1.99507  -0.00086  -0.00012   0.00000  -0.00014   1.99494
   A34        1.89186   0.00078   0.00030   0.00000   0.00033   1.89218
   A35        1.79973   0.00452  -0.00538   0.00000  -0.00534   1.79439
   A36        2.00553  -0.00220   0.00820   0.00000   0.00820   2.01373
   A37        1.93680  -0.00147  -0.01248   0.00000  -0.01249   1.92431
   A38        1.94258   0.00060  -0.00662   0.00000  -0.00669   1.93589
   A39        1.92056  -0.00378   0.00495   0.00000   0.00504   1.92560
   A40        1.85922   0.00204   0.01057   0.00000   0.01055   1.86978
   A41        2.30269   0.00653  -0.01608   0.00000  -0.01610   2.28659
   A42        1.95152  -0.00343  -0.00764   0.00000  -0.00755   1.94397
   A43        2.02711  -0.00310   0.02286   0.00000   0.02288   2.04999
   A44        2.16864   0.01025   0.01676   0.00000   0.01700   2.18564
   A45        2.26295  -0.00572  -0.00237   0.00000  -0.00217   2.26078
   A46        1.85159  -0.00454  -0.01575   0.00000  -0.01554   1.83606
   A47        1.92125  -0.00069  -0.00573   0.00000  -0.00572   1.91552
   A48        1.95003  -0.00119  -0.00862   0.00000  -0.00861   1.94142
   A49        1.92086   0.00293   0.00691   0.00000   0.00690   1.92776
   A50        1.87481   0.00032   0.00783   0.00000   0.00785   1.88266
   A51        1.89950  -0.00080  -0.00770   0.00000  -0.00771   1.89179
   A52        1.89612  -0.00065   0.00735   0.00000   0.00734   1.90346
   A53        1.95404  -0.00093  -0.00793   0.00000  -0.00793   1.94611
   A54        1.92542   0.00551   0.00646   0.00000   0.00645   1.93187
   A55        1.91300  -0.00227  -0.00533   0.00000  -0.00532   1.90768
   A56        1.89435  -0.00051   0.01212   0.00000   0.01212   1.90647
   A57        1.87489   0.00014   0.00685   0.00000   0.00687   1.88176
   A58        1.90078  -0.00213  -0.01240   0.00000  -0.01240   1.88839
   A59        2.11389  -0.00088  -0.00331   0.00000  -0.00331   2.11057
   A60        2.08176   0.00083   0.00124   0.00000   0.00124   2.08300
   A61        2.08754   0.00005   0.00207   0.00000   0.00207   2.08961
   A62        1.82766   0.00315   0.00955   0.00000   0.00954   1.83720
   A63        2.38566  -0.00316  -0.01883   0.00000  -0.01882   2.36684
   A64        2.06916  -0.00002   0.00913   0.00000   0.00914   2.07830
   A65        1.91464   0.00478   0.00939   0.00000   0.00945   1.92409
   A66        2.16528  -0.00124  -0.00892   0.00000  -0.00893   2.15634
   A67        2.20314  -0.00353  -0.00041   0.00000  -0.00044   2.20270
   A68        1.87900   0.00012   0.00431   0.00000   0.00446   1.88346
   A69        2.02856   0.00132   0.00839   0.00000   0.00841   2.03696
   A70        2.11833  -0.00088  -0.00102   0.00000  -0.00103   2.11730
   A71        2.13629  -0.00044  -0.00737   0.00000  -0.00738   2.12892
   A72        2.12633  -0.00122  -0.00545   0.00000  -0.00546   2.12087
   A73        2.07866   0.00052   0.00321   0.00000   0.00322   2.08188
   A74        2.07820   0.00071   0.00223   0.00000   0.00224   2.08044
   A75        2.06418   0.00143  -0.00061   0.00000  -0.00060   2.06358
   A76        2.12129  -0.00177   0.00400   0.00000   0.00400   2.12530
   A77        2.09770   0.00034  -0.00339   0.00000  -0.00339   2.09431
   A78        2.06331   0.00113  -0.00004   0.00000  -0.00004   2.06327
   A79        2.11256  -0.00071   0.00689   0.00000   0.00692   2.11947
   A80        2.10731  -0.00042  -0.00690   0.00000  -0.00688   2.10044
   A81        2.12377  -0.00058  -0.00428   0.00000  -0.00429   2.11947
   A82        2.07995   0.00046   0.00153   0.00000   0.00154   2.08149
   A83        2.07947   0.00011   0.00274   0.00000   0.00275   2.08222
   A84        2.11600  -0.00061  -0.00429   0.00000  -0.00429   2.11171
   A85        2.08087   0.00065   0.00161   0.00000   0.00160   2.08247
   A86        2.08630  -0.00005   0.00268   0.00000   0.00268   2.08898
    D1       -0.02779   0.00526   0.03832   0.00000   0.03840   0.01061
    D2        3.10452   0.00342   0.02904   0.00000   0.02930   3.13382
    D3        3.13565  -0.00048   0.00504   0.00000   0.00424   3.13989
    D4       -0.01523  -0.00233  -0.00424   0.00000  -0.00486  -0.02009
    D5        0.03464  -0.00633  -0.04866   0.00000  -0.04890  -0.01426
    D6        3.09035  -0.01039  -0.06699   0.00000  -0.06723   3.02311
    D7       -3.12744  -0.00206  -0.01578   0.00000  -0.01643   3.13931
    D8       -0.07174  -0.00612  -0.03411   0.00000  -0.03476  -0.10650
    D9       -0.55110  -0.01076   0.01799   0.00000   0.01791  -0.53319
   D10        2.58215  -0.01336  -0.00881   0.00000  -0.00885   2.57330
   D11        2.61600  -0.01667  -0.02243   0.00000  -0.02238   2.59362
   D12       -0.53393  -0.01928  -0.04922   0.00000  -0.04914  -0.58307
   D13        0.01236  -0.00250  -0.01643   0.00000  -0.01612  -0.00376
   D14       -3.13931  -0.00154  -0.00877   0.00000  -0.00842   3.13546
   D15       -3.12207  -0.00100  -0.00858   0.00000  -0.00864  -3.13071
   D16        0.00945  -0.00004  -0.00092   0.00000  -0.00095   0.00851
   D17        3.13813   0.00204   0.01201   0.00000   0.01183  -3.13323
   D18        0.00153   0.00148   0.00822   0.00000   0.00806   0.00959
   D19       -0.01367   0.00003   0.00170   0.00000   0.00176  -0.01191
   D20        3.13292  -0.00053  -0.00208   0.00000  -0.00201   3.13091
   D21        0.00792  -0.00081  -0.01326   0.00000  -0.01280  -0.00488
   D22       -3.12340  -0.00180  -0.02112   0.00000  -0.02063   3.13915
   D23        0.00121  -0.00003  -0.00087   0.00000  -0.00090   0.00031
   D24       -3.14024  -0.00029  -0.00230   0.00000  -0.00232   3.14063
   D25        3.13110   0.00113   0.00802   0.00000   0.00805   3.13915
   D26       -0.01035   0.00086   0.00659   0.00000   0.00663  -0.00372
   D27       -0.02747   0.00464   0.03986   0.00000   0.03977   0.01229
   D28       -3.09830   0.00601   0.05717   0.00000   0.05671  -3.04159
   D29        2.06070   0.00127   0.01932   0.00000   0.01917   2.07987
   D30       -0.05091  -0.00127   0.00481   0.00000   0.00464  -0.04627
   D31       -2.14380  -0.00064   0.01946   0.00000   0.01929  -2.12451
   D32       -1.16943  -0.00243  -0.00140   0.00000  -0.00122  -1.17065
   D33        3.00214  -0.00496  -0.01592   0.00000  -0.01575   2.98639
   D34        0.90925  -0.00433  -0.00126   0.00000  -0.00110   0.90815
   D35       -0.00737   0.00009   0.00190   0.00000   0.00194  -0.00543
   D36        3.13658   0.00001   0.00138   0.00000   0.00138   3.13796
   D37        3.13408   0.00036   0.00334   0.00000   0.00337   3.13745
   D38       -0.00516   0.00027   0.00281   0.00000   0.00281  -0.00235
   D39       -2.75506   0.00231   0.00445   0.00000   0.00434  -2.75073
   D40        1.49883  -0.00168  -0.00259   0.00000  -0.00270   1.49613
   D41       -0.62474  -0.00011  -0.01372   0.00000  -0.01384  -0.63858
   D42        0.39348   0.00425   0.02619   0.00000   0.02630   0.41978
   D43       -1.63581   0.00026   0.01915   0.00000   0.01927  -1.61654
   D44        2.52381   0.00183   0.00802   0.00000   0.00813   2.53193
   D45        3.10991  -0.00247   0.00810   0.00000   0.00794   3.11785
   D46       -0.17759  -0.00782  -0.01249   0.00000  -0.01260  -0.19019
   D47       -0.03918  -0.00494  -0.01625   0.00000  -0.01627  -0.05544
   D48        2.95651  -0.01029  -0.03685   0.00000  -0.03681   2.91970
   D49       -0.57249  -0.00275  -0.02853   0.00000  -0.02854  -0.60103
   D50        1.43286  -0.00196  -0.03138   0.00000  -0.03140   1.40146
   D51       -2.73914  -0.00048  -0.03073   0.00000  -0.03076  -2.76990
   D52        1.49235  -0.00108  -0.03632   0.00000  -0.03628   1.45607
   D53       -2.78549  -0.00029  -0.03918   0.00000  -0.03914  -2.82463
   D54       -0.67430   0.00119  -0.03852   0.00000  -0.03850  -0.71280
   D55       -2.73657   0.00060  -0.01304   0.00000  -0.01301  -2.74959
   D56       -0.73122   0.00139  -0.01590   0.00000  -0.01587  -0.74709
   D57        1.37997   0.00287  -0.01524   0.00000  -0.01524   1.36473
   D58       -0.33169   0.00337  -0.00032   0.00000  -0.00040  -0.33209
   D59       -2.44872   0.00075   0.00707   0.00000   0.00700  -2.44172
   D60        1.72401   0.00079  -0.00308   0.00000  -0.00317   1.72083
   D61        2.94490   0.00388   0.01762   0.00000   0.01761   2.96252
   D62        0.82787   0.00126   0.02500   0.00000   0.02501   0.85289
   D63       -1.28258   0.00130   0.01486   0.00000   0.01484  -1.26774
   D64       -0.76767  -0.00486  -0.01233   0.00000  -0.01226  -0.77994
   D65        2.37645  -0.00130   0.03206   0.00000   0.03195   2.40839
   D66        2.21335  -0.00865  -0.03493   0.00000  -0.03481   2.17854
   D67       -0.92571  -0.00509   0.00946   0.00000   0.00940  -0.91632
   D68        0.55047  -0.00066   0.01952   0.00000   0.01955   0.57002
   D69        2.70966  -0.00016   0.02251   0.00000   0.02249   2.73215
   D70       -1.51660   0.00034   0.03462   0.00000   0.03461  -1.48199
   D71       -1.45019  -0.00108   0.02084   0.00000   0.02086  -1.42933
   D72        0.70900  -0.00058   0.02383   0.00000   0.02380   0.73280
   D73        2.76592  -0.00007   0.03594   0.00000   0.03592   2.80184
   D74        2.71598  -0.00238   0.02278   0.00000   0.02282   2.73880
   D75       -1.40802  -0.00187   0.02577   0.00000   0.02576  -1.38225
   D76        0.64891  -0.00137   0.03788   0.00000   0.03788   0.68679
   D77       -0.04096  -0.00052  -0.00698   0.00000  -0.00726  -0.04822
   D78        3.09861  -0.00338  -0.04235   0.00000  -0.04258   3.05603
   D79       -3.11284  -0.00034   0.00497   0.00000   0.00475  -3.10809
   D80        0.02673  -0.00320  -0.03040   0.00000  -0.03057  -0.00384
   D81       -2.12917  -0.00111   0.01573   0.00000   0.01564  -2.11353
   D82        2.07253  -0.00031   0.01512   0.00000   0.01505   2.08759
   D83       -0.03552  -0.00069   0.00691   0.00000   0.00682  -0.02870
   D84        0.94032  -0.00129   0.00190   0.00000   0.00197   0.94229
   D85       -1.14116  -0.00048   0.00128   0.00000   0.00138  -1.13978
   D86        3.03397  -0.00087  -0.00693   0.00000  -0.00685   3.02712
   D87       -0.02320   0.00236   0.02573   0.00000   0.02569   0.00249
   D88       -3.10704   0.00208   0.03770   0.00000   0.03741  -3.06963
   D89        3.11990  -0.00034  -0.01382   0.00000  -0.01423   3.10567
   D90       -0.06486  -0.00122  -0.01750   0.00000  -0.01779  -0.08265
   D91       -0.01952   0.00271   0.02308   0.00000   0.02316   0.00363
   D92        3.07890   0.00183   0.01940   0.00000   0.01960   3.09850
   D93        0.00285  -0.00008  -0.00112   0.00000  -0.00113   0.00173
   D94       -3.13953   0.00015   0.00075   0.00000   0.00071  -3.13881
   D95       -3.14110   0.00000  -0.00059   0.00000  -0.00057   3.14151
   D96       -0.00030   0.00023   0.00128   0.00000   0.00127   0.00097
   D97        0.00629  -0.00132  -0.00879   0.00000  -0.00861  -0.00232
   D98        3.13185  -0.00087  -0.00303   0.00000  -0.00284   3.12900
   D99       -3.10159  -0.00053  -0.00494   0.00000  -0.00492  -3.10651
   D100       0.02397  -0.00008   0.00083   0.00000   0.00084   0.02481
   D101      -3.11853   0.00107   0.00329   0.00000   0.00317  -3.11536
   D102       0.02803   0.00095  -0.00634   0.00000  -0.00640   0.02164
   D103      -0.02448   0.00015  -0.00090   0.00000  -0.00088  -0.02536
   D104       3.12209   0.00002  -0.01052   0.00000  -0.01045   3.11164
   D105       0.00944  -0.00039  -0.00967   0.00000  -0.00942   0.00002
   D106      -3.11568  -0.00088  -0.01556   0.00000  -0.01528  -3.13096
   D107      -0.00594  -0.00007  -0.00066   0.00000  -0.00069  -0.00663
   D108       3.13991  -0.00019  -0.00157   0.00000  -0.00158   3.13833
   D109       3.11694   0.00053   0.00609   0.00000   0.00608   3.12302
   D110      -0.02040   0.00042   0.00518   0.00000   0.00519  -0.01521
   D111      -0.01082   0.00013   0.00065   0.00000   0.00066  -0.01016
   D112       3.13707   0.00003   0.00220   0.00000   0.00221   3.13928
   D113       3.12647   0.00024   0.00158   0.00000   0.00158   3.12804
   D114      -0.00883   0.00015   0.00313   0.00000   0.00313  -0.00570
   D115       0.00804   0.00001  -0.00083   0.00000  -0.00089   0.00715
   D116      -3.13848   0.00056   0.00289   0.00000   0.00283  -3.13565
   D117      -3.13277  -0.00022  -0.00271   0.00000  -0.00273  -3.13550
   D118       0.00390   0.00032   0.00101   0.00000   0.00099   0.00489
   D119       0.00888  -0.00011   0.00066   0.00000   0.00063   0.00951
   D120      -3.13133  -0.00014  -0.00319   0.00000  -0.00321  -3.13454
   D121      -3.13767   0.00001   0.01013   0.00000   0.01013  -3.12754
   D122       0.00530  -0.00001   0.00628   0.00000   0.00629   0.01159
   D123       0.00944  -0.00004  -0.00073   0.00000  -0.00071   0.00872
   D124      -3.13847   0.00006  -0.00229   0.00000  -0.00227  -3.14075
   D125      -3.13353  -0.00001   0.00313   0.00000   0.00313  -3.13041
   D126       0.00174   0.00009   0.00157   0.00000   0.00157   0.00331
         Item               Value     Threshold  Converged?
 Maximum Force            0.041238     0.000450     NO 
 RMS     Force            0.007158     0.000300     NO 
 Maximum Displacement     0.476914     0.001800     NO 
 RMS     Displacement     0.088197     0.001200     NO 
 Predicted change in Energy=-7.203599D-03
 GradGradGradGradGradGradGradGradGradGradGradGradGradGradGradGradGradGrad

 Leave Link  103 at Wed Aug 28 19:45:18 2019, MaxMem=   536870912 cpu:         0.8
 (Enter /pbs_home/pkowalski/g09d01/g09/l202.exe)
                          Input orientation:                          
 ---------------------------------------------------------------------
 Center     Atomic      Atomic             Coordinates (Angstroms)
 Number     Number       Type             X           Y           Z
 ---------------------------------------------------------------------
      1          6           0       -1.810886   -0.222016   -0.643329
      2          6           0       -3.095929    0.334861   -1.043708
      3          6           0       -3.874160   -0.765973   -1.413616
      4          8           0       -3.165568   -1.908819   -1.271975
      5          6           0       -1.938042   -1.585490   -0.823703
      6          6           0       -5.186985   -0.667672   -1.856818
      7          6           0       -0.630316    0.478664   -0.170132
      8          6           0       -0.305126    1.879853   -0.629744
      9          6           0        0.311162    0.066506    0.730140
     10          6           0        1.200208    1.970260   -0.378932
     11          6           0        1.377987    1.125956    0.882816
     12          9           0       -0.944228    2.802883    0.132967
     13          9           0       -0.607092    2.131336   -1.915231
     14          9           0        1.838222    1.360208   -1.398460
     15          9           0        1.666861    3.219648   -0.275569
     16          9           0        2.639521    0.665009    0.979058
     17          9           0        1.141465    1.873505    1.985972
     18          6           0       -0.824703   -1.475438    2.365240
     19          6           0        0.265505   -1.091261    1.612057
     20          6           0       -2.152532   -0.849873    2.538996
     21          1           0       -2.319194   -0.619048    3.604324
     22          1           0       -2.958657   -1.525843    2.209186
     23          1           0       -2.213246    0.083917    1.969413
     24          6           0       -0.950955   -2.680826   -0.722078
     25          1           0       -1.233125   -3.408096    0.056810
     26          1           0        0.045602   -2.284276   -0.501302
     27          1           0       -0.902449   -3.218308   -1.683999
     28          6           0       -5.729068    0.611265   -1.925725
     29          6           0        1.311572   -2.043930    1.942550
     30          6           0        0.734340   -2.917753    2.869130
     31          8           0       -0.547636   -2.562453    3.111621
     32          6           0        1.407394   -3.995596    3.430623
     33          6           0       -4.973392    1.737329   -1.554696
     34          6           0       -3.660644    1.617677   -1.108550
     35          1           0       -3.100555    2.505041   -0.822563
     36          1           0       -6.756326    0.738892   -2.271515
     37          1           0       -5.426483    2.728486   -1.616832
     38          1           0       -5.758802   -1.553506   -2.136684
     39          6           0        2.631086   -2.268715    1.523989
     40          6           0        3.322911   -3.342146    2.076875
     41          6           0        2.722627   -4.193103    3.022153
     42          1           0        4.353220   -3.528808    1.768219
     43          1           0        3.291970   -5.026190    3.438025
     44          1           0        0.921966   -4.653005    4.153267
     45          1           0        3.108636   -1.629198    0.784050
 ---------------------------------------------------------------------
                    Distance matrix (angstroms):
                    1          2          3          4          5
     1  C    0.000000
     2  C    1.456623   0.000000
     3  C    2.268553   1.397967   0.000000
     4  O    2.252923   2.256336   1.352132   0.000000
     5  C    1.381219   2.253187   2.183612   1.346220   0.000000
     6  C    3.615136   2.457384   1.389100   2.443074   3.530629
     7  C    1.452107   2.619745   3.690244   3.652620   2.529434
     8  C    2.585605   3.216668   4.511414   4.790472   3.835706
     9  C    2.544160   3.850561   4.775525   4.471915   3.194126
    10  C    3.733989   4.644702   5.857198   5.908027   4.763381
    11  C    3.783525   4.934902   6.036394   5.873405   4.610879
    12  F    3.240948   3.479298   4.869615   5.395215   4.600076
    13  F    2.933449   3.190797   4.395424   4.825187   4.096054
    14  F    4.048412   5.052032   6.095259   5.978331   4.823655
    15  F    4.906630   5.621050   6.919772   7.116626   6.032009
    16  F    4.819240   6.090646   7.085242   6.737269   5.410063
    17  F    4.474462   5.431565   6.609126   6.593234   5.416852
    18  C    3.405159   4.478457   4.907371   4.347045   3.379496
    19  C    3.186495   4.515102   5.137834   4.556128   3.321567
    20  C    3.261613   3.889648   4.312098   4.083028   3.448896
    21  H    4.296343   4.808062   5.255400   5.114504   4.548264
    22  H    3.339788   3.749985   3.813168   3.508272   3.200567
    23  H    2.661186   3.149762   3.863397   3.922310   3.265602
    24  C    2.606037   3.714663   3.562305   2.408919   1.477981
    25  H    3.312870   4.323298   4.014727   2.783494   2.143386
    26  H    2.778423   4.125930   4.301406   3.323630   2.127695
    27  H    3.299396   4.224492   3.862398   2.646928   2.116283
    28  C    4.206073   2.790658   2.366373   3.653730   4.517971
    29  C    4.444759   5.831162   6.307840   5.513276   4.292123
    30  C    5.107106   6.368732   6.649086   5.777195   4.749059
    31  O    4.601423   5.670536   5.896683   5.147497   4.286544
    32  C    6.418280   7.684557   7.860785   6.883390   5.924513
    33  C    3.830283   2.398519   2.737652   4.079529   4.559477
    34  C    2.650001   1.403113   2.412560   3.564826   3.648119
    35  H    3.021955   2.181423   3.412820   4.437156   4.252514
    36  H    5.294499   3.881914   3.362661   4.571980   5.542091
    37  H    4.767149   3.389601   3.829132   5.170615   5.604343
    38  H    4.425948   3.442589   2.166774   2.756598   4.040191
    39  C    5.349519   6.794878   7.294243   6.445784   5.182218
    40  C    6.594739   8.028693   8.403453   7.441074   6.259139
    41  C    7.053937   8.419577   8.656724   7.637298   6.581192
    42  H    7.399097   8.850124   9.243761   8.270388   7.076336
    43  H    8.110282   9.467420   9.645791   8.579155   7.573227
    44  H    7.078804   8.248080   8.312763   7.326100   6.508420
    45  H    5.312181   6.759797   7.371183   6.608409   5.296767
                    6          7          8          9         10
     6  C    0.000000
     7  C    4.992217   0.000000
     8  C    5.641644   1.510074   0.000000
     9  C    6.120539   1.366289   2.348898   0.000000
    10  C    7.066758   2.370501   1.528761   2.375863   0.000000
    11  C    7.336318   2.358171   2.385177   1.511245   1.528549
    12  F    5.831379   2.364826   1.357263   3.069264   2.356673
    13  F    5.367800   2.403588   1.344212   3.479182   2.377498
    14  F    7.326385   2.894751   2.335571   2.921731   1.348578
    15  F    8.036592   3.577867   2.410233   3.576545   1.337691
    16  F    8.430447   3.470907   3.568618   2.416903   2.370536
    17  F    7.827764   3.119868   2.989086   2.351970   2.367611
    18  C    6.124358   3.206932   4.527457   2.518200   4.848050
    19  C    6.476277   2.538376   3.765475   1.456120   3.769697
    20  C    5.344556   3.379575   4.572223   3.190846   5.263870
    21  H    6.168521   4.278294   5.313032   3.955969   5.912448
    22  H    4.715326   3.885920   5.167158   3.926177   6.018077
    23  H    4.903882   2.690566   3.690789   2.812248   4.552437
    24  C    4.825388   3.223326   4.607105   3.354059   5.135938
    25  H    5.177345   3.939769   5.412480   3.861483   5.919265
    26  H    5.641879   2.863629   4.180846   2.667048   4.410121
    27  H    4.989274   4.004179   5.240180   4.253342   5.748531
    28  C    1.390785   5.394160   5.719093   6.620783   7.228714
    29  C    7.652485   3.820711   4.962508   2.631482   4.638470
    30  C    7.903134   4.757630   6.028236   3.695965   5.887242
    31  O    7.056850   4.474945   5.812977   3.649714   5.982008
    32  C    9.083939   6.093989   7.344399   4.999500   7.081460
    33  C    2.433296   4.729014   4.761151   5.994885   6.288881
    34  C    2.848235   3.370589   3.399631   4.643507   4.927935
    35  H    3.935604   3.260974   2.870969   4.471818   4.356531
    36  H    2.147843   6.481631   6.753902   7.707881   8.270706
    37  H    3.413041   5.491617   5.284205   6.746480   6.783829
    38  H    1.090872   5.856485   6.618263   6.905620   7.995902
    39  C    8.666915   4.588559   5.520010   3.386074   4.861834
    40  C    9.749106   5.939329   6.910695   4.743757   6.225634
    41  C    9.939566   6.577105   7.706129   5.404882   7.202235
    42  H   10.599174   6.682265   7.530207   5.508368   6.692645
    43  H   10.905261   7.662019   8.785173   6.492565   8.239838
    44  H    9.451099   6.887334   8.189089   5.862137   8.030310
    45  H    8.758770   4.396966   5.095687   3.271724   4.236830
                   11         12         13         14         15
    11  C    0.000000
    12  F    2.960919   0.000000
    13  F    3.574969   2.181685   0.000000
    14  F    2.338998   3.488352   2.615578   0.000000
    15  F    2.410155   2.675514   3.007287   2.178937   0.000000
    16  F    1.346552   4.257891   4.589938   2.603455   3.007713
    17  F    1.353412   2.940661   4.282910   3.493325   2.683786
    18  C    3.717079   4.827148   5.601662   5.412716   5.935115
    19  C    2.585626   4.337685   4.856781   4.188837   4.910281
    20  C    4.371659   4.537797   5.578184   6.026121   6.250643
    21  H    4.911292   5.064629   6.400109   6.799221   6.758534
    22  H    5.253359   5.206388   5.992966   6.659913   7.077366
    23  H    3.894033   3.517914   4.675694   5.420874   5.470647
    24  C    4.742494   5.549973   4.969785   4.956507   6.470543
    25  H    5.296964   6.218160   5.913220   5.855571   7.242056
    26  H    3.914169   5.221230   4.682183   4.159404   5.742178
    27  H    5.537289   6.289503   5.362779   5.343746   7.073352
    28  C    7.659181   5.651203   5.342786   7.622519   8.014140
    29  C    3.342997   5.644007   5.999717   4.798736   5.722895
    30  C    4.550968   6.559714   7.083986   6.142624   6.958909
    31  O    4.720165   6.149512   6.877822   6.435870   7.057602
    32  C    5.720356   7.913531   8.377089   7.224285   8.115597
    33  C    6.830466   4.496418   4.398841   6.823834   6.922889
    34  C    5.440141   3.213252   3.199806   5.512518   5.625164
    35  H    4.986736   2.377287   2.747896   5.102334   4.851610
    36  H    8.733080   6.619825   6.314976   8.661092   9.004889
    37  H    7.424093   4.812270   4.865404   7.395661   7.235727
    38  H    8.199431   6.878194   6.337761   8.170035   9.021486
    39  C    3.674935   6.359159   6.455578   4.726354   5.855789
    40  C    5.017214   7.729723   7.832039   6.032776   7.164749
    41  C    5.888736   8.410531   8.686963   7.152850   8.181594
    42  H    5.594888   8.415896   8.379125   6.344726   7.545545
    43  H    6.931184   9.495428   9.751421   8.141931   9.188340
    44  H    6.655839   8.673854   9.229950   8.235285   9.063559
    45  H    3.255115   6.040940   5.935855   3.913292   5.168444
                   16         17         18         19         20
    16  F    0.000000
    17  F    2.172214   0.000000
    18  C    4.301612   3.901933   0.000000
    19  C    3.020120   3.113993   1.379649   0.000000
    20  C    5.262323   4.309645   1.478057   2.600843   0.000000
    21  H    5.755839   4.561584   2.121847   3.297389   1.102714
    22  H    6.136175   5.330703   2.140245   3.307664   1.102519
    23  H    4.986764   3.802234   2.125163   2.766396   1.095479
    24  C    5.194227   5.696814   3.316690   3.074846   3.928203
    25  H    5.695446   6.103741   3.038227   3.167398   3.681176
    26  H    4.197399   4.967352   3.103017   2.436787   4.016555
    27  H    5.892162   6.600972   4.409079   4.092974   5.000588
    28  C    8.858552   8.006175   6.842478   7.165849   5.904259
    29  C    3.167036   3.921367   2.250672   1.452949   3.712349
    30  C    4.476413   4.888954   2.182840   2.266299   3.566391
    31  O    5.012216   4.878307   1.347387   2.252620   2.415889
    32  C    5.408284   6.050131   3.531076   3.611960   4.833595
    33  C    8.094827   7.067273   6.549763   6.743536   5.604390
    34  C    6.705055   5.718545   5.447673   5.491328   4.654868
    35  H    6.291266   5.126543   5.584425   5.494644   4.842961
    36  H    9.942517   9.043708   7.847733   8.230292   6.845445
    37  H    8.721067   7.539836   7.396368   7.577263   6.387043
    38  H    9.228298   8.738099   6.679726   7.110485   5.946618
    39  C    2.983916   4.426103   3.644101   2.643885   5.091792
    40  C    4.210643   5.654201   4.557461   3.824954   6.033693
    41  C    5.270900   6.354327   4.516723   4.200862   5.931087
    42  H    4.598656   6.288702   5.602111   4.761874   7.077824
    43  H    6.233935   7.371493   5.541273   5.289359   6.920439
    44  H    6.427041   6.880456   4.042873   4.424331   5.149973
    45  H    2.349783   4.193246   4.242047   3.009713   5.600631
                   21         22         23         24         25
    21  H    0.000000
    22  H    1.782582   0.000000
    23  H    1.782784   1.790100   0.000000
    24  C    4.984050   3.735928   4.059717   0.000000
    25  H    4.641463   3.339619   4.100346   1.102365   0.000000
    26  H    5.022091   4.116738   4.100629   1.095043   1.791537
    27  H    6.060501   4.716919   5.096106   1.102965   1.782073
    28  C    6.612288   5.416632   5.273633   5.925959   6.348166
    29  C    4.239604   4.309798   4.117377   3.553155   3.448543
    30  C    3.892123   4.001395   4.302066   3.974056   3.467058
    31  O    2.675443   2.775242   3.328989   3.856673   3.242973
    32  C    5.031770   5.162750   5.646821   4.953318   4.324363
    33  C    6.262010   5.373478   4.771952   6.032690   6.562160
    34  C    5.386428   4.624055   3.731118   5.095969   5.701693
    35  H    5.474284   5.045757   3.800565   5.614632   6.263048
    36  H    7.487164   6.295078   6.249324   6.913578   7.288646
    37  H    6.936981   6.231204   5.493614   7.077541   7.618594
    38  H    6.757461   5.169929   5.666759   5.136862   5.360287
    39  C    5.617336   5.680367   5.403779   4.248019   4.287531
    40  C    6.448388   6.540225   6.511412   5.151447   4.984222
    41  C    6.207475   6.328678   6.615436   5.459070   5.005743
    42  H    7.507269   7.594067   7.497382   5.920720   5.843864
    43  H    7.136926   7.268618   7.653588   6.388239   5.875996
    44  H    5.203774   5.349563   6.085819   5.582679   4.793242
    45  H    6.199652   6.233277   5.715092   4.455853   4.748078
                   26         27         28         29         30
    26  H    0.000000
    27  H    1.780447   0.000000
    28  C    6.615130   6.166061   0.000000
    29  C    2.762763   4.408278   8.460746   0.000000
    30  C    3.497923   4.847721   8.787505   1.398325   0.000000
    31  O    3.671856   4.853248   7.892691   2.256601   1.352221
    32  C    4.499237   5.665591  10.042048   2.456123   1.389252
    33  C    6.517150   6.414642   1.405962   8.125849   8.591753
    34  C    5.415740   5.596921   2.441110   6.887635   7.463775
    35  H    5.739256   6.191159   3.422343   6.914178   7.598796
    36  H    7.651106   7.090309   1.091384   9.518058   9.793230
    37  H    7.504392   7.472332   2.160925   8.991471   9.484704
    38  H    6.074504   5.153702   2.175229   8.177460   8.311451
    39  C    3.284322   4.866085   9.491416   1.402440   2.414187
    40  C    4.301957   5.658019  10.657794   2.397684   2.740160
    41  C    4.819213   6.019906  10.908464   2.788469   2.367112
    42  H    5.025451   6.295736  11.508169   3.389229   3.831669
    43  H    5.794419   6.862705  11.913431   3.879728   3.363127
    44  H    5.295649   6.281762  10.435657   3.441850   2.166866
    45  H    3.385770   4.970447   9.511444   2.177972   3.412508
                   31         32         33         34         35
    31  O    0.000000
    32  C    2.444955   0.000000
    33  C    7.736276   9.921405   0.000000
    34  C    6.706277   8.820314   1.391643   0.000000
    35  H    6.904687   8.981619   2.152421   1.087613   0.000000
    36  H    8.855782  11.026155   2.165539   3.421696   4.310848
    37  H    8.611356  10.834757   1.091579   2.147192   2.467941
    38  H    7.464511   9.397504   3.432954   3.939001   5.026429
    39  C    3.565267   2.848648   9.129883   7.849851   7.819639
    40  C    4.081636   2.434920  10.383545   9.138753   9.157360
    41  C    3.655358   1.391292  10.739938   9.569431   9.672456
    42  H    5.172713   3.414582  11.214261   9.949076   9.933692
    43  H    4.573742   2.147977  11.789345  10.637253  10.758086
    44  H    2.759558   1.090890  10.400599   9.381284   9.600894
    45  H    4.433608   3.936802   9.062142   7.742563   7.630674
                   36         37         38         39         40
    36  H    0.000000
    37  H    2.481044   0.000000
    38  H    2.503662   4.326216   0.000000
    39  C   10.562909   9.988052   9.181626   0.000000
    40  C   11.711293  11.271554  10.170094   1.391603   0.000000
    41  C   11.924682  11.654894  10.272083   2.440522   1.406421
    42  H   12.568004  12.093589  11.018306   2.147843   1.091627
    43  H   12.915234  12.716053  11.182727   3.421106   2.165569
    44  H   11.371304  11.317387   9.685197   3.939420   3.434281
    45  H   10.595368   9.879368   9.336374   1.088368   2.156733
                   41         42         43         44         45
    41  C    0.000000
    42  H    2.161590   0.000000
    43  H    1.091391   2.481260   0.000000
    44  H    2.175616   4.327329   2.503549   0.000000
    45  H    3.425159   2.475095   4.314712   5.027579   0.000000
 Stoichiometry    C23H14F6O2
 Framework group  C1[X(C23H14F6O2)]
 Deg. of freedom   129
 Full point group                 C1      NOp   1
 RotChk:  IX=0 Diff= 1.43D-02
 Largest Abelian subgroup         C1      NOp   1
 Largest concise Abelian subgroup C1      NOp   1
                         Standard orientation:                         
 ---------------------------------------------------------------------
 Center     Atomic      Atomic             Coordinates (Angstroms)
 Number     Number       Type             X           Y           Z
 ---------------------------------------------------------------------
      1          6           0       -1.497658   -0.535723   -0.412520
      2          6           0       -2.901713   -0.752058   -0.090679
      3          6           0       -3.200865   -2.023896   -0.587920
      4          8           0       -2.108889   -2.566812   -1.171952
      5          6           0       -1.100502   -1.680079   -1.076208
      6          6           0       -4.451106   -2.619447   -0.479233
      7          6           0       -0.673405    0.625050   -0.126470
      8          6           0       -1.260900    2.014455   -0.057714
      9          6           0        0.663114    0.683337    0.151133
     10          6           0       -0.044041    2.902414   -0.318283
     11          6           0        1.086888    2.120335    0.349410
     12          9           0       -1.750640    2.275050    1.180998
     13          9           0       -2.243253    2.251124   -0.944210
     14          9           0        0.181438    2.934889   -1.647481
     15          9           0       -0.176573    4.159763    0.118667
     16          9           0        2.278887    2.449304   -0.183620
     17          9           0        1.145876    2.413569    1.669356
     18          6           0        1.295575   -1.467724    1.297548
     19          6           0        1.569059   -0.418140    0.444899
     20          6           0        0.119559   -1.744510    2.149034
     21          1           0        0.432998   -1.822783    3.203363
     22          1           0       -0.362110   -2.695539    1.867811
     23          1           0       -0.612817   -0.934133    2.065429
     24          6           0        0.159847   -2.020073   -1.769284
     25          1           0        0.652214   -2.891844   -1.307983
     26          1           0        0.848941   -1.169101   -1.758602
     27          1           0       -0.058838   -2.273015   -2.820346
     28          6           0       -5.439753   -1.883679    0.165364
     29          6           0        2.928005   -0.645961   -0.015996
     30          6           0        3.336256   -1.827216    0.611126
     31          8           0        2.344952   -2.307149    1.395652
     32          6           0        4.585482   -2.404825    0.421851
     33          6           0       -5.167751   -0.604459    0.681446
     34          6           0       -3.906945   -0.026660    0.566612
     35          1           0       -3.722377    0.962307    0.979868
     36          1           0       -6.439235   -2.308902    0.271856
     37          1           0       -5.963082   -0.051590    1.184765
     38          1           0       -4.642039   -3.614817   -0.882698
     39          6           0        3.802823   -0.011231   -0.909668
     40          6           0        5.059899   -0.573244   -1.110817
     41          6           0        5.450504   -1.752112   -0.450729
     42          1           0        5.756909   -0.089527   -1.797725
     43          1           0        6.443766   -2.167765   -0.629047
     44          1           0        4.867137   -3.326657    0.932672
     45          1           0        3.514195    0.894439   -1.439763
 ---------------------------------------------------------------------
 Rotational constants (GHZ):      0.2202310      0.1304313      0.0951081
 Leave Link  202 at Wed Aug 28 19:45:18 2019, MaxMem=   536870912 cpu:         0.0
 (Enter /pbs_home/pkowalski/g09d01/g09/l301.exe)
 Basis read from rwf:  (5D, 7F)
 No pseudopotential information found on rwf file.
 There are   535 symmetry adapted cartesian basis functions of A   symmetry.
 There are   504 symmetry adapted basis functions of A   symmetry.
   504 basis functions,   873 primitive gaussians,   535 cartesian basis functions
   111 alpha electrons      111 beta electrons
       nuclear repulsion energy      3313.9539114293 Hartrees.
 IExCor= 1009 DFT=T Ex+Corr=PBE1PBE ExCW=0 ScaHFX=  0.250000
 ScaDFX=  0.750000  0.750000  1.000000  1.000000 ScalE2=  1.000000  1.000000
 IRadAn=      0 IRanWt=     -1 IRanGd=            0 ICorTp=0 IEmpDi=  4
 NAtoms=   45 NActive=   45 NUniq=   45 SFac= 1.00D+00 NAtFMM=   60 NAOKFM=F Big=F
 Integral buffers will be    131072 words long.
 Raffenetti 2 integral format.
 Two-electron integral symmetry is turned on.
 No density basis found on file   724.
 Leave Link  301 at Wed Aug 28 19:45:18 2019, MaxMem=   536870912 cpu:         0.5
 (Enter /pbs_home/pkowalski/g09d01/g09/l302.exe)
 NPDir=0 NMtPBC=     1 NCelOv=     1 NCel=       1 NClECP=     1 NCelD=      1
         NCelK=      1 NCelE2=     1 NClLst=     1 CellRange=     0.0.
 One-electron integrals computed using PRISM.
 NBasis=   504 RedAO= T EigKep=  2.43D-04  NBF=   504
 NBsUse=   504 1.00D-06 EigRej= -1.00D+00 NBFU=   504
 Precomputing XC quadrature grid using
 IXCGrd= 4 IRadAn=           0 IRanWt=          -1 IRanGd=           0 AccXCQ= 0.00D+00.
 Generated NRdTot=       0 NPtTot=           0 NUsed=           0 NTot=          32
 NSgBfM=   524   524   524   524   524 MxSgAt=    45 MxSgA2=    45.
 Leave Link  302 at Wed Aug 28 19:45:19 2019, MaxMem=   536870912 cpu:         9.8
 (Enter /pbs_home/pkowalski/g09d01/g09/l303.exe)
 DipDrv:  MaxL=1.
 Leave Link  303 at Wed Aug 28 19:45:20 2019, MaxMem=   536870912 cpu:         1.1
 (Enter /pbs_home/pkowalski/g09d01/g09/l401.exe)
 Lowest energy guess from the checkpoint file:  "dae0097freq_open_pbe0_air.chk"
 B after Tr=     0.000000    0.000000    0.000000
         Rot=    0.999991    0.000501    0.004151   -0.000653 Ang=   0.48 deg.
 Guess basis will be translated and rotated to current coordinates.
 B after Tr=     0.000000    0.000000    0.000000
         Rot=    0.999993   -0.000531   -0.003689    0.000295 Ang=  -0.43 deg.
 Guess basis will be translated and rotated to current coordinates.
 CkInt1:  FT= 5.10D-01
 Max alpha theta=  4.331 degrees.
 JPrj=2 DoOrth=T DoCkMO=T.
 Leave Link  401 at Wed Aug 28 19:45:21 2019, MaxMem=   536870912 cpu:        12.7
 (Enter /pbs_home/pkowalski/g09d01/g09/l502.exe)
 Closed shell SCF:
 Using DIIS extrapolation, IDIIS=  1040.
 Integral symmetry usage will be decided dynamically.
 IVT=      885537 IEndB=      885537 NGot=   536870912 MDV=   536288776
 LenX=   536288776 LenY=   536002016
 Requested convergence on RMS density matrix=1.00D-08 within 128 cycles.
 Requested convergence on MAX density matrix=1.00D-06.
 Requested convergence on             energy=1.00D-06.
 No special actions if energy rises.
 Fock matrices will be formed incrementally for  20 cycles.
 Integral accuracy reduced to 1.0D-05 until final iterations.

 Cycle   1  Pass 0  IDiag  1:
 FoFJK:  IHMeth= 1 ICntrl=       0 DoSepK=F KAlg= 0 I1Cent=   0 FoldK=F
 IRaf= 750000000 NMat=   1 IRICut=       1 DoRegI=T DoRafI=F ISym2E= 0.
 FoFCou: FMM=F IPFlag=           0 FMFlag=      100000 FMFlg1=           0
         NFxFlg=           0 DoJE=F BraDBF=F KetDBF=F FulRan=T
         wScrn=  0.000000 ICntrl=       0 IOpCl=  0 I1Cent=           0 NGrid=           0
         NMat0=    1 NMatS0=      1 NMatT0=    0 NMatD0=    1 NMtDS0=    0 NMtDT0=    0
 Symmetry not used in FoFCou.
 E= -1631.44360203763    
 DIIS: error= 2.03D-04 at cycle   1 NSaved=   1.
 NSaved= 1 IEnMin= 1 EnMin= -1631.44360203763     IErMin= 1 ErrMin= 2.03D-04
 ErrMax= 2.03D-04  0.00D+00 EMaxC= 1.00D-01 BMatC= 1.14D-04 BMatP= 1.14D-04
 IDIUse=3 WtCom= 9.98D-01 WtEn= 2.03D-03
 Coeff-Com:  0.100D+01
 Coeff-En:   0.100D+01
 Coeff:      0.100D+01
 Gap=    20.807 Goal=   None    Shift=    0.000
 RMSDP=1.91D-04 MaxDP=6.23D-03              OVMax= 1.76D-03

 Cycle   2  Pass 0  IDiag  1:
 RMSU=  1.91D-04    CP:  1.00D+00
 E= -1631.44363449544     Delta-E=       -0.000032457814 Rises=F Damp=F
 DIIS: error= 1.13D-04 at cycle   2 NSaved=   2.
 NSaved= 2 IEnMin= 2 EnMin= -1631.44363449544     IErMin= 2 ErrMin= 1.13D-04
 ErrMax= 1.13D-04  0.00D+00 EMaxC= 1.00D-01 BMatC= 6.45D-06 BMatP= 1.14D-04
 IDIUse=3 WtCom= 9.99D-01 WtEn= 1.13D-03
 Coeff-Com:  0.778D-01 0.922D+00
 Coeff-En:   0.000D+00 0.100D+01
 Coeff:      0.777D-01 0.922D+00
 Gap=     0.161 Goal=   None    Shift=    0.000
 RMSDP=1.81D-05 MaxDP=8.78D-04 DE=-3.25D-05 OVMax= 6.65D-04

 Cycle   3  Pass 0  IDiag  1:
 RMSU=  1.81D-05    CP:  1.00D+00  1.01D+00
 E= -1631.44363145917     Delta-E=        0.000003036277 Rises=F Damp=F
 DIIS: error= 1.74D-04 at cycle   3 NSaved=   3.
 NSaved= 3 IEnMin= 2 EnMin= -1631.44363449544     IErMin= 2 ErrMin= 1.13D-04
 ErrMax= 1.74D-04  0.00D+00 EMaxC= 1.00D-01 BMatC= 1.02D-05 BMatP= 6.45D-06
 IDIUse=3 WtCom= 4.31D-01 WtEn= 5.69D-01
 Coeff-Com: -0.276D-02 0.560D+00 0.442D+00
 Coeff-En:   0.000D+00 0.601D+00 0.399D+00
 Coeff:     -0.119D-02 0.584D+00 0.418D+00
 Gap=     0.161 Goal=   None    Shift=    0.000
 RMSDP=7.72D-06 MaxDP=5.66D-04 DE= 3.04D-06 OVMax= 4.76D-04

 Initial convergence to 1.0D-05 achieved.  Increase integral accuracy.
 Cycle   4  Pass 1  IDiag  1:
 E= -1631.44384453490     Delta-E=       -0.000213075737 Rises=F Damp=F
 DIIS: error= 1.50D-04 at cycle   1 NSaved=   1.
 NSaved= 1 IEnMin= 1 EnMin= -1631.44384453490     IErMin= 1 ErrMin= 1.50D-04
 ErrMax= 1.50D-04  0.00D+00 EMaxC= 1.00D-01 BMatC= 9.30D-06 BMatP= 9.30D-06
 IDIUse=3 WtCom= 9.99D-01 WtEn= 1.50D-03
 Coeff-Com:  0.100D+01
 Coeff-En:   0.100D+01
 Coeff:      0.100D+01
 Gap=     0.161 Goal=   None    Shift=    0.000
 RMSDP=7.72D-06 MaxDP=5.66D-04 DE=-2.13D-04 OVMax= 5.07D-04

 Cycle   5  Pass 1  IDiag  1:
 RMSU=  1.77D-04    CP:  1.00D+00
 E= -1631.44385337784     Delta-E=       -0.000008842939 Rises=F Damp=F
 DIIS: error= 3.04D-05 at cycle   2 NSaved=   2.
 NSaved= 2 IEnMin= 2 EnMin= -1631.44385337784     IErMin= 2 ErrMin= 3.04D-05
 ErrMax= 3.04D-05  0.00D+00 EMaxC= 1.00D-01 BMatC= 8.84D-07 BMatP= 9.30D-06
 IDIUse=1 WtCom= 1.00D+00 WtEn= 0.00D+00
 Coeff-Com:  0.112D+00 0.888D+00
 Coeff:      0.112D+00 0.888D+00
 Gap=     0.161 Goal=   None    Shift=    0.000
 RMSDP=7.63D-06 MaxDP=3.22D-04 DE=-8.84D-06 OVMax= 7.25D-04

 Cycle   6  Pass 1  IDiag  1:
 RMSU=  7.19D-06    CP:  1.00D+00  1.01D+00
 E= -1631.44385159084     Delta-E=        0.000001787006 Rises=F Damp=F
 DIIS: error= 5.61D-05 at cycle   3 NSaved=   3.
 NSaved= 3 IEnMin= 2 EnMin= -1631.44385337784     IErMin= 2 ErrMin= 3.04D-05
 ErrMax= 5.61D-05  0.00D+00 EMaxC= 1.00D-01 BMatC= 2.61D-06 BMatP= 8.84D-07
 IDIUse=1 WtCom= 1.00D+00 WtEn= 0.00D+00
 Coeff-Com: -0.462D-02 0.635D+00 0.369D+00
 Coeff:     -0.462D-02 0.635D+00 0.369D+00
 Gap=     0.161 Goal=   None    Shift=    0.000
 RMSDP=4.46D-06 MaxDP=2.11D-04 DE= 1.79D-06 OVMax= 4.78D-04

 Cycle   7  Pass 1  IDiag  1:
 RMSU=  1.35D-06    CP:  1.00D+00  1.02D+00  4.11D-01
 E= -1631.44385427250     Delta-E=       -0.000002681661 Rises=F Damp=F
 DIIS: error= 3.40D-06 at cycle   4 NSaved=   4.
 NSaved= 4 IEnMin= 4 EnMin= -1631.44385427250     IErMin= 4 ErrMin= 3.40D-06
 ErrMax= 3.40D-06  0.00D+00 EMaxC= 1.00D-01 BMatC= 1.47D-08 BMatP= 8.84D-07
 IDIUse=1 WtCom= 1.00D+00 WtEn= 0.00D+00
 Coeff-Com: -0.461D-02 0.304D+00 0.188D+00 0.513D+00
 Coeff:     -0.461D-02 0.304D+00 0.188D+00 0.513D+00
 Gap=     0.161 Goal=   None    Shift=    0.000
 RMSDP=5.39D-07 MaxDP=3.22D-05 DE=-2.68D-06 OVMax= 2.23D-05

 Cycle   8  Pass 1  IDiag  1:
 RMSU=  3.20D-07    CP:  1.00D+00  1.02D+00  4.06D-01  6.81D-01
 E= -1631.44385428599     Delta-E=       -0.000000013493 Rises=F Damp=F
 DIIS: error= 4.75D-07 at cycle   5 NSaved=   5.
 NSaved= 5 IEnMin= 5 EnMin= -1631.44385428599     IErMin= 5 ErrMin= 4.75D-07
 ErrMax= 4.75D-07  0.00D+00 EMaxC= 1.00D-01 BMatC= 3.86D-10 BMatP= 1.47D-08
 IDIUse=1 WtCom= 1.00D+00 WtEn= 0.00D+00
 Coeff-Com: -0.184D-02 0.110D+00 0.695D-01 0.225D+00 0.597D+00
 Coeff:     -0.184D-02 0.110D+00 0.695D-01 0.225D+00 0.597D+00
 Gap=     0.161 Goal=   None    Shift=    0.000
 RMSDP=7.05D-08 MaxDP=2.41D-06 DE=-1.35D-08 OVMax= 4.44D-06

 Cycle   9  Pass 1  IDiag  1:
 RMSU=  6.98D-08    CP:  1.00D+00  1.02D+00  4.06D-01  6.76D-01  9.89D-01
 E= -1631.44385428617     Delta-E=       -0.000000000175 Rises=F Damp=F
 DIIS: error= 1.92D-07 at cycle   6 NSaved=   6.
 NSaved= 6 IEnMin= 6 EnMin= -1631.44385428617     IErMin= 6 ErrMin= 1.92D-07
 ErrMax= 1.92D-07  0.00D+00 EMaxC= 1.00D-01 BMatC= 5.04D-11 BMatP= 3.86D-10
 IDIUse=1 WtCom= 1.00D+00 WtEn= 0.00D+00
 Coeff-Com: -0.168D-04-0.378D-02-0.121D-02 0.128D-01 0.274D+00 0.718D+00
 Coeff:     -0.168D-04-0.378D-02-0.121D-02 0.128D-01 0.274D+00 0.718D+00
 Gap=     0.161 Goal=   None    Shift=    0.000
 RMSDP=2.91D-08 MaxDP=1.32D-06 DE=-1.75D-10 OVMax= 1.91D-06

 Cycle  10  Pass 1  IDiag  1:
 RMSU=  1.71D-08    CP:  1.00D+00  1.02D+00  4.07D-01  6.87D-01  1.01D+00
                    CP:  7.87D-01
 E= -1631.44385428623     Delta-E=       -0.000000000069 Rises=F Damp=F
 DIIS: error= 6.73D-08 at cycle   7 NSaved=   7.
 NSaved= 7 IEnMin= 7 EnMin= -1631.44385428623     IErMin= 7 ErrMin= 6.73D-08
 ErrMax= 6.73D-08  0.00D+00 EMaxC= 1.00D-01 BMatC= 5.57D-12 BMatP= 5.04D-11
 IDIUse=1 WtCom= 1.00D+00 WtEn= 0.00D+00
 Coeff-Com:  0.795D-04-0.740D-02-0.401D-02-0.403D-02 0.120D+00 0.389D+00
 Coeff-Com:  0.506D+00
 Coeff:      0.795D-04-0.740D-02-0.401D-02-0.403D-02 0.120D+00 0.389D+00
 Coeff:      0.506D+00
 Gap=     0.161 Goal=   None    Shift=    0.000
 RMSDP=7.17D-09 MaxDP=2.67D-07 DE=-6.91D-11 OVMax= 8.47D-07

 SCF Done:  E(RPBE1PBE) =  -1631.44385429     A.U. after   10 cycles
            NFock= 10  Conv=0.72D-08     -V/T= 2.0079
 KE= 1.618583195576D+03 PE=-1.045200207798D+04 EE= 3.888021116693D+03
 Leave Link  502 at Wed Aug 28 19:49:28 2019, MaxMem=   536870912 cpu:      1970.9
 (Enter /pbs_home/pkowalski/g09d01/g09/l701.exe)
 Compute integral first derivatives.
 ... and contract with generalized density number  0.
 Leave Link  701 at Wed Aug 28 19:49:29 2019, MaxMem=   536870912 cpu:         4.3
 (Enter /pbs_home/pkowalski/g09d01/g09/l702.exe)
 L702 exits ... SP integral derivatives will be done elsewhere.
 Leave Link  702 at Wed Aug 28 19:49:29 2019, MaxMem=   536870912 cpu:         0.3
 (Enter /pbs_home/pkowalski/g09d01/g09/l703.exe)
 Compute integral first derivatives, UseDBF=F ICtDFT=           0.
 Integral derivatives from FoFJK, PRISM(SPDF).
 Calling FoFJK, ICntrl=      2127 FMM=F ISym2X=0 I1Cent= 0 IOpClX= 0 NMat=1 NMatS=1 NMatT=0.
 FoFJK:  IHMeth= 1 ICntrl=    2127 DoSepK=F KAlg= 0 I1Cent=   0 FoldK=F
 IRaf=         0 NMat=   1 IRICut=       1 DoRegI=T DoRafI=F ISym2E= 0.
 FoFCou: FMM=F IPFlag=           0 FMFlag=      100000 FMFlg1=         800
         NFxFlg=           0 DoJE=F BraDBF=F KetDBF=F FulRan=T
         wScrn=  0.000000 ICntrl=    2127 IOpCl=  0 I1Cent=           0 NGrid=           0
         NMat0=    1 NMatS0=      1 NMatT0=    0 NMatD0=    1 NMtDS0=    0 NMtDT0=    0
 Symmetry not used in FoFCou.
 Leave Link  703 at Wed Aug 28 19:50:54 2019, MaxMem=   536870912 cpu:       675.5
 (Enter /pbs_home/pkowalski/g09d01/g09/l716.exe)
 Dipole        = 2.27229264D-02-1.56497024D+00-6.45949555D-02
 ***** Axes restored to original set *****
 -------------------------------------------------------------------
 Center     Atomic                   Forces (Hartrees/Bohr)
 Number     Number              X              Y              Z
 -------------------------------------------------------------------
      1        6          -0.003843488   -0.002779773   -0.001608230
      2        6           0.005548555    0.004852966    0.002966283
      3        6          -0.004487709    0.001932258   -0.000717794
      4        8          -0.000687120   -0.006393921   -0.002073455
      5        6           0.007905457    0.006754902   -0.000761514
      6        6          -0.000640254   -0.001186263   -0.000099297
      7        6           0.001116705   -0.002612820    0.001540412
      8        6          -0.003378879   -0.001233564   -0.005100987
      9        6          -0.002963891    0.001375450    0.000628941
     10        6           0.007983181    0.006034367   -0.005059670
     11        6           0.000063082   -0.001227660    0.004385441
     12        9           0.000471661    0.000682817   -0.002783327
     13        9          -0.000284217   -0.001334670    0.004864273
     14        9          -0.000724103    0.002889108    0.002458104
     15        9          -0.003962731   -0.004782276    0.001669736
     16        9          -0.003073328   -0.000777440    0.000147796
     17        9           0.002879179   -0.000464115   -0.002580230
     18        6           0.004782247    0.010115159   -0.004270745
     19        6          -0.001576833   -0.002398440    0.006160182
     20        6           0.000368318   -0.001758874    0.003500263
     21        1          -0.000738035   -0.001318439   -0.000461524
     22        1          -0.000158069    0.001048365   -0.000216252
     23        1          -0.000440434   -0.000606628    0.000167596
     24        6          -0.002106702   -0.001579261   -0.005039824
     25        1           0.001397794    0.000427742    0.000178357
     26        1          -0.001383783   -0.001620360   -0.000204955
     27        1          -0.001449298   -0.000956712    0.001055759
     28        6           0.001748066    0.000929233    0.000701168
     29        6           0.001781180    0.005657597   -0.005441868
     30        6           0.003099060   -0.003422416    0.000950365
     31        8          -0.004608630   -0.002684504    0.004390427
     32        6          -0.000589787   -0.000869248    0.000663721
     33        6           0.000642227   -0.001630619    0.000205094
     34        6          -0.003659458   -0.000874053   -0.001283089
     35        1           0.001686507    0.000663253    0.000689029
     36        1          -0.000549879    0.000283966   -0.000226348
     37        1          -0.000309520    0.000473567   -0.000050229
     38        1           0.000293081   -0.000510833    0.000053735
     39        6           0.001348356   -0.004033945    0.001450852
     40        6          -0.001804914    0.000118545    0.000290022
     41        6          -0.000185199    0.001683143   -0.001288914
     42        1           0.000507010   -0.000226843   -0.000095377
     43        1           0.000519738   -0.000368508    0.000206342
     44        1          -0.000498018    0.000122817    0.000158165
     45        1          -0.000037121    0.001606927   -0.000118435
 -------------------------------------------------------------------
 Cartesian Forces:  Max     0.010115159 RMS     0.002775553
 Leave Link  716 at Wed Aug 28 19:50:54 2019, MaxMem=   536870912 cpu:         0.2
 (Enter /pbs_home/pkowalski/g09d01/g09/l103.exe)

 GradGradGradGradGradGradGradGradGradGradGradGradGradGradGradGradGradGrad
 Berny optimization.
 Using GEDIIS/GDIIS optimizer.
 FormGI is forming the generalized inverse of G from B-inverse, IUseBI=4.
 GSVD:  received Info=                   1 from GESDD.
 Internal  Forces:  Max     0.012002750 RMS     0.002256963
 Search for a local minimum.
 Step number   4 out of a maximum of  270
 All quantities printed in internal units (Hartrees-Bohrs-Radians)
 RMS Force = .22570D-02 SwitMx=.10000D-02 MixMth= 1
 Mixed Optimization -- RFO/linear search
 Update second derivatives using D2CorX and points    1    3    2    4
 ITU=  0 -1  1  0
 Use linear search instead of GDIIS.
     Eigenvalues ---    0.00701   0.00824   0.00830   0.00845   0.00920
     Eigenvalues ---    0.01048   0.01072   0.01095   0.01142   0.01168
     Eigenvalues ---    0.01231   0.01483   0.01572   0.01838   0.01850
     Eigenvalues ---    0.02002   0.02003   0.02017   0.02018   0.02021
     Eigenvalues ---    0.02022   0.02059   0.02063   0.02091   0.02092
     Eigenvalues ---    0.02111   0.02112   0.02159   0.02210   0.02259
     Eigenvalues ---    0.02271   0.02501   0.05040   0.05157   0.07230
     Eigenvalues ---    0.07275   0.07444   0.07496   0.07617   0.08191
     Eigenvalues ---    0.09324   0.10113   0.10329   0.11137   0.12124
     Eigenvalues ---    0.12174   0.13892   0.15784   0.16000   0.16000
     Eigenvalues ---    0.16000   0.16000   0.16000   0.16000   0.16000
     Eigenvalues ---    0.16000   0.16000   0.16000   0.16000   0.16006
     Eigenvalues ---    0.16126   0.16954   0.21684   0.22000   0.22108
     Eigenvalues ---    0.22599   0.22638   0.24004   0.24387   0.24510
     Eigenvalues ---    0.24567   0.24638   0.24897   0.24959   0.24961
     Eigenvalues ---    0.24969   0.24981   0.24992   0.25175   0.28888
     Eigenvalues ---    0.29214   0.30381   0.31396   0.32396   0.32630
     Eigenvalues ---    0.32647   0.32652   0.32659   0.32714   0.32885
     Eigenvalues ---    0.33044   0.33176   0.33236   0.33349   0.34997
     Eigenvalues ---    0.35499   0.35624   0.35720   0.35721   0.35730
     Eigenvalues ---    0.35734   0.35735   0.36238   0.36528   0.36768
     Eigenvalues ---    0.40241   0.40437   0.41546   0.41604   0.44634
     Eigenvalues ---    0.44687   0.45084   0.45373   0.45532   0.45557
     Eigenvalues ---    0.45786   0.46256   0.46372   0.47268   0.47568
     Eigenvalues ---    0.48185   0.48291   0.48440   0.49400   0.52426
     Eigenvalues ---    0.53925   0.54099   0.54194   0.58172
 RFO step:  Lambda=-9.81679458D-03 EMin= 7.00837166D-03
 Quartic linear search produced a step of -0.00319.
 Iteration  1 RMS(Cart)=  0.21580462 RMS(Int)=  0.00588502
 Iteration  2 RMS(Cart)=  0.02420139 RMS(Int)=  0.00010427
 Iteration  3 RMS(Cart)=  0.00017885 RMS(Int)=  0.00009117
 Iteration  4 RMS(Cart)=  0.00000001 RMS(Int)=  0.00009117
 ITry= 1 IFail=0 DXMaxC= 9.08D-01 DCOld= 1.00D+10 DXMaxT= 2.52D-01 DXLimC= 3.00D+00 Rises=F
 Variable       Old X    -DE/DX   Delta X   Delta X   Delta X     New X
                                 (Linear)    (Quad)   (Total)
    R1        2.75262  -0.00082   0.00000   0.00438   0.00439   2.75701
    R2        2.61012   0.00186   0.00019  -0.01714  -0.01695   2.59317
    R3        2.74408   0.00252   0.00008   0.00316   0.00324   2.74732
    R4        2.64177   0.00274  -0.00005   0.01504   0.01500   2.65678
    R5        2.65150  -0.00020  -0.00001   0.00255   0.00255   2.65405
    R6        2.55516   0.00243  -0.00003   0.01289   0.01286   2.56802
    R7        2.62502  -0.00057   0.00001  -0.00082  -0.00081   2.62420
    R8        2.54399   0.00339   0.00000   0.01089   0.01088   2.55487
    R9        2.79298   0.00012   0.00002   0.00488   0.00490   2.79788
   R10        2.62820   0.00026   0.00002   0.00289   0.00290   2.63110
   R11        2.06145   0.00025  -0.00001  -0.00113  -0.00114   2.06031
   R12        2.85363   0.00095  -0.00002   0.00748   0.00747   2.86109
   R13        2.58191   0.00387   0.00002  -0.01464  -0.01466   2.56725
   R14        2.88894   0.00279  -0.00005   0.02393   0.02395   2.91289
   R15        2.56485  -0.00132   0.00005  -0.00491  -0.00486   2.56000
   R16        2.54019  -0.00484   0.00008  -0.01798  -0.01790   2.52230
   R17        2.85584   0.00040  -0.00001   0.00401   0.00397   2.85981
   R18        2.75167   0.00149   0.00006   0.00288   0.00294   2.75461
   R19        2.88854   0.00126  -0.00004   0.02216   0.02211   2.91065
   R20        2.54844  -0.00350   0.00008  -0.01212  -0.01204   2.53640
   R21        2.52787  -0.00572   0.00010  -0.02283  -0.02273   2.50514
   R22        2.54462  -0.00260   0.00006  -0.01038  -0.01031   2.53430
   R23        2.55758  -0.00287   0.00006  -0.00753  -0.00748   2.55010
   R24        2.60716  -0.00153   0.00019  -0.02140  -0.02118   2.58597
   R25        2.79312   0.00011   0.00002   0.00491   0.00493   2.79805
   R26        2.54619   0.00383  -0.00001   0.01321   0.01319   2.55938
   R27        2.74568   0.00028   0.00001   0.00192   0.00195   2.74763
   R28        2.08383  -0.00061   0.00001  -0.00359  -0.00357   2.08025
   R29        2.08346  -0.00046   0.00001  -0.00230  -0.00228   2.08118
   R30        2.07016  -0.00058   0.00001   0.00284   0.00285   2.07301
   R31        2.08317  -0.00051   0.00001  -0.00199  -0.00197   2.08119
   R32        2.06933  -0.00189   0.00001   0.00091   0.00091   2.07024
   R33        2.08430  -0.00052   0.00001  -0.00371  -0.00369   2.08061
   R34        2.65688  -0.00073   0.00001  -0.00452  -0.00451   2.65237
   R35        2.06242   0.00062  -0.00002   0.00161   0.00159   2.06401
   R36        2.64245   0.00368  -0.00004   0.01513   0.01508   2.65753
   R37        2.65023   0.00043  -0.00001   0.00291   0.00291   2.65314
   R38        2.55533   0.00269  -0.00003   0.01329   0.01324   2.56856
   R39        2.62531  -0.00051   0.00001  -0.00058  -0.00058   2.62473
   R40        2.62916  -0.00003   0.00001   0.00310   0.00310   2.63226
   R41        2.06148   0.00025  -0.00001  -0.00109  -0.00110   2.06038
   R42        2.62982  -0.00086   0.00002  -0.00254  -0.00251   2.62731
   R43        2.06279   0.00056  -0.00002   0.00124   0.00122   2.06401
   R44        2.05529   0.00159  -0.00002   0.00220   0.00219   2.05748
   R45        2.62975  -0.00087   0.00002  -0.00337  -0.00334   2.62641
   R46        2.05672   0.00101  -0.00002   0.00300   0.00297   2.05969
   R47        2.65775  -0.00083   0.00001  -0.00407  -0.00407   2.65368
   R48        2.06288   0.00054  -0.00002   0.00119   0.00118   2.06405
   R49        2.06243   0.00063  -0.00002   0.00158   0.00156   2.06399
    A1        1.83411   0.00043  -0.00005   0.01063   0.01057   1.84468
    A2        2.24252  -0.00942  -0.00005   0.00035   0.00029   2.24281
    A3        2.20648   0.00897   0.00011  -0.01101  -0.01090   2.19558
    A4        1.83672   0.00089   0.00004  -0.01029  -0.01027   1.82645
    A5        2.37071   0.00058  -0.00008   0.02050   0.02040   2.39111
    A6        2.07563  -0.00148   0.00004  -0.01035  -0.01031   2.06532
    A7        1.92422  -0.00056   0.00003   0.00387   0.00388   1.92811
    A8        2.15894   0.00107  -0.00004   0.00644   0.00641   2.16535
    A9        2.20002  -0.00051   0.00001  -0.01031  -0.01029   2.18972
   A10        1.88571  -0.00063   0.00001  -0.00967  -0.00970   1.87601
   A11        1.94391  -0.00014  -0.00003   0.00559   0.00553   1.94944
   A12        2.29310   0.00934  -0.00004   0.03001   0.02998   2.32308
   A13        2.04191  -0.00925   0.00007  -0.03596  -0.03588   2.00603
   A14        2.03672  -0.00107   0.00003  -0.00496  -0.00494   2.03178
   A15        2.11740  -0.00001   0.00000  -0.00362  -0.00361   2.11379
   A16        2.12906   0.00109  -0.00002   0.00857   0.00855   2.13762
   A17        2.12190  -0.01092  -0.00003  -0.00071  -0.00077   2.12113
   A18        2.25156   0.01200   0.00004  -0.00210  -0.00209   2.24947
   A19        1.90929  -0.00109  -0.00001   0.00345   0.00326   1.91255
   A20        1.78952   0.00118  -0.00003   0.01206   0.01190   1.80143
   A21        1.93756   0.00058  -0.00003   0.00805   0.00817   1.94572
   A22        2.00015  -0.00098  -0.00002  -0.00503  -0.00520   1.99495
   A23        1.90842   0.00040   0.00004  -0.01449  -0.01460   1.89383
   A24        1.94661  -0.00003  -0.00003   0.01108   0.01123   1.95784
   A25        1.88009  -0.00098   0.00005  -0.01114  -0.01107   1.86903
   A26        1.91934  -0.00026  -0.00002   0.00973   0.00949   1.92883
   A27        2.23614   0.00796   0.00002  -0.00479  -0.00468   2.23146
   A28        2.11572  -0.00781  -0.00001  -0.00280  -0.00276   2.11296
   A29        1.78983  -0.00128   0.00001  -0.00563  -0.00613   1.78370
   A30        1.89132   0.00013   0.00000   0.00473   0.00496   1.89629
   A31        1.99480   0.00036   0.00001  -0.01032  -0.01038   1.98442
   A32        1.89563   0.00047  -0.00001   0.00876   0.00893   1.90457
   A33        1.99494   0.00015   0.00000  -0.00782  -0.00786   1.98708
   A34        1.89218   0.00015   0.00000   0.01080   0.01077   1.90295
   A35        1.79439   0.00165  -0.00002   0.01227   0.01200   1.80639
   A36        2.01373  -0.00135   0.00003  -0.02088  -0.02091   1.99283
   A37        1.92431   0.00063  -0.00004   0.01262   0.01278   1.93709
   A38        1.93589   0.00114  -0.00002   0.00978   0.01011   1.94600
   A39        1.92560  -0.00185   0.00002  -0.00927  -0.00947   1.91613
   A40        1.86978  -0.00027   0.00004  -0.00406  -0.00402   1.86575
   A41        2.28659   0.00548  -0.00005   0.02622   0.02611   2.31270
   A42        1.94397   0.00063  -0.00003   0.00476   0.00472   1.94868
   A43        2.04999  -0.00610   0.00008  -0.02966  -0.02968   2.02031
   A44        2.18564   0.00139   0.00005  -0.00906  -0.00915   2.17649
   A45        2.26078  -0.00276  -0.00001  -0.00320  -0.00335   2.25743
   A46        1.83606   0.00135  -0.00005   0.01321   0.01312   1.84918
   A47        1.91552   0.00027  -0.00002   0.00529   0.00524   1.92076
   A48        1.94142   0.00072  -0.00003   0.00475   0.00472   1.94614
   A49        1.92776   0.00044   0.00002   0.00485   0.00484   1.93260
   A50        1.88266  -0.00084   0.00003  -0.01051  -0.01048   1.87217
   A51        1.89179   0.00028  -0.00003   0.00860   0.00852   1.90030
   A52        1.90346  -0.00092   0.00002  -0.01329  -0.01326   1.89020
   A53        1.94611   0.00069  -0.00003   0.00249   0.00247   1.94858
   A54        1.93187   0.00143   0.00002   0.00948   0.00945   1.94132
   A55        1.90768  -0.00029  -0.00002   0.00403   0.00395   1.91163
   A56        1.90647  -0.00140   0.00004  -0.02035  -0.02031   1.88616
   A57        1.88176  -0.00077   0.00002  -0.00980  -0.00978   1.87198
   A58        1.88839   0.00028  -0.00004   0.01409   0.01392   1.90231
   A59        2.11057   0.00050  -0.00001   0.00230   0.00228   2.11285
   A60        2.08300  -0.00003   0.00000   0.00247   0.00248   2.08548
   A61        2.08961  -0.00047   0.00001  -0.00477  -0.00476   2.08485
   A62        1.83720  -0.00037   0.00003  -0.01118  -0.01113   1.82607
   A63        2.36684   0.00230  -0.00006   0.01898   0.01887   2.38571
   A64        2.07830  -0.00194   0.00003  -0.00807  -0.00804   2.07026
   A65        1.92409  -0.00032   0.00003   0.00388   0.00389   1.92798
   A66        2.15634   0.00111  -0.00003   0.00410   0.00408   2.16042
   A67        2.20270  -0.00078   0.00000  -0.00799  -0.00799   2.19471
   A68        1.88346  -0.00128   0.00001  -0.01065  -0.01065   1.87280
   A69        2.03696  -0.00096   0.00003  -0.00452  -0.00450   2.03246
   A70        2.11730  -0.00001   0.00000  -0.00353  -0.00353   2.11377
   A71        2.12892   0.00097  -0.00002   0.00806   0.00804   2.13695
   A72        2.12087   0.00057  -0.00002   0.00254   0.00252   2.12339
   A73        2.08188  -0.00037   0.00001  -0.00321  -0.00320   2.07868
   A74        2.08044  -0.00020   0.00001   0.00067   0.00068   2.08112
   A75        2.06358   0.00042   0.00000   0.00401   0.00402   2.06760
   A76        2.12530  -0.00135   0.00001  -0.00941  -0.00941   2.11589
   A77        2.09431   0.00093  -0.00001   0.00541   0.00539   2.09970
   A78        2.06327   0.00049   0.00000   0.00364   0.00364   2.06690
   A79        2.11947  -0.00119   0.00002  -0.01076  -0.01078   2.10869
   A80        2.10044   0.00070  -0.00002   0.00718   0.00712   2.10755
   A81        2.11947   0.00072  -0.00001   0.00142   0.00141   2.12088
   A82        2.08149  -0.00021   0.00001   0.00166   0.00166   2.08314
   A83        2.08222  -0.00051   0.00001  -0.00307  -0.00307   2.07916
   A84        2.11171   0.00059  -0.00001   0.00352   0.00350   2.11520
   A85        2.08247  -0.00009   0.00001   0.00200   0.00200   2.08447
   A86        2.08898  -0.00050   0.00001  -0.00549  -0.00548   2.08350
    D1        0.01061   0.00121   0.00013   0.00120   0.00129   0.01191
    D2        3.13382   0.00055   0.00010  -0.00906  -0.00907   3.12475
    D3        3.13989   0.00003   0.00002  -0.00185  -0.00186   3.13803
    D4       -0.02009  -0.00062  -0.00001  -0.01211  -0.01222  -0.03231
    D5       -0.01426  -0.00131  -0.00016   0.00690   0.00677  -0.00749
    D6        3.02311  -0.00260  -0.00022  -0.00001  -0.00025   3.02287
    D7        3.13931   0.00000  -0.00005   0.00977   0.00971  -3.13416
    D8       -0.10650  -0.00129  -0.00011   0.00286   0.00270  -0.10380
    D9       -0.53319  -0.00486   0.00006  -0.21886  -0.21888  -0.75207
   D10        2.57330  -0.00522  -0.00003  -0.19308  -0.19309   2.38021
   D11        2.59362  -0.00636  -0.00007  -0.22236  -0.22246   2.37116
   D12       -0.58307  -0.00673  -0.00016  -0.19658  -0.19667  -0.77974
   D13       -0.00376  -0.00072  -0.00006  -0.00887  -0.00889  -0.01265
   D14        3.13546  -0.00050  -0.00003  -0.00696  -0.00691   3.12855
   D15       -3.13071  -0.00022  -0.00003  -0.00109  -0.00125  -3.13196
   D16        0.00851   0.00001   0.00000   0.00081   0.00073   0.00924
   D17       -3.13323   0.00066   0.00004   0.00934   0.00948  -3.12375
   D18        0.00959   0.00050   0.00003   0.00767   0.00776   0.01735
   D19       -0.01191  -0.00005   0.00001  -0.00191  -0.00186  -0.01377
   D20        3.13091  -0.00020  -0.00001  -0.00359  -0.00357   3.12734
   D21       -0.00488  -0.00006  -0.00005   0.01346   0.01332   0.00844
   D22        3.13915  -0.00030  -0.00007   0.01147   0.01128  -3.13275
   D23        0.00031   0.00003   0.00000   0.00097   0.00102   0.00133
   D24        3.14063  -0.00007  -0.00001  -0.00047  -0.00046   3.14017
   D25        3.13915   0.00030   0.00003   0.00321   0.00332  -3.14071
   D26       -0.00372   0.00019   0.00002   0.00176   0.00184  -0.00188
   D27        0.01229   0.00089   0.00013  -0.01277  -0.01257  -0.00028
   D28       -3.04159   0.00084   0.00019  -0.01089  -0.01078  -3.05237
   D29        2.07987  -0.00037   0.00006  -0.04376  -0.04370   2.03618
   D30       -0.04627  -0.00006   0.00002  -0.02611  -0.02604  -0.07231
   D31       -2.12451  -0.00109   0.00007  -0.05177  -0.05175  -2.17626
   D32       -1.17065  -0.00121  -0.00001  -0.04875  -0.04876  -1.21941
   D33        2.98639  -0.00090  -0.00005  -0.03110  -0.03110   2.95529
   D34        0.90815  -0.00193   0.00000  -0.05676  -0.05682   0.85133
   D35       -0.00543  -0.00004   0.00001  -0.00171  -0.00170  -0.00713
   D36        3.13796  -0.00005   0.00000  -0.00214  -0.00215   3.13581
   D37        3.13745   0.00007   0.00001  -0.00024  -0.00019   3.13726
   D38       -0.00235   0.00005   0.00001  -0.00067  -0.00063  -0.00298
   D39       -2.75073   0.00116   0.00002   0.00727   0.00715  -2.74358
   D40        1.49613  -0.00019  -0.00001   0.01397   0.01393   1.51007
   D41       -0.63858   0.00139  -0.00005   0.02619   0.02610  -0.61248
   D42        0.41978   0.00117   0.00009  -0.01388  -0.01408   0.40571
   D43       -1.61654  -0.00018   0.00006  -0.00717  -0.00730  -1.62384
   D44        2.53193   0.00140   0.00003   0.00504   0.00488   2.53681
   D45        3.11785  -0.00114   0.00003  -0.03643  -0.03652   3.08133
   D46       -0.19019  -0.00281  -0.00004  -0.02172  -0.02173  -0.21193
   D47       -0.05544  -0.00167  -0.00005  -0.01321  -0.01324  -0.06869
   D48        2.91970  -0.00334  -0.00012   0.00150   0.00155   2.92124
   D49       -0.60103  -0.00003  -0.00009   0.04090   0.04078  -0.56025
   D50        1.40146  -0.00005  -0.00010   0.05001   0.04993   1.45139
   D51       -2.76990   0.00047  -0.00010   0.06047   0.06044  -2.70946
   D52        1.45607   0.00142  -0.00012   0.05000   0.04976   1.50583
   D53       -2.82463   0.00140  -0.00013   0.05911   0.05892  -2.76571
   D54       -0.71280   0.00192  -0.00013   0.06957   0.06942  -0.64338
   D55       -2.74959   0.00043  -0.00004   0.03368   0.03351  -2.71608
   D56       -0.74709   0.00041  -0.00005   0.04280   0.04266  -0.70443
   D57        1.36473   0.00094  -0.00005   0.05326   0.05317   1.41790
   D58       -0.33209   0.00129   0.00000   0.03469   0.03499  -0.29710
   D59       -2.44172  -0.00051   0.00002   0.02561   0.02591  -2.41581
   D60        1.72083   0.00032  -0.00001   0.03622   0.03644   1.75727
   D61        2.96252   0.00113   0.00006   0.02151   0.02169   2.98421
   D62        0.85289  -0.00068   0.00008   0.01243   0.01261   0.86550
   D63       -1.26774   0.00016   0.00005   0.02303   0.02314  -1.24460
   D64       -0.77994  -0.00297  -0.00004  -0.10303  -0.10314  -0.88307
   D65        2.40839  -0.00239   0.00011  -0.13431  -0.13420   2.27419
   D66        2.17854  -0.00395  -0.00012  -0.08585  -0.08597   2.09257
   D67       -0.91632  -0.00337   0.00003  -0.11713  -0.11703  -1.03335
   D68        0.57002  -0.00093   0.00006  -0.04822  -0.04803   0.52199
   D69        2.73215  -0.00093   0.00007  -0.06046  -0.06024   2.67192
   D70       -1.48199  -0.00171   0.00012  -0.06524  -0.06496  -1.54695
   D71       -1.42933  -0.00065   0.00007  -0.05439  -0.05428  -1.48360
   D72        0.73280  -0.00065   0.00008  -0.06663  -0.06648   0.66632
   D73        2.80184  -0.00144   0.00012  -0.07141  -0.07120   2.73064
   D74        2.73880  -0.00129   0.00008  -0.06946  -0.06940   2.66941
   D75       -1.38225  -0.00129   0.00009  -0.08170  -0.08160  -1.46385
   D76        0.68679  -0.00208   0.00013  -0.08648  -0.08632   0.60047
   D77       -0.04822  -0.00042  -0.00002  -0.00051  -0.00032  -0.04854
   D78        3.05603  -0.00099  -0.00014   0.02424   0.02442   3.08044
   D79       -3.10809  -0.00029   0.00002  -0.01927  -0.01930  -3.12739
   D80       -0.00384  -0.00086  -0.00010   0.00548   0.00543   0.00159
   D81       -2.11353  -0.00103   0.00005  -0.04628  -0.04619  -2.15972
   D82        2.08759  -0.00062   0.00005  -0.03962  -0.03951   2.04808
   D83       -0.02870  -0.00024   0.00002  -0.02929  -0.02918  -0.05788
   D84        0.94229  -0.00087   0.00001  -0.02510  -0.02517   0.91712
   D85       -1.13978  -0.00046   0.00000  -0.01844  -0.01849  -1.15827
   D86        3.02712  -0.00008  -0.00002  -0.00811  -0.00816   3.01896
   D87        0.00249   0.00056   0.00009  -0.00985  -0.00976  -0.00727
   D88       -3.06963   0.00012   0.00013  -0.02844  -0.02789  -3.09751
   D89        3.10567   0.00034  -0.00004   0.02684   0.02697   3.13265
   D90       -0.08265  -0.00016  -0.00006   0.01861   0.01862  -0.06404
   D91        0.00363   0.00081   0.00008   0.00077   0.00082   0.00446
   D92        3.09850   0.00031   0.00006  -0.00746  -0.00754   3.09096
   D93        0.00173   0.00000   0.00000   0.00063   0.00061   0.00233
   D94       -3.13881   0.00007   0.00000   0.00087   0.00087  -3.13794
   D95        3.14151   0.00002   0.00000   0.00107   0.00106  -3.14061
   D96        0.00097   0.00008   0.00000   0.00130   0.00132   0.00230
   D97       -0.00232  -0.00051  -0.00003  -0.00671  -0.00675  -0.00907
   D98        3.12900  -0.00038  -0.00001  -0.00860  -0.00860   3.12041
   D99       -3.10651  -0.00024  -0.00002  -0.00102  -0.00112  -3.10762
   D100       0.02481  -0.00011   0.00000  -0.00291  -0.00296   0.02185
   D101      -3.11536   0.00063   0.00001   0.01277   0.01291  -3.10245
   D102       0.02164   0.00082  -0.00002   0.02695   0.02695   0.04859
   D103      -0.02536   0.00012   0.00000   0.00376   0.00377  -0.02159
   D104       3.11164   0.00032  -0.00004   0.01794   0.01781   3.12945
   D105       0.00002   0.00000  -0.00003   0.01025   0.01020   0.01022
   D106      -3.13096  -0.00014  -0.00005   0.01211   0.01199  -3.11897
   D107      -0.00663   0.00002   0.00000   0.00046   0.00050  -0.00613
   D108       3.13833  -0.00005  -0.00001   0.00005   0.00005   3.13838
   D109       3.12302   0.00017   0.00002  -0.00165  -0.00154   3.12147
   D110      -0.01521   0.00010   0.00002  -0.00206  -0.00199  -0.01720
   D111      -0.01016   0.00002   0.00000   0.00090   0.00091  -0.00925
   D112       3.13928  -0.00007   0.00001  -0.00333  -0.00335   3.13593
   D113       3.12804   0.00010   0.00001   0.00129   0.00134   3.12938
   D114      -0.00570   0.00000   0.00001  -0.00294  -0.00292  -0.00863
   D115       0.00715   0.00006   0.00000   0.00131   0.00131   0.00846
   D116      -3.13565   0.00021   0.00001   0.00294   0.00300  -3.13265
   D117      -3.13550  -0.00001  -0.00001   0.00107   0.00105  -3.13445
   D118       0.00489   0.00014   0.00000   0.00270   0.00274   0.00762
   D119       0.00951  -0.00003   0.00000  -0.00232  -0.00231   0.00720
   D120      -3.13454   0.00003  -0.00001   0.00313   0.00313  -3.13141
   D121      -3.12754  -0.00022   0.00003  -0.01629  -0.01629   3.13936
   D122       0.01159  -0.00015   0.00002  -0.01084  -0.01085   0.00074
   D123       0.00872  -0.00001   0.00000   0.00009   0.00006   0.00878
   D124      -3.14075   0.00009  -0.00001   0.00437   0.00435  -3.13640
   D125      -3.13041  -0.00007   0.00001  -0.00536  -0.00538  -3.13579
   D126       0.00331   0.00003   0.00001  -0.00109  -0.00108   0.00222
         Item               Value     Threshold  Converged?
 Maximum Force            0.012003     0.000450     NO 
 RMS     Force            0.002257     0.000300     NO 
 Maximum Displacement     0.907907     0.001800     NO 
 RMS     Displacement     0.234074     0.001200     NO 
 Predicted change in Energy=-6.548850D-03
 Lowest energy point so far.  Saving SCF results.
 GradGradGradGradGradGradGradGradGradGradGradGradGradGradGradGradGradGrad

 Leave Link  103 at Wed Aug 28 19:50:54 2019, MaxMem=   536870912 cpu:         1.3
 (Enter /pbs_home/pkowalski/g09d01/g09/l202.exe)
                          Input orientation:                          
 ---------------------------------------------------------------------
 Center     Atomic      Atomic             Coordinates (Angstroms)
 Number     Number       Type             X           Y           Z
 ---------------------------------------------------------------------
      1          6           0       -1.715875   -0.234230   -0.719111
      2          6           0       -3.060638    0.261004   -0.992744
      3          6           0       -3.763366   -0.861111   -1.465607
      4          8           0       -2.950061   -1.949066   -1.505663
      5          6           0       -1.733699   -1.563678   -1.058696
      6          6           0       -5.101847   -0.841771   -1.835061
      7          6           0       -0.566824    0.498939   -0.213405
      8          6           0       -0.218885    1.879309   -0.728951
      9          6           0        0.329275    0.129156    0.738371
     10          6           0        1.283352    2.006992   -0.408015
     11          6           0        1.412144    1.176426    0.882698
     12          9           0       -0.886709    2.844448   -0.052409
     13          9           0       -0.474156    2.061615   -2.026309
     14          9           0        1.983340    1.411138   -1.386020
     15          9           0        1.696735    3.260279   -0.282462
     16          9           0        2.647539    0.673598    1.022337
     17          9           0        1.184734    1.962051    1.956061
     18          6           0       -0.846620   -1.254402    2.462269
     19          6           0        0.236017   -0.989451    1.668341
     20          6           0       -2.129904   -0.546490    2.673012
     21          1           0       -2.261475   -0.313439    3.740807
     22          1           0       -2.987522   -1.165127    2.365337
     23          1           0       -2.156316    0.388431    2.099769
     24          6           0       -0.679889   -2.600111   -1.144666
     25          1           0       -0.851489   -3.414710   -0.423633
     26          1           0        0.310850   -2.175724   -0.948431
     27          1           0       -0.685148   -3.047774   -2.150548
     28          6           0       -5.758670    0.380424   -1.719427
     29          6           0        1.216132   -2.019484    1.972437
     30          6           0        0.595689   -2.824070    2.944746
     31          8           0       -0.643296   -2.347125    3.236174
     32          6           0        1.182547   -3.952743    3.502307
     33          6           0       -5.090265    1.519587   -1.244492
     34          6           0       -3.750939    1.478308   -0.873718
     35          1           0       -3.256442    2.373527   -0.500257
     36          1           0       -6.811267    0.453940   -2.001553
     37          1           0       -5.637490    2.461359   -1.163449
     38          1           0       -5.599342   -1.741773   -2.197254
     39          6           0        2.492115   -2.383029    1.513235
     40          6           0        3.096163   -3.508856    2.060300
     41          6           0        2.456137   -4.280792    3.043379
     42          1           0        4.092746   -3.799996    1.721085
     43          1           0        2.965228   -5.156059    3.452857
     44          1           0        0.662387   -4.543912    4.256442
     45          1           0        3.001164   -1.791652    0.752238
 ---------------------------------------------------------------------
                    Distance matrix (angstroms):
                    1          2          3          4          5
     1  C    0.000000
     2  C    1.458945   0.000000
     3  C    2.267698   1.405905   0.000000
     4  O    2.254449   2.271502   1.358939   0.000000
     5  C    1.372249   2.257118   2.186029   1.351976   0.000000
     6  C    3.616525   2.468227   1.388669   2.442291   3.531049
     7  C    1.453820   2.623565   3.692645   3.652736   2.516049
     8  C    2.590004   3.280862   4.540474   4.766451   3.775917
     9  C    2.537507   3.808629   4.752669   4.484277   3.217297
    10  C    3.757023   4.718117   5.900329   5.897204   4.719711
    11  C    3.786852   4.935693   6.037549   5.873824   4.601468
    12  F    3.257341   3.504908   4.899332   5.417301   4.600172
    13  F    2.919167   3.316676   4.435720   4.742018   3.957963
    14  F    4.103193   5.188370   6.180135   5.970237   4.772112
    15  F    4.903893   5.668576   6.942506   7.087046   5.970007
    16  F    4.784995   6.067460   7.045914   6.678494   5.341474
    17  F    4.515942   5.441709   6.645431   6.661599   5.480582
    18  C    3.452178   4.374409   4.908187   4.544393   3.644140
    19  C    3.174928   4.417346   5.082634   4.598506   3.412660
    20  C    3.431533   3.867309   4.460421   4.483436   3.888096
    21  H    4.493864   4.834786   5.446317   5.538490   4.987671
    22  H    3.463737   3.649097   3.920522   3.949760   3.668094
    23  H    2.920236   3.224543   4.105591   4.369561   3.737009
    24  C    2.617586   3.725188   3.554568   2.389113   1.480574
    25  H    3.309067   4.326096   4.010687   2.779012   2.146606
    26  H    2.815955   4.160114   4.312183   3.315935   2.137041
    27  H    3.320759   4.234557   3.837455   2.598628   2.119939
    28  C    4.209825   2.796731   2.363699   3.655202   4.518461
    29  C    4.362135   5.681874   6.160956   5.427643   4.254060
    30  C    5.047222   6.195986   6.504290   5.757093   4.800228
    31  O    4.610751   5.525362   5.835222   5.288159   4.499852
    32  C    6.328392   7.481027   7.661619   6.795066   5.917336
    33  C    3.839063   2.401414   2.734460   4.084144   4.561532
    34  C    2.664240   1.404461   2.413165   3.575982   3.654743
    35  H    3.036716   2.177989   3.413467   4.448541   4.258190
    36  H    5.299175   3.888720   3.362484   4.574850   5.544498
    37  H    4.779404   3.392767   3.826545   5.176024   5.608161
    38  H    4.420284   3.450649   2.163719   2.745898   4.033761
    39  C    5.225694   6.641077   7.093714   6.238537   5.014346
    40  C    6.450117   7.838312   8.154491   7.190679   6.069549
    41  C    6.923631   8.206888   8.408768   7.440276   6.462542
    42  H    7.239428   8.661841   8.972767   7.964859   6.831966
    43  H    7.971351   9.242240   9.376131   8.358371   7.439034
    44  H    6.998972   8.031320   8.117399   7.279070   6.547802
    45  H    5.180819   6.633536   7.179388   6.367101   5.074484
                    6          7          8          9         10
     6  C    0.000000
     7  C    4.999370   0.000000
     8  C    5.698339   1.514025   0.000000
     9  C    6.087884   1.358532   2.348733   0.000000
    10  C    7.136013   2.394838   1.541435   2.398068   0.000000
    11  C    7.341077   2.361514   2.398274   1.513344   1.540249
    12  F    5.876516   2.372691   1.354693   3.078434   2.353073
    13  F    5.466420   2.395238   1.334741   3.467470   2.389706
    14  F    7.448295   2.951350   2.345361   2.982020   1.342207
    15  F    8.090618   3.571200   2.403338   3.565947   1.325661
    16  F    8.397264   3.448143   3.568913   2.398208   2.384293
    17  F    7.858443   3.148847   3.030889   2.360950   2.366559
    18  C    6.061705   3.211187   4.516424   2.503755   4.838595
    19  C    6.386582   2.529985   3.766129   1.457677   3.792998
    20  C    5.407620   3.444930   4.594545   3.201077   5.259592
    21  H    6.279900   4.378081   5.381362   3.990300   5.929833
    22  H    4.713626   3.908811   5.148647   3.914503   5.999516
    23  H    5.066797   2.808820   3.738718   2.845838   4.554123
    24  C    4.808545   3.237922   4.522227   3.465998   5.061854
    25  H    5.165044   3.929615   5.340416   3.911962   5.826890
    26  H    5.644717   2.909364   4.095373   2.856242   4.328155
    27  H    4.947040   4.042981   5.149221   4.412232   5.697550
    28  C    1.392318   5.407163   5.823823   6.570159   7.345448
    29  C    7.470000   3.781440   4.955538   2.631746   4.677988
    30  C    7.696621   4.729455   6.023401   3.696027   5.920562
    31  O    6.918250   4.472753   5.810773   3.649230   5.995867
    32  C    8.812448   6.056755   7.340325   5.002930   7.128759
    33  C    2.434115   4.750408   4.911773   5.936030   6.446724
    34  C    2.851648   3.396140   3.557691   4.589901   5.083353
    35  H    3.940224   3.290959   3.085985   4.407807   4.555501
    36  H    2.151443   6.495581   6.863723   7.655065   8.394891
    37  H    3.413011   5.519540   5.467069   6.682692   6.976760
    38  H    1.090270   5.855142   6.649621   6.875083   8.039036
    39  C    8.441256   4.543581   5.526703   3.404316   4.942124
    40  C    9.460156   5.886393   6.913884   4.757973   6.308997
    41  C    9.630636   6.526159   7.702795   5.411492   7.267996
    42  H   10.292609   6.628324   7.539718   5.528805   6.793149
    43  H   10.566591   7.608933   8.781942   6.500014   8.309292
    44  H    9.167259   6.849879   8.178542   5.858785   8.065798
    45  H    8.558924   4.348541   5.102802   3.290697   4.327443
                   11         12         13         14         15
    11  C    0.000000
    12  F    2.990226   0.000000
    13  F    3.578269   2.163171   0.000000
    14  F    2.351263   3.474202   2.621521   0.000000
    15  F    2.404379   2.626790   3.031595   2.172396   0.000000
    16  F    1.341094   4.284691   4.578844   2.604863   3.049172
    17  F    1.349456   3.017192   4.315217   3.480055   2.637902
    18  C    3.675049   4.808927   5.593034   5.470202   5.863834
    19  C    2.586799   4.349744   4.843943   4.259705   4.898932
    20  C    4.326634   4.524589   5.623817   6.101378   6.153819
    21  H    4.887122   5.123545   6.488067   6.875825   6.680238
    22  H    5.199823   5.131823   6.001285   6.739384   6.966874
    23  H    3.851767   3.503682   4.759593   5.507577   5.363632
    24  C    4.769595   5.556890   4.748821   4.820908   6.382469
    25  H    5.282903   6.270256   5.718486   5.679018   7.146248
    26  H    3.975273   5.238238   4.442195   3.981744   5.649276
    27  H    5.607413   6.257883   5.115252   5.252354   6.996760
    28  C    7.669763   5.708447   5.553978   7.817432   8.120438
    29  C    3.382275   5.672722   5.958389   4.861790   5.761202
    30  C    4.574124   6.581227   7.051658   6.214347   6.974703
    31  O    4.709468   6.150321   6.867264   6.510640   7.021362
    32  C    5.763977   7.944786   8.335631   7.301248   8.161896
    33  C    6.850111   4.565764   4.713119   7.075851   7.072403
    34  C    5.462011   3.277911   3.522218   5.757510   5.762132
    35  H    5.014112   2.457228   3.188611   5.400563   5.036639
    36  H    8.744449   6.679377   6.537905   8.867932   9.122331
    37  H    7.452188   4.893984   5.250175   7.696073   7.430025
    38  H    8.195299   6.916841   6.384553   8.252030   9.050950
    39  C    3.772748   6.418272   6.409523   4.802107   5.975290
    40  C    5.116105   7.790461   7.776741   6.109160   7.298502
    41  C    5.961517   8.457397   8.632176   7.227806   8.276814
    42  H    5.714306   8.490518   8.322141   6.423365   7.720269
    43  H    7.008434   9.546330   9.692545   8.216259   9.294968
    44  H    6.683304   8.692167   9.186821   8.309327   9.087185
    45  H    3.369197   6.103805   5.886071   3.983212   5.319224
                   16         17         18         19         20
    16  F    0.000000
    17  F    2.161424   0.000000
    18  C    4.242610   3.837736   0.000000
    19  C    2.999748   3.113553   1.368439   0.000000
    20  C    5.199740   4.218248   1.480665   2.608286   0.000000
    21  H    5.697608   4.498836   2.126472   3.315052   1.100822
    22  H    6.077703   5.230150   2.144954   3.302707   1.101311
    23  H    4.931450   3.695882   2.132044   2.794270   1.096988
    24  C    5.146343   5.822770   3.853403   3.368401   4.571057
    25  H    5.572099   6.222436   3.604912   3.382441   4.410243
    26  H    4.178837   5.130393   3.717722   2.874081   4.661173
    27  H    5.917991   6.742333   4.951802   4.434992   5.622319
    28  C    8.846896   8.013839   6.654884   7.020670   5.772403
    29  C    3.194418   3.981693   2.253937   1.453983   3.722428
    30  C    4.487698   4.922543   2.185612   2.263714   3.562312
    31  O    4.985523   4.852770   1.354368   2.252681   2.401966
    32  C    5.449723   6.113564   3.532738   3.611156   4.823133
    33  C    8.107269   7.057968   6.280415   6.568801   5.327217
    34  C    6.721838   5.709862   5.199190   5.333640   4.393956
    35  H    6.329695   5.091841   5.267416   5.311281   4.457041
    36  H    9.932833   9.048378   7.643374   8.075625   6.690858
    37  H    8.753025   7.518203   7.064357   7.377344   6.005726
    38  H    9.176646   8.774510   6.673609   7.039903   6.097966
    39  C    3.099695   4.559064   3.649879   2.656331   5.106957
    40  C    4.332615   5.796142   4.559571   3.831641   6.038444
    41  C    5.354178   6.463112   4.517181   4.201498   5.925702
    42  H    4.752885   6.458556   5.605956   4.772453   7.086102
    43  H    6.324022   7.488528   5.543860   5.290908   6.914959
    44  H    6.451564   6.920416   4.039435   4.417494   5.126746
    45  H    2.505087   4.340380   4.244795   3.021392   5.618510
                   21         22         23         24         25
    21  H    0.000000
    22  H    1.773256   0.000000
    23  H    1.787927   1.781846   0.000000
    24  C    5.621221   4.438972   4.651621   0.000000
    25  H    5.380382   4.171525   4.747001   1.101320   0.000000
    26  H    5.663384   4.783475   4.685438   1.095526   1.778069
    27  H    6.683521   5.407264   5.660127   1.101013   1.773287
    28  C    6.521195   5.172358   5.250074   5.916752   6.337393
    29  C    4.258106   4.307552   4.145802   3.694368   3.458738
    30  C    3.885919   3.990891   4.313663   4.289587   3.713376
    31  O    2.647458   2.766021   3.326246   4.388292   3.818020
    32  C    5.016243   5.143246   5.653398   5.185811   4.454187
    33  C    6.017910   4.965891   4.590386   6.035999   6.556547
    34  C    5.169400   4.249945   3.545741   5.112559   5.705349
    35  H    5.118238   4.561361   3.451234   5.638347   6.268441
    36  H    7.366423   6.025955   6.204330   6.903280   7.278409
    37  H    6.568767   5.711922   5.202326   7.084958   7.614546
    38  H    6.960033   5.288796   5.903948   5.103498   5.337280
    39  C    5.642862   5.677657   5.443613   4.144053   3.999439
    40  C    6.460579   6.526664   6.540562   5.035494   4.665056
    41  C    6.203399   6.308766   6.630744   5.495368   4.869359
    42  H    7.524060   7.582071   7.532404   5.694761   5.403121
    43  H    7.131080   7.248826   7.668274   6.399763   5.711987
    44  H    5.168342   5.321119   6.076540   5.895086   5.046783
    45  H    6.229929   6.233698   5.759184   4.219242   4.342802
                   26         27         28         29         30
    26  H    0.000000
    27  H    1.788175   0.000000
    28  C    6.630792   6.138324   0.000000
    29  C    3.061930   4.655240   8.248472   0.000000
    30  C    3.957059   5.258576   8.508888   1.406305   0.000000
    31  O    4.295427   5.432259   7.626569   2.271971   1.359225
    32  C    4.871008   6.021796   9.706870   2.465587   1.388948
    33  C    6.550956   6.409896   1.403575   7.914814   8.291390
    34  C    5.464034   5.613803   2.439581   6.708721   7.210014
    35  H    5.798459   6.222983   3.423446   6.739189   7.329528
    36  H    7.664774   7.057870   1.092227   9.292447   9.490745
    37  H    7.545298   7.473325   2.157334   8.768344   9.146887
    38  H    6.056257   5.084989   2.181152   7.994631   8.123419
    39  C    3.295556   4.894915   9.282361   1.403982   2.416645
    40  C    4.311342   5.678218  10.383685   2.400097   2.739260
    41  C    4.996810   6.193939  10.578010   2.792498   2.364959
    42  H    4.905844   6.195455  11.241149   3.392390   3.831343
    43  H    5.941334   7.012008  11.554720   3.884467   3.363192
    44  H    5.729101   6.715937  10.059328   3.449065   2.163989
    45  H    3.205866   4.857253   9.357443   2.174197   3.414570
                   31         32         33         34         35
    31  O    0.000000
    32  C    2.445923   0.000000
    33  C    7.402928   9.582622   0.000000
    34  C    6.417366   8.543136   1.390313   0.000000
    35  H    6.563078   8.703265   2.155460   1.088769   0.000000
    36  H    8.562921  10.658911   2.161156   3.418618   4.309929
    37  H    8.210978  10.460539   1.092226   2.146953   2.473242
    38  H    7.379090   9.130574   3.435605   3.941733   5.030375
    39  C    3.577794   2.852258   8.962586   7.719015   7.728187
    40  C    4.088503   2.436872  10.159945   8.964545   9.028537
    41  C    3.658241   1.392933  10.439272   9.329451   9.458904
    42  H    5.180389   3.415457  11.019088   9.803922   9.851767
    43  H    4.578047   2.151364  11.468229  10.384651  10.537122
    44  H    2.751660   1.090306  10.005963   9.058870   9.264684
    45  H    4.445287   3.942151   8.967856   7.676410   7.620701
                   36         37         38         39         40
    36  H    0.000000
    37  H    2.471822   0.000000
    38  H    2.515595   4.328571   0.000000
    39  C   10.341907   9.834795   8.924719   0.000000
    40  C   11.417512  11.059508   9.841806   1.389835   0.000000
    41  C   11.565198  11.342874   9.939898   2.438060   1.404266
    42  H   12.282163  11.924873  10.654869   2.147794   1.092249
    43  H   12.522082  12.383137  10.813554   3.416967   2.160934
    44  H   10.954294  10.869107   9.418674   3.942398   3.437680
    45  H   10.435989   9.817550   9.092342   1.089942   2.160750
                   41         42         43         44         45
    41  C    0.000000
    42  H    2.158267   0.000000
    43  H    1.092218   2.471688   0.000000
    44  H    2.181351   4.329990   2.514666   0.000000
    45  H    3.426689   2.482672   4.314379   5.032321   0.000000
 Stoichiometry    C23H14F6O2
 Framework group  C1[X(C23H14F6O2)]
 Deg. of freedom   129
 Full point group                 C1      NOp   1
 RotChk:  IX=0 Diff= 2.28D-02
 Largest Abelian subgroup         C1      NOp   1
 Largest concise Abelian subgroup C1      NOp   1
                         Standard orientation:                         
 ---------------------------------------------------------------------
 Center     Atomic      Atomic             Coordinates (Angstroms)
 Number     Number       Type             X           Y           Z
 ---------------------------------------------------------------------
      1          6           0       -1.472806   -0.475705   -0.495723
      2          6           0       -2.829390   -0.788710   -0.059571
      3          6           0       -3.131357   -2.010416   -0.686323
      4          8           0       -2.087366   -2.422318   -1.452570
      5          6           0       -1.105686   -1.500712   -1.330978
      6          6           0       -4.333839   -2.687593   -0.531822
      7          6           0       -0.656627    0.678540   -0.156368
      8          6           0       -1.234767    2.077631   -0.132501
      9          6           0        0.657796    0.723184    0.184087
     10          6           0        0.004570    2.974299   -0.322376
     11          6           0        1.108315    2.155496    0.373092
     12          9           0       -1.792474    2.363532    1.068506
     13          9           0       -2.166605    2.302858   -1.061202
     14          9           0        0.278141    3.056299   -1.633847
     15          9           0       -0.143259    4.197943    0.165702
     16          9           0        2.317330    2.423548   -0.141653
     17          9           0        1.159368    2.477292    1.682624
     18          6           0        1.233941   -1.353199    1.459029
     19          6           0        1.530210   -0.391751    0.531416
     20          6           0        0.082797   -1.542789    2.370781
     21          1           0        0.433389   -1.611935    3.411990
     22          1           0       -0.460881   -2.473889    2.146386
     23          1           0       -0.620305   -0.704840    2.287893
     24          6           0        0.073957   -1.727302   -2.196542
     25          1           0        0.653818   -2.605303   -1.871299
     26          1           0        0.741572   -0.858710   -2.192615
     27          1           0       -0.258226   -1.919290   -3.228542
     28          6           0       -5.277587   -2.091888    0.300658
     29          6           0        2.851501   -0.721633    0.022069
     30          6           0        3.218696   -1.888145    0.716412
     31          8           0        2.238430   -2.252969    1.584441
     32          6           0        4.415495   -2.563216    0.513612
     33          6           0       -5.007446   -0.876165    0.948008
     34          6           0       -3.794506   -0.216446    0.785163
     35          1           0       -3.605210    0.721516    1.304599
     36          1           0       -6.243236   -2.578805    0.453608
     37          1           0       -5.769656   -0.438978    1.596746
     38          1           0       -4.517624   -3.633039   -1.042746
     39          6           0        3.726390   -0.215630   -0.952454
     40          6           0        4.929542   -0.876896   -1.168775
     41          6           0        5.273926   -2.029959   -0.445031
     42          1           0        5.625808   -0.490833   -1.916555
     43          1           0        6.230854   -2.519044   -0.640029
     44          1           0        4.657343   -3.463433    1.079197
     45          1           0        3.472599    0.679654   -1.519931
 ---------------------------------------------------------------------
 Rotational constants (GHZ):      0.2070918      0.1331996      0.0974948
 Leave Link  202 at Wed Aug 28 19:50:55 2019, MaxMem=   536870912 cpu:         0.0
 (Enter /pbs_home/pkowalski/g09d01/g09/l301.exe)
 Basis read from rwf:  (5D, 7F)
 No pseudopotential information found on rwf file.
 There are   535 symmetry adapted cartesian basis functions of A   symmetry.
 There are   504 symmetry adapted basis functions of A   symmetry.
   504 basis functions,   873 primitive gaussians,   535 cartesian basis functions
   111 alpha electrons      111 beta electrons
       nuclear repulsion energy      3303.2259285140 Hartrees.
 IExCor= 1009 DFT=T Ex+Corr=PBE1PBE ExCW=0 ScaHFX=  0.250000
 ScaDFX=  0.750000  0.750000  1.000000  1.000000 ScalE2=  1.000000  1.000000
 IRadAn=      0 IRanWt=     -1 IRanGd=            0 ICorTp=0 IEmpDi=  4
 NAtoms=   45 NActive=   45 NUniq=   45 SFac= 1.00D+00 NAtFMM=   60 NAOKFM=F Big=F
 Integral buffers will be    131072 words long.
 Raffenetti 2 integral format.
 Two-electron integral symmetry is turned on.
 No density basis found on file   724.
 Leave Link  301 at Wed Aug 28 19:50:55 2019, MaxMem=   536870912 cpu:         0.6
 (Enter /pbs_home/pkowalski/g09d01/g09/l302.exe)
 NPDir=0 NMtPBC=     1 NCelOv=     1 NCel=       1 NClECP=     1 NCelD=      1
         NCelK=      1 NCelE2=     1 NClLst=     1 CellRange=     0.0.
 One-electron integrals computed using PRISM.
 NBasis=   504 RedAO= T EigKep=  2.43D-04  NBF=   504
 NBsUse=   504 1.00D-06 EigRej= -1.00D+00 NBFU=   504
 Precomputing XC quadrature grid using
 IXCGrd= 4 IRadAn=           0 IRanWt=          -1 IRanGd=           0 AccXCQ= 0.00D+00.
 Generated NRdTot=       0 NPtTot=           0 NUsed=           0 NTot=          32
 NSgBfM=   524   524   524   524   524 MxSgAt=    45 MxSgA2=    45.
 Leave Link  302 at Wed Aug 28 19:50:56 2019, MaxMem=   536870912 cpu:         9.8
 (Enter /pbs_home/pkowalski/g09d01/g09/l303.exe)
 DipDrv:  MaxL=1.
 Leave Link  303 at Wed Aug 28 19:50:56 2019, MaxMem=   536870912 cpu:         1.1
 (Enter /pbs_home/pkowalski/g09d01/g09/l401.exe)
 Initial guess from the checkpoint file:  "dae0097freq_open_pbe0_air.chk"
 B after Tr=     0.000000    0.000000    0.000000
         Rot=    0.999988   -0.001375    0.000602    0.004674 Ang=  -0.56 deg.
 Guess basis will be translated and rotated to current coordinates.
 JPrj=2 DoOrth=T DoCkMO=T.
 Generating alternative initial guess.
 ExpMin= 1.22D-01 ExpMax= 2.89D+03 ExpMxC= 4.35D+02 IAcc=1 IRadAn=         1 AccDes= 0.00D+00
 Harris functional with IExCor= 1009 and IRadAn=       1 diagonalized for initial guess.
 HarFok:  IExCor= 1009 AccDes= 0.00D+00 IRadAn=         1 IDoV= 1 UseB2=F ITyADJ=14
 ICtDFT=  3500011 ScaDFX=  1.000000  1.000000  1.000000  1.000000
 FoFCou: FMM=F IPFlag=           0 FMFlag=      100000 FMFlg1=           0
         NFxFlg=           0 DoJE=T BraDBF=F KetDBF=T FulRan=T
         wScrn=  0.000000 ICntrl=     500 IOpCl=  0 I1Cent=   200000004 NGrid=           0
         NMat0=    1 NMatS0=      1 NMatT0=    0 NMatD0=    1 NMtDS0=    0 NMtDT0=    0
 Petite list used in FoFCou.
 Harris En= -1631.63745934596    
 Leave Link  401 at Wed Aug 28 19:51:00 2019, MaxMem=   536870912 cpu:        26.1
 (Enter /pbs_home/pkowalski/g09d01/g09/l502.exe)
 Closed shell SCF:
 Using DIIS extrapolation, IDIIS=  1040.
 Integral symmetry usage will be decided dynamically.
 IVT=      885537 IEndB=      885537 NGot=   536870912 MDV=   536288776
 LenX=   536288776 LenY=   536002016
 Requested convergence on RMS density matrix=1.00D-08 within 128 cycles.
 Requested convergence on MAX density matrix=1.00D-06.
 Requested convergence on             energy=1.00D-06.
 No special actions if energy rises.
 Fock matrices will be formed incrementally for  20 cycles.
 Integral accuracy reduced to 1.0D-05 until final iterations.

 Cycle   1  Pass 0  IDiag  1:
 FoFJK:  IHMeth= 1 ICntrl=       0 DoSepK=F KAlg= 0 I1Cent=   0 FoldK=F
 IRaf= 750000000 NMat=   1 IRICut=       1 DoRegI=T DoRafI=F ISym2E= 0.
 FoFCou: FMM=F IPFlag=           0 FMFlag=      100000 FMFlg1=           0
         NFxFlg=           0 DoJE=F BraDBF=F KetDBF=F FulRan=T
         wScrn=  0.000000 ICntrl=       0 IOpCl=  0 I1Cent=           0 NGrid=           0
         NMat0=    1 NMatS0=      1 NMatT0=    0 NMatD0=    1 NMtDS0=    0 NMtDT0=    0
 Symmetry not used in FoFCou.
 E= -1631.31352632076    
 DIIS: error= 8.30D-03 at cycle   1 NSaved=   1.
 NSaved= 1 IEnMin= 1 EnMin= -1631.31352632076     IErMin= 1 ErrMin= 8.30D-03
 ErrMax= 8.30D-03  0.00D+00 EMaxC= 1.00D-01 BMatC= 9.08D-02 BMatP= 9.08D-02
 IDIUse=3 WtCom= 9.17D-01 WtEn= 8.30D-02
 Coeff-Com:  0.100D+01
 Coeff-En:   0.100D+01
 Coeff:      0.100D+01
 Gap=     0.529 Goal=   None    Shift=    0.000
 GapD=    0.529 DampG=2.000 DampE=1.000 DampFc=2.0000 IDamp=-1.
 RMSDP=1.14D-03 MaxDP=3.87D-02              OVMax= 6.16D-02

 Cycle   2  Pass 0  IDiag  1:
 RMSU=  1.13D-03    CP:  9.93D-01
 E= -1631.44456883204     Delta-E=       -0.131042511279 Rises=F Damp=F
 DIIS: error= 1.23D-03 at cycle   2 NSaved=   2.
 NSaved= 2 IEnMin= 2 EnMin= -1631.44456883204     IErMin= 2 ErrMin= 1.23D-03
 ErrMax= 1.23D-03  0.00D+00 EMaxC= 1.00D-01 BMatC= 1.26D-03 BMatP= 9.08D-02
 IDIUse=3 WtCom= 9.88D-01 WtEn= 1.23D-02
 Coeff-Com: -0.554D-01 0.106D+01
 Coeff-En:   0.000D+00 0.100D+01
 Coeff:     -0.548D-01 0.105D+01
 Gap=     0.168 Goal=   None    Shift=    0.000
 RMSDP=2.17D-04 MaxDP=8.73D-03 DE=-1.31D-01 OVMax= 1.60D-02

 Cycle   3  Pass 0  IDiag  1:
 RMSU=  2.10D-04    CP:  9.93D-01  1.05D+00
 E= -1631.44564727532     Delta-E=       -0.001078443274 Rises=F Damp=F
 DIIS: error= 1.79D-03 at cycle   3 NSaved=   3.
 NSaved= 3 IEnMin= 3 EnMin= -1631.44564727532     IErMin= 2 ErrMin= 1.23D-03
 ErrMax= 1.79D-03  0.00D+00 EMaxC= 1.00D-01 BMatC= 1.65D-03 BMatP= 1.26D-03
 IDIUse=3 WtCom= 1.91D-01 WtEn= 8.09D-01
 Coeff-Com: -0.408D-01 0.608D+00 0.433D+00
 Coeff-En:   0.000D+00 0.227D+00 0.773D+00
 Coeff:     -0.780D-02 0.300D+00 0.708D+00
 Gap=     0.170 Goal=   None    Shift=    0.000
 RMSDP=2.05D-04 MaxDP=1.07D-02 DE=-1.08D-03 OVMax= 2.00D-02

 Cycle   4  Pass 0  IDiag  1:
 RMSU=  1.26D-04    CP:  9.93D-01  1.08D+00  2.43D-01
 E= -1631.44553555303     Delta-E=        0.000111722287 Rises=F Damp=F
 DIIS: error= 1.84D-03 at cycle   4 NSaved=   4.
 NSaved= 4 IEnMin= 3 EnMin= -1631.44564727532     IErMin= 2 ErrMin= 1.23D-03
 ErrMax= 1.84D-03  0.00D+00 EMaxC= 1.00D-01 BMatC= 1.72D-03 BMatP= 1.26D-03
 IDIUse=3 WtCom= 1.89D-01 WtEn= 8.11D-01
 Coeff-Com: -0.853D-02 0.812D-01 0.491D+00 0.436D+00
 Coeff-En:   0.000D+00 0.000D+00 0.514D+00 0.486D+00
 Coeff:     -0.161D-02 0.154D-01 0.509D+00 0.477D+00
 Gap=     0.170 Goal=   None    Shift=    0.000
 RMSDP=1.05D-04 MaxDP=5.56D-03 DE= 1.12D-04 OVMax= 1.18D-02

 Cycle   5  Pass 0  IDiag  1:
 RMSU=  3.95D-05    CP:  9.93D-01  1.07D+00  5.87D-01  4.89D-01
 E= -1631.44717571150     Delta-E=       -0.001640158469 Rises=F Damp=F
 DIIS: error= 1.60D-04 at cycle   5 NSaved=   5.
 NSaved= 5 IEnMin= 5 EnMin= -1631.44717571150     IErMin= 5 ErrMin= 1.60D-04
 ErrMax= 1.60D-04  0.00D+00 EMaxC= 1.00D-01 BMatC= 4.25D-05 BMatP= 1.26D-03
 IDIUse=3 WtCom= 9.98D-01 WtEn= 1.60D-03
 Coeff-Com: -0.319D-04-0.325D-01 0.279D+00 0.295D+00 0.458D+00
 Coeff-En:   0.000D+00 0.000D+00 0.000D+00 0.000D+00 0.100D+01
 Coeff:     -0.318D-04-0.325D-01 0.278D+00 0.295D+00 0.459D+00
 Gap=     0.169 Goal=   None    Shift=    0.000
 RMSDP=2.28D-05 MaxDP=1.17D-03 DE=-1.64D-03 OVMax= 2.02D-03

 Cycle   6  Pass 0  IDiag  1:
 RMSU=  8.03D-06    CP:  9.93D-01  1.07D+00  6.19D-01  5.48D-01  5.29D-01
 E= -1631.44721780682     Delta-E=       -0.000042095317 Rises=F Damp=F
 DIIS: error= 3.10D-05 at cycle   6 NSaved=   6.
 NSaved= 6 IEnMin= 6 EnMin= -1631.44721780682     IErMin= 6 ErrMin= 3.10D-05
 ErrMax= 3.10D-05  0.00D+00 EMaxC= 1.00D-01 BMatC= 1.58D-06 BMatP= 4.25D-05
 IDIUse=1 WtCom= 1.00D+00 WtEn= 0.00D+00
 Coeff-Com:  0.615D-03-0.241D-01 0.113D+00 0.126D+00 0.242D+00 0.542D+00
 Coeff:      0.615D-03-0.241D-01 0.113D+00 0.126D+00 0.242D+00 0.542D+00
 Gap=     0.169 Goal=   None    Shift=    0.000
 RMSDP=4.41D-06 MaxDP=1.55D-04 DE=-4.21D-05 OVMax= 4.08D-04

 Initial convergence to 1.0D-05 achieved.  Increase integral accuracy.
 Cycle   7  Pass 1  IDiag  1:
 E= -1631.44733391483     Delta-E=       -0.000116108011 Rises=F Damp=F
 DIIS: error= 1.82D-04 at cycle   1 NSaved=   1.
 NSaved= 1 IEnMin= 1 EnMin= -1631.44733391483     IErMin= 1 ErrMin= 1.82D-04
 ErrMax= 1.82D-04  0.00D+00 EMaxC= 1.00D-01 BMatC= 9.53D-06 BMatP= 9.53D-06
 IDIUse=3 WtCom= 9.98D-01 WtEn= 1.82D-03
 Coeff-Com:  0.100D+01
 Coeff-En:   0.100D+01
 Coeff:      0.100D+01
 Gap=     0.169 Goal=   None    Shift=    0.000
 RMSDP=4.41D-06 MaxDP=1.55D-04 DE=-1.16D-04 OVMax= 5.41D-04

 Cycle   8  Pass 1  IDiag  1:
 RMSU=  1.85D-04    CP:  1.00D+00
 E= -1631.44734346962     Delta-E=       -0.000009554798 Rises=F Damp=F
 DIIS: error= 2.56D-05 at cycle   2 NSaved=   2.
 NSaved= 2 IEnMin= 2 EnMin= -1631.44734346962     IErMin= 2 ErrMin= 2.56D-05
 ErrMax= 2.56D-05  0.00D+00 EMaxC= 1.00D-01 BMatC= 5.69D-07 BMatP= 9.53D-06
 IDIUse=1 WtCom= 1.00D+00 WtEn= 0.00D+00
 Coeff-Com:  0.710D-01 0.929D+00
 Coeff:      0.710D-01 0.929D+00
 Gap=     0.169 Goal=   None    Shift=    0.000
 RMSDP=5.86D-06 MaxDP=2.01D-04 DE=-9.55D-06 OVMax= 5.02D-04

 Cycle   9  Pass 1  IDiag  1:
 RMSU=  5.30D-06    CP:  1.00D+00  1.01D+00
 E= -1631.44734231951     Delta-E=        0.000001150114 Rises=F Damp=F
 DIIS: error= 4.31D-05 at cycle   3 NSaved=   3.
 NSaved= 3 IEnMin= 2 EnMin= -1631.44734346962     IErMin= 2 ErrMin= 2.56D-05
 ErrMax= 4.31D-05  0.00D+00 EMaxC= 1.00D-01 BMatC= 1.65D-06 BMatP= 5.69D-07
 IDIUse=1 WtCom= 1.00D+00 WtEn= 0.00D+00
 Coeff-Com: -0.766D-02 0.635D+00 0.373D+00
 Coeff:     -0.766D-02 0.635D+00 0.373D+00
 Gap=     0.169 Goal=   None    Shift=    0.000
 RMSDP=3.42D-06 MaxDP=1.32D-04 DE= 1.15D-06 OVMax= 3.31D-04

 Cycle  10  Pass 1  IDiag  1:
 RMSU=  9.73D-07    CP:  1.00D+00  1.02D+00  3.88D-01
 E= -1631.44734406183     Delta-E=       -0.000001742315 Rises=F Damp=F
 DIIS: error= 2.54D-06 at cycle   4 NSaved=   4.
 NSaved= 4 IEnMin= 4 EnMin= -1631.44734406183     IErMin= 4 ErrMin= 2.54D-06
 ErrMax= 2.54D-06  0.00D+00 EMaxC= 1.00D-01 BMatC= 1.02D-08 BMatP= 5.69D-07
 IDIUse=1 WtCom= 1.00D+00 WtEn= 0.00D+00
 Coeff-Com: -0.512D-02 0.346D+00 0.210D+00 0.449D+00
 Coeff:     -0.512D-02 0.346D+00 0.210D+00 0.449D+00
 Gap=     0.169 Goal=   None    Shift=    0.000
 RMSDP=3.07D-07 MaxDP=1.31D-05 DE=-1.74D-06 OVMax= 2.87D-05

 Cycle  11  Pass 1  IDiag  1:
 RMSU=  2.70D-07    CP:  1.00D+00  1.02D+00  4.07D-01  8.86D-01
 E= -1631.44734407098     Delta-E=       -0.000000009155 Rises=F Damp=F
 DIIS: error= 8.95D-07 at cycle   5 NSaved=   5.
 NSaved= 5 IEnMin= 5 EnMin= -1631.44734407098     IErMin= 5 ErrMin= 8.95D-07
 ErrMax= 8.95D-07  0.00D+00 EMaxC= 1.00D-01 BMatC= 6.37D-10 BMatP= 1.02D-08
 IDIUse=1 WtCom= 1.00D+00 WtEn= 0.00D+00
 Coeff-Com: -0.181D-02 0.112D+00 0.691D-01 0.236D+00 0.585D+00
 Coeff:     -0.181D-02 0.112D+00 0.691D-01 0.236D+00 0.585D+00
 Gap=     0.169 Goal=   None    Shift=    0.000
 RMSDP=9.97D-08 MaxDP=3.48D-06 DE=-9.15D-09 OVMax= 1.06D-05

 Cycle  12  Pass 1  IDiag  1:
 RMSU=  8.55D-08    CP:  1.00D+00  1.02D+00  4.06D-01  9.15D-01  8.44D-01
 E= -1631.44734407166     Delta-E=       -0.000000000677 Rises=F Damp=F
 DIIS: error= 3.05D-07 at cycle   6 NSaved=   6.
 NSaved= 6 IEnMin= 6 EnMin= -1631.44734407166     IErMin= 6 ErrMin= 3.05D-07
 ErrMax= 3.05D-07  0.00D+00 EMaxC= 1.00D-01 BMatC= 1.31D-10 BMatP= 6.37D-10
 IDIUse=1 WtCom= 1.00D+00 WtEn= 0.00D+00
 Coeff-Com: -0.297D-04-0.436D-02-0.200D-02 0.515D-01 0.354D+00 0.601D+00
 Coeff:     -0.297D-04-0.436D-02-0.200D-02 0.515D-01 0.354D+00 0.601D+00
 Gap=     0.169 Goal=   None    Shift=    0.000
 RMSDP=4.06D-08 MaxDP=2.36D-06 DE=-6.77D-10 OVMax= 3.49D-06

 Cycle  13  Pass 1  IDiag  1:
 RMSU=  2.46D-08    CP:  1.00D+00  1.02D+00  4.05D-01  9.33D-01  8.85D-01
                    CP:  7.24D-01
 E= -1631.44734407185     Delta-E=       -0.000000000189 Rises=F Damp=F
 DIIS: error= 6.46D-08 at cycle   7 NSaved=   7.
 NSaved= 7 IEnMin= 7 EnMin= -1631.44734407185     IErMin= 7 ErrMin= 6.46D-08
 ErrMax= 6.46D-08  0.00D+00 EMaxC= 1.00D-01 BMatC= 5.84D-12 BMatP= 1.31D-10
 IDIUse=1 WtCom= 1.00D+00 WtEn= 0.00D+00
 Coeff-Com:  0.886D-04-0.857D-02-0.483D-02 0.117D-01 0.141D+00 0.289D+00
 Coeff-Com:  0.571D+00
 Coeff:      0.886D-04-0.857D-02-0.483D-02 0.117D-01 0.141D+00 0.289D+00
 Coeff:      0.571D+00
 Gap=     0.169 Goal=   None    Shift=    0.000
 RMSDP=9.64D-09 MaxDP=3.86D-07 DE=-1.89D-10 OVMax= 7.68D-07

 SCF Done:  E(RPBE1PBE) =  -1631.44734407     A.U. after   13 cycles
            NFock= 13  Conv=0.96D-08     -V/T= 2.0079
 KE= 1.618584693135D+03 PE=-1.043067068629D+04 EE= 3.877412720573D+03
 Leave Link  502 at Wed Aug 28 19:55:45 2019, MaxMem=   536870912 cpu:      2278.6
 (Enter /pbs_home/pkowalski/g09d01/g09/l701.exe)
 Compute integral first derivatives.
 ... and contract with generalized density number  0.
 Leave Link  701 at Wed Aug 28 19:55:46 2019, MaxMem=   536870912 cpu:         4.3
 (Enter /pbs_home/pkowalski/g09d01/g09/l702.exe)
 L702 exits ... SP integral derivatives will be done elsewhere.
 Leave Link  702 at Wed Aug 28 19:55:46 2019, MaxMem=   536870912 cpu:         0.2
 (Enter /pbs_home/pkowalski/g09d01/g09/l703.exe)
 Compute integral first derivatives, UseDBF=F ICtDFT=           0.
 Integral derivatives from FoFJK, PRISM(SPDF).
 Calling FoFJK, ICntrl=      2127 FMM=F ISym2X=0 I1Cent= 0 IOpClX= 0 NMat=1 NMatS=1 NMatT=0.
 FoFJK:  IHMeth= 1 ICntrl=    2127 DoSepK=F KAlg= 0 I1Cent=   0 FoldK=F
 IRaf=         0 NMat=   1 IRICut=       1 DoRegI=T DoRafI=F ISym2E= 0.
 FoFCou: FMM=F IPFlag=           0 FMFlag=      100000 FMFlg1=         800
         NFxFlg=           0 DoJE=F BraDBF=F KetDBF=F FulRan=T
         wScrn=  0.000000 ICntrl=    2127 IOpCl=  0 I1Cent=           0 NGrid=           0
         NMat0=    1 NMatS0=      1 NMatT0=    0 NMatD0=    1 NMtDS0=    0 NMtDT0=    0
 Symmetry not used in FoFCou.
 Leave Link  703 at Wed Aug 28 19:57:09 2019, MaxMem=   536870912 cpu:       662.5
 (Enter /pbs_home/pkowalski/g09d01/g09/l716.exe)
 Dipole        =-8.90268179D-03-1.49657340D+00-8.77454265D-02
 ***** Axes restored to original set *****
 -------------------------------------------------------------------
 Center     Atomic                   Forces (Hartrees/Bohr)
 Number     Number              X              Y              Z
 -------------------------------------------------------------------
      1        6          -0.004510217    0.003547237    0.002054591
      2        6           0.000676197   -0.003471739    0.000001473
      3        6          -0.000133554   -0.000477122   -0.000442400
      4        8          -0.002114789    0.003773351    0.000564503
      5        6           0.003075537   -0.004480511   -0.004485425
      6        6           0.000858313    0.001385282    0.000559140
      7        6           0.001549554    0.003303587   -0.001074265
      8        6           0.000709342   -0.001590141    0.000052084
      9        6           0.000300906    0.002459682    0.001703801
     10        6          -0.003103762   -0.005387572    0.000287025
     11        6          -0.002392936    0.000357569    0.000322337
     12        9          -0.001944914    0.000976193    0.001318364
     13        9          -0.000112052   -0.001527342   -0.002812623
     14        9           0.001245043    0.000447920   -0.000539526
     15        9           0.000453881    0.003913841    0.001314301
     16        9           0.002032102   -0.002818146   -0.000913461
     17        9           0.000033619    0.000318558   -0.000106481
     18        6          -0.005668973    0.000918490    0.004976181
     19        6           0.005024161   -0.002117802   -0.004096440
     20        6           0.000961299    0.000625307   -0.000945527
     21        1           0.000232609   -0.000097784    0.000258193
     22        1           0.000333470   -0.000519868   -0.000816275
     23        1           0.000112612   -0.000340515    0.000337091
     24        6           0.000162458    0.000958343    0.001450805
     25        1          -0.000285313    0.000389513    0.000856822
     26        1           0.000242688    0.000416337    0.000204023
     27        1          -0.000251289    0.000164282   -0.000012457
     28        6          -0.000074825   -0.000762922   -0.000170172
     29        6          -0.002543268   -0.001308305    0.001105286
     30        6           0.000005734   -0.000144055    0.000169892
     31        8           0.003762842   -0.000510667   -0.001681995
     32        6           0.000852968    0.000858474   -0.001137697
     33        6          -0.000246823    0.000022776    0.000054972
     34        6           0.001908298   -0.001688254    0.000210434
     35        1           0.001744747    0.001074831    0.000211166
     36        1          -0.000118208   -0.000145376   -0.000043278
     37        1           0.000085364    0.000176515    0.000090976
     38        1          -0.000273471   -0.000455777   -0.000178025
     39        6          -0.001959505    0.001856353    0.000487429
     40        6          -0.000072428   -0.000214529    0.000227386
     41        6          -0.000777710   -0.000227094    0.000496328
     42        1           0.000074783    0.000027537   -0.000167845
     43        1          -0.000120086   -0.000188879    0.000107046
     44        1          -0.000164407   -0.000351301    0.000437238
     45        1           0.000430006    0.000853724   -0.000234995
 -------------------------------------------------------------------
 Cartesian Forces:  Max     0.005668973 RMS     0.001733233
 Leave Link  716 at Wed Aug 28 19:57:09 2019, MaxMem=   536870912 cpu:         0.2
 (Enter /pbs_home/pkowalski/g09d01/g09/l103.exe)

 GradGradGradGradGradGradGradGradGradGradGradGradGradGradGradGradGradGrad
 Berny optimization.
 Using GEDIIS/GDIIS optimizer.
 FormGI is forming the generalized inverse of G from B-inverse, IUseBI=4.
 GSVD:  received Info=                   1 from GESDD.
 Internal  Forces:  Max     0.005558807 RMS     0.001057285
 Search for a local minimum.
 Step number   5 out of a maximum of  270
 All quantities printed in internal units (Hartrees-Bohrs-Radians)
 RMS Force = .10573D-02 SwitMx=.10000D-02 MixMth= 1
 Mixed Optimization -- RFO/linear search
 Update second derivatives using D2CorX and points    3    4    5
 DE= -3.49D-03 DEPred=-6.55D-03 R= 5.33D-01
 TightC=F SS=  1.41D+00  RLast= 5.79D-01 DXNew= 4.2426D-01 1.7363D+00
 Trust test= 5.33D-01 RLast= 5.79D-01 DXMaxT set to 4.24D-01
 ITU=  1  0 -1  1  0
 Use linear search instead of GDIIS.
     Eigenvalues ---    0.00687   0.00824   0.00830   0.00859   0.01030
     Eigenvalues ---    0.01054   0.01082   0.01098   0.01136   0.01183
     Eigenvalues ---    0.01316   0.01479   0.01582   0.01831   0.01845
     Eigenvalues ---    0.02002   0.02003   0.02017   0.02018   0.02022
     Eigenvalues ---    0.02022   0.02058   0.02065   0.02090   0.02092
     Eigenvalues ---    0.02111   0.02112   0.02202   0.02210   0.02263
     Eigenvalues ---    0.02271   0.03181   0.05034   0.05355   0.07216
     Eigenvalues ---    0.07241   0.07378   0.07417   0.07511   0.08206
     Eigenvalues ---    0.09282   0.10064   0.10266   0.11093   0.12245
     Eigenvalues ---    0.12347   0.14164   0.15855   0.15997   0.16000
     Eigenvalues ---    0.16000   0.16000   0.16000   0.16000   0.16000
     Eigenvalues ---    0.16000   0.16000   0.16000   0.16003   0.16038
     Eigenvalues ---    0.16102   0.16988   0.21986   0.21999   0.22594
     Eigenvalues ---    0.22633   0.23390   0.24106   0.24455   0.24500
     Eigenvalues ---    0.24565   0.24707   0.24845   0.24956   0.24968
     Eigenvalues ---    0.24980   0.24988   0.25080   0.25308   0.28505
     Eigenvalues ---    0.29274   0.30472   0.31561   0.32175   0.32606
     Eigenvalues ---    0.32647   0.32654   0.32660   0.32727   0.32879
     Eigenvalues ---    0.32968   0.33129   0.33268   0.33347   0.34963
     Eigenvalues ---    0.35089   0.35623   0.35720   0.35722   0.35730
     Eigenvalues ---    0.35734   0.35735   0.36117   0.36525   0.36547
     Eigenvalues ---    0.39192   0.40425   0.41175   0.41583   0.41617
     Eigenvalues ---    0.44687   0.44758   0.45403   0.45514   0.45559
     Eigenvalues ---    0.45607   0.46140   0.46371   0.46743   0.47654
     Eigenvalues ---    0.48111   0.48251   0.48433   0.49360   0.51759
     Eigenvalues ---    0.52492   0.54111   0.54196   0.54807
 RFO step:  Lambda=-1.82053274D-03 EMin= 6.86566972D-03
 Quartic linear search produced a step of -0.16392.
 Iteration  1 RMS(Cart)=  0.10038742 RMS(Int)=  0.00122825
 Iteration  2 RMS(Cart)=  0.00288251 RMS(Int)=  0.00009665
 Iteration  3 RMS(Cart)=  0.00000181 RMS(Int)=  0.00009665
 Iteration  4 RMS(Cart)=  0.00000000 RMS(Int)=  0.00009665
 ITry= 1 IFail=0 DXMaxC= 3.47D-01 DCOld= 1.00D+10 DXMaxT= 4.24D-01 DXLimC= 3.00D+00 Rises=F
 Variable       Old X    -DE/DX   Delta X   Delta X   Delta X     New X
                                 (Linear)    (Quad)   (Total)
    R1        2.75701  -0.00556  -0.00072  -0.01379  -0.01452   2.74248
    R2        2.59317   0.00088   0.00278   0.00619   0.00904   2.60222
    R3        2.74732  -0.00111  -0.00053   0.00035  -0.00018   2.74714
    R4        2.65678  -0.00217  -0.00246  -0.00330  -0.00584   2.65094
    R5        2.65405  -0.00261  -0.00042  -0.00527  -0.00569   2.64835
    R6        2.56802  -0.00106  -0.00211  -0.00012  -0.00227   2.56575
    R7        2.62420  -0.00070   0.00013  -0.00150  -0.00137   2.62283
    R8        2.55487   0.00167  -0.00178   0.00511   0.00338   2.55825
    R9        2.79788  -0.00159  -0.00080  -0.00314  -0.00394   2.79394
   R10        2.63110  -0.00014  -0.00047   0.00074   0.00027   2.63137
   R11        2.06031   0.00056   0.00019   0.00111   0.00130   2.06161
   R12        2.86109  -0.00304  -0.00122  -0.00833  -0.00952   2.85157
   R13        2.56725   0.00037   0.00240   0.00010   0.00265   2.56990
   R14        2.91289  -0.00050  -0.00393   0.00312  -0.00089   2.91200
   R15        2.56000   0.00231   0.00080   0.00436   0.00515   2.56515
   R16        2.52230   0.00255   0.00293   0.00303   0.00596   2.52826
   R17        2.85981  -0.00247  -0.00065  -0.00689  -0.00749   2.85232
   R18        2.75461   0.00033  -0.00048   0.00337   0.00289   2.75750
   R19        2.91065   0.00000  -0.00362   0.00269  -0.00107   2.90958
   R20        2.53640   0.00085   0.00197   0.00095   0.00293   2.53933
   R21        2.50514   0.00396   0.00373   0.00511   0.00884   2.51397
   R22        2.53430   0.00283   0.00169   0.00448   0.00617   2.54048
   R23        2.55010   0.00009   0.00123  -0.00027   0.00096   2.55106
   R24        2.58597   0.00341   0.00347   0.01050   0.01396   2.59994
   R25        2.79805  -0.00174  -0.00081  -0.00357  -0.00438   2.79367
   R26        2.55938   0.00049  -0.00216   0.00335   0.00120   2.56058
   R27        2.74763  -0.00259  -0.00032  -0.00559  -0.00594   2.74169
   R28        2.08025   0.00020   0.00059   0.00023   0.00082   2.08107
   R29        2.08118   0.00026   0.00037   0.00052   0.00090   2.08207
   R30        2.07301  -0.00047  -0.00047  -0.00115  -0.00161   2.07139
   R31        2.08119   0.00032   0.00032   0.00068   0.00101   2.08220
   R32        2.07024   0.00042  -0.00015   0.00026   0.00011   2.07035
   R33        2.08061  -0.00006   0.00060  -0.00040   0.00021   2.08082
   R34        2.65237   0.00082   0.00074   0.00144   0.00218   2.65455
   R35        2.06401   0.00012  -0.00026   0.00037   0.00011   2.06412
   R36        2.65753  -0.00176  -0.00247  -0.00204  -0.00452   2.65301
   R37        2.65314  -0.00213  -0.00048  -0.00386  -0.00435   2.64879
   R38        2.56856  -0.00172  -0.00217  -0.00135  -0.00350   2.56506
   R39        2.62473  -0.00059   0.00009  -0.00127  -0.00118   2.62355
   R40        2.63226  -0.00094  -0.00051  -0.00107  -0.00157   2.63069
   R41        2.06038   0.00057   0.00018   0.00114   0.00132   2.06170
   R42        2.62731   0.00039   0.00041   0.00083   0.00124   2.62855
   R43        2.06401   0.00011  -0.00020   0.00032   0.00012   2.06413
   R44        2.05748   0.00175  -0.00036   0.00473   0.00437   2.06185
   R45        2.62641   0.00056   0.00055   0.00112   0.00167   2.62807
   R46        2.05969   0.00083  -0.00049   0.00215   0.00166   2.06136
   R47        2.65368   0.00036   0.00067   0.00036   0.00104   2.65472
   R48        2.06405   0.00011  -0.00019   0.00029   0.00010   2.06415
   R49        2.06399   0.00013  -0.00026   0.00043   0.00017   2.06416
    A1        1.84468   0.00091  -0.00173   0.00198   0.00029   1.84497
    A2        2.24281  -0.00272  -0.00005  -0.01685  -0.01701   2.22581
    A3        2.19558   0.00180   0.00179   0.01458   0.01625   2.21183
    A4        1.82645   0.00207   0.00168   0.00619   0.00785   1.83429
    A5        2.39111  -0.00404  -0.00334  -0.01183  -0.01515   2.37596
    A6        2.06532   0.00197   0.00169   0.00569   0.00738   2.07270
    A7        1.92811  -0.00116  -0.00064  -0.00388  -0.00456   1.92354
    A8        2.16535  -0.00055  -0.00105  -0.00195  -0.00299   2.16236
    A9        2.18972   0.00171   0.00169   0.00583   0.00755   2.19728
   A10        1.87601   0.00077   0.00159   0.00261   0.00430   1.88031
   A11        1.94944  -0.00259  -0.00091  -0.00705  -0.00822   1.94123
   A12        2.32308  -0.00142  -0.00491   0.00440  -0.00102   2.32207
   A13        2.00603   0.00410   0.00588   0.00740   0.01279   2.01882
   A14        2.03178  -0.00004   0.00081  -0.00083  -0.00003   2.03175
   A15        2.11379   0.00004   0.00059  -0.00033   0.00026   2.11405
   A16        2.13762   0.00000  -0.00140   0.00116  -0.00023   2.13738
   A17        2.12113  -0.00236   0.00013  -0.01877  -0.01860   2.10253
   A18        2.24947   0.00077   0.00034   0.01061   0.01099   2.26046
   A19        1.91255   0.00159  -0.00053   0.00818   0.00760   1.92015
   A20        1.80143  -0.00115  -0.00195   0.00455   0.00228   1.80371
   A21        1.94572  -0.00069  -0.00134  -0.00511  -0.00642   1.93930
   A22        1.99495  -0.00019   0.00085  -0.00855  -0.00755   1.98740
   A23        1.89383   0.00091   0.00239   0.00568   0.00824   1.90206
   A24        1.95784   0.00073  -0.00184   0.00112  -0.00069   1.95715
   A25        1.86903   0.00043   0.00181   0.00284   0.00456   1.87359
   A26        1.92883  -0.00057  -0.00156   0.00376   0.00185   1.93068
   A27        2.23146   0.00125   0.00077   0.01120   0.01172   2.24318
   A28        2.11296  -0.00055   0.00045  -0.00858  -0.00845   2.10451
   A29        1.78370   0.00088   0.00100   0.01296   0.01358   1.79728
   A30        1.89629  -0.00008  -0.00081   0.00176   0.00100   1.89729
   A31        1.98442  -0.00021   0.00170  -0.00556  -0.00368   1.98075
   A32        1.90457  -0.00042  -0.00146  -0.00150  -0.00294   1.90163
   A33        1.98708  -0.00034   0.00129  -0.00598  -0.00453   1.98255
   A34        1.90295   0.00017  -0.00177  -0.00079  -0.00265   1.90030
   A35        1.80639  -0.00038  -0.00197   0.00728   0.00507   1.81145
   A36        1.99283  -0.00070   0.00343  -0.01115  -0.00760   1.98522
   A37        1.93709   0.00014  -0.00209   0.00181  -0.00025   1.93683
   A38        1.94600   0.00015  -0.00166   0.00086  -0.00070   1.94531
   A39        1.91613   0.00010   0.00155  -0.00330  -0.00170   1.91444
   A40        1.86575   0.00067   0.00066   0.00441   0.00503   1.87078
   A41        2.31270  -0.00006  -0.00428   0.00479   0.00048   2.31317
   A42        1.94868  -0.00205  -0.00077  -0.00524  -0.00616   1.94253
   A43        2.02031   0.00213   0.00487   0.00177   0.00661   2.02691
   A44        2.17649   0.00208   0.00150   0.00876   0.01025   2.18674
   A45        2.25743  -0.00144   0.00055  -0.00763  -0.00708   2.25036
   A46        1.84918  -0.00064  -0.00215  -0.00135  -0.00368   1.84550
   A47        1.92076  -0.00015  -0.00086   0.00024  -0.00061   1.92015
   A48        1.94614  -0.00113  -0.00077  -0.00592  -0.00670   1.93944
   A49        1.93260   0.00013  -0.00079   0.00186   0.00107   1.93367
   A50        1.87217   0.00075   0.00172   0.00298   0.00470   1.87688
   A51        1.90030   0.00015  -0.00140   0.00231   0.00093   1.90123
   A52        1.89020   0.00030   0.00217  -0.00130   0.00087   1.89107
   A53        1.94858  -0.00094  -0.00040  -0.00545  -0.00586   1.94272
   A54        1.94132  -0.00028  -0.00155   0.00092  -0.00062   1.94070
   A55        1.91163  -0.00005  -0.00065   0.00058  -0.00006   1.91157
   A56        1.88616   0.00028   0.00333  -0.00294   0.00038   1.88655
   A57        1.87198   0.00070   0.00160   0.00305   0.00465   1.87663
   A58        1.90231   0.00036  -0.00228   0.00409   0.00183   1.90414
   A59        2.11285  -0.00017  -0.00037   0.00074   0.00036   2.11320
   A60        2.08548  -0.00007  -0.00041  -0.00074  -0.00115   2.08434
   A61        2.08485   0.00024   0.00078   0.00001   0.00079   2.08564
   A62        1.82607   0.00197   0.00182   0.00546   0.00720   1.83327
   A63        2.38571  -0.00260  -0.00309  -0.00599  -0.00900   2.37671
   A64        2.07026   0.00064   0.00132   0.00073   0.00204   2.07229
   A65        1.92798  -0.00073  -0.00064  -0.00261  -0.00329   1.92469
   A66        2.16042   0.00025  -0.00067   0.00128   0.00059   2.16101
   A67        2.19471   0.00048   0.00131   0.00139   0.00275   2.19746
   A68        1.87280   0.00145   0.00175   0.00373   0.00540   1.87820
   A69        2.03246   0.00004   0.00074  -0.00057   0.00015   2.03262
   A70        2.11377   0.00009   0.00058   0.00013   0.00071   2.11448
   A71        2.13695  -0.00013  -0.00132   0.00044  -0.00086   2.13609
   A72        2.12339  -0.00050  -0.00041  -0.00089  -0.00132   2.12207
   A73        2.07868   0.00043   0.00052   0.00124   0.00177   2.08045
   A74        2.08112   0.00006  -0.00011  -0.00035  -0.00045   2.08066
   A75        2.06760  -0.00071  -0.00066  -0.00265  -0.00333   2.06427
   A76        2.11589  -0.00062   0.00154  -0.00554  -0.00399   2.11190
   A77        2.09970   0.00134  -0.00088   0.00819   0.00731   2.10701
   A78        2.06690  -0.00033  -0.00060  -0.00078  -0.00141   2.06549
   A79        2.10869  -0.00004   0.00177  -0.00199  -0.00020   2.10849
   A80        2.10755   0.00038  -0.00117   0.00276   0.00161   2.10917
   A81        2.12088  -0.00012  -0.00023   0.00049   0.00025   2.12113
   A82        2.08314  -0.00007  -0.00027  -0.00064  -0.00091   2.08224
   A83        2.07916   0.00019   0.00050   0.00015   0.00066   2.07981
   A84        2.11520  -0.00047  -0.00057  -0.00083  -0.00141   2.11380
   A85        2.08447   0.00003  -0.00033  -0.00021  -0.00054   2.08394
   A86        2.08350   0.00044   0.00090   0.00105   0.00195   2.08545
    D1        0.01191   0.00006  -0.00021   0.01487   0.01465   0.02656
    D2        3.12475   0.00027   0.00149   0.01741   0.01885  -3.13959
    D3        3.13803   0.00002   0.00030  -0.00548  -0.00496   3.13307
    D4       -0.03231   0.00022   0.00200  -0.00295  -0.00076  -0.03308
    D5       -0.00749  -0.00004  -0.00111  -0.01879  -0.01981  -0.02730
    D6        3.02287   0.00114   0.00004   0.03835   0.03811   3.06097
    D7       -3.13416   0.00006  -0.00159   0.00120  -0.00002  -3.13418
    D8       -0.10380   0.00124  -0.00044   0.05834   0.05790  -0.04591
    D9       -0.75207   0.00071   0.03588   0.00988   0.04576  -0.70631
   D10        2.38021   0.00069   0.03165   0.01239   0.04407   2.42428
   D11        2.37116   0.00064   0.03647  -0.01446   0.02198   2.39314
   D12       -0.77974   0.00061   0.03224  -0.01195   0.02029  -0.75946
   D13       -0.01265  -0.00004   0.00146  -0.00641  -0.00492  -0.01756
   D14        3.12855  -0.00013   0.00113  -0.00699  -0.00586   3.12269
   D15       -3.13196  -0.00008   0.00020  -0.00802  -0.00778  -3.13975
   D16        0.00924  -0.00017  -0.00012  -0.00861  -0.00873   0.00051
   D17       -3.12375   0.00000  -0.00155   0.00631   0.00478  -3.11897
   D18        0.01735   0.00015  -0.00127   0.00976   0.00852   0.02587
   D19       -0.01377   0.00020   0.00030   0.00905   0.00934  -0.00442
   D20        3.12734   0.00035   0.00059   0.01251   0.01308   3.14041
   D21        0.00844   0.00000  -0.00218  -0.00478  -0.00705   0.00139
   D22       -3.13275   0.00009  -0.00185  -0.00419  -0.00608  -3.13883
   D23        0.00133   0.00002  -0.00017   0.00221   0.00203   0.00336
   D24        3.14017   0.00007   0.00008   0.00239   0.00247  -3.14055
   D25       -3.14071  -0.00008  -0.00054   0.00153   0.00094  -3.13978
   D26       -0.00188  -0.00003  -0.00030   0.00172   0.00137  -0.00051
   D27       -0.00028   0.00002   0.00206   0.01510   0.01712   0.01684
   D28       -3.05237  -0.00064   0.00177  -0.03087  -0.02916  -3.08152
   D29        2.03618  -0.00087   0.00716  -0.05496  -0.04787   1.98831
   D30       -0.07231  -0.00038   0.00427  -0.04809  -0.04392  -0.11622
   D31       -2.17626  -0.00063   0.00848  -0.05418  -0.04577  -2.22203
   D32       -1.21941   0.00001   0.00799   0.00290   0.01098  -1.20844
   D33        2.95529   0.00049   0.00510   0.00976   0.01493   2.97022
   D34        0.85133   0.00025   0.00931   0.00368   0.01308   0.86441
   D35       -0.00713   0.00010   0.00028   0.00357   0.00382  -0.00331
   D36        3.13581   0.00003   0.00035   0.00023   0.00059   3.13640
   D37        3.13726   0.00005   0.00003   0.00338   0.00338   3.14064
   D38       -0.00298  -0.00003   0.00010   0.00005   0.00014  -0.00284
   D39       -2.74358  -0.00052  -0.00117  -0.02276  -0.02383  -2.76741
   D40        1.51007  -0.00063  -0.00228  -0.02959  -0.03176   1.47830
   D41       -0.61248  -0.00052  -0.00428  -0.02308  -0.02735  -0.63983
   D42        0.40571  -0.00050   0.00231  -0.02488  -0.02248   0.38322
   D43       -1.62384  -0.00061   0.00120  -0.03171  -0.03042  -1.65425
   D44        2.53681  -0.00050  -0.00080  -0.02519  -0.02601   2.51080
   D45        3.08133   0.00011   0.00599  -0.01382  -0.00786   3.07347
   D46       -0.21193   0.00098   0.00356   0.03362   0.03744  -0.17449
   D47       -0.06869   0.00007   0.00217  -0.01167  -0.00953  -0.07822
   D48        2.92124   0.00094  -0.00025   0.03576   0.03577   2.95701
   D49       -0.56025   0.00067  -0.00668   0.04930   0.04264  -0.51762
   D50        1.45139   0.00058  -0.00818   0.05446   0.04624   1.49763
   D51       -2.70946   0.00061  -0.00991   0.05101   0.04113  -2.66833
   D52        1.50583  -0.00031  -0.00816   0.04829   0.04015   1.54598
   D53       -2.76571  -0.00039  -0.00966   0.05346   0.04375  -2.72196
   D54       -0.64338  -0.00037  -0.01138   0.05001   0.03864  -0.60474
   D55       -2.71608   0.00124  -0.00549   0.05611   0.05070  -2.66537
   D56       -0.70443   0.00115  -0.00699   0.06128   0.05430  -0.65013
   D57        1.41790   0.00118  -0.00872   0.05782   0.04920   1.46710
   D58       -0.29710   0.00027  -0.00574   0.04265   0.03682  -0.26028
   D59       -2.41581   0.00073  -0.00425   0.04288   0.03851  -2.37730
   D60        1.75727   0.00024  -0.00597   0.04372   0.03755   1.79483
   D61        2.98421  -0.00071  -0.00356  -0.00294  -0.00627   2.97794
   D62        0.86550  -0.00026  -0.00207  -0.00271  -0.00458   0.86092
   D63       -1.24460  -0.00075  -0.00379  -0.00188  -0.00554  -1.25014
   D64       -0.88307  -0.00023   0.01691  -0.04766  -0.03076  -0.91384
   D65        2.27419   0.00002   0.02200  -0.02620  -0.00421   2.26998
   D66        2.09257   0.00075   0.01409   0.00542   0.01952   2.11209
   D67       -1.03335   0.00099   0.01918   0.02688   0.04607  -0.98728
   D68        0.52199  -0.00028   0.00787  -0.05450  -0.04671   0.47528
   D69        2.67192  -0.00128   0.00987  -0.06288  -0.05307   2.61884
   D70       -1.54695  -0.00028   0.01065  -0.05898  -0.04835  -1.59530
   D71       -1.48360  -0.00046   0.00890  -0.06214  -0.05324  -1.53684
   D72        0.66632  -0.00145   0.01090  -0.07053  -0.05960   0.60671
   D73        2.73064  -0.00046   0.01167  -0.06663  -0.05488   2.67576
   D74        2.66941  -0.00013   0.01138  -0.05590  -0.04461   2.62480
   D75       -1.46385  -0.00113   0.01338  -0.06429  -0.05097  -1.51483
   D76        0.60047  -0.00013   0.01415  -0.06039  -0.04625   0.55421
   D77       -0.04854   0.00034   0.00005   0.01386   0.01396  -0.03458
   D78        3.08044   0.00013  -0.00400  -0.00348  -0.00755   3.07289
   D79       -3.12739  -0.00016   0.00316  -0.01365  -0.01025  -3.13765
   D80        0.00159  -0.00037  -0.00089  -0.03098  -0.03177  -0.03017
   D81       -2.15972  -0.00045   0.00757  -0.04053  -0.03296  -2.19268
   D82        2.04808  -0.00057   0.00648  -0.04065  -0.03418   2.01389
   D83       -0.05788  -0.00028   0.00478  -0.03629  -0.03151  -0.08940
   D84        0.91712  -0.00005   0.00413  -0.01233  -0.00819   0.90892
   D85       -1.15827  -0.00018   0.00303  -0.01245  -0.00942  -1.16769
   D86        3.01896   0.00012   0.00134  -0.00809  -0.00675   3.01221
   D87       -0.00727   0.00023   0.00160   0.02200   0.02362   0.01635
   D88       -3.09751  -0.00012   0.00457  -0.00068   0.00389  -3.09362
   D89        3.13265   0.00016  -0.00442   0.00888   0.00461   3.13726
   D90       -0.06404   0.00044  -0.00305   0.01372   0.01078  -0.05326
   D91        0.00446   0.00035  -0.00013   0.02714   0.02702   0.03147
   D92        3.09096   0.00063   0.00124   0.03198   0.03318   3.12414
   D93        0.00233  -0.00006  -0.00010  -0.00280  -0.00289  -0.00055
   D94       -3.13794  -0.00013  -0.00014  -0.00464  -0.00476   3.14048
   D95       -3.14061   0.00002  -0.00017   0.00053   0.00035  -3.14026
   D96        0.00230  -0.00006  -0.00022  -0.00131  -0.00153   0.00077
   D97       -0.00907  -0.00023   0.00111  -0.01502  -0.01393  -0.02300
   D98        3.12041  -0.00018   0.00141  -0.00974  -0.00836   3.11205
   D99       -3.10762  -0.00031   0.00018  -0.01852  -0.01833  -3.12596
   D100       0.02185  -0.00027   0.00048  -0.01323  -0.01277   0.00908
   D101      -3.10245   0.00002  -0.00212   0.00927   0.00721  -3.09524
   D102       0.04859   0.00008  -0.00442   0.01103   0.00668   0.05527
   D103      -0.02159   0.00033  -0.00062   0.01467   0.01405  -0.00754
   D104       3.12945   0.00039  -0.00292   0.01644   0.01352  -3.14022
   D105       0.01022   0.00001  -0.00167  -0.00318  -0.00499   0.00522
   D106      -3.11897  -0.00003  -0.00197  -0.00859  -0.01068  -3.12965
   D107      -0.00613   0.00002  -0.00008   0.00214   0.00207  -0.00407
   D108       3.13838   0.00003  -0.00001   0.00052   0.00051   3.13889
   D109       3.12147   0.00007   0.00025   0.00821   0.00847   3.12994
   D110      -0.01720   0.00008   0.00033   0.00659   0.00691  -0.01028
   D111      -0.00925   0.00018  -0.00015   0.00721   0.00704  -0.00220
   D112       3.13593   0.00006   0.00055   0.00126   0.00181   3.13774
   D113       3.12938   0.00017  -0.00022   0.00885   0.00862   3.13800
   D114      -0.00863   0.00005   0.00048   0.00290   0.00338  -0.00524
   D115       0.00846  -0.00011  -0.00021  -0.00377  -0.00395   0.00450
   D116      -3.13265  -0.00026  -0.00049  -0.00719  -0.00767  -3.14032
   D117      -3.13445  -0.00004  -0.00017  -0.00193  -0.00207  -3.13653
   D118       0.00762  -0.00018  -0.00045  -0.00534  -0.00579   0.00183
   D119       0.00720  -0.00015   0.00038  -0.00594  -0.00553   0.00167
   D120      -3.13141  -0.00012  -0.00051  -0.00508  -0.00559  -3.13700
   D121       3.13936  -0.00022   0.00267  -0.00773  -0.00501   3.13434
   D122       0.00074  -0.00018   0.00178  -0.00687  -0.00507  -0.00432
   D123       0.00878  -0.00011  -0.00001  -0.00539  -0.00539   0.00338
   D124      -3.13640   0.00000  -0.00071   0.00056  -0.00016  -3.13656
   D125      -3.13579  -0.00015   0.00088  -0.00624  -0.00534  -3.14113
   D126       0.00222  -0.00003   0.00018  -0.00030  -0.00011   0.00211
         Item               Value     Threshold  Converged?
 Maximum Force            0.005559     0.000450     NO 
 RMS     Force            0.001057     0.000300     NO 
 Maximum Displacement     0.346943     0.001800     NO 
 RMS     Displacement     0.100861     0.001200     NO 
 Predicted change in Energy=-1.212779D-03
 Lowest energy point so far.  Saving SCF results.
 GradGradGradGradGradGradGradGradGradGradGradGradGradGradGradGradGradGrad

 Leave Link  103 at Wed Aug 28 19:57:10 2019, MaxMem=   536870912 cpu:         1.0
 (Enter /pbs_home/pkowalski/g09d01/g09/l202.exe)
                          Input orientation:                          
 ---------------------------------------------------------------------
 Center     Atomic      Atomic             Coordinates (Angstroms)
 Number     Number       Type             X           Y           Z
 ---------------------------------------------------------------------
      1          6           0       -1.753638   -0.257071   -0.708187
      2          6           0       -3.063020    0.276646   -1.035018
      3          6           0       -3.802138   -0.823949   -1.493589
      4          8           0       -3.032984   -1.942763   -1.483012
      5          6           0       -1.807044   -1.596039   -1.025259
      6          6           0       -5.129342   -0.752621   -1.893375
      7          6           0       -0.603108    0.470212   -0.197644
      8          6           0       -0.264352    1.839651   -0.733296
      9          6           0        0.290244    0.112103    0.763135
     10          6           0        1.228229    1.998685   -0.384752
     11          6           0        1.377302    1.151290    0.892091
     12          9           0       -0.972555    2.804266   -0.092549
     13          9           0       -0.493781    1.980346   -2.043844
     14          9           0        1.961165    1.443864   -1.364883
     15          9           0        1.604582    3.265273   -0.230130
     16          9           0        2.612958    0.632050    0.996253
     17          9           0        1.177676    1.927065    1.978701
     18          6           0       -0.835609   -1.315506    2.505630
     19          6           0        0.228485   -1.016108    1.686505
     20          6           0       -2.133226   -0.648012    2.742587
     21          1           0       -2.264745   -0.450588    3.817988
     22          1           0       -2.972056   -1.283709    2.416728
     23          1           0       -2.187673    0.301390    2.197444
     24          6           0       -0.797574   -2.676233   -1.016513
     25          1           0       -1.035083   -3.440119   -0.258788
     26          1           0        0.201895   -2.282582   -0.801098
     27          1           0       -0.784352   -3.175534   -1.997836
     28          6           0       -5.729957    0.501833   -1.825906
     29          6           0        1.243342   -2.010407    1.980404
     30          6           0        0.660235   -2.853589    2.939570
     31          8           0       -0.588661   -2.421169    3.248974
     32          6           0        1.290825   -3.969595    3.472794
     33          6           0       -5.017100    1.623576   -1.371161
     34          6           0       -3.688422    1.529153   -0.970545
     35          1           0       -3.148441    2.409484   -0.618545
     36          1           0       -6.771929    0.615125   -2.133398
     37          1           0       -5.518169    2.593355   -1.331735
     38          1           0       -5.661716   -1.638764   -2.241962
     39          6           0        2.532800   -2.306690    1.517559
     40          6           0        3.181360   -3.421251    2.038343
     41          6           0        2.572844   -4.241250    3.003132
     42          1           0        4.188384   -3.664202    1.691932
     43          1           0        3.114721   -5.105858    3.392948
     44          1           0        0.797280   -4.594028    4.218977
     45          1           0        3.018503   -1.673772    0.773648
 ---------------------------------------------------------------------
                    Distance matrix (angstroms):
                    1          2          3          4          5
     1  C    0.000000
     2  C    1.451260   0.000000
     3  C    2.265957   1.402816   0.000000
     4  O    2.253583   2.264371   1.357739   0.000000
     5  C    1.377033   2.254888   2.189945   1.353767   0.000000
     6  C    3.611872   2.462895   1.387943   2.445313   3.535908
     7  C    1.453725   2.605731   3.686207   3.657721   2.530573
     8  C    2.571935   3.219715   4.493189   4.747005   3.777447
     9  C    2.545296   3.808518   4.766193   4.506828   3.242641
    10  C    3.752942   4.669377   5.873787   5.907548   4.748175
    11  C    3.787764   4.918863   6.034869   5.887691   4.622132
    12  F    3.218833   3.412793   4.809719   5.358455   4.574822
    13  F    2.894349   3.243658   4.371737   4.706684   3.943691
    14  F    4.138139   5.168525   6.194773   6.035290   4.853427
    15  F    4.890101   5.600558   6.895701   7.085222   5.991976
    16  F    4.771039   6.038966   7.033684   6.682296   5.346710
    17  F    4.536786   5.458012   6.665091   6.684960   5.508592
    18  C    3.505949   4.475767   5.003567   4.596866   3.672813
    19  C    3.199921   4.462275   5.137689   4.641305   3.439965
    20  C    3.493531   3.998725   4.556469   4.510170   3.898950
    21  H    4.559050   4.971697   5.542186   5.560340   4.997858
    22  H    3.507652   3.789133   4.023804   3.955507   3.647201
    23  H    2.990478   3.348978   4.182895   4.392782   3.759112
    24  C    2.619439   3.721838   3.561736   2.398469   1.478487
    25  H    3.293945   4.304579   4.003208   2.780720   2.141035
    26  H    2.816990   4.155001   4.317341   3.323390   2.134812
    27  H    3.334686   4.246986   3.858918   2.615552   2.118162
    28  C    4.199565   2.790836   2.363180   3.656131   4.520105
    29  C    4.391423   5.733074   6.239646   5.503344   4.302390
    30  C    5.086729   6.281588   6.609472   5.833413   4.836193
    31  O    4.658284   5.635001   5.947222   5.347455   4.520438
    32  C    6.366490   7.570132   7.778067   6.882106   5.955085
    33  C    3.824468   2.397007   2.735233   4.082647   4.559608
    34  C    2.646284   1.401449   2.413213   3.570214   3.648205
    35  H    3.010652   2.174798   3.412933   4.438771   4.243698
    36  H    5.289159   3.882913   3.361539   4.576626   5.546828
    37  H    4.762923   3.388648   3.827391   5.174495   5.605122
    38  H    4.419798   3.446553   2.163796   2.752935   4.042362
    39  C    5.246754   6.671017   7.169169   6.333547   5.079881
    40  C    6.473767   7.881134   8.245591   7.294103   6.131984
    41  C    6.954567   8.275324   8.516974   7.538822   6.512180
    42  H    7.257874   8.691916   9.058865   8.074143   6.899680
    43  H    8.001935   9.313577   9.489780   8.460167   7.487533
    44  H    7.042253   8.138172   8.246306   7.362935   6.578180
    45  H    5.193862   6.637795   7.237659   6.464160   5.150535
                    6          7          8          9         10
     6  C    0.000000
     7  C    4.985742   0.000000
     8  C    5.633275   1.508988   0.000000
     9  C    6.097271   1.359932   2.351874   0.000000
    10  C    7.089735   2.392704   1.540965   2.399303   0.000000
    11  C    7.329401   2.360807   2.410550   1.509382   1.539685
    12  F    5.759626   2.365447   1.357420   3.094285   2.361735
    13  F    5.383324   2.387658   1.337897   3.461814   2.391284
    14  F    7.441716   2.980930   2.347015   3.015630   1.343756
    15  F    8.015958   3.561926   2.403848   3.557604   1.330337
    16  F    8.379169   3.434336   3.567710   2.391588   2.385863
    17  F    7.870970   3.167032   3.072787   2.357801   2.365078
    18  C    6.172862   3.248159   4.557631   2.518313   4.857736
[truncated: 1,333,087 more chars]
