# Supplementary material for: Wide-range IR spectra of diarylethene derivatives and their simulation using the density functional theory
Source: Sci Rep. 2022 Oct 7;12:16834. doi: 10.1038/s41598-022-20264-x (PMC9546887; doi:10.1038/s41598-022-20264-x)
Supplement: Supplementary file 1 — Supplementary Information 1. [file 41598_2022_20264_MOESM1_ESM.zip › IR_files/4_0097/open/open_lc-wpbe_air.log]

 Entering Gaussian System, Link 0=g09
 Input=open_lc-wpbe_air.gjf
 Output=open_lc-wpbe_air.log
 AtFile(1): /pbs_home/daria/inz/Def2SVP.gbs
            O     0
            S   5   1.00
               2266.1767785             -0.53431809926D-02
                340.87010191            -0.39890039230D-01
                 77.363135167           -0.17853911985
                 21.479644940           -0.46427684959
                  6.6589433124          -0.44309745172
            S   1   1.00
                  0.80975975668          1.0000000
            S   1   1.00
                  0.25530772234          1.0000000
            P   3   1.00
                 17.721504317            0.43394573193D-01
                  3.8635505440           0.23094120765
                  1.0480920883           0.51375311064
            P   1   1.00
                  0.27641544411          1.0000000
            D   1   1.00
                  1.2000000              1.0000000
            ****
            H     0
            S   3   1.00
                 13.0107010              0.19682158E-01
                  1.9622572              0.13796524
                  0.44453796             0.47831935
            S   1   1.00
                  0.12194962             1.0000000
            P   1   1.00
                  0.8000000              1.0000000
            ****
            C     0
            S   5   1.00
               1238.4016938              0.54568832082E-02
                186.29004992             0.40638409211E-01
                 42.251176346            0.18025593888
                 11.676557932            0.46315121755
                  3.5930506482           0.44087173314
            S   1   1.00
                  0.40245147363          1.0000000
            S   1   1.00
                  0.13090182668          1.0000000
            P   3   1.00
                  9.4680970621           0.38387871728E-01
                  2.0103545142           0.21117025112
                  0.54771004707          0.51328172114
            P   1   1.00
                  0.15268613795          1.0000000
            D   1   1.00
                  0.8000000              1.0000000
            ****
            F     0
            S   5   1.00
               2894.8325990             -0.53408255515E-02
                435.41939120            -0.39904258866E-01
                 98.843328866           -0.17912768038
                 27.485198001           -0.46758090825
                  8.5405498171          -0.44653131020
            S   1   1.00
                  1.0654578038           1.0000000
            S   1   1.00
                  0.33247346748          1.0000000
            P   3   1.00
                 22.696633924           -0.45212874436E-01
                  4.9872339257          -0.23754317067
                  1.3491613954          -0.51287353587
            P   1   1.00
                  0.34829881977          1.0000000
            D   1   1.00
                  1.4000000              1.0000000
            ****
 Initial command:
 /pbs_home/pkowalski/g09d01/g09/l1.exe "/pbs_home/ewapastorczak/DAE/97/open/Gau-20583.inp" -scrdir="/pbs_home/ewapastorczak/DAE/97/open/"
 Entering Link 1 = /pbs_home/pkowalski/g09d01/g09/l1.exe PID=     20584.
  
 Copyright (c) 1988,1990,1992,1993,1995,1998,2003,2009,2013,
            Gaussian, Inc.  All Rights Reserved.
  
 This is part of the Gaussian(R) 09 program.  It is based on
 the Gaussian(R) 03 system (copyright 2003, Gaussian, Inc.),
 the Gaussian(R) 98 system (copyright 1998, Gaussian, Inc.),
 the Gaussian(R) 94 system (copyright 1995, Gaussian, Inc.),
 the Gaussian 92(TM) system (copyright 1992, Gaussian, Inc.),
 the Gaussian 90(TM) system (copyright 1990, Gaussian, Inc.),
 the Gaussian 88(TM) system (copyright 1988, Gaussian, Inc.),
 the Gaussian 86(TM) system (copyright 1986, Carnegie Mellon
 University), and the Gaussian 82(TM) system (copyright 1983,
 Carnegie Mellon University). Gaussian is a federally registered
 trademark of Gaussian, Inc.
  
 This software contains proprietary and confidential information,
 including trade secrets, belonging to Gaussian, Inc.
  
 This software is provided under written license and may be
 used, copied, transmitted, or stored only in accord with that
 written license.
  
 The following legend is applicable only to US Government
 contracts under FAR:
  
                    RESTRICTED RIGHTS LEGEND
  
 Use, reproduction and disclosure by the US Government is
 subject to restrictions as set forth in subparagraphs (a)
 and (c) of the Commercial Computer Software - Restricted
 Rights clause in FAR 52.227-19.
  
 Gaussian, Inc.
 340 Quinnipiac St., Bldg. 40, Wallingford CT 06492
  
  
 ---------------------------------------------------------------
 Warning -- This program may not be used in any manner that
 competes with the business of Gaussian, Inc. or will provide
 assistance to any competitor of Gaussian, Inc.  The licensee
 of this program is prohibited from giving any competitor of
 Gaussian, Inc. access to this program.  By using this program,
 the user acknowledges that Gaussian, Inc. is engaged in the
 business of creating and licensing software in the field of
 computational chemistry and represents and warrants to the
 licensee that it is not a competitor of Gaussian, Inc. and that
 it will not use this program in any manner prohibited above.
 ---------------------------------------------------------------
  

 Cite this work as:
 Gaussian 09, Revision D.01,
 M. J. Frisch, G. W. Trucks, H. B. Schlegel, G. E. Scuseria, 
 M. A. Robb, J. R. Cheeseman, G. Scalmani, V. Barone, B. Mennucci, 
 G. A. Petersson, H. Nakatsuji, M. Caricato, X. Li, H. P. Hratchian, 
 A. F. Izmaylov, J. Bloino, G. Zheng, J. L. Sonnenberg, M. Hada, 
 M. Ehara, K. Toyota, R. Fukuda, J. Hasegawa, M. Ishida, T. Nakajima, 
 Y. Honda, O. Kitao, H. Nakai, T. Vreven, J. A. Montgomery, Jr., 
 J. E. Peralta, F. Ogliaro, M. Bearpark, J. J. Heyd, E. Brothers, 
 K. N. Kudin, V. N. Staroverov, T. Keith, R. Kobayashi, J. Normand, 
 K. Raghavachari, A. Rendell, J. C. Burant, S. S. Iyengar, J. Tomasi, 
 M. Cossi, N. Rega, J. M. Millam, M. Klene, J. E. Knox, J. B. Cross, 
 V. Bakken, C. Adamo, J. Jaramillo, R. Gomperts, R. E. Stratmann, 
 O. Yazyev, A. J. Austin, R. Cammi, C. Pomelli, J. W. Ochterski, 
 R. L. Martin, K. Morokuma, V. G. Zakrzewski, G. A. Voth, 
 P. Salvador, J. J. Dannenberg, S. Dapprich, A. D. Daniels, 
 O. Farkas, J. B. Foresman, J. V. Ortiz, J. Cioslowski, 
 and D. J. Fox, Gaussian, Inc., Wallingford CT, 2013.
 
 ******************************************
 Gaussian 09:  ES64L-G09RevD.01 24-Apr-2013
                 4-Jun-2021 
 ******************************************
 %chk=dae0097freq_open_lc-wpbe_air.chk
 %NProcShared=8
 Will use up to    8 processors via shared memory.
 %Mem=4GB
 -----------------------
 #P opt freq LC-wPBE/Gen
 -----------------------
 1/14=-1,18=20,19=15,26=3,38=1/1,3;
 2/9=110,12=2,17=6,18=5,40=1/2;
 3/5=7,11=2,16=1,25=1,30=1,71=1,74=-41/1,2,3;
 4//1;
 5/5=2,38=5/2;
 6/7=2,8=2,9=2,10=2,28=1/1;
 7//1,2,3,16;
 1/14=-1,18=20,19=15,26=3/3(2);
 2/9=110/2;
 99//99;
 2/9=110/2;
 3/5=7,6=1,11=2,16=1,25=1,30=1,71=1,74=-41,82=7/1,2,3;
 4/5=5,16=3,69=1/1;
 5/5=2,38=5/2;
 7//1,2,3,16;
 1/14=-1,18=20,19=15,26=3/3(-5);
 2/9=110/2;
 6/7=2,8=2,9=2,10=2,19=2,28=1/1;
 99/9=1/99;
 Leave Link    1 at Fri Jun  4 11:04:38 2021, MaxMem=   536870912 cpu:         0.6
 (Enter /pbs_home/pkowalski/g09d01/g09/l101.exe)
 -------------------
 Title Card Required
 -------------------
 Symbolic Z-matrix:
 Charge =  0 Multiplicity = 1
 C                    -1.81645  -0.23584  -0.62343 
 C                    -3.10362   0.31262  -1.04778 
 C                    -3.91293  -0.76754  -1.33702 
 O                    -3.28543  -1.9453   -1.17169 
 C                    -2.013    -1.6926   -0.7963 
 C                    -5.23106  -0.60066  -1.75807 
 C                    -0.5934    0.50776  -0.18531 
 C                    -0.28949   1.91635  -0.61438 
 C                     0.3523    0.0912    0.69666 
 C                     1.20914   1.98049  -0.39827 
 C                     1.40733   1.15727   0.86362 
 F                    -0.93361   2.8044    0.2321 
 F                    -0.60637   2.17536  -1.93738 
 F                     1.82982   1.32206  -1.45324 
 F                     1.70896   3.26806  -0.3105 
 F                     2.70813   0.70615   0.9244 
 F                     1.11755   1.8895    2.00318 
 C                    -0.90374  -1.58732   2.33547 
 C                     0.26855  -1.11422   1.57078 
 C                    -2.24928  -0.9468    2.45969 
 H                    -2.44062  -0.71738   3.52818 
 H                    -3.02993  -1.64545   2.09413 
 H                    -2.30917   0.00637   1.90367 
 C                    -0.99747  -2.78818  -0.73666 
 H                    -1.26648  -3.50901   0.06277 
 H                     0.02442  -2.40108  -0.58112 
 H                    -0.98945  -3.31863  -1.71116 
 C                    -5.73121   0.70432  -1.8836 
 C                     1.31577  -2.05165   1.96894 
 C                     0.72495  -2.94862   2.83715 
 O                    -0.57815  -2.68781   3.04719 
 C                     1.44499  -3.99926   3.40291 
 C                    -4.91221   1.81012  -1.58643 
 C                    -3.58649   1.62106  -1.16168 
 H                    -2.98033   2.47983  -0.93318 
 H                    -6.75135   0.86102  -2.20893 
 H                    -5.30779   2.81286  -1.68313 
 H                    -5.85338  -1.45671  -1.98376 
 C                     2.65896  -2.18739   1.60237 
 C                     3.40194  -3.23965   2.16335 
 C                     2.79918  -4.13911   3.06314 
 H                     4.44333  -3.36432   1.8963 
 H                     3.37989  -4.94787   3.48711 
 H                     0.97026  -4.69266   4.08475 
 H                     3.13309  -1.52778   0.89748 
 
 NAtoms=     45 NQM=       45 NQMF=       0 NMMI=      0 NMMIF=      0
                NMic=       0 NMicF=      0.
                    Isotopes and Nuclear Properties:
 (Nuclear quadrupole moments (NQMom) in fm**2, nuclear magnetic moments (NMagM)
  in nuclear magnetons)

  Atom         1           2           3           4           5           6           7           8           9          10
 IAtWgt=          12          12          12          16          12          12          12          12          12          12
 AtmWgt=  12.0000000  12.0000000  12.0000000  15.9949146  12.0000000  12.0000000  12.0000000  12.0000000  12.0000000  12.0000000
 NucSpn=           0           0           0           0           0           0           0           0           0           0
 AtZEff=   0.0000000   0.0000000   0.0000000   0.0000000   0.0000000   0.0000000   0.0000000   0.0000000   0.0000000   0.0000000
 NQMom=    0.0000000   0.0000000   0.0000000   0.0000000   0.0000000   0.0000000   0.0000000   0.0000000   0.0000000   0.0000000
 NMagM=    0.0000000   0.0000000   0.0000000   0.0000000   0.0000000   0.0000000   0.0000000   0.0000000   0.0000000   0.0000000
 AtZNuc=   6.0000000   6.0000000   6.0000000   8.0000000   6.0000000   6.0000000   6.0000000   6.0000000   6.0000000   6.0000000

  Atom        11          12          13          14          15          16          17          18          19          20
 IAtWgt=          12          19          19          19          19          19          19          12          12          12
 AtmWgt=  12.0000000  18.9984033  18.9984033  18.9984033  18.9984033  18.9984033  18.9984033  12.0000000  12.0000000  12.0000000
 NucSpn=           0           1           1           1           1           1           1           0           0           0
 AtZEff=   0.0000000   0.0000000   0.0000000   0.0000000   0.0000000   0.0000000   0.0000000   0.0000000   0.0000000   0.0000000
 NQMom=    0.0000000   0.0000000   0.0000000   0.0000000   0.0000000   0.0000000   0.0000000   0.0000000   0.0000000   0.0000000
 NMagM=    0.0000000   2.6288670   2.6288670   2.6288670   2.6288670   2.6288670   2.6288670   0.0000000   0.0000000   0.0000000
 AtZNuc=   6.0000000   9.0000000   9.0000000   9.0000000   9.0000000   9.0000000   9.0000000   6.0000000   6.0000000   6.0000000

  Atom        21          22          23          24          25          26          27          28          29          30
 IAtWgt=           1           1           1          12           1           1           1          12          12          12
 AtmWgt=   1.0078250   1.0078250   1.0078250  12.0000000   1.0078250   1.0078250   1.0078250  12.0000000  12.0000000  12.0000000
 NucSpn=           1           1           1           0           1           1           1           0           0           0
 AtZEff=   0.0000000   0.0000000   0.0000000   0.0000000   0.0000000   0.0000000   0.0000000   0.0000000   0.0000000   0.0000000
 NQMom=    0.0000000   0.0000000   0.0000000   0.0000000   0.0000000   0.0000000   0.0000000   0.0000000   0.0000000   0.0000000
 NMagM=    2.7928460   2.7928460   2.7928460   0.0000000   2.7928460   2.7928460   2.7928460   0.0000000   0.0000000   0.0000000
 AtZNuc=   1.0000000   1.0000000   1.0000000   6.0000000   1.0000000   1.0000000   1.0000000   6.0000000   6.0000000   6.0000000

  Atom        31          32          33          34          35          36          37          38          39          40
 IAtWgt=          16          12          12          12           1           1           1           1          12          12
 AtmWgt=  15.9949146  12.0000000  12.0000000  12.0000000   1.0078250   1.0078250   1.0078250   1.0078250  12.0000000  12.0000000
 NucSpn=           0           0           0           0           1           1           1           1           0           0
 AtZEff=   0.0000000   0.0000000   0.0000000   0.0000000   0.0000000   0.0000000   0.0000000   0.0000000   0.0000000   0.0000000
 NQMom=    0.0000000   0.0000000   0.0000000   0.0000000   0.0000000   0.0000000   0.0000000   0.0000000   0.0000000   0.0000000
 NMagM=    0.0000000   0.0000000   0.0000000   0.0000000   2.7928460   2.7928460   2.7928460   2.7928460   0.0000000   0.0000000
 AtZNuc=   8.0000000   6.0000000   6.0000000   6.0000000   1.0000000   1.0000000   1.0000000   1.0000000   6.0000000   6.0000000

  Atom        41          42          43          44          45
 IAtWgt=          12           1           1           1           1
 AtmWgt=  12.0000000   1.0078250   1.0078250   1.0078250   1.0078250
 NucSpn=           0           1           1           1           1
 AtZEff=   0.0000000   0.0000000   0.0000000   0.0000000   0.0000000
 NQMom=    0.0000000   0.0000000   0.0000000   0.0000000   0.0000000
 NMagM=    0.0000000   2.7928460   2.7928460   2.7928460   2.7928460
 AtZNuc=   6.0000000   1.0000000   1.0000000   1.0000000   1.0000000
 Leave Link  101 at Fri Jun  4 11:04:38 2021, MaxMem=   536870912 cpu:         2.2
 (Enter /pbs_home/pkowalski/g09d01/g09/l103.exe)

 GradGradGradGradGradGradGradGradGradGradGradGradGradGradGradGradGradGrad
 Berny optimization.
 Initialization pass.
                           ----------------------------
                           !    Initial Parameters    !
                           ! (Angstroms and Degrees)  !
 --------------------------                            --------------------------
 ! Name  Definition              Value          Derivative Info.                !
 --------------------------------------------------------------------------------
 ! R1    R(1,2)                  1.4621         estimate D2E/DX2                !
 ! R2    R(1,5)                  1.4801         estimate D2E/DX2                !
 ! R3    R(1,7)                  1.4969         estimate D2E/DX2                !
 ! R4    R(2,3)                  1.3804         estimate D2E/DX2                !
 ! R5    R(2,34)                 1.3993         estimate D2E/DX2                !
 ! R6    R(3,4)                  1.3447         estimate D2E/DX2                !
 ! R7    R(3,6)                  1.3938         estimate D2E/DX2                !
 ! R8    R(4,5)                  1.3505         estimate D2E/DX2                !
 ! R9    R(5,24)                 1.495          estimate D2E/DX2                !
 ! R10   R(6,28)                 1.4032         estimate D2E/DX2                !
 ! R11   R(6,38)                 1.0822         estimate D2E/DX2                !
 ! R12   R(7,8)                  1.5035         estimate D2E/DX2                !
 ! R13   R(7,9)                  1.3586         estimate D2E/DX2                !
 ! R14   R(8,10)                 1.5155         estimate D2E/DX2                !
 ! R15   R(8,12)                 1.3857         estimate D2E/DX2                !
 ! R16   R(8,13)                 1.3849         estimate D2E/DX2                !
 ! R17   R(9,11)                 1.5091         estimate D2E/DX2                !
 ! R18   R(9,19)                 1.4914         estimate D2E/DX2                !
 ! R19   R(10,11)                1.5196         estimate D2E/DX2                !
 ! R20   R(10,14)                1.3899         estimate D2E/DX2                !
 ! R21   R(10,15)                1.384          estimate D2E/DX2                !
 ! R22   R(11,16)                1.3781         estimate D2E/DX2                !
 ! R23   R(11,17)                1.3852         estimate D2E/DX2                !
 ! R24   R(18,19)                1.4774         estimate D2E/DX2                !
 ! R25   R(18,20)                1.4954         estimate D2E/DX2                !
 ! R26   R(18,31)                1.3504         estimate D2E/DX2                !
 ! R27   R(19,29)                1.4608         estimate D2E/DX2                !
 ! R28   R(20,21)                1.1095         estimate D2E/DX2                !
 ! R29   R(20,22)                1.1096         estimate D2E/DX2                !
 ! R30   R(20,23)                1.1051         estimate D2E/DX2                !
 ! R31   R(24,25)                1.1095         estimate D2E/DX2                !
 ! R32   R(24,26)                1.1038         estimate D2E/DX2                !
 ! R33   R(24,27)                1.1095         estimate D2E/DX2                !
 ! R34   R(28,33)                1.4078         estimate D2E/DX2                !
 ! R35   R(28,36)                1.0822         estimate D2E/DX2                !
 ! R36   R(29,30)                1.3811         estimate D2E/DX2                !
 ! R37   R(29,39)                1.3989         estimate D2E/DX2                !
 ! R38   R(30,31)                1.3454         estimate D2E/DX2                !
 ! R39   R(30,32)                1.3937         estimate D2E/DX2                !
 ! R40   R(32,41)                1.4031         estimate D2E/DX2                !
 ! R41   R(32,44)                1.0822         estimate D2E/DX2                !
 ! R42   R(33,34)                1.4049         estimate D2E/DX2                !
 ! R43   R(33,37)                1.0823         estimate D2E/DX2                !
 ! R44   R(34,35)                1.0757         estimate D2E/DX2                !
 ! R45   R(39,40)                1.405          estimate D2E/DX2                !
 ! R46   R(39,45)                1.0755         estimate D2E/DX2                !
 ! R47   R(40,41)                1.4078         estimate D2E/DX2                !
 ! R48   R(40,42)                1.0823         estimate D2E/DX2                !
 ! R49   R(41,43)                1.0822         estimate D2E/DX2                !
 ! A1    A(2,1,5)              102.6152         estimate D2E/DX2                !
 ! A2    A(2,1,7)              128.1635         estimate D2E/DX2                !
 ! A3    A(5,1,7)              129.169          estimate D2E/DX2                !
 ! A4    A(1,2,3)              106.4653         estimate D2E/DX2                !
 ! A5    A(1,2,34)             132.7001         estimate D2E/DX2                !
 ! A6    A(3,2,34)             120.8189         estimate D2E/DX2                !
 ! A7    A(2,3,4)              112.7075         estimate D2E/DX2                !
 ! A8    A(2,3,6)              121.6067         estimate D2E/DX2                !
 ! A9    A(4,3,6)              125.6851         estimate D2E/DX2                !
 ! A10   A(3,4,5)              108.0567         estimate D2E/DX2                !
 ! A11   A(1,5,4)              109.9832         estimate D2E/DX2                !
 ! A12   A(1,5,24)             128.7849         estimate D2E/DX2                !
 ! A13   A(4,5,24)             120.9284         estimate D2E/DX2                !
 ! A14   A(3,6,28)             118.3908         estimate D2E/DX2                !
 ! A15   A(3,6,38)             120.8076         estimate D2E/DX2                !
 ! A16   A(28,6,38)            120.8015         estimate D2E/DX2                !
 ! A17   A(1,7,8)              123.163          estimate D2E/DX2                !
 ! A18   A(1,7,9)              127.3322         estimate D2E/DX2                !
 ! A19   A(8,7,9)              109.3786         estimate D2E/DX2                !
 ! A20   A(7,8,10)             101.4692         estimate D2E/DX2                !
 ! A21   A(7,8,12)             109.3974         estimate D2E/DX2                !
 ! A22   A(7,8,13)             113.6781         estimate D2E/DX2                !
 ! A23   A(10,8,12)            110.2089         estimate D2E/DX2                !
 ! A24   A(10,8,13)            110.7683         estimate D2E/DX2                !
 ! A25   A(12,8,13)            110.9388         estimate D2E/DX2                !
 ! A26   A(7,9,11)             109.9903         estimate D2E/DX2                !
 ! A27   A(7,9,19)             126.1031         estimate D2E/DX2                !
 ! A28   A(11,9,19)            123.0514         estimate D2E/DX2                !
 ! A29   A(8,10,11)            102.9707         estimate D2E/DX2                !
 ! A30   A(8,10,14)            108.2592         estimate D2E/DX2                !
 ! A31   A(8,10,15)            113.9256         estimate D2E/DX2                !
 ! A32   A(11,10,14)           108.3867         estimate D2E/DX2                !
 ! A33   A(11,10,15)           113.8421         estimate D2E/DX2                !
 ! A34   A(14,10,15)           109.1231         estimate D2E/DX2                !
 ! A35   A(9,11,10)            101.5157         estimate D2E/DX2                !
 ! A36   A(9,11,16)            115.6901         estimate D2E/DX2                !
 ! A37   A(9,11,17)            108.553          estimate D2E/DX2                !
 ! A38   A(10,11,16)           109.697          estimate D2E/DX2                !
 ! A39   A(10,11,17)           111.6848         estimate D2E/DX2                !
 ! A40   A(16,11,17)           109.5246         estimate D2E/DX2                !
 ! A41   A(19,18,20)           128.301          estimate D2E/DX2                !
 ! A42   A(19,18,31)           110.0244         estimate D2E/DX2                !
 ! A43   A(20,18,31)           121.4814         estimate D2E/DX2                !
 ! A44   A(9,19,18)            127.3542         estimate D2E/DX2                !
 ! A45   A(9,19,29)            129.6562         estimate D2E/DX2                !
 ! A46   A(18,19,29)           102.8415         estimate D2E/DX2                !
 ! A47   A(18,20,21)           108.8903         estimate D2E/DX2                !
 ! A48   A(18,20,22)           109.6329         estimate D2E/DX2                !
 ! A49   A(18,20,23)           112.1113         estimate D2E/DX2                !
 ! A50   A(21,20,22)           109.0359         estimate D2E/DX2                !
 ! A51   A(21,20,23)           107.2683         estimate D2E/DX2                !
 ! A52   A(22,20,23)           109.8274         estimate D2E/DX2                !
 ! A53   A(5,24,25)            109.8852         estimate D2E/DX2                !
 ! A54   A(5,24,26)            112.1787         estimate D2E/DX2                !
 ! A55   A(5,24,27)            108.6764         estimate D2E/DX2                !
 ! A56   A(25,24,26)           110.535          estimate D2E/DX2                !
 ! A57   A(25,24,27)           108.9031         estimate D2E/DX2                !
 ! A58   A(26,24,27)           106.5436         estimate D2E/DX2                !
 ! A59   A(6,28,33)            120.283          estimate D2E/DX2                !
 ! A60   A(6,28,36)            119.8403         estimate D2E/DX2                !
 ! A61   A(33,28,36)           119.8766         estimate D2E/DX2                !
 ! A62   A(19,29,30)           106.3462         estimate D2E/DX2                !
 ! A63   A(19,29,39)           132.7784         estimate D2E/DX2                !
 ! A64   A(30,29,39)           120.828          estimate D2E/DX2                !
 ! A65   A(29,30,31)           112.7414         estimate D2E/DX2                !
 ! A66   A(29,30,32)           121.586          estimate D2E/DX2                !
 ! A67   A(31,30,32)           125.6717         estimate D2E/DX2                !
 ! A68   A(18,31,30)           108.0118         estimate D2E/DX2                !
 ! A69   A(30,32,41)           118.3883         estimate D2E/DX2                !
 ! A70   A(30,32,44)           120.8079         estimate D2E/DX2                !
 ! A71   A(41,32,44)           120.8033         estimate D2E/DX2                !
 ! A72   A(28,33,34)           120.4708         estimate D2E/DX2                !
 ! A73   A(28,33,37)           119.7535         estimate D2E/DX2                !
 ! A74   A(34,33,37)           119.7755         estimate D2E/DX2                !
 ! A75   A(2,34,33)            118.4284         estimate D2E/DX2                !
 ! A76   A(2,34,35)            122.3263         estimate D2E/DX2                !
 ! A77   A(33,34,35)           119.245          estimate D2E/DX2                !
 ! A78   A(29,39,40)           118.4117         estimate D2E/DX2                !
 ! A79   A(29,39,45)           122.3783         estimate D2E/DX2                !
 ! A80   A(40,39,45)           119.2015         estimate D2E/DX2                !
 ! A81   A(39,40,41)           120.4828         estimate D2E/DX2                !
 ! A82   A(39,40,42)           119.7749         estimate D2E/DX2                !
 ! A83   A(41,40,42)           119.7407         estimate D2E/DX2                !
 ! A84   A(32,41,40)           120.285          estimate D2E/DX2                !
 ! A85   A(32,41,43)           119.8357         estimate D2E/DX2                !
 ! A86   A(40,41,43)           119.8764         estimate D2E/DX2                !
 ! D1    D(5,1,2,3)              3.1532         estimate D2E/DX2                !
 ! D2    D(5,1,2,34)          -178.3223         estimate D2E/DX2                !
 ! D3    D(7,1,2,3)           -179.308          estimate D2E/DX2                !
 ! D4    D(7,1,2,34)            -0.7835         estimate D2E/DX2                !
 ! D5    D(2,1,5,4)             -4.2373         estimate D2E/DX2                !
 ! D6    D(2,1,5,24)           169.3836         estimate D2E/DX2                !
 ! D7    D(7,1,5,4)            178.2588         estimate D2E/DX2                !
 ! D8    D(7,1,5,24)            -8.1203         estimate D2E/DX2                !
 ! D9    D(2,1,7,8)            -25.4499         estimate D2E/DX2                !
 ! D10   D(2,1,7,9)            150.0218         estimate D2E/DX2                !
 ! D11   D(5,1,7,8)            151.4515         estimate D2E/DX2                !
 ! D12   D(5,1,7,9)            -33.0767         estimate D2E/DX2                !
 ! D13   D(1,2,3,4)             -1.1915         estimate D2E/DX2                !
 ! D14   D(1,2,3,6)            179.0974         estimate D2E/DX2                !
 ! D15   D(34,2,3,4)          -179.9289         estimate D2E/DX2                !
 ! D16   D(34,2,3,6)             0.36           estimate D2E/DX2                !
 ! D17   D(1,2,34,33)         -178.7848         estimate D2E/DX2                !
 ! D18   D(1,2,34,35)            1.025          estimate D2E/DX2                !
 ! D19   D(3,2,34,33)           -0.4325         estimate D2E/DX2                !
 ! D20   D(3,2,34,35)          179.3773         estimate D2E/DX2                !
 ! D21   D(2,3,4,5)             -1.5767         estimate D2E/DX2                !
 ! D22   D(6,3,4,5)            178.1204         estimate D2E/DX2                !
 ! D23   D(2,3,6,28)            -0.0868         estimate D2E/DX2                !
 ! D24   D(2,3,6,38)           179.8464         estimate D2E/DX2                !
 ! D25   D(4,3,6,28)          -179.7587         estimate D2E/DX2                !
 ! D26   D(4,3,6,38)             0.1744         estimate D2E/DX2                !
 ! D27   D(3,4,5,1)              3.6929         estimate D2E/DX2                !
 ! D28   D(3,4,5,24)          -170.5124         estimate D2E/DX2                !
 ! D29   D(1,5,24,25)          120.7156         estimate D2E/DX2                !
 ! D30   D(1,5,24,26)           -2.6703         estimate D2E/DX2                !
 ! D31   D(1,5,24,27)         -120.2114         estimate D2E/DX2                !
 ! D32   D(4,5,24,25)          -66.2761         estimate D2E/DX2                !
 ! D33   D(4,5,24,26)          170.338          estimate D2E/DX2                !
 ! D34   D(4,5,24,27)           52.7969         estimate D2E/DX2                !
 ! D35   D(3,6,28,33)           -0.0998         estimate D2E/DX2                !
 ! D36   D(3,6,28,36)          179.9868         estimate D2E/DX2                !
 ! D37   D(38,6,28,33)         179.967          estimate D2E/DX2                !
 ! D38   D(38,6,28,36)           0.0537         estimate D2E/DX2                !
 ! D39   D(1,7,8,10)          -158.2408         estimate D2E/DX2                !
 ! D40   D(1,7,8,12)            85.3274         estimate D2E/DX2                !
 ! D41   D(1,7,8,13)           -39.2908         estimate D2E/DX2                !
 ! D42   D(9,7,8,10)            25.5749         estimate D2E/DX2                !
 ! D43   D(9,7,8,12)           -90.857          estimate D2E/DX2                !
 ! D44   D(9,7,8,13)           144.5248         estimate D2E/DX2                !
 ! D45   D(1,7,9,11)          -179.344          estimate D2E/DX2                !
 ! D46   D(1,7,9,19)            -9.7339         estimate D2E/DX2                !
 ! D47   D(8,7,9,11)            -3.3614         estimate D2E/DX2                !
 ! D48   D(8,7,9,19)           166.2487         estimate D2E/DX2                !
 ! D49   D(7,8,10,11)          -36.9968         estimate D2E/DX2                !
 ! D50   D(7,8,10,14)           77.6386         estimate D2E/DX2                !
 ! D51   D(7,8,10,15)         -160.7754         estimate D2E/DX2                !
 ! D52   D(12,8,10,11)          78.8395         estimate D2E/DX2                !
 ! D53   D(12,8,10,14)        -166.5251         estimate D2E/DX2                !
 ! D54   D(12,8,10,15)         -44.9391         estimate D2E/DX2                !
 ! D55   D(13,8,10,11)        -158.0077         estimate D2E/DX2                !
 ! D56   D(13,8,10,14)         -43.3723         estimate D2E/DX2                !
 ! D57   D(13,8,10,15)          78.2137         estimate D2E/DX2                !
 ! D58   D(7,9,11,10)          -20.1997         estimate D2E/DX2                !
 ! D59   D(7,9,11,16)         -138.8661         estimate D2E/DX2                !
 ! D60   D(7,9,11,17)           97.5844         estimate D2E/DX2                !
 ! D61   D(19,9,11,10)         169.8117         estimate D2E/DX2                !
 ! D62   D(19,9,11,16)          51.1453         estimate D2E/DX2                !
 ! D63   D(19,9,11,17)         -72.4042         estimate D2E/DX2                !
 ! D64   D(7,9,19,18)          -42.2159         estimate D2E/DX2                !
 ! D65   D(7,9,19,29)          142.9839         estimate D2E/DX2                !
 ! D66   D(11,9,19,18)         126.1184         estimate D2E/DX2                !
 ! D67   D(11,9,19,29)         -48.6818         estimate D2E/DX2                !
 ! D68   D(8,10,11,9)           35.04           estimate D2E/DX2                !
 ! D69   D(8,10,11,16)         157.9172         estimate D2E/DX2                !
 ! D70   D(8,10,11,17)         -80.4569         estimate D2E/DX2                !
 ! D71   D(14,10,11,9)         -79.5031         estimate D2E/DX2                !
 ! D72   D(14,10,11,16)         43.3741         estimate D2E/DX2                !
 ! D73   D(14,10,11,17)        165.0            estimate D2E/DX2                !
 ! D74   D(15,10,11,9)         158.8738         estimate D2E/DX2                !
 ! D75   D(15,10,11,16)        -78.2489         estimate D2E/DX2                !
 ! D76   D(15,10,11,17)         43.3769         estimate D2E/DX2                !
 ! D77   D(20,18,19,9)          -2.8475         estimate D2E/DX2                !
 ! D78   D(20,18,19,29)        173.0487         estimate D2E/DX2                !
 ! D79   D(31,18,19,9)        -177.7879         estimate D2E/DX2                !
 ! D80   D(31,18,19,29)         -1.8917         estimate D2E/DX2                !
 ! D81   D(19,18,20,21)       -119.7486         estimate D2E/DX2                !
 ! D82   D(19,18,20,22)        121.0374         estimate D2E/DX2                !
 ! D83   D(19,18,20,23)         -1.2147         estimate D2E/DX2                !
 ! D84   D(31,18,20,21)         54.6757         estimate D2E/DX2                !
 ! D85   D(31,18,20,22)        -64.5384         estimate D2E/DX2                !
 ! D86   D(31,18,20,23)        173.2095         estimate D2E/DX2                !
 ! D87   D(19,18,31,30)          1.7195         estimate D2E/DX2                !
 ! D88   D(20,18,31,30)       -173.6255         estimate D2E/DX2                !
 ! D89   D(9,19,29,30)         177.0974         estimate D2E/DX2                !
 ! D90   D(9,19,29,39)          -5.4754         estimate D2E/DX2                !
 ! D91   D(18,19,29,30)          1.3347         estimate D2E/DX2                !
 ! D92   D(18,19,29,39)        178.762          estimate D2E/DX2                !
 ! D93   D(6,28,33,34)           0.0172         estimate D2E/DX2                !
 ! D94   D(6,28,33,37)        -179.8019         estimate D2E/DX2                !
 ! D95   D(36,28,33,34)        179.9305         estimate D2E/DX2                !
 ! D96   D(36,28,33,37)          0.1114         estimate D2E/DX2                !
 ! D97   D(19,29,30,31)         -0.4039         estimate D2E/DX2                !
 ! D98   D(19,29,30,32)        179.2837         estimate D2E/DX2                !
 ! D99   D(39,29,30,31)       -178.2051         estimate D2E/DX2                !
 ! D100  D(39,29,30,32)          1.4825         estimate D2E/DX2                !
 ! D101  D(19,29,39,40)       -178.6207         estimate D2E/DX2                !
 ! D102  D(19,29,39,45)          0.3019         estimate D2E/DX2                !
 ! D103  D(30,29,39,40)         -1.4959         estimate D2E/DX2                !
 ! D104  D(30,29,39,45)        177.4268         estimate D2E/DX2                !
 ! D105  D(29,30,31,18)         -0.8295         estimate D2E/DX2                !
 ! D106  D(32,30,31,18)        179.4981         estimate D2E/DX2                !
 ! D107  D(29,30,32,41)         -0.4669         estimate D2E/DX2                !
 ! D108  D(29,30,32,44)        179.7655         estimate D2E/DX2                !
 ! D109  D(31,30,32,41)        179.1785         estimate D2E/DX2                !
 ! D110  D(31,30,32,44)         -0.5892         estimate D2E/DX2                !
 ! D111  D(30,32,41,40)         -0.4809         estimate D2E/DX2                !
 ! D112  D(30,32,41,43)       -179.8675         estimate D2E/DX2                !
 ! D113  D(44,32,41,40)        179.2868         estimate D2E/DX2                !
 ! D114  D(44,32,41,43)         -0.0998         estimate D2E/DX2                !
 ! D115  D(28,33,34,2)           0.2457         estimate D2E/DX2                !
 ! D116  D(28,33,34,35)       -179.5701         estimate D2E/DX2                !
 ! D117  D(37,33,34,2)        -179.9353         estimate D2E/DX2                !
 ! D118  D(37,33,34,35)          0.249          estimate D2E/DX2                !
 ! D119  D(29,39,40,41)          0.5497         estimate D2E/DX2                !
 ! D120  D(29,39,40,42)       -179.9084         estimate D2E/DX2                !
 ! D121  D(45,39,40,41)       -178.408          estimate D2E/DX2                !
 ! D122  D(45,39,40,42)          1.1339         estimate D2E/DX2                !
 ! D123  D(39,40,41,32)          0.4307         estimate D2E/DX2                !
 ! D124  D(39,40,41,43)        179.8171         estimate D2E/DX2                !
 ! D125  D(42,40,41,32)       -179.1113         estimate D2E/DX2                !
 ! D126  D(42,40,41,43)          0.2751         estimate D2E/DX2                !
 --------------------------------------------------------------------------------
 Trust Radius=3.00D-01 FncErr=1.00D-07 GrdErr=1.00D-06
 Number of steps in this run=    270 maximum allowed number of steps=    270.
 GradGradGradGradGradGradGradGradGradGradGradGradGradGradGradGradGradGrad

 Leave Link  103 at Fri Jun  4 11:04:39 2021, MaxMem=   536870912 cpu:         0.4
 (Enter /pbs_home/pkowalski/g09d01/g09/l202.exe)
                          Input orientation:                          
 ---------------------------------------------------------------------
 Center     Atomic      Atomic             Coordinates (Angstroms)
 Number     Number       Type             X           Y           Z
 ---------------------------------------------------------------------
      1          6           0       -1.816451   -0.235837   -0.623428
      2          6           0       -3.103624    0.312620   -1.047784
      3          6           0       -3.912925   -0.767541   -1.337021
      4          8           0       -3.285433   -1.945302   -1.171694
      5          6           0       -2.012995   -1.692604   -0.796302
      6          6           0       -5.231057   -0.600658   -1.758065
      7          6           0       -0.593404    0.507764   -0.185311
      8          6           0       -0.289486    1.916349   -0.614382
      9          6           0        0.352304    0.091201    0.696658
     10          6           0        1.209143    1.980485   -0.398272
     11          6           0        1.407329    1.157273    0.863615
     12          9           0       -0.933613    2.804397    0.232104
     13          9           0       -0.606369    2.175359   -1.937382
     14          9           0        1.829819    1.322058   -1.453242
     15          9           0        1.708964    3.268056   -0.310496
     16          9           0        2.708128    0.706154    0.924399
     17          9           0        1.117545    1.889495    2.003175
     18          6           0       -0.903740   -1.587317    2.335472
     19          6           0        0.268554   -1.114222    1.570783
     20          6           0       -2.249280   -0.946802    2.459693
     21          1           0       -2.440622   -0.717378    3.528177
     22          1           0       -3.029926   -1.645445    2.094132
     23          1           0       -2.309172    0.006368    1.903673
     24          6           0       -0.997471   -2.788179   -0.736664
     25          1           0       -1.266482   -3.509011    0.062767
     26          1           0        0.024415   -2.401080   -0.581118
     27          1           0       -0.989447   -3.318634   -1.711155
     28          6           0       -5.731208    0.704317   -1.883600
     29          6           0        1.315773   -2.051650    1.968944
     30          6           0        0.724951   -2.948621    2.837146
     31          8           0       -0.578147   -2.687810    3.047186
     32          6           0        1.444991   -3.999262    3.402913
     33          6           0       -4.912213    1.810118   -1.586427
     34          6           0       -3.586490    1.621063   -1.161680
     35          1           0       -2.980326    2.479834   -0.933179
     36          1           0       -6.751353    0.861021   -2.208927
     37          1           0       -5.307789    2.812862   -1.683127
     38          1           0       -5.853381   -1.456711   -1.983759
     39          6           0        2.658959   -2.187394    1.602370
     40          6           0        3.401940   -3.239646    2.163347
     41          6           0        2.799177   -4.139106    3.063142
     42          1           0        4.443328   -3.364319    1.896301
     43          1           0        3.379890   -4.947868    3.487111
     44          1           0        0.970258   -4.692660    4.084748
     45          1           0        3.133093   -1.527782    0.897479
 ---------------------------------------------------------------------
                    Distance matrix (angstroms):
                    1          2          3          4          5
     1  C    0.000000
     2  C    1.462087   0.000000
     3  C    2.277527   1.380353   0.000000
     4  O    2.319650   2.268616   1.344693   0.000000
     5  C    1.480096   2.296440   2.181250   1.350509   0.000000
     6  C    3.616632   2.421683   1.393772   2.436668   3.531750
     7  C    1.496908   2.661418   3.737922   3.773262   2.688897
     8  C    2.638865   3.267898   4.566704   4.919212   4.003513
     9  C    2.559898   3.877569   4.802652   4.568502   3.317458
    10  C    3.757259   4.669432   5.887994   6.017574   4.902263
    11  C    3.813766   4.971477   6.070652   5.982514   4.751393
    12  F    3.279384   3.543447   4.908889   5.482823   4.737690
    13  F    3.000773   3.239979   4.467036   4.974285   4.271042
    14  F    4.051039   5.051952   6.112204   6.076242   4.928182
    15  F    4.980336   5.695542   6.996101   7.270816   6.220702
    16  F    4.873903   6.149865   7.150115   6.880886   5.568110
    17  F    4.474864   5.441797   6.597149   6.646178   5.519854
    18  C    3.378554   4.460456   4.818136   4.254507   3.324085
    19  C    3.151725   4.501595   5.104927   4.565380   3.338126
    20  C    3.193501   3.823407   4.149083   3.906096   3.348665
    21  H    4.225789   4.737076   5.083340   4.930547   4.453656
    22  H    3.293121   3.702848   3.650098   3.289501   3.064471
    23  H    2.586054   3.071814   3.697710   3.770939   3.203762
    24  C    2.682909   3.761334   3.597677   2.476785   1.495035
    25  H    3.389247   4.383295   4.059400   2.836414   2.143505
    26  H    2.842333   4.167322   4.329259   3.392876   2.167783
    27  H    3.372050   4.253917   3.898048   2.729214   2.128046
    28  C    4.218678   2.784998   2.402346   3.675474   4.555497
    29  C    4.452909   5.849914   6.318040   5.571895   4.342372
    30  C    5.078730   6.355026   6.609892   5.758526   4.719732
    31  O    4.584646   5.670044   5.833477   5.067511   4.221567
    32  C    6.404045   7.687062   7.849730   6.893670   5.908616
    33  C    3.833672   2.409073   2.775807   4.113587   4.615065
    34  C    2.621227   1.399341   2.417175   3.579063   3.686431
    35  H    2.970761   2.173742   3.402686   4.442050   4.285289
    36  H    5.298128   3.867160   3.386607   4.578635   5.564939
    37  H    4.754679   3.393113   3.858072   5.195345   5.651668
    38  H    4.431460   3.401139   2.158378   2.737248   4.026694
    39  C    5.365822   6.817679   7.337960   6.564285   5.274998
    40  C    6.634801   8.077891   8.477684   7.584114   6.361948
    41  C    7.080277   8.459352   8.705240   7.731047   6.636089
    42  H    7.437827   8.896291   9.328697   8.435636   7.192277
    43  H    8.130297   9.501261   9.691880   8.668702   7.617584
    44  H    7.056624   8.245740   8.285386   7.299936   6.459472
    45  H    5.336691   6.787324   7.430836   6.756721   5.420174
                    6          7          8          9         10
     6  C    0.000000
     7  C    5.020954   0.000000
     8  C    5.662372   1.503522   0.000000
     9  C    6.138261   1.358587   2.337068   0.000000
    10  C    7.070185   2.337399   1.515489   2.345728   0.000000
    11  C    7.350626   2.350540   2.374837   1.509126   1.519643
    12  F    5.832941   2.358919   1.385665   3.038227   2.380674
    13  F    5.396866   2.418841   1.384857   3.492984   2.388079
    14  F    7.324324   2.853548   2.355488   2.884463   1.389866
    15  F    8.076280   3.596635   2.431720   3.598235   1.383967
    16  F    8.481393   3.488686   3.580239   2.445392   2.370724
    17  F    7.787974   3.102579   2.971879   2.350839   2.404915
    18  C    6.037898   3.292419   4.621106   2.660974   4.966572
    19  C    6.449085   2.541196   3.777660   1.491360   3.786700
    20  C    5.176900   3.442925   4.635554   3.309680   5.357020
    21  H    5.978671   4.324717   5.359543   4.058539   6.001354
    22  H    4.558067   3.970996   5.247136   4.050722   6.109759
    23  H    4.723793   2.749384   3.750701   2.923617   4.644850
    24  C    4.873578   3.366081   4.759073   3.488142   5.265341
    25  H    5.243262   4.080326   5.554060   3.997976   6.039523
    26  H    5.678619   2.999956   4.328953   2.819874   4.542590
    27  H    5.037941   4.138402   5.394247   4.384613   5.885416
    28  C    1.403164   5.414781   5.717716   6.636472   7.211330
    29  C    7.671829   3.851801   4.999545   2.671852   4.676879
    30  C    7.880541   4.777018   6.050625   3.736452   5.915949
    31  O    7.006869   4.545433   5.889710   3.756810   6.071125
    32  C    9.097023   6.110948   7.358092   5.024905   7.089570
    33  C    2.437819   4.723491   4.725014   5.990183   6.237927
    34  C    2.827776   3.339355   3.355140   4.616058   4.869299
    35  H    3.903288   3.185241   2.767628   4.412296   4.252896
    36  H    2.156637   6.491544   6.738844   7.713429   8.240216
    37  H    3.415205   5.457321   5.208581   6.716209   6.694334
    38  H    1.082151   5.895841   6.649034   6.934781   8.012948
    39  C    8.721388   4.586670   5.517973   3.366447   4.845178
    40  C    9.842274   5.960038   6.922910   4.748263   6.214501
    41  C   10.012458   6.607227   7.728684   5.429819   7.208258
    42  H   10.704482   6.685417   7.522534   5.487826   6.655220
    43  H   10.979914   7.683597   8.797957   6.507313   8.234708
    44  H    9.451944   6.908173   8.206569   5.894603   8.042723
    45  H    8.824425   4.382084   5.085451   3.224007   4.205769
                   11         12         13         14         15
    11  C    0.000000
    12  F    2.931183   0.000000
    13  F    3.596813   2.282421   0.000000
    14  F    2.360822   3.560095   2.626314   0.000000
    15  F    2.434117   2.737263   3.033399   2.259952   0.000000
    16  F    1.378144   4.259598   4.618901   2.608437   3.014405
    17  F    1.385179   2.860243   4.310637   3.574372   2.757405
    18  C    3.878167   4.869518   5.701179   5.503741   6.115719
    19  C    2.637534   4.311942   4.888155   4.185419   4.981802
    20  C    4.510586   4.556822   5.637492   6.090799   6.411448
    21  H    5.041918   5.053521   6.450174   6.870990   6.916513
    22  H    5.390606   5.259541   6.060138   6.708730   7.237528
    23  H    4.027243   3.537693   4.728400   5.489186   5.629083
    24  C    4.889841   5.676222   5.121659   5.039950   6.647134
    25  H    5.437355   6.324444   6.062046   5.935031   7.410887
    26  H    4.081860   5.355011   4.814679   4.228693   5.920308
    27  H    5.692778   6.424242   5.511977   5.436065   7.254499
    28  C    7.662315   5.648315   5.332057   7.598417   8.025184
    29  C    3.395191   5.626504   6.068082   4.832960   5.800838
    30  C    4.606390   6.529494   7.129074   6.153606   7.037258
    31  O    4.847139   6.181859   6.963988   6.490855   7.209525
    32  C    5.747983   7.874107   8.417409   7.214345   8.165354
    33  C    6.809223   4.486079   4.335535   6.760986   6.898809
    34  C    5.408803   3.221905   3.128910   5.432386   5.610609
    35  H    4.922312   2.377448   2.595535   4.974777   4.795672
    36  H    8.723094   6.601624   6.289837   8.626710   8.998601
    37  H    7.370189   4.775102   4.751253   7.295258   7.164226
    38  H    8.225470   6.875406   6.381631   8.187464   9.072612
    39  C    3.646798   6.300967   6.498140   4.726573   5.858625
    40  C    5.000067   7.684867   7.887002   6.029961   7.164932
    41  C    5.901423   8.376200   8.745024   7.152740   8.211945
    42  H    5.543332   8.350695   8.419299   6.325504   7.505671
    43  H    6.931556   9.449814   9.800803   8.131530   9.204087
    44  H    6.692417   8.641380   9.269384   8.221010   9.123423
    45  H    3.192010   5.979013   5.977731   3.917397   5.146592
                   16         17         18         19         20
    16  F    0.000000
    17  F    2.256991   0.000000
    18  C    4.505189   4.035373   0.000000
    19  C    3.111768   3.151200   1.477444   0.000000
    20  C    5.446585   4.425890   1.495382   2.675384   0.000000
    21  H    5.942704   4.667116   2.131043   3.365785   1.109462
    22  H    6.310591   5.450283   2.140629   3.381725   1.109570
    23  H    5.159649   3.911324   2.168299   2.830408   1.105115
    24  C    5.357327   5.818990   3.299829   3.119177   3.895432
    25  H    5.857265   6.212297   2.998279   3.219544   3.643633
    26  H    4.373077   5.126650   3.167046   2.519183   4.065851
    27  H    6.067712   6.735003   4.402271   4.148869   4.960720
    28  C    8.894226   7.963484   6.808568   7.158002   5.806394
    29  C    3.261167   3.946275   2.296995   1.460812   3.764456
    30  C    4.577005   4.925140   2.181160   2.275301   3.604969
    31  O    5.179268   4.991698   1.350419   2.317940   2.483736
    32  C    5.466213   6.061679   3.531777   3.614438   4.884139
    33  C    8.098925   7.017801   6.556807   6.734990   5.573411
    34  C    6.694102   5.675941   5.451690   5.459808   4.636421
    35  H    6.241398   5.075748   5.615871   5.453649   4.877278
    36  H    9.966117   8.984382   7.800032   8.213823   6.732971
    37  H    8.688633   7.465008   7.409883   7.556819   6.375932
    38  H    9.297032   8.699802   6.570522   7.087324   5.744024
    39  C    2.972319   4.376943   3.686510   2.620445   5.134674
    40  C    4.193531   5.617135   4.615051   3.832319   6.105837
    41  C    5.297080   6.347869   4.555516   4.216766   6.003488
    42  H    4.530371   6.218908   5.651703   4.753697   7.138123
    43  H    6.243935   7.353217   5.564985   5.296184   6.982240
    44  H    6.492703   6.905027   4.026784   4.429179   5.199777
    45  H    2.274157   4.118590   4.285719   2.971524   5.634535
                   21         22         23         24         25
    21  H    0.000000
    22  H    1.806951   0.000000
    23  H    1.783284   1.812249   0.000000
    24  C    4.955782   3.667441   4.062195   0.000000
    25  H    4.602270   3.272470   4.102929   1.109529   0.000000
    26  H    5.079130   4.130006   4.173203   1.103762   1.818932
    27  H    6.026860   4.630694   5.085695   1.109540   1.805489
    28  C    6.491264   5.351697   5.151786   5.993434   6.440051
    29  C    4.280420   4.366437   4.168924   3.635091   3.524976
    30  C    3.934059   4.043444   4.336961   3.970466   3.460783
    31  O    2.753683   2.829498   3.400392   3.808337   3.170951
    32  C    5.087676   5.222858   5.690917   4.956656   4.330012
    33  C    6.217409   5.387990   4.712763   6.098495   6.656150
    34  C    5.364334   4.645444   3.692583   5.130797   5.761889
    35  H    5.515174   5.117128   3.823115   5.632255   6.308362
    36  H    7.347660   6.216728   6.113664   6.970752   7.371674
    37  H    6.916714   6.271590   5.452820   7.130659   7.703661
    38  H    6.524950   4.963538   5.460233   5.187284   5.425850
    39  C    5.645831   5.735761   5.439274   4.381952   4.418839
    40  C    6.508466   6.626852   6.574256   5.288545   5.126320
    41  C    6.275346   6.413717   6.680161   5.538778   5.092038
    42  H    7.553680   7.670932   7.547042   6.071798   5.998726
    43  H    7.195630   7.343850   7.708253   6.454907   5.948547
    44  H    5.267518   5.408285   6.131282   5.544819   4.751880
    45  H    6.216400   6.279222   5.743195   4.617422   4.896761
                   26         27         28         29         30
    26  H    0.000000
    27  H    1.773924   0.000000
    28  C    6.668369   6.220785   0.000000
    29  C    2.879674   4.523540   8.491018   0.000000
    30  C    3.532008   4.874742   8.792689   1.381087   0.000000
    31  O    3.689158   4.817563   7.897671   2.270295   1.345438
    32  C    4.521584   5.704685  10.078130   2.422015   1.393699
    33  C    6.566211   6.458154   1.407786   8.145043   8.601815
    34  C    5.436297   5.607777   2.441599   6.879085   7.447224
    35  H    5.742450   6.179893   3.409269   6.885719   7.577107
    36  H    7.694290   7.135605   1.082169   9.540272   9.791391
    37  H    7.538701   7.499607   2.159962   8.992924   9.487966
    38  H    6.116185   5.215259   2.166795   8.208202   8.291042
    39  C    3.428426   5.056681   9.534615   1.398911   2.417545
    40  C    4.432037   5.856815  10.739973   2.408572   2.775783
    41  C    4.899048   6.149858  10.986195   2.784821   2.402237
    42  H    5.156765   6.521570  11.591490   3.392636   3.858020
    43  H    5.856264   6.983372  11.991824   3.866974   3.386465
    44  H    5.283584   6.270637  10.471780   3.401609   2.158323
    45  H    3.551447   5.196870   9.554711   2.173736   3.402975
                   31         32         33         34         35
    31  O    0.000000
    32  C    2.437116   0.000000
    33  C    7.777265   9.952711   0.000000
    34  C    6.732835   8.816993   1.404882   0.000000
    35  H    6.951138   8.964586   2.146495   1.075702   0.000000
    36  H    8.850390  11.058714   2.161187   3.419174   4.297526
    37  H    8.660414  10.856927   1.082279   2.157582   2.467876
    38  H    7.392842   9.420564   3.422841   3.909898   4.985434
    39  C    3.580051   2.828169   9.136256   7.819843   7.746842
    40  C    4.114218   2.437866  10.425261   9.138952   9.112313
    41  C    3.675980   1.403147  10.792465   9.581514   9.653165
    42  H    5.195903   3.415122  11.244125   9.933945   9.862592
    43  H    4.579023   2.156566  11.839347  10.643898  10.731359
    44  H    2.737429   1.082160  10.442788   9.388933   9.603717
    45  H    4.442995   3.903217   9.057500   7.701179   7.535661
                   36         37         38         39         40
    36  H    0.000000
    37  H    2.483954   0.000000
    38  H    2.495784   4.314777   0.000000
    39  C   10.600603   9.963239   9.265752   0.000000
    40  C   11.790742  11.282180  10.297491   1.404973   0.000000
    41  C   12.000359  11.686737  10.369822   2.441863   1.407829
    42  H   12.650189  12.085287  11.167634   2.157666   1.082287
    43  H   12.993465  12.745041  11.285916   3.419387   2.161217
    44  H   11.405130  11.358482   9.688147   3.910277   3.422880
    45  H   10.632893   9.836117   9.437335   1.075529   2.145968
                   41         42         43         44         45
    41  C    0.000000
    42  H    2.159872   0.000000
    43  H    1.082161   2.483788   0.000000
    44  H    2.166805   4.314627   2.495722   0.000000
    45  H    3.408901   2.467231   4.296986   4.985277   0.000000
 Stoichiometry    C23H14F6O2
 Framework group  C1[X(C23H14F6O2)]
 Deg. of freedom   129
 Full point group                 C1      NOp   1
 Largest Abelian subgroup         C1      NOp   1
 Largest concise Abelian subgroup C1      NOp   1
                         Standard orientation:                         
 ---------------------------------------------------------------------
 Center     Atomic      Atomic             Coordinates (Angstroms)
 Number     Number       Type             X           Y           Z
 ---------------------------------------------------------------------
      1          6           0       -1.486920   -0.544908   -0.412973
      2          6           0       -2.903487   -0.761966   -0.123281
      3          6           0       -3.197026   -2.043391   -0.544183
      4          8           0       -2.138559   -2.664483   -1.093813
      5          6           0       -1.099544   -1.801744   -1.091935
      6          6           0       -4.472397   -2.586165   -0.397810
      7          6           0       -0.663401    0.675000   -0.140261
      8          6           0       -1.249693    2.054964   -0.028274
      9          6           0        0.667783    0.727803    0.126045
     10          6           0       -0.039122    2.920789   -0.313881
     11          6           0        1.091597    2.157832    0.355959
     12          9           0       -1.691996    2.263238    1.268282
     13          9           0       -2.259572    2.306012   -0.942029
     14          9           0        0.183414    2.919305   -1.685815
     15          9           0       -0.168051    4.227612    0.123104
     16          9           0        2.295414    2.522114   -0.207425
     17          9           0        1.129299    2.392370    1.720617
     18          6           0        1.255156   -1.613104    1.246727
     19          6           0        1.555514   -0.438159    0.402849
     20          6           0        0.029093   -1.881154    2.059799
     21          1           0        0.320188   -1.984138    3.125427
     22          1           0       -0.443798   -2.825959    1.720886
     23          1           0       -0.700494   -1.053443    1.997546
     24          6           0        0.163691   -2.118656   -1.826056
     25          1           0        0.667574   -2.986569   -1.352892
     26          1           0        0.846663   -1.252847   -1.873133
     27          1           0       -0.090219   -2.378139   -2.874521
     28          6           0       -5.469283   -1.796942    0.195668
     29          6           0        2.944109   -0.666422    0.010839
     30          6           0        3.314839   -1.870480    0.576707
     31          8           0        2.325705   -2.434936    1.293092
     32          6           0        4.588702   -2.403798    0.388985
     33          6           0       -5.175418   -0.490680    0.630618
     34          6           0       -3.883010    0.037907    0.475796
     35          1           0       -3.678459    1.035790    0.821518
     36          1           0       -6.467827   -2.194895    0.320693
     37          1           0       -5.950036    0.109410    1.090168
     38          1           0       -4.688892   -3.591498   -0.734687
     39          6           0        3.831951    0.047875   -0.800621
     40          6           0        5.121410   -0.472920   -1.000663
     41          6           0        5.499968   -1.691062   -0.405007
     42          1           0        5.826625    0.062341   -1.623169
     43          1           0        6.494737   -2.084658   -0.568073
     44          1           0        4.867048   -3.346594    0.841456
     45          1           0        3.556068    0.966967   -1.286340
 ---------------------------------------------------------------------
 Rotational constants (GHZ):      0.2159572      0.1302074      0.0937343
 Leave Link  202 at Fri Jun  4 11:04:39 2021, MaxMem=   536870912 cpu:         0.4
 (Enter /pbs_home/pkowalski/g09d01/g09/l301.exe)
 General basis read from cards:  (5D, 7F)
 Centers:       4     31
 S 5 1.00
     Exponent=  2.2661767785D+03 Coefficients= -5.3431809926D-03
     Exponent=  3.4087010191D+02 Coefficients= -3.9890039230D-02
     Exponent=  7.7363135167D+01 Coefficients= -1.7853911985D-01
     Exponent=  2.1479644940D+01 Coefficients= -4.6427684959D-01
     Exponent=  6.6589433124D+00 Coefficients= -4.4309745172D-01
 S 1 1.00
     Exponent=  8.0975975668D-01 Coefficients=  1.0000000000D+00
 S 1 1.00
     Exponent=  2.5530772234D-01 Coefficients=  1.0000000000D+00
 P 3 1.00
     Exponent=  1.7721504317D+01 Coefficients=  4.3394573193D-02
     Exponent=  3.8635505440D+00 Coefficients=  2.3094120765D-01
     Exponent=  1.0480920883D+00 Coefficients=  5.1375311064D-01
 P 1 1.00
     Exponent=  2.7641544411D-01 Coefficients=  1.0000000000D+00
 D 1 1.00
     Exponent=  1.2000000000D+00 Coefficients=  1.0000000000D+00
 ****
 Centers:      21     22     23     25     26     27     35     36     37     38
 Centers:      42     43     44     45
 S 3 1.00
     Exponent=  1.3010701000D+01 Coefficients=  1.9682158000D-02
     Exponent=  1.9622572000D+00 Coefficients=  1.3796524000D-01
     Exponent=  4.4453796000D-01 Coefficients=  4.7831935000D-01
 S 1 1.00
     Exponent=  1.2194962000D-01 Coefficients=  1.0000000000D+00
 P 1 1.00
     Exponent=  8.0000000000D-01 Coefficients=  1.0000000000D+00
 ****
 Centers:       1      2      3      5      6      7      8      9     10     11
 Centers:      18     19     20     24     28     29     30     32     33     34
 Centers:      39     40     41
 S 5 1.00
     Exponent=  1.2384016938D+03 Coefficients=  5.4568832082D-03
     Exponent=  1.8629004992D+02 Coefficients=  4.0638409211D-02
     Exponent=  4.2251176346D+01 Coefficients=  1.8025593888D-01
     Exponent=  1.1676557932D+01 Coefficients=  4.6315121755D-01
     Exponent=  3.5930506482D+00 Coefficients=  4.4087173314D-01
 S 1 1.00
     Exponent=  4.0245147363D-01 Coefficients=  1.0000000000D+00
 S 1 1.00
     Exponent=  1.3090182668D-01 Coefficients=  1.0000000000D+00
 P 3 1.00
     Exponent=  9.4680970621D+00 Coefficients=  3.8387871728D-02
     Exponent=  2.0103545142D+00 Coefficients=  2.1117025112D-01
     Exponent=  5.4771004707D-01 Coefficients=  5.1328172114D-01
 P 1 1.00
     Exponent=  1.5268613795D-01 Coefficients=  1.0000000000D+00
 D 1 1.00
     Exponent=  8.0000000000D-01 Coefficients=  1.0000000000D+00
 ****
 Centers:      12     13     14     15     16     17
 S 5 1.00
     Exponent=  2.8948325990D+03 Coefficients= -5.3408255515D-03
     Exponent=  4.3541939120D+02 Coefficients= -3.9904258866D-02
     Exponent=  9.8843328866D+01 Coefficients= -1.7912768038D-01
     Exponent=  2.7485198001D+01 Coefficients= -4.6758090825D-01
     Exponent=  8.5405498171D+00 Coefficients= -4.4653131020D-01
 S 1 1.00
     Exponent=  1.0654578038D+00 Coefficients=  1.0000000000D+00
 S 1 1.00
     Exponent=  3.3247346748D-01 Coefficients=  1.0000000000D+00
 P 3 1.00
     Exponent=  2.2696633924D+01 Coefficients= -4.5212874436D-02
     Exponent=  4.9872339257D+00 Coefficients= -2.3754317067D-01
     Exponent=  1.3491613954D+00 Coefficients= -5.1287353587D-01
 P 1 1.00
     Exponent=  3.4829881977D-01 Coefficients=  1.0000000000D+00
 D 1 1.00
     Exponent=  1.4000000000D+00 Coefficients=  1.0000000000D+00
 ****
 Ernie: Thresh=  0.10000D-02 Tol=  0.10000D-05 Strict=F.
 There are   535 symmetry adapted cartesian basis functions of A   symmetry.
 There are   504 symmetry adapted basis functions of A   symmetry.
   504 basis functions,   873 primitive gaussians,   535 cartesian basis functions
   111 alpha electrons      111 beta electrons
       nuclear repulsion energy      3288.1747076367 Hartrees.
 IExCor=32609 DFT=T Ex+Corr=LC-wPBE ExCW=0 ScaHFX=  1.000000
 ScaDFX=  1.000000  0.000000  1.000000  1.000000 ScalE2=  1.000000  1.000000
 IRadAn=      0 IRanWt=     -1 IRanGd=            0 ICorTp=0 IEmpDi=  4
  HFx wShort=  0.000000 wLong=  0.400000 cFull=  0.000000 cShort=  0.000000 cLong=  1.000000
  DFx wShort=  0.000000 wLong=  0.400000 cFull=  0.000000 cShort=  0.000000 cLong=  1.000000
 NAtoms=   45 NActive=   45 NUniq=   45 SFac= 1.00D+00 NAtFMM=   60 NAOKFM=F Big=F
 Integral buffers will be    131072 words long.
 Raffenetti 2 integral format.
 Two-electron integral symmetry is turned on.
 Leave Link  301 at Fri Jun  4 11:04:40 2021, MaxMem=   536870912 cpu:         1.8
 (Enter /pbs_home/pkowalski/g09d01/g09/l302.exe)
 NPDir=0 NMtPBC=     1 NCelOv=     1 NCel=       1 NClECP=     1 NCelD=      1
         NCelK=      1 NCelE2=     1 NClLst=     1 CellRange=     0.0.
 One-electron integrals computed using PRISM.
 NBasis=   504 RedAO= T EigKep=  2.46D-04  NBF=   504
 NBsUse=   504 1.00D-06 EigRej= -1.00D+00 NBFU=   504
 Precomputing XC quadrature grid using
 IXCGrd= 4 IRadAn=           0 IRanWt=          -1 IRanGd=           0 AccXCQ= 0.00D+00.
 Generated NRdTot=       0 NPtTot=           0 NUsed=           0 NTot=          32
 NSgBfM=   524   524   524   524   524 MxSgAt=    45 MxSgA2=    45.
 Leave Link  302 at Fri Jun  4 11:04:42 2021, MaxMem=   536870912 cpu:        12.5
 (Enter /pbs_home/pkowalski/g09d01/g09/l303.exe)
 DipDrv:  MaxL=1.
 Leave Link  303 at Fri Jun  4 11:04:44 2021, MaxMem=   536870912 cpu:         1.7
 (Enter /pbs_home/pkowalski/g09d01/g09/l401.exe)
 ExpMin= 1.22D-01 ExpMax= 2.89D+03 ExpMxC= 4.35D+02 IAcc=1 IRadAn=         1 AccDes= 0.00D+00
 Harris functional with IExCor=32609 and IRadAn=       1 diagonalized for initial guess.
 HarFok:  IExCor=32609 AccDes= 0.00D+00 IRadAn=         1 IDoV= 1 UseB2=F ITyADJ=14
 ICtDFT=  3500011 ScaDFX=  1.000000  1.000000  1.000000  1.000000
 FoFCou: FMM=F IPFlag=           0 FMFlag=      100000 FMFlg1=           0
         NFxFlg=           0 DoJE=T BraDBF=F KetDBF=T FulRan=T
         wScrn=  0.000000 ICntrl=     500 IOpCl=  0 I1Cent=   200000004 NGrid=           0
         NMat0=    1 NMatS0=      1 NMatT0=    0 NMatD0=    1 NMtDS0=    0 NMtDT0=    0
 Petite list used in FoFCou.
 Harris En= -1631.81099167848    
 JPrj=0 DoOrth=F DoCkMO=F.
 Leave Link  401 at Fri Jun  4 11:04:48 2021, MaxMem=   536870912 cpu:        22.9
 (Enter /pbs_home/pkowalski/g09d01/g09/l502.exe)
 Closed shell SCF:
 Using DIIS extrapolation, IDIIS=  1040.
 Integral symmetry usage will be decided dynamically.
 IVT=      885537 IEndB=      885537 NGot=   536870912 MDV=   536288776
 LenX=   536288776 LenY=   536002016
 Requested convergence on RMS density matrix=1.00D-08 within 128 cycles.
 Requested convergence on MAX density matrix=1.00D-06.
 Requested convergence on             energy=1.00D-06.
 No special actions if energy rises.
 Fock matrices will be formed incrementally for  20 cycles.
 Integral accuracy reduced to 1.0D-05 until final iterations.

 Cycle   1  Pass 0  IDiag  1:
 FoFJK:  IHMeth= 1 ICntrl=       0 DoSepK=T KAlg= 0 I1Cent=   0 FoldK=F
 IRaf=         1 NMat=   1 IRICut=       1 DoRegI=T DoRafI=F ISym2E= 0.
 FoFCou: FMM=F IPFlag=           0 FMFlag=      100000 FMFlg1=           0
         NFxFlg=           0 DoJE=T BraDBF=F KetDBF=F FulRan=T
         wScrn=  0.000000 ICntrl=     500 IOpCl=  0 I1Cent=           0 NGrid=           0
         NMat0=    1 NMatS0=      1 NMatT0=    0 NMatD0=    1 NMtDS0=    0 NMtDT0=    0
 Symmetry not used in FoFCou.
 E= -1631.65331373801    
 DIIS: error= 1.51D-02 at cycle   1 NSaved=   1.
 NSaved= 1 IEnMin= 1 EnMin= -1631.65331373801     IErMin= 1 ErrMin= 1.51D-02
 ErrMax= 1.51D-02  0.00D+00 EMaxC= 1.00D-01 BMatC= 4.41D-01 BMatP= 4.41D-01
 IDIUse=3 WtCom= 8.49D-01 WtEn= 1.51D-01
 Coeff-Com:  0.100D+01
 Coeff-En:   0.100D+01
 Coeff:      0.100D+01
 Gap=     0.308 Goal=   None    Shift=    0.000
 GapD=    0.308 DampG=1.000 DampE=0.500 DampFc=0.5000 IDamp=-1.
 Damping current iteration by 5.00D-01
 RMSDP=3.52D-03 MaxDP=1.37D-01              OVMax= 1.74D-01

 Cycle   2  Pass 0  IDiag  1:
 RMSU=  1.71D-03    CP:  9.76D-01
 E= -1631.88578146916     Delta-E=       -0.232467731154 Rises=F Damp=T
 DIIS: error= 7.79D-03 at cycle   2 NSaved=   2.
 NSaved= 2 IEnMin= 2 EnMin= -1631.88578146916     IErMin= 2 ErrMin= 7.79D-03
 ErrMax= 7.79D-03  0.00D+00 EMaxC= 1.00D-01 BMatC= 3.19D-02 BMatP= 4.41D-01
 IDIUse=3 WtCom= 9.22D-01 WtEn= 7.79D-02
 Coeff-Com: -0.119D+00 0.112D+01
 Coeff-En:   0.000D+00 0.100D+01
 Coeff:     -0.110D+00 0.111D+01
 Gap=     0.318 Goal=   None    Shift=    0.000
 RMSDP=1.36D-03 MaxDP=5.07D-02 DE=-2.32D-01 OVMax= 1.03D-01

 Cycle   3  Pass 0  IDiag  1:
 RMSU=  9.91D-04    CP:  9.52D-01  1.49D+00
 E= -1632.09707422553     Delta-E=       -0.211292756368 Rises=F Damp=F
 DIIS: error= 2.86D-03 at cycle   3 NSaved=   3.
 NSaved= 3 IEnMin= 3 EnMin= -1632.09707422553     IErMin= 3 ErrMin= 2.86D-03
 ErrMax= 2.86D-03  0.00D+00 EMaxC= 1.00D-01 BMatC= 1.15D-02 BMatP= 3.19D-02
 IDIUse=3 WtCom= 9.71D-01 WtEn= 2.86D-02
 Coeff-Com: -0.925D-01 0.437D+00 0.656D+00
 Coeff-En:   0.000D+00 0.000D+00 0.100D+01
 Coeff:     -0.898D-01 0.424D+00 0.666D+00
 Gap=     0.301 Goal=   None    Shift=    0.000
 RMSDP=3.11D-04 MaxDP=1.78D-02 DE=-2.11D-01 OVMax= 2.77D-02

 Cycle   4  Pass 0  IDiag  1:
 RMSU=  2.49D-04    CP:  9.54D-01  1.56D+00  8.59D-01
 E= -1632.10616036643     Delta-E=       -0.009086140896 Rises=F Damp=F
 DIIS: error= 8.74D-04 at cycle   4 NSaved=   4.
 NSaved= 4 IEnMin= 4 EnMin= -1632.10616036643     IErMin= 4 ErrMin= 8.74D-04
 ErrMax= 8.74D-04  0.00D+00 EMaxC= 1.00D-01 BMatC= 9.25D-04 BMatP= 1.15D-02
 IDIUse=3 WtCom= 9.91D-01 WtEn= 8.74D-03
 Coeff-Com: -0.153D-01 0.332D-01 0.226D+00 0.756D+00
 Coeff-En:   0.000D+00 0.000D+00 0.000D+00 0.100D+01
 Coeff:     -0.151D-01 0.329D-01 0.224D+00 0.758D+00
 Gap=     0.302 Goal=   None    Shift=    0.000
 RMSDP=1.02D-04 MaxDP=3.89D-03 DE=-9.09D-03 OVMax= 8.41D-03

 Cycle   5  Pass 0  IDiag  1:
 RMSU=  8.50D-05    CP:  9.53D-01  1.57D+00  9.10D-01  9.61D-01
 E= -1632.10701101008     Delta-E=       -0.000850643655 Rises=F Damp=F
 DIIS: error= 3.15D-04 at cycle   5 NSaved=   5.
 NSaved= 5 IEnMin= 5 EnMin= -1632.10701101008     IErMin= 5 ErrMin= 3.15D-04
 ErrMax= 3.15D-04  0.00D+00 EMaxC= 1.00D-01 BMatC= 8.96D-05 BMatP= 9.25D-04
 IDIUse=3 WtCom= 9.97D-01 WtEn= 3.15D-03
 Coeff-Com:  0.121D-02-0.157D-01 0.424D-01 0.272D+00 0.700D+00
 Coeff-En:   0.000D+00 0.000D+00 0.000D+00 0.000D+00 0.100D+01
 Coeff:      0.121D-02-0.157D-01 0.423D-01 0.271D+00 0.701D+00
 Gap=     0.303 Goal=   None    Shift=    0.000
 RMSDP=3.68D-05 MaxDP=1.65D-03 DE=-8.51D-04 OVMax= 3.41D-03

 Cycle   6  Pass 0  IDiag  1:
 RMSU=  3.32D-05    CP:  9.53D-01  1.57D+00  9.20D-01  9.94D-01  9.80D-01
 E= -1632.10712864056     Delta-E=       -0.000117630477 Rises=F Damp=F
 DIIS: error= 1.72D-04 at cycle   6 NSaved=   6.
 NSaved= 6 IEnMin= 6 EnMin= -1632.10712864056     IErMin= 6 ErrMin= 1.72D-04
 ErrMax= 1.72D-04  0.00D+00 EMaxC= 1.00D-01 BMatC= 2.13D-05 BMatP= 8.96D-05
 IDIUse=3 WtCom= 9.98D-01 WtEn= 1.72D-03
 Coeff-Com:  0.363D-02-0.142D-01-0.215D-01-0.322D-01 0.300D+00 0.764D+00
 Coeff-En:   0.000D+00 0.000D+00 0.000D+00 0.000D+00 0.000D+00 0.100D+01
 Coeff:      0.362D-02-0.142D-01-0.214D-01-0.322D-01 0.299D+00 0.765D+00
 Gap=     0.304 Goal=   None    Shift=    0.000
 RMSDP=1.97D-05 MaxDP=8.17D-04 DE=-1.18D-04 OVMax= 2.02D-03

 Cycle   7  Pass 0  IDiag  1:
 RMSU=  1.21D-05    CP:  9.53D-01  1.58D+00  9.27D-01  1.02D+00  1.13D+00
                    CP:  9.88D-01
 E= -1632.10716070856     Delta-E=       -0.000032068005 Rises=F Damp=F
 DIIS: error= 6.35D-05 at cycle   7 NSaved=   7.
 NSaved= 7 IEnMin= 7 EnMin= -1632.10716070856     IErMin= 7 ErrMin= 6.35D-05
 ErrMax= 6.35D-05  0.00D+00 EMaxC= 1.00D-01 BMatC= 1.51D-06 BMatP= 2.13D-05
 IDIUse=1 WtCom= 1.00D+00 WtEn= 0.00D+00
 Coeff-Com:  0.616D-03-0.337D-03-0.708D-02-0.460D-01-0.360D-01 0.115D+00
 Coeff-Com:  0.974D+00
 Coeff:      0.616D-03-0.337D-03-0.708D-02-0.460D-01-0.360D-01 0.115D+00
 Coeff:      0.974D+00
 Gap=     0.304 Goal=   None    Shift=    0.000
 RMSDP=8.31D-06 MaxDP=2.23D-04 DE=-3.21D-05 OVMax= 1.38D-03

 Initial convergence to 1.0D-05 achieved.  Increase integral accuracy.
 Cycle   8  Pass 1  IDiag  1:
 E= -1632.10714081726     Delta-E=        0.000019891300 Rises=F Damp=F
 DIIS: error= 1.93D-04 at cycle   1 NSaved=   1.
 NSaved= 1 IEnMin= 1 EnMin= -1632.10714081726     IErMin= 1 ErrMin= 1.93D-04
 ErrMax= 1.93D-04  0.00D+00 EMaxC= 1.00D-01 BMatC= 1.10D-05 BMatP= 1.10D-05
 IDIUse=3 WtCom= 9.98D-01 WtEn= 1.93D-03
 Coeff-Com:  0.100D+01
 Coeff-En:   0.100D+01
 Coeff:      0.100D+01
 Gap=     0.304 Goal=   None    Shift=    0.000
 RMSDP=8.31D-06 MaxDP=2.23D-04 DE= 1.99D-05 OVMax= 3.85D-04

 Cycle   9  Pass 1  IDiag  1:
 RMSU=  1.55D-04    CP:  1.00D+00
 E= -1632.10715116378     Delta-E=       -0.000010346519 Rises=F Damp=F
 DIIS: error= 2.51D-05 at cycle   2 NSaved=   2.
 NSaved= 2 IEnMin= 2 EnMin= -1632.10715116378     IErMin= 2 ErrMin= 2.51D-05
 ErrMax= 2.51D-05  0.00D+00 EMaxC= 1.00D-01 BMatC= 4.40D-07 BMatP= 1.10D-05
 IDIUse=1 WtCom= 1.00D+00 WtEn= 0.00D+00
 Coeff-Com:  0.264D-01 0.974D+00
 Coeff:      0.264D-01 0.974D+00
 Gap=     0.304 Goal=   None    Shift=    0.000
 RMSDP=9.29D-06 MaxDP=2.97D-04 DE=-1.03D-05 OVMax= 4.59D-04

 Cycle  10  Pass 1  IDiag  1:
 RMSU=  4.34D-06    CP:  1.00D+00  1.05D+00
 E= -1632.10715131539     Delta-E=       -0.000000151604 Rises=F Damp=F
 DIIS: error= 2.02D-05 at cycle   3 NSaved=   3.
 NSaved= 3 IEnMin= 3 EnMin= -1632.10715131539     IErMin= 3 ErrMin= 2.02D-05
 ErrMax= 2.02D-05  0.00D+00 EMaxC= 1.00D-01 BMatC= 5.74D-07 BMatP= 4.40D-07
 IDIUse=1 WtCom= 1.00D+00 WtEn= 0.00D+00
 Coeff-Com: -0.267D-01 0.545D+00 0.482D+00
 Coeff:     -0.267D-01 0.545D+00 0.482D+00
 Gap=     0.304 Goal=   None    Shift=    0.000
 RMSDP=2.06D-06 MaxDP=1.01D-04 DE=-1.52D-07 OVMax= 1.38D-04

 Cycle  11  Pass 1  IDiag  1:
 RMSU=  1.47D-06    CP:  1.00D+00  1.06D+00  7.30D-01
 E= -1632.10715188650     Delta-E=       -0.000000571112 Rises=F Damp=F
 DIIS: error= 5.24D-06 at cycle   4 NSaved=   4.
 NSaved= 4 IEnMin= 4 EnMin= -1632.10715188650     IErMin= 4 ErrMin= 5.24D-06
 ErrMax= 5.24D-06  0.00D+00 EMaxC= 1.00D-01 BMatC= 1.04D-08 BMatP= 4.40D-07
 IDIUse=1 WtCom= 1.00D+00 WtEn= 0.00D+00
 Coeff-Com: -0.266D-02-0.140D-01-0.188D-01 0.104D+01
 Coeff:     -0.266D-02-0.140D-01-0.188D-01 0.104D+01
 Gap=     0.304 Goal=   None    Shift=    0.000
 RMSDP=6.87D-07 MaxDP=2.12D-05 DE=-5.71D-07 OVMax= 1.15D-04

 Cycle  12  Pass 1  IDiag  1:
 RMSU=  5.31D-07    CP:  1.00D+00  1.06D+00  7.66D-01  1.25D+00
 E= -1632.10715193621     Delta-E=       -0.000000049713 Rises=F Damp=F
 DIIS: error= 4.50D-06 at cycle   5 NSaved=   5.
 NSaved= 5 IEnMin= 5 EnMin= -1632.10715193621     IErMin= 5 ErrMin= 4.50D-06
 ErrMax= 4.50D-06  0.00D+00 EMaxC= 1.00D-01 BMatC= 6.64D-09 BMatP= 1.04D-08
 IDIUse=1 WtCom= 1.00D+00 WtEn= 0.00D+00
 Coeff-Com:  0.103D-01-0.242D+00-0.240D+00 0.532D+00 0.940D+00
 Coeff:      0.103D-01-0.242D+00-0.240D+00 0.532D+00 0.940D+00
 Gap=     0.304 Goal=   None    Shift=    0.000
 RMSDP=6.06D-07 MaxDP=1.82D-05 DE=-4.97D-08 OVMax= 9.44D-05

 Cycle  13  Pass 1  IDiag  1:
 RMSU=  3.53D-07    CP:  1.00D+00  1.06D+00  8.00D-01  1.53D+00  1.42D+00
 E= -1632.10715196154     Delta-E=       -0.000000025333 Rises=F Damp=F
 DIIS: error= 1.19D-06 at cycle   6 NSaved=   6.
 NSaved= 6 IEnMin= 6 EnMin= -1632.10715196154     IErMin= 6 ErrMin= 1.19D-06
 ErrMax= 1.19D-06  0.00D+00 EMaxC= 1.00D-01 BMatC= 4.39D-10 BMatP= 6.64D-09
 IDIUse=1 WtCom= 1.00D+00 WtEn= 0.00D+00
 Coeff-Com:  0.220D-02-0.416D-01-0.432D-01-0.401D-01 0.175D+00 0.948D+00
 Coeff:      0.220D-02-0.416D-01-0.432D-01-0.401D-01 0.175D+00 0.948D+00
 Gap=     0.304 Goal=   None    Shift=    0.000
 RMSDP=1.79D-07 MaxDP=5.39D-06 DE=-2.53D-08 OVMax= 2.73D-05

 Cycle  14  Pass 1  IDiag  1:
 RMSU=  8.05D-08    CP:  1.00D+00  1.06D+00  7.94D-01  1.56D+00  1.64D+00
                    CP:  1.21D+00
 E= -1632.10715194494     Delta-E=        0.000000016606 Rises=F Damp=F
 DIIS: error= 3.68D-07 at cycle   7 NSaved=   7.
 NSaved= 7 IEnMin= 6 EnMin= -1632.10715196154     IErMin= 7 ErrMin= 3.68D-07
 ErrMax= 3.68D-07  0.00D+00 EMaxC= 1.00D-01 BMatC= 1.08D-10 BMatP= 4.39D-10
 IDIUse=1 WtCom= 1.00D+00 WtEn= 0.00D+00
 Coeff-Com: -0.880D-03 0.247D-01 0.245D-01-0.111D+00-0.861D-01 0.367D+00
 Coeff-Com:  0.782D+00
 Coeff:     -0.880D-03 0.247D-01 0.245D-01-0.111D+00-0.861D-01 0.367D+00
 Coeff:      0.782D+00
 Gap=     0.304 Goal=   None    Shift=    0.000
 RMSDP=6.38D-08 MaxDP=1.82D-06 DE= 1.66D-08 OVMax= 9.35D-06

 Cycle  15  Pass 1  IDiag  1:
 RMSU=  3.44D-08    CP:  1.00D+00  1.06D+00  7.91D-01  1.57D+00  1.71D+00
                    CP:  1.30D+00  1.17D+00
 E= -1632.10715194523     Delta-E=       -0.000000000296 Rises=F Damp=F
 DIIS: error= 1.23D-07 at cycle   8 NSaved=   8.
 NSaved= 8 IEnMin= 6 EnMin= -1632.10715196154     IErMin= 8 ErrMin= 1.23D-07
 ErrMax= 1.23D-07  0.00D+00 EMaxC= 1.00D-01 BMatC= 1.55D-11 BMatP= 1.08D-10
 IDIUse=1 WtCom= 1.00D+00 WtEn= 0.00D+00
 Coeff-Com: -0.462D-03 0.100D-01 0.113D-01-0.147D-01-0.331D-01-0.888D-01
 Coeff-Com:  0.157D+00 0.959D+00
 Coeff:     -0.462D-03 0.100D-01 0.113D-01-0.147D-01-0.331D-01-0.888D-01
 Coeff:      0.157D+00 0.959D+00
 Gap=     0.304 Goal=   None    Shift=    0.000
 RMSDP=2.56D-08 MaxDP=1.14D-06 DE=-2.96D-10 OVMax= 3.25D-06

 Cycle  16  Pass 1  IDiag  1:
 RMSU=  1.38D-08    CP:  1.00D+00  1.06D+00  7.91D-01  1.56D+00  1.71D+00
                    CP:  1.31D+00  1.38D+00  1.33D+00
 E= -1632.10715194525     Delta-E=       -0.000000000019 Rises=F Damp=F
 DIIS: error= 7.21D-08 at cycle   9 NSaved=   9.
 NSaved= 9 IEnMin= 6 EnMin= -1632.10715196154     IErMin= 9 ErrMin= 7.21D-08
 ErrMax= 7.21D-08  0.00D+00 EMaxC= 1.00D-01 BMatC= 3.10D-12 BMatP= 1.55D-11
 IDIUse=1 WtCom= 1.00D+00 WtEn= 0.00D+00
 Coeff-Com:  0.459D-04-0.225D-02-0.129D-02 0.171D-01 0.102D-01-0.115D+00
 Coeff-Com: -0.106D+00 0.296D+00 0.901D+00
 Coeff:      0.459D-04-0.225D-02-0.129D-02 0.171D-01 0.102D-01-0.115D+00
 Coeff:     -0.106D+00 0.296D+00 0.901D+00
 Gap=     0.304 Goal=   None    Shift=    0.000
 RMSDP=1.29D-08 MaxDP=3.40D-07 DE=-1.91D-11 OVMax= 1.85D-06

 Cycle  17  Pass 1  IDiag  1:
 RMSU=  6.32D-09    CP:  1.00D+00  1.06D+00  7.91D-01  1.56D+00  1.72D+00
                    CP:  1.31D+00  1.46D+00  1.55D+00  1.28D+00
 E= -1632.10715194515     Delta-E=        0.000000000107 Rises=F Damp=F
 DIIS: error= 2.24D-08 at cycle  10 NSaved=  10.
 NSaved=10 IEnMin= 6 EnMin= -1632.10715196154     IErMin=10 ErrMin= 2.24D-08
 ErrMax= 2.24D-08  0.00D+00 EMaxC= 1.00D-01 BMatC= 4.79D-13 BMatP= 3.10D-12
 IDIUse=1 WtCom= 1.00D+00 WtEn= 0.00D+00
 Coeff-Com:  0.863D-04-0.221D-02-0.202D-02 0.647D-02 0.964D-02-0.169D-01
 Coeff-Com: -0.524D-01-0.861D-01 0.252D+00 0.891D+00
 Coeff:      0.863D-04-0.221D-02-0.202D-02 0.647D-02 0.964D-02-0.169D-01
 Coeff:     -0.524D-01-0.861D-01 0.252D+00 0.891D+00
 Gap=     0.304 Goal=   None    Shift=    0.000
 RMSDP=4.93D-09 MaxDP=1.41D-07 DE= 1.07D-10 OVMax= 6.34D-07

 SCF Done:  E(RLC-wPBE) =  -1632.10715195     A.U. after   17 cycles
            NFock= 17  Conv=0.49D-08     -V/T= 2.0098
 KE= 1.616205487197D+03 PE=-1.039866073789D+04 EE= 3.862173391116D+03
 Leave Link  502 at Fri Jun  4 11:12:33 2021, MaxMem=   536870912 cpu:      3691.3
 (Enter /pbs_home/pkowalski/g09d01/g09/l601.exe)
 Copying SCF densities to generalized density rwf, IOpCl= 0 IROHF=0.

 **********************************************************************

            Population analysis using the SCF density.

 **********************************************************************

 Orbital symmetries:
       Occupied  (A) (A) (A) (A) (A) (A) (A) (A) (A) (A) (A) (A)
                 (A) (A) (A) (A) (A) (A) (A) (A) (A) (A) (A) (A)
                 (A) (A) (A) (A) (A) (A) (A) (A) (A) (A) (A) (A)
                 (A) (A) (A) (A) (A) (A) (A) (A) (A) (A) (A) (A)
                 (A) (A) (A) (A) (A) (A) (A) (A) (A) (A) (A) (A)
                 (A) (A) (A) (A) (A) (A) (A) (A) (A) (A) (A) (A)
                 (A) (A) (A) (A) (A) (A) (A) (A) (A) (A) (A) (A)
                 (A) (A) (A) (A) (A) (A) (A) (A) (A) (A) (A) (A)
                 (A) (A) (A) (A) (A) (A) (A) (A) (A) (A) (A) (A)
                 (A) (A) (A)
       Virtual   (A) (A) (A) (A) (A) (A) (A) (A) (A) (A) (A) (A)
                 (A) (A) (A) (A) (A) (A) (A) (A) (A) (A) (A) (A)
                 (A) (A) (A) (A) (A) (A) (A) (A) (A) (A) (A) (A)
                 (A) (A) (A) (A) (A) (A) (A) (A) (A) (A) (A) (A)
                 (A) (A) (A) (A) (A) (A) (A) (A) (A) (A) (A) (A)
                 (A) (A) (A) (A) (A) (A) (A) (A) (A) (A) (A) (A)
                 (A) (A) (A) (A) (A) (A) (A) (A) (A) (A) (A) (A)
                 (A) (A) (A) (A) (A) (A) (A) (A) (A) (A) (A) (A)
                 (A) (A) (A) (A) (A) (A) (A) (A) (A) (A) (A) (A)
                 (A) (A) (A) (A) (A) (A) (A) (A) (A) (A) (A) (A)
                 (A) (A) (A) (A) (A) (A) (A) (A) (A) (A) (A) (A)
                 (A) (A) (A) (A) (A) (A) (A) (A) (A) (A) (A) (A)
                 (A) (A) (A) (A) (A) (A) (A) (A) (A) (A) (A) (A)
                 (A) (A) (A) (A) (A) (A) (A) (A) (A) (A) (A) (A)
                 (A) (A) (A) (A) (A) (A) (A) (A) (A) (A) (A) (A)
                 (A) (A) (A) (A) (A) (A) (A) (A) (A) (A) (A) (A)
                 (A) (A) (A) (A) (A) (A) (A) (A) (A) (A) (A) (A)
                 (A) (A) (A) (A) (A) (A) (A) (A) (A) (A) (A) (A)
                 (A) (A) (A) (A) (A) (A) (A) (A) (A) (A) (A) (A)
                 (A) (A) (A) (A) (A) (A) (A) (A) (A) (A) (A) (A)
                 (A) (A) (A) (A) (A) (A) (A) (A) (A) (A) (A) (A)
                 (A) (A) (A) (A) (A) (A) (A) (A) (A) (A) (A) (A)
                 (A) (A) (A) (A) (A) (A) (A) (A) (A) (A) (A) (A)
                 (A) (A) (A) (A) (A) (A) (A) (A) (A) (A) (A) (A)
                 (A) (A) (A) (A) (A) (A) (A) (A) (A) (A) (A) (A)
                 (A) (A) (A) (A) (A) (A) (A) (A) (A) (A) (A) (A)
                 (A) (A) (A) (A) (A) (A) (A) (A) (A) (A) (A) (A)
                 (A) (A) (A) (A) (A) (A) (A) (A) (A) (A) (A) (A)
                 (A) (A) (A) (A) (A) (A) (A) (A) (A) (A) (A) (A)
                 (A) (A) (A) (A) (A) (A) (A) (A) (A) (A) (A) (A)
                 (A) (A) (A) (A) (A) (A) (A) (A) (A) (A) (A) (A)
                 (A) (A) (A) (A) (A) (A) (A) (A) (A) (A) (A) (A)
                 (A) (A) (A) (A) (A) (A) (A) (A) (A)
 The electronic state is 1-A.
 Alpha  occ. eigenvalues --  -24.51983 -24.51778 -24.51730 -24.51618 -24.51473
 Alpha  occ. eigenvalues --  -24.51034 -19.06918 -19.06835 -10.32249 -10.32066
 Alpha  occ. eigenvalues --  -10.32012 -10.22744 -10.22505 -10.18918 -10.18910
 Alpha  occ. eigenvalues --  -10.18901 -10.18617 -10.16519 -10.16266 -10.14967
 Alpha  occ. eigenvalues --  -10.14913 -10.14391 -10.14354 -10.14009 -10.13997
 Alpha  occ. eigenvalues --  -10.13619 -10.13617 -10.13541 -10.13506 -10.13263
 Alpha  occ. eigenvalues --  -10.13247  -1.39400  -1.37300  -1.35953  -1.32378
 Alpha  occ. eigenvalues --   -1.31419  -1.30897  -1.27269  -1.27151  -1.06038
 Alpha  occ. eigenvalues --   -1.01550  -1.01465  -0.97181  -0.96016  -0.92683
 Alpha  occ. eigenvalues --   -0.92549  -0.90310  -0.89121  -0.88676  -0.88203
 Alpha  occ. eigenvalues --   -0.84443  -0.83686  -0.79491  -0.78376  -0.77281
 Alpha  occ. eigenvalues --   -0.77073  -0.75718  -0.73033  -0.72830  -0.71839
 Alpha  occ. eigenvalues --   -0.71537  -0.71156  -0.70296  -0.68809  -0.68122
 Alpha  occ. eigenvalues --   -0.66528  -0.65921  -0.65588  -0.63802  -0.63547
 Alpha  occ. eigenvalues --   -0.63166  -0.62512  -0.60884  -0.60756  -0.60052
 Alpha  occ. eigenvalues --   -0.58763  -0.58120  -0.57891  -0.57326  -0.57148
 Alpha  occ. eigenvalues --   -0.56688  -0.56636  -0.56122  -0.55764  -0.55381
 Alpha  occ. eigenvalues --   -0.55157  -0.55122  -0.55059  -0.54629  -0.54401
 Alpha  occ. eigenvalues --   -0.54091  -0.53914  -0.53584  -0.53012  -0.51658
 Alpha  occ. eigenvalues --   -0.51031  -0.50655  -0.49476  -0.49379  -0.48810
 Alpha  occ. eigenvalues --   -0.48588  -0.47403  -0.46248  -0.45593  -0.45199
 Alpha  occ. eigenvalues --   -0.41923  -0.39208  -0.35737  -0.35640  -0.33365
 Alpha  occ. eigenvalues --   -0.30600
 Alpha virt. eigenvalues --   -0.00177   0.03803   0.04764   0.07898   0.08023
 Alpha virt. eigenvalues --    0.10663   0.12669   0.14180   0.14500   0.16047
 Alpha virt. eigenvalues --    0.16249   0.16417   0.17968   0.19383   0.19974
 Alpha virt. eigenvalues --    0.20170   0.20692   0.21258   0.21879   0.22739
 Alpha virt. eigenvalues --    0.22926   0.23914   0.24062   0.25223   0.26032
 Alpha virt. eigenvalues --    0.26909   0.27203   0.27418   0.27645   0.28644
 Alpha virt. eigenvalues --    0.29362   0.29815   0.30530   0.31988   0.32375
 Alpha virt. eigenvalues --    0.33248   0.34026   0.35034   0.35570   0.36178
 Alpha virt. eigenvalues --    0.36537   0.36838   0.38913   0.39175   0.39430
 Alpha virt. eigenvalues --    0.40238   0.41281   0.41528   0.42016   0.42724
 Alpha virt. eigenvalues --    0.43073   0.43856   0.43974   0.45520   0.46654
 Alpha virt. eigenvalues --    0.47161   0.48203   0.49116   0.50178   0.50849
 Alpha virt. eigenvalues --    0.52860   0.52990   0.53118   0.54056   0.54359
 Alpha virt. eigenvalues --    0.54557   0.55974   0.56226   0.56702   0.58038
 Alpha virt. eigenvalues --    0.58264   0.58726   0.58991   0.59061   0.59519
 Alpha virt. eigenvalues --    0.59622   0.60494   0.61169   0.61471   0.62659
 Alpha virt. eigenvalues --    0.63276   0.64269   0.65282   0.65640   0.65779
 Alpha virt. eigenvalues --    0.66091   0.66612   0.66918   0.67544   0.68300
 Alpha virt. eigenvalues --    0.68582   0.69321   0.69643   0.71016   0.71485
 Alpha virt. eigenvalues --    0.71795   0.72794   0.73108   0.74049   0.74335
 Alpha virt. eigenvalues --    0.74974   0.75249   0.75743   0.76238   0.76659
 Alpha virt. eigenvalues --    0.77174   0.77481   0.77740   0.78393   0.78549
 Alpha virt. eigenvalues --    0.79447   0.80109   0.80711   0.81372   0.81553
 Alpha virt. eigenvalues --    0.82782   0.83361   0.84014   0.84532   0.84684
 Alpha virt. eigenvalues --    0.85326   0.85485   0.86486   0.86826   0.87334
 Alpha virt. eigenvalues --    0.87953   0.88408   0.88830   0.89563   0.90755
 Alpha virt. eigenvalues --    0.91534   0.92282   0.93445   0.94232   0.95656
 Alpha virt. eigenvalues --    0.97117   0.97683   0.99258   0.99693   1.00904
 Alpha virt. eigenvalues --    1.01455   1.02341   1.04318   1.06402   1.07015
 Alpha virt. eigenvalues --    1.07891   1.09704   1.10217   1.13914   1.14945
 Alpha virt. eigenvalues --    1.15525   1.16397   1.18181   1.19545   1.20778
 Alpha virt. eigenvalues --    1.21341   1.22309   1.23125   1.23913   1.24793
 Alpha virt. eigenvalues --    1.25629   1.26956   1.28833   1.29960   1.30845
 Alpha virt. eigenvalues --    1.31872   1.32280   1.33329   1.34106   1.34840
 Alpha virt. eigenvalues --    1.35682   1.35879   1.36279   1.36664   1.37298
 Alpha virt. eigenvalues --    1.38100   1.38532   1.39825   1.40393   1.40499
 Alpha virt. eigenvalues --    1.41911   1.42792   1.44557   1.44880   1.45305
 Alpha virt. eigenvalues --    1.46366   1.47535   1.47810   1.49194   1.49584
 Alpha virt. eigenvalues --    1.50306   1.50695   1.52076   1.54830   1.55012
 Alpha virt. eigenvalues --    1.55821   1.56554   1.59310   1.59461   1.60168
 Alpha virt. eigenvalues --    1.61213   1.62068   1.62277   1.63311   1.65069
 Alpha virt. eigenvalues --    1.67675   1.67787   1.69059   1.70025   1.70908
 Alpha virt. eigenvalues --    1.71921   1.73874   1.75684   1.76747   1.78367
 Alpha virt. eigenvalues --    1.78498   1.78864   1.79250   1.79719   1.80561
 Alpha virt. eigenvalues --    1.80955   1.81243   1.82710   1.83089   1.83898
 Alpha virt. eigenvalues --    1.84107   1.84678   1.84833   1.86021   1.86509
 Alpha virt. eigenvalues --    1.87116   1.87311   1.87536   1.87735   1.88245
 Alpha virt. eigenvalues --    1.89142   1.89654   1.90154   1.90350   1.90543
 Alpha virt. eigenvalues --    1.91324   1.92135   1.92422   1.93526   1.95057
 Alpha virt. eigenvalues --    1.95219   1.96458   1.96780   1.97619   1.98627
 Alpha virt. eigenvalues --    1.99166   1.99521   2.02539   2.03369   2.04573
 Alpha virt. eigenvalues --    2.06162   2.06695   2.07261   2.07435   2.08947
 Alpha virt. eigenvalues --    2.09239   2.10312   2.10574   2.11647   2.12130
 Alpha virt. eigenvalues --    2.13661   2.14722   2.15743   2.16391   2.16847
 Alpha virt. eigenvalues --    2.17328   2.17949   2.18963   2.20200   2.20780
 Alpha virt. eigenvalues --    2.21267   2.23248   2.24645   2.25215   2.25924
 Alpha virt. eigenvalues --    2.26058   2.26693   2.27356   2.27978   2.28644
 Alpha virt. eigenvalues --    2.29545   2.29842   2.30321   2.31904   2.32304
 Alpha virt. eigenvalues --    2.33008   2.34882   2.35487   2.37256   2.37963
 Alpha virt. eigenvalues --    2.38886   2.39106   2.39306   2.39733   2.42032
 Alpha virt. eigenvalues --    2.43129   2.46021   2.47256   2.48208   2.49252
 Alpha virt. eigenvalues --    2.49418   2.50779   2.51459   2.53380   2.56027
 Alpha virt. eigenvalues --    2.56936   2.58230   2.61128   2.61935   2.62017
 Alpha virt. eigenvalues --    2.62437   2.63764   2.67537   2.67781   2.69810
 Alpha virt. eigenvalues --    2.70128   2.72041   2.73345   2.74334   2.76385
 Alpha virt. eigenvalues --    2.77971   2.79489   2.80590   2.81649   2.84059
 Alpha virt. eigenvalues --    2.86440   2.86774   2.89489   2.90620   2.93088
 Alpha virt. eigenvalues --    2.94394   2.94678   2.95742   2.97527   2.98223
 Alpha virt. eigenvalues --    3.04137   3.04842   3.04977   3.07710   3.08266
 Alpha virt. eigenvalues --    3.09067   3.09369   3.10773   3.12222   3.13487
 Alpha virt. eigenvalues --    3.14732   3.15342   3.15481   3.15630   3.15901
 Alpha virt. eigenvalues --    3.16021   3.17037   3.17486   3.20186   3.20546
 Alpha virt. eigenvalues --    3.21158   3.22878   3.24182   3.25454   3.26297
 Alpha virt. eigenvalues --    3.28065   3.28811   3.30412   3.30793   3.31752
 Alpha virt. eigenvalues --    3.35081   3.35932   3.36308   3.40041   3.44206
 Alpha virt. eigenvalues --    3.44840   3.45253   3.48960   3.49604   3.50024
 Alpha virt. eigenvalues --    3.53973   3.60955   3.61738   3.62334   3.63005
 Alpha virt. eigenvalues --    3.74997   3.79512   3.81262   3.84430   3.84531
 Alpha virt. eigenvalues --    3.92346   3.95443   3.95602
          Condensed to atoms (all electrons):
               1          2          3          4          5          6
     1  C    5.494808   0.284344  -0.027223  -0.080459   0.482418   0.016314
     2  C    0.284344   5.353584   0.248034  -0.082907  -0.014544   0.024950
     3  C   -0.027223   0.248034   5.111358   0.392772  -0.161459   0.332112
     4  O   -0.080459  -0.082907   0.392772   7.633744   0.383775  -0.045886
     5  C    0.482418  -0.014544  -0.161459   0.383775   5.033979   0.002482
     6  C    0.016314   0.024950   0.332112  -0.045886   0.002482   5.045608
     7  C    0.163872  -0.052778   0.026036   0.004384  -0.085441  -0.000222
     8  C   -0.010696  -0.023747   0.000404  -0.000034   0.005172  -0.000009
     9  C   -0.077455   0.005045  -0.000016   0.000053  -0.021323   0.000007
    10  C    0.005783   0.001725  -0.000007   0.000000  -0.000672  -0.000001
    11  C    0.012645  -0.000647   0.000008   0.000000   0.000085   0.000000
    12  F   -0.007982  -0.001991  -0.000008   0.000000  -0.000050   0.000000
    13  F    0.002180  -0.007847  -0.000168   0.000000  -0.000470   0.000002
    14  F   -0.001706  -0.000014   0.000001   0.000000  -0.000003   0.000000
    15  F   -0.000105   0.000002   0.000000   0.000000   0.000000   0.000000
    16  F   -0.000052   0.000000   0.000000   0.000000  -0.000002   0.000000
    17  F   -0.000385   0.000000   0.000000   0.000000   0.000000   0.000000
    18  C    0.001363  -0.000534   0.000193  -0.000167  -0.008028  -0.000001
    19  C   -0.005723   0.000913   0.000004   0.000023   0.007339   0.000001
    20  C    0.000948  -0.000141  -0.000366  -0.000440  -0.001241   0.000045
    21  H    0.000284  -0.000059  -0.000008   0.000000   0.000307   0.000000
    22  H   -0.001085   0.000092   0.000249   0.001279   0.002346  -0.000038
    23  H   -0.004138  -0.002646   0.000478   0.000178  -0.006752  -0.000113
    24  C   -0.055461   0.010798   0.002455  -0.036814   0.417294  -0.000257
    25  H    0.002735  -0.000554   0.000197   0.000684  -0.009616   0.000012
    26  H   -0.015790   0.000315  -0.000038   0.002195   0.004020   0.000009
    27  H    0.003958  -0.000354   0.000320  -0.000325  -0.016025  -0.000010
    28  C    0.001209  -0.128291   0.085457   0.002698  -0.000051   0.347727
    29  C    0.001091   0.000009  -0.000002  -0.000001  -0.000334   0.000000
    30  C    0.000006  -0.000002   0.000000   0.000000   0.000197   0.000000
    31  O    0.000048   0.000000   0.000000   0.000000  -0.000282   0.000000
    32  C    0.000001   0.000000   0.000000   0.000000  -0.000001   0.000000
    33  C    0.012578   0.068586  -0.129912  -0.000018  -0.000540   0.061464
    34  C   -0.088690   0.316499   0.022165   0.004866   0.018762  -0.105011
    35  H   -0.016075  -0.064015   0.012474  -0.000074   0.000106  -0.002106
    36  H   -0.000007  -0.002025   0.013978  -0.000044   0.000007  -0.063290
    37  H   -0.000304   0.014287  -0.001592   0.000003   0.000010   0.012038
    38  H   -0.000504   0.018733  -0.070311  -0.001356  -0.000172   0.450810
    39  C    0.000087   0.000001   0.000000   0.000000  -0.000060   0.000000
    40  C    0.000000   0.000000   0.000000   0.000000   0.000000   0.000000
    41  C    0.000000   0.000000   0.000000   0.000000   0.000000   0.000000
    42  H    0.000000   0.000000   0.000000   0.000000   0.000000   0.000000
    43  H    0.000000   0.000000   0.000000   0.000000   0.000000   0.000000
    44  H    0.000000   0.000000   0.000000   0.000000   0.000000   0.000000
    45  H    0.000002   0.000000   0.000000   0.000000  -0.000001   0.000000
               7          8          9         10         11         12
     1  C    0.163872  -0.010696  -0.077455   0.005783   0.012645  -0.007982
     2  C   -0.052778  -0.023747   0.005045   0.001725  -0.000647  -0.001991
     3  C    0.026036   0.000404  -0.000016  -0.000007   0.000008  -0.000008
     4  O    0.004384  -0.000034   0.000053   0.000000   0.000000   0.000000
     5  C   -0.085441   0.005172  -0.021323  -0.000672   0.000085  -0.000050
     6  C   -0.000222  -0.000009   0.000007  -0.000001   0.000000   0.000000
     7  C    6.004645  -0.225666   0.307131   0.042623   0.094236  -0.037565
     8  C   -0.225666   5.349712   0.099859  -0.051747  -0.130914   0.312814
     9  C    0.307131   0.099859   6.008438   0.002560  -0.162142  -0.006833
    10  C    0.042623  -0.051747   0.002560   5.087208  -0.013064  -0.026506
    11  C    0.094236  -0.130914  -0.162142  -0.013064   5.229153   0.008331
    12  F   -0.037565   0.312814  -0.006833  -0.026506   0.008331   8.952724
    13  F   -0.055830   0.364116   0.003244  -0.033913   0.005675  -0.030105
    14  F    0.006561  -0.044733   0.001024   0.348972  -0.042571   0.000243
    15  F    0.004915  -0.046024   0.005157   0.376126  -0.043184  -0.000342
    16  F    0.002788   0.006054  -0.042257  -0.036058   0.354249  -0.000003
    17  F   -0.014571   0.009886  -0.034000  -0.030951   0.339815  -0.000522
    18  C   -0.013062   0.000608  -0.084348  -0.000098   0.003189   0.000033
    19  C   -0.073982   0.007770   0.149698   0.015586  -0.039687  -0.000503
    20  C   -0.004329  -0.000928  -0.011022   0.000090  -0.000627  -0.000181
    21  H    0.000294   0.000054  -0.000413  -0.000006   0.000040   0.000000
    22  H   -0.001329  -0.000075   0.001801   0.000005  -0.000006   0.000002
    23  H    0.000309   0.000631   0.006617  -0.000055   0.000354   0.001374
    24  C   -0.010354  -0.000402  -0.003163  -0.000009   0.000132  -0.000002
    25  H    0.001627   0.000015  -0.001057  -0.000003  -0.000029   0.000000
    26  H    0.004313  -0.000170   0.001916   0.000171  -0.000519   0.000002
    27  H   -0.000287   0.000011   0.000326   0.000005   0.000006   0.000000
    28  C   -0.000065   0.000027  -0.000002   0.000000   0.000000  -0.000001
    29  C    0.010015  -0.000003  -0.072275  -0.000836  -0.009006  -0.000005
    30  C   -0.000021  -0.000008   0.027749  -0.000001   0.000311   0.000000
    31  O    0.000025   0.000000   0.004521   0.000000   0.000033   0.000000
    32  C   -0.000004   0.000000  -0.000399   0.000000  -0.000005   0.000000
    33  C   -0.000068  -0.000373   0.000021  -0.000003   0.000000   0.000298
    34  C   -0.029964   0.005970  -0.000206   0.000275  -0.000061  -0.003433
    35  H   -0.001523   0.004835  -0.000288   0.001164  -0.000263   0.017007
    36  H    0.000000   0.000000   0.000000   0.000000   0.000000   0.000000
    37  H    0.000012  -0.000013   0.000000   0.000000   0.000000  -0.000011
    38  H    0.000003   0.000000   0.000000   0.000000   0.000000   0.000000
    39  C   -0.000211  -0.000033  -0.020739   0.000251   0.000016   0.000000
    40  C    0.000008   0.000000  -0.000331  -0.000001   0.000103   0.000000
    41  C   -0.000001   0.000000   0.000007   0.000000  -0.000011   0.000000
    42  H    0.000000   0.000000  -0.000005   0.000000   0.000002   0.000000
    43  H    0.000000   0.000000   0.000000   0.000000   0.000000   0.000000
    44  H    0.000000   0.000000   0.000003   0.000000   0.000000   0.000000
    45  H    0.000022   0.000034   0.005300   0.000029  -0.001567   0.000000
              13         14         15         16         17         18
     1  C    0.002180  -0.001706  -0.000105  -0.000052  -0.000385   0.001363
     2  C   -0.007847  -0.000014   0.000002   0.000000   0.000000  -0.000534
     3  C   -0.000168   0.000001   0.000000   0.000000   0.000000   0.000193
     4  O    0.000000   0.000000   0.000000   0.000000   0.000000  -0.000167
     5  C   -0.000470  -0.000003   0.000000  -0.000002   0.000000  -0.008028
     6  C    0.000002   0.000000   0.000000   0.000000   0.000000  -0.000001
     7  C   -0.055830   0.006561   0.004915   0.002788  -0.014571  -0.013062
     8  C    0.364116  -0.044733  -0.046024   0.006054   0.009886   0.000608
     9  C    0.003244   0.001024   0.005157  -0.042257  -0.034000  -0.084348
    10  C   -0.033913   0.348972   0.376126  -0.036058  -0.030951  -0.000098
    11  C    0.005675  -0.042571  -0.043184   0.354249   0.339815   0.003189
    12  F   -0.030105   0.000243  -0.000342  -0.000003  -0.000522   0.000033
    13  F    8.923151  -0.001476   0.000006  -0.000001  -0.000002   0.000001
    14  F   -0.001476   8.942270  -0.033391  -0.001355   0.000235  -0.000007
    15  F    0.000006  -0.033391   8.906153   0.000015  -0.000209   0.000000
    16  F   -0.000001  -0.001355   0.000015   8.917329  -0.032456  -0.000011
    17  F   -0.000002   0.000235  -0.000209  -0.032456   8.938346  -0.000402
    18  C    0.000001  -0.000007   0.000000  -0.000011  -0.000402   5.005659
    19  C   -0.000087  -0.001271  -0.000087  -0.012889   0.000829   0.490583
    20  C   -0.000002   0.000000   0.000000  -0.000002  -0.000159   0.419756
    21  H    0.000000   0.000000   0.000000   0.000000   0.000006  -0.015372
    22  H    0.000000   0.000000   0.000000   0.000000   0.000001  -0.010661
    23  H    0.000027  -0.000001   0.000000   0.000002   0.000234   0.006775
    24  C   -0.000010  -0.000020   0.000000   0.000003  -0.000001  -0.001454
    25  H    0.000000   0.000000   0.000000   0.000000   0.000000   0.002282
    26  H   -0.000005   0.000028   0.000000  -0.000011   0.000004  -0.007217
    27  H    0.000000   0.000000   0.000000   0.000000   0.000000   0.000334
    28  C    0.000001   0.000000   0.000000   0.000000   0.000000   0.000000
    29  C    0.000000   0.000064   0.000001  -0.000241  -0.001980  -0.004644
    30  C    0.000000   0.000001   0.000000   0.000094   0.000005  -0.161395
    31  O    0.000000   0.000000   0.000000   0.000000   0.000000   0.382803
    32  C    0.000000   0.000000   0.000000  -0.000006   0.000001   0.002569
    33  C   -0.000117   0.000000   0.000000   0.000000   0.000000   0.000000
    34  C    0.004692  -0.000005  -0.000001   0.000000  -0.000001  -0.000026
    35  H    0.001734  -0.000009  -0.000013   0.000000   0.000002  -0.000005
    36  H    0.000000   0.000000   0.000000   0.000000   0.000000   0.000000
    37  H   -0.000007   0.000000   0.000000   0.000000   0.000000   0.000000
    38  H    0.000000   0.000000   0.000000   0.000000   0.000000   0.000000
    39  C    0.000000  -0.000077   0.000000  -0.001627  -0.000044   0.017329
    40  C    0.000000   0.000000   0.000000   0.000267   0.000002  -0.000512
    41  C    0.000000   0.000000   0.000000   0.000001   0.000000  -0.000109
    42  H    0.000000   0.000000   0.000000  -0.000012   0.000000   0.000014
    43  H    0.000000   0.000000   0.000000   0.000000   0.000000   0.000007
    44  H    0.000000   0.000000   0.000000   0.000000   0.000000  -0.000139
    45  H    0.000000   0.000263   0.000002   0.015233   0.000148  -0.000388
              19         20         21         22         23         24
     1  C   -0.005723   0.000948   0.000284  -0.001085  -0.004138  -0.055461
     2  C    0.000913  -0.000141  -0.000059   0.000092  -0.002646   0.010798
     3  C    0.000004  -0.000366  -0.000008   0.000249   0.000478   0.002455
     4  O    0.000023  -0.000440   0.000000   0.001279   0.000178  -0.036814
     5  C    0.007339  -0.001241   0.000307   0.002346  -0.006752   0.417294
     6  C    0.000001   0.000045   0.000000  -0.000038  -0.000113  -0.000257
     7  C   -0.073982  -0.004329   0.000294  -0.001329   0.000309  -0.010354
     8  C    0.007770  -0.000928   0.000054  -0.000075   0.000631  -0.000402
     9  C    0.149698  -0.011022  -0.000413   0.001801   0.006617  -0.003163
    10  C    0.015586   0.000090  -0.000006   0.000005  -0.000055  -0.000009
    11  C   -0.039687  -0.000627   0.000040  -0.000006   0.000354   0.000132
    12  F   -0.000503  -0.000181   0.000000   0.000002   0.001374  -0.000002
    13  F   -0.000087  -0.000002   0.000000   0.000000   0.000027  -0.000010
    14  F   -0.001271   0.000000   0.000000   0.000000  -0.000001  -0.000020
    15  F   -0.000087   0.000000   0.000000   0.000000   0.000000   0.000000
    16  F   -0.012889  -0.000002   0.000000   0.000000   0.000002   0.000003
    17  F    0.000829  -0.000159   0.000006   0.000001   0.000234  -0.000001
    18  C    0.490583   0.419756  -0.015372  -0.010661   0.006775  -0.001454
    19  C    5.600574  -0.057018   0.003937   0.002686  -0.017984  -0.004570
    20  C   -0.057018   4.493303   0.382818   0.370877   0.384475   0.000127
    21  H    0.003937   0.382818   0.583734  -0.016439  -0.016925  -0.000017
    22  H    0.002686   0.370877  -0.016439   0.592304  -0.013559  -0.000607
    23  H   -0.017984   0.384475  -0.016925  -0.013559   0.572243   0.000104
    24  C   -0.004570   0.000127  -0.000017  -0.000607   0.000104   4.490196
    25  H   -0.002212  -0.000649  -0.000045   0.000345   0.000161   0.371358
    26  H   -0.003657   0.000154  -0.000019   0.000163  -0.000010   0.391035
    27  H    0.000450  -0.000014   0.000002  -0.000041  -0.000018   0.382810
    28  C    0.000000  -0.000002   0.000000  -0.000008  -0.000015   0.000006
    29  C    0.274548   0.011043  -0.000380  -0.000596   0.000078  -0.001728
    30  C   -0.035865   0.002538   0.000272   0.000265   0.000002  -0.000389
    31  O   -0.080996  -0.035891  -0.000163   0.000529   0.002193  -0.000465
    32  C    0.017457  -0.000246  -0.000004   0.000012   0.000009   0.000059
    33  C   -0.000001  -0.000015   0.000000   0.000013   0.000085  -0.000002
    34  C    0.000036  -0.000146  -0.000002  -0.000052   0.001039   0.000074
    35  H    0.000032  -0.000009   0.000000  -0.000003   0.000136   0.000008
    36  H    0.000000   0.000000   0.000000   0.000000   0.000000   0.000000
    37  H    0.000000   0.000000   0.000000   0.000000  -0.000001   0.000000
    38  H    0.000000  -0.000001   0.000000   0.000004  -0.000002   0.000001
    39  C   -0.095422   0.000042  -0.000001   0.000005  -0.000016  -0.000170
    40  C    0.013904  -0.000002   0.000000   0.000000   0.000000  -0.000014
    41  C    0.000774   0.000006   0.000000  -0.000001   0.000000  -0.000003
    42  H   -0.000308   0.000000   0.000000   0.000000   0.000000   0.000000
    43  H   -0.000005   0.000000   0.000000   0.000000   0.000000   0.000000
    44  H   -0.000540   0.000000   0.000004   0.000002   0.000000  -0.000003
    45  H   -0.020689  -0.000001   0.000000   0.000000  -0.000001  -0.000014
              25         26         27         28         29         30
     1  C    0.002735  -0.015790   0.003958   0.001209   0.001091   0.000006
     2  C   -0.000554   0.000315  -0.000354  -0.128291   0.000009  -0.000002
     3  C    0.000197  -0.000038   0.000320   0.085457  -0.000002   0.000000
     4  O    0.000684   0.002195  -0.000325   0.002698  -0.000001   0.000000
     5  C   -0.009616   0.004020  -0.016025  -0.000051  -0.000334   0.000197
     6  C    0.000012   0.000009  -0.000010   0.347727   0.000000   0.000000
     7  C    0.001627   0.004313  -0.000287  -0.000065   0.010015  -0.000021
     8  C    0.000015  -0.000170   0.000011   0.000027  -0.000003  -0.000008
     9  C   -0.001057   0.001916   0.000326  -0.000002  -0.072275   0.027749
    10  C   -0.000003   0.000171   0.000005   0.000000  -0.000836  -0.000001
    11  C   -0.000029  -0.000519   0.000006   0.000000  -0.009006   0.000311
    12  F    0.000000   0.000002   0.000000  -0.000001  -0.000005   0.000000
    13  F    0.000000  -0.000005   0.000000   0.000001   0.000000   0.000000
    14  F    0.000000   0.000028   0.000000   0.000000   0.000064   0.000001
    15  F    0.000000   0.000000   0.000000   0.000000   0.000001   0.000000
    16  F    0.000000  -0.000011   0.000000   0.000000  -0.000241   0.000094
    17  F    0.000000   0.000004   0.000000   0.000000  -0.001980   0.000005
    18  C    0.002282  -0.007217   0.000334   0.000000  -0.004644  -0.161395
    19  C   -0.002212  -0.003657   0.000450   0.000000   0.274548  -0.035865
    20  C   -0.000649   0.000154  -0.000014  -0.000002   0.011043   0.002538
    21  H   -0.000045  -0.000019   0.000002   0.000000  -0.000380   0.000272
    22  H    0.000345   0.000163  -0.000041  -0.000008  -0.000596   0.000265
    23  H    0.000161  -0.000010  -0.000018  -0.000015   0.000078   0.000002
    24  C    0.371358   0.391035   0.382810   0.000006  -0.001728  -0.000389
    25  H    0.588618  -0.013372  -0.016241   0.000000  -0.000105   0.000507
    26  H   -0.013372   0.570358  -0.017399   0.000000  -0.002892   0.000327
    27  H   -0.016241  -0.017399   0.584829   0.000000  -0.000084  -0.000016
    28  C    0.000000   0.000000   0.000000   5.012706   0.000000   0.000000
    29  C   -0.000105  -0.002892  -0.000084   0.000000   5.336300   0.232104
    30  C    0.000507   0.000327  -0.000016   0.000000   0.232104   5.132207
    31  O    0.001746   0.000203   0.000000   0.000000  -0.084786   0.394783
    32  C   -0.000049  -0.000163   0.000000   0.000000   0.027704   0.324226
    33  C    0.000000   0.000000   0.000000   0.315151   0.000000   0.000000
    34  C    0.000004  -0.000010  -0.000001   0.053270   0.000001   0.000000
    35  H    0.000000   0.000000   0.000000   0.012077   0.000000   0.000000
    36  H    0.000000   0.000000   0.000000   0.450317   0.000000   0.000000
    37  H    0.000000   0.000000   0.000000  -0.064976   0.000000   0.000000
    38  H    0.000002   0.000000   0.000004  -0.066376   0.000000   0.000000
    39  C   -0.000153   0.001416   0.000007   0.000000   0.327252   0.023397
    40  C    0.000032   0.000071  -0.000001   0.000000   0.071675  -0.129533
    41  C   -0.000020  -0.000026   0.000001   0.000000  -0.128570   0.086581
    42  H    0.000000   0.000000   0.000000   0.000000   0.013928  -0.001606
    43  H    0.000000   0.000000   0.000000   0.000000  -0.002014   0.014002
    44  H    0.000007  -0.000003   0.000000   0.000000   0.018736  -0.070093
    45  H   -0.000006   0.000182   0.000002   0.000000  -0.056675   0.013917
              31         32         33         34         35         36
     1  C    0.000048   0.000001   0.012578  -0.088690  -0.016075  -0.000007
     2  C    0.000000   0.000000   0.068586   0.316499  -0.064015  -0.002025
     3  C    0.000000   0.000000  -0.129912   0.022165   0.012474   0.013978
     4  O    0.000000   0.000000  -0.000018   0.004866  -0.000074  -0.000044
     5  C   -0.000282  -0.000001  -0.000540   0.018762   0.000106   0.000007
     6  C    0.000000   0.000000   0.061464  -0.105011  -0.002106  -0.063290
     7  C    0.000025  -0.000004  -0.000068  -0.029964  -0.001523   0.000000
     8  C    0.000000   0.000000  -0.000373   0.005970   0.004835   0.000000
     9  C    0.004521  -0.000399   0.000021  -0.000206  -0.000288   0.000000
    10  C    0.000000   0.000000  -0.000003   0.000275   0.001164   0.000000
    11  C    0.000033  -0.000005   0.000000  -0.000061  -0.000263   0.000000
    12  F    0.000000   0.000000   0.000298  -0.003433   0.017007   0.000000
    13  F    0.000000   0.000000  -0.000117   0.004692   0.001734   0.000000
    14  F    0.000000   0.000000   0.000000  -0.000005  -0.000009   0.000000
    15  F    0.000000   0.000000   0.000000  -0.000001  -0.000013   0.000000
    16  F    0.000000  -0.000006   0.000000   0.000000   0.000000   0.000000
    17  F    0.000000   0.000001   0.000000  -0.000001   0.000002   0.000000
    18  C    0.382803   0.002569   0.000000  -0.000026  -0.000005   0.000000
    19  C   -0.080996   0.017457  -0.000001   0.000036   0.000032   0.000000
    20  C   -0.035891  -0.000246  -0.000015  -0.000146  -0.000009   0.000000
    21  H   -0.000163  -0.000004   0.000000  -0.000002   0.000000   0.000000
    22  H    0.000529   0.000012   0.000013  -0.000052  -0.000003   0.000000
    23  H    0.002193   0.000009   0.000085   0.001039   0.000136   0.000000
    24  C   -0.000465   0.000059  -0.000002   0.000074   0.000008   0.000000
    25  H    0.001746  -0.000049   0.000000   0.000004   0.000000   0.000000
    26  H    0.000203  -0.000163   0.000000  -0.000010   0.000000   0.000000
    27  H    0.000000   0.000000   0.000000  -0.000001   0.000000   0.000000
    28  C    0.000000   0.000000   0.315151   0.053270   0.012077   0.450317
    29  C   -0.084786   0.027704   0.000000   0.000001   0.000000   0.000000
    30  C    0.394783   0.324226   0.000000   0.000000   0.000000   0.000000
    31  O    7.635314  -0.046600   0.000000   0.000000   0.000000   0.000000
    32  C   -0.046600   5.051425   0.000000   0.000000   0.000000   0.000000
    33  C    0.000000   0.000000   4.998692   0.350731  -0.055351  -0.062547
    34  C    0.000000   0.000000   0.350731   5.112099   0.446574   0.012586
    35  H    0.000000   0.000000  -0.055351   0.446574   0.636553  -0.000165
    36  H    0.000000   0.000000  -0.062547   0.012586  -0.000165   0.645598
    37  H    0.000000   0.000000   0.445717  -0.057968  -0.011444  -0.010798
    38  H    0.000000   0.000000   0.011934  -0.002208   0.000016  -0.011337
    39  C    0.004933  -0.104047   0.000000   0.000000   0.000000   0.000000
    40  C   -0.000066   0.060776   0.000000   0.000000   0.000000   0.000000
    41  C    0.002759   0.347496   0.000000   0.000000   0.000000   0.000000
    42  H    0.000003   0.012020   0.000000   0.000000   0.000000   0.000000
    43  H   -0.000045  -0.062922   0.000000   0.000000   0.000000   0.000000
    44  H   -0.001315   0.450615   0.000000   0.000000   0.000000   0.000000
    45  H   -0.000074  -0.002176   0.000000   0.000000   0.000000   0.000000
              37         38         39         40         41         42
     1  C   -0.000304  -0.000504   0.000087   0.000000   0.000000   0.000000
     2  C    0.014287   0.018733   0.000001   0.000000   0.000000   0.000000
     3  C   -0.001592  -0.070311   0.000000   0.000000   0.000000   0.000000
     4  O    0.000003  -0.001356   0.000000   0.000000   0.000000   0.000000
     5  C    0.000010  -0.000172  -0.000060   0.000000   0.000000   0.000000
     6  C    0.012038   0.450810   0.000000   0.000000   0.000000   0.000000
     7  C    0.000012   0.000003  -0.000211   0.000008  -0.000001   0.000000
     8  C   -0.000013   0.000000  -0.000033   0.000000   0.000000   0.000000
     9  C    0.000000   0.000000  -0.020739  -0.000331   0.000007  -0.000005
    10  C    0.000000   0.000000   0.000251  -0.000001   0.000000   0.000000
    11  C    0.000000   0.000000   0.000016   0.000103  -0.000011   0.000002
    12  F   -0.000011   0.000000   0.000000   0.000000   0.000000   0.000000
    13  F   -0.000007   0.000000   0.000000   0.000000   0.000000   0.000000
    14  F    0.000000   0.000000  -0.000077   0.000000   0.000000   0.000000
    15  F    0.000000   0.000000   0.000000   0.000000   0.000000   0.000000
    16  F    0.000000   0.000000  -0.001627   0.000267   0.000001  -0.000012
    17  F    0.000000   0.000000  -0.000044   0.000002   0.000000   0.000000
    18  C    0.000000   0.000000   0.017329  -0.000512  -0.000109   0.000014
    19  C    0.000000   0.000000  -0.095422   0.013904   0.000774  -0.000308
    20  C    0.000000  -0.000001   0.000042  -0.000002   0.000006   0.000000
    21  H    0.000000   0.000000  -0.000001   0.000000   0.000000   0.000000
    22  H    0.000000   0.000004   0.000005   0.000000  -0.000001   0.000000
    23  H   -0.000001  -0.000002  -0.000016   0.000000   0.000000   0.000000
    24  C    0.000000   0.000001  -0.000170  -0.000014  -0.000003   0.000000
    25  H    0.000000   0.000002  -0.000153   0.000032  -0.000020   0.000000
    26  H    0.000000   0.000000   0.001416   0.000071  -0.000026   0.000000
    27  H    0.000000   0.000004   0.000007  -0.000001   0.000001   0.000000
    28  C   -0.064976  -0.066376   0.000000   0.000000   0.000000   0.000000
    29  C    0.000000   0.000000   0.327252   0.071675  -0.128570   0.013928
    30  C    0.000000   0.000000   0.023397  -0.129533   0.086581  -0.001606
    31  O    0.000000   0.000000   0.004933  -0.000066   0.002759   0.000003
    32  C    0.000000   0.000000  -0.104047   0.060776   0.347496   0.012020
    33  C    0.445717   0.011934   0.000000   0.000000   0.000000   0.000000
    34  C   -0.057968  -0.002208   0.000000   0.000000   0.000000   0.000000
    35  H   -0.011444   0.000016   0.000000   0.000000   0.000000   0.000000
    36  H   -0.010798  -0.011337   0.000000   0.000000   0.000000   0.000000
    37  H    0.650900  -0.000143   0.000000   0.000000   0.000000   0.000000
    38  H   -0.000143   0.651018   0.000000   0.000000   0.000000   0.000000
    39  C    0.000000   0.000000   5.101716   0.353980   0.052558  -0.058146
    40  C    0.000000   0.000000   0.353980   4.998349   0.314181   0.445514
    41  C    0.000000   0.000000   0.052558   0.314181   5.013829  -0.064594
    42  H    0.000000   0.000000  -0.058146   0.445514  -0.064594   0.651132
    43  H    0.000000   0.000000   0.012330  -0.062366   0.449984  -0.010799
    44  H    0.000000   0.000000  -0.002185   0.011913  -0.066393  -0.000143
    45  H    0.000000   0.000000   0.446021  -0.057096   0.011992  -0.011137
              43         44         45
     1  C    0.000000   0.000000   0.000002
     2  C    0.000000   0.000000   0.000000
     3  C    0.000000   0.000000   0.000000
     4  O    0.000000   0.000000   0.000000
     5  C    0.000000   0.000000  -0.000001
     6  C    0.000000   0.000000   0.000000
     7  C    0.000000   0.000000   0.000022
     8  C    0.000000   0.000000   0.000034
     9  C    0.000000   0.000003   0.005300
    10  C    0.000000   0.000000   0.000029
    11  C    0.000000   0.000000  -0.001567
    12  F    0.000000   0.000000   0.000000
    13  F    0.000000   0.000000   0.000000
    14  F    0.000000   0.000000   0.000263
    15  F    0.000000   0.000000   0.000002
    16  F    0.000000   0.000000   0.015233
    17  F    0.000000   0.000000   0.000148
    18  C    0.000007  -0.000139  -0.000388
    19  C   -0.000005  -0.000540  -0.020689
    20  C    0.000000   0.000000  -0.000001
    21  H    0.000000   0.000004   0.000000
    22  H    0.000000   0.000002   0.000000
    23  H    0.000000   0.000000  -0.000001
    24  C    0.000000  -0.000003  -0.000014
    25  H    0.000000   0.000007  -0.000006
    26  H    0.000000  -0.000003   0.000182
    27  H    0.000000   0.000000   0.000002
    28  C    0.000000   0.000000   0.000000
    29  C   -0.002014   0.018736  -0.056675
    30  C    0.014002  -0.070093   0.013917
    31  O   -0.000045  -0.001315  -0.000074
    32  C   -0.062922   0.450615  -0.002176
    33  C    0.000000   0.000000   0.000000
    34  C    0.000000   0.000000   0.000000
    35  H    0.000000   0.000000   0.000000
    36  H    0.000000   0.000000   0.000000
    37  H    0.000000   0.000000   0.000000
    38  H    0.000000   0.000000   0.000000
    39  C    0.012330  -0.002185   0.446021
    40  C   -0.062366   0.011913  -0.057096
    41  C    0.449984  -0.066393   0.011992
    42  H   -0.010799  -0.000143  -0.011137
    43  H    0.645640  -0.011340  -0.000171
    44  H   -0.011340   0.650989   0.000016
    45  H   -0.000171   0.000016   0.638225
 Mulliken charges:
               1
     1  C   -0.092831
     2  C    0.035176
     3  C    0.142415
     4  O   -0.178126
     5  C   -0.031233
     6  C   -0.076638
     7  C   -0.066549
     8  C    0.367602
     9  C   -0.092202
    10  C    0.311358
    11  C    0.395919
    12  F   -0.176786
    13  F   -0.174790
    14  F   -0.173021
    15  F   -0.169020
    16  F   -0.169051
    17  F   -0.173831
    18  C   -0.024915
    19  C   -0.133648
    20  C    0.047210
    21  H    0.078100
    22  H    0.071521
    23  H    0.084732
    24  C    0.049470
    25  H    0.073778
    26  H    0.084420
    27  H    0.077750
    28  C   -0.020858
    29  C    0.042606
    30  C    0.145435
    31  O   -0.179210
    32  C   -0.077747
    33  C   -0.016324
    34  C   -0.061858
    35  H    0.018627
    36  H    0.027727
    37  H    0.024290
    38  H    0.019886
    39  C   -0.058410
    40  C   -0.020853
    41  C   -0.020440
    42  H    0.024139
    43  H    0.027698
    44  H    0.019868
    45  H    0.018610
 Sum of Mulliken charges =   0.00000
 Mulliken charges with hydrogens summed into heavy atoms:
               1
     1  C   -0.092831
     2  C    0.035176
     3  C    0.142415
     4  O   -0.178126
     5  C   -0.031233
     6  C   -0.056752
     7  C   -0.066549
     8  C    0.367602
     9  C   -0.092202
    10  C    0.311358
    11  C    0.395919
    12  F   -0.176786
    13  F   -0.174790
    14  F   -0.173021
    15  F   -0.169020
    16  F   -0.169051
    17  F   -0.173831
    18  C   -0.024915
    19  C   -0.133648
    20  C    0.281564
    24  C    0.285419
    28  C    0.006869
    29  C    0.042606
    30  C    0.145435
    31  O   -0.179210
    32  C   -0.057878
    33  C    0.007966
    34  C   -0.043230
    39  C   -0.039800
    40  C    0.003286
    41  C    0.007259
 Electronic spatial extent (au):  <R**2>=          11207.5366
 Charge=              0.0000 electrons
 Dipole moment (field-independent basis, Debye):
    X=              0.0711    Y=             -4.1233    Z=             -0.1651  Tot=              4.1272
 Quadrupole moment (field-independent basis, Debye-Ang):
   XX=           -159.9050   YY=           -174.6504   ZZ=           -173.0886
   XY=             -0.4177   XZ=             -6.5614   YZ=             -0.5028
 Traceless Quadrupole moment (field-independent basis, Debye-Ang):
   XX=              9.3097   YY=             -5.4357   ZZ=             -3.8739
   XY=             -0.4177   XZ=             -6.5614   YZ=             -0.5028
 Octapole moment (field-independent basis, Debye-Ang**2):
  XXX=             -7.7320  YYY=             48.4651  ZZZ=              3.6681  XYY=             -3.3811
  XXY=            -11.9449  XXZ=             -2.6606  XZZ=              5.2864  YZZ=             20.5323
  YYZ=              0.2089  XYZ=            -13.2260
 Hexadecapole moment (field-independent basis, Debye-Ang**3):
 XXXX=          -8159.7213 YYYY=          -4254.1200 ZZZZ=          -1067.9286 XXXY=            -25.1771
 XXXZ=           -210.1623 YYYX=              4.5150 YYYZ=             -1.0742 ZZZX=             26.4970
 ZZZY=             -5.8457 XXYY=          -2067.0232 XXZZ=          -1756.9026 YYZZ=           -899.3195
 XXYZ=             -3.8898 YYXZ=             30.2569 ZZXY=             -0.5601
 N-N= 3.288174707637D+03 E-N=-1.039866074172D+04  KE= 1.616205487197D+03
 No NMR shielding tensors so no spin-rotation constants.
 Leave Link  601 at Fri Jun  4 11:12:36 2021, MaxMem=   536870912 cpu:         5.8
 (Enter /pbs_home/pkowalski/g09d01/g09/l701.exe)
 Compute integral first derivatives.
 ... and contract with generalized density number  0.
 Leave Link  701 at Fri Jun  4 11:12:38 2021, MaxMem=   536870912 cpu:         5.3
 (Enter /pbs_home/pkowalski/g09d01/g09/l702.exe)
 L702 exits ... SP integral derivatives will be done elsewhere.
 Leave Link  702 at Fri Jun  4 11:12:38 2021, MaxMem=   536870912 cpu:         0.2
 (Enter /pbs_home/pkowalski/g09d01/g09/l703.exe)
 Compute integral first derivatives, UseDBF=F ICtDFT=           0.
 Integral derivatives from FoFJK, PRISM(SPDF).
 Calling FoFJK, ICntrl=      2127 FMM=F ISym2X=0 I1Cent= 0 IOpClX= 0 NMat=1 NMatS=1 NMatT=0.
 FoFJK:  IHMeth= 1 ICntrl=    2127 DoSepK=T KAlg= 0 I1Cent=   0 FoldK=F
 IRaf=         1 NMat=   1 IRICut=       1 DoRegI=T DoRafI=F ISym2E= 0.
 FoFCou: FMM=F IPFlag=           0 FMFlag=      100000 FMFlg1=         800
         NFxFlg=           0 DoJE=F BraDBF=F KetDBF=F FulRan=T
         wScrn=  0.000000 ICntrl=    2527 IOpCl=  0 I1Cent=           0 NGrid=           0
         NMat0=    1 NMatS0=      1 NMatT0=    0 NMatD0=    1 NMtDS0=    0 NMtDT0=    0
 Symmetry not used in FoFCou.
 Leave Link  703 at Fri Jun  4 11:15:06 2021, MaxMem=   536870912 cpu:      1173.6
 (Enter /pbs_home/pkowalski/g09d01/g09/l716.exe)
 Dipole        = 2.79787882D-02-1.62221646D+00-6.49674811D-02
 ***** Axes restored to original set *****
 -------------------------------------------------------------------
 Center     Atomic                   Forces (Hartrees/Bohr)
 Number     Number              X              Y              Z
 -------------------------------------------------------------------
      1        6          -0.006708293   -0.064066555   -0.015829822
      2        6           0.027410584    0.009604540    0.013831444
      3        6          -0.025584049    0.008916854   -0.007175106
      4        8           0.020527426   -0.007136256    0.000314884
      5        6           0.027190693    0.085516167    0.010397785
      6        6          -0.004236548    0.014028375   -0.000203868
      7        6          -0.017833565   -0.024308109   -0.000651890
      8        6          -0.018893088    0.004186042   -0.020331726
      9        6          -0.012955858   -0.018143744    0.012579486
     10        6           0.033053093    0.030917871   -0.020336723
     11        6           0.010887415   -0.005519622    0.019367753
     12        9           0.012597567   -0.010919507   -0.026481288
     13        9           0.003183449    0.000114836    0.038887439
     14        9          -0.014944118    0.022275151    0.029173374
     15        9          -0.014918629   -0.039657907   -0.003549484
     16        9          -0.029005277    0.011657473    0.005575762
     17        9           0.016416562   -0.013278666   -0.026550449
     18        6           0.064493337    0.043553892   -0.047908807
     19        6          -0.050770984   -0.020675700    0.043682051
     20        6           0.002492207   -0.009702668    0.009212964
     21        1          -0.001077118   -0.003973408   -0.005443415
     22        1           0.001978328    0.006452728    0.002417937
     23        1           0.003273012   -0.008790699    0.001822370
     24        6          -0.011881819   -0.003812134   -0.006422221
     25        1           0.005274706    0.002543967   -0.004751982
     26        1          -0.009218296   -0.000169282    0.001967820
     27        1          -0.002907921    0.000199398    0.006341941
     28        6           0.020299671   -0.012031815    0.006304517
     29        6          -0.005510578    0.024503544   -0.020197449
     30        6           0.017831509   -0.018993278    0.008029195
     31        8          -0.013511254    0.014631574   -0.003495759
     32        6           0.013810399   -0.000813981   -0.004738146
     33        6           0.017758966   -0.016715655    0.005225241
     34        6          -0.030906451   -0.003286429   -0.009223584
     35        1           0.006961487    0.006406658    0.002841530
     36        1          -0.006497221    0.000069354   -0.002287701
     37        1          -0.002095030    0.006554139   -0.000659543
     38        1          -0.003353622   -0.005858262   -0.001271164
     39        6           0.011029992   -0.027788763    0.015275400
     40        6          -0.022336552    0.010833048   -0.001232664
     41        6          -0.019289789    0.014189900   -0.004521899
     42        1           0.006658511   -0.000448323   -0.001896125
     43        1           0.002983861   -0.005248389    0.003365952
     44        1          -0.003622747   -0.003983092    0.004258177
     45        1           0.001946034    0.008166735   -0.005712203
 -------------------------------------------------------------------
 Cartesian Forces:  Max     0.085516167 RMS     0.019240421
 Leave Link  716 at Fri Jun  4 11:15:06 2021, MaxMem=   536870912 cpu:         0.3
 (Enter /pbs_home/pkowalski/g09d01/g09/l103.exe)

 GradGradGradGradGradGradGradGradGradGradGradGradGradGradGradGradGradGrad
 Berny optimization.
 FormGI is forming the generalized inverse of G from B-inverse, IUseBI=4.
 GSVD:  received Info=                   1 from GESDD.
 Internal  Forces:  Max     0.076911951 RMS     0.010566743
 Search for a local minimum.
 Step number   1 out of a maximum of  270
 All quantities printed in internal units (Hartrees-Bohrs-Radians)
 RMS Force = .10567D-01 SwitMx=.10000D-02 MixMth= 1
 Mixed Optimization -- RFO/linear search
 Second derivative matrix not updated -- first step.
 ITU=  0
     Eigenvalues ---    0.00757   0.00807   0.00827   0.00832   0.00880
     Eigenvalues ---    0.01044   0.01070   0.01094   0.01164   0.01166
     Eigenvalues ---    0.01168   0.01490   0.01504   0.01550   0.01860
     Eigenvalues ---    0.01868   0.02002   0.02003   0.02018   0.02018
     Eigenvalues ---    0.02022   0.02022   0.02064   0.02067   0.02092
     Eigenvalues ---    0.02094   0.02113   0.02113   0.02213   0.02216
     Eigenvalues ---    0.02269   0.02273   0.05064   0.05254   0.07182
     Eigenvalues ---    0.07232   0.07606   0.07640   0.07909   0.08212
     Eigenvalues ---    0.09351   0.09951   0.10355   0.11034   0.11915
     Eigenvalues ---    0.11963   0.13769   0.15997   0.15999   0.16000
     Eigenvalues ---    0.16000   0.16000   0.16000   0.16000   0.16000
     Eigenvalues ---    0.16000   0.16000   0.16000   0.16000   0.16000
     Eigenvalues ---    0.16000   0.16741   0.22000   0.22000   0.22606
     Eigenvalues ---    0.22608   0.23868   0.24239   0.24403   0.24510
     Eigenvalues ---    0.24522   0.24826   0.24836   0.24916   0.24917
     Eigenvalues ---    0.24925   0.24959   0.24963   0.24984   0.24991
     Eigenvalues ---    0.29137   0.29528   0.30296   0.31648   0.32646
     Eigenvalues ---    0.32649   0.32650   0.32657   0.32704   0.32867
     Eigenvalues ---    0.32904   0.33123   0.33254   0.33269   0.33301
     Eigenvalues ---    0.33514   0.35515   0.35659   0.35719   0.35720
     Eigenvalues ---    0.35734   0.35734   0.35735   0.35736   0.36519
     Eigenvalues ---    0.36540   0.40554   0.40563   0.41479   0.41489
     Eigenvalues ---    0.44693   0.44701   0.45402   0.45404   0.45585
     Eigenvalues ---    0.45585   0.46370   0.46371   0.47342   0.48081
     Eigenvalues ---    0.48168   0.48225   0.48384   0.49443   0.50529
     Eigenvalues ---    0.52467   0.52486   0.54129   0.54232
 RFO step:  Lambda=-7.33959179D-02 EMin= 7.57461127D-03
 Linear search not attempted -- first point.
 Maximum step size (   0.300) exceeded in Quadratic search.
    -- Step size scaled by   0.739
 Iteration  1 RMS(Cart)=  0.09051970 RMS(Int)=  0.00170163
 Iteration  2 RMS(Cart)=  0.00403275 RMS(Int)=  0.00005923
 Iteration  3 RMS(Cart)=  0.00000564 RMS(Int)=  0.00005920
 Iteration  4 RMS(Cart)=  0.00000000 RMS(Int)=  0.00005920
 ITry= 1 IFail=0 DXMaxC= 4.09D-01 DCOld= 1.00D+10 DXMaxT= 3.00D-01 DXLimC= 3.00D+00 Rises=F
 Variable       Old X    -DE/DX   Delta X   Delta X   Delta X     New X
                                 (Linear)    (Quad)   (Total)
    R1        2.76294  -0.00669   0.00000  -0.01141  -0.01136   2.75158
    R2        2.79698  -0.07640   0.00000  -0.13898  -0.13898   2.65800
    R3        2.82875  -0.02815   0.00000  -0.05196  -0.05196   2.77678
    R4        2.60849   0.00264   0.00000   0.00767   0.00768   2.61617
    R5        2.64437  -0.00128   0.00000  -0.00115  -0.00115   2.64322
    R6        2.54110   0.00204   0.00000   0.00424   0.00421   2.54531
    R7        2.63385  -0.00688   0.00000  -0.00871  -0.00872   2.62513
    R8        2.55209  -0.00828   0.00000  -0.01127  -0.01131   2.54078
    R9        2.82521  -0.01193   0.00000  -0.02192  -0.02192   2.80328
   R10        2.65160  -0.01868   0.00000  -0.02695  -0.02696   2.62464
   R11        2.04497   0.00683   0.00000   0.01172   0.01172   2.05669
   R12        2.84125   0.00184   0.00000   0.00302   0.00300   2.84424
   R13        2.56736   0.00210   0.00000   0.00257   0.00252   2.56988
   R14        2.86386   0.00260   0.00000   0.00539   0.00539   2.86925
   R15        2.61853  -0.02903   0.00000  -0.03873  -0.03873   2.57980
   R16        2.61700  -0.03786   0.00000  -0.05037  -0.05037   2.56663
   R17        2.85184  -0.00031   0.00000  -0.00022  -0.00023   2.85161
   R18        2.81826  -0.02244   0.00000  -0.04082  -0.04082   2.77744
   R19        2.87171  -0.00018   0.00000  -0.00065  -0.00059   2.87112
   R20        2.62647  -0.03937   0.00000  -0.05323  -0.05323   2.57324
   R21        2.61532  -0.04251   0.00000  -0.05640  -0.05640   2.55892
   R22        2.60431  -0.03095   0.00000  -0.04029  -0.04029   2.56402
   R23        2.61761  -0.03230   0.00000  -0.04301  -0.04301   2.57459
   R24        2.79196  -0.07691   0.00000  -0.13895  -0.13894   2.65303
   R25        2.82586  -0.01219   0.00000  -0.02242  -0.02242   2.80344
   R26        2.55192  -0.00777   0.00000  -0.01071  -0.01073   2.54119
   R27        2.76053  -0.00657   0.00000  -0.01116  -0.01114   2.74940
   R28        2.09658  -0.00588   0.00000  -0.01087  -0.01087   2.08571
   R29        2.09678  -0.00625   0.00000  -0.01156  -0.01156   2.08522
   R30        2.08836  -0.00868   0.00000  -0.01585  -0.01585   2.07251
   R31        2.09671  -0.00636   0.00000  -0.01175  -0.01175   2.08496
   R32        2.08581  -0.00832   0.00000  -0.01514  -0.01514   2.07067
   R33        2.09673  -0.00569   0.00000  -0.01051  -0.01051   2.08621
   R34        2.66033  -0.00242   0.00000  -0.00481  -0.00480   2.65553
   R35        2.04500   0.00682   0.00000   0.01171   0.01171   2.05671
   R36        2.60988   0.00291   0.00000   0.00813   0.00813   2.61801
   R37        2.64356  -0.00114   0.00000  -0.00095  -0.00095   2.64261
   R38        2.54251   0.00120   0.00000   0.00329   0.00327   2.54578
   R39        2.63371  -0.00670   0.00000  -0.00845  -0.00846   2.62525
   R40        2.65156  -0.01857   0.00000  -0.02681  -0.02681   2.62475
   R41        2.04499   0.00682   0.00000   0.01171   0.01171   2.05670
   R42        2.65484  -0.01771   0.00000  -0.02581  -0.02580   2.62904
   R43        2.04521   0.00690   0.00000   0.01184   0.01184   2.05705
   R44        2.03278   0.00964   0.00000   0.01625   0.01625   2.04904
   R45        2.65501  -0.01753   0.00000  -0.02558  -0.02557   2.62945
   R46        2.03246   0.00961   0.00000   0.01619   0.01619   2.04865
   R47        2.66041  -0.00240   0.00000  -0.00479  -0.00479   2.65562
   R48        2.04523   0.00693   0.00000   0.01189   0.01189   2.05712
   R49        2.04499   0.00684   0.00000   0.01174   0.01174   2.05673
    A1        1.79097   0.01353   0.00000   0.02629   0.02633   1.81730
    A2        2.23687  -0.00522   0.00000  -0.00957  -0.00959   2.22729
    A3        2.25442  -0.00833   0.00000  -0.01676  -0.01678   2.23765
    A4        1.85817  -0.00572   0.00000  -0.00992  -0.00986   1.84831
    A5        2.31605   0.01497   0.00000   0.02933   0.02930   2.34535
    A6        2.10869  -0.00925   0.00000  -0.01944  -0.01946   2.08922
    A7        1.96712  -0.01740   0.00000  -0.03355  -0.03356   1.93356
    A8        2.12244   0.01022   0.00000   0.02366   0.02365   2.14609
    A9        2.19362   0.00718   0.00000   0.00989   0.00991   2.20353
   A10        1.88594   0.00000   0.00000   0.00224   0.00214   1.88808
   A11        1.91957   0.00970   0.00000   0.01566   0.01563   1.93520
   A12        2.24772   0.01148   0.00000   0.02947   0.02947   2.27719
   A13        2.11060  -0.02122   0.00000  -0.04566  -0.04564   2.06496
   A14        2.06631  -0.00839   0.00000  -0.01961  -0.01962   2.04669
   A15        2.10849   0.00343   0.00000   0.00738   0.00739   2.11588
   A16        2.10838   0.00496   0.00000   0.01222   0.01223   2.12061
   A17        2.14960  -0.01424   0.00000  -0.03187  -0.03191   2.11769
   A18        2.22237   0.01452   0.00000   0.03403   0.03404   2.25641
   A19        1.90902  -0.00024   0.00000  -0.00139  -0.00142   1.90759
   A20        1.77097   0.00111   0.00000   0.00912   0.00907   1.78005
   A21        1.90934   0.00395   0.00000   0.01626   0.01626   1.92561
   A22        1.98406   0.00209   0.00000   0.00928   0.00916   1.99322
   A23        1.92351   0.00005   0.00000  -0.00193  -0.00221   1.92130
   A24        1.93327   0.00131   0.00000   0.00472   0.00467   1.93795
   A25        1.93625  -0.00763   0.00000  -0.03337  -0.03337   1.90287
   A26        1.91969  -0.00117   0.00000  -0.00345  -0.00346   1.91623
   A27        2.20091   0.01367   0.00000   0.03258   0.03257   2.23349
   A28        2.14765  -0.01265   0.00000  -0.02955  -0.02951   2.11814
   A29        1.79718  -0.00160   0.00000  -0.00681  -0.00686   1.79032
   A30        1.88948  -0.00008   0.00000   0.00044   0.00049   1.88996
   A31        1.98838   0.00202   0.00000   0.00762   0.00760   1.99597
   A32        1.89171  -0.00001   0.00000   0.00007   0.00011   1.89182
   A33        1.98692   0.00183   0.00000   0.00748   0.00746   1.99438
   A34        1.90456  -0.00220   0.00000  -0.00887  -0.00887   1.89569
   A35        1.77178   0.00345   0.00000   0.01482   0.01472   1.78651
   A36        2.01917  -0.00043   0.00000   0.00263   0.00236   2.02153
   A37        1.89461   0.00385   0.00000   0.01445   0.01462   1.90922
   A38        1.91457   0.00298   0.00000   0.01297   0.01284   1.92741
   A39        1.94927  -0.00423   0.00000  -0.01747  -0.01759   1.93168
   A40        1.91157  -0.00523   0.00000  -0.02541  -0.02541   1.88616
   A41        2.23927   0.01051   0.00000   0.02745   0.02745   2.26673
   A42        1.92029   0.01039   0.00000   0.01703   0.01702   1.93731
   A43        2.12025  -0.02089   0.00000  -0.04458  -0.04458   2.07567
   A44        2.22275  -0.01067   0.00000  -0.02207  -0.02209   2.20066
   A45        2.26293  -0.00225   0.00000  -0.00261  -0.00263   2.26030
   A46        1.79492   0.01290   0.00000   0.02466   0.02469   1.81961
   A47        1.90049   0.00170   0.00000   0.00634   0.00633   1.90682
   A48        1.91345   0.00537   0.00000   0.01633   0.01634   1.92979
   A49        1.95671  -0.00633   0.00000  -0.02037  -0.02032   1.93639
   A50        1.90303  -0.00306   0.00000  -0.00910  -0.00917   1.89387
   A51        1.87219   0.00309   0.00000   0.01108   0.01112   1.88330
   A52        1.91685  -0.00081   0.00000  -0.00434  -0.00428   1.91257
   A53        1.91786   0.00580   0.00000   0.01717   0.01718   1.93504
   A54        1.95789  -0.00566   0.00000  -0.01816  -0.01812   1.93977
   A55        1.89676   0.00054   0.00000   0.00308   0.00307   1.89983
   A56        1.92920  -0.00186   0.00000  -0.00832  -0.00827   1.92093
   A57        1.90072  -0.00286   0.00000  -0.00868  -0.00872   1.89200
   A58        1.85954   0.00399   0.00000   0.01495   0.01498   1.87451
   A59        2.09934   0.00374   0.00000   0.00724   0.00725   2.10659
   A60        2.09161  -0.00282   0.00000  -0.00664  -0.00665   2.08496
   A61        2.09224  -0.00092   0.00000  -0.00060  -0.00061   2.09164
   A62        1.85609  -0.00547   0.00000  -0.00938  -0.00935   1.84674
   A63        2.31742   0.01495   0.00000   0.02924   0.02922   2.34664
   A64        2.10885  -0.00949   0.00000  -0.02003  -0.02004   2.08880
   A65        1.96771  -0.01726   0.00000  -0.03318  -0.03319   1.93452
   A66        2.12208   0.01021   0.00000   0.02366   0.02365   2.14573
   A67        2.19339   0.00705   0.00000   0.00953   0.00954   2.20293
   A68        1.88516  -0.00056   0.00000   0.00084   0.00078   1.88594
   A69        2.06627  -0.00829   0.00000  -0.01935  -0.01936   2.04690
   A70        2.10850   0.00339   0.00000   0.00728   0.00729   2.11578
   A71        2.10842   0.00490   0.00000   0.01207   0.01208   2.12050
   A72        2.10261   0.00555   0.00000   0.01166   0.01168   2.11430
   A73        2.09009  -0.00234   0.00000  -0.00446  -0.00447   2.08562
   A74        2.09048  -0.00321   0.00000  -0.00720  -0.00721   2.08326
   A75        2.06697  -0.00188   0.00000  -0.00353  -0.00352   2.06345
   A76        2.13500  -0.00122   0.00000  -0.00508  -0.00509   2.12991
   A77        2.08122   0.00310   0.00000   0.00862   0.00861   2.08983
   A78        2.06667  -0.00161   0.00000  -0.00284  -0.00283   2.06384
   A79        2.13590  -0.00229   0.00000  -0.00838  -0.00839   2.12752
   A80        2.08046   0.00391   0.00000   0.01128   0.01127   2.09173
   A81        2.10282   0.00544   0.00000   0.01134   0.01135   2.11418
   A82        2.09047  -0.00312   0.00000  -0.00693  -0.00694   2.08352
   A83        2.08987  -0.00232   0.00000  -0.00440  -0.00441   2.08546
   A84        2.09937   0.00374   0.00000   0.00721   0.00722   2.10659
   A85        2.09153  -0.00283   0.00000  -0.00665  -0.00666   2.08487
   A86        2.09224  -0.00091   0.00000  -0.00055  -0.00055   2.09169
    D1        0.05503  -0.00046   0.00000  -0.00424  -0.00426   0.05078
    D2       -3.11231  -0.00061   0.00000  -0.00599  -0.00604  -3.11835
    D3       -3.12952  -0.00089   0.00000  -0.00528  -0.00530  -3.13481
    D4       -0.01368  -0.00104   0.00000  -0.00703  -0.00708  -0.02076
    D5       -0.07395   0.00086   0.00000   0.00814   0.00816  -0.06579
    D6        2.95630  -0.00096   0.00000  -0.00060  -0.00067   2.95563
    D7        3.11120   0.00117   0.00000   0.00892   0.00895   3.12015
    D8       -0.14173  -0.00065   0.00000   0.00018   0.00012  -0.14161
    D9       -0.44419  -0.00667   0.00000  -0.06405  -0.06409  -0.50827
   D10        2.61838  -0.00596   0.00000  -0.05043  -0.05041   2.56796
   D11        2.64333  -0.00668   0.00000  -0.06430  -0.06431   2.57901
   D12       -0.57730  -0.00597   0.00000  -0.05068  -0.05064  -0.62794
   D13       -0.02080   0.00047   0.00000   0.00028   0.00026  -0.02053
   D14        3.12584   0.00046   0.00000   0.00059   0.00056   3.12640
   D15       -3.14035   0.00017   0.00000   0.00093   0.00088  -3.13947
   D16        0.00628   0.00016   0.00000   0.00124   0.00118   0.00747
   D17       -3.12038  -0.00019   0.00000  -0.00056  -0.00049  -3.12088
   D18        0.01789  -0.00011   0.00000  -0.00011  -0.00007   0.01782
   D19       -0.00755  -0.00025   0.00000  -0.00227  -0.00223  -0.00977
   D20        3.13072  -0.00017   0.00000  -0.00182  -0.00180   3.12893
   D21       -0.02752   0.00136   0.00000   0.00733   0.00715  -0.02037
   D22        3.10879   0.00137   0.00000   0.00705   0.00687   3.11566
   D23       -0.00152   0.00005   0.00000   0.00064   0.00067  -0.00085
   D24        3.13891  -0.00009   0.00000  -0.00060  -0.00059   3.13832
   D25       -3.13738   0.00011   0.00000   0.00110   0.00114  -3.13624
   D26        0.00304  -0.00003   0.00000  -0.00014  -0.00012   0.00292
   D27        0.06445  -0.00100   0.00000  -0.00895  -0.00901   0.05545
   D28       -2.97600  -0.00158   0.00000  -0.00620  -0.00637  -2.98237
   D29        2.10688  -0.00148   0.00000  -0.00747  -0.00750   2.09938
   D30       -0.04661   0.00068   0.00000   0.00353   0.00354  -0.04306
   D31       -2.09809  -0.00122   0.00000  -0.00607  -0.00604  -2.10412
   D32       -1.15674  -0.00148   0.00000  -0.01300  -0.01305  -1.16978
   D33        2.97296   0.00067   0.00000  -0.00201  -0.00200   2.97095
   D34        0.92148  -0.00122   0.00000  -0.01161  -0.01158   0.90990
   D35       -0.00174  -0.00018   0.00000  -0.00143  -0.00143  -0.00318
   D36        3.14136  -0.00018   0.00000  -0.00153  -0.00154   3.13982
   D37        3.14102  -0.00004   0.00000  -0.00018  -0.00017   3.14085
   D38        0.00094  -0.00004   0.00000  -0.00029  -0.00027   0.00066
   D39       -2.76182   0.00174   0.00000   0.01338   0.01312  -2.74870
   D40        1.48924  -0.00045   0.00000   0.00454   0.00429   1.49353
   D41       -0.68575   0.00498   0.00000   0.02900   0.02888  -0.65687
   D42        0.44637   0.00039   0.00000   0.00015   0.00011   0.44648
   D43       -1.58575  -0.00180   0.00000  -0.00869  -0.00872  -1.59447
   D44        2.52243   0.00363   0.00000   0.01576   0.01587   2.53831
   D45       -3.13014  -0.00199   0.00000  -0.02153  -0.02181   3.13124
   D46       -0.16989  -0.00449   0.00000  -0.02791  -0.02815  -0.19804
   D47       -0.05867  -0.00201   0.00000  -0.01089  -0.01083  -0.06950
   D48        2.90159  -0.00451   0.00000  -0.01726  -0.01717   2.88441
   D49       -0.64572   0.00197   0.00000   0.01408   0.01405  -0.63167
   D50        1.35505   0.00117   0.00000   0.01115   0.01116   1.36621
   D51       -2.80606  -0.00036   0.00000   0.00516   0.00519  -2.80087
   D52        1.37601   0.00705   0.00000   0.03645   0.03638   1.41239
   D53       -2.90641   0.00626   0.00000   0.03352   0.03350  -2.87292
   D54       -0.78434   0.00473   0.00000   0.02753   0.02752  -0.75682
   D55       -2.75775  -0.00171   0.00000  -0.00408  -0.00415  -2.76190
   D56       -0.75699  -0.00250   0.00000  -0.00701  -0.00703  -0.76402
   D57        1.36509  -0.00403   0.00000  -0.01300  -0.01301   1.35208
   D58       -0.35255   0.00228   0.00000   0.01622   0.01629  -0.33626
   D59       -2.42367  -0.00341   0.00000  -0.01062  -0.01055  -2.43422
   D60        1.70317   0.00074   0.00000   0.00956   0.00974   1.71291
   D61        2.96377   0.00147   0.00000   0.01477   0.01468   2.97845
   D62        0.89265  -0.00422   0.00000  -0.01207  -0.01216   0.88049
   D63       -1.26369  -0.00006   0.00000   0.00811   0.00813  -1.25556
   D64       -0.73681  -0.00516   0.00000  -0.05145  -0.05145  -0.78825
   D65        2.49554  -0.00554   0.00000  -0.05210  -0.05210   2.44344
   D66        2.20118  -0.00636   0.00000  -0.05492  -0.05492   2.14626
   D67       -0.84966  -0.00674   0.00000  -0.05557  -0.05557  -0.90523
   D68        0.61156  -0.00238   0.00000  -0.01862  -0.01863   0.59293
   D69        2.75618   0.00046   0.00000  -0.00115  -0.00103   2.75515
   D70       -1.40424  -0.00692   0.00000  -0.03601  -0.03589  -1.44013
   D71       -1.38759  -0.00154   0.00000  -0.01594  -0.01601  -1.40360
   D72        0.75702   0.00131   0.00000   0.00154   0.00159   0.75862
   D73        2.87979  -0.00607   0.00000  -0.03332  -0.03327   2.84652
   D74        2.77287   0.00007   0.00000  -0.00961  -0.00968   2.76319
   D75       -1.36570   0.00291   0.00000   0.00787   0.00792  -1.35778
   D76        0.75707  -0.00447   0.00000  -0.02699  -0.02694   0.73013
   D77       -0.04970  -0.00130   0.00000  -0.00579  -0.00579  -0.05549
   D78        3.02027  -0.00134   0.00000  -0.00584  -0.00585   3.01442
   D79       -3.10298  -0.00021   0.00000  -0.00191  -0.00191  -3.10489
   D80       -0.03302  -0.00025   0.00000  -0.00195  -0.00197  -0.03499
   D81       -2.09001  -0.00106   0.00000  -0.00640  -0.00635  -2.09636
   D82        2.11250  -0.00153   0.00000  -0.00881  -0.00885   2.10365
   D83       -0.02120   0.00001   0.00000  -0.00099  -0.00097  -0.02217
   D84        0.95427  -0.00064   0.00000  -0.00742  -0.00739   0.94688
   D85       -1.12641  -0.00112   0.00000  -0.00983  -0.00989  -1.13629
   D86        3.02308   0.00043   0.00000  -0.00200  -0.00200   3.02107
   D87        0.03001   0.00000   0.00000  -0.00043  -0.00045   0.02956
   D88       -3.03034  -0.00071   0.00000  -0.00084  -0.00088  -3.03122
   D89        3.09093  -0.00014   0.00000   0.00237   0.00240   3.09334
   D90       -0.09556  -0.00085   0.00000  -0.00299  -0.00301  -0.09858
   D91        0.02329   0.00037   0.00000   0.00350   0.00354   0.02683
   D92        3.11999  -0.00034   0.00000  -0.00185  -0.00188   3.11811
   D93        0.00030   0.00005   0.00000   0.00030   0.00029   0.00059
   D94       -3.13813   0.00003   0.00000   0.00021   0.00022  -3.13791
   D95        3.14038   0.00006   0.00000   0.00039   0.00039   3.14077
   D96        0.00194   0.00003   0.00000   0.00031   0.00032   0.00227
   D97       -0.00705  -0.00019   0.00000  -0.00371  -0.00362  -0.01067
   D98        3.12909   0.00001   0.00000  -0.00288  -0.00280   3.12629
   D99       -3.11027  -0.00033   0.00000  -0.00064  -0.00066  -3.11092
   D100       0.02587  -0.00013   0.00000   0.00020   0.00016   0.02604
   D101      -3.11752   0.00072   0.00000   0.00500   0.00505  -3.11247
   D102       0.00527   0.00115   0.00000   0.00869   0.00871   0.01398
   D103      -0.02611   0.00013   0.00000  -0.00052  -0.00050  -0.02661
   D104       3.09668   0.00056   0.00000   0.00317   0.00315   3.09984
   D105      -0.01448   0.00060   0.00000   0.00350   0.00347  -0.01101
   D106       3.13283   0.00037   0.00000   0.00258   0.00257   3.13541
   D107      -0.00815   0.00012   0.00000   0.00055   0.00058  -0.00757
   D108       3.13750  -0.00009   0.00000  -0.00075  -0.00074   3.13676
   D109       3.12725   0.00028   0.00000   0.00137   0.00140   3.12865
   D110      -0.01028   0.00006   0.00000   0.00006   0.00008  -0.01021
   D111      -0.00839  -0.00015   0.00000  -0.00100  -0.00100  -0.00939
   D112      -3.13928  -0.00026   0.00000  -0.00187  -0.00188  -3.14116
   D113       3.12915   0.00006   0.00000   0.00030   0.00031   3.12946
   D114      -0.00174  -0.00005   0.00000  -0.00058  -0.00057  -0.00231
   D115       0.00429   0.00020   0.00000   0.00163   0.00165   0.00594
   D116      -3.13409   0.00013   0.00000   0.00122   0.00126  -3.13283
   D117      -3.14046   0.00022   0.00000   0.00172   0.00172  -3.13874
   D118       0.00435   0.00016   0.00000   0.00131   0.00133   0.00568
   D119       0.00959   0.00014   0.00000   0.00070   0.00072   0.01031
   D120      -3.13999   0.00024   0.00000   0.00186   0.00186  -3.13813
   D121      -3.11381  -0.00021   0.00000  -0.00265  -0.00265  -3.11645
   D122       0.01979  -0.00011   0.00000  -0.00150  -0.00150   0.01829
   D123       0.00752   0.00004   0.00000   0.00042   0.00041   0.00793
   D124       3.13840   0.00014   0.00000   0.00126   0.00126   3.13966
   D125      -3.12608  -0.00005   0.00000  -0.00072  -0.00072  -3.12680
   D126       0.00480   0.00005   0.00000   0.00012   0.00013   0.00493
         Item               Value     Threshold  Converged?
 Maximum Force            0.076912     0.000450     NO 
 RMS     Force            0.010567     0.000300     NO 
 Maximum Displacement     0.409219     0.001800     NO 
 RMS     Displacement     0.090196     0.001200     NO 
 Predicted change in Energy=-3.888390D-02
 Lowest energy point so far.  Saving SCF results.
 GradGradGradGradGradGradGradGradGradGradGradGradGradGradGradGradGradGrad

 Leave Link  103 at Fri Jun  4 11:15:07 2021, MaxMem=   536870912 cpu:         3.4
 (Enter /pbs_home/pkowalski/g09d01/g09/l202.exe)
                          Input orientation:                          
 ---------------------------------------------------------------------
 Center     Atomic      Atomic             Coordinates (Angstroms)
 Number     Number       Type             X           Y           Z
 ---------------------------------------------------------------------
      1          6           0       -1.820451   -0.267386   -0.664910
      2          6           0       -3.098227    0.307864   -1.060543
      3          6           0       -3.898711   -0.761112   -1.425404
      4          8           0       -3.225221   -1.922285   -1.314556
      5          6           0       -1.975129   -1.644682   -0.904740
      6          6           0       -5.212946   -0.610997   -1.849681
      7          6           0       -0.627190    0.443180   -0.184923
      8          6           0       -0.327327    1.852371   -0.620374
      9          6           0        0.310472    0.041574    0.714457
     10          6           0        1.170294    1.942594   -0.387246
     11          6           0        1.359487    1.114726    0.872600
     12          9           0       -0.980852    2.745122    0.179372
     13          9           0       -0.635320    2.111810   -1.917504
     14          9           0        1.801550    1.310974   -1.415251
     15          9           0        1.646670    3.207088   -0.299091
     16          9           0        2.641207    0.679315    0.965235
     17          9           0        1.084027    1.856602    1.981618
     18          6           0       -0.836454   -1.507948    2.401344
     19          6           0        0.260219   -1.117766    1.616448
     20          6           0       -2.157437   -0.856978    2.580417
     21          1           0       -2.297214   -0.604280    3.645680
     22          1           0       -2.969799   -1.537188    2.272210
     23          1           0       -2.217733    0.073179    2.002507
     24          6           0       -0.975052   -2.740320   -0.904837
     25          1           0       -1.231614   -3.506733   -0.153782
     26          1           0        0.033616   -2.354708   -0.718935
     27          1           0       -0.968025   -3.216809   -1.900666
     28          6           0       -5.721859    0.680337   -1.899748
     29          6           0        1.315224   -2.048622    1.986935
     30          6           0        0.749895   -2.911130    2.912020
     31          8           0       -0.536212   -2.586095    3.146852
     32          6           0        1.449908   -3.961994    3.491334
     33          6           0       -4.928080    1.779141   -1.529255
     34          6           0       -3.614694    1.607031   -1.103919
     35          1           0       -3.025218    2.470223   -0.815596
     36          1           0       -6.747102    0.839248   -2.228631
     37          1           0       -5.347909    2.782529   -1.572681
     38          1           0       -5.816255   -1.471408   -2.132913
     39          6           0        2.638884   -2.241419    1.579127
     40          6           0        3.358023   -3.287253    2.149380
     41          6           0        2.771217   -4.138456    3.101202
     42          1           0        4.390911   -3.451991    1.847698
     43          1           0        3.352604   -4.951194    3.532491
     44          1           0        0.979133   -4.620331    4.218994
     45          1           0        3.104847   -1.611867    0.829588
 ---------------------------------------------------------------------
                    Distance matrix (angstroms):
                    1          2          3          4          5
     1  C    0.000000
     2  C    1.456074   0.000000
     3  C    2.267439   1.384416   0.000000
     4  O    2.265858   2.248158   1.346922   0.000000
     5  C    1.406552   2.257889   2.179898   1.344523   0.000000
     6  C    3.609817   2.437023   1.389158   2.440673   3.527730
     7  C    1.469409   2.625081   3.700265   3.690700   2.587324
     8  C    2.593216   3.202677   4.498127   4.809127   3.876273
     9  C    2.557136   3.852372   4.789628   4.524905   3.269439
    10  C    3.729030   4.620167   5.838031   5.926023   4.798962
    11  C    3.792911   4.925372   6.037238   5.918331   4.678988
    12  F    3.239281   3.458453   4.835585   5.390149   4.629716
    13  F    2.938384   3.170885   4.375564   4.831672   4.114853
    14  F    4.021582   5.013967   6.065197   5.977669   4.822844
    15  F    4.922064   5.612429   6.911327   7.146815   6.084728
    16  F    4.843553   6.097775   7.110591   6.810341   5.496210
    17  F    4.466701   5.398572   6.579354   6.611684   5.472521
    18  C    3.450965   4.516355   4.957740   4.436868   3.499353
    19  C    3.202644   4.525248   5.164955   4.624536   3.410397
    20  C    3.315618   3.936818   4.368962   4.176824   3.577713
    21  H    4.349942   4.860265   5.320272   5.215581   4.678942
    22  H    3.400011   3.811555   3.890697   3.616411   3.330756
    23  H    2.718259   3.195720   3.907980   3.999978   3.385556
    24  C    2.624437   3.718003   3.568758   2.429056   1.483434
    25  H    3.331869   4.342535   4.033468   2.798632   2.141025
    26  H    2.792382   4.124855   4.301377   3.340924   2.138625
    27  H    3.309504   4.203199   3.852952   2.667255   2.116060
    28  C    4.200475   2.779648   2.372055   3.653668   4.520369
    29  C    4.476331   5.858217   6.362928   5.615287   4.399019
    30  C    5.137168   6.399315   6.711584   5.885857   4.857706
    31  O    4.642759   5.713239   5.961752   5.251245   4.401379
    32  C    6.451336   7.722487   7.938998   7.008126   6.035419
    33  C    3.820042   2.394307   2.742858   4.079997   4.564263
    34  C    2.631630   1.398733   2.406682   3.556983   3.647120
    35  H    2.994774   2.177412   3.402408   4.425278   4.247714
    36  H    5.285996   3.867956   3.364470   4.567848   5.540246
    37  H    4.750683   3.383389   3.831352   5.167950   5.605532
    38  H    4.423930   3.421032   2.163808   2.754352   4.036420
    39  C    5.368256   6.810370   7.345656   6.546982   5.273974
    40  C    6.622418   8.056776   8.474707   7.563141   6.361462
    41  C    7.088879   8.458148   8.739826   7.769660   6.692853
    42  H    7.418620   8.870263   9.309772   8.387211   7.167199
    43  H    8.143508   9.506150   9.732373   8.714123   7.681587
    44  H    7.116060   8.293701   8.399176   7.454946   6.620785
    45  H    5.319748   6.762847   7.406659   6.690551   5.367972
                    6          7          8          9         10
     6  C    0.000000
     7  C    4.991179   0.000000
     8  C    5.607910   1.505109   0.000000
     9  C    6.124443   1.359920   2.338278   0.000000
    10  C    7.028890   2.349495   1.518340   2.359432   0.000000
    11  C    7.320233   2.348662   2.370324   1.509005   1.519333
    12  F    5.769854   2.357271   1.365172   3.043519   2.364854
    13  F    5.326626   2.405459   1.358203   3.479601   2.372881
    14  F    7.286004   2.857543   2.336035   2.893156   1.361699
    15  F    8.002277   3.580874   2.415605   3.582343   1.354123
    16  F    8.442533   3.472900   3.564043   2.429388   2.364035
    17  F    7.773015   3.101599   2.960118   2.344868   2.371993
    18  C    6.166800   3.246455   4.547717   2.561649   4.869242
    19  C    6.498184   2.543420   3.764345   1.469756   3.769461
    20  C    5.387245   3.417480   4.575471   3.221766   5.264829
    21  H    6.220975   4.308094   5.302340   3.976082   5.897006
    22  H    4.783254   3.930290   5.180619   3.959705   6.026770
    23  H    4.927347   2.729758   3.690347   2.837585   4.548006
    24  C    4.835958   3.282371   4.646857   3.466068   5.176881
    25  H    5.206953   3.996012   5.454855   3.965143   5.959769
    26  H    5.643185   2.924041   4.223684   2.805964   4.457450
    27  H    4.981185   4.056533   5.267468   4.369266   5.786388
    28  C    1.388900   5.380755   5.666695   6.605385   7.168174
    29  C    7.707359   3.833929   4.971295   2.645306   4.646240
    30  C    7.969936   4.768523   6.027367   3.706864   5.883922
    31  O    7.123075   4.503943   5.825427   3.679410   5.992582
    32  C    9.173290   6.102029   7.339723   5.003790   7.070059
    33  C    2.428287   4.699965   4.690240   5.957836   6.206534
    34  C    2.833764   3.335309   3.331785   4.600443   4.849983
    35  H    3.917831   3.202685   2.774612   4.400707   4.250199
    36  H    2.144865   6.464282   6.695253   7.688134   8.203245
    37  H    3.407487   5.448267   5.194066   6.690374   6.678152
    38  H    1.088352   5.864019   6.592694   6.923397   7.969607
    39  C    8.721595   4.581067   5.513195   3.373605   4.850706
    40  C    9.829361   5.936920   6.904279   4.735785   6.210630
    41  C   10.034993   6.583250   7.703318   5.405967   7.191064
    42  H   10.675951   6.669726   7.515943   5.489920   6.668501
    43  H   11.007894   7.665324   8.779332   6.490271   8.225031
    44  H    9.552246   6.900282   8.186707   5.870455   8.020347
    45  H    8.795789   4.379560   5.087549   3.248947   4.225799
                   11         12         13         14         15
    11  C    0.000000
    12  F    2.935293   0.000000
    13  F    3.571850   2.217513   0.000000
    14  F    2.338418   3.513029   2.613797   0.000000
    15  F    2.415226   2.710390   3.004392   2.205686   0.000000
    16  F    1.356823   4.243165   4.593240   2.602063   2.996207
    17  F    1.362416   2.881195   4.269008   3.514437   2.709615
    18  C    3.746683   4.800690   5.638755   5.428792   5.974096
    19  C    2.597253   4.304341   4.870418   4.179196   4.929087
    20  C    4.378700   4.486033   5.600164   6.028181   6.267331
    21  H    4.900655   4.996659   6.409997   6.788306   6.755885
    22  H    5.266334   5.164694   6.026498   6.668971   7.101516
    23  H    3.893329   3.463088   4.693243   5.419211   5.482002
    24  C    4.844661   5.591567   4.968308   4.937917   6.527788
    25  H    5.396772   6.265746   5.918979   5.831097   7.306233
    26  H    4.040778   5.276777   4.672669   4.128883   5.806186
    27  H    5.645397   6.314376   5.339022   5.329821   7.118155
    28  C    7.617091   5.573439   5.284156   7.565324   7.952471
    29  C    3.354172   5.614199   6.029798   4.806065   5.740928
    30  C    4.553938   6.515830   7.104439   6.136564   6.967642
    31  O    4.739406   6.117640   6.908533   6.439337   7.085228
    32  C    5.713057   7.865310   8.396118   7.211270   8.111829
    33  C    6.763420   4.408303   4.323099   6.746858   6.839566
    34  C    5.375079   3.143121   3.129440   5.433257   5.557867
    35  H    4.890094   2.290188   2.655988   5.000114   4.757761
    36  H    8.683911   6.533029   6.250607   8.600207   8.932256
    37  H    7.331448   4.705557   4.772552   7.301029   7.122248
    38  H    8.198322   6.819598   6.303011   8.141723   8.997026
    39  C    3.660566   6.318813   6.472824   4.720903   5.847942
    40  C    5.000172   7.687413   7.850874   6.022698   7.148440
    41  C    5.878399   8.366527   8.709635   7.143871   8.172125
    42  H    5.567338   8.369192   8.390211   6.327516   7.515511
    43  H    6.916857   9.447515   9.772001   8.130231   9.173265
    44  H    6.650856   8.626122   9.251204   8.222011   9.062405
    45  H    3.237659   6.008251   5.949886   3.909077   5.159702
                   16         17         18         19         20
    16  F    0.000000
    17  F    2.200874   0.000000
    18  C    4.352086   3.896744   0.000000
    19  C    3.053307   3.107873   1.403921   0.000000
    20  C    5.291124   4.269563   1.483518   2.615781   0.000000
    21  H    5.763715   4.500871   2.121040   3.304832   1.103712
    22  H    6.172881   5.294880   2.137450   3.322492   1.103453
    23  H    5.005260   3.752685   2.137046   2.776263   1.096726
    24  C    5.316804   5.805439   3.531117   3.242755   4.134248
    25  H    5.811536   6.219927   3.268021   3.326627   3.918443
    26  H    4.340652   5.111896   3.348159   2.652431   4.234340
    27  H    6.034876   6.709884   4.630854   4.276056   5.202270
    28  C    8.840192   7.922669   6.866962   7.168129   5.927927
    29  C    3.200584   3.912065   2.256941   1.454919   3.719088
    30  C    4.500926   4.869144   2.178580   2.265931   3.575204
    31  O    5.051568   4.870369   1.344740   2.265486   2.437020
    32  C    5.416837   6.022389   3.526736   3.608350   4.846012
    33  C    8.045259   6.962589   6.557131   6.723538   5.613821
    34  C    6.654198   5.626793   5.450558   5.462588   4.665755
    35  H    6.203795   5.008675   5.564641   5.438989   4.832826
    36  H    9.917998   8.949177   7.866496   8.229039   6.860695
    37  H    8.642366   7.406765   7.386088   7.538829   6.377565
    38  H    9.260280   8.695913   6.734927   7.148868   5.998329
    39  C    2.984553   4.401517   3.645818   2.630976   5.091557
    40  C    4.201153   5.626584   4.563228   3.819303   6.042544
    41  C    5.271639   6.327780   4.519366   4.199307   5.943985
    42  H    4.572516   6.255764   5.604567   4.750231   7.081796
    43  H    6.228926   7.341507   5.539281   5.284812   6.930339
    44  H    6.437055   6.853284   4.035732   4.422447   5.165833
    45  H    2.341555   4.176262   4.244416   2.992523   5.597043
                   21         22         23         24         25
    21  H    0.000000
    22  H    1.791399   0.000000
    23  H    1.779125   1.797672   0.000000
    24  C    5.197884   3.939565   4.232339   0.000000
    25  H    4.898536   3.575729   4.293925   1.103312   0.000000
    26  H    5.248489   4.316920   4.285961   1.095750   1.802046
    27  H    6.273278   4.923527   5.255526   1.103977   1.790290
    28  C    6.643058   5.467768   5.279691   5.934890   6.382966
    29  C    4.229335   4.324855   4.121173   3.753153   3.632512
    30  C    3.891618   4.016616   4.305825   4.192019   3.698685
    31  O    2.697693   2.790619   3.347951   4.078302   3.496476
    32  C    5.033784   5.186498   5.652505   5.167131   4.548043
    33  C    6.275516   5.411472   4.767560   6.036709   6.595168
    34  C    5.402254   4.658352   3.735517   5.089873   5.721225
    35  H    5.466767   5.059343   3.786761   5.600081   6.275270
    36  H    7.509514   6.338219   6.245364   6.919703   7.322100
    37  H    6.928817   6.252883   5.469968   7.075999   7.649312
    38  H    6.821122   5.245164   5.695333   5.153208   5.392442
    39  C    5.596063   5.695053   5.396604   4.413560   4.425466
    40  C    6.435757   6.566518   6.511768   5.329439   5.139796
    41  C    6.202891   6.357130   6.620773   5.660183   5.197755
    42  H    7.488205   7.617528   7.491660   6.072601   5.968392
    43  H    7.129440   7.294966   7.655967   6.580764   6.057238
    44  H    5.214576   5.374923   6.096048   5.797148   5.024806
    45  H    6.174777   6.244042   5.704820   4.574628   4.833470
                   26         27         28         29         30
    26  H    0.000000
    27  H    1.772848   0.000000
    28  C    6.612965   6.147087   0.000000
    29  C    3.009641   4.657395   8.489644   0.000000
    30  C    3.742526   5.119242   8.828100   1.385389   0.000000
    31  O    3.914403   5.105066   7.939061   2.249911   1.347169
    32  C    4.723941   5.956121  10.101942   2.437694   1.389222
    33  C    6.508744   6.385882   1.405247   8.123681   8.600172
    34  C    5.399422   5.559594   2.435621   6.871773   7.455950
    35  H    5.713648   6.144245   3.413349   6.863933   7.556822
    36  H    7.645827   7.068018   1.088366   9.545254   9.833442
    37  H    7.488718   7.435254   2.160098   8.967063   9.471722
    38  H    6.082807   5.158070   2.166399   8.256168   8.404670
    39  C    3.475823   5.105893   9.515316   1.398410   2.406947
    40  C    4.488714   5.926427  10.704273   2.394498   2.743250
    41  C    5.026894   6.312690  10.970990   2.780093   2.372312
    42  H    5.174713   6.543985  11.549355   3.383590   3.831750
    43  H    5.985987   7.155077  11.982038   3.868409   3.364660
    44  H    5.514543   6.573548  10.509014   3.421802   2.163815
    45  H    3.518835   5.159304   9.519150   2.175536   3.401530
                   31         32         33         34         35
    31  O    0.000000
    32  C    2.440581   0.000000
    33  C    7.759495   9.942116   0.000000
    34  C    6.717768   8.819330   1.391228   0.000000
    35  H    6.889302   8.941466   2.146575   1.084303   0.000000
    36  H    8.899659  11.088773   2.163647   3.415618   4.302228
    37  H    8.616759  10.832504   1.088545   2.146058   2.462845
    38  H    7.549656   9.520100   3.423350   3.922052   5.006163
    39  C    3.557779   2.833827   9.115145   7.817706   7.747019
    40  C    4.080642   2.428378  10.385576   9.119032   9.093150
    41  C    3.653902   1.388957  10.758172   9.564180   9.623648
    42  H    5.168570   3.407512  11.207682   9.919448   9.857217
    43  H    4.567855   2.144869  11.810521  10.632490  10.707936
    44  H    2.753883   1.088359  10.435073   9.392373   9.573811
    45  H    4.424493   3.917500   9.032773   7.697531   7.546376
                   36         37         38         39         40
    36  H    0.000000
    37  H    2.482812   0.000000
    38  H    2.492944   4.316155   0.000000
    39  C   10.587079   9.948005   9.266150   0.000000
    40  C   11.760465  11.246743  10.286044   1.391445   0.000000
    41  C   11.990957  11.647550  10.404508   2.435770   1.405295
    42  H   12.612950  12.058725  11.133472   2.146443   1.088580
    43  H   12.989372  12.711104  11.325797   3.415832   2.163730
    44  H   11.448736  11.330370   9.820373   3.922102   3.423378
    45  H   10.602904   9.825004   9.401181   1.084097   2.147758
                   41         42         43         44         45
    41  C    0.000000
    42  H    2.160073   0.000000
    43  H    1.088376   2.482784   0.000000
    44  H    2.166386   4.316050   2.492814   0.000000
    45  H    3.413970   2.465069   4.303274   5.005755   0.000000
 Stoichiometry    C23H14F6O2
 Framework group  C1[X(C23H14F6O2)]
 Deg. of freedom   129
 Full point group                 C1      NOp   1
 RotChk:  IX=0 Diff= 1.93D-02
 Largest Abelian subgroup         C1      NOp   1
 Largest concise Abelian subgroup C1      NOp   1
                         Standard orientation:                         
 ---------------------------------------------------------------------
 Center     Atomic      Atomic             Coordinates (Angstroms)
 Number     Number       Type             X           Y           Z
 ---------------------------------------------------------------------
      1          6           0       -1.499710   -0.560056   -0.438117
      2          6           0       -2.901808   -0.756047   -0.097733
      3          6           0       -3.234603   -2.013989   -0.570423
      4          8           0       -2.182103   -2.587614   -1.184749
      5          6           0       -1.154631   -1.720978   -1.153358
      6          6           0       -4.498589   -2.569291   -0.416347
      7          6           0       -0.662341    0.612563   -0.150121
      8          6           0       -1.256566    1.991173   -0.042036
      9          6           0        0.668441    0.674114    0.123035
     10          6           0       -0.054509    2.875569   -0.321780
     11          6           0        1.080149    2.109931    0.337556
     12          9           0       -1.716111    2.211597    1.224426
     13          9           0       -2.258498    2.236498   -0.925588
     14          9           0        0.161391    2.890414   -1.666172
     15          9           0       -0.188288    4.152474    0.108646
     16          9           0        2.271475    2.470248   -0.202705
     17          9           0        1.125286    2.372756    1.673619
     18          6           0        1.325984   -1.501323    1.305049
     19          6           0        1.581679   -0.436901    0.426060
     20          6           0        0.152537   -1.753948    2.176845
     21          1           0        0.484094   -1.802063    3.228480
     22          1           0       -0.324881   -2.713906    1.915769
     23          1           0       -0.581171   -0.943285    2.091380
     24          6           0        0.058084   -2.038456   -1.946520
     25          1           0        0.573496   -2.924708   -1.538839
     26          1           0        0.744867   -1.185190   -1.977104
     27          1           0       -0.242704   -2.257602   -2.985879
     28          6           0       -5.451979   -1.807089    0.246329
     29          6           0        2.954724   -0.650313   -0.005207
     30          6           0        3.368374   -1.817521    0.615938
     31          8           0        2.387488   -2.322596    1.389000
     32          6           0        4.632915   -2.363062    0.433564
     33          6           0       -5.133961   -0.529779    0.738328
     34          6           0       -3.860758    0.007109    0.576404
     35          1           0       -3.637852    0.991636    0.972298
     36          1           0       -6.454654   -2.206868    0.385468
     37          1           0       -5.895334    0.049363    1.257786
     38          1           0       -4.730434   -3.560244   -0.802054
     39          6           0        3.819527    0.010910   -0.882960
     40          6           0        5.091639   -0.518250   -1.077484
     41          6           0        5.498055   -1.692850   -0.421742
     42          1           0        5.780956   -0.016506   -1.754316
     43          1           0        6.497456   -2.089367   -0.590662
     44          1           0        4.930236   -3.279740    0.939355
     45          1           0        3.519635    0.905168   -1.417406
 ---------------------------------------------------------------------
 Rotational constants (GHZ):      0.2211307      0.1288427      0.0950093
 Leave Link  202 at Fri Jun  4 11:15:09 2021, MaxMem=   536870912 cpu:         0.0
 (Enter /pbs_home/pkowalski/g09d01/g09/l301.exe)
 Basis read from rwf:  (5D, 7F)
 No pseudopotential information found on rwf file.
 There are   535 symmetry adapted cartesian basis functions of A   symmetry.
 There are   504 symmetry adapted basis functions of A   symmetry.
   504 basis functions,   873 primitive gaussians,   535 cartesian basis functions
   111 alpha electrons      111 beta electrons
       nuclear repulsion energy      3305.4563467037 Hartrees.
 IExCor=32609 DFT=T Ex+Corr=LC-wPBE ExCW=0 ScaHFX=  1.000000
 ScaDFX=  1.000000  0.000000  1.000000  1.000000 ScalE2=  1.000000  1.000000
 IRadAn=      0 IRanWt=     -1 IRanGd=            0 ICorTp=0 IEmpDi=  4
  HFx wShort=  0.000000 wLong=  0.400000 cFull=  0.000000 cShort=  0.000000 cLong=  1.000000
  DFx wShort=  0.000000 wLong=  0.400000 cFull=  0.000000 cShort=  0.000000 cLong=  1.000000
 NAtoms=   45 NActive=   45 NUniq=   45 SFac= 1.00D+00 NAtFMM=   60 NAOKFM=F Big=F
 Integral buffers will be    131072 words long.
 Raffenetti 2 integral format.
 Two-electron integral symmetry is turned on.
 No density basis found on file   724.
 Leave Link  301 at Fri Jun  4 11:15:09 2021, MaxMem=   536870912 cpu:         0.5
 (Enter /pbs_home/pkowalski/g09d01/g09/l302.exe)
 NPDir=0 NMtPBC=     1 NCelOv=     1 NCel=       1 NClECP=     1 NCelD=      1
         NCelK=      1 NCelE2=     1 NClLst=     1 CellRange=     0.0.
 One-electron integrals computed using PRISM.
 NBasis=   504 RedAO= T EigKep=  2.39D-04  NBF=   504
 NBsUse=   504 1.00D-06 EigRej= -1.00D+00 NBFU=   504
 Precomputing XC quadrature grid using
 IXCGrd= 4 IRadAn=           0 IRanWt=          -1 IRanGd=           0 AccXCQ= 0.00D+00.
 Generated NRdTot=       0 NPtTot=           0 NUsed=           0 NTot=          32
 NSgBfM=   524   524   524   524   524 MxSgAt=    45 MxSgA2=    45.
 Leave Link  302 at Fri Jun  4 11:15:10 2021, MaxMem=   536870912 cpu:         9.8
 (Enter /pbs_home/pkowalski/g09d01/g09/l303.exe)
 DipDrv:  MaxL=1.
 Leave Link  303 at Fri Jun  4 11:15:11 2021, MaxMem=   536870912 cpu:         1.1
 (Enter /pbs_home/pkowalski/g09d01/g09/l401.exe)
 Initial guess from the checkpoint file:  "dae0097freq_open_lc-wpbe_air.chk"
 B after Tr=     0.000000    0.000000    0.000000
         Rot=    0.999989    0.002257   -0.003833   -0.001440 Ang=   0.54 deg.
 Guess basis will be translated and rotated to current coordinates.
 JPrj=2 DoOrth=T DoCkMO=T.
 Generating alternative initial guess.
 ExpMin= 1.22D-01 ExpMax= 2.89D+03 ExpMxC= 4.35D+02 IAcc=1 IRadAn=         1 AccDes= 0.00D+00
 Harris functional with IExCor=32609 and IRadAn=       1 diagonalized for initial guess.
 HarFok:  IExCor=32609 AccDes= 0.00D+00 IRadAn=         1 IDoV= 1 UseB2=F ITyADJ=14
 ICtDFT=  3500011 ScaDFX=  1.000000  1.000000  1.000000  1.000000
 FoFCou: FMM=F IPFlag=           0 FMFlag=      100000 FMFlg1=           0
         NFxFlg=           0 DoJE=T BraDBF=F KetDBF=T FulRan=T
         wScrn=  0.000000 ICntrl=     500 IOpCl=  0 I1Cent=   200000004 NGrid=           0
         NMat0=    1 NMatS0=      1 NMatT0=    0 NMatD0=    1 NMtDS0=    0 NMtDT0=    0
 Petite list used in FoFCou.
 Harris En= -1631.84385775036    
 Leave Link  401 at Fri Jun  4 11:15:15 2021, MaxMem=   536870912 cpu:        26.5
 (Enter /pbs_home/pkowalski/g09d01/g09/l502.exe)
 Closed shell SCF:
 Using DIIS extrapolation, IDIIS=  1040.
 Integral symmetry usage will be decided dynamically.
 IVT=      885537 IEndB=      885537 NGot=   536870912 MDV=   536288776
 LenX=   536288776 LenY=   536002016
 Requested convergence on RMS density matrix=1.00D-08 within 128 cycles.
 Requested convergence on MAX density matrix=1.00D-06.
 Requested convergence on             energy=1.00D-06.
 No special actions if energy rises.
 Fock matrices will be formed incrementally for  20 cycles.
 Integral accuracy reduced to 1.0D-05 until final iterations.

 Cycle   1  Pass 0  IDiag  1:
 FoFJK:  IHMeth= 1 ICntrl=       0 DoSepK=T KAlg= 0 I1Cent=   0 FoldK=F
 IRaf=         1 NMat=   1 IRICut=       1 DoRegI=T DoRafI=F ISym2E= 0.
 FoFCou: FMM=F IPFlag=           0 FMFlag=      100000 FMFlg1=           0
         NFxFlg=           0 DoJE=T BraDBF=F KetDBF=F FulRan=T
         wScrn=  0.000000 ICntrl=     500 IOpCl=  0 I1Cent=           0 NGrid=           0
         NMat0=    1 NMatS0=      1 NMatT0=    0 NMatD0=    1 NMtDS0=    0 NMtDT0=    0
 Symmetry not used in FoFCou.
 E= -1632.11496630856    
 DIIS: error= 4.51D-03 at cycle   1 NSaved=   1.
 NSaved= 1 IEnMin= 1 EnMin= -1632.11496630856     IErMin= 1 ErrMin= 4.51D-03
 ErrMax= 4.51D-03  0.00D+00 EMaxC= 1.00D-01 BMatC= 2.27D-02 BMatP= 2.27D-02
 IDIUse=3 WtCom= 9.55D-01 WtEn= 4.51D-02
 Coeff-Com:  0.100D+01
 Coeff-En:   0.100D+01
 Coeff:      0.100D+01
 Gap=     0.701 Goal=   None    Shift=    0.000
 GapD=    0.701 DampG=2.000 DampE=1.000 DampFc=2.0000 IDamp=-1.
 RMSDP=6.22D-04 MaxDP=2.16D-02              OVMax= 1.98D-02

 Cycle   2  Pass 0  IDiag  1:
 RMSU=  6.22D-04    CP:  1.00D+00
 E= -1632.14249636019     Delta-E=       -0.027530051628 Rises=F Damp=F
 DIIS: error= 1.37D-03 at cycle   2 NSaved=   2.
 NSaved= 2 IEnMin= 2 EnMin= -1632.14249636019     IErMin= 2 ErrMin= 1.37D-03
 ErrMax= 1.37D-03  0.00D+00 EMaxC= 1.00D-01 BMatC= 1.38D-03 BMatP= 2.27D-02
 IDIUse=3 WtCom= 9.86D-01 WtEn= 1.37D-02
 Coeff-Com: -0.664D-01 0.107D+01
 Coeff-En:   0.000D+00 0.100D+01
 Coeff:     -0.655D-01 0.107D+01
 Gap=     0.319 Goal=   None    Shift=    0.000
 RMSDP=1.66D-04 MaxDP=6.38D-03 DE=-2.75D-02 OVMax= 8.85D-03

 Cycle   3  Pass 0  IDiag  1:
 RMSU=  1.52D-04    CP:  1.00D+00  1.11D+00
 E= -1632.14481706532     Delta-E=       -0.002320705134 Rises=F Damp=F
 DIIS: error= 1.21D-03 at cycle   3 NSaved=   3.
 NSaved= 3 IEnMin= 3 EnMin= -1632.14481706532     IErMin= 3 ErrMin= 1.21D-03
 ErrMax= 1.21D-03  0.00D+00 EMaxC= 1.00D-01 BMatC= 7.38D-04 BMatP= 1.38D-03
 IDIUse=3 WtCom= 9.88D-01 WtEn= 1.21D-02
 Coeff-Com: -0.787D-01 0.453D+00 0.626D+00
 Coeff-En:   0.000D+00 0.000D+00 0.100D+01
 Coeff:     -0.778D-01 0.447D+00 0.631D+00
 Gap=     0.319 Goal=   None    Shift=    0.000
 RMSDP=7.48D-05 MaxDP=3.55D-03 DE=-2.32D-03 OVMax= 4.14D-03

 Cycle   4  Pass 0  IDiag  1:
 RMSU=  6.52D-05    CP:  1.00D+00  1.15D+00  8.14D-01
 E= -1632.14552060844     Delta-E=       -0.000703543114 Rises=F Damp=F
 DIIS: error= 4.13D-04 at cycle   4 NSaved=   4.
 NSaved= 4 IEnMin= 4 EnMin= -1632.14552060844     IErMin= 4 ErrMin= 4.13D-04
 ErrMax= 4.13D-04  0.00D+00 EMaxC= 1.00D-01 BMatC= 7.05D-05 BMatP= 7.38D-04
 IDIUse=3 WtCom= 9.96D-01 WtEn= 4.13D-03
 Coeff-Com: -0.113D-01-0.556D-01 0.179D+00 0.888D+00
 Coeff-En:   0.000D+00 0.000D+00 0.000D+00 0.100D+01
 Coeff:     -0.112D-01-0.554D-01 0.178D+00 0.889D+00
 Gap=     0.319 Goal=   None    Shift=    0.000
 RMSDP=3.10D-05 MaxDP=1.53D-03 DE=-7.04D-04 OVMax= 1.99D-03

 Cycle   5  Pass 0  IDiag  1:
 RMSU=  2.35D-05    CP:  1.00D+00  1.15D+00  9.41D-01  1.07D+00
 E= -1632.14562514346     Delta-E=       -0.000104535024 Rises=F Damp=F
 DIIS: error= 1.50D-04 at cycle   5 NSaved=   5.
 NSaved= 5 IEnMin= 5 EnMin= -1632.14562514346     IErMin= 5 ErrMin= 1.50D-04
 ErrMax= 1.50D-04  0.00D+00 EMaxC= 1.00D-01 BMatC= 1.17D-05 BMatP= 7.05D-05
 IDIUse=3 WtCom= 9.99D-01 WtEn= 1.50D-03
 Coeff-Com:  0.557D-02-0.812D-01-0.110D-01 0.352D+00 0.735D+00
 Coeff-En:   0.000D+00 0.000D+00 0.000D+00 0.000D+00 0.100D+01
 Coeff:      0.556D-02-0.811D-01-0.110D-01 0.352D+00 0.735D+00
 Gap=     0.319 Goal=   None    Shift=    0.000
 RMSDP=1.21D-05 MaxDP=4.08D-04 DE=-1.05D-04 OVMax= 7.32D-04

 Cycle   6  Pass 0  IDiag  1:
 RMSU=  8.73D-06    CP:  1.00D+00  1.15D+00  9.76D-01  1.17D+00  9.46D-01
 E= -1632.14564051075     Delta-E=       -0.000015367285 Rises=F Damp=F
 DIIS: error= 2.74D-05 at cycle   6 NSaved=   6.
 NSaved= 6 IEnMin= 6 EnMin= -1632.14564051075     IErMin= 6 ErrMin= 2.74D-05
 ErrMax= 2.74D-05  0.00D+00 EMaxC= 1.00D-01 BMatC= 8.82D-07 BMatP= 1.17D-05
 IDIUse=1 WtCom= 1.00D+00 WtEn= 0.00D+00
 Coeff-Com:  0.262D-02-0.189D-01-0.195D-01 0.264D-01 0.214D+00 0.796D+00
 Coeff:      0.262D-02-0.189D-01-0.195D-01 0.264D-01 0.214D+00 0.796D+00
 Gap=     0.319 Goal=   None    Shift=    0.000
 RMSDP=4.13D-06 MaxDP=1.81D-04 DE=-1.54D-05 OVMax= 4.36D-04

 Initial convergence to 1.0D-05 achieved.  Increase integral accuracy.
 Cycle   7  Pass 1  IDiag  1:
 E= -1632.14575583021     Delta-E=       -0.000115319459 Rises=F Damp=F
 DIIS: error= 1.69D-04 at cycle   1 NSaved=   1.
 NSaved= 1 IEnMin= 1 EnMin= -1632.14575583021     IErMin= 1 ErrMin= 1.69D-04
 ErrMax= 1.69D-04  0.00D+00 EMaxC= 1.00D-01 BMatC= 9.20D-06 BMatP= 9.20D-06
 IDIUse=3 WtCom= 9.98D-01 WtEn= 1.69D-03
 Coeff-Com:  0.100D+01
 Coeff-En:   0.100D+01
 Coeff:      0.100D+01
 Gap=     0.319 Goal=   None    Shift=    0.000
 RMSDP=4.13D-06 MaxDP=1.81D-04 DE=-1.15D-04 OVMax= 3.28D-04

 Cycle   8  Pass 1  IDiag  1:
 RMSU=  1.61D-04    CP:  1.00D+00
 E= -1632.14576460240     Delta-E=       -0.000008772198 Rises=F Damp=F
 DIIS: error= 1.23D-05 at cycle   2 NSaved=   2.
 NSaved= 2 IEnMin= 2 EnMin= -1632.14576460240     IErMin= 2 ErrMin= 1.23D-05
 ErrMax= 1.23D-05  0.00D+00 EMaxC= 1.00D-01 BMatC= 2.76D-07 BMatP= 9.20D-06
 IDIUse=1 WtCom= 1.00D+00 WtEn= 0.00D+00
 Coeff-Com:  0.940D-02 0.991D+00
 Coeff:      0.940D-02 0.991D+00
 Gap=     0.319 Goal=   None    Shift=    0.000
 RMSDP=9.20D-06 MaxDP=3.33D-04 DE=-8.77D-06 OVMax= 2.62D-04

 Cycle   9  Pass 1  IDiag  1:
 RMSU=  3.59D-06    CP:  1.00D+00  1.05D+00
 E= -1632.14576458507     Delta-E=        0.000000017334 Rises=F Damp=F
 DIIS: error= 1.80D-05 at cycle   3 NSaved=   3.
 NSaved= 3 IEnMin= 2 EnMin= -1632.14576460240     IErMin= 2 ErrMin= 1.23D-05
 ErrMax= 1.80D-05  0.00D+00 EMaxC= 1.00D-01 BMatC= 3.69D-07 BMatP= 2.76D-07
 IDIUse=1 WtCom= 1.00D+00 WtEn= 0.00D+00
 Coeff-Com: -0.252D-01 0.550D+00 0.475D+00
 Coeff:     -0.252D-01 0.550D+00 0.475D+00
 Gap=     0.319 Goal=   None    Shift=    0.000
 RMSDP=1.58D-06 MaxDP=5.64D-05 DE= 1.73D-08 OVMax= 1.12D-04

 Cycle  10  Pass 1  IDiag  1:
 RMSU=  1.17D-06    CP:  1.00D+00  1.06D+00  7.67D-01
 E= -1632.14576489065     Delta-E=       -0.000000305583 Rises=F Damp=F
 DIIS: error= 1.65D-06 at cycle   4 NSaved=   4.
 NSaved= 4 IEnMin= 4 EnMin= -1632.14576489065     IErMin= 4 ErrMin= 1.65D-06
 ErrMax= 1.65D-06  0.00D+00 EMaxC= 1.00D-01 BMatC= 2.68D-09 BMatP= 2.76D-07
 IDIUse=1 WtCom= 1.00D+00 WtEn= 0.00D+00
 Coeff-Com: -0.399D-02 0.464D-01 0.466D-01 0.911D+00
 Coeff:     -0.399D-02 0.464D-01 0.466D-01 0.911D+00
 Gap=     0.319 Goal=   None    Shift=    0.000
 RMSDP=3.54D-07 MaxDP=1.58D-05 DE=-3.06D-07 OVMax= 3.50D-05

 Cycle  11  Pass 1  IDiag  1:
 RMSU=  2.31D-07    CP:  1.00D+00  1.06D+00  8.09D-01  1.14D+00
 E= -1632.14576489766     Delta-E=       -0.000000007004 Rises=F Damp=F
 DIIS: error= 1.39D-06 at cycle   5 NSaved=   5.
 NSaved= 5 IEnMin= 5 EnMin= -1632.14576489766     IErMin= 5 ErrMin= 1.39D-06
 ErrMax= 1.39D-06  0.00D+00 EMaxC= 1.00D-01 BMatC= 1.12D-09 BMatP= 2.68D-09
 IDIUse=1 WtCom= 1.00D+00 WtEn= 0.00D+00
 Coeff-Com:  0.424D-02-0.106D+00-0.994D-01 0.321D+00 0.880D+00
 Coeff:      0.424D-02-0.106D+00-0.994D-01 0.321D+00 0.880D+00
 Gap=     0.319 Goal=   None    Shift=    0.000
 RMSDP=2.12D-07 MaxDP=6.44D-06 DE=-7.00D-09 OVMax= 2.55D-05

 Cycle  12  Pass 1  IDiag  1:
 RMSU=  1.37D-07    CP:  1.00D+00  1.06D+00  8.26D-01  1.25D+00  1.30D+00
 E= -1632.14576490053     Delta-E=       -0.000000002876 Rises=F Damp=F
 DIIS: error= 3.58D-07 at cycle   6 NSaved=   6.
 NSaved= 6 IEnMin= 6 EnMin= -1632.14576490053     IErMin= 6 ErrMin= 3.58D-07
 ErrMax= 3.58D-07  0.00D+00 EMaxC= 1.00D-01 BMatC= 1.64D-10 BMatP= 1.12D-09
 IDIUse=1 WtCom= 1.00D+00 WtEn= 0.00D+00
 Coeff-Com:  0.188D-02-0.394D-01-0.409D-01-0.316D-01 0.292D+00 0.818D+00
 Coeff:      0.188D-02-0.394D-01-0.409D-01-0.316D-01 0.292D+00 0.818D+00
 Gap=     0.319 Goal=   None    Shift=    0.000
 RMSDP=7.02D-08 MaxDP=2.40D-06 DE=-2.88D-09 OVMax= 1.00D-05

 Cycle  13  Pass 1  IDiag  1:
 RMSU=  4.13D-08    CP:  1.00D+00  1.06D+00  8.25D-01  1.27D+00  1.50D+00
                    CP:  1.18D+00
 E= -1632.14576490087     Delta-E=       -0.000000000342 Rises=F Damp=F
 DIIS: error= 1.76D-07 at cycle   7 NSaved=   7.
 NSaved= 7 IEnMin= 7 EnMin= -1632.14576490087     IErMin= 7 ErrMin= 1.76D-07
 ErrMax= 1.76D-07  0.00D+00 EMaxC= 1.00D-01 BMatC= 2.21D-11 BMatP= 1.64D-10
 IDIUse=1 WtCom= 1.00D+00 WtEn= 0.00D+00
 Coeff-Com: -0.457D-03 0.132D-01 0.945D-02-0.746D-01-0.111D+00 0.174D+00
 Coeff-Com:  0.989D+00
 Coeff:     -0.457D-03 0.132D-01 0.945D-02-0.746D-01-0.111D+00 0.174D+00
 Coeff:      0.989D+00
 Gap=     0.319 Goal=   None    Shift=    0.000
 RMSDP=3.91D-08 MaxDP=1.12D-06 DE=-3.42D-10 OVMax= 5.26D-06

 Cycle  14  Pass 1  IDiag  1:
 RMSU=  1.87D-08    CP:  1.00D+00  1.06D+00  8.22D-01  1.27D+00  1.58D+00
                    CP:  1.33D+00  1.27D+00
 E= -1632.14576490091     Delta-E=       -0.000000000035 Rises=F Damp=F
 DIIS: error= 4.54D-08 at cycle   8 NSaved=   8.
 NSaved= 8 IEnMin= 8 EnMin= -1632.14576490091     IErMin= 8 ErrMin= 4.54D-08
 ErrMax= 4.54D-08  0.00D+00 EMaxC= 1.00D-01 BMatC= 3.03D-12 BMatP= 2.21D-11
 IDIUse=1 WtCom= 1.00D+00 WtEn= 0.00D+00
 Coeff-Com: -0.311D-03 0.768D-02 0.612D-02-0.203D-01-0.563D-01-0.233D-01
 Coeff-Com:  0.313D+00 0.773D+00
 Coeff:     -0.311D-03 0.768D-02 0.612D-02-0.203D-01-0.563D-01-0.233D-01
 Coeff:      0.313D+00 0.773D+00
 Gap=     0.319 Goal=   None    Shift=    0.000
 RMSDP=1.01D-08 MaxDP=4.96D-07 DE=-3.46D-11 OVMax= 1.19D-06

 Cycle  15  Pass 1  IDiag  1:
 RMSU=  7.02D-09    CP:  1.00D+00  1.06D+00  8.21D-01  1.27D+00  1.58D+00
                    CP:  1.36D+00  1.37D+00  1.13D+00
 E= -1632.14576490103     Delta-E=       -0.000000000120 Rises=F Damp=F
 DIIS: error= 2.30D-08 at cycle   9 NSaved=   9.
 NSaved= 9 IEnMin= 9 EnMin= -1632.14576490103     IErMin= 9 ErrMin= 2.30D-08
 ErrMax= 2.30D-08  0.00D+00 EMaxC= 1.00D-01 BMatC= 5.82D-13 BMatP= 3.03D-12
 IDIUse=1 WtCom= 1.00D+00 WtEn= 0.00D+00
 Coeff-Com:  0.305D-04-0.120D-02-0.877D-03 0.114D-01 0.149D-01-0.505D-01
 Coeff-Com: -0.162D+00 0.182D+00 0.101D+01
 Coeff:      0.305D-04-0.120D-02-0.877D-03 0.114D-01 0.149D-01-0.505D-01
 Coeff:     -0.162D+00 0.182D+00 0.101D+01
 Gap=     0.319 Goal=   None    Shift=    0.000
 RMSDP=5.65D-09 MaxDP=1.64D-07 DE=-1.20D-10 OVMax= 6.14D-07

 SCF Done:  E(RLC-wPBE) =  -1632.14576490     A.U. after   15 cycles
            NFock= 15  Conv=0.56D-08     -V/T= 2.0093
 KE= 1.617148950758D+03 PE=-1.043411429852D+04 EE= 3.879363236156D+03
 Leave Link  502 at Fri Jun  4 11:22:02 2021, MaxMem=   536870912 cpu:      3232.8
 (Enter /pbs_home/pkowalski/g09d01/g09/l701.exe)
 Compute integral first derivatives.
 ... and contract with generalized density number  0.
 Leave Link  701 at Fri Jun  4 11:22:05 2021, MaxMem=   536870912 cpu:         4.3
 (Enter /pbs_home/pkowalski/g09d01/g09/l702.exe)
 L702 exits ... SP integral derivatives will be done elsewhere.
 Leave Link  702 at Fri Jun  4 11:22:05 2021, MaxMem=   536870912 cpu:         0.2
 (Enter /pbs_home/pkowalski/g09d01/g09/l703.exe)
 Compute integral first derivatives, UseDBF=F ICtDFT=           0.
 Integral derivatives from FoFJK, PRISM(SPDF).
 Calling FoFJK, ICntrl=      2127 FMM=F ISym2X=0 I1Cent= 0 IOpClX= 0 NMat=1 NMatS=1 NMatT=0.
 FoFJK:  IHMeth= 1 ICntrl=    2127 DoSepK=T KAlg= 0 I1Cent=   0 FoldK=F
 IRaf=         1 NMat=   1 IRICut=       1 DoRegI=T DoRafI=F ISym2E= 0.
 FoFCou: FMM=F IPFlag=           0 FMFlag=      100000 FMFlg1=         800
         NFxFlg=           0 DoJE=F BraDBF=F KetDBF=F FulRan=T
         wScrn=  0.000000 ICntrl=    2527 IOpCl=  0 I1Cent=           0 NGrid=           0
         NMat0=    1 NMatS0=      1 NMatT0=    0 NMatD0=    1 NMtDS0=    0 NMtDT0=    0
 Symmetry not used in FoFCou.
 Leave Link  703 at Fri Jun  4 11:24:32 2021, MaxMem=   536870912 cpu:      1170.0
 (Enter /pbs_home/pkowalski/g09d01/g09/l716.exe)
 Dipole        = 3.40050531D-02-1.50337953D+00-7.66703870D-02
 ***** Axes restored to original set *****
 -------------------------------------------------------------------
 Center     Atomic                   Forces (Hartrees/Bohr)
 Number     Number              X              Y              Z
 -------------------------------------------------------------------
      1        6          -0.003923035   -0.029421902   -0.009196613
      2        6           0.011584757    0.008043933    0.009466378
      3        6          -0.010502770    0.005126194   -0.002574751
      4        8           0.005960448   -0.010075032   -0.003782305
      5        6           0.015208087    0.040677999    0.008023953
      6        6          -0.003363732    0.002836858   -0.000314351
      7        6          -0.002323568   -0.011800595    0.003975609
      8        6          -0.008345452    0.000401263   -0.013809496
      9        6          -0.009541547   -0.003651723    0.001735756
     10        6           0.018678606    0.017227148   -0.010995100
     11        6           0.004661207   -0.001859701    0.011203087
     12        9           0.005976910   -0.003005870   -0.010535665
     13        9           0.000508166   -0.000476420    0.017271316
     14        9          -0.005966531    0.009518102    0.011271108
     15        9          -0.008353205   -0.017968941    0.000179806
     16        9          -0.012871534    0.002761178    0.001918519
     17        9           0.007655146   -0.004537086   -0.009923076
     18        6           0.028439678    0.021610085   -0.026010132
     19        6          -0.021814418   -0.010231474    0.021373753
     20        6          -0.000699089   -0.005443329    0.005460834
     21        1          -0.000918734   -0.002300922   -0.002374554
     22        1           0.000712645    0.003192236    0.000638516
     23        1           0.000689286   -0.002665488   -0.000355645
     24        6          -0.005917630   -0.003774402   -0.003143228
     25        1           0.002989502    0.001303519   -0.001512991
     26        1          -0.002264082    0.000010065    0.002296178
     27        1          -0.001822377   -0.000462992    0.003227911
     28        6           0.007461193   -0.003346419    0.002251064
     29        6           0.000140468    0.010658076   -0.013362995
     30        6           0.008356067   -0.007423059    0.002587692
     31        8          -0.009956110    0.002769347    0.004854558
     32        6           0.003820496   -0.002341589   -0.000214558
     33        6           0.006568538   -0.005728445    0.001630857
     34        6          -0.014110893   -0.000057689   -0.003986651
     35        1           0.002461406    0.001736428    0.001204832
     36        1          -0.002316262    0.000416011   -0.000878115
     37        1          -0.000974513    0.002246964   -0.000247822
     38        1          -0.000451483   -0.002044819   -0.000320909
     39        6           0.005732297   -0.012760568    0.006022556
     40        6          -0.007647110    0.004299874   -0.000828561
     41        6          -0.006200658    0.005508271   -0.002089721
     42        1           0.002355207   -0.000427774   -0.000587178
     43        1           0.001446904   -0.001722819    0.001116323
     44        1          -0.001549798   -0.000744915    0.001241723
     45        1           0.000427519    0.003930421   -0.001907915
 -------------------------------------------------------------------
 Cartesian Forces:  Max     0.040677999 RMS     0.009019354
 Leave Link  716 at Fri Jun  4 11:24:32 2021, MaxMem=   536870912 cpu:         0.2
 (Enter /pbs_home/pkowalski/g09d01/g09/l103.exe)

 GradGradGradGradGradGradGradGradGradGradGradGradGradGradGradGradGradGrad
 Berny optimization.
 Using GEDIIS/GDIIS optimizer.
 FormGI is forming the generalized inverse of G from B-inverse, IUseBI=4.
 GSVD:  received Info=                   1 from GESDD.
 Internal  Forces:  Max     0.032439344 RMS     0.004493188
 Search for a local minimum.
 Step number   2 out of a maximum of  270
 All quantities printed in internal units (Hartrees-Bohrs-Radians)
 RMS Force = .44932D-02 SwitMx=.10000D-02 MixMth= 1
 Mixed Optimization -- RFO/linear search
 Update second derivatives using D2CorX and points    1    2
 DE= -3.86D-02 DEPred=-3.89D-02 R= 9.93D-01
 TightC=F SS=  1.41D+00  RLast= 3.57D-01 DXNew= 5.0454D-01 1.0714D+00
 Trust test= 9.93D-01 RLast= 3.57D-01 DXMaxT set to 5.05D-01
 ITU=  1  0
 Use linear search instead of GDIIS.
     Eigenvalues ---    0.00748   0.00826   0.00829   0.00833   0.00924
     Eigenvalues ---    0.01047   0.01066   0.01095   0.01157   0.01159
     Eigenvalues ---    0.01191   0.01474   0.01497   0.01600   0.01849
     Eigenvalues ---    0.01858   0.02002   0.02003   0.02018   0.02018
     Eigenvalues ---    0.02022   0.02022   0.02064   0.02066   0.02091
     Eigenvalues ---    0.02093   0.02112   0.02113   0.02210   0.02212
     Eigenvalues ---    0.02269   0.02273   0.04971   0.05211   0.07213
     Eigenvalues ---    0.07286   0.07541   0.07593   0.07732   0.08241
     Eigenvalues ---    0.09351   0.10066   0.10295   0.11062   0.12027
     Eigenvalues ---    0.12061   0.13949   0.15939   0.15998   0.15999
     Eigenvalues ---    0.16000   0.16000   0.16000   0.16000   0.16000
     Eigenvalues ---    0.16000   0.16000   0.16000   0.16000   0.16000
     Eigenvalues ---    0.16048   0.16858   0.21968   0.22000   0.22510
     Eigenvalues ---    0.22603   0.22788   0.23896   0.24313   0.24443
     Eigenvalues ---    0.24516   0.24585   0.24835   0.24892   0.24924
     Eigenvalues ---    0.24942   0.24957   0.24979   0.24990   0.25860
     Eigenvalues ---    0.29052   0.29197   0.30324   0.31356   0.32292
     Eigenvalues ---    0.32646   0.32650   0.32653   0.32667   0.32753
     Eigenvalues ---    0.32886   0.33068   0.33188   0.33283   0.33387
     Eigenvalues ---    0.34238   0.35568   0.35630   0.35720   0.35723
     Eigenvalues ---    0.35732   0.35734   0.35735   0.35975   0.36532
     Eigenvalues ---    0.36602   0.40429   0.40458   0.41511   0.41541
     Eigenvalues ---    0.44595   0.44691   0.45396   0.45541   0.45564
     Eigenvalues ---    0.45855   0.46262   0.46367   0.46425   0.47604
     Eigenvalues ---    0.48110   0.48228   0.48349   0.49338   0.50921
     Eigenvalues ---    0.52418   0.53876   0.54123   0.54233
 RFO step:  Lambda=-9.16549683D-03 EMin= 7.48061644D-03
 Quartic linear search produced a step of  0.58591.
 Iteration  1 RMS(Cart)=  0.15252688 RMS(Int)=  0.00336228
 Iteration  2 RMS(Cart)=  0.00768209 RMS(Int)=  0.00050431
 Iteration  3 RMS(Cart)=  0.00001321 RMS(Int)=  0.00050424
 Iteration  4 RMS(Cart)=  0.00000002 RMS(Int)=  0.00050424
 ITry= 1 IFail=0 DXMaxC= 8.64D-01 DCOld= 1.00D+10 DXMaxT= 5.05D-01 DXLimC= 3.00D+00 Rises=F
 Variable       Old X    -DE/DX   Delta X   Delta X   Delta X     New X
                                 (Linear)    (Quad)   (Total)
    R1        2.75158   0.00041  -0.00666   0.00991   0.00329   2.75487
    R2        2.65800  -0.03244  -0.08143  -0.03778  -0.11933   2.53867
    R3        2.77678  -0.00967  -0.03045  -0.00295  -0.03339   2.74339
    R4        2.61617   0.00469   0.00450   0.01419   0.01875   2.63491
    R5        2.64322   0.00137  -0.00067   0.00624   0.00555   2.64877
    R6        2.54531   0.00487   0.00247   0.01291   0.01542   2.56074
    R7        2.62513  -0.00158  -0.00511   0.00238  -0.00279   2.62234
    R8        2.54078   0.00063  -0.00663   0.00863   0.00191   2.54269
    R9        2.80328  -0.00257  -0.01284   0.00590  -0.00694   2.79634
   R10        2.62464  -0.00542  -0.01579   0.00110  -0.01468   2.60996
   R11        2.05669   0.00195   0.00687  -0.00097   0.00590   2.06258
   R12        2.84424   0.00288   0.00176   0.00976   0.01149   2.85573
   R13        2.56988  -0.00598   0.00148  -0.02262  -0.02112   2.54875
   R14        2.86925   0.00437   0.00316   0.02242   0.02555   2.89480
   R15        2.57980  -0.01100  -0.02269  -0.00652  -0.02921   2.55059
   R16        2.56663  -0.01670  -0.02951  -0.01608  -0.04560   2.52103
   R17        2.85161   0.00082  -0.00013   0.00206   0.00197   2.85358
   R18        2.77744  -0.00749  -0.02392  -0.00136  -0.02527   2.75216
   R19        2.87112   0.00375  -0.00034   0.02319   0.02284   2.89397
   R20        2.57324  -0.01569  -0.03119  -0.01146  -0.04265   2.53059
   R21        2.55892  -0.01971  -0.03304  -0.02107  -0.05412   2.50481
   R22        2.56402  -0.01291  -0.02361  -0.01057  -0.03418   2.52984
   R23        2.57459  -0.01210  -0.02520  -0.00680  -0.03200   2.54259
   R24        2.65303  -0.03152  -0.08141  -0.03265  -0.11399   2.53904
   R25        2.80344  -0.00257  -0.01314   0.00631  -0.00683   2.79662
   R26        2.54119   0.00140  -0.00629   0.01078   0.00438   2.54557
   R27        2.74940  -0.00120  -0.00652   0.00242  -0.00393   2.74546
   R28        2.08571  -0.00270  -0.00637  -0.00383  -0.01019   2.07552
   R29        2.08522  -0.00267  -0.00677  -0.00312  -0.00989   2.07534
   R30        2.07251  -0.00211  -0.00929   0.00313  -0.00616   2.06635
   R31        2.08496  -0.00263  -0.00688  -0.00277  -0.00965   2.07530
   R32        2.07067  -0.00169  -0.00887   0.00452  -0.00435   2.06632
   R33        2.08621  -0.00272  -0.00616  -0.00422  -0.01038   2.07584
   R34        2.65553  -0.00085  -0.00281  -0.00114  -0.00388   2.65165
   R35        2.05671   0.00251   0.00686   0.00145   0.00831   2.06502
   R36        2.61801   0.00412   0.00476   0.01163   0.01639   2.63439
   R37        2.64261   0.00105  -0.00055   0.00482   0.00429   2.64690
   R38        2.54578   0.00468   0.00192   0.01334   0.01510   2.56088
   R39        2.62525  -0.00150  -0.00496   0.00237  -0.00262   2.62263
   R40        2.62475  -0.00506  -0.01571   0.00239  -0.01334   2.61141
   R41        2.05670   0.00195   0.00686  -0.00096   0.00590   2.06260
   R42        2.62904  -0.00625  -0.01512  -0.00312  -0.01818   2.61086
   R43        2.05705   0.00246   0.00694   0.00113   0.00807   2.06512
   R44        2.04904   0.00304   0.00952  -0.00009   0.00943   2.05847
   R45        2.62945  -0.00647  -0.01498  -0.00398  -0.01893   2.61052
   R46        2.04865   0.00379   0.00949   0.00310   0.01258   2.06123
   R47        2.65562  -0.00056  -0.00281   0.00012  -0.00267   2.65295
   R48        2.05712   0.00246   0.00697   0.00111   0.00808   2.06520
   R49        2.05673   0.00250   0.00688   0.00140   0.00828   2.06501
    A1        1.81730   0.00747   0.01543   0.01633   0.03016   1.84746
    A2        2.22729   0.00302  -0.00562   0.03131   0.02532   2.25261
    A3        2.23765  -0.01045  -0.00983  -0.04475  -0.05479   2.18286
    A4        1.84831  -0.00465  -0.00578  -0.01604  -0.02235   1.82596
    A5        2.34535   0.00952   0.01717   0.02617   0.04361   2.38896
    A6        2.08922  -0.00486  -0.01140  -0.00960  -0.02097   2.06826
    A7        1.93356  -0.00531  -0.01966   0.00616  -0.01401   1.91954
    A8        2.14609   0.00417   0.01386   0.00503   0.01893   2.16502
    A9        2.20353   0.00114   0.00580  -0.01111  -0.00495   2.19858
   A10        1.88808  -0.00262   0.00125  -0.01220  -0.01209   1.87599
   A11        1.93520   0.00526   0.00916   0.01220   0.02012   1.95532
   A12        2.27719   0.00493   0.01727   0.00897   0.02653   2.30372
   A13        2.06496  -0.01014  -0.02674  -0.01647  -0.04315   2.02182
   A14        2.04669  -0.00353  -0.01150  -0.00378  -0.01538   2.03131
   A15        2.11588   0.00091   0.00433  -0.00353   0.00085   2.11673
   A16        2.12061   0.00261   0.00717   0.00732   0.01453   2.13515
   A17        2.11769   0.00032  -0.01870   0.03126   0.01231   2.13000
   A18        2.25641  -0.00161   0.01994  -0.03854  -0.01886   2.23754
   A19        1.90759   0.00133  -0.00083   0.00925   0.00798   1.91557
   A20        1.78005  -0.00051   0.00532   0.00909   0.01375   1.79380
   A21        1.92561   0.00227   0.00953   0.00238   0.01227   1.93788
   A22        1.99322   0.00120   0.00537   0.00329   0.00827   2.00148
   A23        1.92130  -0.00113  -0.00129  -0.02152  -0.02291   1.89839
   A24        1.93795   0.00189   0.00274   0.01520   0.01782   1.95577
   A25        1.90287  -0.00350  -0.01955  -0.00843  -0.02799   1.87489
   A26        1.91623   0.00162  -0.00203   0.01268   0.01031   1.92654
   A27        2.23349   0.00014   0.01908  -0.02323  -0.00440   2.22909
   A28        2.11814  -0.00176  -0.01729   0.01821   0.00062   2.11876
   A29        1.79032  -0.00179  -0.00402  -0.00002  -0.00453   1.78579
   A30        1.88996  -0.00020   0.00028   0.00141   0.00183   1.89180
   A31        1.99597   0.00111   0.00445  -0.00858  -0.00399   1.99198
   A32        1.89182   0.00027   0.00006   0.00559   0.00588   1.89770
   A33        1.99438   0.00108   0.00437  -0.00589  -0.00149   1.99289
   A34        1.89569  -0.00055  -0.00520   0.00788   0.00261   1.89829
   A35        1.78651   0.00019   0.00863   0.00067   0.00914   1.79565
   A36        2.02153  -0.00113   0.00138  -0.02134  -0.02011   2.00143
   A37        1.90922   0.00250   0.00856   0.01374   0.02243   1.93166
   A38        1.92741   0.00214   0.00752   0.00691   0.01462   1.94203
   A39        1.93168  -0.00124  -0.01031   0.00143  -0.00926   1.92242
   A40        1.88616  -0.00233  -0.01489  -0.00070  -0.01550   1.87066
   A41        2.26673   0.00602   0.01608   0.01710   0.03316   2.29989
   A42        1.93731   0.00471   0.00997   0.00664   0.01631   1.95362
   A43        2.07567  -0.01069  -0.02612  -0.02121  -0.04747   2.02821
   A44        2.20066  -0.00633  -0.01294  -0.01338  -0.02721   2.17345
   A45        2.26030  -0.00098  -0.00154   0.00231  -0.00012   2.26018
   A46        1.81961   0.00738   0.01446   0.01622   0.02995   1.84956
   A47        1.90682   0.00085   0.00371   0.00374   0.00742   1.91424
   A48        1.92979   0.00256   0.00957   0.00437   0.01394   1.94373
   A49        1.93639  -0.00221  -0.01191   0.00057  -0.01128   1.92512
   A50        1.89387  -0.00165  -0.00537  -0.00612  -0.01157   1.88230
   A51        1.88330   0.00152   0.00651   0.00758   0.01414   1.89744
   A52        1.91257  -0.00108  -0.00251  -0.01018  -0.01262   1.89995
   A53        1.93504   0.00269   0.01007   0.00286   0.01291   1.94795
   A54        1.93977  -0.00198  -0.01062   0.00013  -0.01046   1.92931
   A55        1.89983   0.00038   0.00180   0.00478   0.00655   1.90638
   A56        1.92093  -0.00186  -0.00484  -0.01689  -0.02170   1.89923
   A57        1.89200  -0.00147  -0.00511  -0.00453  -0.00971   1.88229
   A58        1.87451   0.00226   0.00878   0.01415   0.02294   1.89746
   A59        2.10659   0.00182   0.00425   0.00246   0.00672   2.11331
   A60        2.08496  -0.00087  -0.00389   0.00230  -0.00160   2.08336
   A61        2.09164  -0.00095  -0.00036  -0.00476  -0.00513   2.08651
   A62        1.84674  -0.00387  -0.00548  -0.01353  -0.01895   1.82780
   A63        2.34664   0.00788   0.01712   0.01791   0.03494   2.38158
   A64        2.08880  -0.00401  -0.01174  -0.00376  -0.01557   2.07324
   A65        1.93452  -0.00545  -0.01945   0.00429  -0.01539   1.91913
   A66        2.14573   0.00361   0.01386   0.00138   0.01528   2.16101
   A67        2.20293   0.00184   0.00559  -0.00572   0.00000   2.20293
   A68        1.88594  -0.00274   0.00046  -0.01145  -0.01152   1.87442
   A69        2.04690  -0.00354  -0.01135  -0.00411  -0.01550   2.03140
   A70        2.11578   0.00092   0.00427  -0.00344   0.00085   2.11664
   A71        2.12050   0.00262   0.00708   0.00754   0.01464   2.13514
   A72        2.11430   0.00246   0.00685   0.00208   0.00897   2.12327
   A73        2.08562  -0.00131  -0.00262  -0.00321  -0.00586   2.07976
   A74        2.08326  -0.00115  -0.00423   0.00115  -0.00311   2.08016
   A75        2.06345  -0.00006  -0.00206   0.00380   0.00170   2.06514
   A76        2.12991  -0.00111  -0.00298  -0.00545  -0.00842   2.12148
   A77        2.08983   0.00117   0.00504   0.00167   0.00672   2.09655
   A78        2.06384  -0.00017  -0.00166   0.00194   0.00029   2.06413
   A79        2.12752  -0.00183  -0.00491  -0.00853  -0.01353   2.11399
   A80        2.09173   0.00200   0.00660   0.00682   0.01333   2.10506
   A81        2.11418   0.00209   0.00665   0.00015   0.00685   2.12103
   A82        2.08352  -0.00094  -0.00407   0.00225  -0.00185   2.08167
   A83        2.08546  -0.00115  -0.00258  -0.00236  -0.00498   2.08048
   A84        2.10659   0.00202   0.00423   0.00449   0.00872   2.11531
   A85        2.08487  -0.00095  -0.00390   0.00152  -0.00238   2.08249
   A86        2.09169  -0.00107  -0.00032  -0.00599  -0.00631   2.08537
    D1        0.05078  -0.00137  -0.00249  -0.07451  -0.07724  -0.02646
    D2       -3.11835  -0.00107  -0.00354  -0.05053  -0.05494   3.10989
    D3       -3.13481  -0.00081  -0.00310  -0.00901  -0.00938   3.13899
    D4       -0.02076  -0.00051  -0.00415   0.01496   0.01291  -0.00785
    D5       -0.06579   0.00181   0.00478   0.09077   0.09646   0.03066
    D6        2.95563   0.00156  -0.00039   0.13799   0.13872   3.09435
    D7        3.12015   0.00078   0.00524   0.02211   0.02947  -3.13356
    D8       -0.14161   0.00053   0.00007   0.06933   0.07173  -0.06987
    D9       -0.50827  -0.00367  -0.03755  -0.01736  -0.05461  -0.56288
   D10        2.56796  -0.00280  -0.02954   0.02615  -0.00316   2.56480
   D11        2.57901  -0.00244  -0.03768   0.06565   0.02774   2.60675
   D12       -0.62794  -0.00157  -0.02967   0.10916   0.07919  -0.54875
   D13       -0.02053   0.00068   0.00015   0.03569   0.03452   0.01399
   D14        3.12640   0.00054   0.00033   0.02087   0.01977  -3.13701
   D15       -3.13947   0.00016   0.00052   0.01526   0.01595  -3.12352
   D16        0.00747   0.00002   0.00069   0.00044   0.00119   0.00866
   D17       -3.12088  -0.00046  -0.00029  -0.02734  -0.02697   3.13534
   D18        0.01782  -0.00034  -0.00004  -0.02007  -0.01953  -0.00171
   D19       -0.00977  -0.00008  -0.00130  -0.00077  -0.00226  -0.01203
   D20        3.12893   0.00004  -0.00105   0.00650   0.00519   3.13411
   D21       -0.02037   0.00107   0.00419   0.02184   0.02421   0.00384
   D22        3.11566   0.00123   0.00403   0.03732   0.03940  -3.12812
   D23       -0.00085   0.00007   0.00039   0.00107   0.00155   0.00070
   D24        3.13832   0.00002  -0.00035   0.00471   0.00440  -3.14046
   D25       -3.13624  -0.00008   0.00067  -0.01617  -0.01558   3.13136
   D26        0.00292  -0.00012  -0.00007  -0.01253  -0.01272  -0.00980
   D27        0.05545  -0.00177  -0.00528  -0.07291  -0.07788  -0.02243
   D28       -2.98237  -0.00256  -0.00373  -0.11536  -0.11734  -3.09971
   D29        2.09938  -0.00140  -0.00439  -0.03926  -0.04304   2.05635
   D30       -0.04306   0.00048   0.00208  -0.01972  -0.01698  -0.06005
   D31       -2.10412  -0.00135  -0.00354  -0.04010  -0.04295  -2.14707
   D32       -1.16978  -0.00071  -0.00764   0.01263   0.00429  -1.16549
   D33        2.97095   0.00117  -0.00117   0.03217   0.03034   3.00130
   D34        0.90990  -0.00066  -0.00679   0.01179   0.00438   0.91428
   D35       -0.00318  -0.00011  -0.00084  -0.00230  -0.00326  -0.00644
   D36        3.13982  -0.00012  -0.00090  -0.00136  -0.00228   3.13754
   D37        3.14085  -0.00006  -0.00010  -0.00594  -0.00613   3.13472
   D38        0.00066  -0.00008  -0.00016  -0.00499  -0.00515  -0.00449
   D39       -2.74870   0.00010   0.00769  -0.01911  -0.01129  -2.75999
   D40        1.49353   0.00070   0.00251  -0.00016   0.00251   1.49604
   D41       -0.65687   0.00266   0.01692   0.00670   0.02387  -0.63300
   D42        0.44648  -0.00052   0.00006  -0.05291  -0.05326   0.39321
   D43       -1.59447   0.00008  -0.00511  -0.03396  -0.03947  -1.63394
   D44        2.53831   0.00204   0.00930  -0.02710  -0.01811   2.52020
   D45        3.13124  -0.00056  -0.01278   0.00064  -0.01193   3.11930
   D46       -0.19804  -0.00076  -0.01649   0.04980   0.03354  -0.16450
   D47       -0.06950   0.00021  -0.00634   0.04094   0.03468  -0.03481
   D48        2.88441   0.00001  -0.01006   0.09010   0.08015   2.96456
   D49       -0.63167   0.00185   0.00823   0.04847   0.05663  -0.57504
   D50        1.36621   0.00125   0.00654   0.05530   0.06186   1.42808
   D51       -2.80087   0.00113   0.00304   0.06076   0.06390  -2.73698
   D52        1.41239   0.00371   0.02131   0.04675   0.06784   1.48023
   D53       -2.87292   0.00310   0.01963   0.05359   0.07308  -2.79984
   D54       -0.75682   0.00298   0.01612   0.05905   0.07511  -0.68171
   D55       -2.76190  -0.00020  -0.00243   0.03179   0.02916  -2.73274
   D56       -0.76402  -0.00080  -0.00412   0.03863   0.03439  -0.72963
   D57        1.35208  -0.00092  -0.00762   0.04409   0.03643   1.38851
   D58       -0.33626   0.00001   0.00955  -0.01176  -0.00187  -0.33813
   D59       -2.43422  -0.00216  -0.00618  -0.00932  -0.01525  -2.44947
   D60        1.71291  -0.00024   0.00571  -0.00389   0.00221   1.71512
   D61        2.97845  -0.00001   0.00860  -0.05192  -0.04326   2.93519
   D62        0.88049  -0.00218  -0.00712  -0.04947  -0.05664   0.82386
   D63       -1.25556  -0.00026   0.00476  -0.04404  -0.03918  -1.29474
   D64       -0.78825  -0.00200  -0.03014   0.04075   0.01037  -0.77788
   D65        2.44344  -0.00347  -0.03053  -0.04876  -0.07886   2.36458
   D66        2.14626  -0.00187  -0.03218   0.09376   0.06116   2.20743
   D67       -0.90523  -0.00333  -0.03256   0.00425  -0.02807  -0.93330
   D68        0.59293  -0.00132  -0.01091  -0.02649  -0.03752   0.55542
   D69        2.75515  -0.00144  -0.00060  -0.04782  -0.04828   2.70686
   D70       -1.44013  -0.00376  -0.02103  -0.04330  -0.06422  -1.50434
   D71       -1.40360  -0.00036  -0.00938  -0.03028  -0.03978  -1.44338
   D72        0.75862  -0.00048   0.00093  -0.05161  -0.05055   0.70807
   D73        2.84652  -0.00280  -0.01949  -0.04709  -0.06648   2.78004
   D74        2.76319  -0.00056  -0.00567  -0.04055  -0.04644   2.71675
   D75       -1.35778  -0.00069   0.00464  -0.06188  -0.05721  -1.41499
   D76        0.73013  -0.00301  -0.01579  -0.05737  -0.07314   0.65699
   D77       -0.05549  -0.00033  -0.00339   0.01891   0.01653  -0.03895
   D78        3.01442   0.00064  -0.00343   0.08991   0.08753   3.10195
   D79       -3.10489  -0.00021  -0.00112  -0.01325  -0.01383  -3.11873
   D80       -0.03499   0.00076  -0.00116   0.05775   0.05716   0.02218
   D81       -2.09636  -0.00107  -0.00372  -0.03199  -0.03531  -2.13167
   D82        2.10365  -0.00114  -0.00519  -0.02947  -0.03437   2.06928
   D83       -0.02217  -0.00002  -0.00057  -0.01994  -0.02015  -0.04232
   D84        0.94688  -0.00043  -0.00433   0.00375  -0.00088   0.94600
   D85       -1.13629  -0.00050  -0.00579   0.00626   0.00006  -1.13624
   D86        3.02107   0.00062  -0.00117   0.01580   0.01428   3.03536
   D87        0.02956  -0.00082  -0.00026  -0.04718  -0.04736  -0.01780
   D88       -3.03122  -0.00160  -0.00052  -0.07746  -0.07679  -3.10801
   D89        3.09334   0.00022   0.00141   0.02719   0.02991   3.12324
   D90       -0.09858   0.00011  -0.00177   0.04233   0.04147  -0.05710
   D91        0.02683  -0.00051   0.00207  -0.04630  -0.04444  -0.01761
   D92        3.11811  -0.00062  -0.00110  -0.03117  -0.03288   3.08523
   D93        0.00059   0.00003   0.00017   0.00204   0.00222   0.00281
   D94       -3.13791  -0.00003   0.00013  -0.00190  -0.00163  -3.13954
   D95        3.14077   0.00005   0.00023   0.00109   0.00124  -3.14117
   D96        0.00227  -0.00001   0.00019  -0.00284  -0.00260  -0.00034
   D97       -0.01067   0.00021  -0.00212   0.02103   0.01822   0.00755
   D98        3.12629   0.00015  -0.00164   0.00965   0.00732   3.13361
   D99       -3.11092  -0.00011  -0.00038   0.00778   0.00734  -3.10358
   D100       0.02604  -0.00017   0.00009  -0.00360  -0.00356   0.02248
   D101      -3.11247   0.00022   0.00296  -0.01203  -0.00868  -3.12115
   D102       0.01398   0.00072   0.00510   0.00568   0.01096   0.02493
   D103      -0.02661   0.00016  -0.00029   0.00464   0.00429  -0.02232
   D104       3.09984   0.00066   0.00185   0.02235   0.02392   3.12376
   D105      -0.01101   0.00057   0.00203   0.01523   0.01642   0.00542
   D106       3.13541   0.00063   0.00151   0.02705   0.02759  -3.12018
   D107      -0.00757   0.00010   0.00034   0.00088   0.00132  -0.00626
   D108       3.13676   0.00001  -0.00044   0.00350   0.00311   3.13987
   D109       3.12865   0.00001   0.00082  -0.01228  -0.01141   3.11724
   D110      -0.01021  -0.00008   0.00005  -0.00965  -0.00961  -0.01982
   D111      -0.00939  -0.00005  -0.00059   0.00056  -0.00005  -0.00944
   D112      -3.14116  -0.00018  -0.00110  -0.00263  -0.00378   3.13825
   D113       3.12946   0.00003   0.00018  -0.00210  -0.00189   3.12757
   D114      -0.00231  -0.00009  -0.00033  -0.00529  -0.00562  -0.00793
   D115       0.00594   0.00009   0.00097  -0.00039   0.00079   0.00672
   D116      -3.13283  -0.00002   0.00074  -0.00748  -0.00652  -3.13935
   D117      -3.13874   0.00015   0.00101   0.00353   0.00463  -3.13411
   D118       0.00568   0.00004   0.00078  -0.00356  -0.00268   0.00300
   D119       0.01031   0.00001   0.00042  -0.00319  -0.00270   0.00761
   D120      -3.13813   0.00018   0.00109   0.00413   0.00527  -3.13286
   D121      -3.11645  -0.00044  -0.00155  -0.02040  -0.02199  -3.13844
   D122       0.01829  -0.00028  -0.00088  -0.01307  -0.01402   0.00427
   D123       0.00793   0.00001   0.00024   0.00068   0.00087   0.00880
   D124       3.13966   0.00014   0.00074   0.00393   0.00463  -3.13890
   D125      -3.12680  -0.00015  -0.00042  -0.00667  -0.00711  -3.13391
   D126       0.00493  -0.00003   0.00007  -0.00343  -0.00335   0.00157
         Item               Value     Threshold  Converged?
 Maximum Force            0.032439     0.000450     NO 
 RMS     Force            0.004493     0.000300     NO 
 Maximum Displacement     0.863757     0.001800     NO 
 RMS     Displacement     0.154882     0.001200     NO 
 Predicted change in Energy=-1.317935D-02
 Lowest energy point so far.  Saving SCF results.
 GradGradGradGradGradGradGradGradGradGradGradGradGradGradGradGradGradGrad

 Leave Link  103 at Fri Jun  4 11:24:32 2021, MaxMem=   536870912 cpu:         1.0
 (Enter /pbs_home/pkowalski/g09d01/g09/l202.exe)
                          Input orientation:                          
 ---------------------------------------------------------------------
 Center     Atomic      Atomic             Coordinates (Angstroms)
 Number     Number       Type             X           Y           Z
 ---------------------------------------------------------------------
      1          6           0       -1.789947   -0.192279   -0.617200
      2          6           0       -3.086791    0.341038   -1.015930
      3          6           0       -3.835582   -0.781174   -1.368243
      4          8           0       -3.097705   -1.904063   -1.192433
      5          6           0       -1.891767   -1.527082   -0.729771
      6          6           0       -5.147105   -0.729945   -1.818740
      7          6           0       -0.611114    0.518367   -0.155812
      8          6           0       -0.267099    1.905085   -0.648106
      9          6           0        0.312316    0.109952    0.738378
     10          6           0        1.236704    1.999276   -0.371883
     11          6           0        1.389088    1.156575    0.897718
     12          9           0       -0.902104    2.848550    0.078785
     13          9           0       -0.555687    2.128076   -1.931362
     14          9           0        1.888775    1.392306   -1.371713
     15          9           0        1.690136    3.239580   -0.258048
     16          9           0        2.630553    0.668470    1.010531
     17          9           0        1.158973    1.912989    1.986391
     18          6           0       -0.820546   -1.440661    2.305825
     19          6           0        0.259305   -1.061615    1.601898
     20          6           0       -2.160777   -0.832112    2.459357
     21          1           0       -2.356178   -0.630964    3.521270
     22          1           0       -2.949264   -1.503194    2.093257
     23          1           0       -2.214810    0.110604    1.907961
     24          6           0       -0.910940   -2.615708   -0.523460
     25          1           0       -1.218987   -3.289351    0.287318
     26          1           0        0.073999   -2.204724   -0.285516
     27          1           0       -0.831784   -3.210497   -1.443586
     28          6           0       -5.715147    0.525438   -1.912915
     29          6           0        1.291560   -2.041051    1.894967
     30          6           0        0.697839   -2.922425    2.797232
     31          8           0       -0.580536   -2.544082    3.040281
     32          6           0        1.342050   -4.028063    3.334490
     33          6           0       -4.993006    1.675678   -1.560193
     34          6           0       -3.689096    1.603262   -1.109181
     35          1           0       -3.152426    2.512194   -0.840125
     36          1           0       -6.744716    0.622677   -2.265994
     37          1           0       -5.473977    2.653279   -1.645094
     38          1           0       -5.691932   -1.638460   -2.081565
     39          6           0        2.605634   -2.287097    1.477149
     40          6           0        3.264690   -3.382043    2.001628
     41          6           0        2.644090   -4.240353    2.923064
     42          1           0        4.293366   -3.584722    1.693276
     43          1           0        3.197563   -5.095494    3.318686
     44          1           0        0.837317   -4.690635    4.039883
     45          1           0        3.101224   -1.631646    0.759846
 ---------------------------------------------------------------------
                    Distance matrix (angstroms):
                    1          2          3          4          5
     1  C    0.000000
     2  C    1.457812   0.000000
     3  C    2.257318   1.394336   0.000000
     4  O    2.229647   2.252055   1.355084   0.000000
     5  C    1.343405   2.236033   2.177715   1.345532   0.000000
     6  C    3.606008   2.456909   1.387684   2.443534   3.523991
     7  C    1.451738   2.626828   3.681846   3.622966   2.480597
     8  C    2.592095   3.245335   4.524229   4.776843   3.798155
     9  C    2.519612   3.832092   4.736772   4.405965   3.113410
    10  C    3.744824   4.675164   5.869558   5.890369   4.727643
    11  C    3.771028   4.935650   6.015532   5.819583   4.540346
    12  F    3.243348   3.501268   4.886111   5.387392   4.558437
    13  F    2.938447   3.230791   4.420243   4.823486   4.072973
    14  F    4.075929   5.097843   6.123095   5.980231   4.819482
    15  F    4.900778   5.638702   6.923334   7.088974   5.981105
    16  F    4.788656   6.074684   7.040663   6.654616   5.319819
    17  F    4.461723   5.432446   6.592242   6.541721   5.340284
    18  C    3.322991   4.398224   4.798347   4.199762   3.220221
    19  C    3.143179   4.474016   5.066407   4.448316   3.206314
    20  C    3.164190   3.783041   4.178287   3.919499   3.275039
    21  H    4.199999   4.697315   5.110629   4.938586   4.369216
    22  H    3.226311   3.617617   3.645387   3.313380   3.014690
    23  H    2.578504   3.059835   3.762403   3.801425   3.121538
    24  C    2.579622   3.703944   3.554251   2.394974   1.479761
    25  H    3.276584   4.285659   3.984771   2.763741   2.143058
    26  H    2.763014   4.123712   4.299258   3.312492   2.126217
    27  H    3.272710   4.228634   3.863947   2.627593   2.113524
    28  C    4.195377   2.783315   2.353013   3.643155   4.497878
    29  C    4.384590   5.772142   6.206723   5.368095   4.157761
    30  C    5.030022   6.286002   6.518285   5.600057   4.592689
    31  O    4.513404   5.572978   5.756583   4.966047   4.119090
    32  C    6.335495   7.591432   7.711410   6.686989   5.764607
    33  C    3.825975   2.389799   2.722609   4.067181   4.534860
    34  C    2.659470   1.401669   2.402937   3.557809   3.629518
    35  H    3.036481   2.179251   3.404686   4.430625   4.232870
    36  H    5.285112   3.875873   3.352584   4.564827   5.525628
    37  H    4.767163   3.382449   3.815292   5.159548   5.580812
    38  H    4.411495   3.441039   2.165596   2.755199   4.034974
    39  C    5.300537   6.747313   7.200925   6.308839   5.067024
    40  C    6.525505   7.956651   8.278551   7.270936   6.122946
    41  C    6.970011   8.327533   8.506901   7.440683   6.424876
    42  H    7.338505   8.787383   9.127571   8.110477   6.954200
    43  H    8.025457   9.372187   9.489245   8.376504   7.417873
    44  H    6.987570   8.141105   8.146636   7.115230   6.340785
    45  H    5.281249   6.733231   7.305569   6.504792   5.211511
                    6          7          8          9         10
     6  C    0.000000
     7  C    4.989873   0.000000
     8  C    5.668176   1.511187   0.000000
     9  C    6.086835   1.348741   2.341060   0.000000
    10  C    7.091901   2.377858   1.531860   2.378386   0.000000
    11  C    7.325294   2.349052   2.385958   1.510049   1.531422
    12  F    5.867390   2.359971   1.349714   3.067539   2.344966
    13  F    5.409444   2.397252   1.334074   3.457422   2.379334
    14  F    7.362567   2.914040   2.331167   2.929529   1.339129
    15  F    8.058583   3.565278   2.400790   3.561716   1.325486
    16  F    8.393588   3.448376   3.560433   2.400049   2.371693
    17  F    7.825008   3.109214   2.995717   2.350597   2.361132
    18  C    6.019657   3.152984   4.497336   2.478844   4.820328
    19  C    6.406250   2.518634   3.760443   1.456381   3.770965
    20  C    5.218305   3.326313   4.553525   3.156809   5.251243
    21  H    6.026175   4.229319   5.308436   3.926105   5.914693
    22  H    4.553256   3.822559   5.130832   3.882761   5.988867
    23  H    4.815930   2.645235   3.680655   2.784653   4.547276
    24  C    4.814452   3.169777   4.568111   3.243118   5.092487
    25  H    5.139665   3.881313   5.363140   3.755477   5.868095
    26  H    5.637879   2.810948   4.139849   2.542219   4.362677
    27  H    4.991581   3.951137   5.207767   4.134648   5.706919
    28  C    1.381132   5.398019   5.760589   6.597901   7.271534
    29  C    7.547651   3.791634   4.946578   2.631241   4.633127
    30  C    7.763862   4.719415   6.008853   3.685488   5.878504
    31  O    6.910480   4.426572   5.787705   3.624891   5.965511
    32  C    8.918660   6.055335   7.324799   4.992326   7.076518
    33  C    2.424379   4.744748   4.818581   5.990106   6.350282
    34  C    2.841323   3.399983   3.466086   4.653466   4.996393
    35  H    3.930381   3.301802   2.954753   4.501875   4.443737
    36  H    2.140556   6.487281   6.798650   7.687056   8.317796
    37  H    3.403410   5.515726   5.354003   6.755045   6.861634
    38  H    1.091473   5.845951   6.636289   6.860031   8.010127
    39  C    8.566947   4.569974   5.508511   3.398666   4.864759
    40  C    9.611823   5.906742   6.888276   4.744085   6.221324
    41  C    9.772942   6.536149   7.680800   5.397701   7.195163
    42  H   10.469312   6.656454   7.511184   5.514635   6.692465
    43  H   10.727752   7.621915   8.760561   6.486856   8.234138
    44  H    9.264116   6.843647   8.167037   5.849888   8.023596
    45  H    8.688907   4.386621   5.082952   3.288105   4.235663
                   11         12         13         14         15
    11  C    0.000000
    12  F    2.963611   0.000000
    13  F    3.567865   2.163280   0.000000
    14  F    2.335717   3.466063   2.613419   0.000000
    15  F    2.401111   2.643117   3.013162   2.166132   0.000000
    16  F    1.338734   4.254476   4.575731   2.597933   3.017330
    17  F    1.345483   2.960113   4.281952   3.475713   2.660729
    18  C    3.689293   4.833600   5.546151   5.374979   5.897594
    19  C    2.587015   4.354094   4.829314   4.185602   4.899689
    20  C    4.358341   4.560554   5.533303   6.002000   6.228362
    21  H    4.909718   5.106079   6.370657   6.786348   6.755516
    22  H    5.227330   5.214080   5.925613   6.617896   7.038932
    23  H    3.886223   3.544775   4.643629   5.407257   5.452585
    24  C    4.641120   5.497353   4.961036   4.962067   6.412522
    25  H    5.190462   6.149612   5.891606   5.859051   7.168497
    26  H    3.798398   5.159561   4.677443   4.172752   5.679181
    27  H    5.430037   6.247769   5.367916   5.347186   7.026313
    28  C    7.666039   5.703429   5.402667   7.672287   8.058745
    29  C    3.350945   5.658522   5.952709   4.776589   5.716590
    30  C    4.552386   6.576771   7.031251   6.116808   6.949078
    31  O    4.707957   6.160709   6.822530   6.407678   7.034605
    32  C    5.728922   7.932443   8.320376   7.199142   8.114562
    33  C    6.858711   4.560412   4.475738   6.890191   6.986112
    34  C    5.478606   3.275566   3.281717   5.588029   5.686660
    35  H    5.048084   2.453871   2.842780   5.191381   4.931360
    36  H    8.743734   6.677471   6.378266   8.713738   9.056862
    37  H    7.470453   4.889981   4.954529   7.474951   7.320667
    38  H    8.174913   6.909618   6.371057   8.194910   9.034125
    39  C    3.697918   6.374520   6.411369   4.708281   5.864571
    40  C    5.033443   7.738203   7.773359   6.005579   7.171558
    41  C    5.899482   8.421279   8.623277   7.123374   8.184063
    42  H    5.616728   8.425347   8.323904   6.320365   7.560129
    43  H    6.944065   9.508525   9.686581   8.111986   9.194499
    44  H    6.660894   8.692248   9.170117   8.209330   9.060232
    45  H    3.274843   6.046705   5.895008   3.893310   5.172632
                   16         17         18         19         20
    16  F    0.000000
    17  F    2.160250   0.000000
    18  C    4.246918   3.907365   0.000000
    19  C    2.994283   3.131375   1.343602   0.000000
    20  C    5.225677   4.333592   1.479907   2.577732   0.000000
    21  H    5.732349   4.602590   2.119217   3.272644   1.098318
    22  H    6.084635   5.344093   2.140218   3.275872   1.098221
    23  H    4.959248   3.825854   2.123368   2.754817   1.093468
    24  C    5.067655   5.576109   3.064924   2.881289   3.693305
    25  H    5.568334   5.967067   2.766004   2.979307   3.412146
    26  H    4.058442   4.826416   2.845883   2.214355   3.796395
    27  H    5.749509   6.479041   4.146146   3.883702   4.759821
    28  C    8.844078   8.023927   6.754290   7.111028   5.795968
    29  C    3.149069   3.957319   2.233890   1.452837   3.701176
    30  C    4.452215   4.924565   2.177751   2.254717   3.557422
    31  O    4.975085   4.899190   1.347059   2.229795   2.401140
    32  C    5.396152   6.094833   3.525567   3.601947   4.821800
    33  C    8.108128   7.105027   6.485914   6.714042   5.519720
    34  C    6.730898   5.760405   5.399659   5.481003   4.582714
    35  H    6.345636   5.190029   5.564147   5.511397   4.801493
    36  H    9.931434   9.067303   7.762389   8.176413   6.742243
    37  H    8.756439   7.598140   7.350137   7.563988   6.322322
    38  H    9.173154   8.723300   6.558866   7.022669   5.808547
    39  C    2.992278   4.471340   3.625171   2.650024   5.079408
    40  C    4.217945   5.698389   4.533283   3.817919   6.012267
    41  C    5.268255   6.398949   4.496994   4.187726   5.909135
    42  H    4.617437   6.335232   5.578916   4.758998   7.058307
    43  H    6.234770   7.419549   5.525295   5.277585   6.901209
    44  H    6.411917   6.923015   4.039529   4.409949   5.135643
    45  H    2.361125   4.223884   4.219811   3.018359   5.587150
                   21         22         23         24         25
    21  H    0.000000
    22  H    1.775319   0.000000
    23  H    1.781200   1.782723   0.000000
    24  C    4.731571   3.498523   3.878746   0.000000
    25  H    4.338049   3.073374   3.895875   1.098203   0.000000
    26  H    4.782687   3.910348   3.925651   1.093449   1.782237
    27  H    5.798928   4.461823   4.916843   1.098486   1.775436
    28  C    6.492327   5.273981   5.198417   5.905742   6.293576
    29  C    4.235469   4.279392   4.113930   3.321148   3.231970
    30  C    3.886135   3.976324   4.298092   3.702600   3.179391
    31  O    2.654105   2.755208   3.316679   3.579742   2.922644
    32  C    5.025143   5.131374   5.640462   4.685562   4.048439
    33  C    6.172093   5.256406   4.711255   6.012825   6.504462
    34  C    5.311263   4.522502   3.674873   5.085364   5.655910
    35  H    5.434632   4.976881   3.768121   5.605347   6.218299
    36  H    7.370435   6.158559   6.180952   6.896122   7.235817
    37  H    6.870097   6.133979   5.450831   7.059857   7.560027
    38  H    6.598035   4.996966   5.573681   5.122557   5.323936
    39  C    5.616118   5.643667   5.401042   4.059152   4.128914
    40  C    6.439868   6.492433   6.498637   4.939557   4.801126
    41  C    6.195822   6.282214   6.600770   5.211165   4.772307
    42  H    7.502178   7.546418   7.487181   5.739138   5.696489
    43  H    7.128612   7.224249   7.641164   6.147456   5.653075
    44  H    5.191175   5.318583   6.075563   5.309032   4.502635
    45  H    6.197585   6.197006   5.710852   4.325819   4.651396
                   26         27         28         29         30
    26  H    0.000000
    27  H    1.781334   0.000000
    28  C    6.604273   6.166419   0.000000
    29  C    2.502748   4.125788   8.377397   0.000000
    30  C    3.226082   4.517441   8.671773   1.394061   0.000000
    31  O    3.406539   4.540077   7.766617   2.251561   1.355160
    32  C    4.246994   5.312624   9.903215   2.454178   1.387836
    33  C    6.508215   6.419040   1.403193   8.077622   8.515599
    34  C    5.416647   5.607882   2.431579   6.863881   7.415329
    35  H    5.741666   6.204735   3.415496   6.925445   7.588807
    36  H    7.642733   7.094529   1.092764   9.433492   9.674484
    37  H    7.498578   7.481606   2.158146   8.963328   9.429424
    38  H    6.065675   5.147753   2.170584   8.046369   8.141278
    39  C    3.085927   4.604259   9.414791   1.400679   2.405399
    40  C    4.098489   5.355374  10.546541   2.388070   2.726345
    41  C    4.587389   5.675379  10.769229   2.779073   2.353860
    42  H    4.860356   6.020556  11.404751   3.381484   3.819053
    43  H    5.577049   6.516754  11.764392   3.871620   3.353023
    44  H    5.046928   5.919893  10.275116   3.439083   2.165687
    45  H    3.253504   4.776655   9.461769   2.175085   3.404895
                   31         32         33         34         35
    31  O    0.000000
    32  C    2.446446   0.000000
    33  C    7.644647   9.829726   0.000000
    34  C    6.639401   8.761876   1.381607   0.000000
    35  H    6.872997   8.966755   2.146157   1.089295   0.000000
    36  H    8.728232  10.880744   2.162280   3.411242   4.302083
    37  H    8.538797  10.765445   1.092815   2.139050   2.461194
    38  H    7.292450   9.193518   3.426928   3.932638   5.021772
    39  C    3.558244   2.842063   9.092214   7.838853   7.845904
    40  C    4.070226   2.427016  10.317783   9.104150   9.164986
    41  C    3.645447   1.381899  10.650082   9.513994   9.662198
    42  H    5.162584   3.405936  11.157668   9.924144   9.951398
    43  H    4.567411   2.140698  11.693487  10.578535  10.746859
    44  H    2.759928   1.091483  10.289968   9.306686   9.571482
    45  H    4.425865   3.932721   9.046410   7.750248   7.670688
                   36         37         38         39         40
    36  H    0.000000
    37  H    2.474599   0.000000
    38  H    2.501021   4.319378   0.000000
    39  C   10.483651   9.971751   9.051784   0.000000
    40  C   11.594766  11.228891   9.996681   1.381427   0.000000
    41  C   11.778160  11.588495  10.065060   2.430506   1.403882
    42  H   12.458622  12.060611  10.850969   2.139855   1.092856
    43  H   12.756764  12.644295  10.960699   3.410093   2.162189
    44  H   11.201901  11.228733   9.456162   3.933388   3.429145
    45  H   10.544203   9.883238   9.240848   1.090756   2.152355
                   41         42         43         44         45
    41  C    0.000000
    42  H    2.159246   0.000000
    43  H    1.092756   2.474909   0.000000
    44  H    2.171282   4.321329   2.500959   0.000000
    45  H    3.419624   2.471234   4.307573   5.024075   0.000000
 Stoichiometry    C23H14F6O2
 Framework group  C1[X(C23H14F6O2)]
 Deg. of freedom   129
 Full point group                 C1      NOp   1
 RotChk:  IX=0 Diff= 2.41D-02
 Largest Abelian subgroup         C1      NOp   1
 Largest concise Abelian subgroup C1      NOp   1
                         Standard orientation:                         
 ---------------------------------------------------------------------
 Center     Atomic      Atomic             Coordinates (Angstroms)
 Number     Number       Type             X           Y           Z
 ---------------------------------------------------------------------
      1          6           0       -1.478385   -0.516066   -0.396609
      2          6           0       -2.882922   -0.759880   -0.091571
      3          6           0       -3.135524   -2.036209   -0.592919
      4          8           0       -2.007056   -2.551105   -1.138531
      5          6           0       -1.033161   -1.634014   -0.993857
      6          6           0       -4.368155   -2.669479   -0.520424
      7          6           0       -0.669934    0.655238   -0.110254
      8          6           0       -1.255792    2.048080   -0.089089
      9          6           0        0.645652    0.709569    0.181954
     10          6           0       -0.027985    2.935537   -0.316039
     11          6           0        1.081899    2.141719    0.379134
     12          9           0       -1.780913    2.334378    1.120874
     13          9           0       -2.206706    2.266227   -0.998993
     14          9           0        0.228791    2.973644   -1.629766
     15          9           0       -0.167141    4.176875    0.127390
     16          9           0        2.283213    2.435600   -0.133398
     17          9           0        1.122022    2.450170    1.688169
     18          6           0        1.242883   -1.433445    1.275331
     19          6           0        1.541681   -0.402592    0.467044
     20          6           0        0.047401   -1.728178    2.096354
     21          1           0        0.340685   -1.844130    3.148419
     22          1           0       -0.437174   -2.660632    1.777281
     23          1           0       -0.675109   -0.910829    2.021571
     24          6           0        0.278409   -1.987931   -1.580557
     25          1           0        0.740856   -2.834719   -1.056015
     26          1           0        0.959719   -1.133622   -1.540512
     27          1           0        0.138457   -2.278249   -2.630699
     28          6           0       -5.385652   -1.963908    0.091455
     29          6           0        2.887770   -0.652773   -0.018950
     30          6           0        3.270631   -1.844113    0.595488
     31          8           0        2.265780   -2.303664    1.380055
     32          6           0        4.500661   -2.455269    0.396480
     33          6           0       -5.165027   -0.680164    0.613257
     34          6           0       -3.928699   -0.068409    0.535243
     35          1           0       -3.784721    0.928228    0.950629
     36          1           0       -6.377687   -2.415083    0.171708
     37          1           0       -5.992179   -0.150851    1.092727
     38          1           0       -4.515357   -3.671399   -0.927611
     39          6           0        3.775426   -0.038570   -0.911542
     40          6           0        5.005651   -0.630641   -1.122111
     41          6           0        5.367827   -1.821658   -0.473120
     42          1           0        5.714177   -0.160915   -1.808903
     43          1           0        6.350831   -2.259821   -0.662413
     44          1           0        4.758002   -3.388332    0.900966
     45          1           0        3.508374    0.885421   -1.426005
 ---------------------------------------------------------------------
 Rotational constants (GHZ):      0.2190657      0.1338796      0.0959771
 Leave Link  202 at Fri Jun  4 11:24:34 2021, MaxMem=   536870912 cpu:         0.0
 (Enter /pbs_home/pkowalski/g09d01/g09/l301.exe)
 Basis read from rwf:  (5D, 7F)
 No pseudopotential information found on rwf file.
 There are   535 symmetry adapted cartesian basis functions of A   symmetry.
 There are   504 symmetry adapted basis functions of A   symmetry.
   504 basis functions,   873 primitive gaussians,   535 cartesian basis functions
   111 alpha electrons      111 beta electrons
       nuclear repulsion energy      3333.5944788400 Hartrees.
 IExCor=32609 DFT=T Ex+Corr=LC-wPBE ExCW=0 ScaHFX=  1.000000
 ScaDFX=  1.000000  0.000000  1.000000  1.000000 ScalE2=  1.000000  1.000000
 IRadAn=      0 IRanWt=     -1 IRanGd=            0 ICorTp=0 IEmpDi=  4
  HFx wShort=  0.000000 wLong=  0.400000 cFull=  0.000000 cShort=  0.000000 cLong=  1.000000
  DFx wShort=  0.000000 wLong=  0.400000 cFull=  0.000000 cShort=  0.000000 cLong=  1.000000
 NAtoms=   45 NActive=   45 NUniq=   45 SFac= 1.00D+00 NAtFMM=   60 NAOKFM=F Big=F
 Integral buffers will be    131072 words long.
 Raffenetti 2 integral format.
 Two-electron integral symmetry is turned on.
 No density basis found on file   724.
 Leave Link  301 at Fri Jun  4 11:24:34 2021, MaxMem=   536870912 cpu:         0.6
 (Enter /pbs_home/pkowalski/g09d01/g09/l302.exe)
 NPDir=0 NMtPBC=     1 NCelOv=     1 NCel=       1 NClECP=     1 NCelD=      1
         NCelK=      1 NCelE2=     1 NClLst=     1 CellRange=     0.0.
 One-electron integrals computed using PRISM.
 NBasis=   504 RedAO= T EigKep=  2.30D-04  NBF=   504
 NBsUse=   504 1.00D-06 EigRej= -1.00D+00 NBFU=   504
 Precomputing XC quadrature grid using
 IXCGrd= 4 IRadAn=           0 IRanWt=          -1 IRanGd=           0 AccXCQ= 0.00D+00.
 Generated NRdTot=       0 NPtTot=           0 NUsed=           0 NTot=          32
 NSgBfM=   524   524   524   524   524 MxSgAt=    45 MxSgA2=    45.
 Leave Link  302 at Fri Jun  4 11:24:36 2021, MaxMem=   536870912 cpu:         9.8
 (Enter /pbs_home/pkowalski/g09d01/g09/l303.exe)
 DipDrv:  MaxL=1.
 Leave Link  303 at Fri Jun  4 11:24:37 2021, MaxMem=   536870912 cpu:         1.2
 (Enter /pbs_home/pkowalski/g09d01/g09/l401.exe)
 Initial guess from the checkpoint file:  "dae0097freq_open_lc-wpbe_air.chk"
 B after Tr=     0.000000    0.000000    0.000000
         Rot=    0.999977    0.000751    0.006801   -0.000257 Ang=   0.78 deg.
 Guess basis will be translated and rotated to current coordinates.
 JPrj=2 DoOrth=T DoCkMO=T.
 Generating alternative initial guess.
 ExpMin= 1.22D-01 ExpMax= 2.89D+03 ExpMxC= 4.35D+02 IAcc=1 IRadAn=         1 AccDes= 0.00D+00
 Harris functional with IExCor=32609 and IRadAn=       1 diagonalized for initial guess.
 HarFok:  IExCor=32609 AccDes= 0.00D+00 IRadAn=         1 IDoV= 1 UseB2=F ITyADJ=14
 ICtDFT=  3500011 ScaDFX=  1.000000  1.000000  1.000000  1.000000
 FoFCou: FMM=F IPFlag=           0 FMFlag=      100000 FMFlg1=           0
         NFxFlg=           0 DoJE=T BraDBF=F KetDBF=T FulRan=T
         wScrn=  0.000000 ICntrl=     500 IOpCl=  0 I1Cent=   200000004 NGrid=           0
         NMat0=    1 NMatS0=      1 NMatT0=    0 NMatD0=    1 NMtDS0=    0 NMtDT0=    0
 Petite list used in FoFCou.
 Harris En= -1631.84400845237    
 Leave Link  401 at Fri Jun  4 11:24:41 2021, MaxMem=   536870912 cpu:        26.4
 (Enter /pbs_home/pkowalski/g09d01/g09/l502.exe)
 Closed shell SCF:
 Using DIIS extrapolation, IDIIS=  1040.
 Integral symmetry usage will be decided dynamically.
 IVT=      885537 IEndB=      885537 NGot=   536870912 MDV=   536288776
 LenX=   536288776 LenY=   536002016
 Requested convergence on RMS density matrix=1.00D-08 within 128 cycles.
 Requested convergence on MAX density matrix=1.00D-06.
 Requested convergence on             energy=1.00D-06.
 No special actions if energy rises.
 Fock matrices will be formed incrementally for  20 cycles.
 Integral accuracy reduced to 1.0D-05 until final iterations.

 Cycle   1  Pass 0  IDiag  1:
 FoFJK:  IHMeth= 1 ICntrl=       0 DoSepK=T KAlg= 0 I1Cent=   0 FoldK=F
 IRaf=         1 NMat=   1 IRICut=       1 DoRegI=T DoRafI=F ISym2E= 0.
 FoFCou: FMM=F IPFlag=           0 FMFlag=      100000 FMFlg1=           0
         NFxFlg=           0 DoJE=T BraDBF=F KetDBF=F FulRan=T
         wScrn=  0.000000 ICntrl=     500 IOpCl=  0 I1Cent=           0 NGrid=           0
         NMat0=    1 NMatS0=      1 NMatT0=    0 NMatD0=    1 NMtDS0=    0 NMtDT0=    0
 Symmetry not used in FoFCou.
 E= -1632.09878818052    
 DIIS: error= 4.83D-03 at cycle   1 NSaved=   1.
 NSaved= 1 IEnMin= 1 EnMin= -1632.09878818052     IErMin= 1 ErrMin= 4.83D-03
 ErrMax= 4.83D-03  0.00D+00 EMaxC= 1.00D-01 BMatC= 4.28D-02 BMatP= 4.28D-02
 IDIUse=3 WtCom= 9.52D-01 WtEn= 4.83D-02
 Coeff-Com:  0.100D+01
 Coeff-En:   0.100D+01
 Coeff:      0.100D+01
 Gap=     0.713 Goal=   None    Shift=    0.000
 GapD=    0.713 DampG=2.000 DampE=1.000 DampFc=2.0000 IDamp=-1.
 RMSDP=9.61D-04 MaxDP=6.06D-02              OVMax= 2.07D-02

 Cycle   2  Pass 0  IDiag  1:
 RMSU=  9.61D-04    CP:  1.00D+00
 E= -1632.14434386882     Delta-E=       -0.045555688299 Rises=F Damp=F
 DIIS: error= 1.14D-03 at cycle   2 NSaved=   2.
 NSaved= 2 IEnMin= 2 EnMin= -1632.14434386882     IErMin= 2 ErrMin= 1.14D-03
 ErrMax= 1.14D-03  0.00D+00 EMaxC= 1.00D-01 BMatC= 1.98D-03 BMatP= 4.28D-02
 IDIUse=3 WtCom= 9.89D-01 WtEn= 1.14D-02
 Coeff-Com: -0.866D-01 0.109D+01
 Coeff-En:   0.000D+00 0.100D+01
 Coeff:     -0.856D-01 0.109D+01
 Gap=     0.333 Goal=   None    Shift=    0.000
 RMSDP=2.01D-04 MaxDP=5.84D-03 DE=-4.56D-02 OVMax= 8.97D-03

 Cycle   3  Pass 0  IDiag  1:
 RMSU=  1.84D-04    CP:  1.00D+00  1.08D+00
 E= -1632.14729267211     Delta-E=       -0.002948803293 Rises=F Damp=F
 DIIS: error= 1.25D-03 at cycle   3 NSaved=   3.
 NSaved= 3 IEnMin= 3 EnMin= -1632.14729267211     IErMin= 2 ErrMin= 1.14D-03
 ErrMax= 1.25D-03  0.00D+00 EMaxC= 1.00D-01 BMatC= 9.70D-04 BMatP= 1.98D-03
 IDIUse=3 WtCom= 9.88D-01 WtEn= 1.25D-02
 Coeff-Com: -0.712D-01 0.456D+00 0.615D+00
 Coeff-En:   0.000D+00 0.000D+00 0.100D+01
 Coeff:     -0.703D-01 0.451D+00 0.620D+00
 Gap=     0.333 Goal=   None    Shift=    0.000
 RMSDP=1.03D-04 MaxDP=8.30D-03 DE=-2.95D-03 OVMax= 4.61D-03

 Cycle   4  Pass 0  IDiag  1:
 RMSU=  7.89D-05    CP:  1.00D+00  1.13D+00  7.39D-01
 E= -1632.14813478164     Delta-E=       -0.000842109529 Rises=F Damp=F
 DIIS: error= 4.74D-04 at cycle   4 NSaved=   4.
 NSaved= 4 IEnMin= 4 EnMin= -1632.14813478164     IErMin= 4 ErrMin= 4.74D-04
 ErrMax= 4.74D-04  0.00D+00 EMaxC= 1.00D-01 BMatC= 8.33D-05 BMatP= 9.70D-04
 IDIUse=3 WtCom= 9.95D-01 WtEn= 4.74D-03
 Coeff-Com: -0.453D-02-0.655D-01 0.170D+00 0.900D+00
 Coeff-En:   0.000D+00 0.000D+00 0.000D+00 0.100D+01
 Coeff:     -0.451D-02-0.652D-01 0.170D+00 0.900D+00
 Gap=     0.333 Goal=   None    Shift=    0.000
 RMSDP=3.32D-05 MaxDP=1.39D-03 DE=-8.42D-04 OVMax= 1.77D-03

 Cycle   5  Pass 0  IDiag  1:
 RMSU=  2.38D-05    CP:  1.00D+00  1.14D+00  8.54D-01  1.11D+00
 E= -1632.14823797139     Delta-E=       -0.000103189754 Rises=F Damp=F
 DIIS: error= 1.46D-04 at cycle   5 NSaved=   5.
 NSaved= 5 IEnMin= 5 EnMin= -1632.14823797139     IErMin= 5 ErrMin= 1.46D-04
 ErrMax= 1.46D-04  0.00D+00 EMaxC= 1.00D-01 BMatC= 1.29D-05 BMatP= 8.33D-05
 IDIUse=3 WtCom= 9.99D-01 WtEn= 1.46D-03
 Coeff-Com:  0.442D-02-0.694D-01 0.153D-01 0.382D+00 0.668D+00
 Coeff-En:   0.000D+00 0.000D+00 0.000D+00 0.000D+00 0.100D+01
 Coeff:      0.442D-02-0.693D-01 0.153D-01 0.381D+00 0.669D+00
 Gap=     0.333 Goal=   None    Shift=    0.000
 RMSDP=1.18D-05 MaxDP=5.04D-04 DE=-1.03D-04 OVMax= 6.76D-04

 Cycle   6  Pass 0  IDiag  1:
 RMSU=  8.31D-06    CP:  1.00D+00  1.13D+00  8.80D-01  1.18D+00  8.18D-01
 E= -1632.14825244007     Delta-E=       -0.000014468681 Rises=F Damp=F
 DIIS: error= 2.63D-05 at cycle   6 NSaved=   6.
 NSaved= 6 IEnMin= 6 EnMin= -1632.14825244007     IErMin= 6 ErrMin= 2.63D-05
 ErrMax= 2.63D-05  0.00D+00 EMaxC= 1.00D-01 BMatC= 8.41D-07 BMatP= 1.29D-05
 IDIUse=1 WtCom= 1.00D+00 WtEn= 0.00D+00
 Coeff-Com:  0.168D-02-0.120D-01-0.139D-01 0.133D-01 0.174D+00 0.837D+00
 Coeff:      0.168D-02-0.120D-01-0.139D-01 0.133D-01 0.174D+00 0.837D+00
 Gap=     0.333 Goal=   None    Shift=    0.000
 RMSDP=4.39D-06 MaxDP=1.40D-04 DE=-1.45D-05 OVMax= 3.90D-04

 Initial convergence to 1.0D-05 achieved.  Increase integral accuracy.
 Cycle   7  Pass 1  IDiag  1:
 E= -1632.14815997302     Delta-E=        0.000092467050 Rises=F Damp=F
 DIIS: error= 1.63D-04 at cycle   1 NSaved=   1.
 NSaved= 1 IEnMin= 1 EnMin= -1632.14815997302     IErMin= 1 ErrMin= 1.63D-04
 ErrMax= 1.63D-04  0.00D+00 EMaxC= 1.00D-01 BMatC= 9.84D-06 BMatP= 9.84D-06
 IDIUse=3 WtCom= 9.98D-01 WtEn= 1.63D-03
 Coeff-Com:  0.100D+01
 Coeff-En:   0.100D+01
 Coeff:      0.100D+01
 Gap=     0.333 Goal=   None    Shift=    0.000
 RMSDP=4.39D-06 MaxDP=1.40D-04 DE= 9.25D-05 OVMax= 3.40D-04

 Cycle   8  Pass 1  IDiag  1:
 RMSU=  1.74D-04    CP:  1.00D+00
 E= -1632.14816896446     Delta-E=       -0.000008991439 Rises=F Damp=F
 DIIS: error= 1.74D-05 at cycle   2 NSaved=   2.
 NSaved= 2 IEnMin= 2 EnMin= -1632.14816896446     IErMin= 2 ErrMin= 1.74D-05
 ErrMax= 1.74D-05  0.00D+00 EMaxC= 1.00D-01 BMatC= 2.89D-07 BMatP= 9.84D-06
 IDIUse=1 WtCom= 1.00D+00 WtEn= 0.00D+00
 Coeff-Com:  0.912D-02 0.991D+00
 Coeff:      0.912D-02 0.991D+00
 Gap=     0.333 Goal=   None    Shift=    0.000
 RMSDP=9.86D-06 MaxDP=3.82D-04 DE=-8.99D-06 OVMax= 2.38D-04

 Cycle   9  Pass 1  IDiag  1:
 RMSU=  3.77D-06    CP:  1.00D+00  1.05D+00
 E= -1632.14816893633     Delta-E=        0.000000028131 Rises=F Damp=F
 DIIS: error= 2.19D-05 at cycle   3 NSaved=   3.
 NSaved= 3 IEnMin= 2 EnMin= -1632.14816896446     IErMin= 2 ErrMin= 1.74D-05
 ErrMax= 2.19D-05  0.00D+00 EMaxC= 1.00D-01 BMatC= 3.68D-07 BMatP= 2.89D-07
 IDIUse=1 WtCom= 1.00D+00 WtEn= 0.00D+00
 Coeff-Com: -0.241D-01 0.543D+00 0.481D+00
 Coeff:     -0.241D-01 0.543D+00 0.481D+00
 Gap=     0.333 Goal=   None    Shift=    0.000
 RMSDP=1.62D-06 MaxDP=5.73D-05 DE= 2.81D-08 OVMax= 9.85D-05

 Cycle  10  Pass 1  IDiag  1:
 RMSU=  1.26D-06    CP:  1.00D+00  1.06D+00  8.03D-01
 E= -1632.14816921627     Delta-E=       -0.000000279943 Rises=F Damp=F
 DIIS: error= 1.71D-06 at cycle   4 NSaved=   4.
 NSaved= 4 IEnMin= 4 EnMin= -1632.14816921627     IErMin= 4 ErrMin= 1.71D-06
 ErrMax= 1.71D-06  0.00D+00 EMaxC= 1.00D-01 BMatC= 2.61D-09 BMatP= 2.89D-07
 IDIUse=1 WtCom= 1.00D+00 WtEn= 0.00D+00
 Coeff-Com: -0.437D-02 0.605D-01 0.687D-01 0.875D+00
 Coeff:     -0.437D-02 0.605D-01 0.687D-01 0.875D+00
 Gap=     0.333 Goal=   None    Shift=    0.000
 RMSDP=3.69D-07 MaxDP=1.57D-05 DE=-2.80D-07 OVMax= 2.37D-05

 Cycle  11  Pass 1  IDiag  1:
 RMSU=  2.33D-07    CP:  1.00D+00  1.06D+00  8.53D-01  1.12D+00
 E= -1632.14816929281     Delta-E=       -0.000000076540 Rises=F Damp=F
 DIIS: error= 1.11D-06 at cycle   5 NSaved=   5.
 NSaved= 5 IEnMin= 5 EnMin= -1632.14816929281     IErMin= 5 ErrMin= 1.11D-06
 ErrMax= 1.11D-06  0.00D+00 EMaxC= 1.00D-01 BMatC= 9.71D-10 BMatP= 2.61D-09
 IDIUse=1 WtCom= 1.00D+00 WtEn= 0.00D+00
 Coeff-Com:  0.361D-02-0.944D-01-0.844D-01 0.298D+00 0.878D+00
 Coeff:      0.361D-02-0.944D-01-0.844D-01 0.298D+00 0.878D+00
 Gap=     0.333 Goal=   None    Shift=    0.000
 RMSDP=2.32D-07 MaxDP=1.19D-05 DE=-7.65D-08 OVMax= 2.10D-05

 Cycle  12  Pass 1  IDiag  1:
 RMSU=  1.42D-07    CP:  1.00D+00  1.06D+00  8.76D-01  1.23D+00  1.33D+00
 E= -1632.14816921940     Delta-E=        0.000000073418 Rises=F Damp=F
 DIIS: error= 3.39D-07 at cycle   6 NSaved=   6.
 NSaved= 6 IEnMin= 5 EnMin= -1632.14816929281     IErMin= 6 ErrMin= 3.39D-07
 ErrMax= 3.39D-07  0.00D+00 EMaxC= 1.00D-01 BMatC= 1.32D-10 BMatP= 9.71D-10
 IDIUse=1 WtCom= 1.00D+00 WtEn= 0.00D+00
 Coeff-Com:  0.172D-02-0.376D-01-0.374D-01-0.225D-01 0.281D+00 0.815D+00
 Coeff:      0.172D-02-0.376D-01-0.374D-01-0.225D-01 0.281D+00 0.815D+00
 Gap=     0.333 Goal=   None    Shift=    0.000
 RMSDP=6.66D-08 MaxDP=2.56D-06 DE= 7.34D-08 OVMax= 7.68D-06

 Cycle  13  Pass 1  IDiag  1:
 RMSU=  4.22D-08    CP:  1.00D+00  1.06D+00  8.77D-01  1.24D+00  1.51D+00
                    CP:  1.15D+00
 E= -1632.14816921982     Delta-E=       -0.000000000427 Rises=F Damp=F
 DIIS: error= 1.91D-07 at cycle   7 NSaved=   7.
 NSaved= 7 IEnMin= 5 EnMin= -1632.14816929281     IErMin= 7 ErrMin= 1.91D-07
 ErrMax= 1.91D-07  0.00D+00 EMaxC= 1.00D-01 BMatC= 2.08D-11 BMatP= 1.32D-10
 IDIUse=1 WtCom= 1.00D+00 WtEn= 0.00D+00
 Coeff-Com: -0.357D-03 0.110D-01 0.776D-02-0.656D-01-0.119D+00 0.181D+00
 Coeff-Com:  0.986D+00
 Coeff:     -0.357D-03 0.110D-01 0.776D-02-0.656D-01-0.119D+00 0.181D+00
 Coeff:      0.986D+00
 Gap=     0.333 Goal=   None    Shift=    0.000
 RMSDP=3.95D-08 MaxDP=1.20D-06 DE=-4.27D-10 OVMax= 4.60D-06

 Cycle  14  Pass 1  IDiag  1:
 RMSU=  2.04D-08    CP:  1.00D+00  1.06D+00  8.75D-01  1.24D+00  1.59D+00
                    CP:  1.30D+00  1.22D+00
 E= -1632.14816921976     Delta-E=        0.000000000065 Rises=F Damp=F
 DIIS: error= 6.57D-08 at cycle   8 NSaved=   8.
 NSaved= 8 IEnMin= 5 EnMin= -1632.14816929281     IErMin= 8 ErrMin= 6.57D-08
 ErrMax= 6.57D-08  0.00D+00 EMaxC= 1.00D-01 BMatC= 2.87D-12 BMatP= 2.08D-11
 IDIUse=1 WtCom= 1.00D+00 WtEn= 0.00D+00
 Coeff-Com: -0.280D-03 0.694D-02 0.572D-02-0.138D-01-0.591D-01-0.393D-01
 Coeff-Com:  0.246D+00 0.854D+00
 Coeff:     -0.280D-03 0.694D-02 0.572D-02-0.138D-01-0.591D-01-0.393D-01
 Coeff:      0.246D+00 0.854D+00
 Gap=     0.333 Goal=   None    Shift=    0.000
 RMSDP=1.14D-08 MaxDP=5.07D-07 DE= 6.46D-11 OVMax= 1.50D-06

 Cycle  15  Pass 1  IDiag  1:
 RMSU=  7.95D-09    CP:  1.00D+00  1.06D+00  8.74D-01  1.24D+00  1.60D+00
                    CP:  1.33D+00  1.34D+00  1.20D+00
 E= -1632.14816921995     Delta-E=       -0.000000000187 Rises=F Damp=F
 DIIS: error= 4.03D-08 at cycle   9 NSaved=   9.
 NSaved= 9 IEnMin= 5 EnMin= -1632.14816929281     IErMin= 9 ErrMin= 4.03D-08
 ErrMax= 4.03D-08  0.00D+00 EMaxC= 1.00D-01 BMatC= 7.42D-13 BMatP= 2.87D-12
 IDIUse=1 WtCom= 1.00D+00 WtEn= 0.00D+00
 Coeff-Com:  0.753D-05-0.705D-03-0.303D-03 0.120D-01 0.128D-01-0.556D-01
 Coeff-Com: -0.187D+00 0.241D+00 0.978D+00
 Coeff:      0.753D-05-0.705D-03-0.303D-03 0.120D-01 0.128D-01-0.556D-01
 Coeff:     -0.187D+00 0.241D+00 0.978D+00
 Gap=     0.333 Goal=   None    Shift=    0.000
 RMSDP=6.71D-09 MaxDP=2.24D-07 DE=-1.87D-10 OVMax= 9.95D-07

 SCF Done:  E(RLC-wPBE) =  -1632.14816922     A.U. after   15 cycles
            NFock= 15  Conv=0.67D-08     -V/T= 2.0088
 KE= 1.617866161109D+03 PE=-1.049088755535D+04 EE= 3.907278746179D+03
 Leave Link  502 at Fri Jun  4 11:31:44 2021, MaxMem=   536870912 cpu:      3363.7
 (Enter /pbs_home/pkowalski/g09d01/g09/l701.exe)
 Compute integral first derivatives.
 ... and contract with generalized density number  0.
 Leave Link  701 at Fri Jun  4 11:31:47 2021, MaxMem=   536870912 cpu:         4.3
 (Enter /pbs_home/pkowalski/g09d01/g09/l702.exe)
 L702 exits ... SP integral derivatives will be done elsewhere.
 Leave Link  702 at Fri Jun  4 11:31:47 2021, MaxMem=   536870912 cpu:         0.2
 (Enter /pbs_home/pkowalski/g09d01/g09/l703.exe)
 Compute integral first derivatives, UseDBF=F ICtDFT=           0.
 Integral derivatives from FoFJK, PRISM(SPDF).
 Calling FoFJK, ICntrl=      2127 FMM=F ISym2X=0 I1Cent= 0 IOpClX= 0 NMat=1 NMatS=1 NMatT=0.
 FoFJK:  IHMeth= 1 ICntrl=    2127 DoSepK=T KAlg= 0 I1Cent=   0 FoldK=F
 IRaf=         1 NMat=   1 IRICut=       1 DoRegI=T DoRafI=F ISym2E= 0.
 FoFCou: FMM=F IPFlag=           0 FMFlag=      100000 FMFlg1=         800
         NFxFlg=           0 DoJE=F BraDBF=F KetDBF=F FulRan=T
         wScrn=  0.000000 ICntrl=    2527 IOpCl=  0 I1Cent=           0 NGrid=           0
         NMat0=    1 NMatS0=      1 NMatT0=    0 NMatD0=    1 NMtDS0=    0 NMtDT0=    0
 Symmetry not used in FoFCou.
 Leave Link  703 at Fri Jun  4 11:34:19 2021, MaxMem=   536870912 cpu:      1211.8
 (Enter /pbs_home/pkowalski/g09d01/g09/l716.exe)
 Dipole        = 4.23553454D-02-1.41737160D+00-4.48261056D-02
 ***** Axes restored to original set *****
 -------------------------------------------------------------------
 Center     Atomic                   Forces (Hartrees/Bohr)
 Number     Number              X              Y              Z
 -------------------------------------------------------------------
      1        6          -0.003995530    0.021013177    0.002867296
      2        6           0.000674250    0.000865536   -0.002184581
      3        6           0.000661411    0.001325093    0.001682865
      4        8          -0.005822062   -0.003697438   -0.000467887
      5        6           0.004571945   -0.021503303   -0.007102144
      6        6           0.000336735   -0.002309432   -0.000070290
      7        6           0.004157820    0.003169778   -0.000505347
      8        6           0.001006928   -0.003666195    0.001524995
      9        6           0.001009284    0.004891582    0.000350327
     10        6          -0.001407133   -0.002897659   -0.000050897
     11        6          -0.004388452   -0.001008623   -0.000781985
     12        9          -0.003162577    0.003822788    0.002359181
     13        9          -0.000921578   -0.001774167   -0.004259503
     14        9           0.003261056   -0.001806602   -0.003680397
     15        9          -0.000282589    0.005616063    0.002731932
     16        9           0.004009174   -0.002988613   -0.000548663
     17        9           0.000093980    0.002569085    0.001917152
     18        6          -0.014148394    0.003246004    0.014071986
     19        6           0.016345505    0.006754877   -0.002869734
     20        6           0.000103584    0.001160923    0.003158265
     21        1          -0.000383587   -0.000756076    0.000710159
     22        1          -0.000249495   -0.000390087   -0.001023463
     23        1          -0.000942414    0.000204490    0.001017900
     24        6           0.001037092   -0.002368229   -0.009238807
     25        1           0.000149174    0.000318911    0.001011187
     26        1          -0.002750228   -0.004322887   -0.004367291
     27        1          -0.001492945   -0.001285415   -0.000436609
     28        6          -0.001468230    0.001884111   -0.000367293
     29        6           0.002499328    0.001095831    0.001930384
     30        6           0.000265266    0.000679866   -0.001844931
     31        8          -0.001022433   -0.006865079    0.003293854
     32        6          -0.001788182   -0.000411296    0.000994061
     33        6          -0.002286790    0.000911235   -0.000494602
     34        6           0.002524291   -0.001071616    0.000025521
     35        1           0.001276785    0.000045350    0.000453707
     36        1           0.000400074    0.000251766    0.000185263
     37        1           0.000093480   -0.000511992    0.000131296
     38        1           0.000617911    0.000236690    0.000163981
     39        6          -0.001005180    0.001436829   -0.000847077
     40        6           0.001478400   -0.002006658    0.000490467
     41        6           0.001933121   -0.000701612   -0.000273874
     42        1          -0.000557736   -0.000116718    0.000161397
     43        1          -0.000003313    0.000361140   -0.000288925
     44        1           0.000054829    0.000553686   -0.000290640
     45        1          -0.000482576    0.000044886    0.000761763
 -------------------------------------------------------------------
 Cartesian Forces:  Max     0.021503303 RMS     0.004149366
 Leave Link  716 at Fri Jun  4 11:34:19 2021, MaxMem=   536870912 cpu:         0.2
 (Enter /pbs_home/pkowalski/g09d01/g09/l103.exe)

 GradGradGradGradGradGradGradGradGradGradGradGradGradGradGradGradGradGrad
 Berny optimization.
 Using GEDIIS/GDIIS optimizer.
 FormGI is forming the generalized inverse of G from B-inverse, IUseBI=4.
 GSVD:  received Info=                   1 from GESDD.
 Internal  Forces:  Max     0.035510068 RMS     0.006304006
 Search for a local minimum.
 Step number   3 out of a maximum of  270
 All quantities printed in internal units (Hartrees-Bohrs-Radians)
 RMS Force = .63040D-02 SwitMx=.10000D-02 MixMth= 1
 Mixed Optimization -- RFO/linear search
 Update second derivatives using D2CorX and points    2    3
 DE= -2.40D-03 DEPred=-1.32D-02 R= 1.82D-01
 Trust test= 1.82D-01 RLast= 5.26D-01 DXMaxT set to 5.05D-01
 ITU=  0  1  0
 Use linear search instead of GDIIS.
     Eigenvalues ---    0.00662   0.00804   0.00829   0.00833   0.00894
     Eigenvalues ---    0.01051   0.01064   0.01090   0.01129   0.01152
     Eigenvalues ---    0.01222   0.01478   0.01557   0.01831   0.01844
     Eigenvalues ---    0.02002   0.02003   0.02017   0.02017   0.02021
     Eigenvalues ---    0.02022   0.02052   0.02063   0.02090   0.02092
     Eigenvalues ---    0.02111   0.02112   0.02145   0.02208   0.02258
     Eigenvalues ---    0.02271   0.02450   0.04991   0.05204   0.07268
     Eigenvalues ---    0.07286   0.07452   0.07497   0.07558   0.08167
     Eigenvalues ---    0.09310   0.10015   0.10276   0.11085   0.12167
     Eigenvalues ---    0.12210   0.13668   0.15664   0.16000   0.16000
     Eigenvalues ---    0.16000   0.16000   0.16000   0.16000   0.16000
     Eigenvalues ---    0.16000   0.16000   0.16000   0.16000   0.16006
     Eigenvalues ---    0.16093   0.16911   0.19225   0.22000   0.22023
     Eigenvalues ---    0.22596   0.22630   0.24099   0.24447   0.24520
     Eigenvalues ---    0.24585   0.24714   0.24952   0.24970   0.24984
     Eigenvalues ---    0.24988   0.24992   0.24999   0.25151   0.27953
     Eigenvalues ---    0.29218   0.30396   0.30533   0.31871   0.32617
     Eigenvalues ---    0.32647   0.32650   0.32655   0.32712   0.32885
     Eigenvalues ---    0.33021   0.33164   0.33242   0.33340   0.33686
     Eigenvalues ---    0.35553   0.35614   0.35718   0.35720   0.35729
     Eigenvalues ---    0.35734   0.35735   0.35827   0.36512   0.36534
     Eigenvalues ---    0.40273   0.40398   0.41539   0.41570   0.43945
     Eigenvalues ---    0.44687   0.45106   0.45401   0.45548   0.45590
     Eigenvalues ---    0.45841   0.46366   0.46389   0.47573   0.48029
     Eigenvalues ---    0.48212   0.48341   0.49106   0.49472   0.52413
     Eigenvalues ---    0.53703   0.54099   0.54209   0.63766
 RFO step:  Lambda=-2.14003854D-02 EMin= 6.61914193D-03
 Quartic linear search produced a step of -0.42427.
 Iteration  1 RMS(Cart)=  0.23115486 RMS(Int)=  0.01246908
 Iteration  2 RMS(Cart)=  0.08758132 RMS(Int)=  0.00103687
 Iteration  3 RMS(Cart)=  0.00263254 RMS(Int)=  0.00024763
 Iteration  4 RMS(Cart)=  0.00000175 RMS(Int)=  0.00024763
 Iteration  5 RMS(Cart)=  0.00000000 RMS(Int)=  0.00024763
 ITry= 1 IFail=0 DXMaxC= 1.79D+00 DCOld= 1.00D+10 DXMaxT= 5.05D-01 DXLimC= 3.00D+00 Rises=F
 Variable       Old X    -DE/DX   Delta X   Delta X   Delta X     New X
                                 (Linear)    (Quad)   (Total)
    R1        2.75487  -0.00039  -0.00139   0.00653   0.00513   2.75999
    R2        2.53867   0.03477   0.05063  -0.05750  -0.00679   2.53188
    R3        2.74339   0.01524   0.01417  -0.00420   0.00996   2.75335
    R4        2.63491  -0.00061  -0.00795   0.01872   0.01071   2.64562
    R5        2.64877  -0.00112  -0.00235   0.00577   0.00343   2.65220
    R6        2.56074  -0.00097  -0.00654   0.01630   0.00972   2.57046
    R7        2.62234   0.00057   0.00118  -0.00047   0.00072   2.62307
    R8        2.54269   0.00516  -0.00081   0.01105   0.01030   2.55299
    R9        2.79634   0.00179   0.00295   0.00002   0.00296   2.79931
   R10        2.60996   0.00223   0.00623  -0.00787  -0.00166   2.60830
   R11        2.06258  -0.00054  -0.00250   0.00330   0.00080   2.06338
   R12        2.85573   0.00008  -0.00487   0.01244   0.00756   2.86329
   R13        2.54875   0.01577   0.00896  -0.01103  -0.00217   2.54658
   R14        2.89480   0.00014  -0.01084   0.02801   0.01724   2.91203
   R15        2.55059   0.00543   0.01239  -0.01940  -0.00701   2.54358
   R16        2.52103   0.00400   0.01935  -0.03777  -0.01843   2.50261
   R17        2.85358   0.00012  -0.00084   0.00457   0.00367   2.85725
   R18        2.75216   0.00782   0.01072  -0.00850   0.00222   2.75438
   R19        2.89397  -0.00309  -0.00969   0.02243   0.01281   2.90678
   R20        2.53059   0.00515   0.01810  -0.03207  -0.01398   2.51661
   R21        2.50481   0.00539   0.02296  -0.04514  -0.02218   2.48263
   R22        2.52984   0.00476   0.01450  -0.02589  -0.01138   2.51846
   R23        2.54259   0.00298   0.01358  -0.02416  -0.01059   2.53201
   R24        2.53904   0.02288   0.04836  -0.06884  -0.02051   2.51853
   R25        2.79662   0.00182   0.00290   0.00034   0.00323   2.79985
   R26        2.54557   0.00514  -0.00186   0.01349   0.01168   2.55725
   R27        2.74546   0.00171   0.00167   0.00057   0.00217   2.74764
   R28        2.07552   0.00062   0.00432  -0.00863  -0.00430   2.07122
   R29        2.07534   0.00076   0.00419  -0.00786  -0.00366   2.07168
   R30        2.06635  -0.00029   0.00261  -0.00372  -0.00111   2.06525
   R31        2.07530   0.00051   0.00410  -0.00789  -0.00380   2.07150
   R32        2.06632  -0.00505   0.00184  -0.00868  -0.00684   2.05948
   R33        2.07584   0.00095   0.00440  -0.00844  -0.00404   2.07180
   R34        2.65165  -0.00057   0.00165  -0.00378  -0.00217   2.64948
   R35        2.06502  -0.00041  -0.00353   0.00643   0.00291   2.06793
   R36        2.63439   0.00196  -0.00695   0.01918   0.01223   2.64662
   R37        2.64690  -0.00015  -0.00182   0.00537   0.00355   2.65044
   R38        2.56088   0.00121  -0.00641   0.01839   0.01204   2.57293
   R39        2.62263   0.00063   0.00111  -0.00019   0.00093   2.62356
   R40        2.61141   0.00160   0.00566  -0.00713  -0.00146   2.60995
   R41        2.06260  -0.00055  -0.00251   0.00330   0.00080   2.06340
   R42        2.61086   0.00178   0.00771  -0.01305  -0.00535   2.60551
   R43        2.06512  -0.00051  -0.00342   0.00597   0.00254   2.06766
   R44        2.05847   0.00078  -0.00400   0.00818   0.00418   2.06265
   R45        2.61052   0.00205   0.00803  -0.01383  -0.00581   2.60471
   R46        2.06123  -0.00069  -0.00534   0.01008   0.00474   2.06597
   R47        2.65295  -0.00074   0.00113  -0.00274  -0.00161   2.65134
   R48        2.06520  -0.00055  -0.00343   0.00592   0.00249   2.06769
   R49        2.06501  -0.00039  -0.00351   0.00641   0.00290   2.06791
    A1        1.84746  -0.00744  -0.01279   0.01723   0.00489   1.85235
    A2        2.25261  -0.02797  -0.01074  -0.02186  -0.03264   2.21997
    A3        2.18286   0.03551   0.02325   0.00473   0.02796   2.21081
    A4        1.82596   0.00724   0.00948  -0.01277  -0.00319   1.82277
    A5        2.38896  -0.00729  -0.01850   0.03325   0.01461   2.40357
    A6        2.06826   0.00004   0.00890  -0.02052  -0.01164   2.05661
    A7        1.91954   0.00296   0.00595  -0.00594   0.00011   1.91965
    A8        2.16502  -0.00039  -0.00803   0.01688   0.00885   2.17387
    A9        2.19858  -0.00257   0.00210  -0.01090  -0.00891   2.18966
   A10        1.87599   0.00300   0.00513  -0.00968  -0.00414   1.87185
   A11        1.95532  -0.00557  -0.00854   0.01098   0.00278   1.95810
   A12        2.30372   0.02112  -0.01126   0.06224   0.05059   2.35431
   A13        2.02182  -0.01572   0.01831  -0.07436  -0.05613   1.96569
   A14        2.03131   0.00060   0.00653  -0.01295  -0.00640   2.02491
   A15        2.11673  -0.00072  -0.00036  -0.00231  -0.00269   2.11404
   A16        2.13515   0.00012  -0.00617   0.01526   0.00908   2.14423
   A17        2.13000  -0.02910  -0.00522  -0.03278  -0.03783   2.09217
   A18        2.23754   0.03452   0.00800   0.03468   0.04286   2.28041
   A19        1.91557  -0.00544  -0.00339  -0.00169  -0.00503   1.91054
   A20        1.79380   0.00437  -0.00583   0.01675   0.01117   1.80496
   A21        1.93788  -0.00050  -0.00521   0.01593   0.01061   1.94849
   A22        2.00148  -0.00338  -0.00351  -0.00322  -0.00668   1.99481
   A23        1.89839   0.00116   0.00972  -0.01716  -0.00764   1.89074
   A24        1.95577  -0.00242  -0.00756   0.01389   0.00647   1.96224
   A25        1.87489   0.00097   0.01187  -0.02489  -0.01299   1.86189
   A26        1.92654  -0.00234  -0.00437   0.00853   0.00409   1.93063
   A27        2.22909   0.02180   0.00186   0.02502   0.02695   2.25604
   A28        2.11876  -0.01982  -0.00026  -0.03376  -0.03382   2.08494
   A29        1.78579  -0.00137   0.00192  -0.01398  -0.01201   1.77377
   A30        1.89180   0.00068  -0.00078   0.00622   0.00552   1.89732
   A31        1.99198  -0.00004   0.00169  -0.00689  -0.00540   1.98658
   A32        1.89770   0.00097  -0.00250   0.01149   0.00898   1.90668
   A33        1.99289  -0.00066   0.00063  -0.00571  -0.00519   1.98770
   A34        1.89829   0.00046  -0.00111   0.00914   0.00807   1.90636
   A35        1.79565   0.00435  -0.00388   0.01809   0.01413   1.80978
   A36        2.00143  -0.00174   0.00853  -0.02340  -0.01504   1.98639
   A37        1.93166  -0.00079  -0.00952   0.01915   0.00978   1.94144
   A38        1.94203   0.00074  -0.00620   0.02140   0.01525   1.95728
   A39        1.92242  -0.00393   0.00393  -0.02079  -0.01679   1.90563
   A40        1.87066   0.00116   0.00657  -0.01367  -0.00710   1.86357
   A41        2.29989   0.00681  -0.01407   0.04503   0.03097   2.33086
   A42        1.95362  -0.00313  -0.00692   0.01087   0.00403   1.95765
   A43        2.02821  -0.00368   0.02014  -0.05468  -0.03450   1.99371
   A44        2.17345   0.00795   0.01155  -0.01397  -0.00203   2.17142
   A45        2.26018  -0.00437   0.00005  -0.00969  -0.00925   2.25093
   A46        1.84956  -0.00358  -0.01271   0.02368   0.01127   1.86083
   A47        1.91424  -0.00037  -0.00315   0.00618   0.00303   1.91727
   A48        1.94373  -0.00090  -0.00591   0.01018   0.00427   1.94800
   A49        1.92512   0.00203   0.00478  -0.00274   0.00202   1.92713
   A50        1.88230   0.00013   0.00491  -0.01222  -0.00729   1.87501
   A51        1.89744  -0.00044  -0.00600   0.01361   0.00758   1.90502
   A52        1.89995  -0.00050   0.00536  -0.01514  -0.00980   1.89015
   A53        1.94795  -0.00064  -0.00548   0.01052   0.00505   1.95300
   A54        1.92931   0.00448   0.00444   0.00572   0.01014   1.93945
   A55        1.90638  -0.00182  -0.00278  -0.00024  -0.00302   1.90336
   A56        1.89923  -0.00041   0.00921  -0.02129  -0.01210   1.88713
   A57        1.88229  -0.00004   0.00412  -0.01242  -0.00828   1.87401
   A58        1.89746  -0.00172  -0.00973   0.01759   0.00783   1.90529
   A59        2.11331  -0.00063  -0.00285   0.00533   0.00246   2.11577
   A60        2.08336   0.00061   0.00068   0.00093   0.00162   2.08498
   A61        2.08651   0.00001   0.00217  -0.00626  -0.00407   2.08244
   A62        1.82780   0.00264   0.00804  -0.01647  -0.00848   1.81932
   A63        2.38158  -0.00196  -0.01483   0.03150   0.01670   2.39828
   A64        2.07324  -0.00070   0.00660  -0.01518  -0.00855   2.06468
   A65        1.91913   0.00369   0.00653  -0.00485   0.00176   1.92089
   A66        2.16101  -0.00036  -0.00648   0.01246   0.00596   2.16696
   A67        2.20293  -0.00332   0.00000  -0.00764  -0.00768   2.19526
   A68        1.87442   0.00045   0.00489  -0.01347  -0.00840   1.86602
   A69        2.03140   0.00073   0.00658  -0.01270  -0.00612   2.02528
   A70        2.11664  -0.00066  -0.00036  -0.00214  -0.00251   2.11413
   A71        2.13514  -0.00007  -0.00621   0.01485   0.00863   2.14377
   A72        2.12327  -0.00078  -0.00381   0.00653   0.00270   2.12597
   A73        2.07976   0.00028   0.00249  -0.00550  -0.00301   2.07675
   A74        2.08016   0.00050   0.00132  -0.00103   0.00030   2.08046
   A75        2.06514   0.00115  -0.00072   0.00470   0.00401   2.06915
   A76        2.12148  -0.00172   0.00357  -0.01313  -0.00957   2.11191
   A77        2.09655   0.00057  -0.00285   0.00844   0.00557   2.10212
   A78        2.06413   0.00094  -0.00012   0.00284   0.00272   2.06685
   A79        2.11399  -0.00087   0.00574  -0.01640  -0.01063   2.10335
   A80        2.10506  -0.00007  -0.00566   0.01349   0.00786   2.11292
   A81        2.12103  -0.00021  -0.00291   0.00493   0.00201   2.12304
   A82        2.08167   0.00029   0.00079   0.00018   0.00097   2.08264
   A83        2.08048  -0.00008   0.00211  -0.00512  -0.00299   2.07749
   A84        2.11531  -0.00040  -0.00370   0.00774   0.00404   2.11935
   A85        2.08249   0.00046   0.00101  -0.00013   0.00088   2.08337
   A86        2.08537  -0.00006   0.00268  -0.00758  -0.00490   2.08047
    D1       -0.02646   0.00500   0.03277   0.00124   0.03407   0.00761
    D2        3.10989   0.00314   0.02331  -0.00929   0.01421   3.12410
    D3        3.13899  -0.00019   0.00398  -0.00352  -0.00020   3.13879
    D4       -0.00785  -0.00205  -0.00548  -0.01405  -0.02006  -0.02791
    D5        0.03066  -0.00595  -0.04092   0.00839  -0.03314  -0.00248
    D6        3.09435  -0.00969  -0.05885  -0.01446  -0.07485   3.01950
    D7       -3.13356  -0.00210  -0.01250   0.01243  -0.00017  -3.13373
    D8       -0.06987  -0.00585  -0.03043  -0.01042  -0.04187  -0.11175
    D9       -0.56288  -0.01057   0.02317  -0.27041  -0.24732  -0.81020
   D10        2.56480  -0.01284   0.00134  -0.24896  -0.24762   2.31719
   D11        2.60675  -0.01591  -0.01177  -0.27606  -0.28783   2.31892
   D12       -0.54875  -0.01818  -0.03360  -0.25460  -0.28813  -0.83688
   D13        0.01399  -0.00244  -0.01465  -0.01044  -0.02422  -0.01023
   D14       -3.13701  -0.00149  -0.00839  -0.00672  -0.01430   3.13187
   D15       -3.12352  -0.00096  -0.00677  -0.00244  -0.00920  -3.13272
   D16        0.00866  -0.00001  -0.00051   0.00129   0.00072   0.00938
   D17        3.13534   0.00203   0.01144   0.00837   0.01957  -3.12828
   D18       -0.00171   0.00148   0.00829   0.00664   0.01474   0.01304
   D19       -0.01203  -0.00001   0.00096  -0.00318  -0.00215  -0.01418
   D20        3.13411  -0.00057  -0.00220  -0.00491  -0.00697   3.12714
   D21        0.00384  -0.00071  -0.01027   0.01503   0.00519   0.00902
   D22       -3.12812  -0.00170  -0.01672   0.01103  -0.00496  -3.13309
   D23        0.00070  -0.00002  -0.00066   0.00134   0.00071   0.00141
   D24       -3.14046  -0.00030  -0.00187  -0.00140  -0.00321   3.13951
   D25        3.13136   0.00111   0.00661   0.00574   0.01222  -3.13960
   D26       -0.00980   0.00083   0.00540   0.00299   0.00831  -0.00149
   D27       -0.02243   0.00435   0.03304  -0.01466   0.01852  -0.00391
   D28       -3.09971   0.00572   0.04978  -0.00173   0.04592  -3.05379
   D29        2.05635   0.00097   0.01826  -0.03786  -0.01990   2.03645
   D30       -0.06005  -0.00117   0.00721  -0.02187  -0.01497  -0.07502
   D31       -2.14707  -0.00066   0.01822  -0.04690  -0.02901  -2.17608
   D32       -1.16549  -0.00246  -0.00182  -0.05815  -0.05964  -1.22514
   D33        3.00130  -0.00460  -0.01287  -0.04216  -0.05472   2.94658
   D34        0.91428  -0.00408  -0.00186  -0.06719  -0.06876   0.84552
   D35       -0.00644   0.00007   0.00138  -0.00216  -0.00077  -0.00721
   D36        3.13754  -0.00001   0.00097  -0.00289  -0.00193   3.13561
   D37        3.13472   0.00035   0.00260   0.00062   0.00321   3.13793
   D38       -0.00449   0.00028   0.00219  -0.00012   0.00206  -0.00243
   D39       -2.75999   0.00218   0.00479   0.00880   0.01336  -2.74664
   D40        1.49604  -0.00130  -0.00107   0.01261   0.01133   1.50737
   D41       -0.63300   0.00031  -0.01013   0.03555   0.02524  -0.60776
   D42        0.39321   0.00373   0.02260  -0.00944   0.01318   0.40639
   D43       -1.63394   0.00026   0.01674  -0.00563   0.01115  -1.62279
   D44        2.52020   0.00187   0.00768   0.01731   0.02506   2.54526
   D45        3.11930  -0.00227   0.00506  -0.03367  -0.02867   3.09063
   D46       -0.16450  -0.00722  -0.01423  -0.03845  -0.05309  -0.21759
   D47       -0.03481  -0.00452  -0.01471  -0.01460  -0.02921  -0.06403
   D48        2.96456  -0.00947  -0.03401  -0.01937  -0.05363   2.91093
   D49       -0.57504  -0.00239  -0.02403   0.03648   0.01250  -0.56254
   D50        1.42808  -0.00167  -0.02625   0.04532   0.01912   1.44719
   D51       -2.73698  -0.00061  -0.02711   0.05698   0.02988  -2.70710
   D52        1.48023  -0.00025  -0.02878   0.05564   0.02689   1.50712
   D53       -2.79984   0.00047  -0.03100   0.06449   0.03351  -2.76633
   D54       -0.68171   0.00152  -0.03187   0.07615   0.04427  -0.63744
   D55       -2.73274   0.00022  -0.01237   0.02216   0.00980  -2.72294
   D56       -0.72963   0.00094  -0.01459   0.03101   0.01642  -0.71321
   D57        1.38851   0.00200  -0.01546   0.04267   0.02718   1.41569
   D58       -0.33813   0.00317   0.00080   0.03210   0.03300  -0.30513
   D59       -2.44947   0.00028   0.00647   0.00636   0.01308  -2.43638
   D60        1.71512   0.00062  -0.00094   0.02654   0.02579   1.74090
   D61        2.93519   0.00392   0.01836   0.03122   0.04930   2.98449
   D62        0.82386   0.00103   0.02403   0.00548   0.02938   0.85324
   D63       -1.29474   0.00136   0.01662   0.02566   0.04208  -1.25266
   D64       -0.77788  -0.00499  -0.00440  -0.09854  -0.10282  -0.88070
   D65        2.36458  -0.00201   0.03346  -0.13219  -0.09895   2.26563
   D66        2.20743  -0.00867  -0.02595  -0.10004  -0.12578   2.08165
   D67       -0.93330  -0.00569   0.01191  -0.13370  -0.12191  -1.05521
   D68        0.55542  -0.00064   0.01592  -0.04457  -0.02860   0.52682
   D69        2.70686   0.00035   0.02049  -0.05010  -0.02953   2.67733
   D70       -1.50434  -0.00027   0.02724  -0.06702  -0.03972  -1.54406
   D71       -1.44338  -0.00114   0.01688  -0.04951  -0.03262  -1.47600
   D72        0.70807  -0.00016   0.02145  -0.05504  -0.03355   0.67451
   D73        2.78004  -0.00078   0.02821  -0.07196  -0.04374   2.73630
   D74        2.71675  -0.00200   0.01970  -0.06589  -0.04614   2.67061
   D75       -1.41499  -0.00102   0.02427  -0.07142  -0.04707  -1.46206
   D76        0.65699  -0.00164   0.03103  -0.08834  -0.05726   0.59973
   D77       -0.03895  -0.00070  -0.00701   0.00746   0.00017  -0.03879
   D78        3.10195  -0.00309  -0.03714   0.03446  -0.00298   3.09897
   D79       -3.11873  -0.00054   0.00587  -0.01602  -0.01044  -3.12917
   D80        0.02218  -0.00293  -0.02425   0.01098  -0.01359   0.00859
   D81       -2.13167  -0.00106   0.01498  -0.04642  -0.03158  -2.16325
   D82        2.06928  -0.00042   0.01458  -0.04164  -0.02716   2.04211
   D83       -0.04232  -0.00056   0.00855  -0.02743  -0.01899  -0.06131
   D84        0.94600  -0.00119   0.00037  -0.02014  -0.01967   0.92633
   D85       -1.13624  -0.00054  -0.00003  -0.01536  -0.01525  -1.15149
   D86        3.03536  -0.00069  -0.00606  -0.00115  -0.00708   3.02828
   D87       -0.01780   0.00213   0.02009  -0.01414   0.00589  -0.01191
   D88       -3.10801   0.00185   0.03258  -0.03709  -0.00479  -3.11281
   D89        3.12324  -0.00002  -0.01269   0.02553   0.01235   3.13559
   D90       -0.05710  -0.00104  -0.01760   0.01977   0.00175  -0.05535
   D91       -0.01761   0.00253   0.01886  -0.00329   0.01568  -0.00193
   D92        3.08523   0.00150   0.01395  -0.00906   0.00509   3.09032
   D93        0.00281  -0.00009  -0.00094   0.00025  -0.00068   0.00212
   D94       -3.13954   0.00016   0.00069   0.00090   0.00157  -3.13797
   D95       -3.14117  -0.00001  -0.00053   0.00100   0.00048  -3.14070
   D96       -0.00034   0.00024   0.00110   0.00165   0.00273   0.00239
   D97        0.00755  -0.00129  -0.00773  -0.00541  -0.01276  -0.00521
   D98        3.13361  -0.00086  -0.00311  -0.00719  -0.00989   3.12372
   D99       -3.10358  -0.00043  -0.00311  -0.00215  -0.00530  -3.10888
   D100       0.02248  -0.00001   0.00151  -0.00393  -0.00243   0.02005
   D101      -3.12115   0.00115   0.00368   0.01107   0.01466  -3.10649
   D102       0.02493   0.00099  -0.00465   0.02689   0.02217   0.04710
   D103      -0.02232   0.00007  -0.00182   0.00488   0.00310  -0.01922
   D104       3.12376  -0.00009  -0.01015   0.02070   0.01061   3.13437
   D105       0.00542  -0.00031  -0.00697   0.01149   0.00491   0.01033
   D106      -3.12018  -0.00078  -0.01171   0.01310   0.00183  -3.11835
   D107      -0.00626  -0.00008  -0.00056   0.00083   0.00026  -0.00599
   D108       3.13987  -0.00020  -0.00132  -0.00020  -0.00152   3.13835
   D109       3.11724   0.00048   0.00484  -0.00118   0.00369   3.12094
   D110      -0.01982   0.00037   0.00408  -0.00220   0.00191  -0.01791
   D111      -0.00944   0.00009   0.00002   0.00103   0.00107  -0.00838
   D112       3.13825   0.00003   0.00160  -0.00385  -0.00225   3.13600
   D113       3.12757   0.00020   0.00080   0.00202   0.00285   3.13042
   D114      -0.00793   0.00015   0.00238  -0.00286  -0.00046  -0.00839
   D115       0.00672   0.00005  -0.00033   0.00265   0.00227   0.00899
   D116      -3.13935   0.00059   0.00277   0.00430   0.00702  -3.13233
   D117      -3.13411  -0.00019  -0.00196   0.00200   0.00001  -3.13410
   D118       0.00300   0.00035   0.00114   0.00365   0.00477   0.00776
   D119       0.00761  -0.00006   0.00115  -0.00282  -0.00170   0.00591
   D120      -3.13286  -0.00012  -0.00224   0.00350   0.00125  -3.13161
   D121      -3.13844   0.00010   0.00933  -0.01863  -0.00931   3.13543
   D122       0.00427   0.00004   0.00595  -0.01231  -0.00636  -0.00209
   D123       0.00880  -0.00001  -0.00037   0.00006  -0.00031   0.00849
   D124      -3.13890   0.00004  -0.00196   0.00497   0.00302  -3.13588
   D125      -3.13391   0.00005   0.00302  -0.00625  -0.00325  -3.13716
   D126       0.00157   0.00011   0.00142  -0.00134   0.00008   0.00165
         Item               Value     Threshold  Converged?
 Maximum Force            0.035510     0.000450     NO 
 RMS     Force            0.006304     0.000300     NO 
 Maximum Displacement     1.791416     0.001800     NO 
 RMS     Displacement     0.299854     0.001200     NO 
 Predicted change in Energy=-1.977055D-02
 Lowest energy point so far.  Saving SCF results.
 GradGradGradGradGradGradGradGradGradGradGradGradGradGradGradGradGradGrad

 Leave Link  103 at Fri Jun  4 11:34:20 2021, MaxMem=   536870912 cpu:         1.0
 (Enter /pbs_home/pkowalski/g09d01/g09/l202.exe)
                          Input orientation:                          
 ---------------------------------------------------------------------
 Center     Atomic      Atomic             Coordinates (Angstroms)
 Number     Number       Type             X           Y           Z
 ---------------------------------------------------------------------
      1          6           0       -1.719538   -0.275262   -0.764894
      2          6           0       -3.060519    0.256772   -0.992584
      3          6           0       -3.779868   -0.823133   -1.518276
      4          8           0       -2.972514   -1.912850   -1.622748
      5          6           0       -1.753788   -1.554016   -1.163288
      6          6           0       -5.119931   -0.776432   -1.877139
      7          6           0       -0.568506    0.438065   -0.227150
      8          6           0       -0.221423    1.815985   -0.753146
      9          6           0        0.310448    0.089358    0.732977
     10          6           0        1.275170    1.960974   -0.415781
     11          6           0        1.379994    1.147180    0.885303
     12          9           0       -0.897555    2.780674   -0.102029
     13          9           0       -0.467102    1.984419   -2.043534
     14          9           0        1.987667    1.360861   -1.367477
     15          9           0        1.674149    3.207071   -0.297457
     16          9           0        2.603443    0.652475    1.071199
     17          9           0        1.124555    1.949000    1.927953
     18          6           0       -0.812098   -1.249904    2.477300
     19          6           0        0.239177   -1.001915    1.696571
     20          6           0       -2.117623   -0.577916    2.675359
     21          1           0       -2.247061   -0.320435    3.732835
     22          1           0       -2.953493   -1.227720    2.390907
     23          1           0       -2.172085    0.333761    2.075134
     24          6           0       -0.743046   -2.623507   -1.333365
     25          1           0       -0.925824   -3.469496   -0.660659
     26          1           0        0.261909   -2.248315   -1.140940
     27          1           0       -0.794494   -3.004610   -2.360057
     28          6           0       -5.754823    0.434858   -1.690617
     29          6           0        1.239517   -2.008175    2.014119
     30          6           0        0.638784   -2.789004    3.009566
     31          8           0       -0.605973   -2.313130    3.288668
     32          6           0        1.236932   -3.893575    3.600836
     33          6           0       -5.072579    1.539004   -1.160394
     34          6           0       -3.742397    1.468957   -0.804397
     35          1           0       -3.235393    2.340080   -0.385500
     36          1           0       -6.810559    0.536275   -1.960118
     37          1           0       -5.612584    2.480918   -1.024825
     38          1           0       -5.626038   -1.653972   -2.284591
     39          6           0        2.517094   -2.372163    1.564153
     40          6           0        3.128250   -3.465691    2.139083
     41          6           0        2.501189   -4.214198    3.146567
     42          1           0        4.128881   -3.757130    1.805897
     43          1           0        3.025344   -5.071915    3.579070
     44          1           0        0.723631   -4.466063    4.376101
     45          1           0        3.016838   -1.792204    0.783688
 ---------------------------------------------------------------------
                    Distance matrix (angstroms):
                    1          2          3          4          5
     1  C    0.000000
     2  C    1.460525   0.000000
     3  C    2.261130   1.400003   0.000000
     4  O    2.233284   2.260998   1.360227   0.000000
     5  C    1.339815   2.239562   2.182936   1.350985   0.000000
     6  C    3.612608   2.468020   1.388067   2.442859   3.527767
     7  C    1.457010   2.613214   3.683813   3.640571   2.499927
     8  C    2.572509   3.247914   4.495876   4.714756   3.724684
     9  C    2.549001   3.790647   4.757254   4.509558   3.249240
    10  C    3.753786   4.694168   5.875386   5.874190   4.699841
    11  C    3.788613   4.902800   6.023579   5.882043   4.616684
    12  F    3.233232   3.441160   4.827101   5.352309   4.544111
    13  F    2.882651   3.288628   4.374090   4.652189   3.866641
    14  F    4.096752   5.181095   6.169039   5.948593   4.747282
    15  F    4.884900   5.621793   6.890518   7.039991   5.930292
    16  F    4.787493   6.041212   7.044818   6.702950   5.370939
    17  F    4.504179   5.376618   6.604134   6.656376   5.487417
    18  C    3.505024   4.400632   4.995440   4.681590   3.772683
    19  C    3.228528   4.438901   5.149750   4.707721   3.529237
    20  C    3.476407   3.878087   4.517717   4.581115   3.977481
    21  H    4.528784   4.829541   5.493302   5.634211   5.073170
    22  H    3.519787   3.696374   4.016005   4.071755   3.765377
    23  H    2.939637   3.194705   4.103166   4.400259   3.771744
    24  C    2.605945   3.712522   3.535226   2.357817   1.481329
    25  H    3.293019   4.307223   3.985513   2.745488   2.146444
    26  H    2.821433   4.163653   4.302266   3.287274   2.132038
    27  H    3.293873   4.200175   3.792084   2.545455   2.111096
    28  C    4.200567   2.788949   2.347912   3.641096   4.499109
    29  C    4.413831   5.714942   6.251110   5.565708   4.388855
    30  C    5.111470   6.243301   6.624990   5.938641   4.966116
    31  O    4.671648   5.564019   5.949825   5.466512   4.659790
    32  C    6.394725   7.536112   7.797513   6.994894   6.092193
    33  C    3.832866   2.391790   2.716408   4.066858   4.536646
    34  C    2.671296   1.403483   2.400980   3.563571   3.636171
    35  H    3.046599   2.176994   3.403755   4.437037   4.238406
    36  H    5.292037   3.882917   3.350866   4.565372   5.529484
    37  H    4.777018   3.385395   3.810393   5.160686   5.584817
    38  H    4.412602   3.449943   2.164688   2.747042   4.032571
    39  C    5.269773   6.675176   7.180014   6.364206   5.133102
    40  C    6.489450   7.871781   8.251150   7.333622   6.196325
    41  C    6.973469   8.249530   8.527119   7.616035   6.614850
    42  H    7.275739   8.696573   9.066795   8.098567   6.948062
    43  H    8.024451   9.291537   9.505051   8.544759   7.596425
    44  H    7.068360   8.089978   8.264147   7.494436   6.730709
    45  H    5.208884   6.654902   7.241088   6.455837   5.158131
                    6          7          8          9         10
     6  C    0.000000
     7  C    4.991286   0.000000
     8  C    5.655030   1.515190   0.000000
     9  C    6.086978   1.347590   2.339378   0.000000
    10  C    7.108184   2.398744   1.540982   2.398600   0.000000
    11  C    7.319863   2.353093   2.386703   1.511993   1.538203
    12  F    5.799351   2.368912   1.346005   3.065891   2.343306
    13  F    5.412837   2.387623   1.324323   3.450341   2.384458
    14  F    7.439471   2.947189   2.337653   2.973499   1.331733
    15  F    8.032634   3.563963   2.394987   3.555504   1.313751
    16  F    8.389575   3.434085   3.558350   2.385230   2.384867
    17  F    7.803865   3.129512   3.002938   2.355633   2.348599
    18  C    6.143512   3.197284   4.492700   2.469087   4.799619
    19  C    6.445330   2.535073   3.762157   1.457556   3.783388
    20  C    5.456968   3.443332   4.591403   3.180193   5.245203
    21  H    6.319266   4.367419   5.365773   3.963323   5.901013
    22  H    4.807632   3.913723   5.158819   3.890596   5.993902
    23  H    5.053987   2.807643   3.741823   2.832682   4.553686
    24  C    4.781683   3.259970   4.507531   3.569209   5.092409
    25  H    5.130590   3.947739   5.333015   4.016967   5.864669
    26  H    5.627844   2.956560   4.111269   2.996437   4.389837
    27  H    4.889519   4.056154   5.113582   4.512249   5.720205
    28  C    1.380254   5.388844   5.779696   6.540695   7.305823
    29  C    7.556564   3.778402   4.941285   2.627573   4.654012
    30  C    7.816210   4.727352   6.008651   3.684512   5.890695
    31  O    7.030136   4.464466   5.790832   3.625374   5.960672
    32  C    8.951788   6.056087   7.326871   4.994672   7.100030
    33  C    2.424296   4.729660   4.876093   5.887555   6.405187
    34  C    2.844318   3.386671   3.538406   4.548886   5.056588
    35  H    3.935622   3.279485   3.081210   4.346231   4.526568
    36  H    2.142034   6.478893   6.819909   7.626351   8.354266
    37  H    3.402863   5.500205   5.438802   6.625084   6.934150
    38  H    1.091896   5.847077   6.602711   6.883805   8.011676
    39  C    8.527192   4.541704   5.514520   3.408699   4.923270
    40  C    9.560054   5.874042   6.890675   4.749265   6.277733
    41  C    9.753836   6.515255   7.680071   5.398644   7.233685
    42  H   10.391816   6.618035   7.518873   5.525130   6.765814
    43  H   10.703593   7.600194   8.760865   6.489194   8.275474
    44  H    9.320065   6.849088   8.164951   5.847643   8.035741
    45  H    8.620835   4.341726   5.085982   3.296573   4.307955
                   11         12         13         14         15
    11  C    0.000000
    12  F    2.971591   0.000000
    13  F    3.562418   2.142137   0.000000
    14  F    2.343064   3.455681   2.621406   0.000000
    15  F    2.393449   2.614128   3.021360   2.156786   0.000000
    16  F    1.332710   4.261769   4.572076   2.613070   3.043479
    17  F    1.339881   2.983527   4.278707   3.456983   2.614812
    18  C    3.617421   4.786000   5.569363   5.425596   5.809073
    19  C    2.564806   4.339942   4.837913   4.245977   4.873485
    20  C    4.291104   4.525768   5.617626   6.079210   6.127094
    21  H    4.839200   5.113142   6.468929   6.839069   6.637954
    22  H    5.165859   5.148673   6.013671   6.726163   6.950521
    23  H    3.833356   3.514520   4.753427   5.496367   5.355242
    24  C    4.862908   5.544838   4.670489   4.830440   6.396216
    25  H    5.387067   6.275148   5.645171   5.685101   7.174142
    26  H    4.109156   5.264449   4.388869   4.006959   5.697993
    27  H    5.700713   6.211185   5.009769   5.270956   6.995248
    28  C    7.618949   5.623124   5.521385   7.804362   8.050819
    29  C    3.354135   5.654930   5.942887   4.831700   5.721108
    30  C    4.533810   6.562292   7.038634   6.180565   6.925409
    31  O    4.657680   6.126066   6.849861   6.473398   6.966482
    32  C    5.727460   7.925456   8.325471   7.270272   8.112153
    33  C    6.780420   4.482489   4.710493   7.065528   7.003245
    34  C    5.403473   3.210460   3.539593   5.758679   5.711130
    35  H    4.933533   2.395822   3.246384   5.404027   4.986284
    36  H    8.692226   6.591922   6.507191   8.856633   9.049191
    37  H    7.370454   4.813825   5.268801   7.689978   7.358862
    38  H    8.184079   6.840190   6.317485   8.240074   8.992839
    39  C    3.760267   6.402165   6.395361   4.776004   5.941716
    40  C    5.089886   7.761879   7.754001   6.073920   7.250992
    41  C    5.925772   8.428112   8.612244   7.191772   8.223170
    42  H    5.697028   8.464521   8.300998   6.391317   7.677884
    43  H    6.974289   9.518549   9.674849   8.180814   9.240930
    44  H    6.642664   8.671626   9.178141   8.278860   9.034523
    45  H    3.365942   6.084256   5.864631   3.953293   5.288141
                   16         17         18         19         20
    16  F    0.000000
    17  F    2.145254   0.000000
    18  C    4.154766   3.779603   0.000000
    19  C    2.952600   3.089553   1.332747   0.000000
    20  C    5.135723   4.177994   1.481618   2.586949   0.000000
    21  H    5.617673   4.446991   2.121180   3.285144   1.096041
    22  H    6.013011   5.190025   2.143252   3.275093   1.096284
    23  H    4.890310   3.674030   2.125864   2.782360   1.092881
    24  C    5.264312   5.918780   4.051262   3.574190   4.705717
    25  H    5.696112   6.345476   3.845296   3.605927   4.572815
    26  H    4.334850   5.270647   3.904097   3.099274   4.797556
    27  H    6.057538   6.827008   5.145806   4.640635   5.744122
    28  C    8.805430   7.919124   6.681353   7.033164   5.772061
    29  C    3.135035   3.959782   2.235763   1.453986   3.708540
    30  C    4.411454   4.884111   2.181099   2.253293   3.549420
    31  O    4.900238   4.797086   1.353239   2.228977   2.381639
    32  C    5.378939   6.078393   3.528435   3.603254   4.806573
    33  C    8.042838   6.936169   6.257996   6.544713   5.284516
    34  C    6.667398   5.602089   5.171885   5.311590   4.351814
    35  H    6.249958   4.951176   5.191913   5.251341   4.374124
    36  H    9.890693   8.948682   7.672200   8.089263   6.689747
    37  H    8.674077   7.375017   7.016308   7.333432   5.938230
    38  H    9.181795   8.734840   6.783280   7.118677   6.169925
    39  C    3.065761   4.554554   3.629989   2.661582   5.092613
    40  C    4.286618   5.777391   4.533260   3.822663   6.012156
    41  C    5.291703   6.431575   4.495868   4.187834   5.897288
    42  H    4.723490   6.449868   5.581240   4.767909   7.062732
    43  H    6.263869   7.458716   5.526991   5.279340   6.889328
    44  H    6.376167   6.878024   4.038266   4.406234   5.107146
    45  H    2.495999   4.345881   4.221749   3.028748   5.604962
                   21         22         23         24         25
    21  H    0.000000
    22  H    1.767197   0.000000
    23  H    1.783694   1.774411   0.000000
    24  C    5.764771   4.550220   4.733440   0.000000
    25  H    5.564624   4.295236   4.847937   1.096193   0.000000
    26  H    5.810795   4.884093   4.789006   1.089831   1.769933
    27  H    6.814549   5.512737   5.719563   1.096350   1.766726
    28  C    6.502975   5.222112   5.198761   5.882103   6.294762
    29  C    4.237768   4.281637   4.138528   3.938889   3.738796
    30  C    3.865884   3.965451   4.304162   4.560472   4.047421
    31  O    2.619407   2.737689   3.306267   4.634471   4.127550
    32  C    4.992291   5.111788   5.640881   5.466236   4.797676
    33  C    5.948508   4.975643   4.509337   6.008433   6.521532
    34  C    5.101414   4.254927   3.470772   5.101390   5.687009
    35  H    5.001581   4.529580   3.348232   5.634486   6.257874
    36  H    7.346371   6.076187   6.151399   6.869626   7.236360
    37  H    6.466038   5.700174   5.104612   7.061356   7.583256
    38  H    7.028884   5.402264   5.906612   5.068376   5.293892
    39  C    5.622273   5.649832   5.437971   4.368902   4.243538
    40  C    6.428581   6.485332   6.521769   5.268217   4.926873
    41  C    6.168548   6.264474   6.608433   5.755445   5.176288
    42  H    7.495106   7.543221   7.517317   5.905569   5.631756
    43  H    7.099188   7.206668   7.648296   6.657889   6.012884
    44  H    5.140530   5.286692   6.059532   6.176096   5.392846
    45  H    6.210653   6.208595   5.754345   4.394282   4.521507
                   26         27         28         29         30
    26  H    0.000000
    27  H    1.781633   0.000000
    28  C    6.610797   6.073134   0.000000
    29  C    3.311765   4.925800   8.283374   0.000000
    30  C    4.202509   5.561801   8.565233   1.400532   0.000000
    31  O    4.514294   5.694013   7.671726   2.263473   1.361534
    32  C    5.112924   6.359968   9.778520   2.464227   1.388330
    33  C    6.542242   6.354969   1.402046   7.905856   8.290952
    34  C    5.474107   5.578801   2.429940   6.697310   7.202174
    35  H    5.818520   6.198595   3.417709   6.685081   7.269334
    36  H    7.644920   6.992201   1.094301   9.331266   9.552380
    37  H    7.542467   7.422120   2.156357   8.737187   9.117456
    38  H    6.027363   5.017344   2.175453   8.108034   8.280362
    39  C    3.524022   5.173590   9.321884   1.402555   2.406455
    40  C    4.522882   5.986883  10.430238   2.388992   2.722698
    41  C    5.221282   6.530508  10.638318   2.782228   2.349149
    42  H    5.090564   6.493156  11.290969   3.383877   3.816656
    43  H    6.155305   7.357862  11.626929   3.876178   3.351371
    44  H    5.964003   7.058071  10.138760   3.447653   2.164981
    45  H    3.391440   5.087171   9.382112   2.172435   3.406360
                   31         32         33         34         35
    31  O    0.000000
    32  C    2.447765   0.000000
    33  C    7.388075   9.591254   0.000000
    34  C    6.394883   8.541461   1.378776   0.000000
    35  H    6.485809   8.645867   2.148822   1.091505   0.000000
    36  H    8.611954  10.738245   2.160000   3.408695   4.302900
    37  H    8.164268  10.437757   1.094161   2.137815   2.465687
    38  H    7.529724   9.314206   3.430048   3.935957   5.027343
    39  C    3.568051   2.846329   8.962339   7.716571   7.687489
    40  C    4.073618   2.428351  10.158105   8.956597   8.976438
    41  C    3.645368   1.381124  10.440843   9.321520   9.399065
    42  H    5.167455   3.406434  11.023374   9.802176   9.808706
    43  H    4.569649   2.141816  11.477941  10.382684  10.481045
    44  H    2.754175   1.091904  10.015471   9.055796   9.201646
    45  H    4.435206   3.939563   8.961867   7.671014   7.585061
                   36         37         38         39         40
    36  H    0.000000
    37  H    2.468107   0.000000
    38  H    2.511087   4.322558   0.000000
    39  C   10.386752   9.815644   9.035443   0.000000
    40  C   11.471665  11.035155   9.974405   1.378354   0.000000
    41  C   11.634168  11.316289  10.104654   2.428453   1.403030
    42  H   12.340484  11.908920  10.784888   2.138792   1.094172
    43  H   12.604737  12.363452  10.995966   3.406886   2.159654
    44  H   11.042422  10.843347   9.622420   3.938017   3.433247
    45  H   10.465564   9.797817   9.172390   1.093262   2.156402
                   41         42         43         44         45
    41  C    0.000000
    42  H    2.157705   0.000000
    43  H    1.094292   2.467913   0.000000
    44  H    2.175982   4.324842   2.510020   0.000000
    45  H    3.422740   2.478404   4.309378   5.031278   0.000000
 Stoichiometry    C23H14F6O2
 Framework group  C1[X(C23H14F6O2)]
 Deg. of freedom   129
 Full point group                 C1      NOp   1
 RotChk:  IX=0 Diff= 5.84D-02
 Largest Abelian subgroup         C1      NOp   1
 Largest concise Abelian subgroup C1      NOp   1
                         Standard orientation:                         
 ---------------------------------------------------------------------
 Center     Atomic      Atomic             Coordinates (Angstroms)
 Number     Number       Type             X           Y           Z
 ---------------------------------------------------------------------
      1          6           0       -1.494466   -0.480784   -0.533657
      2          6           0       -2.836028   -0.763394   -0.030191
      3          6           0       -3.212553   -1.943155   -0.683186
      4          8           0       -2.218848   -2.349835   -1.518279
      5          6           0       -1.209453   -1.459285   -1.403373
      6          6           0       -4.425050   -2.592972   -0.497928
      7          6           0       -0.638818    0.643516   -0.177713
      8          6           0       -1.210687    2.046253   -0.144617
      9          6           0        0.663013    0.680996    0.168452
     10          6           0        0.030488    2.942612   -0.319696
     11          6           0        1.117000    2.107732    0.379259
     12          9           0       -1.770323    2.326152    1.047103
     13          9           0       -2.135843    2.279288   -1.063099
     14          9           0        0.313052    3.032106   -1.618026
     15          9           0       -0.113250    4.150718    0.176048
     16          9           0        2.333370    2.362046   -0.102286
     17          9           0        1.143387    2.421219    1.681685
     18          6           0        1.271522   -1.348254    1.436623
     19          6           0        1.553876   -0.415223    0.527808
     20          6           0        0.121698   -1.575596    2.342940
     21          1           0        0.471092   -1.633260    3.380198
     22          1           0       -0.390990   -2.517726    2.116269
     23          1           0       -0.601484   -0.761159    2.252997
     24          6           0       -0.105355   -1.723417   -2.354971
     25          1           0        0.450765   -2.631349   -2.094146
     26          1           0        0.597700   -0.891110   -2.381617
     27          1           0       -0.524474   -1.872745   -3.356980
     28          6           0       -5.295736   -2.006250    0.398042
     29          6           0        2.878604   -0.723038    0.013589
     30          6           0        3.262527   -1.872028    0.716378
     31          8           0        2.280066   -2.238248    1.584957
     32          6           0        4.467618   -2.535022    0.527554
     33          6           0       -4.954547   -0.828600    1.078089
     34          6           0       -3.741503   -0.202651    0.883837
     35          1           0       -3.495499    0.708797    1.431676
     36          1           0       -6.270279   -2.468453    0.582782
     37          1           0       -5.671322   -0.396647    1.782957
     38          1           0       -4.661815   -3.511179   -1.039292
     39          6           0        3.751339   -0.216958   -0.960771
     40          6           0        4.953211   -0.860755   -1.162984
     41          6           0        5.310528   -2.000650   -0.427146
     42          1           0        5.649359   -0.473014   -1.912815
     43          1           0        6.277257   -2.477090   -0.616660
     44          1           0        4.718044   -3.426650    1.105951
     45          1           0        3.484991    0.674029   -1.535597
 ---------------------------------------------------------------------
 Rotational constants (GHZ):      0.2107453      0.1310488      0.0978411
 Leave Link  202 at Fri Jun  4 11:34:21 2021, MaxMem=   536870912 cpu:         0.0
 (Enter /pbs_home/pkowalski/g09d01/g09/l301.exe)
 Basis read from rwf:  (5D, 7F)
 No pseudopotential information found on rwf file.
 There are   535 symmetry adapted cartesian basis functions of A   symmetry.
 There are   504 symmetry adapted basis functions of A   symmetry.
   504 basis functions,   873 primitive gaussians,   535 cartesian basis functions
   111 alpha electrons      111 beta electrons
       nuclear repulsion energy      3308.3732505052 Hartrees.
 IExCor=32609 DFT=T Ex+Corr=LC-wPBE ExCW=0 ScaHFX=  1.000000
 ScaDFX=  1.000000  0.000000  1.000000  1.000000 ScalE2=  1.000000  1.000000
 IRadAn=      0 IRanWt=     -1 IRanGd=            0 ICorTp=0 IEmpDi=  4
  HFx wShort=  0.000000 wLong=  0.400000 cFull=  0.000000 cShort=  0.000000 cLong=  1.000000
  DFx wShort=  0.000000 wLong=  0.400000 cFull=  0.000000 cShort=  0.000000 cLong=  1.000000
 NAtoms=   45 NActive=   45 NUniq=   45 SFac= 1.00D+00 NAtFMM=   60 NAOKFM=F Big=F
 Integral buffers will be    131072 words long.
 Raffenetti 2 integral format.
 Two-electron integral symmetry is turned on.
 No density basis found on file   724.
 Leave Link  301 at Fri Jun  4 11:34:22 2021, MaxMem=   536870912 cpu:         0.5
 (Enter /pbs_home/pkowalski/g09d01/g09/l302.exe)
 NPDir=0 NMtPBC=     1 NCelOv=     1 NCel=       1 NClECP=     1 NCelD=      1
         NCelK=      1 NCelE2=     1 NClLst=     1 CellRange=     0.0.
 One-electron integrals computed using PRISM.
 NBasis=   504 RedAO= T EigKep=  2.34D-04  NBF=   504
 NBsUse=   504 1.00D-06 EigRej= -1.00D+00 NBFU=   504
 Precomputing XC quadrature grid using
 IXCGrd= 4 IRadAn=           0 IRanWt=          -1 IRanGd=           0 AccXCQ= 0.00D+00.
 Generated NRdTot=       0 NPtTot=           0 NUsed=           0 NTot=          32
 NSgBfM=   524   524   524   524   524 MxSgAt=    45 MxSgA2=    45.
 Leave Link  302 at Fri Jun  4 11:34:23 2021, MaxMem=   536870912 cpu:         9.8
 (Enter /pbs_home/pkowalski/g09d01/g09/l303.exe)
 DipDrv:  MaxL=1.
 Leave Link  303 at Fri Jun  4 11:34:24 2021, MaxMem=   536870912 cpu:         1.1
 (Enter /pbs_home/pkowalski/g09d01/g09/l401.exe)
 Initial guess from the checkpoint file:  "dae0097freq_open_lc-wpbe_air.chk"
 B after Tr=     0.000000    0.000000    0.000000
         Rot=    0.999928   -0.003773   -0.007896    0.008256 Ang=  -1.38 deg.
 Guess basis will be translated and rotated to current coordinates.
 JPrj=2 DoOrth=T DoCkMO=T.
 Generating alternative initial guess.
 ExpMin= 1.22D-01 ExpMax= 2.89D+03 ExpMxC= 4.35D+02 IAcc=1 IRadAn=         1 AccDes= 0.00D+00
 Harris functional with IExCor=32609 and IRadAn=       1 diagonalized for initial guess.
 HarFok:  IExCor=32609 AccDes= 0.00D+00 IRadAn=         1 IDoV= 1 UseB2=F ITyADJ=14
 ICtDFT=  3500011 ScaDFX=  1.000000  1.000000  1.000000  1.000000
 FoFCou: FMM=F IPFlag=           0 FMFlag=      100000 FMFlg1=           0
         NFxFlg=           0 DoJE=T BraDBF=F KetDBF=T FulRan=T
         wScrn=  0.000000 ICntrl=     500 IOpCl=  0 I1Cent=   200000004 NGrid=           0
         NMat0=    1 NMatS0=      1 NMatT0=    0 NMatD0=    1 NMtDS0=    0 NMtDT0=    0
 Petite list used in FoFCou.
 Harris En= -1631.84755243583    
 Leave Link  401 at Fri Jun  4 11:34:28 2021, MaxMem=   536870912 cpu:        26.1
 (Enter /pbs_home/pkowalski/g09d01/g09/l502.exe)
 Closed shell SCF:
 Using DIIS extrapolation, IDIIS=  1040.
 Integral symmetry usage will be decided dynamically.
 IVT=      885537 IEndB=      885537 NGot=   536870912 MDV=   536288776
 LenX=   536288776 LenY=   536002016
 Requested convergence on RMS density matrix=1.00D-08 within 128 cycles.
 Requested convergence on MAX density matrix=1.00D-06.
 Requested convergence on             energy=1.00D-06.
 No special actions if energy rises.
 Fock matrices will be formed incrementally for  20 cycles.
 Integral accuracy reduced to 1.0D-05 until final iterations.

 Cycle   1  Pass 0  IDiag  1:
 FoFJK:  IHMeth= 1 ICntrl=       0 DoSepK=T KAlg= 0 I1Cent=   0 FoldK=F
 IRaf=         1 NMat=   1 IRICut=       1 DoRegI=T DoRafI=F ISym2E= 0.
 FoFCou: FMM=F IPFlag=           0 FMFlag=      100000 FMFlg1=           0
         NFxFlg=           0 DoJE=T BraDBF=F KetDBF=F FulRan=T
         wScrn=  0.000000 ICntrl=     500 IOpCl=  0 I1Cent=           0 NGrid=           0
         NMat0=    1 NMatS0=      1 NMatT0=    0 NMatD0=    1 NMtDS0=    0 NMtDT0=    0
 Symmetry not used in FoFCou.
 E= -1631.92049963677    
 DIIS: error= 1.10D-02 at cycle   1 NSaved=   1.
 NSaved= 1 IEnMin= 1 EnMin= -1631.92049963677     IErMin= 1 ErrMin= 1.10D-02
 ErrMax= 1.10D-02  0.00D+00 EMaxC= 1.00D-01 BMatC= 1.61D-01 BMatP= 1.61D-01
 IDIUse=3 WtCom= 8.90D-01 WtEn= 1.10D-01
 Coeff-Com:  0.100D+01
 Coeff-En:   0.100D+01
 Coeff:      0.100D+01
 Recover alternate guess density for next cycle.
 RMSDP=3.46D-03 MaxDP=1.44D-01              OVMax= 0.00D+00

 Cycle   2  Pass 0  IDiag  1:
 RMSU=  3.46D-03    CP:  1.01D+00
 E= -1631.71368044478     Delta-E=        0.206819191984 Rises=F Damp=F
 Switch densities from cycles 1 and 2 for lowest energy.
 DIIS: error= 2.42D-02 at cycle   2 NSaved=   2.
 NSaved= 2 IEnMin= 1 EnMin= -1631.92049963677     IErMin= 1 ErrMin= 1.10D-02
 ErrMax= 2.42D-02  0.00D+00 EMaxC= 1.00D+00 BMatC= 4.27D-01 BMatP= 1.61D-01
 IDIUse=1 WtCom= 1.00D+00 WtEn= 0.00D+00
 Coeff-Com:  0.723D+00 0.277D+00
 Coeff:      0.723D+00 0.277D+00
 Gap=     0.372 Goal=   None    Shift=    0.000
 RMSDP=1.54D-03 MaxDP=7.93D-02 DE= 2.07D-01 OVMax= 1.01D-01

 Cycle   3  Pass 0  IDiag  1:
 RMSU=  1.39D-03    CP:  9.87D-01  1.85D-01
 E= -1632.12782675064     Delta-E=       -0.414146305859 Rises=F Damp=F
 DIIS: error= 3.71D-03 at cycle   3 NSaved=   3.
 NSaved= 3 IEnMin= 3 EnMin= -1632.12782675064     IErMin= 3 ErrMin= 3.71D-03
 ErrMax= 3.71D-03  0.00D+00 EMaxC= 1.00D+00 BMatC= 1.93D-02 BMatP= 1.61D-01
 IDIUse=1 WtCom= 1.00D+00 WtEn= 0.00D+00
 Coeff-Com: -0.700D-01 0.160D+00 0.910D+00
 Coeff:     -0.700D-01 0.160D+00 0.910D+00
 Gap=     0.341 Goal=   None    Shift=    0.000
 RMSDP=4.40D-04 MaxDP=1.51D-02 DE=-4.14D-01 OVMax= 2.18D-02

 Cycle   4  Pass 0  IDiag  1:
 RMSU=  3.77D-04    CP:  9.85D-01  2.50D-01  1.02D+00
 E= -1632.15095205171     Delta-E=       -0.023125301068 Rises=F Damp=F
 DIIS: error= 1.20D-03 at cycle   4 NSaved=   4.
 NSaved= 4 IEnMin= 4 EnMin= -1632.15095205171     IErMin= 4 ErrMin= 1.20D-03
 ErrMax= 1.20D-03  0.00D+00 EMaxC= 1.00D+00 BMatC= 1.68D-03 BMatP= 1.93D-02
 IDIUse=1 WtCom= 1.00D+00 WtEn= 0.00D+00
 Coeff-Com: -0.403D-01 0.305D-01 0.280D+00 0.730D+00
 Coeff:     -0.403D-01 0.305D-01 0.280D+00 0.730D+00
 Gap=     0.343 Goal=   None    Shift=    0.000
 RMSDP=1.39D-04 MaxDP=7.94D-03 DE=-2.31D-02 OVMax= 6.91D-03

 Cycle   5  Pass 0  IDiag  1:
 RMSU=  1.27D-04    CP:  9.86D-01  2.44D-01  1.04D+00  9.07D-01
 E= -1632.15247580072     Delta-E=       -0.001523749015 Rises=F Damp=F
 DIIS: error= 4.91D-04 at cycle   5 NSaved=   5.
 NSaved= 5 IEnMin= 5 EnMin= -1632.15247580072     IErMin= 5 ErrMin= 4.91D-04
 ErrMax= 4.91D-04  0.00D+00 EMaxC= 1.00D+00 BMatC= 2.38D-04 BMatP= 1.68D-03
 IDIUse=1 WtCom= 1.00D+00 WtEn= 0.00D+00
 Coeff-Com: -0.589D-02-0.928D-02-0.358D-01 0.238D+00 0.813D+00
 Coeff:     -0.589D-02-0.928D-02-0.358D-01 0.238D+00 0.813D+00
 Gap=     0.343 Goal=   None    Shift=    0.000
 RMSDP=5.37D-05 MaxDP=1.68D-03 DE=-1.52D-03 OVMax= 2.56D-03

 Cycle   6  Pass 0  IDiag  1:
 RMSU=  4.23D-05    CP:  9.86D-01  2.43D-01  1.05D+00  9.84D-01  1.04D+00
 E= -1632.15277835983     Delta-E=       -0.000302559108 Rises=F Damp=F
 DIIS: error= 1.26D-04 at cycle   6 NSaved=   6.
 NSaved= 6 IEnMin= 6 EnMin= -1632.15277835983     IErMin= 6 ErrMin= 1.26D-04
 ErrMax= 1.26D-04  0.00D+00 EMaxC= 1.00D+00 BMatC= 1.73D-05 BMatP= 2.38D-04
 IDIUse=1 WtCom= 1.00D+00 WtEn= 0.00D+00
 Coeff-Com:  0.141D-02-0.431D-02-0.350D-01-0.704D-02 0.186D+00 0.859D+00
 Coeff:      0.141D-02-0.431D-02-0.350D-01-0.704D-02 0.186D+00 0.859D+00
 Gap=     0.344 Goal=   None    Shift=    0.000
 RMSDP=1.90D-05 MaxDP=6.92D-04 DE=-3.03D-04 OVMax= 1.35D-03

 Cycle   7  Pass 0  IDiag  1:
 RMSU=  1.35D-05    CP:  9.86D-01  2.43D-01  1.05D+00  1.01D+00  1.11D+00
                    CP:  1.07D+00
 E= -1632.15281117922     Delta-E=       -0.000032819385 Rises=F Damp=F
 DIIS: error= 5.31D-05 at cycle   7 NSaved=   7.
 NSaved= 7 IEnMin= 7 EnMin= -1632.15281117922     IErMin= 7 ErrMin= 5.31D-05
 ErrMax= 5.31D-05  0.00D+00 EMaxC= 1.00D+00 BMatC= 3.29D-06 BMatP= 1.73D-05
 IDIUse=1 WtCom= 1.00D+00 WtEn= 0.00D+00
 Coeff-Com:  0.969D-03-0.562D-03-0.916D-02-0.269D-01-0.233D-01 0.301D+00
 Coeff-Com:  0.758D+00
 Coeff:      0.969D-03-0.562D-03-0.916D-02-0.269D-01-0.233D-01 0.301D+00
 Coeff:      0.758D+00
 Gap=     0.344 Goal=   None    Shift=    0.000
 RMSDP=7.48D-06 MaxDP=3.10D-04 DE=-3.28D-05 OVMax= 7.23D-04

 Initial convergence to 1.0D-05 achieved.  Increase integral accuracy.
 Cycle   8  Pass 1  IDiag  1:
 E= -1632.15287468512     Delta-E=       -0.000063505908 Rises=F Damp=F
 DIIS: error= 1.69D-04 at cycle   1 NSaved=   1.
 NSaved= 1 IEnMin= 1 EnMin= -1632.15287468512     IErMin= 1 ErrMin= 1.69D-04
 ErrMax= 1.69D-04  0.00D+00 EMaxC= 1.00D+00 BMatC= 9.84D-06 BMatP= 9.84D-06
 IDIUse=1 WtCom= 1.00D+00 WtEn= 0.00D+00
 Coeff-Com:  0.100D+01
 Coeff:      0.100D+01
 Gap=     0.344 Goal=   None    Shift=    0.000
 RMSDP=7.48D-06 MaxDP=3.10D-04 DE=-6.35D-05 OVMax= 4.15D-04

 Cycle   9  Pass 1  IDiag  1:
 RMSU=  1.65D-04    CP:  1.00D+00
 E= -1632.15288379278     Delta-E=       -0.000009107654 Rises=F Damp=F
 DIIS: error= 2.73D-05 at cycle   2 NSaved=   2.
 NSaved= 2 IEnMin= 2 EnMin= -1632.15288379278     IErMin= 2 ErrMin= 2.73D-05
 ErrMax= 2.73D-05  0.00D+00 EMaxC= 1.00D+00 BMatC= 4.72D-07 BMatP= 9.84D-06
 IDIUse=1 WtCom= 1.00D+00 WtEn= 0.00D+00
 Coeff-Com:  0.385D-01 0.961D+00
 Coeff:      0.385D-01 0.961D+00
 Gap=     0.344 Goal=   None    Shift=    0.000
 RMSDP=9.48D-06 MaxDP=3.08D-04 DE=-9.11D-06 OVMax= 2.34D-04

 Cycle  10  Pass 1  IDiag  1:
 RMSU=  4.08D-06    CP:  1.00D+00  1.05D+00
 E= -1632.15288389833     Delta-E=       -0.000000105556 Rises=F Damp=F
 DIIS: error= 3.45D-05 at cycle   3 NSaved=   3.
 NSaved= 3 IEnMin= 3 EnMin= -1632.15288389833     IErMin= 2 ErrMin= 2.73D-05
 ErrMax= 3.45D-05  0.00D+00 EMaxC= 1.00D+00 BMatC= 5.61D-07 BMatP= 4.72D-07
 IDIUse=1 WtCom= 1.00D+00 WtEn= 0.00D+00
 Coeff-Com: -0.258D-01 0.531D+00 0.495D+00
 Coeff:     -0.258D-01 0.531D+00 0.495D+00
 Gap=     0.344 Goal=   None    Shift=    0.000
 RMSDP=1.87D-06 MaxDP=1.08D-04 DE=-1.06D-07 OVMax= 1.09D-04

 Cycle  11  Pass 1  IDiag  1:
 RMSU=  1.38D-06    CP:  1.00D+00  1.06D+00  7.69D-01
 E= -1632.15288431741     Delta-E=       -0.000000419078 Rises=F Damp=F
 DIIS: error= 3.59D-06 at cycle   4 NSaved=   4.
 NSaved= 4 IEnMin= 4 EnMin= -1632.15288431741     IErMin= 4 ErrMin= 3.59D-06
 ErrMax= 3.59D-06  0.00D+00 EMaxC= 1.00D+00 BMatC= 5.33D-09 BMatP= 4.72D-07
 IDIUse=1 WtCom= 1.00D+00 WtEn= 0.00D+00
 Coeff-Com: -0.126D-02-0.335D-01-0.754D-04 0.103D+01
 Coeff:     -0.126D-02-0.335D-01-0.754D-04 0.103D+01
 Gap=     0.344 Goal=   None    Shift=    0.000
 RMSDP=5.53D-07 MaxDP=1.77D-05 DE=-4.19D-07 OVMax= 5.63D-05

 Cycle  12  Pass 1  IDiag  1:
 RMSU=  4.13D-07    CP:  1.00D+00  1.06D+00  8.28D-01  1.16D+00
 E= -1632.15288431743     Delta-E=       -0.000000000015 Rises=F Damp=F
 DIIS: error= 2.20D-06 at cycle   5 NSaved=   5.
 NSaved= 5 IEnMin= 5 EnMin= -1632.15288431743     IErMin= 5 ErrMin= 2.20D-06
 ErrMax= 2.20D-06  0.00D+00 EMaxC= 1.00D+00 BMatC= 2.05D-09 BMatP= 5.33D-09
 IDIUse=1 WtCom= 1.00D+00 WtEn= 0.00D+00
 Coeff-Com:  0.626D-02-0.153D+00-0.131D+00 0.421D+00 0.856D+00
 Coeff:      0.626D-02-0.153D+00-0.131D+00 0.421D+00 0.856D+00
 Gap=     0.344 Goal=   None    Shift=    0.000
 RMSDP=2.86D-07 MaxDP=7.27D-06 DE=-1.55D-11 OVMax= 4.71D-05

 Cycle  13  Pass 1  IDiag  1:
 RMSU=  1.87D-07    CP:  1.00D+00  1.06D+00  8.50D-01  1.27D+00  1.29D+00
 E= -1632.15288432410     Delta-E=       -0.000000006677 Rises=F Damp=F
 DIIS: error= 9.92D-07 at cycle   6 NSaved=   6.
 NSaved= 6 IEnMin= 6 EnMin= -1632.15288432410     IErMin= 6 ErrMin= 9.92D-07
 ErrMax= 9.92D-07  0.00D+00 EMaxC= 1.00D+00 BMatC= 2.34D-10 BMatP= 2.05D-09
 IDIUse=1 WtCom= 1.00D+00 WtEn= 0.00D+00
 Coeff-Com:  0.153D-02-0.286D-01-0.293D-01-0.649D-01 0.213D+00 0.909D+00
 Coeff:      0.153D-02-0.286D-01-0.293D-01-0.649D-01 0.213D+00 0.909D+00
 Gap=     0.344 Goal=   None    Shift=    0.000
 RMSDP=1.07D-07 MaxDP=2.26D-06 DE=-6.68D-09 OVMax= 1.47D-05

 Cycle  14  Pass 1  IDiag  1:
 RMSU=  5.93D-08    CP:  1.00D+00  1.06D+00  8.51D-01  1.28D+00  1.47D+00
                    CP:  1.20D+00
 E= -1632.15288434221     Delta-E=       -0.000000018108 Rises=F Damp=F
 DIIS: error= 2.63D-07 at cycle   7 NSaved=   7.
 NSaved= 7 IEnMin= 7 EnMin= -1632.15288434221     IErMin= 7 ErrMin= 2.63D-07
 ErrMax= 2.63D-07  0.00D+00 EMaxC= 1.00D+00 BMatC= 3.09D-11 BMatP= 2.34D-10
 IDIUse=1 WtCom= 1.00D+00 WtEn= 0.00D+00
 Coeff-Com: -0.720D-03 0.193D-01 0.152D-01-0.828D-01-0.888D-01 0.156D+00
 Coeff-Com:  0.982D+00
 Coeff:     -0.720D-03 0.193D-01 0.152D-01-0.828D-01-0.888D-01 0.156D+00
 Coeff:      0.982D+00
 Gap=     0.344 Goal=   None    Shift=    0.000
 RMSDP=4.96D-08 MaxDP=1.10D-06 DE=-1.81D-08 OVMax= 6.35D-06

 Cycle  15  Pass 1  IDiag  1:
 RMSU=  2.74D-08    CP:  1.00D+00  1.06D+00  8.49D-01  1.27D+00  1.53D+00
                    CP:  1.31D+00  1.23D+00
 E= -1632.15288434247     Delta-E=       -0.000000000259 Rises=F Damp=F
 DIIS: error= 1.21D-07 at cycle   8 NSaved=   8.
 NSaved= 8 IEnMin= 8 EnMin= -1632.15288434247     IErMin= 8 ErrMin= 1.21D-07
 ErrMax= 1.21D-07  0.00D+00 EMaxC= 1.00D+00 BMatC= 6.31D-12 BMatP= 3.09D-11
 IDIUse=1 WtCom= 1.00D+00 WtEn= 0.00D+00
 Coeff-Com: -0.364D-03 0.795D-02 0.700D-02-0.556D-02-0.429D-01-0.105D+00
 Coeff-Com:  0.189D+00 0.950D+00
 Coeff:     -0.364D-03 0.795D-02 0.700D-02-0.556D-02-0.429D-01-0.105D+00
 Coeff:      0.189D+00 0.950D+00
 Gap=     0.344 Goal=   None    Shift=    0.000
 RMSDP=1.69D-08 MaxDP=5.37D-07 DE=-2.59D-10 OVMax= 2.42D-06

 Cycle  16  Pass 1  IDiag  1:
 RMSU=  1.06D-08    CP:  1.00D+00  1.06D+00  8.49D-01  1.27D+00  1.54D+00
                    CP:  1.33D+00  1.39D+00  1.29D+00
 E= -1632.15288434252     Delta-E=       -0.000000000049 Rises=F Damp=F
 DIIS: error= 6.23D-08 at cycle   9 NSaved=   9.
 NSaved= 9 IEnMin= 9 EnMin= -1632.15288434252     IErMin= 9 ErrMin= 6.23D-08
 ErrMax= 6.23D-08  0.00D+00 EMaxC= 1.00D+00 BMatC= 2.05D-12 BMatP= 6.31D-12
 IDIUse=1 WtCom= 1.00D+00 WtEn= 0.00D+00
 Coeff-Com:  0.446D-04-0.192D-02-0.137D-02 0.190D-01 0.529D-02-0.896D-01
 Coeff-Com: -0.182D+00 0.392D+00 0.859D+00
 Coeff:      0.446D-04-0.192D-02-0.137D-02 0.190D-01 0.529D-02-0.896D-01
 Coeff:     -0.182D+00 0.392D+00 0.859D+00
 Gap=     0.344 Goal=   None    Shift=    0.000
 RMSDP=9.83D-09 MaxDP=2.41D-07 DE=-4.91D-11 OVMax= 1.71D-06

 SCF Done:  E(RLC-wPBE) =  -1632.15288434     A.U. after   16 cycles
            NFock= 16  Conv=0.98D-08     -V/T= 2.0088
 KE= 1.617884944992D+03 PE=-1.044071071936D+04 EE= 3.882299639517D+03
 Leave Link  502 at Fri Jun  4 11:41:45 2021, MaxMem=   536870912 cpu:      3471.2
 (Enter /pbs_home/pkowalski/g09d01/g09/l701.exe)
 Compute integral first derivatives.
 ... and contract with generalized density number  0.
 Leave Link  701 at Fri Jun  4 11:41:48 2021, MaxMem=   536870912 cpu:         4.3
 (Enter /pbs_home/pkowalski/g09d01/g09/l702.exe)
 L702 exits ... SP integral derivatives will be done elsewhere.
 Leave Link  702 at Fri Jun  4 11:41:48 2021, MaxMem=   536870912 cpu:         0.2
 (Enter /pbs_home/pkowalski/g09d01/g09/l703.exe)
 Compute integral first derivatives, UseDBF=F ICtDFT=           0.
 Integral derivatives from FoFJK, PRISM(SPDF).
 Calling FoFJK, ICntrl=      2127 FMM=F ISym2X=0 I1Cent= 0 IOpClX= 0 NMat=1 NMatS=1 NMatT=0.
 FoFJK:  IHMeth= 1 ICntrl=    2127 DoSepK=T KAlg= 0 I1Cent=   0 FoldK=F
 IRaf=         1 NMat=   1 IRICut=       1 DoRegI=T DoRafI=F ISym2E= 0.
 FoFCou: FMM=F IPFlag=           0 FMFlag=      100000 FMFlg1=         800
         NFxFlg=           0 DoJE=F BraDBF=F KetDBF=F FulRan=T
         wScrn=  0.000000 ICntrl=    2527 IOpCl=  0 I1Cent=           0 NGrid=           0
         NMat0=    1 NMatS0=      1 NMatT0=    0 NMatD0=    1 NMtDS0=    0 NMtDT0=    0
 Symmetry not used in FoFCou.
 Leave Link  703 at Fri Jun  4 11:44:15 2021, MaxMem=   536870912 cpu:      1172.6
 (Enter /pbs_home/pkowalski/g09d01/g09/l716.exe)
 Dipole        =-1.29858655D-02-1.34725596D+00-1.20521317D-01
 ***** Axes restored to original set *****
 -------------------------------------------------------------------
 Center     Atomic                   Forces (Hartrees/Bohr)
 Number     Number              X              Y              Z
 -------------------------------------------------------------------
      1        6          -0.004386321    0.023007255    0.011855839
      2        6          -0.005991592   -0.006047187   -0.002462186
      3        6           0.005702308   -0.001321750    0.000926385
      4        8          -0.007835267    0.006057650    0.000653375
      5        6          -0.000456711   -0.028004890   -0.013785734
      6        6           0.002752311   -0.001609522    0.000148640
      7        6           0.006184754    0.007000400   -0.000593675
      8        6           0.007122194   -0.004969309    0.004922093
      9        6          -0.000019569    0.006741102   -0.000641547
     10        6          -0.012265190   -0.014355161    0.005497924
     11        6          -0.006396899    0.001756118   -0.005848062
     12        9          -0.005301957    0.005409115    0.007704565
     13        9          -0.000591821   -0.002185190   -0.014132185
     14        9           0.006730518   -0.005079119   -0.008211908
     15        9           0.003558065    0.015869883    0.002874149
     16        9           0.009639050   -0.006082304   -0.001870722
     17        9          -0.003665972    0.004993737    0.006996555
     18        6          -0.028236276   -0.007579956    0.023850513
     19        6           0.023085256    0.001241466   -0.023038307
     20        6           0.001068094    0.003099800   -0.002782036
     21        1           0.000418421    0.000596709    0.001631880
     22        1          -0.000190344   -0.002082849   -0.001429515
     23        1          -0.000652108    0.001848795   -0.000287405
     24        6           0.003431950    0.002001570    0.003410731
     25        1          -0.001445730   -0.000432658    0.002235206
     26        1           0.004014348    0.001351900    0.000833169
     27        1           0.000067783    0.000192276   -0.001323852
     28        6          -0.004595843    0.002041660   -0.000720008
     29        6          -0.001839411   -0.007217870    0.005769528
     30        6          -0.002989201    0.004121149   -0.002087576
     31        8           0.007616829   -0.004010122   -0.001040555
     32        6          -0.002190885    0.001921816   -0.000211847
     33        6          -0.005163758    0.002402917   -0.000490528
     34        6           0.008846332   -0.001077692    0.002367784
     35        1           0.000346035   -0.000487021   -0.000759267
     36        1           0.001324597   -0.000048611    0.000415679
     37        1           0.000752726   -0.001223195   -0.000087791
     38        1           0.000400707    0.000805084    0.000387574
     39        6          -0.004438399    0.007868185   -0.003070373
     40        6           0.003987949   -0.003768532    0.000987866
     41        6           0.003342645   -0.003419319    0.000917748
     42        1          -0.001367656    0.000284930    0.000380292
     43        1          -0.000651895    0.000995358   -0.000656142
     44        1           0.000629372    0.000409511   -0.000614907
     45        1          -0.000349438   -0.001016130    0.001378633
 -------------------------------------------------------------------
 Cartesian Forces:  Max     0.028236276 RMS     0.007002425
 Leave Link  716 at Fri Jun  4 11:44:15 2021, MaxMem=   536870912 cpu:         0.2
 (Enter /pbs_home/pkowalski/g09d01/g09/l103.exe)

 GradGradGradGradGradGradGradGradGradGradGradGradGradGradGradGradGradGrad
 Berny optimization.
 Using GEDIIS/GDIIS optimizer.
 FormGI is forming the generalized inverse of G from B-inverse, IUseBI=4.
 GSVD:  received Info=                   1 from GESDD.
 Internal  Forces:  Max     0.029582311 RMS     0.003583759
 Search for a local minimum.
 Step number   4 out of a maximum of  270
 All quantities printed in internal units (Hartrees-Bohrs-Radians)
 RMS Force = .35838D-02 SwitMx=.10000D-02 MixMth= 1
 Mixed Optimization -- RFO/linear search
 Update second derivatives using D2CorX and points    3    4
 DE= -4.72D-03 DEPred=-1.98D-02 R= 2.38D-01
 Trust test= 2.38D-01 RLast= 6.57D-01 DXMaxT set to 5.05D-01
 ITU=  0  0  1  0
 Use linear search instead of GDIIS.
     Eigenvalues ---    0.00704   0.00826   0.00831   0.00874   0.00973
     Eigenvalues ---    0.01046   0.01072   0.01087   0.01128   0.01177
     Eigenvalues ---    0.01282   0.01478   0.01594   0.01825   0.01839
     Eigenvalues ---    0.02002   0.02003   0.02017   0.02017   0.02022
     Eigenvalues ---    0.02022   0.02062   0.02064   0.02090   0.02092
     Eigenvalues ---    0.02111   0.02112   0.02197   0.02208   0.02266
     Eigenvalues ---    0.02271   0.03293   0.04984   0.05439   0.07213
     Eigenvalues ---    0.07267   0.07410   0.07437   0.07467   0.08194
     Eigenvalues ---    0.09269   0.10025   0.10142   0.11024   0.12313
     Eigenvalues ---    0.12408   0.14290   0.15865   0.15994   0.15999
     Eigenvalues ---    0.16000   0.16000   0.16000   0.16000   0.16000
     Eigenvalues ---    0.16000   0.16000   0.16000   0.16000   0.16009
     Eigenvalues ---    0.16079   0.16987   0.21730   0.22000   0.22135
     Eigenvalues ---    0.22592   0.22639   0.24081   0.24488   0.24509
     Eigenvalues ---    0.24576   0.24639   0.24900   0.24945   0.24969
     Eigenvalues ---    0.24987   0.24992   0.24997   0.25164   0.28890
     Eigenvalues ---    0.29238   0.30454   0.30866   0.31954   0.32413
     Eigenvalues ---    0.32646   0.32652   0.32654   0.32665   0.32878
     Eigenvalues ---    0.32930   0.33104   0.33213   0.33295   0.33979
     Eigenvalues ---    0.35522   0.35594   0.35717   0.35720   0.35729
     Eigenvalues ---    0.35734   0.35735   0.35863   0.36510   0.36534
     Eigenvalues ---    0.39931   0.40352   0.41025   0.41561   0.41601
     Eigenvalues ---    0.44567   0.44688   0.45396   0.45547   0.45562
     Eigenvalues ---    0.45710   0.45981   0.46368   0.46489   0.47630
     Eigenvalues ---    0.48106   0.48232   0.48357   0.49330   0.52326
     Eigenvalues ---    0.52622   0.54076   0.54184   0.55766
 RFO step:  Lambda=-1.31871451D-02 EMin= 7.03719016D-03
 Quartic linear search produced a step of -0.45855.
 Iteration  1 RMS(Cart)=  0.25646721 RMS(Int)=  0.01038438
 Iteration  2 RMS(Cart)=  0.06685141 RMS(Int)=  0.00053602
 Iteration  3 RMS(Cart)=  0.00152457 RMS(Int)=  0.00014435
 Iteration  4 RMS(Cart)=  0.00000055 RMS(Int)=  0.00014435
 ITry= 1 IFail=0 DXMaxC= 1.22D+00 DCOld= 1.00D+10 DXMaxT= 5.05D-01 DXLimC= 3.00D+00 Rises=F
 Variable       Old X    -DE/DX   Delta X   Delta X   Delta X     New X
                                 (Linear)    (Quad)   (Total)
    R1        2.75999  -0.00466  -0.00235  -0.01136  -0.01370   2.74629
    R2        2.53188   0.02035   0.00311   0.10080   0.10393   2.63581
    R3        2.75335   0.00161  -0.00457   0.02522   0.02065   2.77400
    R4        2.64562  -0.00273  -0.00491  -0.01285  -0.01777   2.62785
    R5        2.65220  -0.00304  -0.00157  -0.00768  -0.00925   2.64295
    R6        2.57046  -0.00109  -0.00446  -0.00840  -0.01288   2.55758
    R7        2.62307   0.00009  -0.00033   0.00015  -0.00019   2.62288
    R8        2.55299   0.00355  -0.00472   0.00620   0.00148   2.55447
    R9        2.79931   0.00130  -0.00136   0.00333   0.00197   2.80128
   R10        2.60830   0.00374   0.00076   0.00919   0.00995   2.61825
   R11        2.06338  -0.00098  -0.00037  -0.00267  -0.00303   2.06035
   R12        2.86329  -0.00345  -0.00347  -0.01005  -0.01353   2.84977
   R13        2.54658  -0.00410   0.00100   0.01652   0.01749   2.56407
   R14        2.91203  -0.00136  -0.00790  -0.01186  -0.01972   2.89232
   R15        2.54358   0.01027   0.00321   0.02332   0.02653   2.57011
   R16        2.50261   0.01360   0.00845   0.03129   0.03974   2.54235
   R17        2.85725  -0.00136  -0.00168  -0.00379  -0.00549   2.85176
   R18        2.75438   0.00496  -0.00102   0.02090   0.01988   2.77426
   R19        2.90678   0.00007  -0.00588  -0.01468  -0.02056   2.88622
   R20        2.51661   0.01176   0.00641   0.02864   0.03505   2.55166
   R21        2.48263   0.01639   0.01017   0.03839   0.04856   2.53119
   R22        2.51846   0.01085   0.00522   0.02494   0.03016   2.54862
   R23        2.53201   0.00913   0.00485   0.02049   0.02534   2.55735
   R24        2.51853   0.02958   0.00941   0.10035   0.10978   2.62830
   R25        2.79985   0.00062  -0.00148   0.00205   0.00056   2.80042
   R26        2.55725   0.00153  -0.00536   0.00287  -0.00254   2.55471
   R27        2.74764  -0.00089  -0.00100   0.00016  -0.00077   2.74687
   R28        2.07122   0.00167   0.00197   0.00609   0.00807   2.07928
   R29        2.07168   0.00175   0.00168   0.00614   0.00782   2.07950
   R30        2.06525   0.00173   0.00051   0.00248   0.00299   2.06824
   R31        2.07150   0.00195   0.00174   0.00606   0.00781   2.07931
   R32        2.05948   0.00431   0.00313   0.00091   0.00405   2.06353
   R33        2.07180   0.00117   0.00185   0.00576   0.00761   2.07941
   R34        2.64948   0.00050   0.00099   0.00176   0.00276   2.65224
   R35        2.06793  -0.00139  -0.00133  -0.00423  -0.00556   2.06237
   R36        2.64662  -0.00229  -0.00561  -0.00888  -0.01448   2.63214
   R37        2.65044  -0.00246  -0.00163  -0.00540  -0.00703   2.64342
   R38        2.57293  -0.00212  -0.00552  -0.00801  -0.01359   2.55933
   R39        2.62356   0.00030  -0.00043   0.00048   0.00004   2.62360
   R40        2.60995   0.00265   0.00067   0.00654   0.00721   2.61716
   R41        2.06340  -0.00095  -0.00037  -0.00263  -0.00299   2.06041
   R42        2.60551   0.00445   0.00245   0.01134   0.01380   2.61931
   R43        2.06766  -0.00144  -0.00117  -0.00428  -0.00545   2.06221
   R44        2.06265  -0.00052  -0.00192  -0.00132  -0.00323   2.05941
   R45        2.60471   0.00452   0.00266   0.01196   0.01464   2.61935
   R46        2.06597  -0.00168  -0.00217  -0.00603  -0.00820   2.05776
   R47        2.65134  -0.00026   0.00074  -0.00008   0.00067   2.65201
   R48        2.06769  -0.00144  -0.00114  -0.00433  -0.00547   2.06221
   R49        2.06791  -0.00135  -0.00133  -0.00413  -0.00546   2.06245
    A1        1.85235  -0.00127  -0.00224  -0.01982  -0.02195   1.83040
    A2        2.21997   0.00383   0.01497  -0.04508  -0.03006   2.18991
    A3        2.21081  -0.00256  -0.01282   0.06465   0.05188   2.26269
    A4        1.82277   0.00267   0.00146   0.02151   0.02300   1.84577
    A5        2.40357  -0.00654  -0.00670  -0.03519  -0.04188   2.36169
    A6        2.05661   0.00388   0.00534   0.01358   0.01894   2.07555
    A7        1.91965   0.00363  -0.00005   0.00806   0.00800   1.92765
    A8        2.17387  -0.00274  -0.00406  -0.01039  -0.01445   2.15942
    A9        2.18966  -0.00089   0.00409   0.00233   0.00645   2.19611
   A10        1.87185   0.00085   0.00190   0.01194   0.01381   1.88567
   A11        1.95810  -0.00588  -0.00127  -0.02177  -0.02321   1.93489
   A12        2.35431  -0.00735  -0.02320   0.00656  -0.01683   2.33748
   A13        1.96569   0.01334   0.02574   0.01767   0.04323   2.00892
   A14        2.02491   0.00196   0.00294   0.00783   0.01074   2.03565
   A15        2.11404  -0.00092   0.00123  -0.00187  -0.00063   2.11342
   A16        2.14423  -0.00103  -0.00416  -0.00596  -0.01011   2.13412
   A17        2.09217   0.00513   0.01735  -0.04259  -0.02527   2.06689
   A18        2.28041  -0.00818  -0.01966   0.04490   0.02521   2.30562
   A19        1.91054   0.00306   0.00231  -0.00229   0.00008   1.91063
   A20        1.80496  -0.00192  -0.00512  -0.00272  -0.00790   1.79706
   A21        1.94849  -0.00151  -0.00487  -0.00721  -0.01198   1.93651
   A22        1.99481  -0.00015   0.00306  -0.01262  -0.00983   1.98498
   A23        1.89074   0.00062   0.00351   0.01848   0.02200   1.91274
   A24        1.96224   0.00046  -0.00297  -0.01280  -0.01595   1.94628
   A25        1.86189   0.00239   0.00596   0.01737   0.02337   1.88527
   A26        1.93063  -0.00053  -0.00188  -0.00755  -0.00940   1.92123
   A27        2.25604  -0.00497  -0.01236   0.02964   0.01732   2.27336
   A28        2.08494   0.00571   0.01551  -0.02135  -0.00591   2.07903
   A29        1.77377   0.00108   0.00551   0.00392   0.00943   1.78320
   A30        1.89732   0.00004  -0.00253   0.00074  -0.00175   1.89557
   A31        1.98658  -0.00079   0.00248   0.00121   0.00367   1.99026
   A32        1.90668  -0.00065  -0.00412  -0.00371  -0.00780   1.89888
   A33        1.98770  -0.00040   0.00238  -0.00055   0.00179   1.98949
   A34        1.90636   0.00070  -0.00370  -0.00147  -0.00518   1.90118
   A35        1.80978  -0.00135  -0.00648   0.00076  -0.00567   1.80411
   A36        1.98639   0.00002   0.00690   0.00785   0.01475   2.00114
   A37        1.94144  -0.00083  -0.00448  -0.01202  -0.01654   1.92490
   A38        1.95728  -0.00111  -0.00699  -0.00393  -0.01085   1.94642
   A39        1.90563   0.00137   0.00770  -0.00450   0.00301   1.90865
   A40        1.86357   0.00185   0.00325   0.01056   0.01386   1.87742
   A41        2.33086  -0.00177  -0.01420  -0.00541  -0.01961   2.31125
   A42        1.95765  -0.00581  -0.00185  -0.01735  -0.01928   1.93838
   A43        1.99371   0.00760   0.01582   0.02225   0.03802   2.03173
   A44        2.17142   0.00434   0.00093   0.02766   0.02828   2.19970
   A45        2.25093   0.00063   0.00424  -0.00621  -0.00221   2.24872
   A46        1.86083  -0.00497  -0.00517  -0.02161  -0.02696   1.83387
   A47        1.91727  -0.00046  -0.00139  -0.00404  -0.00544   1.91183
   A48        1.94800  -0.00263  -0.00196  -0.01312  -0.01507   1.93292
   A49        1.92713   0.00170  -0.00092   0.00964   0.00874   1.93588
   A50        1.87501   0.00144   0.00334   0.00792   0.01123   1.88624
   A51        1.90502  -0.00046  -0.00348  -0.00569  -0.00914   1.89587
   A52        1.89015   0.00044   0.00449   0.00535   0.00988   1.90003
   A53        1.95300  -0.00264  -0.00231  -0.01183  -0.01414   1.93886
   A54        1.93945   0.00061  -0.00465   0.01086   0.00623   1.94568
   A55        1.90336   0.00003   0.00138  -0.00568  -0.00430   1.89906
   A56        1.88713   0.00066   0.00555   0.00969   0.01527   1.90240
   A57        1.87401   0.00143   0.00380   0.00680   0.01056   1.88458
   A58        1.90529  -0.00001  -0.00359  -0.01003  -0.01360   1.89168
   A59        2.11577  -0.00115  -0.00113  -0.00394  -0.00508   2.11069
   A60        2.08498   0.00068  -0.00074   0.00117   0.00044   2.08542
   A61        2.08244   0.00047   0.00187   0.00277   0.00464   2.08708
   A62        1.81932   0.00385   0.00389   0.01691   0.02084   1.84015
   A63        2.39828  -0.00587  -0.00766  -0.02315  -0.03083   2.36745
   A64        2.06468   0.00202   0.00392   0.00596   0.00987   2.07455
   A65        1.92089   0.00429  -0.00081   0.01117   0.01028   1.93117
   A66        2.16696  -0.00180  -0.00273  -0.00616  -0.00888   2.15808
   A67        2.19526  -0.00249   0.00352  -0.00491  -0.00135   2.19391
   A68        1.86602   0.00264   0.00385   0.01121   0.01485   1.88087
   A69        2.02528   0.00218   0.00280   0.00851   0.01130   2.03658
   A70        2.11413  -0.00088   0.00115  -0.00141  -0.00026   2.11387
   A71        2.14377  -0.00129  -0.00396  -0.00709  -0.01104   2.13273
   A72        2.12597  -0.00159  -0.00124  -0.00543  -0.00667   2.11930
   A73        2.07675   0.00088   0.00138   0.00384   0.00522   2.08197
   A74        2.08046   0.00072  -0.00014   0.00159   0.00145   2.08191
   A75        2.06915  -0.00035  -0.00184  -0.00159  -0.00342   2.06573
   A76        2.11191  -0.00034   0.00439  -0.00139   0.00300   2.11491
   A77        2.10212   0.00068  -0.00255   0.00298   0.00042   2.10254
   A78        2.06685   0.00040  -0.00125   0.00111  -0.00014   2.06671
   A79        2.10335   0.00023   0.00488   0.00400   0.00884   2.11219
   A80        2.11292  -0.00063  -0.00360  -0.00500  -0.00864   2.10428
   A81        2.12304  -0.00123  -0.00092  -0.00316  -0.00407   2.11898
   A82        2.08264   0.00066  -0.00045   0.00095   0.00049   2.08314
   A83        2.07749   0.00057   0.00137   0.00222   0.00358   2.08107
   A84        2.11935  -0.00156  -0.00185  -0.00623  -0.00807   2.11127
   A85        2.08337   0.00084  -0.00040   0.00198   0.00157   2.08494
   A86        2.08047   0.00072   0.00225   0.00425   0.00649   2.08696
    D1        0.00761  -0.00013  -0.01562   0.02896   0.01325   0.02086
    D2        3.12410   0.00011  -0.00652   0.02405   0.01738   3.14148
    D3        3.13879   0.00012   0.00009   0.00453   0.00464  -3.13975
    D4       -0.02791   0.00037   0.00920  -0.00037   0.00877  -0.01913
    D5       -0.00248   0.00018   0.01520  -0.04063  -0.02498  -0.02745
    D6        3.01950   0.00242   0.03432  -0.01096   0.02326   3.04276
    D7       -3.13373  -0.00012   0.00008  -0.01551  -0.01521   3.13425
    D8       -0.11175   0.00212   0.01920   0.01415   0.03303  -0.07872
    D9       -0.81020   0.00064   0.11341   0.13477   0.24816  -0.56204
   D10        2.31719   0.00150   0.11354   0.13699   0.25059   2.56778
   D11        2.31892   0.00096   0.13198   0.10484   0.23676   2.55568
   D12       -0.83688   0.00183   0.13212   0.10706   0.23919  -0.59769
   D13       -0.01023   0.00000   0.01110  -0.00852   0.00241  -0.00782
   D14        3.13187  -0.00011   0.00656  -0.00745  -0.00104   3.13083
   D15       -3.13272  -0.00001   0.00422  -0.00391   0.00016  -3.13256
   D16        0.00938  -0.00011  -0.00033  -0.00284  -0.00329   0.00609
   D17       -3.12828  -0.00001  -0.00897   0.00979   0.00101  -3.12728
   D18        0.01304   0.00016  -0.00676   0.01001   0.00337   0.01641
   D19       -0.01418   0.00022   0.00099   0.00437   0.00544  -0.00875
   D20        3.12714   0.00039   0.00320   0.00459   0.00780   3.13494
   D21        0.00902   0.00008  -0.00238  -0.01526  -0.01807  -0.00905
   D22       -3.13309   0.00019   0.00228  -0.01635  -0.01454   3.13556
   D23        0.00141  -0.00004  -0.00032  -0.00052  -0.00078   0.00063
   D24        3.13951   0.00007   0.00147   0.00028   0.00176   3.14128
   D25       -3.13960  -0.00017  -0.00560   0.00072  -0.00476   3.13882
   D26       -0.00149  -0.00005  -0.00381   0.00151  -0.00223  -0.00372
   D27       -0.00391  -0.00015  -0.00849   0.03597   0.02730   0.02339
   D28       -3.05379  -0.00068  -0.02106   0.01335  -0.00766  -3.06145
   D29        2.03645  -0.00085   0.00913   0.01280   0.02175   2.05819
   D30       -0.07502  -0.00029   0.00687   0.00097   0.00769  -0.06733
   D31       -2.17608  -0.00068   0.01330   0.01031   0.02347  -2.15261
   D32       -1.22514   0.00044   0.02735   0.04060   0.06808  -1.15706
   D33        2.94658   0.00100   0.02509   0.02877   0.05402   3.00060
   D34        0.84552   0.00061   0.03153   0.03810   0.06980   0.91532
   D35       -0.00721   0.00013   0.00035   0.00237   0.00271  -0.00450
   D36        3.13561   0.00008   0.00088   0.00190   0.00276   3.13837
   D37        3.13793   0.00001  -0.00147   0.00155   0.00012   3.13805
   D38       -0.00243  -0.00004  -0.00095   0.00108   0.00017  -0.00226
   D39       -2.74664  -0.00038  -0.00612   0.01696   0.01076  -2.73587
   D40        1.50737   0.00066  -0.00519   0.00018  -0.00503   1.50234
   D41       -0.60776  -0.00122  -0.01157  -0.00795  -0.01948  -0.62724
   D42        0.40639  -0.00098  -0.00604   0.01472   0.00860   0.41499
   D43       -1.62279   0.00006  -0.00511  -0.00206  -0.00720  -1.62999
   D44        2.54526  -0.00182  -0.01149  -0.01019  -0.02164   2.52362
   D45        3.09063   0.00002   0.01315  -0.01381  -0.00079   3.08984
   D46       -0.21759   0.00220   0.02434  -0.01128   0.01323  -0.20436
   D47       -0.06403   0.00083   0.01340  -0.01208   0.00129  -0.06274
   D48        2.91093   0.00302   0.02459  -0.00954   0.01532   2.92625
   D49       -0.56254   0.00091  -0.00573  -0.01434  -0.02009  -0.58263
   D50        1.44719   0.00070  -0.00877  -0.01638  -0.02511   1.42208
   D51       -2.70710   0.00110  -0.01370  -0.01690  -0.03057  -2.73767
   D52        1.50712  -0.00151  -0.01233  -0.01563  -0.02802   1.47910
   D53       -2.76633  -0.00172  -0.01537  -0.01767  -0.03304  -2.79936
   D54       -0.63744  -0.00132  -0.02030  -0.01819  -0.03849  -0.67593
   D55       -2.72294   0.00210  -0.00449   0.01004   0.00543  -2.71751
   D56       -0.71321   0.00189  -0.00753   0.00800   0.00042  -0.71279
   D57        1.41569   0.00229  -0.01246   0.00748  -0.00504   1.41064
   D58       -0.30513  -0.00037  -0.01513   0.00399  -0.01118  -0.31631
   D59       -2.43638   0.00190  -0.00600   0.00388  -0.00224  -2.43863
   D60        1.74090   0.00009  -0.01182  -0.00656  -0.01844   1.72246
   D61        2.98449  -0.00122  -0.02261  -0.00367  -0.02601   2.95848
   D62        0.85324   0.00104  -0.01347  -0.00378  -0.01708   0.83616
   D63       -1.25266  -0.00077  -0.01930  -0.01422  -0.03327  -1.28594
   D64       -0.88070  -0.00110   0.04715  -0.02413   0.02279  -0.85791
   D65        2.26563  -0.00091   0.04537   0.02507   0.07053   2.33616
   D66        2.08165   0.00063   0.05768  -0.01972   0.03786   2.11951
   D67       -1.05521   0.00083   0.05590   0.02947   0.08561  -0.96960
   D68        0.52682  -0.00003   0.01311   0.00802   0.02121   0.54804
   D69        2.67733  -0.00150   0.01354   0.01585   0.02944   2.70678
   D70       -1.54406   0.00101   0.01821   0.02365   0.04190  -1.50216
   D71       -1.47600  -0.00034   0.01496   0.00675   0.02174  -1.45426
   D72        0.67451  -0.00181   0.01539   0.01458   0.02997   0.70448
   D73        2.73630   0.00070   0.02006   0.02237   0.04243   2.77873
   D74        2.67061  -0.00048   0.02116   0.01179   0.03297   2.70358
   D75       -1.46206  -0.00195   0.02159   0.01962   0.04120  -1.42086
   D76        0.59973   0.00055   0.02626   0.02742   0.05366   0.65338
   D77       -0.03879   0.00027  -0.00008  -0.01320  -0.01282  -0.05160
   D78        3.09897   0.00012   0.00137  -0.05311  -0.05130   3.04767
   D79       -3.12917  -0.00026   0.00479  -0.00016   0.00504  -3.12412
   D80        0.00859  -0.00041   0.00623  -0.04007  -0.03344  -0.02485
   D81       -2.16325  -0.00045   0.01448   0.01239   0.02707  -2.13618
   D82        2.04211  -0.00028   0.01246   0.01344   0.02605   2.06816
   D83       -0.06131  -0.00024   0.00871   0.00886   0.01775  -0.04356
   D84        0.92633  -0.00021   0.00902  -0.00175   0.00711   0.93345
   D85       -1.15149  -0.00004   0.00699  -0.00069   0.00609  -1.14540
   D86        3.02828   0.00000   0.00325  -0.00528  -0.00221   3.02606
   D87       -0.01191   0.00025  -0.00270   0.03147   0.02885   0.01694
   D88       -3.11281   0.00003   0.00220   0.04245   0.04506  -3.06774
   D89        3.13559   0.00023  -0.00566  -0.01021  -0.01514   3.12045
   D90       -0.05535   0.00044  -0.00080  -0.01712  -0.01742  -0.07277
   D91       -0.00193   0.00038  -0.00719   0.03203   0.02473   0.02280
   D92        3.09032   0.00058  -0.00233   0.02513   0.02245   3.11277
   D93        0.00212  -0.00002   0.00031  -0.00074  -0.00046   0.00167
   D94       -3.13797  -0.00013  -0.00072  -0.00097  -0.00167  -3.13964
   D95       -3.14070   0.00003  -0.00022  -0.00027  -0.00051  -3.14121
   D96        0.00239  -0.00008  -0.00125  -0.00050  -0.00173   0.00067
   D97       -0.00521  -0.00025   0.00585  -0.01404  -0.00855  -0.01377
   D98        3.12372  -0.00022   0.00454  -0.00680  -0.00263   3.12108
   D99       -3.10888  -0.00013   0.00243  -0.00766  -0.00527  -3.11416
   D100       0.02005  -0.00010   0.00112  -0.00042   0.00065   0.02069
   D101      -3.10649  -0.00001  -0.00672   0.00869   0.00221  -3.10428
   D102       0.04710  -0.00005  -0.01017  -0.00236  -0.01238   0.03473
   D103      -0.01922   0.00021  -0.00142   0.00114  -0.00029  -0.01951
   D104       3.13437   0.00018  -0.00487  -0.00990  -0.01488   3.11949
   D105       0.01033   0.00008  -0.00225  -0.00873  -0.01158  -0.00125
   D106      -3.11835   0.00005  -0.00084  -0.01611  -0.01758  -3.13593
   D107      -0.00599  -0.00009  -0.00012  -0.00120  -0.00126  -0.00726
   D108       3.13835  -0.00001   0.00070  -0.00203  -0.00131   3.13703
   D109       3.12094  -0.00001  -0.00169   0.00729   0.00563   3.12657
   D110      -0.01791   0.00007  -0.00088   0.00646   0.00558  -0.01233
   D111      -0.00838   0.00019  -0.00049   0.00215   0.00164  -0.00674
   D112       3.13600   0.00014   0.00103   0.00333   0.00433   3.14033
   D113       3.13042   0.00011  -0.00131   0.00301   0.00171   3.13213
   D114      -0.00839   0.00006   0.00021   0.00418   0.00440  -0.00399
   D115       0.00899  -0.00019  -0.00104  -0.00288  -0.00387   0.00512
   D116      -3.13233  -0.00036  -0.00322  -0.00309  -0.00622  -3.13855
   D117      -3.13410  -0.00008   0.00000  -0.00265  -0.00265  -3.13675
   D118       0.00776  -0.00025  -0.00219  -0.00286  -0.00500   0.00277
   D119       0.00591  -0.00017   0.00078  -0.00038   0.00046   0.00637
   D120      -3.13161  -0.00017  -0.00057  -0.00501  -0.00555  -3.13717
   D121       3.13543  -0.00013   0.00427   0.01079   0.01510  -3.13265
   D122      -0.00209  -0.00013   0.00291   0.00617   0.00909   0.00700
   D123       0.00849  -0.00007   0.00014  -0.00146  -0.00135   0.00715
   D124      -3.13588  -0.00002  -0.00138  -0.00264  -0.00405  -3.13993
   D125      -3.13716  -0.00007   0.00149   0.00314   0.00465  -3.13251
   D126       0.00165  -0.00002  -0.00004   0.00197   0.00194   0.00360
         Item               Value     Threshold  Converged?
 Maximum Force            0.029582     0.000450     NO 
 RMS     Force            0.003584     0.000300     NO 
 Maximum Displacement     1.219724     0.001800     NO 
 RMS     Displacement     0.313665     0.001200     NO 
 Predicted change in Energy=-3.604477D-03
 Lowest energy point so far.  Saving SCF results.
 GradGradGradGradGradGradGradGradGradGradGradGradGradGradGradGradGradGrad

 Leave Link  103 at Fri Jun  4 11:44:15 2021, MaxMem=   536870912 cpu:         1.3
 (Enter /pbs_home/pkowalski/g09d01/g09/l202.exe)
                          Input orientation:                          
 ---------------------------------------------------------------------
 Center     Atomic      Atomic             Coordinates (Angstroms)
 Number     Number       Type             X           Y           Z
 ---------------------------------------------------------------------
      1          6           0       -1.839744   -0.304515   -0.699604
      2          6           0       -3.078407    0.322931   -1.128600
      3          6           0       -3.889816   -0.712545   -1.579341
      4          8           0       -3.247698   -1.898791   -1.468733
      5          6           0       -2.017101   -1.662994   -0.961485
      6          6           0       -5.176350   -0.527400   -2.066175
      7          6           0       -0.677178    0.398006   -0.143051
      8          6           0       -0.385204    1.796728   -0.625224
      9          6           0        0.246363    0.036857    0.783057
     10          6           0        1.109617    1.954348   -0.336706
     11          6           0        1.281542    1.124509    0.933935
     12          9           0       -1.087323    2.714796    0.091647
     13          9           0       -0.659057    1.988395   -1.928391
     14          9           0        1.805210    1.369813   -1.335572
     15          9           0        1.510462    3.226567   -0.214663
     16          9           0        2.548187    0.681071    1.067661
     17          9           0        1.001575    1.892425    2.012511
     18          6           0       -0.775253   -1.490415    2.548193
     19          6           0        0.264749   -1.100600    1.711010
     20          6           0       -2.113772   -0.913162    2.815071
     21          1           0       -2.212353   -0.693347    3.888683
     22          1           0       -2.907053   -1.623630    2.537817
     23          1           0       -2.258016    0.015119    2.253521
     24          6           0       -1.134899   -2.851024   -0.873567
     25          1           0       -1.522065   -3.578565   -0.144527
     26          1           0       -0.116986   -2.573234   -0.592331
     27          1           0       -1.101360   -3.341622   -1.857953
     28          6           0       -5.649258    0.774656   -2.092076
     29          6           0        1.353134   -2.017059    2.008362
     30          6           0        0.851664   -2.887419    2.973288
     31          8           0       -0.424975   -2.564867    3.290133
     32          6           0        1.579493   -3.939130    3.513368
     33          6           0       -4.855209    1.839764   -1.639463
     34          6           0       -3.573947    1.630546   -1.153860
     35          1           0       -2.971994    2.468824   -0.803726
     36          1           0       -6.653975    0.973854   -2.468805
     37          1           0       -5.255288    2.854590   -1.670275
     38          1           0       -5.775400   -1.371333   -2.409180
     39          6           0        2.652510   -2.215575    1.529869
     40          6           0        3.396634   -3.260070    2.055778
     41          6           0        2.869471   -4.110852    3.039524
     42          1           0        4.413599   -3.426339    1.696587
     43          1           0        3.482466   -4.923158    3.433931
     44          1           0        1.146881   -4.593387    4.270729
     45          1           0        3.072281   -1.568810    0.760949
 ---------------------------------------------------------------------
                    Distance matrix (angstroms):
                    1          2          3          4          5
     1  C    0.000000
     2  C    1.453276   0.000000
     3  C    2.267867   1.390598   0.000000
     4  O    2.261772   2.253975   1.353414   0.000000
     5  C    1.394813   2.257919   2.189100   1.351766   0.000000
     6  C    3.612497   2.450200   1.387969   2.440768   3.534228
     7  C    1.467939   2.596698   3.690162   3.693275   2.590936
     8  C    2.556646   3.111078   4.414645   4.749973   3.840031
     9  C    2.581987   3.845824   4.821877   4.585384   3.325084
    10  C    3.732678   4.563788   5.800930   5.925737   4.822020
    11  C    3.801708   4.889349   6.036080   5.952073   4.716337
    12  F    3.210678   3.342818   4.732107   5.327963   4.597676
    13  F    2.856812   3.044124   4.225484   4.692820   4.013954
    14  F    4.061222   4.998851   6.068687   6.019417   4.893661
    15  F    4.891584   5.506733   6.822167   7.105075   6.075299
    16  F    4.832033   6.050651   7.099061   6.832369   5.518508
    17  F    4.500578   5.382948   6.604011   6.674481   5.531551
    18  C    3.617690   4.702291   5.228969   4.734496   3.726903
    19  C    3.297530   4.611563   5.313888   4.804702   3.558842
    20  C    3.577497   4.243935   4.743990   4.539629   3.851490
    21  H    4.619784   5.191917   5.719575   5.588108   4.949998
    22  H    3.655147   4.154644   4.329768   4.030409   3.610911
    23  H    2.999678   3.493785   4.228841   4.300895   3.634607
    24  C    2.647976   3.730450   3.558198   2.392674   1.482371
    25  H    3.335930   4.314194   3.984847   2.748267   2.140536
    26  H    2.850700   4.176765   4.320948   3.320288   2.138982
    27  H    3.333317   4.227248   3.842546   2.615344   2.111878
    28  C    4.197140   2.782376   2.360149   3.647378   4.518068
    29  C    4.523313   5.912245   6.485514   5.768175   4.505978
    30  C    5.234998   6.525127   6.923737   6.124844   5.021102
    31  O    4.798830   5.908069   6.256836   5.572992   4.628661
    32  C    6.530753   7.836393   8.140016   7.230912   6.175807
    33  C    3.817629   2.391399   2.729447   4.073086   4.558928
    34  C    2.637853   1.398590   2.402267   3.558343   3.648038
    35  H    2.997371   2.172952   3.400748   4.426546   4.243657
    36  H    5.285936   3.873570   3.357926   4.566723   5.543067
    37  H    4.752693   3.382532   3.820634   5.163882   5.603286
    38  H    4.421554   3.432811   2.162883   2.748077   4.038032
    39  C    5.366848   6.808442   7.397859   6.626042   5.321415
    40  C    6.614158   8.056321   8.532076   7.643455   6.400238
    41  C    7.116600   8.509345   8.863993   7.914377   6.773380
    42  H    7.388628   8.841316   9.329688   8.429005   7.178345
    43  H    8.169694   9.559455   9.859650   8.858782   7.758452
    44  H    7.212390   8.436587   8.640172   7.714571   6.780417
    45  H    5.278225   6.706717   7.394657   6.709882   5.373775
                    6          7          8          9         10
     6  C    0.000000
     7  C    4.979692   0.000000
     8  C    5.516610   1.508033   0.000000
     9  C    6.151611   1.356846   2.340786   0.000000
    10  C    6.975924   2.377465   1.530548   2.382404   0.000000
    11  C    7.309845   2.350381   2.379264   1.509089   1.527324
    12  F    5.646962   2.364491   1.360045   3.070525   2.363961
    13  F    5.172442   2.391047   1.345353   3.461247   2.379669
    14  F    7.271546   2.920405   2.341957   2.948790   1.350283
    15  F    7.888842   3.576543   2.409679   3.573185   1.339446
    16  F    8.423171   3.456722   3.565856   2.407158   2.379698
    17  F    7.788323   3.114152   2.981603   2.350539   2.352514
    18  C    6.448987   3.289155   4.585631   2.547933   4.872552
    19  C    6.648401   2.563316   3.778219   1.468075   3.773546
    20  C    5.775358   3.540261   4.708193   3.256049   5.342897
    21  H    6.653807   4.450022   5.469397   4.027828   5.991634
    22  H    5.248635   4.030682   5.297489   3.972458   6.099052
    23  H    5.241257   2.896413   3.868944   2.904247   4.670208
    24  C    4.811951   3.361451   4.714373   3.604461   5.330822
    25  H    5.133823   4.065335   5.515187   4.130256   6.129910
    26  H    5.652859   3.056785   4.378309   2.972589   4.697754
    27  H    4.956688   4.135896   5.332461   4.495042   5.937163
    28  C    1.385519   5.353704   5.559366   6.600688   7.082047
    29  C    7.839330   3.818807   4.950007   2.635315   4.618518
    30  C    8.203830   4.779429   6.034929   3.703362   5.870716
    31  O    7.444251   4.541914   5.861324   3.674928   5.994351
    32  C    9.402798   6.105138   7.340847   5.004029   7.055276
    33  C    2.426660   4.666246   4.583828   5.928331   6.106509
    34  C    2.838441   3.306381   3.236534   4.570148   4.765328
    35  H    3.928145   3.160847   2.678629   4.334761   4.140331
    36  H    2.144587   6.439164   6.585849   7.685521   8.110523
    37  H    3.405999   5.415377   5.092045   6.650310   6.565125
    38  H    1.090292   5.853013   6.501794   6.959526   7.922043
    39  C    8.779096   4.551515   5.474551   3.379456   4.822124
    40  C    9.897173   5.900196   6.860122   4.734316   6.176129
    41  C   10.180596   6.560283   7.676119   5.401466   7.161192
    42  H   10.701839   6.627662   7.463227   5.494918   6.633428
    43  H   11.160150   7.642789   8.751713   6.488547   8.194400
    44  H    9.832185   6.908159   8.194585   5.866341   8.006415
    45  H    8.781634   4.329438   5.020212   3.250304   4.179658
                   11         12         13         14         15
    11  C    0.000000
    12  F    2.974892   0.000000
    13  F    3.564425   2.188978   0.000000
    14  F    2.342021   3.494664   2.608963   0.000000
    15  F    2.406310   2.665375   3.029315   2.188801   0.000000
    16  F    1.348669   4.278501   4.579501   2.608047   3.033278
    17  F    1.353293   2.954573   4.277571   3.482615   2.645601
    18  C    3.697845   4.880143   5.670574   5.470221   5.925182
    19  C    2.566871   4.359780   4.862154   4.213980   4.897387
    20  C    4.383941   4.651098   5.747666   6.148027   6.281061
    21  H    4.923662   5.224808   6.591117   6.905815   6.786938
    22  H    5.260136   5.302556   6.168243   6.794796   7.114422
    23  H    3.937071   3.651367   4.892737   5.588076   5.532338
    24  C    4.991103   5.649093   4.975847   5.164606   6.661022
    25  H    5.580519   6.312778   5.909145   6.080772   7.450568
    26  H    4.237767   5.419653   4.784073   4.449142   6.035637
    27  H    5.780933   6.362495   5.348801   5.560454   7.256937
    28  C    7.570676   5.417014   5.138294   7.516356   7.797317
    29  C    3.320989   5.658628   5.965785   4.780917   5.697561
    30  C    4.520987   6.591535   7.076884   6.131847   6.926606
    31  O    4.698444   6.208371   6.929645   6.469357   7.040613
    32  C    5.690579   7.943224   8.352209   7.193611   8.077759
    33  C    6.692808   4.237852   4.208713   6.683890   6.668962
    34  C    5.309494   2.984993   3.037192   5.388536   5.411154
    35  H    4.787401   2.100995   2.616364   4.930756   4.584057
    36  H    8.635611   6.369805   6.104129   8.543934   8.764355
    37  H    7.246050   4.527234   4.684257   7.222688   6.930552
    38  H    8.197931   6.702884   6.139699   8.132168   8.890466
    39  C    3.659351   6.353219   6.371766   4.667299   5.827914
    40  C    4.995666   7.724163   7.737481   5.955645   7.126641
    41  C    5.862084   8.422332   8.621572   7.093082   8.140907
    42  H    5.576885   8.399376   8.257823   6.245059   7.506148
    43  H    6.904225   9.507480   9.678650   8.072350   9.144346
    44  H    6.621682   8.710106   9.220106   8.211198   9.022340
    45  H    3.238926   6.008291   5.814563   3.825752   5.136803
                   16         17         18         19         20
    16  F    0.000000
    17  F    2.179937   0.000000
    18  C    4.237048   3.858455   0.000000
    19  C    2.966874   3.097097   1.390839   0.000000
    20  C    5.227703   4.268583   1.481917   2.628962   0.000000
    21  H    5.701748   4.531619   2.120729   3.323274   1.100309
    22  H    6.101856   5.283555   2.135983   3.319261   1.100422
    23  H    4.994932   3.769257   2.133553   2.811315   1.094463
    24  C    5.459779   5.949308   3.699871   3.420970   4.280134
    25  H    6.015051   6.399475   3.488386   3.574357   4.026624
    26  H    4.522082   5.289469   3.386547   2.760390   4.284084
    27  H    6.169316   6.840911   4.790348   4.430116   5.362793
    28  C    8.785829   7.894974   7.100603   7.277055   6.279211
    29  C    3.097253   3.925260   2.258053   1.453581   3.726768
    30  C    4.386767   4.877753   2.186135   2.265069   3.566024
    31  O    4.931044   4.851270   1.351895   2.261289   2.409533
    32  C    5.316588   6.049263   3.531656   3.610304   4.825381
    33  C    7.967519   6.902290   6.728491   6.788621   5.910749
    34  C    6.581578   5.570447   5.592698   5.513821   4.935076
    35  H    6.096765   4.904352   5.633524   5.435180   5.026934
    36  H    9.862662   8.918151   8.111860   8.345236   7.217592
    37  H    8.550714   7.323729   7.532944   7.586002   6.647061
    38  H    9.251102   8.725299   7.042101   7.316602   6.396111
    39  C    2.935145   4.453559   3.648616   2.641474   5.105435
    40  C    4.150763   5.682110   4.558376   3.819801   6.037306
    41  C    5.191724   6.370489   4.515763   4.196564   5.925227
    42  H    4.554792   6.327003   5.603323   4.756284   7.083335
    43  H    6.154632   7.391037   5.540436   5.285273   6.912375
    44  H    6.327971   6.869237   4.036109   4.419263   5.127851
    45  H    2.330389   4.223077   4.243101   3.000680   5.616444
                   21         22         23         24         25
    21  H    0.000000
    22  H    1.781256   0.000000
    23  H    1.782628   1.785376   0.000000
    24  C    5.338118   4.035414   4.388035   0.000000
    25  H    5.006772   3.596516   4.382558   1.100324   0.000000
    26  H    5.291883   4.299307   4.402551   1.091974   1.784787
    27  H    6.424290   5.053199   5.432291   1.100376   1.780159
    28  C    7.052434   5.891296   5.564318   5.916904   6.306917
    29  C    4.242702   4.310951   4.150934   3.897605   3.916631
    30  C    3.878157   3.989330   4.314267   4.329671   3.979075
    31  O    2.656233   2.759098   3.330305   4.233471   3.745407
    32  C    5.005403   5.142211   5.652413   5.272295   4.809351
    33  C    6.630365   5.765421   5.022954   6.035792   6.534751
    34  C    5.716787   4.966174   3.993936   5.109989   5.688920
    35  H    5.709210   5.283777   3.984619   5.628549   6.253618
    36  H    7.932542   6.771456   6.522576   6.901788   7.243155
    37  H    7.262873   6.578503   5.695824   7.082823   7.592783
    38  H    7.267603   5.723971   6.002918   5.107038   5.300131
    39  C    5.616768   5.681118   5.441777   4.530428   4.699832
    40  C    6.434931   6.530449   6.537662   5.411393   5.397812
    41  C    6.182666   6.309217   6.628165   5.738853   5.450422
    42  H    7.495184   7.586131   7.527567   6.141866   6.216508
    43  H    7.108380   7.246782   7.663751   6.645926   6.297508
    44  H    5.161466   5.315715   6.074601   5.891192   5.258101
    45  H    6.202944   6.238005   5.757489   4.692130   5.095784
                   26         27         28         29         30
    26  H    0.000000
    27  H    1.777979   0.000000
    28  C    6.638044   6.138562   0.000000
    29  C    3.038781   4.767327   8.581420   0.000000
    30  C    3.708185   5.230821   9.018353   1.392868   0.000000
    31  O    3.894670   5.250108   8.210586   2.259359   1.354340
    32  C    4.647631   6.032833  10.290560   2.451660   1.388350
    33  C    6.559100   6.402022   1.403505   8.168551   8.728810
    34  C    5.471531   5.597490   2.433047   6.897883   7.551913
    35  H    5.798112   6.194509   3.420204   6.836498   7.587854
    36  H    7.670412   7.058897   1.091358   9.649062  10.042930
    37  H    7.551516   7.462131   2.158531   8.996476   9.582704
    38  H    6.063262   5.102210   2.172955   8.411162   8.671070
    39  C    3.507387   5.180431   9.538309   1.398836   2.403722
    40  C    4.453061   5.962876  10.738336   2.392324   2.730854
    41  C    4.947077   6.351732  11.080174   2.783262   2.360662
    42  H    5.147149   6.561761  11.543978   3.383744   3.822013
    43  H    5.889735   7.177517  12.099182   3.874495   3.358205
    44  H    5.415509   6.646973  10.746566   3.434868   2.163524
    45  H    3.607168   5.236486   9.470842   2.170814   3.400634
                   31         32         33         34         35
    31  O    0.000000
    32  C    2.440557   0.000000
    33  C    7.957931  10.067406   0.000000
    34  C    6.875070   8.908549   1.386079   0.000000
    35  H    6.970296   8.967452   2.154222   1.089794   0.000000
    36  H    9.191756  11.301053   2.161751   3.412756   4.308644
    37  H    8.792503  10.942533   1.091277   2.142867   2.472480
    38  H    7.907828   9.785939   3.427880   3.928550   5.018304
    39  C    3.562506   2.838358   9.102543   7.795115   7.682727
    40  C    4.075737   2.426456  10.380560   9.099939   9.030858
    41  C    3.647773   1.384941  10.815426   9.595090   9.601324
    42  H    5.166558   3.405262  11.170133   9.874109   9.775044
    43  H    4.566213   2.143812  11.874058  10.667325  10.689208
    44  H    2.747215   1.090322  10.599099   9.510506   9.622372
    45  H    4.429414   3.927167   8.956867   7.620677   7.435318
                   36         37         38         39         40
    36  H    0.000000
    37  H    2.476115   0.000000
    38  H    2.505066   4.321449   0.000000
    39  C   10.619441   9.923748   9.341227   0.000000
    40  C   11.807316  11.230685  10.374458   1.386099   0.000000
    41  C   12.119900  11.692361  10.579562   2.432736   1.403384
    42  H   12.617583  12.011379  11.175691   2.143637   1.091276
    43  H   13.128766  12.763018  11.509365   3.412519   2.161605
    44  H   11.716180  11.478488  10.144989   3.928515   3.427117
    45  H   10.559192   9.737851   9.400542   1.088922   2.154564
                   41         42         43         44         45
    41  C    0.000000
    42  H    2.157862   0.000000
    43  H    1.091403   2.475043   0.000000
    44  H    2.171641   4.319683   2.502786   0.000000
    45  H    3.419797   2.474867   4.308681   5.017349   0.000000
 Stoichiometry    C23H14F6O2
 Framework group  C1[X(C23H14F6O2)]
 Deg. of freedom   129
 Full point group                 C1      NOp   1
 RotChk:  IX=0 Diff= 7.06D-02
 Largest Abelian subgroup         C1      NOp   1
 Largest concise Abelian subgroup C1      NOp   1
                         Standard orientation:                         
 ---------------------------------------------------------------------
 Center     Atomic      Atomic             Coordinates (Angstroms)
 Number     Number       Type             X           Y           Z
 ---------------------------------------------------------------------
      1          6           0       -1.512258   -0.622602   -0.434081
      2          6           0       -2.916287   -0.752827   -0.082292
      3          6           0       -3.313367   -1.994316   -0.566850
      4          8           0       -2.280113   -2.613555   -1.183825
      5          6           0       -1.206096   -1.794822   -1.125216
      6          6           0       -4.595963   -2.504283   -0.420772
      7          6           0       -0.659846    0.531535   -0.123906
      8          6           0       -1.291553    1.900293   -0.083747
      9          6           0        0.661965    0.634821    0.164499
     10          6           0       -0.105420    2.833484   -0.338343
     11          6           0        1.043361    2.084984    0.334537
     12          9           0       -1.818521    2.156942    1.143510
     13          9           0       -2.262423    2.075569   -0.998441
     14          9           0        0.126659    2.882514   -1.667628
     15          9           0       -0.284377    4.080094    0.117785
     16          9           0        2.234188    2.420269   -0.202514
     17          9           0        1.081737    2.409218    1.647854
     18          6           0        1.488376   -1.421115    1.422327
     19          6           0        1.646964   -0.405331    0.485596
     20          6           0        0.399530   -1.741244    2.375222
     21          1           0        0.800824   -1.760697    3.399559
     22          1           0       -0.030166   -2.730754    2.158060
     23          1           0       -0.396110   -0.991342    2.325685
     24          6           0       -0.007317   -2.277072   -1.851705
     25          1           0        0.400568   -3.185438   -1.383502
     26          1           0        0.773002   -1.513986   -1.886497
     27          1           0       -0.294762   -2.526857   -2.884086
     28          6           0       -5.508934   -1.706504    0.249821
     29          6           0        2.993178   -0.577862   -0.034827
     30          6           0        3.501921   -1.698504    0.617418
     31          8           0        2.592826   -2.197945    1.488247
     32          6           0        4.768109   -2.216957    0.381855
     33          6           0       -5.136189   -0.450909    0.754171
     34          6           0       -3.847935    0.036631    0.599503
     35          1           0       -3.574712    1.012671    0.999935
     36          1           0       -6.531862   -2.060720    0.388424
     37          1           0       -5.876557    0.154533    1.279699
     38          1           0       -4.860889   -3.484243   -0.818550
     39          6           0        3.781153    0.057011   -1.000629
     40          6           0        5.048801   -0.444484   -1.251314
     41          6           0        5.540280   -1.566169   -0.565926
     42          1           0        5.678210    0.041484   -1.998684
     43          1           0        6.543669   -1.934898   -0.785946
     44          1           0        5.126471   -3.095009    0.919818
     45          1           0        3.410406    0.923253   -1.546451
 ---------------------------------------------------------------------
 Rotational constants (GHZ):      0.2249947      0.1251524      0.0945498
 Leave Link  202 at Fri Jun  4 11:44:17 2021, MaxMem=   536870912 cpu:         0.0
 (Enter /pbs_home/pkowalski/g09d01/g09/l301.exe)
 Basis read from rwf:  (5D, 7F)
 No pseudopotential information found on rwf file.
 There are   535 symmetry adapted cartesian basis functions of A   symmetry.
 There are   504 symmetry adapted basis functions of A   symmetry.
   504 basis functions,   873 primitive gaussians,   535 cartesian basis functions
   111 alpha electrons      111 beta electrons
       nuclear repulsion energy      3297.7312292199 Hartrees.
 IExCor=32609 DFT=T Ex+Corr=LC-wPBE ExCW=0 ScaHFX=  1.000000
 ScaDFX=  1.000000  0.000000  1.000000  1.000000 ScalE2=  1.000000  1.000000
 IRadAn=      0 IRanWt=     -1 IRanGd=            0 ICorTp=0 IEmpDi=  4
  HFx wShort=  0.000000 wLong=  0.400000 cFull=  0.000000 cShort=  0.000000 cLong=  1.000000
  DFx wShort=  0.000000 wLong=  0.400000 cFull=  0.000000 cShort=  0.000000 cLong=  1.000000
 NAtoms=   45 NActive=   45 NUniq=   45 SFac= 1.00D+00 NAtFMM=   60 NAOKFM=F Big=F
 Integral buffers will be    131072 words long.
 Raffenetti 2 integral format.
 Two-electron integral symmetry is turned on.
 No density basis found on file   724.
 Leave Link  301 at Fri Jun  4 11:44:17 2021, MaxMem=   536870912 cpu:         0.5
 (Enter /pbs_home/pkowalski/g09d01/g09/l302.exe)
 NPDir=0 NMtPBC=     1 NCelOv=     1 NCel=       1 NClECP=     1 NCelD=      1
         NCelK=      1 NCelE2=     1 NClLst=     1 CellRange=     0.0.
 One-electron integrals computed using PRISM.
 NBasis=   504 RedAO= T EigKep=  2.39D-04  NBF=   504
 NBsUse=   504 1.00D-06 EigRej= -1.00D+00 NBFU=   504
 Precomputing XC quadrature grid using
 IXCGrd= 4 IRadAn=           0 IRanWt=          -1 IRanGd=           0 AccXCQ= 0.00D+00.
 Generated NRdTot=       0 NPtTot=           0 NUsed=           0 NTot=          32
 NSgBfM=   524   524   524   524   524 MxSgAt=    45 MxSgA2=    45.
 Leave Link  302 at Fri Jun  4 11:44:19 2021, MaxMem=   536870912 cpu:         9.7
 (Enter /pbs_home/pkowalski/g09d01/g09/l303.exe)
 DipDrv:  MaxL=1.
 Leave Link  303 at Fri Jun  4 11:44:20 2021, MaxMem=   536870912 cpu:         1.1
 (Enter /pbs_home/pkowalski/g09d01/g09/l401.exe)
 Initial guess from the checkpoint file:  "dae0097freq_open_lc-wpbe_air.chk"
 B after Tr=     0.000000    0.000000    0.000000
         Rot=    0.999802    0.012624   -0.005998   -0.014173 Ang=   2.28 deg.
 Guess basis will be translated and rotated to current coordinates.
 JPrj=2 DoOrth=T DoCkMO=T.
 Generating alternative initial guess.
 ExpMin= 1.22D-01 ExpMax= 2.89D+03 ExpMxC= 4.35D+02 IAcc=1 IRadAn=         1 AccDes= 0.00D+00
 Harris functional with IExCor=32609 and IRadAn=       1 diagonalized for initial guess.
 HarFok:  IExCor=32609 AccDes= 0.00D+00 IRadAn=         1 IDoV= 1 UseB2=F ITyADJ=14
 ICtDFT=  3500011 ScaDFX=  1.000000  1.000000  1.000000  1.000000
 FoFCou: FMM=F IPFlag=           0 FMFlag=      100000 FMFlg1=           0
         NFxFlg=           0 DoJE=T BraDBF=F KetDBF=T FulRan=T
         wScrn=  0.000000 ICntrl=     500 IOpCl=  0 I1Cent=   200000004 NGrid=           0
         NMat0=    1 NMatS0=      1 NMatT0=    0 NMatD0=    1 NMtDS0=    0 NMtDT0=    0
 Petite list used in FoFCou.
 Harris En= -1631.84835648524    
 Leave Link  401 at Fri Jun  4 11:44:24 2021, MaxMem=   536870912 cpu:        26.0
 (Enter /pbs_home/pkowalski/g09d01/g09/l502.exe)
 Closed shell SCF:
 Using DIIS extrapolation, IDIIS=  1040.
 Integral symmetry usage will be decided dynamically.
 IVT=      885537 IEndB=      885537 NGot=   536870912 MDV=   536288776
 LenX=   536288776 LenY=   536002016
 Requested convergence on RMS density matrix=1.00D-08 within 128 cycles.
 Requested convergence on MAX density matrix=1.00D-06.
 Requested convergence on             energy=1.00D-06.
 No special actions if energy rises.
 Fock matrices will be formed incrementally for  20 cycles.
 Integral accuracy reduced to 1.0D-05 until final iterations.

 Cycle   1  Pass 0  IDiag  1:
 FoFJK:  IHMeth= 1 ICntrl=       0 DoSepK=T KAlg= 0 I1Cent=   0 FoldK=F
 IRaf=         1 NMat=   1 IRICut=       1 DoRegI=T DoRafI=F ISym2E= 0.
 FoFCou: FMM=F IPFlag=           0 FMFlag=      100000 FMFlg1=           0
         NFxFlg=           0 DoJE=T BraDBF=F KetDBF=F FulRan=T
         wScrn=  0.000000 ICntrl=     500 IOpCl=  0 I1Cent=           0 NGrid=           0
         NMat0=    1 NMatS0=      1 NMatT0=    0 NMatD0=    1 NMtDS0=    0 NMtDT0=    0
 Symmetry not used in FoFCou.
 E= -1631.94495363149    
 DIIS: error= 1.05D-02 at cycle   1 NSaved=   1.
 NSaved= 1 IEnMin= 1 EnMin= -1631.94495363149     IErMin= 1 ErrMin= 1.05D-02
 ErrMax= 1.05D-02  0.00D+00 EMaxC= 1.00D-01 BMatC= 1.57D-01 BMatP= 1.57D-01
 IDIUse=3 WtCom= 8.95D-01 WtEn= 1.05D-01
 Coeff-Com:  0.100D+01
 Coeff-En:   0.100D+01
 Coeff:      0.100D+01
 Recover alternate guess density for next cycle.
 RMSDP=3.33D-03 MaxDP=1.11D-01              OVMax= 0.00D+00

 Cycle   2  Pass 0  IDiag  1:
 RMSU=  3.32D-03    CP:  1.02D+00
 E= -1631.70732369192     Delta-E=        0.237629939571 Rises=F Damp=F
 Switch densities from cycles 1 and 2 for lowest energy.
 DIIS: error= 2.19D-02 at cycle   2 NSaved=   2.
 NSaved= 2 IEnMin= 1 EnMin= -1631.94495363149     IErMin= 1 ErrMin= 1.05D-02
 ErrMax= 2.19D-02  0.00D+00 EMaxC= 1.00D+00 BMatC= 4.30D-01 BMatP= 1.57D-01
 IDIUse=1 WtCom= 1.00D+00 WtEn= 0.00D+00
 Coeff-Com:  0.734D+00 0.266D+00
 Coeff:      0.734D+00 0.266D+00
 Gap=     0.336 Goal=   None    Shift=    0.000
 RMSDP=1.25D-03 MaxDP=3.77D-02 DE= 2.38D-01 OVMax= 1.18D-01

 Cycle   3  Pass 0  IDiag  1:
 RMSU=  1.17D-03    CP:  9.95D-01  1.26D-01
 E= -1632.12699207612     Delta-E=       -0.419668384199 Rises=F Damp=F
 DIIS: error= 3.10D-03 at cycle   3 NSaved=   3.
 NSaved= 3 IEnMin= 3 EnMin= -1632.12699207612     IErMin= 3 ErrMin= 3.10D-03
 ErrMax= 3.10D-03  0.00D+00 EMaxC= 1.00D+00 BMatC= 2.04D-02 BMatP= 1.57D-01
 IDIUse=1 WtCom= 1.00D+00 WtEn= 0.00D+00
 Coeff-Com: -0.609D-01 0.164D+00 0.897D+00
 Coeff:     -0.609D-01 0.164D+00 0.897D+00
 Gap=     0.324 Goal=   None    Shift=    0.000
 RMSDP=4.23D-04 MaxDP=1.47D-02 DE=-4.20D-01 OVMax= 2.43D-02

 Cycle   4  Pass 0  IDiag  1:
 RMSU=  3.61D-04    CP:  9.93D-01  1.92D-01  9.97D-01
 E= -1632.14902261316     Delta-E=       -0.022030537039 Rises=F Damp=F
 DIIS: error= 1.53D-03 at cycle   4 NSaved=   4.
 NSaved= 4 IEnMin= 4 EnMin= -1632.14902261316     IErMin= 4 ErrMin= 1.53D-03
 ErrMax= 1.53D-03  0.00D+00 EMaxC= 1.00D+00 BMatC= 2.34D-03 BMatP= 2.04D-02
 IDIUse=1 WtCom= 1.00D+00 WtEn= 0.00D+00
 Coeff-Com: -0.425D-01 0.418D-01 0.330D+00 0.671D+00
 Coeff:     -0.425D-01 0.418D-01 0.330D+00 0.671D+00
 Gap=     0.325 Goal=   None    Shift=    0.000
 RMSDP=1.44D-04 MaxDP=7.92D-03 DE=-2.20D-02 OVMax= 8.76D-03

 Cycle   5  Pass 0  IDiag  1:
 RMSU=  1.22D-04    CP:  9.94D-01  1.86D-01  1.04D+00  8.52D-01
 E= -1632.15098961893     Delta-E=       -0.001967005768 Rises=F Damp=F
 DIIS: error= 4.73D-04 at cycle   5 NSaved=   5.
 NSaved= 5 IEnMin= 5 EnMin= -1632.15098961893     IErMin= 5 ErrMin= 4.73D-04
 ErrMax= 4.73D-04  0.00D+00 EMaxC= 1.00D+00 BMatC= 2.33D-04 BMatP= 2.34D-03
 IDIUse=1 WtCom= 1.00D+00 WtEn= 0.00D+00
 Coeff-Com: -0.558D-02-0.894D-02-0.287D-01 0.206D+00 0.837D+00
 Coeff:     -0.558D-02-0.894D-02-0.287D-01 0.206D+00 0.837D+00
 Gap=     0.325 Goal=   None    Shift=    0.000
 RMSDP=5.27D-05 MaxDP=2.03D-03 DE=-1.97D-03 OVMax= 3.12D-03

 Cycle   6  Pass 0  IDiag  1:
 RMSU=  3.91D-05    CP:  9.94D-01  1.83D-01  1.04D+00  9.42D-01  1.04D+00
 E= -1632.15127511873     Delta-E=       -0.000285499808 Rises=F Damp=F
 DIIS: error= 1.75D-04 at cycle   6 NSaved=   6.
 NSaved= 6 IEnMin= 6 EnMin= -1632.15127511873     IErMin= 6 ErrMin= 1.75D-04
 ErrMax= 1.75D-04  0.00D+00 EMaxC= 1.00D+00 BMatC= 2.19D-05 BMatP= 2.33D-04
 IDIUse=1 WtCom= 1.00D+00 WtEn= 0.00D+00
 Coeff-Com:  0.649D-03-0.483D-02-0.343D-01 0.123D-01 0.247D+00 0.780D+00
 Coeff:      0.649D-03-0.483D-02-0.343D-01 0.123D-01 0.247D+00 0.780D+00
 Gap=     0.326 Goal=   None    Shift=    0.000
 RMSDP=1.80D-05 MaxDP=7.51D-04 DE=-2.85D-04 OVMax= 1.13D-03

 Cycle   7  Pass 0  IDiag  1:
 RMSU=  1.49D-05    CP:  9.94D-01  1.83D-01  1.05D+00  9.62D-01  1.10D+00
                    CP:  1.01D+00
 E= -1632.15130673483     Delta-E=       -0.000031616098 Rises=F Damp=F
 DIIS: error= 7.31D-05 at cycle   7 NSaved=   7.
 NSaved= 7 IEnMin= 7 EnMin= -1632.15130673483     IErMin= 7 ErrMin= 7.31D-05
 ErrMax= 7.31D-05  0.00D+00 EMaxC= 1.00D+00 BMatC= 5.34D-06 BMatP= 2.19D-05
 IDIUse=1 WtCom= 1.00D+00 WtEn= 0.00D+00
 Coeff-Com:  0.100D-02-0.900D-03-0.118D-01-0.250D-01-0.195D-01 0.342D+00
 Coeff-Com:  0.715D+00
 Coeff:      0.100D-02-0.900D-03-0.118D-01-0.250D-01-0.195D-01 0.342D+00
 Coeff:      0.715D+00
 Gap=     0.326 Goal=   None    Shift=    0.000
 RMSDP=7.99D-06 MaxDP=2.71D-04 DE=-3.16D-05 OVMax= 5.66D-04

 Initial convergence to 1.0D-05 achieved.  Increase integral accuracy.
 Cycle   8  Pass 1  IDiag  1:
 E= -1632.15122470759     Delta-E=        0.000082027243 Rises=F Damp=F
 DIIS: error= 1.61D-04 at cycle   1 NSaved=   1.
 NSaved= 1 IEnMin= 1 EnMin= -1632.15122470759     IErMin= 1 ErrMin= 1.61D-04
 ErrMax= 1.61D-04  0.00D+00 EMaxC= 1.00D+00 BMatC= 9.42D-06 BMatP= 9.42D-06
 IDIUse=1 WtCom= 1.00D+00 WtEn= 0.00D+00
 Coeff-Com:  0.100D+01
 Coeff:      0.100D+01
 Gap=     0.326 Goal=   None    Shift=    0.000
 RMSDP=7.99D-06 MaxDP=2.71D-04 DE= 8.20D-05 OVMax= 3.71D-04

 Cycle   9  Pass 1  IDiag  1:
 RMSU=  1.57D-04    CP:  1.00D+00
 E= -1632.15123391427     Delta-E=       -0.000009206684 Rises=F Damp=F
 DIIS: error= 1.15D-05 at cycle   2 NSaved=   2.
 NSaved= 2 IEnMin= 2 EnMin= -1632.15123391427     IErMin= 2 ErrMin= 1.15D-05
 ErrMax= 1.15D-05  0.00D+00 EMaxC= 1.00D+00 BMatC= 2.05D-07 BMatP= 9.42D-06
 IDIUse=1 WtCom= 1.00D+00 WtEn= 0.00D+00
 Coeff-Com: -0.104D-01 0.101D+01
 Coeff:     -0.104D-01 0.101D+01
 Gap=     0.326 Goal=   None    Shift=    0.000
 RMSDP=9.25D-06 MaxDP=2.95D-04 DE=-9.21D-06 OVMax= 1.61D-04

 Cycle  10  Pass 1  IDiag  1:
 RMSU=  3.35D-06    CP:  1.00D+00  1.06D+00
 E= -1632.15123396568     Delta-E=       -0.000000051408 Rises=F Damp=F
 DIIS: error= 1.55D-05 at cycle   3 NSaved=   3.
 NSaved= 3 IEnMin= 3 EnMin= -1632.15123396568     IErMin= 2 ErrMin= 1.15D-05
 ErrMax= 1.55D-05  0.00D+00 EMaxC= 1.00D+00 BMatC= 2.17D-07 BMatP= 2.05D-07
 IDIUse=1 WtCom= 1.00D+00 WtEn= 0.00D+00
 Coeff-Com: -0.252D-01 0.524D+00 0.501D+00
 Coeff:     -0.252D-01 0.524D+00 0.501D+00
 Gap=     0.326 Goal=   None    Shift=    0.000
 RMSDP=1.23D-06 MaxDP=4.58D-05 DE=-5.14D-08 OVMax= 1.01D-04

 Cycle  11  Pass 1  IDiag  1:
 RMSU=  1.09D-06    CP:  1.00D+00  1.06D+00  8.71D-01
 E= -1632.15123421264     Delta-E=       -0.000000246964 Rises=F Damp=F
 DIIS: error= 3.46D-06 at cycle   4 NSaved=   4.
 NSaved= 4 IEnMin= 4 EnMin= -1632.15123421264     IErMin= 4 ErrMin= 3.46D-06
 ErrMax= 3.46D-06  0.00D+00 EMaxC= 1.00D+00 BMatC= 6.02D-09 BMatP= 2.05D-07
 IDIUse=1 WtCom= 1.00D+00 WtEn= 0.00D+00
 Coeff-Com:  0.831D-03-0.829D-01 0.214D-01 0.106D+01
 Coeff:      0.831D-03-0.829D-01 0.214D-01 0.106D+01
 Gap=     0.326 Goal=   None    Shift=    0.000
 RMSDP=5.34D-07 MaxDP=1.84D-05 DE=-2.47D-07 OVMax= 6.41D-05

 Cycle  12  Pass 1  IDiag  1:
 RMSU=  3.58D-07    CP:  1.00D+00  1.06D+00  9.70D-01  1.12D+00
 E= -1632.15123423560     Delta-E=       -0.000000022956 Rises=F Damp=F
 DIIS: error= 1.69D-06 at cycle   5 NSaved=   5.
 NSaved= 5 IEnMin= 5 EnMin= -1632.15123423560     IErMin= 5 ErrMin= 1.69D-06
 ErrMax= 1.69D-06  0.00D+00 EMaxC= 1.00D+00 BMatC= 2.05D-09 BMatP= 6.02D-09
 IDIUse=1 WtCom= 1.00D+00 WtEn= 0.00D+00
 Coeff-Com:  0.620D-02-0.155D+00-0.106D+00 0.409D+00 0.846D+00
 Coeff:      0.620D-02-0.155D+00-0.106D+00 0.409D+00 0.846D+00
 Gap=     0.326 Goal=   None    Shift=    0.000
 RMSDP=2.58D-07 MaxDP=8.88D-06 DE=-2.30D-08 OVMax= 3.57D-05

 Cycle  13  Pass 1  IDiag  1:
 RMSU=  1.63D-07    CP:  1.00D+00  1.06D+00  9.99D-01  1.22D+00  1.38D+00
 E= -1632.15123424261     Delta-E=       -0.000000007010 Rises=F Damp=F
 DIIS: error= 9.46D-07 at cycle   6 NSaved=   6.
 NSaved= 6 IEnMin= 6 EnMin= -1632.15123424261     IErMin= 6 ErrMin= 9.46D-07
 ErrMax= 9.46D-07  0.00D+00 EMaxC= 1.00D+00 BMatC= 2.68D-10 BMatP= 2.05D-09
 IDIUse=1 WtCom= 1.00D+00 WtEn= 0.00D+00
 Coeff-Com:  0.154D-02-0.286D-01-0.327D-01-0.624D-01 0.212D+00 0.910D+00
 Coeff:      0.154D-02-0.286D-01-0.327D-01-0.624D-01 0.212D+00 0.910D+00
 Gap=     0.326 Goal=   None    Shift=    0.000
 RMSDP=1.14D-07 MaxDP=3.89D-06 DE=-7.01D-09 OVMax= 1.94D-05

 Cycle  14  Pass 1  IDiag  1:
 RMSU=  6.75D-08    CP:  1.00D+00  1.06D+00  9.99D-01  1.24D+00  1.58D+00
                    CP:  1.27D+00
 E= -1632.15123424370     Delta-E=       -0.000000001093 Rises=F Damp=F
 DIIS: error= 4.25D-07 at cycle   7 NSaved=   7.
 NSaved= 7 IEnMin= 7 EnMin= -1632.15123424370     IErMin= 7 ErrMin= 4.25D-07
 ErrMax= 4.25D-07  0.00D+00 EMaxC= 1.00D+00 BMatC= 6.80D-11 BMatP= 2.68D-10
 IDIUse=1 WtCom= 1.00D+00 WtEn= 0.00D+00
 Coeff-Com: -0.879D-03 0.248D-01 0.142D-01-0.978D-01-0.137D+00 0.264D+00
 Coeff-Com:  0.932D+00
 Coeff:     -0.879D-03 0.248D-01 0.142D-01-0.978D-01-0.137D+00 0.264D+00
 Coeff:      0.932D+00
 Gap=     0.326 Goal=   None    Shift=    0.000
 RMSDP=5.99D-08 MaxDP=1.89D-06 DE=-1.09D-09 OVMax= 9.81D-06

 Cycle  15  Pass 1  IDiag  1:
 RMSU=  3.48D-08    CP:  1.00D+00  1.06D+00  9.97D-01  1.24D+00  1.67D+00
                    CP:  1.45D+00  1.24D+00
 E= -1632.15123424406     Delta-E=       -0.000000000358 Rises=F Damp=F
 DIIS: error= 1.37D-07 at cycle   8 NSaved=   8.
 NSaved= 8 IEnMin= 8 EnMin= -1632.15123424406     IErMin= 8 ErrMin= 1.37D-07
 ErrMax= 1.37D-07  0.00D+00 EMaxC= 1.00D+00 BMatC= 1.04D-11 BMatP= 6.80D-11
 IDIUse=1 WtCom= 1.00D+00 WtEn= 0.00D+00
 Coeff-Com: -0.520D-03 0.117D-01 0.974D-02-0.115D-01-0.811D-01-0.958D-01
 Coeff-Com:  0.202D+00 0.966D+00
 Coeff:     -0.520D-03 0.117D-01 0.974D-02-0.115D-01-0.811D-01-0.958D-01
 Coeff:      0.202D+00 0.966D+00
 Gap=     0.326 Goal=   None    Shift=    0.000
 RMSDP=2.53D-08 MaxDP=8.65D-07 DE=-3.58D-10 OVMax= 4.07D-06

 Cycle  16  Pass 1  IDiag  1:
 RMSU=  1.12D-08    CP:  1.00D+00  1.06D+00  9.96D-01  1.24D+00  1.69D+00
                    CP:  1.52D+00  1.43D+00  1.37D+00
 E= -1632.15123424409     Delta-E=       -0.000000000033 Rises=F Damp=F
 DIIS: error= 6.16D-08 at cycle   9 NSaved=   9.
 NSaved= 9 IEnMin= 9 EnMin= -1632.15123424409     IErMin= 9 ErrMin= 6.16D-08
 ErrMax= 6.16D-08  0.00D+00 EMaxC= 1.00D+00 BMatC= 2.00D-12 BMatP= 1.04D-11
 IDIUse=1 WtCom= 1.00D+00 WtEn= 0.00D+00
 Coeff-Com:  0.190D-04-0.144D-02-0.265D-04 0.177D-01-0.251D-03-0.782D-01
 Coeff-Com: -0.124D+00 0.301D+00 0.886D+00
 Coeff:      0.190D-04-0.144D-02-0.265D-04 0.177D-01-0.251D-03-0.782D-01
 Coeff:     -0.124D+00 0.301D+00 0.886D+00
 Gap=     0.326 Goal=   None    Shift=    0.000
 RMSDP=9.98D-09 MaxDP=3.11D-07 DE=-3.27D-11 OVMax= 1.58D-06

 SCF Done:  E(RLC-wPBE) =  -1632.15123424     A.U. after   16 cycles
            NFock= 16  Conv=0.10D-07     -V/T= 2.0092
 KE= 1.617322587904D+03 PE=-1.041890768946D+04 EE= 3.871702638089D+03
 Leave Link  502 at Fri Jun  4 11:51:32 2021, MaxMem=   536870912 cpu:      3397.3
 (Enter /pbs_home/pkowalski/g09d01/g09/l701.exe)
 Compute integral first derivatives.
 ... and contract with generalized density number  0.
 Leave Link  701 at Fri Jun  4 11:51:34 2021, MaxMem=   536870912 cpu:         4.3
 (Enter /pbs_home/pkowalski/g09d01/g09/l702.exe)
 L702 exits ... SP integral derivatives will be done elsewhere.
 Leave Link  702 at Fri Jun  4 11:51:35 2021, MaxMem=   536870912 cpu:         0.2
 (Enter /pbs_home/pkowalski/g09d01/g09/l703.exe)
 Compute integral first derivatives, UseDBF=F ICtDFT=           0.
 Integral derivatives from FoFJK, PRISM(SPDF).
 Calling FoFJK, ICntrl=      2127 FMM=F ISym2X=0 I1Cent= 0 IOpClX= 0 NMat=1 NMatS=1 NMatT=0.
 FoFJK:  IHMeth= 1 ICntrl=    2127 DoSepK=T KAlg= 0 I1Cent=   0 FoldK=F
 IRaf=         1 NMat=   1 IRICut=       1 DoRegI=T DoRafI=F ISym2E= 0.
 FoFCou: FMM=F IPFlag=           0 FMFlag=      100000 FMFlg1=         800
         NFxFlg=           0 DoJE=F BraDBF=F KetDBF=F FulRan=T
         wScrn=  0.000000 ICntrl=    2527 IOpCl=  0 I1Cent=           0 NGrid=           0
         NMat0=    1 NMatS0=      1 NMatT0=    0 NMatD0=    1 NMtDS0=    0 NMtDT0=    0
 Symmetry not used in FoFCou.
 Leave Link  703 at Fri Jun  4 11:53:58 2021, MaxMem=   536870912 cpu:      1147.8
 (Enter /pbs_home/pkowalski/g09d01/g09/l716.exe)
 Dipole        = 1.07180478D-01-1.46077823D+00-3.66089181D-02
 ***** Axes restored to original set *****
 -------------------------------------------------------------------
 Center     Atomic                   Forces (Hartrees/Bohr)
 Number     Number              X              Y              Z
 -------------------------------------------------------------------
      1        6          -0.001877485   -0.022810937    0.000452317
      2        6           0.001529545    0.000744509    0.002775732
      3        6          -0.002411948    0.001157656   -0.000081640
      4        8           0.004753956   -0.001083209   -0.000772757
      5        6           0.003551117    0.024962381    0.005342221
      6        6          -0.001259452    0.001036687   -0.000222962
      7        6           0.001054578   -0.008380064    0.000165271
      8        6          -0.000057581   -0.000463726   -0.006683896
      9        6          -0.005291180   -0.000632088    0.000873789
     10        6           0.007038343    0.005171014   -0.004578605
     11        6           0.000312109    0.002133729    0.004833507
     12        9           0.006651119   -0.000546539   -0.002339706
     13        9           0.001224098    0.000461802    0.006065514
     14        9          -0.002979725    0.004217089    0.004343841
     15        9          -0.003619840   -0.007071188    0.000291535
     16        9          -0.005688998    0.001762148   -0.000608542
     17        9           0.003279850   -0.001763490   -0.001901938
     18        6           0.019585094    0.008196134   -0.015129182
     19        6          -0.019175333   -0.007762592    0.012627184
     20        6           0.000246029   -0.001713342    0.000148786
     21        1          -0.000284739   -0.000813886   -0.000865279
     22        1           0.000188200    0.000876760    0.000127266
     23        1           0.000421286    0.000076280   -0.001064443
     24        6          -0.000919460    0.000898790   -0.001608121
     25        1           0.000525093    0.000775795   -0.000103495
     26        1           0.001272259    0.001064302    0.001615477
     27        1          -0.000631018   -0.000505838    0.001197463
     28        6           0.001632289   -0.001478477    0.000527696
     29        6          -0.002523918    0.001634936   -0.004028519
     30        6           0.001330613   -0.001402661    0.000651236
     31        8          -0.001655302    0.003468847    0.000070525
     32        6           0.000973019   -0.000748365   -0.000125626
     33        6           0.002267935   -0.001734266    0.000603751
     34        6          -0.005495295    0.002624321   -0.001438383
     35        1          -0.002976335   -0.001184683   -0.000852202
     36        1          -0.000478262    0.000078225   -0.000206674
     37        1          -0.000233783    0.000480930   -0.000036567
     38        1          -0.000055843   -0.000383644   -0.000103307
     39        6           0.002794273   -0.004312496    0.000545426
     40        6          -0.001968484    0.001808643   -0.000722072
     41        6          -0.001651594    0.001009038   -0.000037130
     42        1           0.000522000   -0.000044464   -0.000196338
     43        1           0.000334984   -0.000297859    0.000196119
     44        1          -0.000390147   -0.000037699    0.000241472
     45        1           0.000137932    0.000531495    0.000011259
 -------------------------------------------------------------------
 Cartesian Forces:  Max     0.024962381 RMS     0.004861116
 Leave Link  716 at Fri Jun  4 11:53:59 2021, MaxMem=   536870912 cpu:         0.2
 (Enter /pbs_home/pkowalski/g09d01/g09/l103.exe)

 GradGradGradGradGradGradGradGradGradGradGradGradGradGradGradGradGradGrad
 Berny optimization.
 Using GEDIIS/GDIIS optimizer.
 FormGI is forming the generalized inverse of G from B-inverse, IUseBI=4.
 GSVD:  received Info=                   1 from GESDD.
 Internal  Forces:  Max     0.026961682 RMS     0.004150578
 Search for a local minimum.
 Step number   5 out of a maximum of  270
 All quantities printed in internal units (Hartrees-Bohrs-Radians)
 RMS Force = .41506D-02 SwitMx=.10000D-02 MixMth= 1
 Mixed Optimization -- RFO/linear search
 Update second derivatives using D2CorX and points    5    4
 DE=  1.65D-03 DEPred=-3.60D-03 R=-4.58D-01
 Trust test=-4.58D-01 RLast= 6.00D-01 DXMaxT set to 2.52D-01
 ITU= -1  0  0  1  0
 Use linear search instead of GDIIS.
 Energy rises -- skip Quadratic/GDIIS search.
 Quartic linear search produced a step of -0.56022.
 Iteration  1 RMS(Cart)=  0.17279455 RMS(Int)=  0.00350229
 Iteration  2 RMS(Cart)=  0.00928381 RMS(Int)=  0.00004029
 Iteration  3 RMS(Cart)=  0.00001909 RMS(Int)=  0.00003969
 Iteration  4 RMS(Cart)=  0.00000000 RMS(Int)=  0.00003969
 ITry= 1 IFail=0 DXMaxC= 6.78D-01 DCOld= 1.00D+10 DXMaxT= 2.52D-01 DXLimC= 3.00D+00 Rises=T
 Variable       Old X    -DE/DX   Delta X   Delta X   Delta X     New X
                                 (Linear)    (Quad)   (Total)
    R1        2.74629   0.00734   0.00767   0.00000   0.00767   2.75397
    R2        2.63581  -0.02696  -0.05822   0.00000  -0.05823   2.57758
    R3        2.77400  -0.00427  -0.01157   0.00000  -0.01157   2.76243
    R4        2.62785   0.00182   0.00996   0.00000   0.00996   2.63781
    R5        2.64295   0.00379   0.00518   0.00000   0.00518   2.64813
    R6        2.55758  -0.00082   0.00721   0.00000   0.00722   2.56480
    R7        2.62288  -0.00028   0.00010   0.00000   0.00011   2.62299
    R8        2.55447  -0.00410  -0.00083   0.00000  -0.00083   2.55364
    R9        2.80128  -0.00158  -0.00110   0.00000  -0.00110   2.80017
   R10        2.61825  -0.00301  -0.00557   0.00000  -0.00557   2.61268
   R11        2.06035   0.00036   0.00170   0.00000   0.00170   2.06205
   R12        2.84977   0.00372   0.00758   0.00000   0.00758   2.85735
   R13        2.56407  -0.00961  -0.00980   0.00000  -0.00978   2.55428
   R14        2.89232   0.00020   0.01105   0.00000   0.01103   2.90335
   R15        2.57011  -0.00504  -0.01486   0.00000  -0.01486   2.55525
   R16        2.54235  -0.00606  -0.02226   0.00000  -0.02226   2.52008
   R17        2.85176   0.00064   0.00307   0.00000   0.00308   2.85485
   R18        2.77426  -0.00515  -0.01114   0.00000  -0.01114   2.76312
   R19        2.88622   0.00091   0.01152   0.00000   0.01151   2.89773
   R20        2.55166  -0.00657  -0.01964   0.00000  -0.01964   2.53203
   R21        2.53119  -0.00777  -0.02720   0.00000  -0.02720   2.50398
   R22        2.54862  -0.00598  -0.01689   0.00000  -0.01689   2.53172
   R23        2.55735  -0.00320  -0.01420   0.00000  -0.01420   2.54315
   R24        2.62830  -0.02545  -0.06150   0.00000  -0.06151   2.56680
   R25        2.80042  -0.00143  -0.00032   0.00000  -0.00032   2.80010
   R26        2.55471  -0.00186   0.00142   0.00000   0.00143   2.55615
   R27        2.74687  -0.00038   0.00043   0.00000   0.00041   2.74728
   R28        2.07928  -0.00098  -0.00452   0.00000  -0.00452   2.07476
   R29        2.07950  -0.00074  -0.00438   0.00000  -0.00438   2.07512
   R30        2.06824   0.00056  -0.00168   0.00000  -0.00168   2.06656
   R31        2.07931  -0.00077  -0.00437   0.00000  -0.00437   2.07494
   R32        2.06353   0.00187  -0.00227   0.00000  -0.00227   2.06126
   R33        2.07941  -0.00087  -0.00426   0.00000  -0.00426   2.07515
   R34        2.65224  -0.00090  -0.00154   0.00000  -0.00154   2.65070
   R35        2.06237   0.00053   0.00312   0.00000   0.00312   2.06548
   R36        2.63214  -0.00065   0.00811   0.00000   0.00811   2.64025
   R37        2.64342   0.00157   0.00394   0.00000   0.00394   2.64735
   R38        2.55933  -0.00044   0.00762   0.00000   0.00763   2.56696
   R39        2.62360  -0.00047  -0.00002   0.00000  -0.00002   2.62358
   R40        2.61716  -0.00115  -0.00404   0.00000  -0.00404   2.61312
   R41        2.06041   0.00035   0.00168   0.00000   0.00168   2.06209
   R42        2.61931  -0.00191  -0.00773   0.00000  -0.00773   2.61158
   R43        2.06221   0.00053   0.00305   0.00000   0.00305   2.06527
   R44        2.05941  -0.00283   0.00181   0.00000   0.00181   2.06122
   R45        2.61935  -0.00221  -0.00820   0.00000  -0.00820   2.61114
   R46        2.05776   0.00036   0.00460   0.00000   0.00460   2.06236
   R47        2.65201   0.00045  -0.00037   0.00000  -0.00038   2.65163
   R48        2.06221   0.00056   0.00307   0.00000   0.00307   2.06528
   R49        2.06245   0.00048   0.00306   0.00000   0.00306   2.06551
    A1        1.83040   0.00302   0.01230   0.00000   0.01229   1.84270
    A2        2.18991   0.02151   0.01684   0.00000   0.01685   2.20675
    A3        2.26269  -0.02452  -0.02906   0.00000  -0.02906   2.23363
    A4        1.84577  -0.00566  -0.01289   0.00000  -0.01288   1.83289
    A5        2.36169   0.01068   0.02346   0.00000   0.02346   2.38515
    A6        2.07555  -0.00502  -0.01061   0.00000  -0.01062   2.06494
    A7        1.92765  -0.00234  -0.00448   0.00000  -0.00447   1.92318
    A8        2.15942   0.00339   0.00809   0.00000   0.00809   2.16751
    A9        2.19611  -0.00105  -0.00361   0.00000  -0.00362   2.19249
   A10        1.88567  -0.00127  -0.00774   0.00000  -0.00773   1.87794
   A11        1.93489   0.00629   0.01300   0.00000   0.01306   1.94795
   A12        2.33748  -0.00661   0.00943   0.00000   0.00950   2.34699
   A13        2.00892   0.00031  -0.02422   0.00000  -0.02416   1.98475
   A14        2.03565  -0.00071  -0.00602   0.00000  -0.00601   2.02964
   A15        2.11342   0.00018   0.00035   0.00000   0.00035   2.11376
   A16        2.13412   0.00053   0.00567   0.00000   0.00566   2.13978
   A17        2.06689   0.01943   0.01416   0.00000   0.01416   2.08105
   A18        2.30562  -0.01902  -0.01412   0.00000  -0.01412   2.29149
   A19        1.91063  -0.00039  -0.00005   0.00000  -0.00005   1.91058
   A20        1.79706  -0.00038   0.00443   0.00000   0.00445   1.80151
   A21        1.93651   0.00252   0.00671   0.00000   0.00668   1.94319
   A22        1.98498   0.00147   0.00551   0.00000   0.00559   1.99056
   A23        1.91274  -0.00418  -0.01232   0.00000  -0.01231   1.90043
   A24        1.94628   0.00015   0.00894   0.00000   0.00897   1.95526
   A25        1.88527   0.00019  -0.01309   0.00000  -0.01311   1.87216
   A26        1.92123   0.00334   0.00527   0.00000   0.00528   1.92652
   A27        2.27336  -0.01118  -0.00970   0.00000  -0.00971   2.26365
   A28        2.07903   0.00780   0.00331   0.00000   0.00332   2.08235
   A29        1.78320  -0.00069  -0.00528   0.00000  -0.00527   1.77794
   A30        1.89557  -0.00004   0.00098   0.00000   0.00096   1.89652
   A31        1.99026  -0.00004  -0.00206   0.00000  -0.00204   1.98822
   A32        1.89888   0.00054   0.00437   0.00000   0.00435   1.90323
   A33        1.98949   0.00034  -0.00100   0.00000  -0.00098   1.98851
   A34        1.90118  -0.00011   0.00290   0.00000   0.00290   1.90409
   A35        1.80411  -0.00170   0.00318   0.00000   0.00318   1.80729
   A36        2.00114   0.00050  -0.00826   0.00000  -0.00825   1.99289
   A37        1.92490   0.00125   0.00927   0.00000   0.00925   1.93415
   A38        1.94642   0.00008   0.00608   0.00000   0.00605   1.95247
   A39        1.90865   0.00123  -0.00169   0.00000  -0.00164   1.90701
   A40        1.87742  -0.00122  -0.00776   0.00000  -0.00778   1.86965
   A41        2.31125  -0.00297   0.01099   0.00000   0.01099   2.32223
   A42        1.93838   0.00377   0.01080   0.00000   0.01083   1.94920
   A43        2.03173  -0.00078  -0.02130   0.00000  -0.02129   2.01044
   A44        2.19970  -0.00837  -0.01584   0.00000  -0.01577   2.18393
   A45        2.24872   0.00420   0.00124   0.00000   0.00130   2.25002
   A46        1.83387   0.00422   0.01510   0.00000   0.01515   1.84902
   A47        1.91183   0.00042   0.00305   0.00000   0.00305   1.91488
   A48        1.93292   0.00071   0.00844   0.00000   0.00844   1.94137
   A49        1.93588  -0.00131  -0.00490   0.00000  -0.00491   1.93097
   A50        1.88624  -0.00046  -0.00629   0.00000  -0.00628   1.87995
   A51        1.89587   0.00079   0.00512   0.00000   0.00512   1.90099
   A52        1.90003  -0.00013  -0.00553   0.00000  -0.00554   1.89449
   A53        1.93886  -0.00036   0.00792   0.00000   0.00792   1.94678
   A54        1.94568  -0.00114  -0.00349   0.00000  -0.00349   1.94218
   A55        1.89906   0.00114   0.00241   0.00000   0.00241   1.90147
   A56        1.90240  -0.00017  -0.00855   0.00000  -0.00856   1.89384
   A57        1.88458  -0.00036  -0.00592   0.00000  -0.00591   1.87867
   A58        1.89168   0.00094   0.00762   0.00000   0.00762   1.89930
   A59        2.11069  -0.00015   0.00285   0.00000   0.00285   2.11354
   A60        2.08542   0.00005  -0.00025   0.00000  -0.00025   2.08517
   A61        2.08708   0.00009  -0.00260   0.00000  -0.00260   2.08448
   A62        1.84015  -0.00301  -0.01167   0.00000  -0.01168   1.82847
   A63        2.36745   0.00409   0.01727   0.00000   0.01728   2.38473
   A64        2.07455  -0.00108  -0.00553   0.00000  -0.00553   2.06903
   A65        1.93117  -0.00343  -0.00576   0.00000  -0.00574   1.92543
   A66        2.15808   0.00152   0.00498   0.00000   0.00497   2.16305
   A67        2.19391   0.00191   0.00075   0.00000   0.00074   2.19465
   A68        1.88087  -0.00151  -0.00832   0.00000  -0.00826   1.87261
   A69        2.03658  -0.00115  -0.00633   0.00000  -0.00633   2.03026
   A70        2.11387   0.00026   0.00014   0.00000   0.00014   2.11401
   A71        2.13273   0.00089   0.00619   0.00000   0.00618   2.13891
   A72        2.11930   0.00153   0.00374   0.00000   0.00374   2.12304
   A73        2.08197  -0.00081  -0.00292   0.00000  -0.00292   2.07905
   A74        2.08191  -0.00072  -0.00081   0.00000  -0.00081   2.08110
   A75        2.06573   0.00096   0.00192   0.00000   0.00192   2.06764
   A76        2.11491   0.00124  -0.00168   0.00000  -0.00168   2.11323
   A77        2.10254  -0.00219  -0.00024   0.00000  -0.00024   2.10231
   A78        2.06671  -0.00024   0.00008   0.00000   0.00008   2.06679
   A79        2.11219  -0.00005  -0.00495   0.00000  -0.00494   2.10725
   A80        2.10428   0.00028   0.00484   0.00000   0.00485   2.10913
   A81        2.11898   0.00051   0.00228   0.00000   0.00228   2.12125
   A82        2.08314  -0.00029  -0.00028   0.00000  -0.00027   2.08287
   A83        2.08107  -0.00021  -0.00201   0.00000  -0.00200   2.07907
   A84        2.11127   0.00043   0.00452   0.00000   0.00452   2.11580
   A85        2.08494  -0.00016  -0.00088   0.00000  -0.00088   2.08406
   A86        2.08696  -0.00027  -0.00364   0.00000  -0.00364   2.08332
    D1        0.02086  -0.00091  -0.00742   0.00000  -0.00739   0.01347
    D2        3.14148  -0.00096  -0.00974   0.00000  -0.00968   3.13180
    D3       -3.13975  -0.00060  -0.00260   0.00000  -0.00266   3.14077
    D4       -0.01913  -0.00065  -0.00491   0.00000  -0.00494  -0.02408
    D5       -0.02745   0.00126   0.01399   0.00000   0.01391  -0.01355
    D6        3.04276   0.00133  -0.01303   0.00000  -0.01288   3.02988
    D7        3.13425   0.00021   0.00852   0.00000   0.00837  -3.14056
    D8       -0.07872   0.00028  -0.01850   0.00000  -0.01842  -0.09714
    D9       -0.56204  -0.00304  -0.13902   0.00000  -0.13902  -0.70106
   D10        2.56778  -0.00127  -0.14039   0.00000  -0.14041   2.42737
   D11        2.55568  -0.00214  -0.13264   0.00000  -0.13261   2.42307
   D12       -0.59769  -0.00037  -0.13400   0.00000  -0.13400  -0.73168
   D13       -0.00782   0.00028  -0.00135   0.00000  -0.00134  -0.00916
   D14        3.13083   0.00033   0.00058   0.00000   0.00060   3.13143
   D15       -3.13256   0.00009  -0.00009   0.00000  -0.00006  -3.13262
   D16        0.00609   0.00014   0.00184   0.00000   0.00188   0.00797
   D17       -3.12728  -0.00008  -0.00056   0.00000  -0.00061  -3.12789
   D18        0.01641  -0.00022  -0.00189   0.00000  -0.00192   0.01448
   D19       -0.00875  -0.00011  -0.00304   0.00000  -0.00306  -0.01181
   D20        3.13494  -0.00025  -0.00437   0.00000  -0.00438   3.13056
   D21       -0.00905   0.00071   0.01012   0.00000   0.01026   0.00122
   D22        3.13556   0.00065   0.00814   0.00000   0.00826  -3.13936
   D23        0.00063  -0.00008   0.00044   0.00000   0.00041   0.00104
   D24        3.14128  -0.00007  -0.00099   0.00000  -0.00100   3.14028
   D25        3.13882  -0.00002   0.00267   0.00000   0.00266   3.14148
   D26       -0.00372  -0.00001   0.00125   0.00000   0.00125  -0.00247
   D27        0.02339  -0.00117  -0.01530   0.00000  -0.01528   0.00811
   D28       -3.06145  -0.00086   0.00429   0.00000   0.00443  -3.05702
   D29        2.05819  -0.00073  -0.01218   0.00000  -0.01214   2.04606
   D30       -0.06733   0.00053  -0.00431   0.00000  -0.00427  -0.07160
   D31       -2.15261  -0.00066  -0.01315   0.00000  -0.01311  -2.16572
   D32       -1.15706  -0.00049  -0.03814   0.00000  -0.03817  -1.19523
   D33        3.00060   0.00077  -0.03026   0.00000  -0.03030   2.97029
   D34        0.91532  -0.00043  -0.03910   0.00000  -0.03915   0.87617
   D35       -0.00450  -0.00003  -0.00152   0.00000  -0.00151  -0.00601
   D36        3.13837   0.00001  -0.00155   0.00000  -0.00154   3.13683
   D37        3.13805  -0.00004  -0.00007   0.00000  -0.00007   3.13798
   D38       -0.00226   0.00001  -0.00009   0.00000  -0.00010  -0.00236
   D39       -2.73587  -0.00002  -0.00603   0.00000  -0.00600  -2.74187
   D40        1.50234   0.00391   0.00282   0.00000   0.00283   1.50517
   D41       -0.62724   0.00069   0.01091   0.00000   0.01091  -0.61634
   D42        0.41499  -0.00125  -0.00482   0.00000  -0.00478   0.41021
   D43       -1.62999   0.00268   0.00403   0.00000   0.00406  -1.62594
   D44        2.52362  -0.00055   0.01213   0.00000   0.01213   2.53574
   D45        3.08984  -0.00002   0.00044   0.00000   0.00046   3.09031
   D46       -0.20436   0.00060  -0.00741   0.00000  -0.00743  -0.21178
   D47       -0.06274   0.00175  -0.00072   0.00000  -0.00073  -0.06347
   D48        2.92625   0.00237  -0.00858   0.00000  -0.00862   2.91763
   D49       -0.58263   0.00081   0.01126   0.00000   0.01126  -0.57138
   D50        1.42208   0.00108   0.01407   0.00000   0.01405   1.43614
   D51       -2.73767   0.00089   0.01713   0.00000   0.01711  -2.72056
   D52        1.47910   0.00163   0.01570   0.00000   0.01572   1.49482
   D53       -2.79936   0.00190   0.01851   0.00000   0.01851  -2.78085
   D54       -0.67593   0.00171   0.02157   0.00000   0.02157  -0.65436
   D55       -2.71751  -0.00078  -0.00304   0.00000  -0.00301  -2.72052
   D56       -0.71279  -0.00051  -0.00023   0.00000  -0.00022  -0.71301
   D57        1.41064  -0.00071   0.00282   0.00000   0.00284   1.41349
   D58       -0.31631  -0.00133   0.00626   0.00000   0.00624  -0.31007
   D59       -2.43863  -0.00054   0.00126   0.00000   0.00125  -2.43738
   D60        1.72246  -0.00025   0.01033   0.00000   0.01031   1.73277
   D61        2.95848  -0.00002   0.01457   0.00000   0.01453   2.97301
   D62        0.83616   0.00077   0.00957   0.00000   0.00954   0.84570
   D63       -1.28594   0.00106   0.01864   0.00000   0.01860  -1.26734
   D64       -0.85791  -0.00063  -0.01277   0.00000  -0.01271  -0.87062
   D65        2.33616  -0.00208  -0.03951   0.00000  -0.03953   2.29663
   D66        2.11951  -0.00048  -0.02121   0.00000  -0.02119   2.09832
   D67       -0.96960  -0.00193  -0.04796   0.00000  -0.04802  -1.01762
   D68        0.54804  -0.00010  -0.01188   0.00000  -0.01190   0.53613
   D69        2.70678  -0.00053  -0.01649   0.00000  -0.01652   2.69026
   D70       -1.50216  -0.00120  -0.02347   0.00000  -0.02349  -1.52565
   D71       -1.45426   0.00006  -0.01218   0.00000  -0.01219  -1.46644
   D72        0.70448  -0.00037  -0.01679   0.00000  -0.01680   0.68768
   D73        2.77873  -0.00105  -0.02377   0.00000  -0.02377   2.75496
   D74        2.70358  -0.00043  -0.01847   0.00000  -0.01847   2.68511
   D75       -1.42086  -0.00086  -0.02308   0.00000  -0.02309  -1.44395
   D76        0.65338  -0.00153  -0.03006   0.00000  -0.03006   0.62332
   D77       -0.05160   0.00038   0.00718   0.00000   0.00705  -0.04455
   D78        3.04767   0.00164   0.02874   0.00000   0.02861   3.07629
   D79       -3.12412   0.00003  -0.00282   0.00000  -0.00292  -3.12704
   D80       -0.02485   0.00130   0.01873   0.00000   0.01864  -0.00621
   D81       -2.13618  -0.00045  -0.01517   0.00000  -0.01522  -2.15140
   D82        2.06816  -0.00059  -0.01459   0.00000  -0.01463   2.05353
[truncated: 1,466,421 more chars]
