# Supplementary material for: Wide-range IR spectra of diarylethene derivatives and their simulation using the density functional theory
Source: Sci Rep. 2022 Oct 7;12:16834. doi: 10.1038/s41598-022-20264-x (PMC9546887; doi:10.1038/s41598-022-20264-x)
Supplement: Supplementary file 1 — Supplementary Information 1. [file 41598_2022_20264_MOESM1_ESM.zip › IR_files/4_0097/open/open_cam-b3lyp_air.log]

 Entering Gaussian System, Link 0=g09
 Input=open_cam-b3lyp_air.gjf
 Output=open_cam-b3lyp_air.log
 AtFile(1): /pbs_home/daria/inz/Def2SVP.gbs
            O     0
            S   5   1.00
               2266.1767785             -0.53431809926D-02
                340.87010191            -0.39890039230D-01
                 77.363135167           -0.17853911985
                 21.479644940           -0.46427684959
                  6.6589433124          -0.44309745172
            S   1   1.00
                  0.80975975668          1.0000000
            S   1   1.00
                  0.25530772234          1.0000000
            P   3   1.00
                 17.721504317            0.43394573193D-01
                  3.8635505440           0.23094120765
                  1.0480920883           0.51375311064
            P   1   1.00
                  0.27641544411          1.0000000
            D   1   1.00
                  1.2000000              1.0000000
            ****
            H     0
            S   3   1.00
                 13.0107010              0.19682158E-01
                  1.9622572              0.13796524
                  0.44453796             0.47831935
            S   1   1.00
                  0.12194962             1.0000000
            P   1   1.00
                  0.8000000              1.0000000
            ****
            C     0
            S   5   1.00
               1238.4016938              0.54568832082E-02
                186.29004992             0.40638409211E-01
                 42.251176346            0.18025593888
                 11.676557932            0.46315121755
                  3.5930506482           0.44087173314
            S   1   1.00
                  0.40245147363          1.0000000
            S   1   1.00
                  0.13090182668          1.0000000
            P   3   1.00
                  9.4680970621           0.38387871728E-01
                  2.0103545142           0.21117025112
                  0.54771004707          0.51328172114
            P   1   1.00
                  0.15268613795          1.0000000
            D   1   1.00
                  0.8000000              1.0000000
            ****
            F     0
            S   5   1.00
               2894.8325990             -0.53408255515E-02
                435.41939120            -0.39904258866E-01
                 98.843328866           -0.17912768038
                 27.485198001           -0.46758090825
                  8.5405498171          -0.44653131020
            S   1   1.00
                  1.0654578038           1.0000000
            S   1   1.00
                  0.33247346748          1.0000000
            P   3   1.00
                 22.696633924           -0.45212874436E-01
                  4.9872339257          -0.23754317067
                  1.3491613954          -0.51287353587
            P   1   1.00
                  0.34829881977          1.0000000
            D   1   1.00
                  1.4000000              1.0000000
            ****
 Initial command:
 /pbs_home/pkowalski/g09d01/g09/l1.exe "/pbs_home/daria/inz/0097/open/CAM-B3LYP/Gau-14134.inp" -scrdir="/pbs_home/daria/inz/0097/open/CAM-B3LYP/"
 Entering Link 1 = /pbs_home/pkowalski/g09d01/g09/l1.exe PID=     14135.
  
 Copyright (c) 1988,1990,1992,1993,1995,1998,2003,2009,2013,
            Gaussian, Inc.  All Rights Reserved.
  
 This is part of the Gaussian(R) 09 program.  It is based on
 the Gaussian(R) 03 system (copyright 2003, Gaussian, Inc.),
 the Gaussian(R) 98 system (copyright 1998, Gaussian, Inc.),
 the Gaussian(R) 94 system (copyright 1995, Gaussian, Inc.),
 the Gaussian 92(TM) system (copyright 1992, Gaussian, Inc.),
 the Gaussian 90(TM) system (copyright 1990, Gaussian, Inc.),
 the Gaussian 88(TM) system (copyright 1988, Gaussian, Inc.),
 the Gaussian 86(TM) system (copyright 1986, Carnegie Mellon
 University), and the Gaussian 82(TM) system (copyright 1983,
 Carnegie Mellon University). Gaussian is a federally registered
 trademark of Gaussian, Inc.
  
 This software contains proprietary and confidential information,
 including trade secrets, belonging to Gaussian, Inc.
  
 This software is provided under written license and may be
 used, copied, transmitted, or stored only in accord with that
 written license.
  
 The following legend is applicable only to US Government
 contracts under FAR:
  
                    RESTRICTED RIGHTS LEGEND
  
 Use, reproduction and disclosure by the US Government is
 subject to restrictions as set forth in subparagraphs (a)
 and (c) of the Commercial Computer Software - Restricted
 Rights clause in FAR 52.227-19.
  
 Gaussian, Inc.
 340 Quinnipiac St., Bldg. 40, Wallingford CT 06492
  
  
 ---------------------------------------------------------------
 Warning -- This program may not be used in any manner that
 competes with the business of Gaussian, Inc. or will provide
 assistance to any competitor of Gaussian, Inc.  The licensee
 of this program is prohibited from giving any competitor of
 Gaussian, Inc. access to this program.  By using this program,
 the user acknowledges that Gaussian, Inc. is engaged in the
 business of creating and licensing software in the field of
 computational chemistry and represents and warrants to the
 licensee that it is not a competitor of Gaussian, Inc. and that
 it will not use this program in any manner prohibited above.
 ---------------------------------------------------------------
  

 Cite this work as:
 Gaussian 09, Revision D.01,
 M. J. Frisch, G. W. Trucks, H. B. Schlegel, G. E. Scuseria, 
 M. A. Robb, J. R. Cheeseman, G. Scalmani, V. Barone, B. Mennucci, 
 G. A. Petersson, H. Nakatsuji, M. Caricato, X. Li, H. P. Hratchian, 
 A. F. Izmaylov, J. Bloino, G. Zheng, J. L. Sonnenberg, M. Hada, 
 M. Ehara, K. Toyota, R. Fukuda, J. Hasegawa, M. Ishida, T. Nakajima, 
 Y. Honda, O. Kitao, H. Nakai, T. Vreven, J. A. Montgomery, Jr., 
 J. E. Peralta, F. Ogliaro, M. Bearpark, J. J. Heyd, E. Brothers, 
 K. N. Kudin, V. N. Staroverov, T. Keith, R. Kobayashi, J. Normand, 
 K. Raghavachari, A. Rendell, J. C. Burant, S. S. Iyengar, J. Tomasi, 
 M. Cossi, N. Rega, J. M. Millam, M. Klene, J. E. Knox, J. B. Cross, 
 V. Bakken, C. Adamo, J. Jaramillo, R. Gomperts, R. E. Stratmann, 
 O. Yazyev, A. J. Austin, R. Cammi, C. Pomelli, J. W. Ochterski, 
 R. L. Martin, K. Morokuma, V. G. Zakrzewski, G. A. Voth, 
 P. Salvador, J. J. Dannenberg, S. Dapprich, A. D. Daniels, 
 O. Farkas, J. B. Foresman, J. V. Ortiz, J. Cioslowski, 
 and D. J. Fox, Gaussian, Inc., Wallingford CT, 2013.
 
 ******************************************
 Gaussian 09:  ES64L-G09RevD.01 24-Apr-2013
                28-Aug-2019 
 ******************************************
 %chk=dae0097freq_open_cam-b3lyp_air.chk
 %NProcShared=8
 Will use up to    8 processors via shared memory.
 %Mem=4GB
 -------------------------------
 #P opt freq=Raman CAM-B3LYP/Gen
 -------------------------------
 1/14=-1,18=20,19=15,26=3,38=1/1,3;
 2/9=110,12=2,17=6,18=5,40=1/2;
 3/5=7,11=2,16=1,25=1,30=1,71=1,74=-40/1,2,3;
 4//1;
 5/5=2,38=5/2;
 6/7=2,8=2,9=2,10=2,28=1/1;
 7//1,2,3,16;
 1/14=-1,18=20,19=15,26=3/3(2);
 2/9=110/2;
 99//99;
 2/9=110/2;
 3/5=7,6=1,11=2,16=1,25=1,30=1,71=1,74=-40,82=7/1,2,3;
 4/5=5,16=3,69=1/1;
 5/5=2,38=5/2;
 7//1,2,3,16;
 1/14=-1,18=20,19=15,26=3/3(-5);
 2/9=110/2;
 6/7=2,8=2,9=2,10=2,19=2,28=1/1;
 99/9=1/99;
 Leave Link    1 at Wed Aug 28 23:00:05 2019, MaxMem=   536870912 cpu:         0.5
 (Enter /pbs_home/pkowalski/g09d01/g09/l101.exe)
 -------------------
 Title Card Required
 -------------------
 Symbolic Z-matrix:
 Charge =  0 Multiplicity = 1
 C                    -1.81645  -0.23584  -0.62343 
 C                    -3.10362   0.31262  -1.04778 
 C                    -3.91293  -0.76754  -1.33702 
 O                    -3.28543  -1.9453   -1.17169 
 C                    -2.013    -1.6926   -0.7963 
 C                    -5.23106  -0.60066  -1.75807 
 C                    -0.5934    0.50776  -0.18531 
 C                    -0.28949   1.91635  -0.61438 
 C                     0.3523    0.0912    0.69666 
 C                     1.20914   1.98049  -0.39827 
 C                     1.40733   1.15727   0.86362 
 F                    -0.93361   2.8044    0.2321 
 F                    -0.60637   2.17536  -1.93738 
 F                     1.82982   1.32206  -1.45324 
 F                     1.70896   3.26806  -0.3105 
 F                     2.70813   0.70615   0.9244 
 F                     1.11755   1.8895    2.00318 
 C                    -0.90374  -1.58732   2.33547 
 C                     0.26855  -1.11422   1.57078 
 C                    -2.24928  -0.9468    2.45969 
 H                    -2.44062  -0.71738   3.52818 
 H                    -3.02993  -1.64545   2.09413 
 H                    -2.30917   0.00637   1.90367 
 C                    -0.99747  -2.78818  -0.73666 
 H                    -1.26648  -3.50901   0.06277 
 H                     0.02442  -2.40108  -0.58112 
 H                    -0.98945  -3.31863  -1.71116 
 C                    -5.73121   0.70432  -1.8836 
 C                     1.31577  -2.05165   1.96894 
 C                     0.72495  -2.94862   2.83715 
 O                    -0.57815  -2.68781   3.04719 
 C                     1.44499  -3.99926   3.40291 
 C                    -4.91221   1.81012  -1.58643 
 C                    -3.58649   1.62106  -1.16168 
 H                    -2.98033   2.47983  -0.93318 
 H                    -6.75135   0.86102  -2.20893 
 H                    -5.30779   2.81286  -1.68313 
 H                    -5.85338  -1.45671  -1.98376 
 C                     2.65896  -2.18739   1.60237 
 C                     3.40194  -3.23965   2.16335 
 C                     2.79918  -4.13911   3.06314 
 H                     4.44333  -3.36432   1.8963 
 H                     3.37989  -4.94787   3.48711 
 H                     0.97026  -4.69266   4.08475 
 H                     3.13309  -1.52778   0.89748 
 
 NAtoms=     45 NQM=       45 NQMF=       0 NMMI=      0 NMMIF=      0
                NMic=       0 NMicF=      0.
                    Isotopes and Nuclear Properties:
 (Nuclear quadrupole moments (NQMom) in fm**2, nuclear magnetic moments (NMagM)
  in nuclear magnetons)

  Atom         1           2           3           4           5           6           7           8           9          10
 IAtWgt=          12          12          12          16          12          12          12          12          12          12
 AtmWgt=  12.0000000  12.0000000  12.0000000  15.9949146  12.0000000  12.0000000  12.0000000  12.0000000  12.0000000  12.0000000
 NucSpn=           0           0           0           0           0           0           0           0           0           0
 AtZEff=   0.0000000   0.0000000   0.0000000   0.0000000   0.0000000   0.0000000   0.0000000   0.0000000   0.0000000   0.0000000
 NQMom=    0.0000000   0.0000000   0.0000000   0.0000000   0.0000000   0.0000000   0.0000000   0.0000000   0.0000000   0.0000000
 NMagM=    0.0000000   0.0000000   0.0000000   0.0000000   0.0000000   0.0000000   0.0000000   0.0000000   0.0000000   0.0000000
 AtZNuc=   6.0000000   6.0000000   6.0000000   8.0000000   6.0000000   6.0000000   6.0000000   6.0000000   6.0000000   6.0000000

  Atom        11          12          13          14          15          16          17          18          19          20
 IAtWgt=          12          19          19          19          19          19          19          12          12          12
 AtmWgt=  12.0000000  18.9984033  18.9984033  18.9984033  18.9984033  18.9984033  18.9984033  12.0000000  12.0000000  12.0000000
 NucSpn=           0           1           1           1           1           1           1           0           0           0
 AtZEff=   0.0000000   0.0000000   0.0000000   0.0000000   0.0000000   0.0000000   0.0000000   0.0000000   0.0000000   0.0000000
 NQMom=    0.0000000   0.0000000   0.0000000   0.0000000   0.0000000   0.0000000   0.0000000   0.0000000   0.0000000   0.0000000
 NMagM=    0.0000000   2.6288670   2.6288670   2.6288670   2.6288670   2.6288670   2.6288670   0.0000000   0.0000000   0.0000000
 AtZNuc=   6.0000000   9.0000000   9.0000000   9.0000000   9.0000000   9.0000000   9.0000000   6.0000000   6.0000000   6.0000000

  Atom        21          22          23          24          25          26          27          28          29          30
 IAtWgt=           1           1           1          12           1           1           1          12          12          12
 AtmWgt=   1.0078250   1.0078250   1.0078250  12.0000000   1.0078250   1.0078250   1.0078250  12.0000000  12.0000000  12.0000000
 NucSpn=           1           1           1           0           1           1           1           0           0           0
 AtZEff=   0.0000000   0.0000000   0.0000000   0.0000000   0.0000000   0.0000000   0.0000000   0.0000000   0.0000000   0.0000000
 NQMom=    0.0000000   0.0000000   0.0000000   0.0000000   0.0000000   0.0000000   0.0000000   0.0000000   0.0000000   0.0000000
 NMagM=    2.7928460   2.7928460   2.7928460   0.0000000   2.7928460   2.7928460   2.7928460   0.0000000   0.0000000   0.0000000
 AtZNuc=   1.0000000   1.0000000   1.0000000   6.0000000   1.0000000   1.0000000   1.0000000   6.0000000   6.0000000   6.0000000

  Atom        31          32          33          34          35          36          37          38          39          40
 IAtWgt=          16          12          12          12           1           1           1           1          12          12
 AtmWgt=  15.9949146  12.0000000  12.0000000  12.0000000   1.0078250   1.0078250   1.0078250   1.0078250  12.0000000  12.0000000
 NucSpn=           0           0           0           0           1           1           1           1           0           0
 AtZEff=   0.0000000   0.0000000   0.0000000   0.0000000   0.0000000   0.0000000   0.0000000   0.0000000   0.0000000   0.0000000
 NQMom=    0.0000000   0.0000000   0.0000000   0.0000000   0.0000000   0.0000000   0.0000000   0.0000000   0.0000000   0.0000000
 NMagM=    0.0000000   0.0000000   0.0000000   0.0000000   2.7928460   2.7928460   2.7928460   2.7928460   0.0000000   0.0000000
 AtZNuc=   8.0000000   6.0000000   6.0000000   6.0000000   1.0000000   1.0000000   1.0000000   1.0000000   6.0000000   6.0000000

  Atom        41          42          43          44          45
 IAtWgt=          12           1           1           1           1
 AtmWgt=  12.0000000   1.0078250   1.0078250   1.0078250   1.0078250
 NucSpn=           0           1           1           1           1
 AtZEff=   0.0000000   0.0000000   0.0000000   0.0000000   0.0000000
 NQMom=    0.0000000   0.0000000   0.0000000   0.0000000   0.0000000
 NMagM=    0.0000000   2.7928460   2.7928460   2.7928460   2.7928460
 AtZNuc=   6.0000000   1.0000000   1.0000000   1.0000000   1.0000000
 Leave Link  101 at Wed Aug 28 23:00:05 2019, MaxMem=   536870912 cpu:         2.1
 (Enter /pbs_home/pkowalski/g09d01/g09/l103.exe)

 GradGradGradGradGradGradGradGradGradGradGradGradGradGradGradGradGradGrad
 Berny optimization.
 Initialization pass.
                           ----------------------------
                           !    Initial Parameters    !
                           ! (Angstroms and Degrees)  !
 --------------------------                            --------------------------
 ! Name  Definition              Value          Derivative Info.                !
 --------------------------------------------------------------------------------
 ! R1    R(1,2)                  1.4621         estimate D2E/DX2                !
 ! R2    R(1,5)                  1.4801         estimate D2E/DX2                !
 ! R3    R(1,7)                  1.4969         estimate D2E/DX2                !
 ! R4    R(2,3)                  1.3804         estimate D2E/DX2                !
 ! R5    R(2,34)                 1.3993         estimate D2E/DX2                !
 ! R6    R(3,4)                  1.3447         estimate D2E/DX2                !
 ! R7    R(3,6)                  1.3938         estimate D2E/DX2                !
 ! R8    R(4,5)                  1.3505         estimate D2E/DX2                !
 ! R9    R(5,24)                 1.495          estimate D2E/DX2                !
 ! R10   R(6,28)                 1.4032         estimate D2E/DX2                !
 ! R11   R(6,38)                 1.0822         estimate D2E/DX2                !
 ! R12   R(7,8)                  1.5035         estimate D2E/DX2                !
 ! R13   R(7,9)                  1.3586         estimate D2E/DX2                !
 ! R14   R(8,10)                 1.5155         estimate D2E/DX2                !
 ! R15   R(8,12)                 1.3857         estimate D2E/DX2                !
 ! R16   R(8,13)                 1.3849         estimate D2E/DX2                !
 ! R17   R(9,11)                 1.5091         estimate D2E/DX2                !
 ! R18   R(9,19)                 1.4914         estimate D2E/DX2                !
 ! R19   R(10,11)                1.5196         estimate D2E/DX2                !
 ! R20   R(10,14)                1.3899         estimate D2E/DX2                !
 ! R21   R(10,15)                1.384          estimate D2E/DX2                !
 ! R22   R(11,16)                1.3781         estimate D2E/DX2                !
 ! R23   R(11,17)                1.3852         estimate D2E/DX2                !
 ! R24   R(18,19)                1.4774         estimate D2E/DX2                !
 ! R25   R(18,20)                1.4954         estimate D2E/DX2                !
 ! R26   R(18,31)                1.3504         estimate D2E/DX2                !
 ! R27   R(19,29)                1.4608         estimate D2E/DX2                !
 ! R28   R(20,21)                1.1095         estimate D2E/DX2                !
 ! R29   R(20,22)                1.1096         estimate D2E/DX2                !
 ! R30   R(20,23)                1.1051         estimate D2E/DX2                !
 ! R31   R(24,25)                1.1095         estimate D2E/DX2                !
 ! R32   R(24,26)                1.1038         estimate D2E/DX2                !
 ! R33   R(24,27)                1.1095         estimate D2E/DX2                !
 ! R34   R(28,33)                1.4078         estimate D2E/DX2                !
 ! R35   R(28,36)                1.0822         estimate D2E/DX2                !
 ! R36   R(29,30)                1.3811         estimate D2E/DX2                !
 ! R37   R(29,39)                1.3989         estimate D2E/DX2                !
 ! R38   R(30,31)                1.3454         estimate D2E/DX2                !
 ! R39   R(30,32)                1.3937         estimate D2E/DX2                !
 ! R40   R(32,41)                1.4031         estimate D2E/DX2                !
 ! R41   R(32,44)                1.0822         estimate D2E/DX2                !
 ! R42   R(33,34)                1.4049         estimate D2E/DX2                !
 ! R43   R(33,37)                1.0823         estimate D2E/DX2                !
 ! R44   R(34,35)                1.0757         estimate D2E/DX2                !
 ! R45   R(39,40)                1.405          estimate D2E/DX2                !
 ! R46   R(39,45)                1.0755         estimate D2E/DX2                !
 ! R47   R(40,41)                1.4078         estimate D2E/DX2                !
 ! R48   R(40,42)                1.0823         estimate D2E/DX2                !
 ! R49   R(41,43)                1.0822         estimate D2E/DX2                !
 ! A1    A(2,1,5)              102.6152         estimate D2E/DX2                !
 ! A2    A(2,1,7)              128.1635         estimate D2E/DX2                !
 ! A3    A(5,1,7)              129.169          estimate D2E/DX2                !
 ! A4    A(1,2,3)              106.4653         estimate D2E/DX2                !
 ! A5    A(1,2,34)             132.7001         estimate D2E/DX2                !
 ! A6    A(3,2,34)             120.8189         estimate D2E/DX2                !
 ! A7    A(2,3,4)              112.7075         estimate D2E/DX2                !
 ! A8    A(2,3,6)              121.6067         estimate D2E/DX2                !
 ! A9    A(4,3,6)              125.6851         estimate D2E/DX2                !
 ! A10   A(3,4,5)              108.0567         estimate D2E/DX2                !
 ! A11   A(1,5,4)              109.9832         estimate D2E/DX2                !
 ! A12   A(1,5,24)             128.7849         estimate D2E/DX2                !
 ! A13   A(4,5,24)             120.9284         estimate D2E/DX2                !
 ! A14   A(3,6,28)             118.3908         estimate D2E/DX2                !
 ! A15   A(3,6,38)             120.8076         estimate D2E/DX2                !
 ! A16   A(28,6,38)            120.8015         estimate D2E/DX2                !
 ! A17   A(1,7,8)              123.163          estimate D2E/DX2                !
 ! A18   A(1,7,9)              127.3322         estimate D2E/DX2                !
 ! A19   A(8,7,9)              109.3786         estimate D2E/DX2                !
 ! A20   A(7,8,10)             101.4692         estimate D2E/DX2                !
 ! A21   A(7,8,12)             109.3974         estimate D2E/DX2                !
 ! A22   A(7,8,13)             113.6781         estimate D2E/DX2                !
 ! A23   A(10,8,12)            110.2089         estimate D2E/DX2                !
 ! A24   A(10,8,13)            110.7683         estimate D2E/DX2                !
 ! A25   A(12,8,13)            110.9388         estimate D2E/DX2                !
 ! A26   A(7,9,11)             109.9903         estimate D2E/DX2                !
 ! A27   A(7,9,19)             126.1031         estimate D2E/DX2                !
 ! A28   A(11,9,19)            123.0514         estimate D2E/DX2                !
 ! A29   A(8,10,11)            102.9707         estimate D2E/DX2                !
 ! A30   A(8,10,14)            108.2592         estimate D2E/DX2                !
 ! A31   A(8,10,15)            113.9256         estimate D2E/DX2                !
 ! A32   A(11,10,14)           108.3867         estimate D2E/DX2                !
 ! A33   A(11,10,15)           113.8421         estimate D2E/DX2                !
 ! A34   A(14,10,15)           109.1231         estimate D2E/DX2                !
 ! A35   A(9,11,10)            101.5157         estimate D2E/DX2                !
 ! A36   A(9,11,16)            115.6901         estimate D2E/DX2                !
 ! A37   A(9,11,17)            108.553          estimate D2E/DX2                !
 ! A38   A(10,11,16)           109.697          estimate D2E/DX2                !
 ! A39   A(10,11,17)           111.6848         estimate D2E/DX2                !
 ! A40   A(16,11,17)           109.5246         estimate D2E/DX2                !
 ! A41   A(19,18,20)           128.301          estimate D2E/DX2                !
 ! A42   A(19,18,31)           110.0244         estimate D2E/DX2                !
 ! A43   A(20,18,31)           121.4814         estimate D2E/DX2                !
 ! A44   A(9,19,18)            127.3542         estimate D2E/DX2                !
 ! A45   A(9,19,29)            129.6562         estimate D2E/DX2                !
 ! A46   A(18,19,29)           102.8415         estimate D2E/DX2                !
 ! A47   A(18,20,21)           108.8903         estimate D2E/DX2                !
 ! A48   A(18,20,22)           109.6329         estimate D2E/DX2                !
 ! A49   A(18,20,23)           112.1113         estimate D2E/DX2                !
 ! A50   A(21,20,22)           109.0359         estimate D2E/DX2                !
 ! A51   A(21,20,23)           107.2683         estimate D2E/DX2                !
 ! A52   A(22,20,23)           109.8274         estimate D2E/DX2                !
 ! A53   A(5,24,25)            109.8852         estimate D2E/DX2                !
 ! A54   A(5,24,26)            112.1787         estimate D2E/DX2                !
 ! A55   A(5,24,27)            108.6764         estimate D2E/DX2                !
 ! A56   A(25,24,26)           110.535          estimate D2E/DX2                !
 ! A57   A(25,24,27)           108.9031         estimate D2E/DX2                !
 ! A58   A(26,24,27)           106.5436         estimate D2E/DX2                !
 ! A59   A(6,28,33)            120.283          estimate D2E/DX2                !
 ! A60   A(6,28,36)            119.8403         estimate D2E/DX2                !
 ! A61   A(33,28,36)           119.8766         estimate D2E/DX2                !
 ! A62   A(19,29,30)           106.3462         estimate D2E/DX2                !
 ! A63   A(19,29,39)           132.7784         estimate D2E/DX2                !
 ! A64   A(30,29,39)           120.828          estimate D2E/DX2                !
 ! A65   A(29,30,31)           112.7414         estimate D2E/DX2                !
 ! A66   A(29,30,32)           121.586          estimate D2E/DX2                !
 ! A67   A(31,30,32)           125.6717         estimate D2E/DX2                !
 ! A68   A(18,31,30)           108.0118         estimate D2E/DX2                !
 ! A69   A(30,32,41)           118.3883         estimate D2E/DX2                !
 ! A70   A(30,32,44)           120.8079         estimate D2E/DX2                !
 ! A71   A(41,32,44)           120.8033         estimate D2E/DX2                !
 ! A72   A(28,33,34)           120.4708         estimate D2E/DX2                !
 ! A73   A(28,33,37)           119.7535         estimate D2E/DX2                !
 ! A74   A(34,33,37)           119.7755         estimate D2E/DX2                !
 ! A75   A(2,34,33)            118.4284         estimate D2E/DX2                !
 ! A76   A(2,34,35)            122.3263         estimate D2E/DX2                !
 ! A77   A(33,34,35)           119.245          estimate D2E/DX2                !
 ! A78   A(29,39,40)           118.4117         estimate D2E/DX2                !
 ! A79   A(29,39,45)           122.3783         estimate D2E/DX2                !
 ! A80   A(40,39,45)           119.2015         estimate D2E/DX2                !
 ! A81   A(39,40,41)           120.4828         estimate D2E/DX2                !
 ! A82   A(39,40,42)           119.7749         estimate D2E/DX2                !
 ! A83   A(41,40,42)           119.7407         estimate D2E/DX2                !
 ! A84   A(32,41,40)           120.285          estimate D2E/DX2                !
 ! A85   A(32,41,43)           119.8357         estimate D2E/DX2                !
 ! A86   A(40,41,43)           119.8764         estimate D2E/DX2                !
 ! D1    D(5,1,2,3)              3.1532         estimate D2E/DX2                !
 ! D2    D(5,1,2,34)          -178.3223         estimate D2E/DX2                !
 ! D3    D(7,1,2,3)           -179.308          estimate D2E/DX2                !
 ! D4    D(7,1,2,34)            -0.7835         estimate D2E/DX2                !
 ! D5    D(2,1,5,4)             -4.2373         estimate D2E/DX2                !
 ! D6    D(2,1,5,24)           169.3836         estimate D2E/DX2                !
 ! D7    D(7,1,5,4)            178.2588         estimate D2E/DX2                !
 ! D8    D(7,1,5,24)            -8.1203         estimate D2E/DX2                !
 ! D9    D(2,1,7,8)            -25.4499         estimate D2E/DX2                !
 ! D10   D(2,1,7,9)            150.0218         estimate D2E/DX2                !
 ! D11   D(5,1,7,8)            151.4515         estimate D2E/DX2                !
 ! D12   D(5,1,7,9)            -33.0767         estimate D2E/DX2                !
 ! D13   D(1,2,3,4)             -1.1915         estimate D2E/DX2                !
 ! D14   D(1,2,3,6)            179.0974         estimate D2E/DX2                !
 ! D15   D(34,2,3,4)          -179.9289         estimate D2E/DX2                !
 ! D16   D(34,2,3,6)             0.36           estimate D2E/DX2                !
 ! D17   D(1,2,34,33)         -178.7848         estimate D2E/DX2                !
 ! D18   D(1,2,34,35)            1.025          estimate D2E/DX2                !
 ! D19   D(3,2,34,33)           -0.4325         estimate D2E/DX2                !
 ! D20   D(3,2,34,35)          179.3773         estimate D2E/DX2                !
 ! D21   D(2,3,4,5)             -1.5767         estimate D2E/DX2                !
 ! D22   D(6,3,4,5)            178.1204         estimate D2E/DX2                !
 ! D23   D(2,3,6,28)            -0.0868         estimate D2E/DX2                !
 ! D24   D(2,3,6,38)           179.8464         estimate D2E/DX2                !
 ! D25   D(4,3,6,28)          -179.7587         estimate D2E/DX2                !
 ! D26   D(4,3,6,38)             0.1744         estimate D2E/DX2                !
 ! D27   D(3,4,5,1)              3.6929         estimate D2E/DX2                !
 ! D28   D(3,4,5,24)          -170.5124         estimate D2E/DX2                !
 ! D29   D(1,5,24,25)          120.7156         estimate D2E/DX2                !
 ! D30   D(1,5,24,26)           -2.6703         estimate D2E/DX2                !
 ! D31   D(1,5,24,27)         -120.2114         estimate D2E/DX2                !
 ! D32   D(4,5,24,25)          -66.2761         estimate D2E/DX2                !
 ! D33   D(4,5,24,26)          170.338          estimate D2E/DX2                !
 ! D34   D(4,5,24,27)           52.7969         estimate D2E/DX2                !
 ! D35   D(3,6,28,33)           -0.0998         estimate D2E/DX2                !
 ! D36   D(3,6,28,36)          179.9868         estimate D2E/DX2                !
 ! D37   D(38,6,28,33)         179.967          estimate D2E/DX2                !
 ! D38   D(38,6,28,36)           0.0537         estimate D2E/DX2                !
 ! D39   D(1,7,8,10)          -158.2408         estimate D2E/DX2                !
 ! D40   D(1,7,8,12)            85.3274         estimate D2E/DX2                !
 ! D41   D(1,7,8,13)           -39.2908         estimate D2E/DX2                !
 ! D42   D(9,7,8,10)            25.5749         estimate D2E/DX2                !
 ! D43   D(9,7,8,12)           -90.857          estimate D2E/DX2                !
 ! D44   D(9,7,8,13)           144.5248         estimate D2E/DX2                !
 ! D45   D(1,7,9,11)          -179.344          estimate D2E/DX2                !
 ! D46   D(1,7,9,19)            -9.7339         estimate D2E/DX2                !
 ! D47   D(8,7,9,11)            -3.3614         estimate D2E/DX2                !
 ! D48   D(8,7,9,19)           166.2487         estimate D2E/DX2                !
 ! D49   D(7,8,10,11)          -36.9968         estimate D2E/DX2                !
 ! D50   D(7,8,10,14)           77.6386         estimate D2E/DX2                !
 ! D51   D(7,8,10,15)         -160.7754         estimate D2E/DX2                !
 ! D52   D(12,8,10,11)          78.8395         estimate D2E/DX2                !
 ! D53   D(12,8,10,14)        -166.5251         estimate D2E/DX2                !
 ! D54   D(12,8,10,15)         -44.9391         estimate D2E/DX2                !
 ! D55   D(13,8,10,11)        -158.0077         estimate D2E/DX2                !
 ! D56   D(13,8,10,14)         -43.3723         estimate D2E/DX2                !
 ! D57   D(13,8,10,15)          78.2137         estimate D2E/DX2                !
 ! D58   D(7,9,11,10)          -20.1997         estimate D2E/DX2                !
 ! D59   D(7,9,11,16)         -138.8661         estimate D2E/DX2                !
 ! D60   D(7,9,11,17)           97.5844         estimate D2E/DX2                !
 ! D61   D(19,9,11,10)         169.8117         estimate D2E/DX2                !
 ! D62   D(19,9,11,16)          51.1453         estimate D2E/DX2                !
 ! D63   D(19,9,11,17)         -72.4042         estimate D2E/DX2                !
 ! D64   D(7,9,19,18)          -42.2159         estimate D2E/DX2                !
 ! D65   D(7,9,19,29)          142.9839         estimate D2E/DX2                !
 ! D66   D(11,9,19,18)         126.1184         estimate D2E/DX2                !
 ! D67   D(11,9,19,29)         -48.6818         estimate D2E/DX2                !
 ! D68   D(8,10,11,9)           35.04           estimate D2E/DX2                !
 ! D69   D(8,10,11,16)         157.9172         estimate D2E/DX2                !
 ! D70   D(8,10,11,17)         -80.4569         estimate D2E/DX2                !
 ! D71   D(14,10,11,9)         -79.5031         estimate D2E/DX2                !
 ! D72   D(14,10,11,16)         43.3741         estimate D2E/DX2                !
 ! D73   D(14,10,11,17)        165.0            estimate D2E/DX2                !
 ! D74   D(15,10,11,9)         158.8738         estimate D2E/DX2                !
 ! D75   D(15,10,11,16)        -78.2489         estimate D2E/DX2                !
 ! D76   D(15,10,11,17)         43.3769         estimate D2E/DX2                !
 ! D77   D(20,18,19,9)          -2.8475         estimate D2E/DX2                !
 ! D78   D(20,18,19,29)        173.0487         estimate D2E/DX2                !
 ! D79   D(31,18,19,9)        -177.7879         estimate D2E/DX2                !
 ! D80   D(31,18,19,29)         -1.8917         estimate D2E/DX2                !
 ! D81   D(19,18,20,21)       -119.7486         estimate D2E/DX2                !
 ! D82   D(19,18,20,22)        121.0374         estimate D2E/DX2                !
 ! D83   D(19,18,20,23)         -1.2147         estimate D2E/DX2                !
 ! D84   D(31,18,20,21)         54.6757         estimate D2E/DX2                !
 ! D85   D(31,18,20,22)        -64.5384         estimate D2E/DX2                !
 ! D86   D(31,18,20,23)        173.2095         estimate D2E/DX2                !
 ! D87   D(19,18,31,30)          1.7195         estimate D2E/DX2                !
 ! D88   D(20,18,31,30)       -173.6255         estimate D2E/DX2                !
 ! D89   D(9,19,29,30)         177.0974         estimate D2E/DX2                !
 ! D90   D(9,19,29,39)          -5.4754         estimate D2E/DX2                !
 ! D91   D(18,19,29,30)          1.3347         estimate D2E/DX2                !
 ! D92   D(18,19,29,39)        178.762          estimate D2E/DX2                !
 ! D93   D(6,28,33,34)           0.0172         estimate D2E/DX2                !
 ! D94   D(6,28,33,37)        -179.8019         estimate D2E/DX2                !
 ! D95   D(36,28,33,34)        179.9305         estimate D2E/DX2                !
 ! D96   D(36,28,33,37)          0.1114         estimate D2E/DX2                !
 ! D97   D(19,29,30,31)         -0.4039         estimate D2E/DX2                !
 ! D98   D(19,29,30,32)        179.2837         estimate D2E/DX2                !
 ! D99   D(39,29,30,31)       -178.2051         estimate D2E/DX2                !
 ! D100  D(39,29,30,32)          1.4825         estimate D2E/DX2                !
 ! D101  D(19,29,39,40)       -178.6207         estimate D2E/DX2                !
 ! D102  D(19,29,39,45)          0.3019         estimate D2E/DX2                !
 ! D103  D(30,29,39,40)         -1.4959         estimate D2E/DX2                !
 ! D104  D(30,29,39,45)        177.4268         estimate D2E/DX2                !
 ! D105  D(29,30,31,18)         -0.8295         estimate D2E/DX2                !
 ! D106  D(32,30,31,18)        179.4981         estimate D2E/DX2                !
 ! D107  D(29,30,32,41)         -0.4669         estimate D2E/DX2                !
 ! D108  D(29,30,32,44)        179.7655         estimate D2E/DX2                !
 ! D109  D(31,30,32,41)        179.1785         estimate D2E/DX2                !
 ! D110  D(31,30,32,44)         -0.5892         estimate D2E/DX2                !
 ! D111  D(30,32,41,40)         -0.4809         estimate D2E/DX2                !
 ! D112  D(30,32,41,43)       -179.8675         estimate D2E/DX2                !
 ! D113  D(44,32,41,40)        179.2868         estimate D2E/DX2                !
 ! D114  D(44,32,41,43)         -0.0998         estimate D2E/DX2                !
 ! D115  D(28,33,34,2)           0.2457         estimate D2E/DX2                !
 ! D116  D(28,33,34,35)       -179.5701         estimate D2E/DX2                !
 ! D117  D(37,33,34,2)        -179.9353         estimate D2E/DX2                !
 ! D118  D(37,33,34,35)          0.249          estimate D2E/DX2                !
 ! D119  D(29,39,40,41)          0.5497         estimate D2E/DX2                !
 ! D120  D(29,39,40,42)       -179.9084         estimate D2E/DX2                !
 ! D121  D(45,39,40,41)       -178.408          estimate D2E/DX2                !
 ! D122  D(45,39,40,42)          1.1339         estimate D2E/DX2                !
 ! D123  D(39,40,41,32)          0.4307         estimate D2E/DX2                !
 ! D124  D(39,40,41,43)        179.8171         estimate D2E/DX2                !
 ! D125  D(42,40,41,32)       -179.1113         estimate D2E/DX2                !
 ! D126  D(42,40,41,43)          0.2751         estimate D2E/DX2                !
 --------------------------------------------------------------------------------
 Trust Radius=3.00D-01 FncErr=1.00D-07 GrdErr=1.00D-06
 Number of steps in this run=    270 maximum allowed number of steps=    270.
 GradGradGradGradGradGradGradGradGradGradGradGradGradGradGradGradGradGrad

 Leave Link  103 at Wed Aug 28 23:00:05 2019, MaxMem=   536870912 cpu:         0.2
 (Enter /pbs_home/pkowalski/g09d01/g09/l202.exe)
                          Input orientation:                          
 ---------------------------------------------------------------------
 Center     Atomic      Atomic             Coordinates (Angstroms)
 Number     Number       Type             X           Y           Z
 ---------------------------------------------------------------------
      1          6           0       -1.816451   -0.235837   -0.623428
      2          6           0       -3.103624    0.312620   -1.047784
      3          6           0       -3.912925   -0.767541   -1.337021
      4          8           0       -3.285433   -1.945302   -1.171694
      5          6           0       -2.012995   -1.692604   -0.796302
      6          6           0       -5.231057   -0.600658   -1.758065
      7          6           0       -0.593404    0.507764   -0.185311
      8          6           0       -0.289486    1.916349   -0.614382
      9          6           0        0.352304    0.091201    0.696658
     10          6           0        1.209143    1.980485   -0.398272
     11          6           0        1.407329    1.157273    0.863615
     12          9           0       -0.933613    2.804397    0.232104
     13          9           0       -0.606369    2.175359   -1.937382
     14          9           0        1.829819    1.322058   -1.453242
     15          9           0        1.708964    3.268056   -0.310496
     16          9           0        2.708128    0.706154    0.924399
     17          9           0        1.117545    1.889495    2.003175
     18          6           0       -0.903740   -1.587317    2.335472
     19          6           0        0.268554   -1.114222    1.570783
     20          6           0       -2.249280   -0.946802    2.459693
     21          1           0       -2.440622   -0.717378    3.528177
     22          1           0       -3.029926   -1.645445    2.094132
     23          1           0       -2.309172    0.006368    1.903673
     24          6           0       -0.997471   -2.788179   -0.736664
     25          1           0       -1.266482   -3.509011    0.062767
     26          1           0        0.024415   -2.401080   -0.581118
     27          1           0       -0.989447   -3.318634   -1.711155
     28          6           0       -5.731208    0.704317   -1.883600
     29          6           0        1.315773   -2.051650    1.968944
     30          6           0        0.724951   -2.948621    2.837146
     31          8           0       -0.578147   -2.687810    3.047186
     32          6           0        1.444991   -3.999262    3.402913
     33          6           0       -4.912213    1.810118   -1.586427
     34          6           0       -3.586490    1.621063   -1.161680
     35          1           0       -2.980326    2.479834   -0.933179
     36          1           0       -6.751353    0.861021   -2.208927
     37          1           0       -5.307789    2.812862   -1.683127
     38          1           0       -5.853381   -1.456711   -1.983759
     39          6           0        2.658959   -2.187394    1.602370
     40          6           0        3.401940   -3.239646    2.163347
     41          6           0        2.799177   -4.139106    3.063142
     42          1           0        4.443328   -3.364319    1.896301
     43          1           0        3.379890   -4.947868    3.487111
     44          1           0        0.970258   -4.692660    4.084748
     45          1           0        3.133093   -1.527782    0.897479
 ---------------------------------------------------------------------
                    Distance matrix (angstroms):
                    1          2          3          4          5
     1  C    0.000000
     2  C    1.462087   0.000000
     3  C    2.277527   1.380353   0.000000
     4  O    2.319650   2.268616   1.344693   0.000000
     5  C    1.480096   2.296440   2.181250   1.350509   0.000000
     6  C    3.616632   2.421683   1.393772   2.436668   3.531750
     7  C    1.496908   2.661418   3.737922   3.773262   2.688897
     8  C    2.638865   3.267898   4.566704   4.919212   4.003513
     9  C    2.559898   3.877569   4.802652   4.568502   3.317458
    10  C    3.757259   4.669432   5.887994   6.017574   4.902263
    11  C    3.813766   4.971477   6.070652   5.982514   4.751393
    12  F    3.279384   3.543447   4.908889   5.482823   4.737690
    13  F    3.000773   3.239979   4.467036   4.974285   4.271042
    14  F    4.051039   5.051952   6.112204   6.076242   4.928182
    15  F    4.980336   5.695542   6.996101   7.270816   6.220702
    16  F    4.873903   6.149865   7.150115   6.880886   5.568110
    17  F    4.474864   5.441797   6.597149   6.646178   5.519854
    18  C    3.378554   4.460456   4.818136   4.254507   3.324085
    19  C    3.151725   4.501595   5.104927   4.565380   3.338126
    20  C    3.193501   3.823407   4.149083   3.906096   3.348665
    21  H    4.225789   4.737076   5.083340   4.930547   4.453656
    22  H    3.293121   3.702848   3.650098   3.289501   3.064471
    23  H    2.586054   3.071814   3.697710   3.770939   3.203762
    24  C    2.682909   3.761334   3.597677   2.476785   1.495035
    25  H    3.389247   4.383295   4.059400   2.836414   2.143505
    26  H    2.842333   4.167322   4.329259   3.392876   2.167783
    27  H    3.372050   4.253917   3.898048   2.729214   2.128046
    28  C    4.218678   2.784998   2.402346   3.675474   4.555497
    29  C    4.452909   5.849914   6.318040   5.571895   4.342372
    30  C    5.078730   6.355026   6.609892   5.758526   4.719732
    31  O    4.584646   5.670044   5.833477   5.067511   4.221567
    32  C    6.404045   7.687062   7.849730   6.893670   5.908616
    33  C    3.833672   2.409073   2.775807   4.113587   4.615065
    34  C    2.621227   1.399341   2.417175   3.579063   3.686431
    35  H    2.970761   2.173742   3.402686   4.442050   4.285289
    36  H    5.298128   3.867160   3.386607   4.578635   5.564939
    37  H    4.754679   3.393113   3.858072   5.195345   5.651668
    38  H    4.431460   3.401139   2.158378   2.737248   4.026694
    39  C    5.365822   6.817679   7.337960   6.564285   5.274998
    40  C    6.634801   8.077891   8.477684   7.584114   6.361948
    41  C    7.080277   8.459352   8.705240   7.731047   6.636089
    42  H    7.437827   8.896291   9.328697   8.435636   7.192277
    43  H    8.130297   9.501261   9.691880   8.668702   7.617584
    44  H    7.056624   8.245740   8.285386   7.299936   6.459472
    45  H    5.336691   6.787324   7.430836   6.756721   5.420174
                    6          7          8          9         10
     6  C    0.000000
     7  C    5.020954   0.000000
     8  C    5.662372   1.503522   0.000000
     9  C    6.138261   1.358587   2.337068   0.000000
    10  C    7.070185   2.337399   1.515489   2.345728   0.000000
    11  C    7.350626   2.350540   2.374837   1.509126   1.519643
    12  F    5.832941   2.358919   1.385665   3.038227   2.380674
    13  F    5.396866   2.418841   1.384857   3.492984   2.388079
    14  F    7.324324   2.853548   2.355488   2.884463   1.389866
    15  F    8.076280   3.596635   2.431720   3.598235   1.383967
    16  F    8.481393   3.488686   3.580239   2.445392   2.370724
    17  F    7.787974   3.102579   2.971879   2.350839   2.404915
    18  C    6.037898   3.292419   4.621106   2.660974   4.966572
    19  C    6.449085   2.541196   3.777660   1.491360   3.786700
    20  C    5.176900   3.442925   4.635554   3.309680   5.357020
    21  H    5.978671   4.324717   5.359543   4.058539   6.001354
    22  H    4.558067   3.970996   5.247136   4.050722   6.109759
    23  H    4.723793   2.749384   3.750701   2.923617   4.644850
    24  C    4.873578   3.366081   4.759073   3.488142   5.265341
    25  H    5.243262   4.080326   5.554060   3.997976   6.039523
    26  H    5.678619   2.999956   4.328953   2.819874   4.542590
    27  H    5.037941   4.138402   5.394247   4.384613   5.885416
    28  C    1.403164   5.414781   5.717716   6.636472   7.211330
    29  C    7.671829   3.851801   4.999545   2.671852   4.676879
    30  C    7.880541   4.777018   6.050625   3.736452   5.915949
    31  O    7.006869   4.545433   5.889710   3.756810   6.071125
    32  C    9.097023   6.110948   7.358092   5.024905   7.089570
    33  C    2.437819   4.723491   4.725014   5.990183   6.237927
    34  C    2.827776   3.339355   3.355140   4.616058   4.869299
    35  H    3.903288   3.185241   2.767628   4.412296   4.252896
    36  H    2.156637   6.491544   6.738844   7.713429   8.240216
    37  H    3.415205   5.457321   5.208581   6.716209   6.694334
    38  H    1.082151   5.895841   6.649034   6.934781   8.012948
    39  C    8.721388   4.586670   5.517973   3.366447   4.845178
    40  C    9.842274   5.960038   6.922910   4.748263   6.214501
    41  C   10.012458   6.607227   7.728684   5.429819   7.208258
    42  H   10.704482   6.685417   7.522534   5.487826   6.655220
    43  H   10.979914   7.683597   8.797957   6.507313   8.234708
    44  H    9.451944   6.908173   8.206569   5.894603   8.042723
    45  H    8.824425   4.382084   5.085451   3.224007   4.205769
                   11         12         13         14         15
    11  C    0.000000
    12  F    2.931183   0.000000
    13  F    3.596813   2.282421   0.000000
    14  F    2.360822   3.560095   2.626314   0.000000
    15  F    2.434117   2.737263   3.033399   2.259952   0.000000
    16  F    1.378144   4.259598   4.618901   2.608437   3.014405
    17  F    1.385179   2.860243   4.310637   3.574372   2.757405
    18  C    3.878167   4.869518   5.701179   5.503741   6.115719
    19  C    2.637534   4.311942   4.888155   4.185419   4.981802
    20  C    4.510586   4.556822   5.637492   6.090799   6.411448
    21  H    5.041918   5.053521   6.450174   6.870990   6.916513
    22  H    5.390606   5.259541   6.060138   6.708730   7.237528
    23  H    4.027243   3.537693   4.728400   5.489186   5.629083
    24  C    4.889841   5.676222   5.121659   5.039950   6.647134
    25  H    5.437355   6.324444   6.062046   5.935031   7.410887
    26  H    4.081860   5.355011   4.814679   4.228693   5.920308
    27  H    5.692778   6.424242   5.511977   5.436065   7.254499
    28  C    7.662315   5.648315   5.332057   7.598417   8.025184
    29  C    3.395191   5.626504   6.068082   4.832960   5.800838
    30  C    4.606390   6.529494   7.129074   6.153606   7.037258
    31  O    4.847139   6.181859   6.963988   6.490855   7.209525
    32  C    5.747983   7.874107   8.417409   7.214345   8.165354
    33  C    6.809223   4.486079   4.335535   6.760986   6.898809
    34  C    5.408803   3.221905   3.128910   5.432386   5.610609
    35  H    4.922312   2.377448   2.595535   4.974777   4.795672
    36  H    8.723094   6.601624   6.289837   8.626710   8.998601
    37  H    7.370189   4.775102   4.751253   7.295258   7.164226
    38  H    8.225470   6.875406   6.381631   8.187464   9.072612
    39  C    3.646798   6.300967   6.498140   4.726573   5.858625
    40  C    5.000067   7.684867   7.887002   6.029961   7.164932
    41  C    5.901423   8.376200   8.745024   7.152740   8.211945
    42  H    5.543332   8.350695   8.419299   6.325504   7.505671
    43  H    6.931556   9.449814   9.800803   8.131530   9.204087
    44  H    6.692417   8.641380   9.269384   8.221010   9.123423
    45  H    3.192010   5.979013   5.977731   3.917397   5.146592
                   16         17         18         19         20
    16  F    0.000000
    17  F    2.256991   0.000000
    18  C    4.505189   4.035373   0.000000
    19  C    3.111768   3.151200   1.477444   0.000000
    20  C    5.446585   4.425890   1.495382   2.675384   0.000000
    21  H    5.942704   4.667116   2.131043   3.365785   1.109462
    22  H    6.310591   5.450283   2.140629   3.381725   1.109570
    23  H    5.159649   3.911324   2.168299   2.830408   1.105115
    24  C    5.357327   5.818990   3.299829   3.119177   3.895432
    25  H    5.857265   6.212297   2.998279   3.219544   3.643633
    26  H    4.373077   5.126650   3.167046   2.519183   4.065851
    27  H    6.067712   6.735003   4.402271   4.148869   4.960720
    28  C    8.894226   7.963484   6.808568   7.158002   5.806394
    29  C    3.261167   3.946275   2.296995   1.460812   3.764456
    30  C    4.577005   4.925140   2.181160   2.275301   3.604969
    31  O    5.179268   4.991698   1.350419   2.317940   2.483736
    32  C    5.466213   6.061679   3.531777   3.614438   4.884139
    33  C    8.098925   7.017801   6.556807   6.734990   5.573411
    34  C    6.694102   5.675941   5.451690   5.459808   4.636421
    35  H    6.241398   5.075748   5.615871   5.453649   4.877278
    36  H    9.966117   8.984382   7.800032   8.213823   6.732971
    37  H    8.688633   7.465008   7.409883   7.556819   6.375932
    38  H    9.297032   8.699802   6.570522   7.087324   5.744024
    39  C    2.972319   4.376943   3.686510   2.620445   5.134674
    40  C    4.193531   5.617135   4.615051   3.832319   6.105837
    41  C    5.297080   6.347869   4.555516   4.216766   6.003488
    42  H    4.530371   6.218908   5.651703   4.753697   7.138123
    43  H    6.243935   7.353217   5.564985   5.296184   6.982240
    44  H    6.492703   6.905027   4.026784   4.429179   5.199777
    45  H    2.274157   4.118590   4.285719   2.971524   5.634535
                   21         22         23         24         25
    21  H    0.000000
    22  H    1.806951   0.000000
    23  H    1.783284   1.812249   0.000000
    24  C    4.955782   3.667441   4.062195   0.000000
    25  H    4.602270   3.272470   4.102929   1.109529   0.000000
    26  H    5.079130   4.130006   4.173203   1.103762   1.818932
    27  H    6.026860   4.630694   5.085695   1.109540   1.805489
    28  C    6.491264   5.351697   5.151786   5.993434   6.440051
    29  C    4.280420   4.366437   4.168924   3.635091   3.524976
    30  C    3.934059   4.043444   4.336961   3.970466   3.460783
    31  O    2.753683   2.829498   3.400392   3.808337   3.170951
    32  C    5.087676   5.222858   5.690917   4.956656   4.330012
    33  C    6.217409   5.387990   4.712763   6.098495   6.656150
    34  C    5.364334   4.645444   3.692583   5.130797   5.761889
    35  H    5.515174   5.117128   3.823115   5.632255   6.308362
    36  H    7.347660   6.216728   6.113664   6.970752   7.371674
    37  H    6.916714   6.271590   5.452820   7.130659   7.703661
    38  H    6.524950   4.963538   5.460233   5.187284   5.425850
    39  C    5.645831   5.735761   5.439274   4.381952   4.418839
    40  C    6.508466   6.626852   6.574256   5.288545   5.126320
    41  C    6.275346   6.413717   6.680161   5.538778   5.092038
    42  H    7.553680   7.670932   7.547042   6.071798   5.998726
    43  H    7.195630   7.343850   7.708253   6.454907   5.948547
    44  H    5.267518   5.408285   6.131282   5.544819   4.751880
    45  H    6.216400   6.279222   5.743195   4.617422   4.896761
                   26         27         28         29         30
    26  H    0.000000
    27  H    1.773924   0.000000
    28  C    6.668369   6.220785   0.000000
    29  C    2.879674   4.523540   8.491018   0.000000
    30  C    3.532008   4.874742   8.792689   1.381087   0.000000
    31  O    3.689158   4.817563   7.897671   2.270295   1.345438
    32  C    4.521584   5.704685  10.078130   2.422015   1.393699
    33  C    6.566211   6.458154   1.407786   8.145043   8.601815
    34  C    5.436297   5.607777   2.441599   6.879085   7.447224
    35  H    5.742450   6.179893   3.409269   6.885719   7.577107
    36  H    7.694290   7.135605   1.082169   9.540272   9.791391
    37  H    7.538701   7.499607   2.159962   8.992924   9.487966
    38  H    6.116185   5.215259   2.166795   8.208202   8.291042
    39  C    3.428426   5.056681   9.534615   1.398911   2.417545
    40  C    4.432037   5.856815  10.739973   2.408572   2.775783
    41  C    4.899048   6.149858  10.986195   2.784821   2.402237
    42  H    5.156765   6.521570  11.591490   3.392636   3.858020
    43  H    5.856264   6.983372  11.991824   3.866974   3.386465
    44  H    5.283584   6.270637  10.471780   3.401609   2.158323
    45  H    3.551447   5.196870   9.554711   2.173736   3.402975
                   31         32         33         34         35
    31  O    0.000000
    32  C    2.437116   0.000000
    33  C    7.777265   9.952711   0.000000
    34  C    6.732835   8.816993   1.404882   0.000000
    35  H    6.951138   8.964586   2.146495   1.075702   0.000000
    36  H    8.850390  11.058714   2.161187   3.419174   4.297526
    37  H    8.660414  10.856927   1.082279   2.157582   2.467876
    38  H    7.392842   9.420564   3.422841   3.909898   4.985434
    39  C    3.580051   2.828169   9.136256   7.819843   7.746842
    40  C    4.114218   2.437866  10.425261   9.138952   9.112313
    41  C    3.675980   1.403147  10.792465   9.581514   9.653165
    42  H    5.195903   3.415122  11.244125   9.933945   9.862592
    43  H    4.579023   2.156566  11.839347  10.643898  10.731359
    44  H    2.737429   1.082160  10.442788   9.388933   9.603717
    45  H    4.442995   3.903217   9.057500   7.701179   7.535661
                   36         37         38         39         40
    36  H    0.000000
    37  H    2.483954   0.000000
    38  H    2.495784   4.314777   0.000000
    39  C   10.600603   9.963239   9.265752   0.000000
    40  C   11.790742  11.282180  10.297491   1.404973   0.000000
    41  C   12.000359  11.686737  10.369822   2.441863   1.407829
    42  H   12.650189  12.085287  11.167634   2.157666   1.082287
    43  H   12.993465  12.745041  11.285916   3.419387   2.161217
    44  H   11.405130  11.358482   9.688147   3.910277   3.422880
    45  H   10.632893   9.836117   9.437335   1.075529   2.145968
                   41         42         43         44         45
    41  C    0.000000
    42  H    2.159872   0.000000
    43  H    1.082161   2.483788   0.000000
    44  H    2.166805   4.314627   2.495722   0.000000
    45  H    3.408901   2.467231   4.296986   4.985277   0.000000
 Stoichiometry    C23H14F6O2
 Framework group  C1[X(C23H14F6O2)]
 Deg. of freedom   129
 Full point group                 C1      NOp   1
 Largest Abelian subgroup         C1      NOp   1
 Largest concise Abelian subgroup C1      NOp   1
                         Standard orientation:                         
 ---------------------------------------------------------------------
 Center     Atomic      Atomic             Coordinates (Angstroms)
 Number     Number       Type             X           Y           Z
 ---------------------------------------------------------------------
      1          6           0       -1.486920   -0.544908   -0.412973
      2          6           0       -2.903487   -0.761966   -0.123281
      3          6           0       -3.197026   -2.043391   -0.544183
      4          8           0       -2.138559   -2.664483   -1.093813
      5          6           0       -1.099544   -1.801744   -1.091935
      6          6           0       -4.472397   -2.586165   -0.397810
      7          6           0       -0.663401    0.675000   -0.140261
      8          6           0       -1.249693    2.054964   -0.028274
      9          6           0        0.667783    0.727803    0.126045
     10          6           0       -0.039122    2.920789   -0.313881
     11          6           0        1.091597    2.157832    0.355959
     12          9           0       -1.691996    2.263238    1.268282
     13          9           0       -2.259572    2.306012   -0.942029
     14          9           0        0.183414    2.919305   -1.685815
     15          9           0       -0.168051    4.227612    0.123104
     16          9           0        2.295414    2.522114   -0.207425
     17          9           0        1.129299    2.392370    1.720617
     18          6           0        1.255156   -1.613104    1.246727
     19          6           0        1.555514   -0.438159    0.402849
     20          6           0        0.029093   -1.881154    2.059799
     21          1           0        0.320188   -1.984138    3.125427
     22          1           0       -0.443798   -2.825959    1.720886
     23          1           0       -0.700494   -1.053443    1.997546
     24          6           0        0.163691   -2.118656   -1.826056
     25          1           0        0.667574   -2.986569   -1.352892
     26          1           0        0.846663   -1.252847   -1.873133
     27          1           0       -0.090219   -2.378139   -2.874521
     28          6           0       -5.469283   -1.796942    0.195668
     29          6           0        2.944109   -0.666422    0.010839
     30          6           0        3.314839   -1.870480    0.576707
     31          8           0        2.325705   -2.434936    1.293092
     32          6           0        4.588702   -2.403798    0.388985
     33          6           0       -5.175418   -0.490680    0.630618
     34          6           0       -3.883010    0.037907    0.475796
     35          1           0       -3.678459    1.035790    0.821518
     36          1           0       -6.467827   -2.194895    0.320693
     37          1           0       -5.950036    0.109410    1.090168
     38          1           0       -4.688892   -3.591498   -0.734687
     39          6           0        3.831951    0.047875   -0.800621
     40          6           0        5.121410   -0.472920   -1.000663
     41          6           0        5.499968   -1.691062   -0.405007
     42          1           0        5.826625    0.062341   -1.623169
     43          1           0        6.494737   -2.084658   -0.568073
     44          1           0        4.867048   -3.346594    0.841456
     45          1           0        3.556068    0.966967   -1.286340
 ---------------------------------------------------------------------
 Rotational constants (GHZ):      0.2159572      0.1302074      0.0937343
 Leave Link  202 at Wed Aug 28 23:00:05 2019, MaxMem=   536870912 cpu:         0.2
 (Enter /pbs_home/pkowalski/g09d01/g09/l301.exe)
 General basis read from cards:  (5D, 7F)
 Centers:       4     31
 S 5 1.00
     Exponent=  2.2661767785D+03 Coefficients= -5.3431809926D-03
     Exponent=  3.4087010191D+02 Coefficients= -3.9890039230D-02
     Exponent=  7.7363135167D+01 Coefficients= -1.7853911985D-01
     Exponent=  2.1479644940D+01 Coefficients= -4.6427684959D-01
     Exponent=  6.6589433124D+00 Coefficients= -4.4309745172D-01
 S 1 1.00
     Exponent=  8.0975975668D-01 Coefficients=  1.0000000000D+00
 S 1 1.00
     Exponent=  2.5530772234D-01 Coefficients=  1.0000000000D+00
 P 3 1.00
     Exponent=  1.7721504317D+01 Coefficients=  4.3394573193D-02
     Exponent=  3.8635505440D+00 Coefficients=  2.3094120765D-01
     Exponent=  1.0480920883D+00 Coefficients=  5.1375311064D-01
 P 1 1.00
     Exponent=  2.7641544411D-01 Coefficients=  1.0000000000D+00
 D 1 1.00
     Exponent=  1.2000000000D+00 Coefficients=  1.0000000000D+00
 ****
 Centers:      21     22     23     25     26     27     35     36     37     38
 Centers:      42     43     44     45
 S 3 1.00
     Exponent=  1.3010701000D+01 Coefficients=  1.9682158000D-02
     Exponent=  1.9622572000D+00 Coefficients=  1.3796524000D-01
     Exponent=  4.4453796000D-01 Coefficients=  4.7831935000D-01
 S 1 1.00
     Exponent=  1.2194962000D-01 Coefficients=  1.0000000000D+00
 P 1 1.00
     Exponent=  8.0000000000D-01 Coefficients=  1.0000000000D+00
 ****
 Centers:       1      2      3      5      6      7      8      9     10     11
 Centers:      18     19     20     24     28     29     30     32     33     34
 Centers:      39     40     41
 S 5 1.00
     Exponent=  1.2384016938D+03 Coefficients=  5.4568832082D-03
     Exponent=  1.8629004992D+02 Coefficients=  4.0638409211D-02
     Exponent=  4.2251176346D+01 Coefficients=  1.8025593888D-01
     Exponent=  1.1676557932D+01 Coefficients=  4.6315121755D-01
     Exponent=  3.5930506482D+00 Coefficients=  4.4087173314D-01
 S 1 1.00
     Exponent=  4.0245147363D-01 Coefficients=  1.0000000000D+00
 S 1 1.00
     Exponent=  1.3090182668D-01 Coefficients=  1.0000000000D+00
 P 3 1.00
     Exponent=  9.4680970621D+00 Coefficients=  3.8387871728D-02
     Exponent=  2.0103545142D+00 Coefficients=  2.1117025112D-01
     Exponent=  5.4771004707D-01 Coefficients=  5.1328172114D-01
 P 1 1.00
     Exponent=  1.5268613795D-01 Coefficients=  1.0000000000D+00
 D 1 1.00
     Exponent=  8.0000000000D-01 Coefficients=  1.0000000000D+00
 ****
 Centers:      12     13     14     15     16     17
 S 5 1.00
     Exponent=  2.8948325990D+03 Coefficients= -5.3408255515D-03
     Exponent=  4.3541939120D+02 Coefficients= -3.9904258866D-02
     Exponent=  9.8843328866D+01 Coefficients= -1.7912768038D-01
     Exponent=  2.7485198001D+01 Coefficients= -4.6758090825D-01
     Exponent=  8.5405498171D+00 Coefficients= -4.4653131020D-01
 S 1 1.00
     Exponent=  1.0654578038D+00 Coefficients=  1.0000000000D+00
 S 1 1.00
     Exponent=  3.3247346748D-01 Coefficients=  1.0000000000D+00
 P 3 1.00
     Exponent=  2.2696633924D+01 Coefficients= -4.5212874436D-02
     Exponent=  4.9872339257D+00 Coefficients= -2.3754317067D-01
     Exponent=  1.3491613954D+00 Coefficients= -5.1287353587D-01
 P 1 1.00
     Exponent=  3.4829881977D-01 Coefficients=  1.0000000000D+00
 D 1 1.00
     Exponent=  1.4000000000D+00 Coefficients=  1.0000000000D+00
 ****
 Ernie: Thresh=  0.10000D-02 Tol=  0.10000D-05 Strict=F.
 There are   535 symmetry adapted cartesian basis functions of A   symmetry.
 There are   504 symmetry adapted basis functions of A   symmetry.
   504 basis functions,   873 primitive gaussians,   535 cartesian basis functions
   111 alpha electrons      111 beta electrons
       nuclear repulsion energy      3288.1747076367 Hartrees.
 IExCor=20419 DFT=T Ex+Corr=CAM-B3LYP ExCW=0 ScaHFX=  1.000000
 ScaDFX=  1.000000  1.000000  1.000000  0.810000 ScalE2=  1.000000  1.000000
 IRadAn=      0 IRanWt=     -1 IRanGd=            0 ICorTp=0 IEmpDi=  4
  HFx wShort=  0.000000 wLong=  0.330000 cFull=  0.190000 cShort=  0.000000 cLong=  0.460000
  DFx wShort=  0.000000 wLong=  0.330000 cFull=  0.190000 cShort=  0.000000 cLong=  0.460000
 NAtoms=   45 NActive=   45 NUniq=   45 SFac= 1.00D+00 NAtFMM=   60 NAOKFM=F Big=F
 Integral buffers will be    131072 words long.
 Raffenetti 2 integral format.
 Two-electron integral symmetry is turned on.
 Leave Link  301 at Wed Aug 28 23:00:06 2019, MaxMem=   536870912 cpu:         0.9
 (Enter /pbs_home/pkowalski/g09d01/g09/l302.exe)
 NPDir=0 NMtPBC=     1 NCelOv=     1 NCel=       1 NClECP=     1 NCelD=      1
         NCelK=      1 NCelE2=     1 NClLst=     1 CellRange=     0.0.
 One-electron integrals computed using PRISM.
 NBasis=   504 RedAO= T EigKep=  2.46D-04  NBF=   504
 NBsUse=   504 1.00D-06 EigRej= -1.00D+00 NBFU=   504
 Precomputing XC quadrature grid using
 IXCGrd= 4 IRadAn=           0 IRanWt=          -1 IRanGd=           0 AccXCQ= 0.00D+00.
 Generated NRdTot=       0 NPtTot=           0 NUsed=           0 NTot=          32
 NSgBfM=   524   524   524   524   524 MxSgAt=    45 MxSgA2=    45.
 Leave Link  302 at Wed Aug 28 23:00:07 2019, MaxMem=   536870912 cpu:        10.1
 (Enter /pbs_home/pkowalski/g09d01/g09/l303.exe)
 DipDrv:  MaxL=1.
 Leave Link  303 at Wed Aug 28 23:00:07 2019, MaxMem=   536870912 cpu:         1.1
 (Enter /pbs_home/pkowalski/g09d01/g09/l401.exe)
 ExpMin= 1.22D-01 ExpMax= 2.89D+03 ExpMxC= 4.35D+02 IAcc=1 IRadAn=         1 AccDes= 0.00D+00
 Harris functional with IExCor=20419 and IRadAn=       1 diagonalized for initial guess.
 HarFok:  IExCor=20419 AccDes= 0.00D+00 IRadAn=         1 IDoV= 1 UseB2=F ITyADJ=14
 ICtDFT=  3500011 ScaDFX=  1.000000  1.000000  1.000000  1.000000
 FoFCou: FMM=F IPFlag=           0 FMFlag=      100000 FMFlg1=           0
         NFxFlg=           0 DoJE=T BraDBF=F KetDBF=T FulRan=T
         wScrn=  0.000000 ICntrl=     500 IOpCl=  0 I1Cent=   200000004 NGrid=           0
         NMat0=    1 NMatS0=      1 NMatT0=    0 NMatD0=    1 NMtDS0=    0 NMtDT0=    0
 Petite list used in FoFCou.
 Harris En= -1576.04461653946    
 JPrj=0 DoOrth=F DoCkMO=F.
 Leave Link  401 at Wed Aug 28 23:00:10 2019, MaxMem=   536870912 cpu:        19.7
 (Enter /pbs_home/pkowalski/g09d01/g09/l502.exe)
 Closed shell SCF:
 Using DIIS extrapolation, IDIIS=  1040.
 Integral symmetry usage will be decided dynamically.
 IVT=      885537 IEndB=      885537 NGot=   536870912 MDV=   536288776
 LenX=   536288776 LenY=   536002016
 Requested convergence on RMS density matrix=1.00D-08 within 128 cycles.
 Requested convergence on MAX density matrix=1.00D-06.
 Requested convergence on             energy=1.00D-06.
 No special actions if energy rises.
 Fock matrices will be formed incrementally for  20 cycles.
 Integral accuracy reduced to 1.0D-05 until final iterations.

 Cycle   1  Pass 0  IDiag  1:
 FoFJK:  IHMeth= 1 ICntrl=       0 DoSepK=T KAlg= 0 I1Cent=   0 FoldK=F
 IRaf=         1 NMat=   1 IRICut=       1 DoRegI=T DoRafI=F ISym2E= 0.
 FoFCou: FMM=F IPFlag=           0 FMFlag=      100000 FMFlg1=           0
         NFxFlg=           0 DoJE=T BraDBF=F KetDBF=F FulRan=T
         wScrn=  0.000000 ICntrl=     500 IOpCl=  0 I1Cent=           0 NGrid=           0
         NMat0=    1 NMatS0=      1 NMatT0=    0 NMatD0=    1 NMtDS0=    0 NMtDT0=    0
 Symmetry not used in FoFCou.
 E= -1631.84570115960    
 DIIS: error= 3.59D-02 at cycle   1 NSaved=   1.
 NSaved= 1 IEnMin= 1 EnMin= -1631.84570115960     IErMin= 1 ErrMin= 3.59D-02
 ErrMax= 3.59D-02  0.00D+00 EMaxC= 1.00D-01 BMatC= 1.11D+00 BMatP= 1.11D+00
 IDIUse=3 WtCom= 6.41D-01 WtEn= 3.59D-01
 Coeff-Com:  0.100D+01
 Coeff-En:   0.100D+01
 Coeff:      0.100D+01
 Gap=     0.296 Goal=   None    Shift=    0.000
 GapD=    0.296 DampG=1.000 DampE=0.500 DampFc=0.5000 IDamp=-1.
 Damping current iteration by 5.00D-01
 RMSDP=5.64D-03 MaxDP=4.22D-01              OVMax= 2.50D-01

 Cycle   2  Pass 0  IDiag  1:
 RMSU=  2.55D-03    CP:  9.35D-01
 E= -1632.10060899245     Delta-E=       -0.254907832851 Rises=F Damp=T
 DIIS: error= 1.07D-02 at cycle   2 NSaved=   2.
 NSaved= 2 IEnMin= 2 EnMin= -1632.10060899245     IErMin= 2 ErrMin= 1.07D-02
 ErrMax= 1.07D-02  0.00D+00 EMaxC= 1.00D-01 BMatC= 1.29D-01 BMatP= 1.11D+00
 IDIUse=3 WtCom= 8.93D-01 WtEn= 1.07D-01
 Coeff-Com: -0.675D-02 0.101D+01
 Coeff-En:   0.140D+00 0.860D+00
 Coeff:      0.897D-02 0.991D+00
 Gap=     0.232 Goal=   None    Shift=    0.000
 RMSDP=2.02D-03 MaxDP=9.75D-02 DE=-2.55D-01 OVMax= 2.57D-01

 Cycle   3  Pass 0  IDiag  1:
 RMSU=  1.74D-03    CP:  8.99D-01  1.30D+00
 E= -1632.38772061025     Delta-E=       -0.287111617796 Rises=F Damp=F
 DIIS: error= 9.37D-03 at cycle   3 NSaved=   3.
 NSaved= 3 IEnMin= 3 EnMin= -1632.38772061025     IErMin= 3 ErrMin= 9.37D-03
 ErrMax= 9.37D-03  0.00D+00 EMaxC= 1.00D-01 BMatC= 7.54D-02 BMatP= 1.29D-01
 IDIUse=3 WtCom= 9.06D-01 WtEn= 9.37D-02
 Coeff-Com: -0.111D+00 0.465D+00 0.645D+00
 Coeff-En:   0.000D+00 0.000D+00 0.100D+01
 Coeff:     -0.100D+00 0.422D+00 0.678D+00
 Gap=     0.242 Goal=   None    Shift=    0.000
 RMSDP=1.08D-03 MaxDP=4.68D-02 DE=-2.87D-01 OVMax= 1.15D-01

 Cycle   4  Pass 0  IDiag  1:
 RMSU=  6.74D-04    CP:  8.91D-01  1.45D+00  5.76D-01
 E= -1632.44383559934     Delta-E=       -0.056114989089 Rises=F Damp=F
 DIIS: error= 3.44D-03 at cycle   4 NSaved=   4.
 NSaved= 4 IEnMin= 4 EnMin= -1632.44383559934     IErMin= 4 ErrMin= 3.44D-03
 ErrMax= 3.44D-03  0.00D+00 EMaxC= 1.00D-01 BMatC= 1.58D-02 BMatP= 7.54D-02
 IDIUse=3 WtCom= 9.66D-01 WtEn= 3.44D-02
 Coeff-Com: -0.364D-01 0.815D-01 0.361D+00 0.594D+00
 Coeff-En:   0.000D+00 0.000D+00 0.193D+00 0.807D+00
 Coeff:     -0.351D-01 0.787D-01 0.355D+00 0.601D+00
 Gap=     0.226 Goal=   None    Shift=    0.000
 RMSDP=3.73D-04 MaxDP=1.50D-02 DE=-5.61D-02 OVMax= 4.33D-02

 Cycle   5  Pass 0  IDiag  1:
 RMSU=  1.37D-04    CP:  8.89D-01  1.43D+00  7.43D-01  7.30D-01
 E= -1632.45901374796     Delta-E=       -0.015178148619 Rises=F Damp=F
 DIIS: error= 5.60D-04 at cycle   5 NSaved=   5.
 NSaved= 5 IEnMin= 5 EnMin= -1632.45901374796     IErMin= 5 ErrMin= 5.60D-04
 ErrMax= 5.60D-04  0.00D+00 EMaxC= 1.00D-01 BMatC= 6.48D-04 BMatP= 1.58D-02
 IDIUse=3 WtCom= 9.94D-01 WtEn= 5.60D-03
 Coeff-Com: -0.117D-01 0.170D-01 0.155D+00 0.314D+00 0.526D+00
 Coeff-En:   0.000D+00 0.000D+00 0.000D+00 0.000D+00 0.100D+01
 Coeff:     -0.117D-01 0.169D-01 0.154D+00 0.312D+00 0.529D+00
 Gap=     0.224 Goal=   None    Shift=    0.000
 RMSDP=7.22D-05 MaxDP=3.83D-03 DE=-1.52D-02 OVMax= 5.95D-03

 Cycle   6  Pass 0  IDiag  1:
 RMSU=  5.48D-05    CP:  8.90D-01  1.44D+00  7.43D-01  7.32D-01  6.65D-01
 E= -1632.45960003848     Delta-E=       -0.000586290522 Rises=F Damp=F
 DIIS: error= 1.12D-04 at cycle   6 NSaved=   6.
 NSaved= 6 IEnMin= 6 EnMin= -1632.45960003848     IErMin= 6 ErrMin= 1.12D-04
 ErrMax= 1.12D-04  0.00D+00 EMaxC= 1.00D-01 BMatC= 1.76D-05 BMatP= 6.48D-04
 IDIUse=3 WtCom= 9.99D-01 WtEn= 1.12D-03
 Coeff-Com:  0.155D-02-0.537D-02 0.406D-03 0.805D-02 0.117D+00 0.878D+00
 Coeff-En:   0.000D+00 0.000D+00 0.000D+00 0.000D+00 0.000D+00 0.100D+01
 Coeff:      0.155D-02-0.536D-02 0.405D-03 0.804D-02 0.117D+00 0.878D+00
 Gap=     0.225 Goal=   None    Shift=    0.000
 RMSDP=2.23D-05 MaxDP=1.25D-03 DE=-5.86D-04 OVMax= 1.80D-03

 Cycle   7  Pass 0  IDiag  1:
 RMSU=  1.54D-05    CP:  8.89D-01  1.44D+00  7.46D-01  7.46D-01  7.43D-01
                    CP:  9.25D-01
 E= -1632.45962448282     Delta-E=       -0.000024444344 Rises=F Damp=F
 DIIS: error= 7.10D-05 at cycle   7 NSaved=   7.
 NSaved= 7 IEnMin= 7 EnMin= -1632.45962448282     IErMin= 7 ErrMin= 7.10D-05
 ErrMax= 7.10D-05  0.00D+00 EMaxC= 1.00D-01 BMatC= 3.58D-06 BMatP= 1.76D-05
 IDIUse=1 WtCom= 1.00D+00 WtEn= 0.00D+00
 Coeff-Com:  0.184D-02-0.371D-02-0.140D-01-0.272D-01-0.474D-02 0.359D+00
 Coeff-Com:  0.689D+00
 Coeff:      0.184D-02-0.371D-02-0.140D-01-0.272D-01-0.474D-02 0.359D+00
 Coeff:      0.689D+00
 Gap=     0.225 Goal=   None    Shift=    0.000
 RMSDP=7.83D-06 MaxDP=3.15D-04 DE=-2.44D-05 OVMax= 5.80D-04

 Initial convergence to 1.0D-05 achieved.  Increase integral accuracy.
 Cycle   8  Pass 1  IDiag  1:
 E= -1632.45961741310     Delta-E=        0.000007069726 Rises=F Damp=F
 DIIS: error= 1.77D-04 at cycle   1 NSaved=   1.
 NSaved= 1 IEnMin= 1 EnMin= -1632.45961741310     IErMin= 1 ErrMin= 1.77D-04
 ErrMax= 1.77D-04  0.00D+00 EMaxC= 1.00D-01 BMatC= 8.58D-06 BMatP= 8.58D-06
 IDIUse=3 WtCom= 9.98D-01 WtEn= 1.77D-03
 Coeff-Com:  0.100D+01
 Coeff-En:   0.100D+01
 Coeff:      0.100D+01
 Gap=     0.225 Goal=   None    Shift=    0.000
 RMSDP=7.83D-06 MaxDP=3.15D-04 DE= 7.07D-06 OVMax= 4.19D-04

 Cycle   9  Pass 1  IDiag  1:
 RMSU=  1.41D-04    CP:  1.00D+00
 E= -1632.45962530442     Delta-E=       -0.000007891327 Rises=F Damp=F
 DIIS: error= 3.81D-05 at cycle   2 NSaved=   2.
 NSaved= 2 IEnMin= 2 EnMin= -1632.45962530442     IErMin= 2 ErrMin= 3.81D-05
 ErrMax= 3.81D-05  0.00D+00 EMaxC= 1.00D-01 BMatC= 7.90D-07 BMatP= 8.58D-06
 IDIUse=1 WtCom= 1.00D+00 WtEn= 0.00D+00
 Coeff-Com:  0.108D+00 0.892D+00
 Coeff:      0.108D+00 0.892D+00
 Gap=     0.225 Goal=   None    Shift=    0.000
 RMSDP=6.60D-06 MaxDP=2.35D-04 DE=-7.89D-06 OVMax= 3.67D-04

 Cycle  10  Pass 1  IDiag  1:
 RMSU=  4.58D-06    CP:  1.00D+00  1.03D+00
 E= -1632.45962498914     Delta-E=        0.000000315280 Rises=F Damp=F
 DIIS: error= 4.47D-05 at cycle   3 NSaved=   3.
 NSaved= 3 IEnMin= 2 EnMin= -1632.45962530442     IErMin= 2 ErrMin= 3.81D-05
 ErrMax= 4.47D-05  0.00D+00 EMaxC= 1.00D-01 BMatC= 1.17D-06 BMatP= 7.90D-07
 IDIUse=1 WtCom= 1.00D+00 WtEn= 0.00D+00
 Coeff-Com: -0.174D-01 0.555D+00 0.462D+00
 Coeff:     -0.174D-01 0.555D+00 0.462D+00
 Gap=     0.225 Goal=   None    Shift=    0.000
 RMSDP=2.71D-06 MaxDP=1.27D-04 DE= 3.15D-07 OVMax= 2.37D-04

 Cycle  11  Pass 1  IDiag  1:
 RMSU=  1.22D-06    CP:  1.00D+00  1.04D+00  5.11D-01
 E= -1632.45962603139     Delta-E=       -0.000001042245 Rises=F Damp=F
 DIIS: error= 2.44D-06 at cycle   4 NSaved=   4.
 NSaved= 4 IEnMin= 4 EnMin= -1632.45962603139     IErMin= 4 ErrMin= 2.44D-06
 ErrMax= 2.44D-06  0.00D+00 EMaxC= 1.00D-01 BMatC= 1.16D-08 BMatP= 7.90D-07
 IDIUse=1 WtCom= 1.00D+00 WtEn= 0.00D+00
 Coeff-Com: -0.103D-01 0.270D+00 0.235D+00 0.505D+00
 Coeff:     -0.103D-01 0.270D+00 0.235D+00 0.505D+00
 Gap=     0.225 Goal=   None    Shift=    0.000
 RMSDP=3.20D-07 MaxDP=1.55D-05 DE=-1.04D-06 OVMax= 3.21D-05

 Cycle  12  Pass 1  IDiag  1:
 RMSU=  2.87D-07    CP:  1.00D+00  1.04D+00  5.36D-01  9.45D-01
 E= -1632.45962604343     Delta-E=       -0.000000012038 Rises=F Damp=F
 DIIS: error= 1.49D-06 at cycle   5 NSaved=   5.
 NSaved= 5 IEnMin= 5 EnMin= -1632.45962604343     IErMin= 5 ErrMin= 1.49D-06
 ErrMax= 1.49D-06  0.00D+00 EMaxC= 1.00D-01 BMatC= 8.46D-10 BMatP= 1.16D-08
 IDIUse=1 WtCom= 1.00D+00 WtEn= 0.00D+00
 Coeff-Com:  0.216D-02-0.809D-01-0.647D-01 0.111D+00 0.103D+01
 Coeff:      0.216D-02-0.809D-01-0.647D-01 0.111D+00 0.103D+01
 Gap=     0.225 Goal=   None    Shift=    0.000
 RMSDP=2.10D-07 MaxDP=8.04D-06 DE=-1.20D-08 OVMax= 2.43D-05

 Cycle  13  Pass 1  IDiag  1:
 RMSU=  1.69D-07    CP:  1.00D+00  1.04D+00  5.41D-01  1.03D+00  1.14D+00
 E= -1632.45962604598     Delta-E=       -0.000000002554 Rises=F Damp=F
 DIIS: error= 4.98D-07 at cycle   6 NSaved=   6.
 NSaved= 6 IEnMin= 6 EnMin= -1632.45962604598     IErMin= 6 ErrMin= 4.98D-07
 ErrMax= 4.98D-07  0.00D+00 EMaxC= 1.00D-01 BMatC= 1.58D-10 BMatP= 8.46D-10
 IDIUse=1 WtCom= 1.00D+00 WtEn= 0.00D+00
 Coeff-Com:  0.200D-02-0.625D-01-0.517D-01-0.479D-02 0.434D+00 0.683D+00
 Coeff:      0.200D-02-0.625D-01-0.517D-01-0.479D-02 0.434D+00 0.683D+00
 Gap=     0.225 Goal=   None    Shift=    0.000
 RMSDP=7.04D-08 MaxDP=4.04D-06 DE=-2.55D-09 OVMax= 1.00D-05

 Cycle  14  Pass 1  IDiag  1:
 RMSU=  6.28D-08    CP:  1.00D+00  1.04D+00  5.43D-01  1.05D+00  1.17D+00
                    CP:  9.71D-01
 E= -1632.45962604636     Delta-E=       -0.000000000382 Rises=F Damp=F
 DIIS: error= 1.68D-07 at cycle   7 NSaved=   7.
 NSaved= 7 IEnMin= 7 EnMin= -1632.45962604636     IErMin= 7 ErrMin= 1.68D-07
 ErrMax= 1.68D-07  0.00D+00 EMaxC= 1.00D-01 BMatC= 2.89D-11 BMatP= 1.58D-10
 IDIUse=1 WtCom= 1.00D+00 WtEn= 0.00D+00
 Coeff-Com:  0.476D-03-0.126D-01-0.105D-01-0.219D-01-0.157D-01 0.288D+00
 Coeff-Com:  0.772D+00
 Coeff:      0.476D-03-0.126D-01-0.105D-01-0.219D-01-0.157D-01 0.288D+00
 Coeff:      0.772D+00
 Gap=     0.225 Goal=   None    Shift=    0.000
 RMSDP=2.98D-08 MaxDP=9.10D-07 DE=-3.82D-10 OVMax= 3.62D-06

 Cycle  15  Pass 1  IDiag  1:
 RMSU=  1.64D-08    CP:  1.00D+00  1.04D+00  5.43D-01  1.05D+00  1.19D+00
                    CP:  1.11D+00  1.07D+00
 E= -1632.45962604621     Delta-E=        0.000000000154 Rises=F Damp=F
 DIIS: error= 6.50D-08 at cycle   8 NSaved=   8.
 NSaved= 8 IEnMin= 7 EnMin= -1632.45962604636     IErMin= 8 ErrMin= 6.50D-08
 ErrMax= 6.50D-08  0.00D+00 EMaxC= 1.00D-01 BMatC= 3.70D-12 BMatP= 2.89D-11
 IDIUse=1 WtCom= 1.00D+00 WtEn= 0.00D+00
 Coeff-Com: -0.125D-03 0.483D-02 0.421D-02-0.565D-02-0.728D-01 0.204D-01
 Coeff-Com:  0.301D+00 0.748D+00
 Coeff:     -0.125D-03 0.483D-02 0.421D-02-0.565D-02-0.728D-01 0.204D-01
 Coeff:      0.301D+00 0.748D+00
 Gap=     0.225 Goal=   None    Shift=    0.000
 RMSDP=1.01D-08 MaxDP=3.68D-07 DE= 1.54D-10 OVMax= 1.56D-06

 Cycle  16  Pass 1  IDiag  1:
 RMSU=  7.18D-09    CP:  1.00D+00  1.04D+00  5.43D-01  1.05D+00  1.20D+00
                    CP:  1.14D+00  1.12D+00  9.98D-01
 E= -1632.45962604623     Delta-E=       -0.000000000023 Rises=F Damp=F
 DIIS: error= 3.96D-08 at cycle   9 NSaved=   9.
 NSaved= 9 IEnMin= 7 EnMin= -1632.45962604636     IErMin= 9 ErrMin= 3.96D-08
 ErrMax= 3.96D-08  0.00D+00 EMaxC= 1.00D-01 BMatC= 8.88D-13 BMatP= 3.70D-12
 IDIUse=1 WtCom= 1.00D+00 WtEn= 0.00D+00
 Coeff-Com: -0.123D-03 0.398D-02 0.348D-02 0.157D-03-0.359D-01-0.290D-01
 Coeff-Com:  0.387D-01 0.365D+00 0.653D+00
 Coeff:     -0.123D-03 0.398D-02 0.348D-02 0.157D-03-0.359D-01-0.290D-01
 Coeff:      0.387D-01 0.365D+00 0.653D+00
 Gap=     0.225 Goal=   None    Shift=    0.000
 RMSDP=4.28D-09 MaxDP=1.64D-07 DE=-2.27D-11 OVMax= 5.90D-07

 SCF Done:  E(RCAM-B3LYP) =  -1632.45962605     A.U. after   16 cycles
            NFock= 16  Conv=0.43D-08     -V/T= 2.0091
 KE= 1.617743321271D+03 PE=-1.040000093935D+04 EE= 3.861623284397D+03
 Leave Link  502 at Wed Aug 28 23:07:55 2019, MaxMem=   536870912 cpu:      3704.0
 (Enter /pbs_home/pkowalski/g09d01/g09/l601.exe)
 Copying SCF densities to generalized density rwf, IOpCl= 0 IROHF=0.

 **********************************************************************

            Population analysis using the SCF density.

 **********************************************************************

 Orbital symmetries:
       Occupied  (A) (A) (A) (A) (A) (A) (A) (A) (A) (A) (A) (A)
                 (A) (A) (A) (A) (A) (A) (A) (A) (A) (A) (A) (A)
                 (A) (A) (A) (A) (A) (A) (A) (A) (A) (A) (A) (A)
                 (A) (A) (A) (A) (A) (A) (A) (A) (A) (A) (A) (A)
                 (A) (A) (A) (A) (A) (A) (A) (A) (A) (A) (A) (A)
                 (A) (A) (A) (A) (A) (A) (A) (A) (A) (A) (A) (A)
                 (A) (A) (A) (A) (A) (A) (A) (A) (A) (A) (A) (A)
                 (A) (A) (A) (A) (A) (A) (A) (A) (A) (A) (A) (A)
                 (A) (A) (A) (A) (A) (A) (A) (A) (A) (A) (A) (A)
                 (A) (A) (A)
       Virtual   (A) (A) (A) (A) (A) (A) (A) (A) (A) (A) (A) (A)
                 (A) (A) (A) (A) (A) (A) (A) (A) (A) (A) (A) (A)
                 (A) (A) (A) (A) (A) (A) (A) (A) (A) (A) (A) (A)
                 (A) (A) (A) (A) (A) (A) (A) (A) (A) (A) (A) (A)
                 (A) (A) (A) (A) (A) (A) (A) (A) (A) (A) (A) (A)
                 (A) (A) (A) (A) (A) (A) (A) (A) (A) (A) (A) (A)
                 (A) (A) (A) (A) (A) (A) (A) (A) (A) (A) (A) (A)
                 (A) (A) (A) (A) (A) (A) (A) (A) (A) (A) (A) (A)
                 (A) (A) (A) (A) (A) (A) (A) (A) (A) (A) (A) (A)
                 (A) (A) (A) (A) (A) (A) (A) (A) (A) (A) (A) (A)
                 (A) (A) (A) (A) (A) (A) (A) (A) (A) (A) (A) (A)
                 (A) (A) (A) (A) (A) (A) (A) (A) (A) (A) (A) (A)
                 (A) (A) (A) (A) (A) (A) (A) (A) (A) (A) (A) (A)
                 (A) (A) (A) (A) (A) (A) (A) (A) (A) (A) (A) (A)
                 (A) (A) (A) (A) (A) (A) (A) (A) (A) (A) (A) (A)
                 (A) (A) (A) (A) (A) (A) (A) (A) (A) (A) (A) (A)
                 (A) (A) (A) (A) (A) (A) (A) (A) (A) (A) (A) (A)
                 (A) (A) (A) (A) (A) (A) (A) (A) (A) (A) (A) (A)
                 (A) (A) (A) (A) (A) (A) (A) (A) (A) (A) (A) (A)
                 (A) (A) (A) (A) (A) (A) (A) (A) (A) (A) (A) (A)
                 (A) (A) (A) (A) (A) (A) (A) (A) (A) (A) (A) (A)
                 (A) (A) (A) (A) (A) (A) (A) (A) (A) (A) (A) (A)
                 (A) (A) (A) (A) (A) (A) (A) (A) (A) (A) (A) (A)
                 (A) (A) (A) (A) (A) (A) (A) (A) (A) (A) (A) (A)
                 (A) (A) (A) (A) (A) (A) (A) (A) (A) (A) (A) (A)
                 (A) (A) (A) (A) (A) (A) (A) (A) (A) (A) (A) (A)
                 (A) (A) (A) (A) (A) (A) (A) (A) (A) (A) (A) (A)
                 (A) (A) (A) (A) (A) (A) (A) (A) (A) (A) (A) (A)
                 (A) (A) (A) (A) (A) (A) (A) (A) (A) (A) (A) (A)
                 (A) (A) (A) (A) (A) (A) (A) (A) (A) (A) (A) (A)
                 (A) (A) (A) (A) (A) (A) (A) (A) (A) (A) (A) (A)
                 (A) (A) (A) (A) (A) (A) (A) (A) (A) (A) (A) (A)
                 (A) (A) (A) (A) (A) (A) (A) (A) (A)
 The electronic state is 1-A.
 Alpha  occ. eigenvalues --  -24.80083 -24.79870 -24.79847 -24.79712 -24.79603
 Alpha  occ. eigenvalues --  -24.79142 -19.29893 -19.29794 -10.46008 -10.45863
 Alpha  occ. eigenvalues --  -10.45836 -10.36236 -10.35980 -10.32745 -10.32710
 Alpha  occ. eigenvalues --  -10.32354 -10.32065 -10.30116 -10.29829 -10.28947
 Alpha  occ. eigenvalues --  -10.28887 -10.28029 -10.27979 -10.27806 -10.27785
 Alpha  occ. eigenvalues --  -10.27398 -10.27387 -10.27271 -10.27232 -10.27065
 Alpha  occ. eigenvalues --  -10.27040  -1.34880  -1.33027  -1.31797  -1.28379
 Alpha  occ. eigenvalues --   -1.27523  -1.27021  -1.21731  -1.21598  -0.99297
 Alpha  occ. eigenvalues --   -0.94702  -0.94617  -0.90399  -0.89279  -0.85997
 Alpha  occ. eigenvalues --   -0.85868  -0.83867  -0.82666  -0.82215  -0.81927
 Alpha  occ. eigenvalues --   -0.78023  -0.77262  -0.73264  -0.72418  -0.71127
 Alpha  occ. eigenvalues --   -0.71059  -0.69696  -0.67115  -0.66926  -0.65876
 Alpha  occ. eigenvalues --   -0.65664  -0.65302  -0.64461  -0.63165  -0.62741
 Alpha  occ. eigenvalues --   -0.61102  -0.60087  -0.59763  -0.57660  -0.57451
 Alpha  occ. eigenvalues --   -0.57375  -0.56212  -0.55193  -0.55084  -0.54825
 Alpha  occ. eigenvalues --   -0.53529  -0.52861  -0.52732  -0.52071  -0.51969
 Alpha  occ. eigenvalues --   -0.51517  -0.51273  -0.51075  -0.50221  -0.50147
 Alpha  occ. eigenvalues --   -0.49807  -0.49581  -0.49450  -0.49341  -0.49107
 Alpha  occ. eigenvalues --   -0.48918  -0.48763  -0.48623  -0.47977  -0.46487
 Alpha  occ. eigenvalues --   -0.45832  -0.45556  -0.43744  -0.43705  -0.43266
 Alpha  occ. eigenvalues --   -0.43158  -0.42132  -0.41253  -0.40574  -0.40074
 Alpha  occ. eigenvalues --   -0.36511  -0.33967  -0.30849  -0.30757  -0.28713
 Alpha  occ. eigenvalues --   -0.26119
 Alpha virt. eigenvalues --   -0.03619   0.00422   0.01306   0.04264   0.04359
 Alpha virt. eigenvalues --    0.06725   0.08333   0.09285   0.10041   0.11174
 Alpha virt. eigenvalues --    0.11370   0.11896   0.12793   0.14492   0.14963
 Alpha virt. eigenvalues --    0.15305   0.15698   0.16277   0.17057   0.17614
 Alpha virt. eigenvalues --    0.17850   0.18913   0.19392   0.20303   0.20922
 Alpha virt. eigenvalues --    0.22063   0.22226   0.22550   0.22726   0.23865
 Alpha virt. eigenvalues --    0.24688   0.25107   0.25920   0.27151   0.27588
 Alpha virt. eigenvalues --    0.28332   0.29188   0.30195   0.30738   0.31327
 Alpha virt. eigenvalues --    0.31672   0.31954   0.33942   0.34251   0.34553
 Alpha virt. eigenvalues --    0.35288   0.36289   0.36467   0.37054   0.37757
 Alpha virt. eigenvalues --    0.38103   0.38851   0.38997   0.40401   0.41454
 Alpha virt. eigenvalues --    0.41822   0.43120   0.43967   0.44907   0.45597
 Alpha virt. eigenvalues --    0.47510   0.47664   0.47773   0.48735   0.48983
 Alpha virt. eigenvalues --    0.49159   0.50669   0.50910   0.51285   0.52534
 Alpha virt. eigenvalues --    0.52781   0.53258   0.53517   0.53616   0.53961
 Alpha virt. eigenvalues --    0.54107   0.55028   0.55673   0.56105   0.57048
 Alpha virt. eigenvalues --    0.57752   0.58886   0.59760   0.60147   0.60258
 Alpha virt. eigenvalues --    0.60675   0.61112   0.61388   0.62027   0.62710
 Alpha virt. eigenvalues --    0.62864   0.63793   0.63913   0.65488   0.65926
 Alpha virt. eigenvalues --    0.66222   0.67364   0.67588   0.68428   0.68718
 Alpha virt. eigenvalues --    0.69493   0.69749   0.70131   0.70737   0.71176
 Alpha virt. eigenvalues --    0.71660   0.71848   0.72179   0.72818   0.72987
 Alpha virt. eigenvalues --    0.73910   0.74497   0.75115   0.75801   0.75975
 Alpha virt. eigenvalues --    0.77102   0.77697   0.78384   0.78803   0.78989
 Alpha virt. eigenvalues --    0.79740   0.79820   0.80895   0.81270   0.81705
 Alpha virt. eigenvalues --    0.82205   0.82608   0.83206   0.84012   0.85290
 Alpha virt. eigenvalues --    0.86005   0.86728   0.87806   0.88783   0.90107
 Alpha virt. eigenvalues --    0.91635   0.92220   0.93549   0.94084   0.95192
 Alpha virt. eigenvalues --    0.95663   0.96673   0.98684   1.00988   1.01488
 Alpha virt. eigenvalues --    1.02398   1.04175   1.04766   1.08470   1.09455
 Alpha virt. eigenvalues --    1.10186   1.11271   1.12727   1.14039   1.15332
 Alpha virt. eigenvalues --    1.16186   1.16705   1.17845   1.18514   1.19611
 Alpha virt. eigenvalues --    1.20112   1.21853   1.24059   1.25097   1.26020
 Alpha virt. eigenvalues --    1.26995   1.27341   1.28070   1.29308   1.29969
 Alpha virt. eigenvalues --    1.30850   1.31087   1.31606   1.32156   1.32352
 Alpha virt. eigenvalues --    1.33275   1.33601   1.35107   1.35314   1.36000
 Alpha virt. eigenvalues --    1.36663   1.37728   1.39391   1.39817   1.40490
 Alpha virt. eigenvalues --    1.41044   1.42397   1.42909   1.44137   1.44503
 Alpha virt. eigenvalues --    1.45223   1.45613   1.47024   1.49622   1.50039
 Alpha virt. eigenvalues --    1.50780   1.51579   1.54290   1.54622   1.55490
 Alpha virt. eigenvalues --    1.56272   1.57052   1.57202   1.58621   1.60035
 Alpha virt. eigenvalues --    1.63103   1.63288   1.64417   1.65415   1.66519
 Alpha virt. eigenvalues --    1.67431   1.69173   1.71233   1.72333   1.73715
 Alpha virt. eigenvalues --    1.73908   1.74267   1.74628   1.75231   1.76059
 Alpha virt. eigenvalues --    1.76386   1.76774   1.78138   1.78598   1.79398
 Alpha virt. eigenvalues --    1.79599   1.80239   1.80367   1.81499   1.82142
 Alpha virt. eigenvalues --    1.82601   1.82860   1.82936   1.83107   1.83730
 Alpha virt. eigenvalues --    1.84631   1.84955   1.85690   1.85828   1.86194
 Alpha virt. eigenvalues --    1.86898   1.87732   1.88004   1.89097   1.90722
 Alpha virt. eigenvalues --    1.90896   1.92023   1.92279   1.93342   1.94348
 Alpha virt. eigenvalues --    1.94708   1.95290   1.97951   1.98976   2.00105
 Alpha virt. eigenvalues --    2.01807   2.02350   2.02942   2.03109   2.04685
 Alpha virt. eigenvalues --    2.04884   2.06122   2.06305   2.07263   2.07788
 Alpha virt. eigenvalues --    2.09370   2.10493   2.11403   2.12032   2.12507
 Alpha virt. eigenvalues --    2.12914   2.13631   2.14790   2.15848   2.16414
 Alpha virt. eigenvalues --    2.16850   2.18969   2.20280   2.20845   2.21487
 Alpha virt. eigenvalues --    2.21662   2.22270   2.23186   2.23601   2.24349
 Alpha virt. eigenvalues --    2.25292   2.25544   2.26124   2.27864   2.28365
 Alpha virt. eigenvalues --    2.28936   2.30708   2.31080   2.33251   2.33602
 Alpha virt. eigenvalues --    2.34792   2.35148   2.35412   2.35791   2.38182
 Alpha virt. eigenvalues --    2.39163   2.42064   2.42967   2.43794   2.44955
 Alpha virt. eigenvalues --    2.45272   2.46706   2.47309   2.49379   2.51866
 Alpha virt. eigenvalues --    2.52899   2.54269   2.57192   2.57937   2.58015
 Alpha virt. eigenvalues --    2.58442   2.59889   2.63502   2.64020   2.65687
 Alpha virt. eigenvalues --    2.66002   2.67937   2.69286   2.70663   2.72176
 Alpha virt. eigenvalues --    2.74140   2.75156   2.76266   2.77321   2.79828
 Alpha virt. eigenvalues --    2.81660   2.82009   2.85176   2.86572   2.88987
 Alpha virt. eigenvalues --    2.90108   2.90590   2.91481   2.93466   2.94229
 Alpha virt. eigenvalues --    2.99989   3.01275   3.01504   3.04275   3.04390
 Alpha virt. eigenvalues --    3.05066   3.05390   3.06623   3.08344   3.09557
 Alpha virt. eigenvalues --    3.11675   3.12314   3.12435   3.12534   3.12852
 Alpha virt. eigenvalues --    3.12903   3.13386   3.14485   3.16496   3.17313
 Alpha virt. eigenvalues --    3.18079   3.19856   3.21172   3.22410   3.23097
 Alpha virt. eigenvalues --    3.25103   3.25637   3.27108   3.27438   3.28430
 Alpha virt. eigenvalues --    3.31438   3.32440   3.33446   3.37272   3.41390
 Alpha virt. eigenvalues --    3.41965   3.42335   3.45818   3.46422   3.47185
 Alpha virt. eigenvalues --    3.51323   3.58260   3.58674   3.59361   3.59696
 Alpha virt. eigenvalues --    3.72264   3.76790   3.78538   3.81191   3.81279
 Alpha virt. eigenvalues --    3.89665   3.92815   3.92924
          Condensed to atoms (all electrons):
               1          2          3          4          5          6
     1  C    5.554642   0.248814  -0.020245  -0.078629   0.440649   0.021745
     2  C    0.248814   5.452774   0.162963  -0.085234   0.005131   0.047023
     3  C   -0.020245   0.162963   5.210111   0.392595  -0.163532   0.264316
     4  O   -0.078629  -0.085234   0.392595   7.651722   0.379120  -0.051819
     5  C    0.440649   0.005131  -0.163532   0.379120   5.049709   0.001042
     6  C    0.021745   0.047023   0.264316  -0.051819   0.001042   5.144313
     7  C    0.153531  -0.063282   0.029401   0.004436  -0.098254  -0.000293
     8  C   -0.021193  -0.024855   0.000399  -0.000037   0.005655  -0.000010
     9  C   -0.084384   0.005877  -0.000049   0.000055  -0.023877   0.000009
    10  C    0.005205   0.001756  -0.000004   0.000001  -0.000785  -0.000001
    11  C    0.014959  -0.000672   0.000008   0.000000   0.000172   0.000000
    12  F   -0.007638  -0.002099  -0.000012   0.000000  -0.000050   0.000000
    13  F    0.002524  -0.008005  -0.000190   0.000000  -0.000468   0.000002
    14  F   -0.001739  -0.000017   0.000001   0.000000   0.000000   0.000000
    15  F   -0.000107   0.000002   0.000000   0.000000   0.000000   0.000000
    16  F   -0.000056   0.000000   0.000000   0.000000  -0.000002   0.000000
    17  F   -0.000382   0.000000   0.000000   0.000000   0.000000   0.000000
    18  C   -0.000168  -0.000447   0.000162  -0.000169  -0.009699  -0.000002
    19  C   -0.006831   0.000766   0.000006   0.000011   0.005622   0.000001
    20  C    0.003011  -0.000402  -0.000574  -0.000560   0.001509   0.000058
    21  H    0.000311  -0.000050  -0.000010   0.000000   0.000345   0.000000
    22  H    0.000008  -0.000008   0.000434   0.001378   0.002709  -0.000002
    23  H   -0.002664  -0.001722   0.000574   0.000164  -0.006951  -0.000150
    24  C   -0.064565   0.014685   0.000720  -0.041667   0.442175  -0.000505
    25  H    0.003868  -0.000754   0.000380   0.000970  -0.002867   0.000025
    26  H   -0.017529   0.000092   0.000041   0.002506   0.012483   0.000014
    27  H    0.004447  -0.000424   0.000463  -0.000169  -0.012527  -0.000001
    28  C    0.000721  -0.155884   0.128798   0.003064   0.000015   0.284983
    29  C    0.001048   0.000013  -0.000002  -0.000001  -0.000323   0.000000
    30  C   -0.000002  -0.000002   0.000000   0.000000   0.000182   0.000000
    31  O    0.000038   0.000000   0.000000   0.000000  -0.000288   0.000000
    32  C    0.000002   0.000000   0.000000   0.000000  -0.000004   0.000000
    33  C    0.014538   0.107114  -0.160775  -0.000066  -0.000550   0.100607
    34  C   -0.107959   0.267188   0.039472   0.005472   0.022622  -0.132210
    35  H   -0.019381  -0.075867   0.015576  -0.000096   0.000023  -0.002609
    36  H   -0.000003  -0.002341   0.016620  -0.000055   0.000006  -0.072982
    37  H   -0.000397   0.016719  -0.001751   0.000004   0.000014   0.014468
    38  H   -0.000607   0.022200  -0.081673  -0.001811  -0.000201   0.448931
    39  C    0.000061   0.000001   0.000000   0.000000  -0.000053   0.000000
    40  C    0.000000   0.000000   0.000000   0.000000   0.000000   0.000000
    41  C    0.000000   0.000000   0.000000   0.000000   0.000000   0.000000
    42  H    0.000000   0.000000   0.000000   0.000000   0.000000   0.000000
    43  H    0.000000   0.000000   0.000000   0.000000   0.000000   0.000000
    44  H    0.000000   0.000000   0.000000   0.000000   0.000000   0.000000
    45  H    0.000000   0.000000   0.000000   0.000000   0.000000   0.000000
               7          8          9         10         11         12
     1  C    0.153531  -0.021193  -0.084384   0.005205   0.014959  -0.007638
     2  C   -0.063282  -0.024855   0.005877   0.001756  -0.000672  -0.002099
     3  C    0.029401   0.000399  -0.000049  -0.000004   0.000008  -0.000012
     4  O    0.004436  -0.000037   0.000055   0.000001   0.000000   0.000000
     5  C   -0.098254   0.005655  -0.023877  -0.000785   0.000172  -0.000050
     6  C   -0.000293  -0.000010   0.000009  -0.000001   0.000000   0.000000
     7  C    6.002916  -0.179630   0.313443   0.046387   0.081032  -0.035485
     8  C   -0.179630   5.270942   0.083906  -0.025590  -0.115997   0.300702
     9  C    0.313443   0.083906   6.015074   0.010267  -0.119077  -0.006305
    10  C    0.046387  -0.025590   0.010267   5.000926   0.010844  -0.023097
    11  C    0.081032  -0.115997  -0.119077   0.010844   5.155749   0.007417
    12  F   -0.035485   0.300702  -0.006305  -0.023097   0.007417   8.980154
    13  F   -0.053730   0.349973   0.003382  -0.030249   0.005270  -0.030172
    14  F    0.006503  -0.042511   0.001092   0.340490  -0.041019   0.000245
    15  F    0.004769  -0.043587   0.005021   0.364690  -0.040814  -0.000436
    16  F    0.002963   0.005658  -0.040581  -0.033341   0.341300  -0.000003
    17  F   -0.014248   0.009541  -0.033035  -0.029122   0.330122  -0.000449
    18  C   -0.015830   0.000572  -0.094319  -0.000058   0.002751   0.000038
    19  C   -0.079929   0.010558   0.135056   0.014580  -0.045981  -0.000537
    20  C   -0.004441  -0.000904  -0.014402   0.000086  -0.000754  -0.000190
    21  H    0.000296   0.000067  -0.000437  -0.000007   0.000044  -0.000001
    22  H   -0.001597  -0.000091   0.002056   0.000006  -0.000005   0.000003
    23  H    0.000013   0.000612   0.009432  -0.000108   0.000546   0.001412
    24  C   -0.013624  -0.000520  -0.003722  -0.000013   0.000178  -0.000002
    25  H    0.001946   0.000020  -0.001383  -0.000005  -0.000032   0.000000
    26  H    0.006626  -0.000183   0.002065   0.000239  -0.000743   0.000002
    27  H   -0.000322   0.000018   0.000367   0.000005   0.000009   0.000000
    28  C   -0.000069   0.000029  -0.000002   0.000000   0.000000  -0.000001
    29  C    0.010522  -0.000053  -0.085023  -0.000769  -0.009391  -0.000005
    30  C   -0.000052  -0.000006   0.030796   0.000000   0.000290   0.000000
    31  O    0.000024   0.000000   0.004597   0.000000   0.000033   0.000000
    32  C   -0.000002   0.000000  -0.000473   0.000000  -0.000006   0.000000
    33  C   -0.000054  -0.000478   0.000024  -0.000003   0.000000   0.000310
    34  C   -0.035233   0.006048  -0.000385   0.000276  -0.000037  -0.003278
    35  H   -0.001065   0.005187  -0.000330   0.001204  -0.000260   0.017252
    36  H    0.000000   0.000000   0.000000   0.000000   0.000000   0.000000
    37  H    0.000014  -0.000013   0.000000   0.000000   0.000000  -0.000012
    38  H    0.000004   0.000000   0.000000   0.000000   0.000000   0.000000
    39  C   -0.000343  -0.000023  -0.025765   0.000232   0.000253   0.000000
    40  C    0.000012   0.000000  -0.000378  -0.000001   0.000084   0.000000
    41  C   -0.000001   0.000000   0.000007   0.000000  -0.000013   0.000000
    42  H    0.000000   0.000000  -0.000004   0.000000   0.000002   0.000000
    43  H    0.000000   0.000000   0.000000   0.000000   0.000000   0.000000
    44  H    0.000000   0.000000   0.000004   0.000000   0.000000   0.000000
    45  H    0.000001   0.000033   0.006519   0.000107  -0.001804   0.000000
              13         14         15         16         17         18
     1  C    0.002524  -0.001739  -0.000107  -0.000056  -0.000382  -0.000168
     2  C   -0.008005  -0.000017   0.000002   0.000000   0.000000  -0.000447
     3  C   -0.000190   0.000001   0.000000   0.000000   0.000000   0.000162
     4  O    0.000000   0.000000   0.000000   0.000000   0.000000  -0.000169
     5  C   -0.000468   0.000000   0.000000  -0.000002   0.000000  -0.009699
     6  C    0.000002   0.000000   0.000000   0.000000   0.000000  -0.000002
     7  C   -0.053730   0.006503   0.004769   0.002963  -0.014248  -0.015830
     8  C    0.349973  -0.042511  -0.043587   0.005658   0.009541   0.000572
     9  C    0.003382   0.001092   0.005021  -0.040581  -0.033035  -0.094319
    10  C   -0.030249   0.340490   0.364690  -0.033341  -0.029122  -0.000058
    11  C    0.005270  -0.041019  -0.040814   0.341300   0.330122   0.002751
    12  F   -0.030172   0.000245  -0.000436  -0.000003  -0.000449   0.000038
    13  F    8.950675  -0.001567  -0.000024  -0.000001  -0.000002   0.000001
    14  F   -0.001567   8.968841  -0.033752  -0.001402   0.000238  -0.000007
    15  F   -0.000024  -0.033752   8.930037  -0.000023  -0.000287   0.000000
    16  F   -0.000001  -0.001402  -0.000023   8.942475  -0.032700  -0.000011
    17  F   -0.000002   0.000238  -0.000287  -0.032700   8.965230  -0.000404
    18  C    0.000001  -0.000007   0.000000  -0.000011  -0.000404   5.011831
    19  C   -0.000089  -0.001241  -0.000090  -0.012328   0.001193   0.449150
    20  C   -0.000002   0.000000   0.000000  -0.000002  -0.000161   0.444329
    21  H    0.000000   0.000000   0.000000   0.000000   0.000007  -0.011657
    22  H    0.000000   0.000000   0.000000   0.000000   0.000001  -0.004253
    23  H    0.000029  -0.000001  -0.000001   0.000002   0.000228   0.015242
    24  C   -0.000009  -0.000021   0.000000   0.000003  -0.000001   0.001989
    25  H    0.000000   0.000000   0.000000   0.000000   0.000000   0.002506
    26  H   -0.000006   0.000027   0.000000  -0.000015   0.000005  -0.007462
    27  H    0.000000   0.000000   0.000000   0.000000   0.000000   0.000372
    28  C    0.000002   0.000000   0.000000   0.000000   0.000000   0.000000
    29  C    0.000000   0.000064   0.000001  -0.000516  -0.002075   0.018782
    30  C    0.000000   0.000001   0.000000   0.000075   0.000005  -0.163328
    31  O    0.000000   0.000000   0.000000   0.000000   0.000000   0.378538
    32  C    0.000000   0.000000   0.000000  -0.000006   0.000001   0.000922
    33  C   -0.000119   0.000000   0.000000   0.000000   0.000000   0.000000
    34  C    0.005023  -0.000005  -0.000001   0.000000  -0.000001  -0.000022
    35  H    0.002034  -0.000010  -0.000014   0.000000   0.000002  -0.000005
    36  H    0.000000   0.000000   0.000000   0.000000   0.000000   0.000000
    37  H   -0.000007   0.000000   0.000000   0.000000   0.000000   0.000000
    38  H    0.000000   0.000000   0.000000   0.000000   0.000000   0.000000
    39  C    0.000000  -0.000079   0.000000  -0.001251  -0.000041   0.021161
    40  C    0.000000   0.000000   0.000000   0.000272   0.000002  -0.000561
    41  C    0.000000   0.000000   0.000000   0.000001   0.000000  -0.000016
    42  H    0.000000   0.000000   0.000000  -0.000013   0.000000   0.000017
    43  H    0.000000   0.000000   0.000000   0.000000   0.000000   0.000006
    44  H    0.000000   0.000000   0.000000   0.000000   0.000000  -0.000165
    45  H    0.000000   0.000275   0.000002   0.015439   0.000167  -0.000477
              19         20         21         22         23         24
     1  C   -0.006831   0.003011   0.000311   0.000008  -0.002664  -0.064565
     2  C    0.000766  -0.000402  -0.000050  -0.000008  -0.001722   0.014685
     3  C    0.000006  -0.000574  -0.000010   0.000434   0.000574   0.000720
     4  O    0.000011  -0.000560   0.000000   0.001378   0.000164  -0.041667
     5  C    0.005622   0.001509   0.000345   0.002709  -0.006951   0.442175
     6  C    0.000001   0.000058   0.000000  -0.000002  -0.000150  -0.000505
     7  C   -0.079929  -0.004441   0.000296  -0.001597   0.000013  -0.013624
     8  C    0.010558  -0.000904   0.000067  -0.000091   0.000612  -0.000520
     9  C    0.135056  -0.014402  -0.000437   0.002056   0.009432  -0.003722
    10  C    0.014580   0.000086  -0.000007   0.000006  -0.000108  -0.000013
    11  C   -0.045981  -0.000754   0.000044  -0.000005   0.000546   0.000178
    12  F   -0.000537  -0.000190  -0.000001   0.000003   0.001412  -0.000002
    13  F   -0.000089  -0.000002   0.000000   0.000000   0.000029  -0.000009
    14  F   -0.001241   0.000000   0.000000   0.000000  -0.000001  -0.000021
    15  F   -0.000090   0.000000   0.000000   0.000000  -0.000001   0.000000
    16  F   -0.012328  -0.000002   0.000000   0.000000   0.000002   0.000003
    17  F    0.001193  -0.000161   0.000007   0.000001   0.000228  -0.000001
    18  C    0.449150   0.444329  -0.011657  -0.004253   0.015242   0.001989
    19  C    5.666043  -0.066253   0.004476   0.003862  -0.020284  -0.001898
    20  C   -0.066253   4.465134   0.367590   0.352940   0.370332  -0.000274
    21  H    0.004476   0.367590   0.625165  -0.018555  -0.017565   0.000008
    22  H    0.003862   0.352940  -0.018555   0.633223  -0.015806  -0.000844
    23  H   -0.020284   0.370332  -0.017565  -0.015806   0.606680   0.000161
    24  C   -0.001898  -0.000274   0.000008  -0.000844   0.000161   4.459196
    25  H   -0.001126  -0.000830  -0.000063   0.000396   0.000186   0.353664
    26  H   -0.002534   0.000193  -0.000025   0.000195  -0.000019   0.377117
    27  H    0.000494   0.000008   0.000002  -0.000056  -0.000024   0.367275
    28  C    0.000000  -0.000001   0.000001  -0.000011  -0.000017   0.000009
    29  C    0.233067   0.015039  -0.000465  -0.000786  -0.000154  -0.001799
    30  C   -0.027638   0.000855   0.000406   0.000454   0.000085  -0.000739
    31  O   -0.079499  -0.040909   0.000020   0.000799   0.002530  -0.000625
    32  C    0.023087  -0.000493   0.000006   0.000024   0.000015   0.000080
    33  C   -0.000001  -0.000017  -0.000001   0.000016   0.000084   0.000000
    34  C    0.000013  -0.000234   0.000001  -0.000094   0.001517   0.000029
    35  H    0.000036  -0.000014   0.000000  -0.000005   0.000176   0.000009
    36  H    0.000000   0.000000   0.000000   0.000000   0.000000   0.000000
    37  H    0.000000   0.000000   0.000000   0.000000  -0.000001   0.000000
    38  H    0.000000  -0.000001   0.000000   0.000004  -0.000003   0.000003
    39  C   -0.115859  -0.000008   0.000002   0.000007  -0.000019  -0.000328
    40  C    0.016272   0.000000   0.000000   0.000000   0.000000  -0.000021
    41  C    0.000209   0.000009  -0.000001  -0.000001  -0.000001  -0.000002
    42  H   -0.000405   0.000000   0.000000   0.000000   0.000000   0.000000
    43  H    0.000000   0.000000   0.000000   0.000000   0.000000   0.000000
    44  H   -0.000649   0.000002   0.000005   0.000003   0.000000  -0.000003
    45  H   -0.023886   0.000000   0.000000   0.000000  -0.000001  -0.000030
              25         26         27         28         29         30
     1  C    0.003868  -0.017529   0.004447   0.000721   0.001048  -0.000002
     2  C   -0.000754   0.000092  -0.000424  -0.155884   0.000013  -0.000002
     3  C    0.000380   0.000041   0.000463   0.128798  -0.000002   0.000000
     4  O    0.000970   0.002506  -0.000169   0.003064  -0.000001   0.000000
     5  C   -0.002867   0.012483  -0.012527   0.000015  -0.000323   0.000182
     6  C    0.000025   0.000014  -0.000001   0.284983   0.000000   0.000000
     7  C    0.001946   0.006626  -0.000322  -0.000069   0.010522  -0.000052
     8  C    0.000020  -0.000183   0.000018   0.000029  -0.000053  -0.000006
     9  C   -0.001383   0.002065   0.000367  -0.000002  -0.085023   0.030796
    10  C   -0.000005   0.000239   0.000005   0.000000  -0.000769   0.000000
    11  C   -0.000032  -0.000743   0.000009   0.000000  -0.009391   0.000290
    12  F    0.000000   0.000002   0.000000  -0.000001  -0.000005   0.000000
    13  F    0.000000  -0.000006   0.000000   0.000002   0.000000   0.000000
    14  F    0.000000   0.000027   0.000000   0.000000   0.000064   0.000001
    15  F    0.000000   0.000000   0.000000   0.000000   0.000001   0.000000
    16  F    0.000000  -0.000015   0.000000   0.000000  -0.000516   0.000075
    17  F    0.000000   0.000005   0.000000   0.000000  -0.002075   0.000005
    18  C    0.002506  -0.007462   0.000372   0.000000   0.018782  -0.163328
    19  C   -0.001126  -0.002534   0.000494   0.000000   0.233067  -0.027638
    20  C   -0.000830   0.000193   0.000008  -0.000001   0.015039   0.000855
    21  H   -0.000063  -0.000025   0.000002   0.000001  -0.000465   0.000406
    22  H    0.000396   0.000195  -0.000056  -0.000011  -0.000786   0.000454
    23  H    0.000186  -0.000019  -0.000024  -0.000017  -0.000154   0.000085
    24  C    0.353664   0.377117   0.367275   0.000009  -0.001799  -0.000739
    25  H    0.629275  -0.015897  -0.018372  -0.000001  -0.000138   0.000741
    26  H   -0.015897   0.604175  -0.017881  -0.000001  -0.001683   0.000501
    27  H   -0.018372  -0.017881   0.627023  -0.000001  -0.000081  -0.000016
    28  C   -0.000001  -0.000001  -0.000001   5.067258   0.000000   0.000000
    29  C   -0.000138  -0.001683  -0.000081   0.000000   5.433831   0.146896
    30  C    0.000741   0.000501  -0.000016   0.000000   0.146896   5.229554
    31  O    0.001899   0.000188   0.000001   0.000000  -0.087019   0.394483
    32  C    0.000023  -0.000231  -0.000001   0.000000   0.049475   0.256466
    33  C    0.000000   0.000000   0.000000   0.258279   0.000000   0.000000
    34  C    0.000005  -0.000012   0.000002   0.090714   0.000001   0.000000
    35  H    0.000000  -0.000001   0.000000   0.014800   0.000001   0.000000
    36  H    0.000000   0.000000   0.000000   0.447311   0.000000   0.000000
    37  H    0.000000   0.000000   0.000000  -0.073871   0.000000   0.000000
    38  H    0.000003   0.000000   0.000006  -0.077437   0.000000   0.000000
    39  C   -0.000238   0.002213   0.000013   0.000000   0.278003   0.041058
    40  C    0.000039   0.000080  -0.000001   0.000000   0.110925  -0.160071
    41  C   -0.000029  -0.000031   0.000002   0.000000  -0.155883   0.129495
    42  H    0.000000   0.000000   0.000000   0.000000   0.016316  -0.001749
    43  H    0.000000  -0.000001   0.000000   0.000000  -0.002319   0.016640
    44  H    0.000009  -0.000004   0.000000   0.000000   0.022190  -0.081384
    45  H   -0.000010   0.000283   0.000003   0.000000  -0.068311   0.017013
              31         32         33         34         35         36
     1  C    0.000038   0.000002   0.014538  -0.107959  -0.019381  -0.000003
     2  C    0.000000   0.000000   0.107114   0.267188  -0.075867  -0.002341
     3  C    0.000000   0.000000  -0.160775   0.039472   0.015576   0.016620
     4  O    0.000000   0.000000  -0.000066   0.005472  -0.000096  -0.000055
     5  C   -0.000288  -0.000004  -0.000550   0.022622   0.000023   0.000006
     6  C    0.000000   0.000000   0.100607  -0.132210  -0.002609  -0.072982
     7  C    0.000024  -0.000002  -0.000054  -0.035233  -0.001065   0.000000
     8  C    0.000000   0.000000  -0.000478   0.006048   0.005187   0.000000
     9  C    0.004597  -0.000473   0.000024  -0.000385  -0.000330   0.000000
    10  C    0.000000   0.000000  -0.000003   0.000276   0.001204   0.000000
    11  C    0.000033  -0.000006   0.000000  -0.000037  -0.000260   0.000000
    12  F    0.000000   0.000000   0.000310  -0.003278   0.017252   0.000000
    13  F    0.000000   0.000000  -0.000119   0.005023   0.002034   0.000000
    14  F    0.000000   0.000000   0.000000  -0.000005  -0.000010   0.000000
    15  F    0.000000   0.000000   0.000000  -0.000001  -0.000014   0.000000
    16  F    0.000000  -0.000006   0.000000   0.000000   0.000000   0.000000
    17  F    0.000000   0.000001   0.000000  -0.000001   0.000002   0.000000
    18  C    0.378538   0.000922   0.000000  -0.000022  -0.000005   0.000000
    19  C   -0.079499   0.023087  -0.000001   0.000013   0.000036   0.000000
    20  C   -0.040909  -0.000493  -0.000017  -0.000234  -0.000014   0.000000
    21  H    0.000020   0.000006  -0.000001   0.000001   0.000000   0.000000
    22  H    0.000799   0.000024   0.000016  -0.000094  -0.000005   0.000000
    23  H    0.002530   0.000015   0.000084   0.001517   0.000176   0.000000
    24  C   -0.000625   0.000080   0.000000   0.000029   0.000009   0.000000
    25  H    0.001899   0.000023   0.000000   0.000005   0.000000   0.000000
    26  H    0.000188  -0.000231   0.000000  -0.000012  -0.000001   0.000000
    27  H    0.000001  -0.000001   0.000000   0.000002   0.000000   0.000000
    28  C    0.000000   0.000000   0.258279   0.090714   0.014800   0.447311
    29  C   -0.087019   0.049475   0.000000   0.000001   0.000001   0.000000
    30  C    0.394483   0.256466   0.000000   0.000000   0.000000   0.000000
    31  O    7.653804  -0.052596   0.000000   0.000000   0.000000   0.000000
    32  C   -0.052596   5.150367   0.000000   0.000000   0.000000   0.000000
    33  C    0.000000   0.000000   5.056988   0.285979  -0.065484  -0.071468
    34  C    0.000000   0.000000   0.285979   5.228102   0.446744   0.015119
    35  H    0.000000   0.000000  -0.065484   0.446744   0.694007  -0.000237
    36  H    0.000000   0.000000  -0.071468   0.015119  -0.000237   0.700168
    37  H    0.000000   0.000000   0.441393  -0.066757  -0.013515  -0.012760
    38  H    0.000000   0.000000   0.014583  -0.002575   0.000023  -0.013444
    39  C    0.005563  -0.131202   0.000000   0.000000   0.000000   0.000000
    40  C   -0.000109   0.099695   0.000000   0.000000   0.000000   0.000000
    41  C    0.003120   0.285100   0.000000   0.000000   0.000000   0.000000
    42  H    0.000004   0.014429   0.000000   0.000000   0.000000   0.000000
    43  H   -0.000055  -0.072603   0.000000   0.000000   0.000000   0.000000
    44  H   -0.001757   0.448619   0.000000   0.000000   0.000000   0.000000
    45  H   -0.000094  -0.002640   0.000000   0.000000   0.000000   0.000000
              37         38         39         40         41         42
     1  C   -0.000397  -0.000607   0.000061   0.000000   0.000000   0.000000
     2  C    0.016719   0.022200   0.000001   0.000000   0.000000   0.000000
     3  C   -0.001751  -0.081673   0.000000   0.000000   0.000000   0.000000
     4  O    0.000004  -0.001811   0.000000   0.000000   0.000000   0.000000
     5  C    0.000014  -0.000201  -0.000053   0.000000   0.000000   0.000000
     6  C    0.014468   0.448931   0.000000   0.000000   0.000000   0.000000
     7  C    0.000014   0.000004  -0.000343   0.000012  -0.000001   0.000000
     8  C   -0.000013   0.000000  -0.000023   0.000000   0.000000   0.000000
     9  C    0.000000   0.000000  -0.025765  -0.000378   0.000007  -0.000004
    10  C    0.000000   0.000000   0.000232  -0.000001   0.000000   0.000000
    11  C    0.000000   0.000000   0.000253   0.000084  -0.000013   0.000002
    12  F   -0.000012   0.000000   0.000000   0.000000   0.000000   0.000000
    13  F   -0.000007   0.000000   0.000000   0.000000   0.000000   0.000000
    14  F    0.000000   0.000000  -0.000079   0.000000   0.000000   0.000000
    15  F    0.000000   0.000000   0.000000   0.000000   0.000000   0.000000
    16  F    0.000000   0.000000  -0.001251   0.000272   0.000001  -0.000013
    17  F    0.000000   0.000000  -0.000041   0.000002   0.000000   0.000000
    18  C    0.000000   0.000000   0.021161  -0.000561  -0.000016   0.000017
    19  C    0.000000   0.000000  -0.115859   0.016272   0.000209  -0.000405
    20  C    0.000000  -0.000001  -0.000008   0.000000   0.000009   0.000000
    21  H    0.000000   0.000000   0.000002   0.000000  -0.000001   0.000000
    22  H    0.000000   0.000004   0.000007   0.000000  -0.000001   0.000000
    23  H   -0.000001  -0.000003  -0.000019   0.000000  -0.000001   0.000000
    24  C    0.000000   0.000003  -0.000328  -0.000021  -0.000002   0.000000
    25  H    0.000000   0.000003  -0.000238   0.000039  -0.000029   0.000000
    26  H    0.000000   0.000000   0.002213   0.000080  -0.000031   0.000000
    27  H    0.000000   0.000006   0.000013  -0.000001   0.000002   0.000000
    28  C   -0.073871  -0.077437   0.000000   0.000000   0.000000   0.000000
    29  C    0.000000   0.000000   0.278003   0.110925  -0.155883   0.016316
    30  C    0.000000   0.000000   0.041058  -0.160071   0.129495  -0.001749
    31  O    0.000000   0.000000   0.005563  -0.000109   0.003120   0.000004
    32  C    0.000000   0.000000  -0.131202   0.099695   0.285100   0.014429
    33  C    0.441393   0.014583   0.000000   0.000000   0.000000   0.000000
    34  C   -0.066757  -0.002575   0.000000   0.000000   0.000000   0.000000
    35  H   -0.013515   0.000023   0.000000   0.000000   0.000000   0.000000
    36  H   -0.012760  -0.013444   0.000000   0.000000   0.000000   0.000000
    37  H    0.705963  -0.000211   0.000000   0.000000   0.000000   0.000000
    38  H   -0.000211   0.707916   0.000000   0.000000   0.000000   0.000000
    39  C    0.000000   0.000000   5.222153   0.290639   0.089440  -0.066748
    40  C    0.000000   0.000000   0.290639   5.051541   0.258001   0.440975
    41  C    0.000000   0.000000   0.089440   0.258001   5.068428  -0.073442
    42  H    0.000000   0.000000  -0.066748   0.440975  -0.073442   0.706370
    43  H    0.000000   0.000000   0.014845  -0.071252   0.446876  -0.012759
    44  H    0.000000   0.000000  -0.002538   0.014551  -0.077447  -0.000212
    45  H    0.000000   0.000000   0.445191  -0.067073   0.014687  -0.013167
              43         44         45
     1  C    0.000000   0.000000   0.000000
     2  C    0.000000   0.000000   0.000000
     3  C    0.000000   0.000000   0.000000
     4  O    0.000000   0.000000   0.000000
     5  C    0.000000   0.000000   0.000000
     6  C    0.000000   0.000000   0.000000
     7  C    0.000000   0.000000   0.000001
     8  C    0.000000   0.000000   0.000033
     9  C    0.000000   0.000004   0.006519
    10  C    0.000000   0.000000   0.000107
    11  C    0.000000   0.000000  -0.001804
    12  F    0.000000   0.000000   0.000000
    13  F    0.000000   0.000000   0.000000
    14  F    0.000000   0.000000   0.000275
    15  F    0.000000   0.000000   0.000002
    16  F    0.000000   0.000000   0.015439
    17  F    0.000000   0.000000   0.000167
    18  C    0.000006  -0.000165  -0.000477
    19  C    0.000000  -0.000649  -0.023886
    20  C    0.000000   0.000002   0.000000
    21  H    0.000000   0.000005   0.000000
    22  H    0.000000   0.000003   0.000000
    23  H    0.000000   0.000000  -0.000001
    24  C    0.000000  -0.000003  -0.000030
    25  H    0.000000   0.000009  -0.000010
    26  H   -0.000001  -0.000004   0.000283
    27  H    0.000000   0.000000   0.000003
    28  C    0.000000   0.000000   0.000000
    29  C   -0.002319   0.022190  -0.068311
    30  C    0.016640  -0.081384   0.017013
    31  O   -0.000055  -0.001757  -0.000094
    32  C   -0.072603   0.448619  -0.002640
    33  C    0.000000   0.000000   0.000000
    34  C    0.000000   0.000000   0.000000
    35  H    0.000000   0.000000   0.000000
    36  H    0.000000   0.000000   0.000000
    37  H    0.000000   0.000000   0.000000
    38  H    0.000000   0.000000   0.000000
    39  C    0.014845  -0.002538   0.445191
    40  C   -0.071252   0.014551  -0.067073
    41  C    0.446876  -0.077447   0.014687
    42  H   -0.012759  -0.000212  -0.013167
    43  H    0.700350  -0.013448  -0.000247
    44  H   -0.013448   0.707982   0.000024
    45  H   -0.000247   0.000024   0.695050
 Mulliken charges:
               1
     1  C   -0.035643
     2  C    0.068946
     3  C    0.165778
     4  O   -0.181186
     5  C   -0.048752
     6  C   -0.066951
     7  C   -0.067355
     8  C    0.405765
     9  C   -0.095115
    10  C    0.345853
    11  C    0.425543
    12  F   -0.197765
    13  F   -0.194274
    14  F   -0.194406
    15  F   -0.185383
    16  F   -0.185938
    17  F   -0.193834
    18  C   -0.039306
    19  C   -0.077445
    20  C    0.110331
    21  H    0.050086
    22  H    0.043596
    23  H    0.055468
    24  C    0.113912
    25  H    0.045788
    26  H    0.055208
    27  H    0.049365
    28  C    0.011312
    29  C    0.080622
    30  C    0.168991
    31  O   -0.182688
    32  C   -0.068051
    33  C    0.019101
    34  C   -0.065522
    35  H   -0.018182
    36  H   -0.005934
    37  H   -0.009279
    38  H   -0.015712
    39  C   -0.066338
    40  C    0.016381
    41  C    0.011491
    42  H   -0.009613
    43  H   -0.006032
    44  H   -0.015782
    45  H   -0.017052
 Sum of Mulliken charges =   0.00000
 Mulliken charges with hydrogens summed into heavy atoms:
               1
     1  C   -0.035643
     2  C    0.068946
     3  C    0.165778
     4  O   -0.181186
     5  C   -0.048752
     6  C   -0.082663
     7  C   -0.067355
     8  C    0.405765
     9  C   -0.095115
    10  C    0.345853
    11  C    0.425543
    12  F   -0.197765
    13  F   -0.194274
    14  F   -0.194406
    15  F   -0.185383
    16  F   -0.185938
    17  F   -0.193834
    18  C   -0.039306
    19  C   -0.077445
    20  C    0.259482
    24  C    0.264273
    28  C    0.005378
    29  C    0.080622
    30  C    0.168991
    31  O   -0.182688
    32  C   -0.083833
    33  C    0.009822
    34  C   -0.083704
    39  C   -0.083390
    40  C    0.006767
    41  C    0.005459
 Electronic spatial extent (au):  <R**2>=          11211.5060
 Charge=              0.0000 electrons
 Dipole moment (field-independent basis, Debye):
    X=              0.0622    Y=             -4.1619    Z=             -0.1754  Tot=              4.1660
 Quadrupole moment (field-independent basis, Debye-Ang):
   XX=           -161.8845   YY=           -176.8409   ZZ=           -174.2577
   XY=             -0.3411   XZ=             -6.1217   YZ=             -0.4585
 Traceless Quadrupole moment (field-independent basis, Debye-Ang):
   XX=              9.1099   YY=             -5.8465   ZZ=             -3.2633
   XY=             -0.3411   XZ=             -6.1217   YZ=             -0.4585
 Octapole moment (field-independent basis, Debye-Ang**2):
  XXX=             -7.7036  YYY=             52.5536  ZZZ=              3.5567  XYY=             -3.2563
  XXY=             -8.9761  XXZ=             -2.3403  XZZ=              4.7632  YZZ=             21.6127
  YYZ=              0.2812  XYZ=            -11.8242
 Hexadecapole moment (field-independent basis, Debye-Ang**3):
 XXXX=          -8309.0913 YYYY=          -4293.2210 ZZZZ=          -1082.6999 XXXY=            -22.8793
 XXXZ=           -189.6796 YYYX=              3.5738 YYYZ=             -1.0664 ZZZX=             28.7610
 ZZZY=             -5.6346 XXYY=          -2100.2918 XXZZ=          -1769.4563 YYZZ=           -907.7642
 XXYZ=             -3.2943 YYXZ=             27.5296 ZZXY=             -0.3481
 N-N= 3.288174707637D+03 E-N=-1.040000094719D+04  KE= 1.617743321271D+03
 No NMR shielding tensors so no spin-rotation constants.
 Leave Link  601 at Wed Aug 28 23:07:56 2019, MaxMem=   536870912 cpu:         4.5
 (Enter /pbs_home/pkowalski/g09d01/g09/l701.exe)
 Compute integral first derivatives.
 ... and contract with generalized density number  0.
 Leave Link  701 at Wed Aug 28 23:07:56 2019, MaxMem=   536870912 cpu:         4.5
 (Enter /pbs_home/pkowalski/g09d01/g09/l702.exe)
 L702 exits ... SP integral derivatives will be done elsewhere.
 Leave Link  702 at Wed Aug 28 23:07:56 2019, MaxMem=   536870912 cpu:         0.2
 (Enter /pbs_home/pkowalski/g09d01/g09/l703.exe)
 Compute integral first derivatives, UseDBF=F ICtDFT=           0.
 Integral derivatives from FoFJK, PRISM(SPDF).
 Calling FoFJK, ICntrl=      2127 FMM=F ISym2X=0 I1Cent= 0 IOpClX= 0 NMat=1 NMatS=1 NMatT=0.
 FoFJK:  IHMeth= 1 ICntrl=    2127 DoSepK=T KAlg= 0 I1Cent=   0 FoldK=F
 IRaf=         1 NMat=   1 IRICut=       1 DoRegI=T DoRafI=F ISym2E= 0.
 FoFCou: FMM=F IPFlag=           0 FMFlag=      100000 FMFlg1=         800
         NFxFlg=           0 DoJE=F BraDBF=F KetDBF=F FulRan=T
         wScrn=  0.000000 ICntrl=    2527 IOpCl=  0 I1Cent=           0 NGrid=           0
         NMat0=    1 NMatS0=      1 NMatT0=    0 NMatD0=    1 NMtDS0=    0 NMtDT0=    0
 Symmetry not used in FoFCou.
 Leave Link  703 at Wed Aug 28 23:10:29 2019, MaxMem=   536870912 cpu:      1221.1
 (Enter /pbs_home/pkowalski/g09d01/g09/l716.exe)
 Dipole        = 2.44831424D-02-1.63741224D+00-6.90157401D-02
 ***** Axes restored to original set *****
 -------------------------------------------------------------------
 Center     Atomic                   Forces (Hartrees/Bohr)
 Number     Number              X              Y              Z
 -------------------------------------------------------------------
      1        6          -0.004446213   -0.057331293   -0.015041833
      2        6           0.029417426    0.011581953    0.014087182
      3        6          -0.029311123    0.007649895   -0.008489844
      4        8           0.018812466   -0.008821147   -0.000331591
      5        6           0.029403322    0.078971591    0.010992312
      6        6          -0.004012933    0.009892765   -0.000238942
      7        6          -0.022794496   -0.023937929   -0.004082555
      8        6          -0.017520628    0.002063098   -0.020047229
      9        6          -0.009799527   -0.021401819    0.016431010
     10        6           0.031646650    0.031075412   -0.018650535
     11        6           0.009921541   -0.006570867    0.016888055
     12        9           0.011042769   -0.008685406   -0.025598342
     13        9           0.002318346    0.001034052    0.036983992
     14        9          -0.013512948    0.021948445    0.027326104
     15        9          -0.013985648   -0.037923500   -0.003749549
     16        9          -0.026750263    0.010744873    0.006191910
     17        9           0.016647314   -0.011809916   -0.024359812
     18        6           0.057897556    0.043937400   -0.046362550
     19        6          -0.045890826   -0.017319180    0.040342778
     20        6           0.003314945   -0.009106003    0.008893043
     21        1          -0.001779728   -0.003791273   -0.004357576
     22        1           0.000907878    0.006019102    0.002176502
     23        1           0.002920305   -0.008809777    0.002008102
     24        6          -0.011464948   -0.002774025   -0.006612589
     25        1           0.005336813    0.001626465   -0.004137120
     26        1          -0.009223699   -0.000586372    0.001936197
     27        1          -0.002794359   -0.000788713    0.005496998
     28        6           0.016979182   -0.009293775    0.005319101
     29        6          -0.004688211    0.026786923   -0.021723791
     30        6           0.018379274   -0.022311921    0.010569035
     31        8          -0.014230277    0.012873298   -0.001856454
     32        6           0.010116138   -0.001465430   -0.002998982
     33        6           0.014781006   -0.014188098    0.004347179
     34        6          -0.027164815   -0.001288955   -0.007966940
     35        1           0.006758690    0.005827737    0.002774830
     36        1          -0.006103857    0.000032089   -0.002166111
     37        1          -0.001978248    0.006186082   -0.000643415
     38        1          -0.003137327   -0.005656452   -0.001188692
     39        6           0.011172995   -0.024264298    0.012724368
     40        6          -0.018845985    0.008871610   -0.000969728
     41        6          -0.015464593    0.012021610   -0.004142893
     42        1           0.006295231   -0.000422404   -0.001777575
     43        1           0.002786688   -0.004927885    0.003199005
     44        1          -0.003543174   -0.003771770    0.004053981
     45        1           0.001587295    0.008103807   -0.005247036
 -------------------------------------------------------------------
 Cartesian Forces:  Max     0.078971591 RMS     0.018185656
 Leave Link  716 at Wed Aug 28 23:10:30 2019, MaxMem=   536870912 cpu:         0.3
 (Enter /pbs_home/pkowalski/g09d01/g09/l103.exe)

 GradGradGradGradGradGradGradGradGradGradGradGradGradGradGradGradGradGrad
 Berny optimization.
 FormGI is forming the generalized inverse of G from B-inverse, IUseBI=4.
 GSVD:  received Info=                   1 from GESDD.
 Internal  Forces:  Max     0.069372522 RMS     0.009952105
 Search for a local minimum.
 Step number   1 out of a maximum of  270
 All quantities printed in internal units (Hartrees-Bohrs-Radians)
 RMS Force = .99521D-02 SwitMx=.10000D-02 MixMth= 1
 Mixed Optimization -- RFO/linear search
 Second derivative matrix not updated -- first step.
 ITU=  0
     Eigenvalues ---    0.00757   0.00807   0.00827   0.00832   0.00880
     Eigenvalues ---    0.01044   0.01070   0.01094   0.01164   0.01166
     Eigenvalues ---    0.01168   0.01490   0.01504   0.01550   0.01860
     Eigenvalues ---    0.01868   0.02002   0.02003   0.02018   0.02018
     Eigenvalues ---    0.02022   0.02022   0.02064   0.02067   0.02092
     Eigenvalues ---    0.02094   0.02113   0.02113   0.02213   0.02216
     Eigenvalues ---    0.02269   0.02273   0.05064   0.05254   0.07182
     Eigenvalues ---    0.07232   0.07606   0.07640   0.07909   0.08212
     Eigenvalues ---    0.09351   0.09951   0.10355   0.11034   0.11915
     Eigenvalues ---    0.11963   0.13769   0.15997   0.15999   0.16000
     Eigenvalues ---    0.16000   0.16000   0.16000   0.16000   0.16000
     Eigenvalues ---    0.16000   0.16000   0.16000   0.16000   0.16000
     Eigenvalues ---    0.16000   0.16741   0.22000   0.22000   0.22606
     Eigenvalues ---    0.22608   0.23868   0.24239   0.24403   0.24510
     Eigenvalues ---    0.24522   0.24826   0.24836   0.24916   0.24917
     Eigenvalues ---    0.24925   0.24959   0.24963   0.24984   0.24991
     Eigenvalues ---    0.29137   0.29528   0.30296   0.31648   0.32646
     Eigenvalues ---    0.32649   0.32650   0.32657   0.32704   0.32867
     Eigenvalues ---    0.32904   0.33123   0.33254   0.33269   0.33301
     Eigenvalues ---    0.33514   0.35515   0.35659   0.35719   0.35720
     Eigenvalues ---    0.35734   0.35734   0.35735   0.35736   0.36519
     Eigenvalues ---    0.36540   0.40554   0.40563   0.41479   0.41489
     Eigenvalues ---    0.44693   0.44701   0.45402   0.45404   0.45585
     Eigenvalues ---    0.45585   0.46370   0.46371   0.47342   0.48081
     Eigenvalues ---    0.48168   0.48225   0.48384   0.49443   0.50529
     Eigenvalues ---    0.52467   0.52486   0.54129   0.54232
 RFO step:  Lambda=-6.81667841D-02 EMin= 7.57461127D-03
 Linear search not attempted -- first point.
 Maximum step size (   0.300) exceeded in Quadratic search.
    -- Step size scaled by   0.758
 Iteration  1 RMS(Cart)=  0.10973050 RMS(Int)=  0.00212696
 Iteration  2 RMS(Cart)=  0.00575192 RMS(Int)=  0.00007830
 Iteration  3 RMS(Cart)=  0.00000865 RMS(Int)=  0.00007823
 Iteration  4 RMS(Cart)=  0.00000000 RMS(Int)=  0.00007823
 ITry= 1 IFail=0 DXMaxC= 5.05D-01 DCOld= 1.00D+10 DXMaxT= 3.00D-01 DXLimC= 3.00D+00 Rises=F
 Variable       Old X    -DE/DX   Delta X   Delta X   Delta X     New X
                                 (Linear)    (Quad)   (Total)
    R1        2.76294  -0.00470   0.00000  -0.00855  -0.00851   2.75444
    R2        2.79698  -0.06878   0.00000  -0.13046  -0.13050   2.66648
    R3        2.82875  -0.02777   0.00000  -0.05328  -0.05328   2.77547
    R4        2.60849   0.00694   0.00000   0.01377   0.01383   2.62231
    R5        2.64437   0.00078   0.00000   0.00178   0.00179   2.64616
    R6        2.54110   0.00484   0.00000   0.00786   0.00785   2.54895
    R7        2.63385  -0.00551   0.00000  -0.00706  -0.00707   2.62678
    R8        2.55209  -0.00449   0.00000  -0.00691  -0.00696   2.54513
    R9        2.82521  -0.01061   0.00000  -0.02026  -0.02026   2.80495
   R10        2.65160  -0.01404   0.00000  -0.02116  -0.02117   2.63043
   R11        2.04497   0.00653   0.00000   0.01163   0.01163   2.05660
   R12        2.84125   0.00350   0.00000   0.00655   0.00653   2.84777
   R13        2.56736   0.00974   0.00000   0.01279   0.01273   2.58009
   R14        2.86386   0.00367   0.00000   0.00725   0.00726   2.87112
   R15        2.61853  -0.02634   0.00000  -0.03638  -0.03638   2.58215
   R16        2.61700  -0.03567   0.00000  -0.04914  -0.04914   2.56786
   R17        2.85184   0.00100   0.00000   0.00269   0.00267   2.85451
   R18        2.81826  -0.02194   0.00000  -0.04147  -0.04147   2.77679
   R19        2.87171   0.00088   0.00000   0.00079   0.00088   2.87258
   R20        2.62647  -0.03717   0.00000  -0.05205  -0.05205   2.57442
   R21        2.61532  -0.04057   0.00000  -0.05573  -0.05573   2.55958
   R22        2.60431  -0.02849   0.00000  -0.03840  -0.03840   2.56591
   R23        2.61761  -0.02977   0.00000  -0.04105  -0.04105   2.57656
   R24        2.79196  -0.06937   0.00000  -0.13066  -0.13069   2.66128
   R25        2.82586  -0.01082   0.00000  -0.02068  -0.02068   2.80519
   R26        2.55192  -0.00394   0.00000  -0.00627  -0.00631   2.54561
   R27        2.76053  -0.00478   0.00000  -0.00867  -0.00864   2.75190
   R28        2.09658  -0.00467   0.00000  -0.00898  -0.00898   2.08760
   R29        2.09678  -0.00515   0.00000  -0.00989  -0.00989   2.08689
   R30        2.08836  -0.00877   0.00000  -0.01664  -0.01664   2.07172
   R31        2.09671  -0.00533   0.00000  -0.01024  -0.01024   2.08646
   R32        2.08581  -0.00847   0.00000  -0.01603  -0.01603   2.06978
   R33        2.09673  -0.00447   0.00000  -0.00859  -0.00859   2.08814
   R34        2.66033  -0.00039   0.00000  -0.00198  -0.00199   2.65834
   R35        2.04500   0.00641   0.00000   0.01142   0.01142   2.05643
   R36        2.60988   0.00722   0.00000   0.01427   0.01431   2.62419
   R37        2.64356   0.00090   0.00000   0.00196   0.00197   2.64553
   R38        2.54251   0.00399   0.00000   0.00689   0.00689   2.54940
   R39        2.63371  -0.00533   0.00000  -0.00681  -0.00681   2.62690
   R40        2.65156  -0.01391   0.00000  -0.02098  -0.02099   2.63057
   R41        2.04499   0.00653   0.00000   0.01163   0.01163   2.05662
   R42        2.65484  -0.01341   0.00000  -0.02044  -0.02043   2.63441
   R43        2.04521   0.00651   0.00000   0.01161   0.01161   2.05682
   R44        2.03278   0.00905   0.00000   0.01584   0.01584   2.04862
   R45        2.65501  -0.01323   0.00000  -0.02019  -0.02018   2.63484
   R46        2.03246   0.00911   0.00000   0.01593   0.01593   2.04838
   R47        2.66041  -0.00036   0.00000  -0.00194  -0.00194   2.65847
   R48        2.04523   0.00654   0.00000   0.01167   0.01167   2.05689
   R49        2.04499   0.00643   0.00000   0.01146   0.01146   2.05645
    A1        1.79097   0.01338   0.00000   0.02666   0.02667   1.81764
    A2        2.23687  -0.00802   0.00000  -0.01650  -0.01651   2.22036
    A3        2.25442  -0.00538   0.00000  -0.01028  -0.01028   2.24414
    A4        1.85817  -0.00474   0.00000  -0.00830  -0.00822   1.84995
    A5        2.31605   0.01407   0.00000   0.02857   0.02851   2.34456
    A6        2.10869  -0.00933   0.00000  -0.02030  -0.02032   2.08837
    A7        1.96712  -0.01794   0.00000  -0.03614  -0.03611   1.93101
    A8        2.12244   0.01034   0.00000   0.02489   0.02488   2.14732
    A9        2.19362   0.00760   0.00000   0.01125   0.01123   2.20485
   A10        1.88594   0.00120   0.00000   0.00575   0.00565   1.89160
   A11        1.91957   0.00820   0.00000   0.01276   0.01268   1.93225
   A12        2.24772   0.01307   0.00000   0.03443   0.03445   2.28217
   A13        2.11060  -0.02132   0.00000  -0.04793  -0.04788   2.06272
   A14        2.06631  -0.00831   0.00000  -0.02028  -0.02029   2.04602
   A15        2.10849   0.00333   0.00000   0.00740   0.00740   2.11589
   A16        2.10838   0.00498   0.00000   0.01288   0.01289   2.12127
   A17        2.14960  -0.01778   0.00000  -0.04200  -0.04205   2.10755
   A18        2.22237   0.01921   0.00000   0.04632   0.04633   2.26870
   A19        1.90902  -0.00140   0.00000  -0.00350  -0.00353   1.90548
   A20        1.77097   0.00207   0.00000   0.01211   0.01202   1.78300
   A21        1.90934   0.00399   0.00000   0.01789   0.01789   1.92723
   A22        1.98406   0.00189   0.00000   0.00997   0.00982   1.99388
   A23        1.92351   0.00000   0.00000  -0.00158  -0.00194   1.92156
   A24        1.93327   0.00118   0.00000   0.00470   0.00463   1.93791
   A25        1.93625  -0.00813   0.00000  -0.03829  -0.03828   1.89797
   A26        1.91969  -0.00233   0.00000  -0.00542  -0.00543   1.91426
   A27        2.20091   0.01830   0.00000   0.04489   0.04489   2.24581
   A28        2.14765  -0.01609   0.00000  -0.03958  -0.03954   2.10811
   A29        1.79718  -0.00116   0.00000  -0.00728  -0.00734   1.78984
   A30        1.88948  -0.00013   0.00000   0.00076   0.00083   1.89031
   A31        1.98838   0.00205   0.00000   0.00886   0.00883   1.99721
   A32        1.89171   0.00013   0.00000   0.00084   0.00090   1.89260
   A33        1.98692   0.00171   0.00000   0.00842   0.00840   1.99532
   A34        1.90456  -0.00257   0.00000  -0.01152  -0.01152   1.89303
   A35        1.77178   0.00461   0.00000   0.01863   0.01850   1.79028
   A36        2.01917  -0.00091   0.00000   0.00203   0.00166   2.02083
   A37        1.89461   0.00382   0.00000   0.01561   0.01583   1.91043
   A38        1.91457   0.00303   0.00000   0.01460   0.01443   1.92901
   A39        1.94927  -0.00459   0.00000  -0.01937  -0.01955   1.92972
   A40        1.91157  -0.00550   0.00000  -0.02909  -0.02908   1.88249
   A41        2.23927   0.01213   0.00000   0.03246   0.03248   2.27176
   A42        1.92029   0.00887   0.00000   0.01417   0.01411   1.93440
   A43        2.12025  -0.02101   0.00000  -0.04680  -0.04677   2.07348
   A44        2.22275  -0.00772   0.00000  -0.01581  -0.01581   2.20694
   A45        2.26293  -0.00511   0.00000  -0.00943  -0.00943   2.25350
   A46        1.79492   0.01279   0.00000   0.02502   0.02502   1.81994
   A47        1.90049   0.00216   0.00000   0.00821   0.00819   1.90869
   A48        1.91345   0.00575   0.00000   0.01828   0.01827   1.93173
   A49        1.95671  -0.00591   0.00000  -0.01989  -0.01983   1.93688
   A50        1.90303  -0.00360   0.00000  -0.01151  -0.01160   1.89144
   A51        1.87219   0.00274   0.00000   0.01067   0.01072   1.88290
   A52        1.91685  -0.00122   0.00000  -0.00594  -0.00587   1.91098
   A53        1.91786   0.00618   0.00000   0.01915   0.01916   1.93701
   A54        1.95789  -0.00524   0.00000  -0.01754  -0.01749   1.94040
   A55        1.89676   0.00095   0.00000   0.00464   0.00463   1.90139
   A56        1.92920  -0.00228   0.00000  -0.01019  -0.01012   1.91908
   A57        1.90072  -0.00338   0.00000  -0.01105  -0.01111   1.88961
   A58        1.85954   0.00368   0.00000   0.01489   0.01493   1.87446
   A59        2.09934   0.00364   0.00000   0.00728   0.00728   2.10661
   A60        2.09161  -0.00275   0.00000  -0.00673  -0.00673   2.08488
   A61        2.09224  -0.00089   0.00000  -0.00055  -0.00055   2.09169
   A62        1.85609  -0.00446   0.00000  -0.00767  -0.00761   1.84848
   A63        2.31742   0.01398   0.00000   0.02834   0.02829   2.34571
   A64        2.10885  -0.00953   0.00000  -0.02082  -0.02083   2.08801
   A65        1.96771  -0.01784   0.00000  -0.03587  -0.03583   1.93188
   A66        2.12208   0.01031   0.00000   0.02484   0.02482   2.14690
   A67        2.19339   0.00753   0.00000   0.01104   0.01101   2.20440
   A68        1.88516   0.00062   0.00000   0.00423   0.00418   1.88934
   A69        2.06627  -0.00822   0.00000  -0.02002  -0.02003   2.04624
   A70        2.10850   0.00329   0.00000   0.00730   0.00731   2.11580
   A71        2.10842   0.00492   0.00000   0.01272   0.01272   2.12114
   A72        2.10261   0.00549   0.00000   0.01199   0.01200   2.11461
   A73        2.09009  -0.00234   0.00000  -0.00466  -0.00466   2.08543
   A74        2.09048  -0.00315   0.00000  -0.00733  -0.00734   2.08314
   A75        2.06697  -0.00183   0.00000  -0.00359  -0.00356   2.06341
   A76        2.13500  -0.00143   0.00000  -0.00599  -0.00601   2.12899
   A77        2.08122   0.00326   0.00000   0.00958   0.00957   2.09079
   A78        2.06667  -0.00157   0.00000  -0.00288  -0.00286   2.06382
   A79        2.13590  -0.00254   0.00000  -0.00961  -0.00962   2.12628
   A80        2.08046   0.00412   0.00000   0.01256   0.01254   2.09300
   A81        2.10282   0.00536   0.00000   0.01161   0.01162   2.11444
   A82        2.09047  -0.00305   0.00000  -0.00703  -0.00703   2.08343
   A83        2.08987  -0.00231   0.00000  -0.00457  -0.00458   2.08529
   A84        2.09937   0.00365   0.00000   0.00729   0.00728   2.10665
   A85        2.09153  -0.00276   0.00000  -0.00676  -0.00675   2.08477
   A86        2.09224  -0.00089   0.00000  -0.00052  -0.00051   2.09172
    D1        0.05503  -0.00034   0.00000  -0.00376  -0.00378   0.05126
    D2       -3.11231  -0.00054   0.00000  -0.00585  -0.00589  -3.11820
    D3       -3.12952  -0.00090   0.00000  -0.00674  -0.00678  -3.13629
    D4       -0.01368  -0.00109   0.00000  -0.00883  -0.00889  -0.02257
    D5       -0.07395   0.00076   0.00000   0.00799   0.00799  -0.06596
    D6        2.95630  -0.00127   0.00000  -0.00321  -0.00334   2.95296
    D7        3.11120   0.00140   0.00000   0.01120   0.01124   3.12245
    D8       -0.14173  -0.00062   0.00000   0.00001  -0.00009  -0.14182
    D9       -0.44419  -0.00647   0.00000  -0.06873  -0.06878  -0.51297
   D10        2.61838  -0.00592   0.00000  -0.05450  -0.05448   2.56390
   D11        2.64333  -0.00677   0.00000  -0.07170  -0.07172   2.57160
   D12       -0.57730  -0.00622   0.00000  -0.05748  -0.05742  -0.63472
   D13       -0.02080   0.00041   0.00000  -0.00026  -0.00026  -0.02105
   D14        3.12584   0.00039   0.00000   0.00023   0.00021   3.12605
   D15       -3.14035   0.00016   0.00000   0.00068   0.00064  -3.13971
   D16        0.00628   0.00014   0.00000   0.00117   0.00111   0.00739
   D17       -3.12038  -0.00015   0.00000  -0.00030  -0.00024  -3.12063
   D18        0.01789  -0.00009   0.00000   0.00002   0.00005   0.01794
   D19       -0.00755  -0.00024   0.00000  -0.00235  -0.00231  -0.00986
   D20        3.13072  -0.00018   0.00000  -0.00204  -0.00202   3.12871
   D21       -0.02752   0.00125   0.00000   0.00761   0.00742  -0.02010
   D22        3.10879   0.00127   0.00000   0.00714   0.00697   3.11576
   D23       -0.00152   0.00007   0.00000   0.00080   0.00084  -0.00068
   D24        3.13891  -0.00008   0.00000  -0.00063  -0.00061   3.13830
   D25       -3.13738   0.00012   0.00000   0.00148   0.00151  -3.13587
   D26        0.00304  -0.00002   0.00000   0.00005   0.00006   0.00310
   D27        0.06445  -0.00090   0.00000  -0.00902  -0.00906   0.05539
   D28       -2.97600  -0.00142   0.00000  -0.00458  -0.00485  -2.98085
   D29        2.10688  -0.00134   0.00000  -0.00734  -0.00739   2.09949
   D30       -0.04661   0.00078   0.00000   0.00417   0.00418  -0.04242
   D31       -2.09809  -0.00125   0.00000  -0.00672  -0.00668  -2.10477
   D32       -1.15674  -0.00163   0.00000  -0.01553  -0.01558  -1.17232
   D33        2.97296   0.00050   0.00000  -0.00402  -0.00401   2.96895
   D34        0.92148  -0.00154   0.00000  -0.01491  -0.01487   0.90660
   D35       -0.00174  -0.00018   0.00000  -0.00153  -0.00154  -0.00328
   D36        3.14136  -0.00019   0.00000  -0.00173  -0.00174   3.13962
   D37        3.14102  -0.00003   0.00000  -0.00009  -0.00008   3.14094
   D38        0.00094  -0.00005   0.00000  -0.00029  -0.00028   0.00066
   D39       -2.76182   0.00180   0.00000   0.01512   0.01478  -2.74705
   D40        1.48924  -0.00083   0.00000   0.00374   0.00339   1.49264
   D41       -0.68575   0.00537   0.00000   0.03287   0.03272  -0.65304
   D42        0.44637   0.00033   0.00000   0.00071   0.00068   0.44704
   D43       -1.58575  -0.00230   0.00000  -0.01068  -0.01071  -1.59646
   D44        2.52243   0.00390   0.00000   0.01846   0.01862   2.54105
   D45       -3.13014  -0.00197   0.00000  -0.02451  -0.02489   3.12815
   D46       -0.16989  -0.00475   0.00000  -0.03037  -0.03065  -0.20054
   D47       -0.05867  -0.00227   0.00000  -0.01374  -0.01366  -0.07232
   D48        2.90159  -0.00504   0.00000  -0.01960  -0.01942   2.88216
   D49       -0.64572   0.00186   0.00000   0.01596   0.01590  -0.62981
   D50        1.35505   0.00141   0.00000   0.01380   0.01381   1.36886
   D51       -2.80606  -0.00062   0.00000   0.00548   0.00550  -2.80056
   D52        1.37601   0.00746   0.00000   0.04185   0.04175   1.41776
   D53       -2.90641   0.00701   0.00000   0.03969   0.03966  -2.86675
   D54       -0.78434   0.00498   0.00000   0.03137   0.03135  -0.75298
   D55       -2.75775  -0.00206   0.00000  -0.00469  -0.00478  -2.76254
   D56       -0.75699  -0.00251   0.00000  -0.00685  -0.00687  -0.76386
   D57        1.36509  -0.00454   0.00000  -0.01517  -0.01519   1.34990
   D58       -0.35255   0.00278   0.00000   0.02021   0.02031  -0.33225
   D59       -2.42367  -0.00350   0.00000  -0.01082  -0.01073  -2.43440
   D60        1.70317   0.00138   0.00000   0.01374   0.01397   1.71714
   D61        2.96377   0.00125   0.00000   0.01553   0.01543   2.97920
   D62        0.89265  -0.00503   0.00000  -0.01551  -0.01561   0.87705
   D63       -1.26369  -0.00015   0.00000   0.00905   0.00909  -1.25460
   D64       -0.73681  -0.00496   0.00000  -0.05508  -0.05506  -0.79186
   D65        2.49554  -0.00497   0.00000  -0.05237  -0.05236   2.44318
   D66        2.20118  -0.00611   0.00000  -0.05676  -0.05677   2.14441
   D67       -0.84966  -0.00611   0.00000  -0.05405  -0.05407  -0.90373
   D68        0.61156  -0.00245   0.00000  -0.02203  -0.02205   0.58951
   D69        2.75618   0.00050   0.00000  -0.00236  -0.00220   2.75398
   D70       -1.40424  -0.00743   0.00000  -0.04201  -0.04186  -1.44610
   D71       -1.38759  -0.00181   0.00000  -0.01980  -0.01990  -1.40749
   D72        0.75702   0.00115   0.00000  -0.00013  -0.00005   0.75698
   D73        2.87979  -0.00679   0.00000  -0.03978  -0.03971   2.84008
   D74        2.77287   0.00026   0.00000  -0.01125  -0.01137   2.76150
   D75       -1.36570   0.00321   0.00000   0.00842   0.00849  -1.35721
   D76        0.75707  -0.00472   0.00000  -0.03124  -0.03118   0.72589
   D77       -0.04970  -0.00117   0.00000  -0.00596  -0.00597  -0.05566
   D78        3.02027  -0.00168   0.00000  -0.00907  -0.00912   3.01115
   D79       -3.10298   0.00002   0.00000  -0.00099  -0.00099  -3.10397
   D80       -0.03302  -0.00049   0.00000  -0.00410  -0.00414  -0.03716
   D81       -2.09001  -0.00115   0.00000  -0.00775  -0.00769  -2.09770
   D82        2.11250  -0.00147   0.00000  -0.00950  -0.00956   2.10294
   D83       -0.02120   0.00004   0.00000  -0.00134  -0.00132  -0.02252
   D84        0.95427  -0.00090   0.00000  -0.00993  -0.00989   0.94438
   D85       -1.12641  -0.00122   0.00000  -0.01168  -0.01175  -1.13816
   D86        3.02308   0.00029   0.00000  -0.00351  -0.00351   3.01956
   D87        0.03001   0.00020   0.00000   0.00105   0.00103   0.03104
   D88       -3.03034  -0.00053   0.00000   0.00121   0.00111  -3.02922
   D89        3.09093  -0.00007   0.00000   0.00203   0.00205   3.09299
   D90       -0.09556  -0.00070   0.00000  -0.00287  -0.00290  -0.09847
   D91        0.02329   0.00058   0.00000   0.00555   0.00563   0.02892
   D92        3.11999  -0.00005   0.00000   0.00065   0.00067   3.12066
   D93        0.00030   0.00004   0.00000   0.00024   0.00024   0.00054
   D94       -3.13813   0.00003   0.00000   0.00017   0.00019  -3.13795
   D95        3.14038   0.00006   0.00000   0.00043   0.00043   3.14081
   D96        0.00194   0.00004   0.00000   0.00036   0.00038   0.00232
   D97       -0.00705  -0.00030   0.00000  -0.00505  -0.00493  -0.01198
   D98        3.12909  -0.00007   0.00000  -0.00368  -0.00359   3.12550
   D99       -3.11027  -0.00048   0.00000  -0.00235  -0.00233  -3.11259
   D100       0.02587  -0.00025   0.00000  -0.00097  -0.00099   0.02488
   D101      -3.11752   0.00073   0.00000   0.00557   0.00559  -3.11193
   D102       0.00527   0.00121   0.00000   0.00991   0.00990   0.01517
   D103      -0.02611   0.00025   0.00000   0.00060   0.00060  -0.02551
   D104       3.09668   0.00073   0.00000   0.00494   0.00491   3.10159
   D105      -0.01448   0.00051   0.00000   0.00337   0.00337  -0.01111
   D106       3.13283   0.00026   0.00000   0.00189   0.00194   3.13477
   D107      -0.00815   0.00016   0.00000   0.00098   0.00100  -0.00715
   D108       3.13750  -0.00007   0.00000  -0.00065  -0.00064   3.13686
   D109       3.12725   0.00035   0.00000   0.00240   0.00241   3.12966
   D110      -0.01028   0.00012   0.00000   0.00076   0.00077  -0.00951
   D111      -0.00839  -0.00011   0.00000  -0.00067  -0.00067  -0.00906
   D112      -3.13928  -0.00027   0.00000  -0.00218  -0.00218  -3.14146
   D113       3.12915   0.00012   0.00000   0.00095   0.00096   3.13011
   D114      -0.00174  -0.00004   0.00000  -0.00056  -0.00056  -0.00230
   D115       0.00429   0.00021   0.00000   0.00178   0.00180   0.00609
   D116      -3.13409   0.00015   0.00000   0.00150   0.00154  -3.13255
   D117      -3.14046   0.00023   0.00000   0.00186   0.00186  -3.13860
   D118       0.00435   0.00018   0.00000   0.00158   0.00160   0.00595
   D119       0.00959   0.00010   0.00000   0.00036   0.00036   0.00996
   D120      -3.13999   0.00023   0.00000   0.00187   0.00187  -3.13812
   D121      -3.11381  -0.00029   0.00000  -0.00360  -0.00362  -3.11743
   D122       0.01979  -0.00017   0.00000  -0.00209  -0.00211   0.01768
   D123       0.00752   0.00000   0.00000   0.00007   0.00006   0.00758
   D124       3.13840   0.00016   0.00000   0.00154   0.00154   3.13994
   D125      -3.12608  -0.00012   0.00000  -0.00143  -0.00145  -3.12753
   D126       0.00480   0.00004   0.00000   0.00004   0.00004   0.00484
         Item               Value     Threshold  Converged?
 Maximum Force            0.069373     0.000450     NO 
 RMS     Force            0.009952     0.000300     NO 
 Maximum Displacement     0.505481     0.001800     NO 
 RMS     Displacement     0.108145     0.001200     NO 
 Predicted change in Energy=-3.670224D-02
 Lowest energy point so far.  Saving SCF results.
 GradGradGradGradGradGradGradGradGradGradGradGradGradGradGradGradGradGrad

 Leave Link  103 at Wed Aug 28 23:10:30 2019, MaxMem=   536870912 cpu:         1.4
 (Enter /pbs_home/pkowalski/g09d01/g09/l202.exe)
                          Input orientation:                          
 ---------------------------------------------------------------------
 Center     Atomic      Atomic             Coordinates (Angstroms)
 Number     Number       Type             X           Y           Z
 ---------------------------------------------------------------------
      1          6           0       -1.835809   -0.280038   -0.679374
      2          6           0       -3.104766    0.316054   -1.078091
      3          6           0       -3.919666   -0.739856   -1.460997
      4          8           0       -3.259487   -1.911568   -1.357831
      5          6           0       -2.006009   -1.657069   -0.935981
      6          6           0       -5.229814   -0.568065   -1.892488
      7          6           0       -0.641872    0.419067   -0.186533
      8          6           0       -0.338895    1.828952   -0.624036
      9          6           0        0.296472    0.019781    0.721316
     10          6           0        1.158789    1.922882   -0.386364
     11          6           0        1.345551    1.095649    0.875193
     12          9           0       -0.997301    2.726113    0.168860
     13          9           0       -0.643812    2.087814   -1.922688
     14          9           0        1.795303    1.292828   -1.412915
     15          9           0        1.633908    3.188290   -0.299170
     16          9           0        2.627954    0.660393    0.973553
     17          9           0        1.071349    1.842390    1.982532
     18          6           0       -0.828581   -1.527204    2.436640
     19          6           0        0.259153   -1.130459    1.634955
     20          6           0       -2.157215   -0.893792    2.629220
     21          1           0       -2.289375   -0.636961    3.695502
     22          1           0       -2.965680   -1.586249    2.335200
     23          1           0       -2.238737    0.031804    2.047401
     24          6           0       -1.023610   -2.769720   -0.945509
     25          1           0       -1.294211   -3.542421   -0.204722
     26          1           0       -0.009711   -2.404013   -0.750817
     27          1           0       -1.019896   -3.236369   -1.947126
     28          6           0       -5.721905    0.733417   -1.931836
     29          6           0        1.330323   -2.044957    2.004988
     30          6           0        0.784868   -2.909868    2.944556
     31          8           0       -0.504718   -2.597299    3.188058
     32          6           0        1.504230   -3.947364    3.526345
     33          6           0       -4.914976    1.818377   -1.543723
     34          6           0       -3.604229    1.623832   -1.110680
     35          1           0       -3.004744    2.475116   -0.808735
     36          1           0       -6.742509    0.909748   -2.265729
     37          1           0       -5.321008    2.827612   -1.579019
     38          1           0       -5.842224   -1.417442   -2.189003
     39          6           0        2.654477   -2.222857    1.586852
     40          6           0        3.394256   -3.256472    2.159935
     41          6           0        2.827135   -4.109199    3.124464
     42          1           0        4.426613   -3.409226    1.850659
     43          1           0        3.423472   -4.910243    3.556840
     44          1           0        1.048729   -4.605750    4.263554
     45          1           0        3.104334   -1.591704    0.829065
 ---------------------------------------------------------------------
                    Distance matrix (angstroms):
                    1          2          3          4          5
     1  C    0.000000
     2  C    1.457585   0.000000
     3  C    2.272626   1.387669   0.000000
     4  O    2.269153   2.250444   1.348848   0.000000
     5  C    1.411039   2.262892   2.186093   1.346824   0.000000
     6  C    3.615782   2.441462   1.390031   2.443982   3.534651
     7  C    1.468715   2.621323   3.702876   3.695363   2.594780
     8  C    2.586822   3.185132   4.485666   4.802062   3.876715
     9  C    2.568744   3.859283   4.807843   4.549484   3.295433
    10  C    3.729118   4.608501   5.834013   5.930255   4.809789
    11  C    3.798716   4.922236   6.045607   5.936003   4.700081
    12  F    3.234121   3.435794   4.817633   5.381112   4.631463
    13  F    2.928039   3.147820   4.352023   4.812056   4.105280
    14  F    4.024545   5.007681   6.065887   5.985156   4.835218
    15  F    4.920649   5.595667   6.900895   7.146652   6.093606
    16  F    4.851985   6.098516   7.124539   6.834640   5.521826
    17  F    4.476830   5.397875   6.590608   6.633730   5.498552
    18  C    3.504208   4.575146   5.036496   4.522726   3.574601
    19  C    3.235460   4.557299   5.215364   4.684841   3.466698
    20  C    3.380353   4.013196   4.456434   4.259982   3.649125
    21  H    4.412783   4.935615   5.409058   5.301124   4.750952
    22  H    3.474256   3.910072   4.004695   3.718956   3.409782
    23  H    2.773967   3.255688   3.966086   4.051448   3.436135
    24  C    2.632302   3.724351   3.573963   2.430140   1.484315
    25  H    3.340923   4.350714   4.040496   2.802079   2.143816
    26  H    2.801966   4.133430   4.308309   3.342456   2.139490
    27  H    3.318555   4.209705   3.857144   2.667983   2.118731
    28  C    4.206839   2.784329   2.374929   3.659089   4.529242
    29  C    4.510557   5.894894   6.424852   5.691459   4.464400
    30  C    5.188142   6.458910   6.800771   5.988651   4.941363
    31  O    4.700907   5.783417   6.060171   5.359486   4.488385
    32  C    6.503323   7.785912   8.036189   7.119877   6.122057
    33  C    3.825142   2.398050   2.746278   4.085057   4.572763
    34  C    2.634019   1.400288   2.410237   3.560756   3.653647
    35  H    2.995666   2.178096   3.405668   4.428250   4.253071
    36  H    5.292241   3.872483   3.367080   4.573352   5.548983
    37  H    4.755362   3.386824   3.834647   5.172874   5.613830
    38  H    4.429902   3.425319   2.164566   2.757814   4.042775
    39  C    5.391938   6.834975   7.396488   6.613852   5.329628
    40  C    6.653902   8.092283   8.540372   7.645636   6.426947
    41  C    7.132650   8.510686   8.825998   7.871945   6.771959
    42  H    7.443844   8.898144   9.367656   8.462477   7.225929
    43  H    8.188060   9.561101   9.823058   8.820883   7.761948
    44  H    7.173903   8.367130   8.508852   7.577553   6.712772
    45  H    5.329247   6.769765   7.436841   6.736694   5.406965
                    6          7          8          9         10
     6  C    0.000000
     7  C    4.993388   0.000000
     8  C    5.592472   1.506977   0.000000
     9  C    6.141447   1.365323   2.342384   0.000000
    10  C    7.020504   2.354522   1.519332   2.364813   0.000000
    11  C    7.325533   2.352631   2.371240   1.510542   1.520106
    12  F    5.745862   2.361164   1.366413   3.050130   2.366893
    13  F    5.299625   2.408103   1.358853   3.485922   2.374208
    14  F    7.283213   2.864838   2.337640   2.902083   1.362323
    15  F    7.984958   3.586148   2.417704   3.587419   1.354474
    16  F    8.453864   3.477901   3.566513   2.431011   2.366791
    17  F    7.780150   3.108990   2.963642   2.347979   2.371876
    18  C    6.247572   3.271676   4.568513   2.569288   4.880787
    19  C    6.548886   2.555522   3.770784   1.469415   3.770672
    20  C    5.476569   3.456635   4.615550   3.239644   5.293702
    21  H    6.314789   4.347373   5.342613   3.995459   5.924885
    22  H    4.902688   3.972469   5.226918   3.978139   6.060706
    23  H    4.982882   2.773158   3.738411   2.861106   4.587218
    24  C    4.841096   3.300020   4.660468   3.507455   5.205384
    25  H    5.213858   4.014880   5.471755   4.009626   5.993308
    26  H    5.650098   2.947512   4.247638   2.852315   4.496692
    27  H    4.984601   4.074899   5.279375   4.410887   5.813821
    28  C    1.391962   5.380672   5.646887   6.615841   7.151731
    29  C    7.772190   3.842360   4.970435   2.641932   4.635917
    30  C    8.065819   4.787600   6.037724   3.710009   5.881354
    31  O    7.228850   4.528260   5.843908   3.684539   5.997982
    32  C    9.280667   6.120207   7.347694   5.006507   7.063173
    33  C    2.432255   4.696749   4.667596   5.960246   6.183932
    34  C    2.838690   3.328823   3.307764   4.598332   4.827049
    35  H    3.922551   3.193374   2.749253   4.389505   4.221181
    36  H    2.147437   6.463868   6.674306   7.698164   8.184678
    37  H    3.411334   5.443751   5.170181   6.688164   6.650469
    38  H    1.088306   5.867394   6.578360   6.944001   7.963759
    39  C    8.775317   4.581547   5.501405   3.367308   4.828852
    40  C    9.900720   5.941871   6.895538   4.732835   6.189237
    41  C   10.130344   6.595597   7.703027   5.406279   7.176022
    42  H   10.739178   6.670496   7.501513   5.485579   6.641861
    43  H   11.109862   7.677330   8.777920   6.490259   8.207877
    44  H    9.675736   6.921719   8.198746   5.874426   8.016040
    45  H    8.826818   4.371350   5.066381   3.239226   4.196990
                   11         12         13         14         15
    11  C    0.000000
    12  F    2.940456   0.000000
    13  F    3.573527   2.215165   0.000000
    14  F    2.340213   3.514962   2.615560   0.000000
    15  F    2.416904   2.712181   3.005805   2.204371   0.000000
    16  F    1.357821   4.249377   4.596759   2.605478   2.999702
    17  F    1.363455   2.889583   4.272325   3.514995   2.708152
    18  C    3.747575   4.823070   5.666237   5.445771   5.982005
    19  C    2.590956   4.312918   4.881542   4.185880   4.927715
    20  C    4.393615   4.527967   5.648029   6.061564   6.293765
    21  H    4.916173   5.041520   6.457270   6.819428   6.781010
    22  H    5.283077   5.211910   6.084359   6.708533   7.133887
    23  H    3.918284   3.511321   4.746848   5.462366   5.519708
    24  C    4.885587   5.607736   4.969383   4.966794   6.555764
    25  H    5.444837   6.286672   5.922329   5.863827   7.340659
    26  H    4.090021   5.304653   4.685284   4.166904   5.846308
    27  H    5.685702   6.326856   5.337506   5.359511   7.143856
    28  C    7.613117   5.541267   5.255617   7.555834   7.924644
    29  C    3.337674   5.617145   6.033543   4.799904   5.726096
    30  C    4.543214   6.530307   7.120957   6.137686   6.959178
    31  O    4.733994   6.139781   6.934649   6.449197   7.085727
    32  C    5.699628   7.878177   8.410079   7.206985   8.097465
    33  C    6.750384   4.370938   4.296400   6.732099   6.805399
    34  C    5.359384   3.106174   3.104627   5.418104   5.526677
    35  H    4.864526   2.246891   2.639109   4.980290   4.720738
    36  H    8.678517   6.498755   6.220902   8.588846   8.900757
    37  H    7.312036   4.664743   4.747797   7.281829   7.080887
    38  H    8.207864   6.797194   6.275447   8.141234   8.982026
    39  C    3.637612   6.311774   6.463549   4.700726   5.820579
    40  C    4.978826   7.683846   7.844438   6.001504   7.119057
    41  C    5.860439   8.371583   8.713449   7.129824   8.148521
    42  H    5.544220   8.360005   8.376444   6.299526   7.479852
    43  H    6.897805   9.451750   9.774499   8.113414   9.146452
    44  H    6.638903   8.643436   9.270280   8.220274   9.050301
    45  H    3.212057   5.991897   5.929553   3.880794   5.126734
                   16         17         18         19         20
    16  F    0.000000
    17  F    2.199584   0.000000
    18  C    4.344403   3.894882   0.000000
    19  C    3.042338   3.101338   1.408286   0.000000
    20  C    5.296656   4.281183   1.484441   2.623625   0.000000
    21  H    5.768211   4.513969   2.123955   3.314270   1.104711
    22  H    6.179824   5.308253   2.140320   3.331312   1.104337
    23  H    5.023241   3.773473   2.137885   2.785753   1.096307
    24  C    5.364923   5.850969   3.608437   3.315337   4.193191
    25  H    5.868165   6.275042   3.354803   3.408067   3.973819
    26  H    4.395602   5.164477   3.405763   2.717745   4.279858
    27  H    6.084565   6.753467   4.709061   4.347658   5.265368
    28  C    8.841197   7.918359   6.938199   7.208959   6.013157
    29  C    3.172794   3.896028   2.261694   1.456240   3.725288
    30  C    4.475331   4.857110   2.184709   2.271063   3.580482
    31  O    5.032914   4.862933   1.347078   2.268755   2.438233
    32  C    5.386180   6.007661   3.533644   3.614212   4.851321
    33  C    8.035757   6.947744   6.613231   6.750648   5.689865
    34  C    6.641712   5.610416   5.496975   5.481820   4.734885
    35  H    6.180377   4.980568   5.593452   5.442868   4.887472
    36  H    9.917696   8.942814   7.938864   8.270493   6.945373
    37  H    8.625454   7.383600   7.434504   7.558714   6.447303
    38  H    9.277019   8.707796   6.822408   7.206374   6.088413
    39  C    2.947875   4.380535   3.652091   2.633102   5.099542
    40  C    4.163719   5.605868   4.571574   3.824187   6.051555
    41  C    5.235943   6.309374   4.528140   4.205479   5.952130
    42  H    4.535008   6.233350   5.612704   4.754685   7.090864
    43  H    6.191785   7.321815   5.547950   5.290871   6.938041
    44  H    6.407053   6.839743   4.042197   4.428387   5.169890
    45  H    2.306460   4.154096   4.249268   2.992868   5.604600
                   21         22         23         24         25
    21  H    0.000000
    22  H    1.791356   0.000000
    23  H    1.779339   1.797045   0.000000
    24  C    5.262110   3.991904   4.275814   0.000000
    25  H    4.964252   3.615470   4.328888   1.104109   0.000000
    26  H    5.299914   4.350861   4.328023   1.095280   1.801148
    27  H    6.340958   4.984706   5.303091   1.104994   1.790220
    28  C    6.732542   5.584373   5.334702   5.942961   6.392979
    29  C    4.235860   4.333024   4.129519   3.843399   3.743448
    30  C    3.896280   4.023667   4.312831   4.292184   3.826310
    31  O    2.699153   2.793908   3.349643   4.169575   3.609364
    32  C    5.037740   5.193630   5.659581   5.270133   4.681465
    33  C    6.353892   5.516999   4.821853   6.045761   6.606135
    34  C    5.471692   4.752521   3.791121   5.098056   5.731240
    35  H    5.521315   5.136198   3.835890   5.608200   6.285022
    36  H    7.599933   6.454687   6.297447   6.927284   7.331678
    37  H    7.001046   6.352232   5.519770   7.085132   7.660359
    38  H    6.918041   5.363899   5.747396   5.156935   5.397900
    39  C    5.603851   5.705389   5.407323   4.498915   4.532453
    40  C    6.443870   6.577929   6.523499   5.422016   5.258812
    41  C    6.209766   6.367489   6.631065   5.760826   5.328246
    42  H    7.496225   7.629157   7.503752   6.158933   6.080310
    43  H    7.135599   7.304971   7.665692   6.680533   6.186826
    44  H    5.216983   5.380653   6.101285   5.899147   5.156116
    45  H    6.182240   6.254083   5.715639   4.645079   4.921506
                   26         27         28         29         30
    26  H    0.000000
    27  H    1.773259   0.000000
    28  C    6.623250   6.153724   0.000000
    29  C    3.085299   4.749968   8.541187   0.000000
    30  C    3.813531   5.224206   8.910152   1.388662   0.000000
    31  O    3.974559   5.200378   8.032809   2.252136   1.349083
    32  C    4.792501   6.069235  10.194042   2.442115   1.390093
    33  C    6.520652   6.394125   1.406735   8.156130   8.659629
    34  C    5.410508   5.567762   2.439608   6.893272   7.500903
    35  H    5.725337   6.152773   3.417284   6.865923   7.579341
    36  H    7.655491   7.073902   1.088214   9.598954   9.919573
    37  H    7.501047   7.443583   2.161215   8.990397   9.521719
    38  H    6.087686   5.159636   2.169518   8.332393   8.514641
    39  C    3.549001   5.197810   9.554292   1.399954   2.410557
    40  C    4.559183   6.029353  10.759470   2.398249   2.746757
    41  C    5.096386   6.425146  11.050031   2.784738   2.375208
    42  H    5.240143   6.642102  11.595740   3.387043   3.835138
    43  H    6.051762   7.269045  12.067078   3.872903   3.367287
    44  H    5.577800   6.687822  10.617488   3.426088   2.164577
    45  H    3.585129   5.236548   9.535789   2.176085   3.404818
                   31         32         33         34         35
    31  O    0.000000
    32  C    2.443969   0.000000
    33  C    7.831879  10.007776   0.000000
    34  C    6.775254   8.867727   1.394070   0.000000
    35  H    6.924874   8.965044   2.149534   1.084084   0.000000
    36  H    8.997400  11.186973   2.164896   3.419482   4.306285
    37  H    8.680515  10.888018   1.088422   2.148432   2.466307
    38  H    7.667713   9.645523   3.427346   3.926926   5.010832
    39  C    3.561542   2.838773   9.133931   7.825925   7.735410
    40  C    4.085773   2.432407  10.417030   9.137455   9.089076
    41  C    3.659389   1.392040  10.810569   9.600340   9.635044
    42  H    5.173576   3.411428  11.230091   9.929533   9.844944
    43  H    4.573443   2.147453  11.866751  10.670916  10.720248
    44  H    2.757493   1.088315  10.514735   9.451990   9.607155
    45  H    4.427339   3.922345   9.031507   7.688114   7.519458
                   36         37         38         39         40
    36  H    0.000000
    37  H    2.484036   0.000000
    38  H    2.496440   4.320212   0.000000
    39  C   10.628214   9.956824   9.332723   0.000000
    40  C   11.819387  11.267284  10.373421   1.394295   0.000000
    41  C   12.075682  11.689069  10.518378   2.439744   1.406800
    42  H   12.662838  12.069671  11.213166   2.148844   1.088461
    43  H   13.081352  12.756072  11.448471   3.419686   2.164984
    44  H   11.565278  11.400180   9.964238   3.927002   3.427427
    45  H   10.620515   9.814052   9.443517   1.083958   2.150982
                   41         42         43         44         45
    41  C    0.000000
    42  H    2.161220   0.000000
    43  H    1.088227   2.484029   0.000000
    44  H    2.169519   4.320166   2.496309   0.000000
    45  H    3.418110   2.468899   4.307587   5.010559   0.000000
 Stoichiometry    C23H14F6O2
 Framework group  C1[X(C23H14F6O2)]
 Deg. of freedom   129
 Full point group                 C1      NOp   1
 RotChk:  IX=0 Diff= 2.55D-02
 Largest Abelian subgroup         C1      NOp   1
 Largest concise Abelian subgroup C1      NOp   1
                         Standard orientation:                         
 ---------------------------------------------------------------------
 Center     Atomic      Atomic             Coordinates (Angstroms)
 Number     Number       Type             X           Y           Z
 ---------------------------------------------------------------------
      1          6           0       -1.516152   -0.570652   -0.442289
      2          6           0       -2.920494   -0.742782   -0.091931
      3          6           0       -3.283003   -1.994370   -0.569153
      4          8           0       -2.243950   -2.583513   -1.195786
      5          6           0       -1.196710   -1.737038   -1.169291
      6          6           0       -4.556703   -2.527112   -0.407724
      7          6           0       -0.663764    0.589498   -0.151409
      8          6           0       -1.254542    1.971457   -0.041178
      9          6           0        0.672380    0.649774    0.122805
     10          6           0       -0.051898    2.856813   -0.320752
     11          6           0        1.083882    2.087703    0.334379
     12          9           0       -1.716270    2.192951    1.225641
     13          9           0       -2.258915    2.220716   -0.921850
     14          9           0        0.161108    2.876938   -1.666169
     15          9           0       -0.183514    4.133580    0.111846
     16          9           0        2.276291    2.446589   -0.206952
     17          9           0        1.134303    2.353821    1.670660
     18          6           0        1.362918   -1.518165    1.316303
     19          6           0        1.597472   -0.450079    0.428921
     20          6           0        0.202234   -1.790927    2.200600
     21          1           0        0.543625   -1.833240    3.250385
     22          1           0       -0.262493   -2.759932    1.946402
     23          1           0       -0.546753   -0.994225    2.122032
     24          6           0        0.000543   -2.077460   -1.977925
     25          1           0        0.503693   -2.976243   -1.580324
     26          1           0        0.705129   -1.239656   -2.013707
     27          1           0       -0.315489   -2.287960   -3.015627
     28          6           0       -5.491786   -1.748410    0.268146
     29          6           0        2.972961   -0.642430   -0.008880
     30          6           0        3.411514   -1.803987    0.613085
     31          8           0        2.441025   -2.322078    1.393954
     32          6           0        4.684468   -2.329697    0.424475
     33          6           0       -5.144767   -0.478732    0.764533
     34          6           0       -3.860260    0.035719    0.594787
     35          1           0       -3.614468    1.013296    0.993746
     36          1           0       -6.500707   -2.129456    0.413374
     37          1           0       -5.890612    0.112051    1.293072
     38          1           0       -4.810170   -3.511361   -0.796847
     39          6           0        3.822938    0.032636   -0.893015
     40          6           0        5.105054   -0.476947   -1.094417
     41          6           0        5.535117   -1.645031   -0.438893
     42          1           0        5.782226    0.035264   -1.775462
     43          1           0        6.539911   -2.024988   -0.612848
     44          1           0        4.999480   -3.240327    0.930391
     45          1           0        3.504571    0.921450   -1.425573
 ---------------------------------------------------------------------
 Rotational constants (GHZ):      0.2226888      0.1269881      0.0945084
 Leave Link  202 at Wed Aug 28 23:10:30 2019, MaxMem=   536870912 cpu:         0.0
 (Enter /pbs_home/pkowalski/g09d01/g09/l301.exe)
 Basis read from rwf:  (5D, 7F)
 No pseudopotential information found on rwf file.
 There are   535 symmetry adapted cartesian basis functions of A   symmetry.
 There are   504 symmetry adapted basis functions of A   symmetry.
   504 basis functions,   873 primitive gaussians,   535 cartesian basis functions
   111 alpha electrons      111 beta electrons
       nuclear repulsion energy      3298.2499510949 Hartrees.
 IExCor=20419 DFT=T Ex+Corr=CAM-B3LYP ExCW=0 ScaHFX=  1.000000
 ScaDFX=  1.000000  1.000000  1.000000  0.810000 ScalE2=  1.000000  1.000000
 IRadAn=      0 IRanWt=     -1 IRanGd=            0 ICorTp=0 IEmpDi=  4
  HFx wShort=  0.000000 wLong=  0.330000 cFull=  0.190000 cShort=  0.000000 cLong=  0.460000
  DFx wShort=  0.000000 wLong=  0.330000 cFull=  0.190000 cShort=  0.000000 cLong=  0.460000
 NAtoms=   45 NActive=   45 NUniq=   45 SFac= 1.00D+00 NAtFMM=   60 NAOKFM=F Big=F
 Integral buffers will be    131072 words long.
 Raffenetti 2 integral format.
 Two-electron integral symmetry is turned on.
 No density basis found on file   724.
 Leave Link  301 at Wed Aug 28 23:10:30 2019, MaxMem=   536870912 cpu:         0.6
 (Enter /pbs_home/pkowalski/g09d01/g09/l302.exe)
 NPDir=0 NMtPBC=     1 NCelOv=     1 NCel=       1 NClECP=     1 NCelD=      1
         NCelK=      1 NCelE2=     1 NClLst=     1 CellRange=     0.0.
 One-electron integrals computed using PRISM.
 NBasis=   504 RedAO= T EigKep=  2.44D-04  NBF=   504
 NBsUse=   504 1.00D-06 EigRej= -1.00D+00 NBFU=   504
 Precomputing XC quadrature grid using
 IXCGrd= 4 IRadAn=           0 IRanWt=          -1 IRanGd=           0 AccXCQ= 0.00D+00.
 Generated NRdTot=       0 NPtTot=           0 NUsed=           0 NTot=          32
 NSgBfM=   524   524   524   524   524 MxSgAt=    45 MxSgA2=    45.
 Leave Link  302 at Wed Aug 28 23:10:31 2019, MaxMem=   536870912 cpu:         9.9
 (Enter /pbs_home/pkowalski/g09d01/g09/l303.exe)
 DipDrv:  MaxL=1.
 Leave Link  303 at Wed Aug 28 23:10:32 2019, MaxMem=   536870912 cpu:         1.1
 (Enter /pbs_home/pkowalski/g09d01/g09/l401.exe)
 Initial guess from the checkpoint file:  "dae0097freq_open_cam-b3lyp_air.chk"
 B after Tr=     0.000000    0.000000    0.000000
         Rot=    0.999980    0.001902   -0.005949   -0.000834 Ang=   0.72 deg.
 Guess basis will be translated and rotated to current coordinates.
 JPrj=2 DoOrth=T DoCkMO=T.
 Generating alternative initial guess.
 ExpMin= 1.22D-01 ExpMax= 2.89D+03 ExpMxC= 4.35D+02 IAcc=1 IRadAn=         1 AccDes= 0.00D+00
 Harris functional with IExCor=20419 and IRadAn=       1 diagonalized for initial guess.
 HarFok:  IExCor=20419 AccDes= 0.00D+00 IRadAn=         1 IDoV= 1 UseB2=F ITyADJ=14
 ICtDFT=  3500011 ScaDFX=  1.000000  1.000000  1.000000  1.000000
 FoFCou: FMM=F IPFlag=           0 FMFlag=      100000 FMFlg1=           0
         NFxFlg=           0 DoJE=T BraDBF=F KetDBF=T FulRan=T
         wScrn=  0.000000 ICntrl=     500 IOpCl=  0 I1Cent=   200000004 NGrid=           0
         NMat0=    1 NMatS0=      1 NMatT0=    0 NMatD0=    1 NMtDS0=    0 NMtDT0=    0
 Petite list used in FoFCou.
 Harris En= -1576.02784881361    
 Leave Link  401 at Wed Aug 28 23:10:35 2019, MaxMem=   536870912 cpu:        25.9
 (Enter /pbs_home/pkowalski/g09d01/g09/l502.exe)
 Closed shell SCF:
 Using DIIS extrapolation, IDIIS=  1040.
 Integral symmetry usage will be decided dynamically.
 IVT=      885537 IEndB=      885537 NGot=   536870912 MDV=   536288776
 LenX=   536288776 LenY=   536002016
 Requested convergence on RMS density matrix=1.00D-08 within 128 cycles.
 Requested convergence on MAX density matrix=1.00D-06.
 Requested convergence on             energy=1.00D-06.
 No special actions if energy rises.
 Fock matrices will be formed incrementally for  20 cycles.
 Integral accuracy reduced to 1.0D-05 until final iterations.

 Cycle   1  Pass 0  IDiag  1:
 FoFJK:  IHMeth= 1 ICntrl=       0 DoSepK=T KAlg= 0 I1Cent=   0 FoldK=F
 IRaf=         1 NMat=   1 IRICut=       1 DoRegI=T DoRafI=F ISym2E= 0.
 FoFCou: FMM=F IPFlag=           0 FMFlag=      100000 FMFlg1=           0
         NFxFlg=           0 DoJE=T BraDBF=F KetDBF=F FulRan=T
         wScrn=  0.000000 ICntrl=     500 IOpCl=  0 I1Cent=           0 NGrid=           0
         NMat0=    1 NMatS0=      1 NMatT0=    0 NMatD0=    1 NMtDS0=    0 NMtDT0=    0
 Symmetry not used in FoFCou.
 E= -1632.45668024382    
 DIIS: error= 5.60D-03 at cycle   1 NSaved=   1.
 NSaved= 1 IEnMin= 1 EnMin= -1632.45668024382     IErMin= 1 ErrMin= 5.60D-03
 ErrMax= 5.60D-03  0.00D+00 EMaxC= 1.00D-01 BMatC= 2.83D-02 BMatP= 2.83D-02
 IDIUse=3 WtCom= 9.44D-01 WtEn= 5.60D-02
 Coeff-Com:  0.100D+01
 Coeff-En:   0.100D+01
 Coeff:      0.100D+01
 Gap=     0.624 Goal=   None    Shift=    0.000
 GapD=    0.624 DampG=2.000 DampE=1.000 DampFc=2.0000 IDamp=-1.
 RMSDP=7.15D-04 MaxDP=2.98D-02              OVMax= 2.43D-02

 Cycle   2  Pass 0  IDiag  1:
 RMSU=  7.15D-04    CP:  1.00D+00
 E= -1632.49274827570     Delta-E=       -0.036068031878 Rises=F Damp=F
 DIIS: error= 1.18D-03 at cycle   2 NSaved=   2.
 NSaved= 2 IEnMin= 2 EnMin= -1632.49274827570     IErMin= 2 ErrMin= 1.18D-03
 ErrMax= 1.18D-03  0.00D+00 EMaxC= 1.00D-01 BMatC= 1.38D-03 BMatP= 2.83D-02
 IDIUse=3 WtCom= 9.88D-01 WtEn= 1.18D-02
 Coeff-Com: -0.340D-01 0.103D+01
 Coeff-En:   0.000D+00 0.100D+01
 Coeff:     -0.336D-01 0.103D+01
 Gap=     0.237 Goal=   None    Shift=    0.000
 RMSDP=1.77D-04 MaxDP=8.23D-03 DE=-3.61D-02 OVMax= 1.08D-02

 Cycle   3  Pass 0  IDiag  1:
 RMSU=  1.69D-04    CP:  9.99D-01  1.08D+00
 E= -1632.49413595511     Delta-E=       -0.001387679413 Rises=F Damp=F
 DIIS: error= 1.58D-03 at cycle   3 NSaved=   3.
 NSaved= 3 IEnMin= 3 EnMin= -1632.49413595511     IErMin= 2 ErrMin= 1.18D-03
 ErrMax= 1.58D-03  0.00D+00 EMaxC= 1.00D-01 BMatC= 1.30D-03 BMatP= 1.38D-03
 IDIUse=3 WtCom= 9.84D-01 WtEn= 1.58D-02
 Coeff-Com: -0.618D-01 0.534D+00 0.528D+00
 Coeff-En:   0.000D+00 0.816D-02 0.992D+00
 Coeff:     -0.608D-01 0.526D+00 0.535D+00
 Gap=     0.237 Goal=   None    Shift=    0.000
 RMSDP=9.40D-05 MaxDP=4.36D-03 DE=-1.39D-03 OVMax= 5.86D-03

 Cycle   4  Pass 0  IDiag  1:
 RMSU=  6.90D-05    CP:  9.99D-01  1.11D+00  6.44D-01
 E= -1632.49523948807     Delta-E=       -0.001103532953 Rises=F Damp=F
 DIIS: error= 3.60D-04 at cycle   4 NSaved=   4.
 NSaved= 4 IEnMin= 4 EnMin= -1632.49523948807     IErMin= 4 ErrMin= 3.60D-04
 ErrMax= 3.60D-04  0.00D+00 EMaxC= 1.00D-01 BMatC= 7.01D-05 BMatP= 1.30D-03
 IDIUse=3 WtCom= 9.96D-01 WtEn= 3.60D-03
 Coeff-Com: -0.167D-01 0.525D-01 0.188D+00 0.776D+00
 Coeff-En:   0.000D+00 0.000D+00 0.000D+00 0.100D+01
 Coeff:     -0.166D-01 0.523D-01 0.188D+00 0.777D+00
 Gap=     0.238 Goal=   None    Shift=    0.000
 RMSDP=2.93D-05 MaxDP=1.59D-03 DE=-1.10D-03 OVMax= 1.83D-03

 Cycle   5  Pass 0  IDiag  1:
 RMSU=  2.56D-05    CP:  9.99D-01  1.11D+00  7.22D-01  9.34D-01
 E= -1632.49530562047     Delta-E=       -0.000066132403 Rises=F Damp=F
 DIIS: error= 1.63D-04 at cycle   5 NSaved=   5.
 NSaved= 5 IEnMin= 5 EnMin= -1632.49530562047     IErMin= 5 ErrMin= 1.63D-04
 ErrMax= 1.63D-04  0.00D+00 EMaxC= 1.00D-01 BMatC= 1.54D-05 BMatP= 7.01D-05
 IDIUse=3 WtCom= 9.98D-01 WtEn= 1.63D-03
 Coeff-Com:  0.126D-02-0.571D-01 0.107D-01 0.381D+00 0.664D+00
 Coeff-En:   0.000D+00 0.000D+00 0.000D+00 0.000D+00 0.100D+01
 Coeff:      0.126D-02-0.570D-01 0.107D-01 0.380D+00 0.665D+00
 Gap=     0.237 Goal=   None    Shift=    0.000
 RMSDP=1.30D-05 MaxDP=4.31D-04 DE=-6.61D-05 OVMax= 1.13D-03

 Cycle   6  Pass 0  IDiag  1:
 RMSU=  9.81D-06    CP:  9.99D-01  1.11D+00  7.45D-01  1.02D+00  8.18D-01
 E= -1632.49532081813     Delta-E=       -0.000015197661 Rises=F Damp=F
 DIIS: error= 3.06D-05 at cycle   6 NSaved=   6.
 NSaved= 6 IEnMin= 6 EnMin= -1632.49532081813     IErMin= 6 ErrMin= 3.06D-05
 ErrMax= 3.06D-05  0.00D+00 EMaxC= 1.00D-01 BMatC= 1.63D-06 BMatP= 1.54D-05
 IDIUse=1 WtCom= 1.00D+00 WtEn= 0.00D+00
 Coeff-Com:  0.202D-02-0.320D-01-0.110D-01 0.119D+00 0.324D+00 0.598D+00
 Coeff:      0.202D-02-0.320D-01-0.110D-01 0.119D+00 0.324D+00 0.598D+00
 Gap=     0.237 Goal=   None    Shift=    0.000
 RMSDP=4.48D-06 MaxDP=2.04D-04 DE=-1.52D-05 OVMax= 4.83D-04

 Initial convergence to 1.0D-05 achieved.  Increase integral accuracy.
 Cycle   7  Pass 1  IDiag  1:
 E= -1632.49547272225     Delta-E=       -0.000151904121 Rises=F Damp=F
 DIIS: error= 1.97D-04 at cycle   1 NSaved=   1.
 NSaved= 1 IEnMin= 1 EnMin= -1632.49547272225     IErMin= 1 ErrMin= 1.97D-04
 ErrMax= 1.97D-04  0.00D+00 EMaxC= 1.00D-01 BMatC= 8.88D-06 BMatP= 8.88D-06
 IDIUse=3 WtCom= 9.98D-01 WtEn= 1.97D-03
 Coeff-Com:  0.100D+01
 Coeff-En:   0.100D+01
 Coeff:      0.100D+01
 Gap=     0.237 Goal=   None    Shift=    0.000
 RMSDP=4.48D-06 MaxDP=2.04D-04 DE=-1.52D-04 OVMax= 3.46D-04

 Cycle   8  Pass 1  IDiag  1:
 RMSU=  1.67D-04    CP:  1.00D+00
 E= -1632.49548139819     Delta-E=       -0.000008675942 Rises=F Damp=F
 DIIS: error= 1.24D-05 at cycle   2 NSaved=   2.
 NSaved= 2 IEnMin= 2 EnMin= -1632.49548139819     IErMin= 2 ErrMin= 1.24D-05
 ErrMax= 1.24D-05  0.00D+00 EMaxC= 1.00D-01 BMatC= 2.34D-07 BMatP= 8.88D-06
 IDIUse=1 WtCom= 1.00D+00 WtEn= 0.00D+00
 Coeff-Com:  0.143D-01 0.986D+00
 Coeff:      0.143D-01 0.986D+00
 Gap=     0.237 Goal=   None    Shift=    0.000
 RMSDP=7.02D-06 MaxDP=2.08D-04 DE=-8.68D-06 OVMax= 3.24D-04

 Cycle   9  Pass 1  IDiag  1:
 RMSU=  3.38D-06    CP:  1.00D+00  1.04D+00
 E= -1632.49548117386     Delta-E=        0.000000224333 Rises=F Damp=F
 DIIS: error= 1.97D-05 at cycle   3 NSaved=   3.
 NSaved= 3 IEnMin= 2 EnMin= -1632.49548139819     IErMin= 2 ErrMin= 1.24D-05
 ErrMax= 1.97D-05  0.00D+00 EMaxC= 1.00D-01 BMatC= 5.01D-07 BMatP= 2.34D-07
 IDIUse=1 WtCom= 1.00D+00 WtEn= 0.00D+00
 Coeff-Com: -0.182D-01 0.605D+00 0.413D+00
 Coeff:     -0.182D-01 0.605D+00 0.413D+00
 Gap=     0.237 Goal=   None    Shift=    0.000
 RMSDP=1.88D-06 MaxDP=7.38D-05 DE= 2.24D-07 OVMax= 1.99D-04

 Cycle  10  Pass 1  IDiag  1:
 RMSU=  1.08D-06    CP:  1.00D+00  1.04D+00  5.63D-01
 E= -1632.49548164166     Delta-E=       -0.000000467796 Rises=F Damp=F
 DIIS: error= 2.02D-06 at cycle   4 NSaved=   4.
 NSaved= 4 IEnMin= 4 EnMin= -1632.49548164166     IErMin= 4 ErrMin= 2.02D-06
 ErrMax= 2.02D-06  0.00D+00 EMaxC= 1.00D-01 BMatC= 2.79D-09 BMatP= 2.34D-07
 IDIUse=1 WtCom= 1.00D+00 WtEn= 0.00D+00
 Coeff-Com: -0.745D-02 0.221D+00 0.157D+00 0.629D+00
 Coeff:     -0.745D-02 0.221D+00 0.157D+00 0.629D+00
 Gap=     0.237 Goal=   None    Shift=    0.000
 RMSDP=1.70D-07 MaxDP=1.02D-05 DE=-4.68D-07 OVMax= 1.40D-05

 Cycle  11  Pass 1  IDiag  1:
 RMSU=  1.42D-07    CP:  1.00D+00  1.04D+00  5.83D-01  1.03D+00
 E= -1632.49548164420     Delta-E=       -0.000000002543 Rises=F Damp=F
 DIIS: error= 1.19D-06 at cycle   5 NSaved=   5.
 NSaved= 5 IEnMin= 5 EnMin= -1632.49548164420     IErMin= 5 ErrMin= 1.19D-06
 ErrMax= 1.19D-06  0.00D+00 EMaxC= 1.00D-01 BMatC= 5.89D-10 BMatP= 2.79D-09
 IDIUse=1 WtCom= 1.00D+00 WtEn= 0.00D+00
 Coeff-Com:  0.116D-02-0.485D-01-0.354D-01 0.267D+00 0.816D+00
 Coeff:      0.116D-02-0.485D-01-0.354D-01 0.267D+00 0.816D+00
 Gap=     0.237 Goal=   None    Shift=    0.000
 RMSDP=1.12D-07 MaxDP=4.09D-06 DE=-2.54D-09 OVMax= 9.72D-06

 Cycle  12  Pass 1  IDiag  1:
 RMSU=  7.69D-08    CP:  1.00D+00  1.04D+00  5.86D-01  1.09D+00  9.91D-01
 E= -1632.49548164502     Delta-E=       -0.000000000825 Rises=F Damp=F
 DIIS: error= 2.03D-07 at cycle   6 NSaved=   6.
 NSaved= 6 IEnMin= 6 EnMin= -1632.49548164502     IErMin= 6 ErrMin= 2.03D-07
 ErrMax= 2.03D-07  0.00D+00 EMaxC= 1.00D-01 BMatC= 6.47D-11 BMatP= 5.89D-10
 IDIUse=1 WtCom= 1.00D+00 WtEn= 0.00D+00
 Coeff-Com:  0.119D-02-0.414D-01-0.314D-01 0.589D-01 0.344D+00 0.668D+00
 Coeff:      0.119D-02-0.414D-01-0.314D-01 0.589D-01 0.344D+00 0.668D+00
 Gap=     0.237 Goal=   None    Shift=    0.000
 RMSDP=3.37D-08 MaxDP=1.69D-06 DE=-8.25D-10 OVMax= 2.51D-06

 Cycle  13  Pass 1  IDiag  1:
 RMSU=  2.90D-08    CP:  1.00D+00  1.04D+00  5.85D-01  1.10D+00  1.05D+00
                    CP:  1.06D+00
 E= -1632.49548164517     Delta-E=       -0.000000000147 Rises=F Damp=F
 DIIS: error= 8.04D-08 at cycle   7 NSaved=   7.
 NSaved= 7 IEnMin= 7 EnMin= -1632.49548164517     IErMin= 7 ErrMin= 8.04D-08
 ErrMax= 8.04D-08  0.00D+00 EMaxC= 1.00D-01 BMatC= 5.80D-12 BMatP= 6.47D-11
 IDIUse=1 WtCom= 1.00D+00 WtEn= 0.00D+00
 Coeff-Com:  0.780D-04-0.129D-02-0.216D-02-0.296D-01-0.656D-01 0.154D+00
 Coeff-Com:  0.944D+00
 Coeff:      0.780D-04-0.129D-02-0.216D-02-0.296D-01-0.656D-01 0.154D+00
 Coeff:      0.944D+00
 Gap=     0.237 Goal=   None    Shift=    0.000
 RMSDP=1.55D-08 MaxDP=5.71D-07 DE=-1.47D-10 OVMax= 2.15D-06

 Cycle  14  Pass 1  IDiag  1:
 RMSU=  1.01D-08    CP:  1.00D+00  1.04D+00  5.84D-01  1.11D+00  1.07D+00
                    CP:  1.19D+00  1.10D+00
 E= -1632.49548164518     Delta-E=       -0.000000000004 Rises=F Damp=F
 DIIS: error= 2.80D-08 at cycle   8 NSaved=   8.
 NSaved= 8 IEnMin= 8 EnMin= -1632.49548164518     IErMin= 8 ErrMin= 2.80D-08
 ErrMax= 2.80D-08  0.00D+00 EMaxC= 1.00D-01 BMatC= 9.27D-13 BMatP= 5.80D-12
 IDIUse=1 WtCom= 1.00D+00 WtEn= 0.00D+00
 Coeff-Com: -0.744D-04 0.320D-02 0.172D-02-0.167D-01-0.580D-01-0.112D-02
 Coeff-Com:  0.378D+00 0.693D+00
 Coeff:     -0.744D-04 0.320D-02 0.172D-02-0.167D-01-0.580D-01-0.112D-02
 Coeff:      0.378D+00 0.693D+00
 Gap=     0.237 Goal=   None    Shift=    0.000
 RMSDP=4.70D-09 MaxDP=1.39D-07 DE=-3.64D-12 OVMax= 4.73D-07

 SCF Done:  E(RCAM-B3LYP) =  -1632.49548165     A.U. after   14 cycles
            NFock= 14  Conv=0.47D-08     -V/T= 2.0086
 KE= 1.618518697224D+03 PE=-1.042090730571D+04 EE= 3.871643175749D+03
 Leave Link  502 at Wed Aug 28 23:17:15 2019, MaxMem=   536870912 cpu:      3191.4
 (Enter /pbs_home/pkowalski/g09d01/g09/l701.exe)
 Compute integral first derivatives.
 ... and contract with generalized density number  0.
 Leave Link  701 at Wed Aug 28 23:17:16 2019, MaxMem=   536870912 cpu:         4.3
 (Enter /pbs_home/pkowalski/g09d01/g09/l702.exe)
 L702 exits ... SP integral derivatives will be done elsewhere.
 Leave Link  702 at Wed Aug 28 23:17:16 2019, MaxMem=   536870912 cpu:         0.2
 (Enter /pbs_home/pkowalski/g09d01/g09/l703.exe)
 Compute integral first derivatives, UseDBF=F ICtDFT=           0.
 Integral derivatives from FoFJK, PRISM(SPDF).
 Calling FoFJK, ICntrl=      2127 FMM=F ISym2X=0 I1Cent= 0 IOpClX= 0 NMat=1 NMatS=1 NMatT=0.
 FoFJK:  IHMeth= 1 ICntrl=    2127 DoSepK=T KAlg= 0 I1Cent=   0 FoldK=F
 IRaf=         1 NMat=   1 IRICut=       1 DoRegI=T DoRafI=F ISym2E= 0.
 FoFCou: FMM=F IPFlag=           0 FMFlag=      100000 FMFlg1=         800
         NFxFlg=           0 DoJE=F BraDBF=F KetDBF=F FulRan=T
         wScrn=  0.000000 ICntrl=    2527 IOpCl=  0 I1Cent=           0 NGrid=           0
         NMat0=    1 NMatS0=      1 NMatT0=    0 NMatD0=    1 NMtDS0=    0 NMtDT0=    0
 Symmetry not used in FoFCou.
 Leave Link  703 at Wed Aug 28 23:19:47 2019, MaxMem=   536870912 cpu:      1201.0
 (Enter /pbs_home/pkowalski/g09d01/g09/l716.exe)
 Dipole        = 2.77417871D-02-1.52964223D+00-8.15370278D-02
 ***** Axes restored to original set *****
 -------------------------------------------------------------------
 Center     Atomic                   Forces (Hartrees/Bohr)
 Number     Number              X              Y              Z
 -------------------------------------------------------------------
      1        6          -0.002952944   -0.027167594   -0.008168022
      2        6           0.011650755    0.008895952    0.009450178
      3        6          -0.011757718    0.004800157   -0.003236125
      4        8           0.005256479   -0.010821445   -0.004229542
      5        6           0.015706195    0.037908582    0.009101042
      6        6          -0.002445545    0.001411769   -0.000155624
      7        6          -0.003785040   -0.011733274    0.003328427
      8        6          -0.007360149   -0.000511991   -0.013697895
      9        6          -0.008924694   -0.004410583    0.002601884
     10        6           0.017923708    0.016976274   -0.009973589
     11        6           0.004262873   -0.002026059    0.009724261
     12        9           0.005674079   -0.001868033   -0.009647909
     13        9           0.000379963   -0.000186318    0.016199295
     14        9          -0.005291096    0.009330545    0.010288780
     15        9          -0.008044763   -0.017162416    0.000194013
     16        9          -0.011822419    0.002752147    0.001889107
     17        9           0.007668406   -0.003871356   -0.008732859
     18        6           0.025506955    0.020961900   -0.026192150
     19        6          -0.020633757   -0.009324593    0.019517211
     20        6           0.000292505   -0.005336350    0.005001031
     21        1          -0.001170947   -0.002237912   -0.001907625
     22        1           0.000190906    0.002867584    0.000601094
     23        1           0.000505777   -0.002137990   -0.000758534
     24        6          -0.006000763   -0.002671749   -0.002989110
     25        1           0.002844115    0.000757844   -0.001215951
     26        1          -0.001553688    0.000176079    0.002615108
     27        1          -0.001740184   -0.000844649    0.002877814
     28        6           0.006334293   -0.002046393    0.002061595
     29        6           0.000855533    0.010871582   -0.014013534
     30        6           0.008636243   -0.008471551    0.003668306
     31        8          -0.010173017    0.002163790    0.005816646
     32        6           0.002253287   -0.001834458    0.000037339
     33        6           0.005109923   -0.005363694    0.001201812
     34        6          -0.012530264    0.000680374   -0.003455388
     35        1           0.001899271    0.001237708    0.001026749
     36        1          -0.002117580    0.000434133   -0.000823931
     37        1          -0.000880396    0.002079019   -0.000231666
     38        1          -0.000392761   -0.001883424   -0.000292842
     39        6           0.005581693   -0.011355269    0.005100762
     40        6          -0.006675077    0.003203910   -0.000410335
     41        6          -0.004634625    0.004780654   -0.002245255
     42        1           0.002179278   -0.000378723   -0.000539135
     43        1           0.001382404   -0.001540031    0.001027281
     44        1          -0.001439162   -0.000665715    0.001131527
     45        1           0.000231948    0.003561568   -0.001544244
 -------------------------------------------------------------------
 Cartesian Forces:  Max     0.037908582 RMS     0.008566533
 Leave Link  716 at Wed Aug 28 23:19:47 2019, MaxMem=   536870912 cpu:         0.2
 (Enter /pbs_home/pkowalski/g09d01/g09/l103.exe)

 GradGradGradGradGradGradGradGradGradGradGradGradGradGradGradGradGradGrad
 Berny optimization.
 Using GEDIIS/GDIIS optimizer.
 FormGI is forming the generalized inverse of G from B-inverse, IUseBI=4.
 Internal  Forces:  Max     0.030555823 RMS     0.004319133
 Search for a local minimum.
 Step number   2 out of a maximum of  270
 All quantities printed in internal units (Hartrees-Bohrs-Radians)
 RMS Force = .43191D-02 SwitMx=.10000D-02 MixMth= 1
 Mixed Optimization -- RFO/linear search
 Update second derivatives using D2CorX and points    1    2
 DE= -3.59D-02 DEPred=-3.67D-02 R= 9.77D-01
 TightC=F SS=  1.41D+00  RLast= 3.68D-01 DXNew= 5.0454D-01 1.1034D+00
 Trust test= 9.77D-01 RLast= 3.68D-01 DXMaxT set to 5.05D-01
 ITU=  1  0
 Use linear search instead of GDIIS.
     Eigenvalues ---    0.00746   0.00826   0.00830   0.00837   0.00936
     Eigenvalues ---    0.01047   0.01065   0.01095   0.01157   0.01160
     Eigenvalues ---    0.01199   0.01473   0.01500   0.01616   0.01849
     Eigenvalues ---    0.01857   0.02002   0.02003   0.02018   0.02018
     Eigenvalues ---    0.02022   0.02022   0.02063   0.02066   0.02091
     Eigenvalues ---    0.02093   0.02112   0.02113   0.02210   0.02212
     Eigenvalues ---    0.02269   0.02273   0.04960   0.05199   0.07196
     Eigenvalues ---    0.07271   0.07522   0.07575   0.07691   0.08236
     Eigenvalues ---    0.09341   0.10062   0.10302   0.11083   0.12063
     Eigenvalues ---    0.12110   0.13990   0.15905   0.15998   0.15999
     Eigenvalues ---    0.16000   0.16000   0.16000   0.16000   0.16000
     Eigenvalues ---    0.16000   0.16000   0.16000   0.16000   0.16000
     Eigenvalues ---    0.16030   0.16901   0.21430   0.22000   0.22026
     Eigenvalues ---    0.22601   0.22660   0.23904   0.24315   0.24471
     Eigenvalues ---    0.24516   0.24588   0.24827   0.24885   0.24922
     Eigenvalues ---    0.24939   0.24955   0.24979   0.24990   0.26473
     Eigenvalues ---    0.29102   0.29242   0.30329   0.31419   0.32367
     Eigenvalues ---    0.32646   0.32651   0.32652   0.32663   0.32758
     Eigenvalues ---    0.32885   0.33023   0.33188   0.33288   0.33395
     Eigenvalues ---    0.34456   0.35582   0.35640   0.35720   0.35723
     Eigenvalues ---    0.35733   0.35734   0.35735   0.36122   0.36532
     Eigenvalues ---    0.36796   0.40439   0.40469   0.41521   0.41551
     Eigenvalues ---    0.44638   0.44692   0.45399   0.45539   0.45564
     Eigenvalues ---    0.45660   0.46098   0.46368   0.46506   0.47606
     Eigenvalues ---    0.48110   0.48225   0.48344   0.49337   0.51358
     Eigenvalues ---    0.52418   0.53812   0.54135   0.54247
 RFO step:  Lambda=-1.39394159D-02 EMin= 7.45824714D-03
 Quartic linear search produced a step of  0.56771.
 Iteration  1 RMS(Cart)=  0.17883310 RMS(Int)=  0.00405015
 Iteration  2 RMS(Cart)=  0.00992061 RMS(Int)=  0.00059542
 Iteration  3 RMS(Cart)=  0.00001569 RMS(Int)=  0.00059533
 Iteration  4 RMS(Cart)=  0.00000003 RMS(Int)=  0.00059533
 ITry= 1 IFail=0 DXMaxC= 9.25D-01 DCOld= 1.00D+10 DXMaxT= 5.05D-01 DXLimC= 3.00D+00 Rises=F
 Variable       Old X    -DE/DX   Delta X   Delta X   Delta X     New X
                                 (Linear)    (Quad)   (Total)
    R1        2.75444   0.00176  -0.00483   0.01131   0.00651   2.76095
    R2        2.66648  -0.03056  -0.07409  -0.06181  -0.13610   2.53038
    R3        2.77547  -0.01003  -0.03025  -0.01429  -0.04453   2.73094
    R4        2.62231   0.00640   0.00785   0.01762   0.02562   2.64793
    R5        2.64616   0.00188   0.00102   0.00606   0.00707   2.65323
    R6        2.54895   0.00581   0.00446   0.01414   0.01869   2.56765
    R7        2.62678  -0.00177  -0.00401  -0.00080  -0.00488   2.62190
    R8        2.54513   0.00153  -0.00395   0.00641   0.00231   2.54744
    R9        2.80495  -0.00234  -0.01150   0.00132  -0.01018   2.79477
   R10        2.63043  -0.00387  -0.01202  -0.00214  -0.01415   2.61627
   R11        2.05660   0.00177   0.00660   0.00069   0.00730   2.06390
   R12        2.84777   0.00363   0.00371   0.01185   0.01553   2.86331
   R13        2.58009  -0.00576   0.00723  -0.02623  -0.01899   2.56109
   R14        2.87112   0.00460   0.00412   0.02237   0.02650   2.89762
   R15        2.58215  -0.00956  -0.02065  -0.01036  -0.03102   2.55113
   R16        2.56786  -0.01560  -0.02790  -0.02234  -0.05024   2.51762
   R17        2.85451   0.00172   0.00152   0.00446   0.00601   2.86052
   R18        2.77679  -0.00764  -0.02354  -0.00987  -0.03341   2.74338
   R19        2.87258   0.00408   0.00050   0.02300   0.02347   2.89606
   R20        2.57442  -0.01454  -0.02955  -0.01815  -0.04770   2.52672
   R21        2.55958  -0.01884  -0.03164  -0.02878  -0.06042   2.49916
   R22        2.56591  -0.01191  -0.02180  -0.01578  -0.03758   2.52833
   R23        2.57656  -0.01076  -0.02331  -0.01154  -0.03485   2.54170
   R24        2.66128  -0.02954  -0.07419  -0.05622  -0.13041   2.53087
   R25        2.80519  -0.00238  -0.01174   0.00142  -0.01032   2.79487
   R26        2.54561   0.00245  -0.00358   0.00907   0.00533   2.55094
   R27        2.75190  -0.00017  -0.00490   0.00283  -0.00190   2.74999
   R28        2.08760  -0.00222  -0.00510  -0.00485  -0.00995   2.07765
   R29        2.08689  -0.00210  -0.00561  -0.00376  -0.00937   2.07752
   R30        2.07172  -0.00144  -0.00945   0.00332  -0.00613   2.06559
   R31        2.08646  -0.00204  -0.00581  -0.00328  -0.00910   2.07737
   R32        2.06978  -0.00092  -0.00910   0.00533  -0.00377   2.06601
   R33        2.08814  -0.00226  -0.00488  -0.00525  -0.01013   2.07801
   R34        2.65834  -0.00083  -0.00113  -0.00363  -0.00469   2.65365
   R35        2.05643   0.00231   0.00649   0.00308   0.00956   2.06599
   R36        2.62419   0.00571   0.00813   0.01473   0.02293   2.64712
   R37        2.64553   0.00143   0.00112   0.00424   0.00539   2.65092
   R38        2.54940   0.00562   0.00391   0.01440   0.01820   2.56759
   R39        2.62690  -0.00167  -0.00387  -0.00070  -0.00461   2.62229
   R40        2.63057  -0.00345  -0.01192  -0.00063  -0.01257   2.61800
   R41        2.05662   0.00177   0.00660   0.00070   0.00731   2.06392
   R42        2.63441  -0.00476  -0.01160  -0.00588  -0.01742   2.61699
   R43        2.05682   0.00226   0.00659   0.00279   0.00938   2.06620
   R44        2.04862   0.00231   0.00899   0.00037   0.00936   2.05798
   R45        2.63484  -0.00502  -0.01146  -0.00685  -0.01827   2.61656
   R46        2.04838   0.00325   0.00904   0.00417   0.01322   2.06160
   R47        2.65847  -0.00047  -0.00110  -0.00216  -0.00325   2.65521
   R48        2.05689   0.00227   0.00662   0.00279   0.00941   2.06630
   R49        2.05645   0.00230   0.00651   0.00302   0.00952   2.06597
    A1        1.81764   0.00744   0.01514   0.02094   0.03431   1.85195
    A2        2.22036   0.00510  -0.00937   0.04514   0.03554   2.25590
    A3        2.24414  -0.01250  -0.00584  -0.06308  -0.06898   2.17516
    A4        1.84995  -0.00491  -0.00467  -0.01996  -0.02520   1.82475
    A5        2.34456   0.01002   0.01618   0.03468   0.05116   2.39572
    A6        2.08837  -0.00509  -0.01154  -0.01420  -0.02566   2.06270
    A7        1.93101  -0.00504  -0.02050   0.00247  -0.01854   1.91246
    A8        2.14732   0.00416   0.01412   0.00914   0.02330   2.17061
    A9        2.20485   0.00088   0.00637  -0.01152  -0.00478   2.20006
   A10        1.89160  -0.00260   0.00321  -0.01329  -0.01139   1.88021
   A11        1.93225   0.00528   0.00720   0.01673   0.02249   1.95474
   A12        2.28217   0.00390   0.01956   0.00603   0.02607   2.30824
   A13        2.06272  -0.00912  -0.02718  -0.01833  -0.04530   2.01743
   A14        2.04602  -0.00325  -0.01152  -0.00588  -0.01753   2.02849
   A15        2.11589   0.00080   0.00420  -0.00244   0.00182   2.11771
   A16        2.12127   0.00245   0.00732   0.00833   0.01571   2.13698
   A17        2.10755   0.00273  -0.02387   0.04373   0.01952   2.12706
   A18        2.26870  -0.00395   0.02630  -0.05162  -0.02566   2.24304
   A19        1.90548   0.00127  -0.00201   0.01016   0.00759   1.91307
   A20        1.78300  -0.00039   0.00683   0.01040   0.01643   1.79942
   A21        1.92723   0.00243   0.01016   0.00651   0.01714   1.94437
   A22        1.99388   0.00134   0.00557   0.00839   0.01344   2.00732
   A23        1.92156  -0.00167  -0.00110  -0.02788  -0.02914   1.89243
   A24        1.93791   0.00188   0.00263   0.01608   0.01836   1.95627
   A25        1.89797  -0.00341  -0.02173  -0.01352  -0.03531   1.86266
   A26        1.91426   0.00162  -0.00308   0.01248   0.00908   1.92334
   A27        2.24581  -0.00175   0.02549  -0.03515  -0.00979   2.23602
   A28        2.10811   0.00015  -0.02245   0.02886   0.00624   2.11435
   A29        1.78984  -0.00170  -0.00417  -0.00035  -0.00504   1.78480
   A30        1.89031  -0.00012   0.00047   0.00148   0.00210   1.89240
   A31        1.99721   0.00102   0.00501  -0.00707  -0.00189   1.99532
   A32        1.89260   0.00032   0.00051   0.00521   0.00597   1.89857
   A33        1.99532   0.00112   0.00477  -0.00342   0.00139   1.99671
   A34        1.89303  -0.00070  -0.00654   0.00461  -0.00202   1.89101
   A35        1.79028   0.00012   0.01050   0.00154   0.01178   1.80206
   A36        2.02083  -0.00084   0.00094  -0.01548  -0.01475   2.00608
   A37        1.91043   0.00255   0.00898   0.01729   0.02646   1.93690
   A38        1.92901   0.00188   0.00819   0.00536   0.01375   1.94275
   A39        1.92972  -0.00109  -0.01110  -0.00014  -0.01173   1.91799
   A40        1.88249  -0.00249  -0.01651  -0.00754  -0.02397   1.85852
   A41        2.27176   0.00537   0.01844   0.01551   0.03408   2.30584
   A42        1.93440   0.00461   0.00801   0.01101   0.01857   1.95296
   A43        2.07348  -0.00994  -0.02655  -0.02440  -0.05094   2.02254
   A44        2.20694  -0.00706  -0.00898  -0.02593  -0.03571   2.17123
   A45        2.25350  -0.00021  -0.00535   0.01084   0.00470   2.25820
   A46        1.81994   0.00735   0.01420   0.02051   0.03381   1.85375
   A47        1.90869   0.00106   0.00465   0.00601   0.01062   1.91931
   A48        1.93173   0.00259   0.01037   0.00677   0.01713   1.94886
   A49        1.93688  -0.00204  -0.01126  -0.00331  -0.01448   1.92240
   A50        1.89144  -0.00188  -0.00658  -0.00876  -0.01547   1.87597
   A51        1.88290   0.00144   0.00609   0.01045   0.01660   1.89950
   A52        1.91098  -0.00121  -0.00333  -0.01118  -0.01442   1.89656
   A53        1.93701   0.00267   0.01087   0.00491   0.01576   1.95277
   A54        1.94040  -0.00188  -0.00993  -0.00402  -0.01391   1.92649
   A55        1.90139   0.00068   0.00263   0.00736   0.00995   1.91135
   A56        1.91908  -0.00196  -0.00574  -0.01856  -0.02426   1.89482
   A57        1.88961  -0.00170  -0.00631  -0.00707  -0.01348   1.87613
   A58        1.87446   0.00221   0.00847   0.01799   0.02649   1.90095
   A59        2.10661   0.00166   0.00413   0.00265   0.00678   2.11339
   A60        2.08488  -0.00078  -0.00382   0.00143  -0.00238   2.08250
   A61        2.09169  -0.00088  -0.00031  -0.00409  -0.00440   2.08730
   A62        1.84848  -0.00395  -0.00432  -0.01657  -0.02085   1.82763
   A63        2.34571   0.00804   0.01606   0.02498   0.04096   2.38667
   A64        2.08801  -0.00409  -0.01183  -0.00787  -0.01973   2.06829
   A65        1.93188  -0.00527  -0.02034   0.00017  -0.02040   1.91148
   A66        2.14690   0.00350   0.01409   0.00503   0.01916   2.16606
   A67        2.20440   0.00176   0.00625  -0.00525   0.00113   2.20553
   A68        1.88934  -0.00270   0.00237  -0.01247  -0.01076   1.87858
   A69        2.04624  -0.00327  -0.01137  -0.00615  -0.01758   2.02866
   A70        2.11580   0.00080   0.00415  -0.00238   0.00179   2.11759
   A71        2.12114   0.00247   0.00722   0.00853   0.01578   2.13692
   A72        2.11461   0.00249   0.00681   0.00448   0.01134   2.12595
   A73        2.08543  -0.00134  -0.00265  -0.00406  -0.00674   2.07869
   A74        2.08314  -0.00115  -0.00416  -0.00041  -0.00460   2.07854
   A75        2.06341   0.00004  -0.00202   0.00379   0.00174   2.06515
   A76        2.12899  -0.00095  -0.00341  -0.00441  -0.00782   2.12117
   A77        2.09079   0.00091   0.00543   0.00064   0.00607   2.09686
   A78        2.06382  -0.00007  -0.00162   0.00204   0.00044   2.06425
   A79        2.12628  -0.00176  -0.00546  -0.00879  -0.01435   2.11193
   A80        2.09300   0.00184   0.00712   0.00697   0.01399   2.10699
   A81        2.11444   0.00205   0.00660   0.00216   0.00880   2.12325
   A82        2.08343  -0.00090  -0.00399   0.00092  -0.00311   2.08032
   A83        2.08529  -0.00114  -0.00260  -0.00304  -0.00567   2.07962
   A84        2.10665   0.00189   0.00413   0.00483   0.00895   2.11560
   A85        2.08477  -0.00087  -0.00383   0.00060  -0.00324   2.08154
   A86        2.09172  -0.00102  -0.00029  -0.00541  -0.00569   2.08603
    D1        0.05126  -0.00160  -0.00214  -0.07853  -0.08099  -0.02973
    D2       -3.11820  -0.00122  -0.00334  -0.05503  -0.05944   3.10554
    D3       -3.13629  -0.00101  -0.00385  -0.01459  -0.01514   3.13176
    D4       -0.02257  -0.00062  -0.00505   0.00891   0.00641  -0.01616
    D5       -0.06596   0.00209   0.00454   0.09629   0.10185   0.03588
    D6        2.95296   0.00198  -0.00190   0.13981   0.13891   3.09187
    D7        3.12245   0.00083   0.00638   0.02719   0.03631  -3.12443
    D8       -0.14182   0.00072  -0.00005   0.07071   0.07337  -0.06844
    D9       -0.51297  -0.00300  -0.03905  -0.00995  -0.04863  -0.56160
   D10        2.56390  -0.00194  -0.03093   0.04098   0.01030   2.57420
   D11        2.57160  -0.00158  -0.04072   0.07258   0.03162   2.60322
   D12       -0.63472  -0.00052  -0.03260   0.12352   0.09055  -0.54417
   D13       -0.02105   0.00079  -0.00015   0.03688   0.03523   0.01418
   D14        3.12605   0.00061   0.00012   0.02139   0.01984  -3.13729
   D15       -3.13971   0.00018   0.00036   0.01658   0.01716  -3.12255
   D16        0.00739   0.00000   0.00063   0.00109   0.00177   0.00917
   D17       -3.12063  -0.00052  -0.00014  -0.02744  -0.02679   3.13577
   D18        0.01794  -0.00042   0.00003  -0.02086  -0.02012  -0.00218
   D19       -0.00986  -0.00005  -0.00131  -0.00137  -0.00290  -0.01276
   D20        3.12871   0.00006  -0.00114   0.00521   0.00376   3.13247
   D21       -0.02010   0.00114   0.00421   0.02476   0.02673   0.00663
   D22        3.11576   0.00134   0.00396   0.04096   0.04255  -3.12488
   D23       -0.00068   0.00007   0.00048   0.00082   0.00141   0.00073
   D24        3.13830   0.00005  -0.00035   0.00475   0.00446  -3.14043
   D25       -3.13587  -0.00013   0.00086  -0.01725  -0.01650   3.13081
   D26        0.00310  -0.00015   0.00003  -0.01331  -0.01345  -0.01034
   D27        0.05539  -0.00200  -0.00514  -0.07819  -0.08297  -0.02758
   D28       -2.98085  -0.00278  -0.00275  -0.11711  -0.11809  -3.09895
   D29        2.09949  -0.00136  -0.00420  -0.03295  -0.03646   2.06303
   D30       -0.04242   0.00061   0.00238  -0.00977  -0.00665  -0.04907
   D31       -2.10477  -0.00140  -0.00379  -0.03404  -0.03703  -2.14180
   D32       -1.17232  -0.00056  -0.00885   0.01540   0.00575  -1.16657
   D33        2.96895   0.00140  -0.00228   0.03857   0.03556   3.00451
   D34        0.90660  -0.00061  -0.00844   0.01431   0.00518   0.91178
   D35       -0.00328  -0.00010  -0.00088  -0.00246  -0.00349  -0.00677
   D36        3.13962  -0.00012  -0.00099  -0.00132  -0.00235   3.13728
   D37        3.14094  -0.00007  -0.00005  -0.00640  -0.00656   3.13438
   D38        0.00066  -0.00009  -0.00016  -0.00526  -0.00542  -0.00476
   D39       -2.74705  -0.00019   0.00839  -0.01882  -0.01015  -2.75720
   D40        1.49264   0.00089   0.00193   0.00497   0.00717   1.49980
   D41       -0.65304   0.00251   0.01857   0.01158   0.03061  -0.62242
   D42        0.44704  -0.00085   0.00038  -0.05765  -0.05783   0.38921
   D43       -1.59646   0.00023  -0.00608  -0.03386  -0.04051  -1.63698
   D44        2.54105   0.00186   0.01057  -0.02725  -0.01707   2.52398
   D45        3.12815  -0.00048  -0.01413  -0.00281  -0.01648   3.11167
   D46       -0.20054  -0.00031  -0.01740   0.03959   0.02253  -0.17801
   D47       -0.07232   0.00054  -0.00775   0.04484   0.03718  -0.03515
   D48        2.88216   0.00072  -0.01103   0.08725   0.07619   2.95836
   D49       -0.62981   0.00199   0.00903   0.05260   0.06159  -0.56823
   D50        1.36886   0.00152   0.00784   0.05888   0.06678   1.43564
   D51       -2.80056   0.00121   0.00312   0.06120   0.06447  -2.73609
   D52        1.41776   0.00386   0.02370   0.05350   0.07691   1.49467
   D53       -2.86675   0.00339   0.02252   0.05978   0.08210  -2.78464
   D54       -0.75298   0.00307   0.01780   0.06210   0.07979  -0.67319
   D55       -2.76254  -0.00029  -0.00272   0.02857   0.02565  -2.73689
   D56       -0.76386  -0.00076  -0.00390   0.03485   0.03084  -0.73302
   D57        1.34990  -0.00108  -0.00862   0.03717   0.02853   1.37843
   D58       -0.33225  -0.00016   0.01153  -0.01324  -0.00131  -0.33356
   D59       -2.43440  -0.00211  -0.00609  -0.01253  -0.01830  -2.45271
   D60        1.71714  -0.00024   0.00793  -0.00509   0.00335   1.72048
   D61        2.97920  -0.00006   0.00876  -0.04389  -0.03511   2.94409
   D62        0.87705  -0.00202  -0.00886  -0.04317  -0.05210   0.82494
   D63       -1.25460  -0.00014   0.00516  -0.03573  -0.03045  -1.28505
   D64       -0.79186  -0.00126  -0.03126   0.04308   0.01156  -0.78030
   D65        2.44318  -0.00292  -0.02972  -0.04777  -0.07702   2.36616
   D66        2.14441  -0.00096  -0.03223   0.08707   0.05437   2.19878
   D67       -0.90373  -0.00262  -0.03070  -0.00377  -0.03421  -0.93794
   D68        0.58951  -0.00132  -0.01252  -0.02825  -0.04095   0.54856
   D69        2.75398  -0.00127  -0.00125  -0.04293  -0.04402   2.70996
   D70       -1.44610  -0.00386  -0.02377  -0.04898  -0.07259  -1.51869
   D71       -1.40749  -0.00052  -0.01130  -0.03182  -0.04330  -1.45079
   D72        0.75698  -0.00047  -0.00003  -0.04649  -0.04637   0.71061
   D73        2.84008  -0.00306  -0.02255  -0.05254  -0.07494   2.76514
   D74        2.76150  -0.00060  -0.00645  -0.03926  -0.04601   2.71550
   D75       -1.35721  -0.00054   0.00482  -0.05394  -0.04907  -1.40628
   D76        0.72589  -0.00313  -0.01770  -0.05998  -0.07764   0.64825
   D77       -0.05566  -0.00022  -0.00339   0.01949   0.01730  -0.03836
   D78        3.01115   0.00096  -0.00518   0.09238   0.08816   3.09931
   D79       -3.10397  -0.00014  -0.00056  -0.00695  -0.00659  -3.11056
   D80       -0.03716   0.00103  -0.00235   0.06594   0.06426   0.02711
   D81       -2.09770  -0.00111  -0.00437  -0.02633  -0.03023  -2.12793
   D82        2.10294  -0.00106  -0.00543  -0.02348  -0.02859   2.07435
   D83       -0.02252   0.00009  -0.00075  -0.01166  -0.01200  -0.03452
   D84        0.94438  -0.00047  -0.00561   0.00365  -0.00228   0.94210
   D85       -1.13816  -0.00042  -0.00667   0.00650  -0.00065  -1.13881
   D86        3.01956   0.00073  -0.00200   0.01832   0.01594   3.03550
   D87        0.03104  -0.00105   0.00059  -0.05442  -0.05372  -0.02268
   D88       -3.02922  -0.00180   0.00063  -0.07962  -0.07785  -3.10707
   D89        3.09299   0.00009   0.00117   0.02089   0.02373   3.11671
   D90       -0.09847   0.00009  -0.00165   0.03400   0.03353  -0.06494
   D91        0.02892  -0.00073   0.00320  -0.05251  -0.04962  -0.02069
   D92        3.12066  -0.00074   0.00038  -0.03941  -0.03981   3.08084
   D93        0.00054   0.00003   0.00013   0.00220   0.00235   0.00289
   D94       -3.13795  -0.00004   0.00011  -0.00165  -0.00137  -3.13932
   D95        3.14081   0.00005   0.00024   0.00106   0.00120  -3.14117
   D96        0.00232  -0.00002   0.00021  -0.00279  -0.00252  -0.00020
   D97       -0.01198   0.00032  -0.00280   0.02332   0.01971   0.00773
   D98        3.12550   0.00022  -0.00204   0.01072   0.00786   3.13335
   D99       -3.11259  -0.00009  -0.00132   0.01137   0.00996  -3.10263
   D100       0.02488  -0.00020  -0.00056  -0.00124  -0.00189   0.02299
   D101      -3.11193   0.00013   0.00317  -0.01213  -0.00844  -3.12037
   D102       0.01517   0.00064   0.00562   0.00492   0.01080   0.02597
   D103      -0.02551   0.00019   0.00034   0.00236   0.00264  -0.02287
   D104       3.10159   0.00070   0.00279   0.01941   0.02188   3.12348
   D105      -0.01111   0.00065   0.00191   0.01844   0.01919   0.00808
   D106       3.13477   0.00075   0.00110   0.03152   0.03133  -3.11708
   D107      -0.00715   0.00010   0.00057   0.00018   0.00089  -0.00626
   D108       3.13686   0.00004  -0.00036   0.00334   0.00304   3.13991
   D109       3.12966  -0.00004   0.00137  -0.01444  -0.01303   3.11663
   D110      -0.00951  -0.00010   0.00044  -0.01128  -0.01087  -0.02039
   D111      -0.00906  -0.00003  -0.00038  -0.00041  -0.00083  -0.00989
   D112      -3.14146  -0.00017  -0.00124  -0.00258  -0.00387   3.13785
   D113       3.13011   0.00003   0.00055  -0.00360  -0.00304   3.12707
   D114      -0.00230  -0.00011  -0.00032  -0.00576  -0.00607  -0.00837
   D115       0.00609   0.00007   0.00102  -0.00014   0.00115   0.00724
   D116      -3.13255  -0.00003   0.00088  -0.00656  -0.00540  -3.13795
   D117      -3.13860   0.00014   0.00106   0.00370   0.00486  -3.13374
   D118       0.00595   0.00004   0.00091  -0.00272  -0.00168   0.00426
   D119       0.00996  -0.00001   0.00020  -0.00242  -0.00211   0.00785
   D120      -3.13812   0.00017   0.00106   0.00469   0.00581  -3.13231
   D121      -3.11743  -0.00048  -0.00206  -0.01900  -0.02106  -3.13848
   D122       0.01768  -0.00030  -0.00120  -0.01189  -0.01314   0.00454
   D123       0.00758   0.00001   0.00003   0.00162   0.00159   0.00916
   D124       3.13994   0.00015   0.00088   0.00382   0.00464  -3.13860
   D125      -3.12753  -0.00018  -0.00082  -0.00551  -0.00633  -3.13386
   D126       0.00484  -0.00004   0.00002  -0.00331  -0.00328   0.00156
         Item               Value     Threshold  Converged?
 Maximum Force            0.030556     0.000450     NO 
 RMS     Force            0.004319     0.000300     NO 
 Maximum Displacement     0.924798     0.001800     NO 
 RMS     Displacement     0.182488     0.001200     NO 
 Predicted change in Energy=-1.476756D-02
 Lowest energy point so far.  Saving SCF results.
 GradGradGradGradGradGradGradGradGradGradGradGradGradGradGradGradGradGrad

 Leave Link  103 at Wed Aug 28 23:19:47 2019, MaxMem=   536870912 cpu:         0.9
 (Enter /pbs_home/pkowalski/g09d01/g09/l202.exe)
                          Input orientation:                          
 ---------------------------------------------------------------------
 Center     Atomic      Atomic             Coordinates (Angstroms)
 Number     Number       Type             X           Y           Z
 ---------------------------------------------------------------------
      1          6           0       -1.798053   -0.187290   -0.618779
      2          6           0       -3.094702    0.350632   -1.023694
      3          6           0       -3.842921   -0.774981   -1.393278
      4          8           0       -3.095735   -1.896124   -1.217419
      5          6           0       -1.894132   -1.517544   -0.737776
      6          6           0       -5.150847   -0.729277   -1.853994
      7          6           0       -0.623326    0.512640   -0.151267
      8          6           0       -0.273606    1.903714   -0.639565
      9          6           0        0.307188    0.096813    0.742039
     10          6           0        1.231922    2.000058   -0.365188
     11          6           0        1.388061    1.145154    0.897112
     12          9           0       -0.901328    2.853042    0.086545
     13          9           0       -0.566219    2.142326   -1.917209
     14          9           0        1.883580    1.406345   -1.370492
     15          9           0        1.686108    3.236516   -0.247335
     16          9           0        2.630946    0.662121    1.006590
     17          9           0        1.174050    1.899367    1.990007
     18          6           0       -0.810149   -1.436509    2.322770
     19          6           0        0.260639   -1.067410    1.608037
     20          6           0       -2.147318   -0.827742    2.492356
     21          1           0       -2.332002   -0.617413    3.555577
     22          1           0       -2.945755   -1.498839    2.144852
     23          1           0       -2.208555    0.108535    1.931617
     24          6           0       -0.915403   -2.607427   -0.534117
     25          1           0       -1.226459   -3.293130    0.266822
     26          1           0        0.064890   -2.196074   -0.278986
     27          1           0       -0.825081   -3.197299   -1.457744
     28          6           0       -5.724481    0.527607   -1.943165
     29          6           0        1.297968   -2.046842    1.895023
     30          6           0        0.713398   -2.924463    2.817135
     31          8           0       -0.563472   -2.534136    3.068819
     32          6           0        1.358258   -4.027809    3.357846
     33          6           0       -5.009385    1.678778   -1.575243
     34          6           0       -3.705774    1.611565   -1.112748
     35          1           0       -3.177675    2.521553   -0.831618
     36          1           0       -6.752064    0.622694   -2.304109
     37          1           0       -5.494904    2.655062   -1.656669
     38          1           0       -5.688723   -1.639516   -2.127823
     39          6           0        2.607770   -2.304050    1.463602
     40          6           0        3.269310   -3.399412    1.992499
     41          6           0        2.657592   -4.247971    2.930580
     42          1           0        4.293953   -3.608861    1.673358
     43          1           0        3.213343   -5.101596    3.327689
     44          1           0        0.858896   -4.682024    4.075830
     45          1           0        3.096355   -1.656827    0.733833
 ---------------------------------------------------------------------
                    Distance matrix (angstroms):
                    1          2          3          4          5
     1  C    0.000000
     2  C    1.461032   0.000000
     3  C    2.264225   1.401224   0.000000
     4  O    2.227658   2.255092   1.358740   0.000000
     5  C    1.339017   2.239018   2.186061   1.348047   0.000000
     6  C    3.613963   2.466441   1.387450   2.447498   3.531785
     7  C    1.445149   2.625848   3.683253   3.612704   2.465885
     8  C    2.587792   3.243177   4.525870   4.768343   3.786919
     9  C    2.522813   3.841236   4.747948   4.403539   3.105126
    10  C    3.745604   4.676955   5.874678   5.885163   4.720652
    11  C    3.771559   4.941247   6.024614   5.815929   4.531623
    12  F    3.247340   3.507931   4.899531   5.391690   4.557103
    13  F    2.937762   3.225177   4.418367   4.816351   4.068054
    14  F    4.081564   5.100793   6.127929   5.976897   4.818771
    15  F    4.898959   5.638014   6.926432   7.081742   5.971577
    16  F    4.793680   6.082938   7.052347   6.654751   5.316962
    17  F    4.471387   5.450066   6.615796   6.551671   5.341331
    18  C    3.345028   4.428530   4.841935   4.238878   3.247849
    19  C    3.157774   4.493903   5.092407   4.464886   3.216908
    20  C    3.195517   3.827364   4.239812   3.975345   3.312655
    21  H    4.230290   4.742209   5.176763   4.999988   4.408497
    22  H    3.267267   3.671840   3.721188   3.388981   3.068518
    23  H    2.600105   3.094791   3.808764   3.836948   3.141441
    24  C    2.577461   3.706635   3.558986   2.393053   1.478929
    25  H    3.279825   4.293339   3.992853   2.765644   2.146557
    26  H    2.760658   4.125933   4.304897   3.310615   2.123359
    27  H    3.272719   4.234074   3.870289   2.628056   2.117262
    28  C    4.204986   2.791502   2.353589   3.648491   4.506349
    29  C    4.400283   5.793302   6.233723   5.386524   4.171485
    30  C    5.060139   6.322961   6.565660   5.643101   4.627744
    31  O    4.542055   5.610497   5.810312   5.019089   4.158639
    32  C    6.365959   7.628728   7.759274   6.731655   5.801171
    33  C    3.835320   2.394617   2.722991   4.070629   4.541214
    34  C    2.668199   1.404028   2.406888   3.561880   3.635104
    35  H    3.047373   2.180980   3.409568   4.435248   4.239174
    36  H    5.295152   3.884556   3.353539   4.571005   5.534757
    37  H    4.777330   3.387038   3.816231   5.163550   5.587537
    38  H    4.418538   3.450903   2.166555   2.760121   4.043022
    39  C    5.313028   6.764034   7.218811   6.315397   5.072649
    40  C    6.543292   7.978778   8.302708   7.285413   6.136526
    41  C    6.995703   8.358966   8.544827   7.472473   6.452151
    42  H    7.353475   8.805902   9.145702   8.117731   6.962727
    43  H    8.052274   9.404932   9.528798   8.410560   7.447129
    44  H    7.021493   8.183135   8.202634   7.170692   6.384661
    45  H    5.286240   6.741512   7.311348   6.496663   5.204805
                    6          7          8          9         10
     6  C    0.000000
     7  C    4.994005   0.000000
     8  C    5.674060   1.515197   0.000000
     9  C    6.100161   1.355273   2.347561   0.000000
    10  C    7.099687   2.387491   1.533355   2.388184   0.000000
    11  C    7.337533   2.354750   2.387032   1.513721   1.532527
    12  F    5.887029   2.368823   1.349998   3.080095   2.341453
    13  F    5.410076   2.403682   1.332266   3.466780   2.379562
    14  F    7.367348   2.927420   2.331326   2.943242   1.337082
    15  F    8.065533   3.572424   2.402225   3.569036   1.322499
    16  F    8.406857   3.457349   3.561994   2.406120   2.372576
    17  F    7.854326   3.120677   3.001729   2.357557   2.358057
    18  C    6.065245   3.155146   4.496709   2.469459   4.817173
    19  C    6.433053   2.524501   3.763603   1.451735   3.774436
    20  C    5.284094   3.332855   4.558571   3.153254   5.251787
    21  H    6.100972   4.235244   5.309640   3.923192   5.909746
    22  H    4.630921   3.835608   5.144970   3.885309   5.999630
    23  H    4.867223   2.648521   3.684789   2.782840   4.548632
    24  C    4.817522   3.157008   4.557786   3.230513   5.086104
    25  H    5.145097   3.875881   5.360658   3.750949   5.870341
    26  H    5.642345   2.797693   4.129511   2.521613   4.356250
    27  H    4.996038   3.938430   5.195562   4.119739   5.695389
    28  C    1.384473   5.406746   5.771055   6.616414   7.283520
    29  C    7.574848   3.798635   4.949836   2.627979   4.635765
    30  C    7.812020   4.734123   6.019488   3.687701   5.886166
    31  O    6.966751   4.433440   5.790565   3.618542   5.964458
    32  C    8.967276   6.070933   7.336568   4.995968   7.086051
    33  C    2.428259   4.756585   4.832566   6.011519   6.365639
    34  C    2.849074   3.410802   3.476928   4.673176   5.009053
    35  H    3.937837   3.320136   2.975268   4.527696   4.464757
    36  H    2.143438   6.496790   6.810443   7.706401   8.330701
    37  H    3.407501   5.530685   5.372241   6.779580   6.880925
    38  H    1.092167   5.847803   6.640247   6.870363   8.015529
    39  C    8.583850   4.580559   5.516422   3.402569   4.874708
    40  C    9.634530   5.920515   6.899504   4.749885   6.234093
    41  C    9.810458   6.551765   7.692924   5.402893   7.206419
    42  H   10.485155   6.670507   7.523344   5.522108   6.707584
    43  H   10.766926   7.638247   8.773385   6.492671   8.246021
    44  H    9.322233   6.859290   8.178597   5.852847   8.031936
    45  H    8.693305   4.396136   5.091199   3.294659   4.249325
                   11         12         13         14         15
    11  C    0.000000
    12  F    2.969041   0.000000
    13  F    3.568467   2.152311   0.000000
    14  F    2.335762   3.460000   2.615737   0.000000
    15  F    2.402579   2.636921   3.009768   2.156386   0.000000
    16  F    1.337935   4.257180   4.578370   2.600566   3.015387
    17  F    1.345012   2.973190   4.284145   3.469792   2.656289
    18  C    3.678262   4.838312   5.553826   5.383138   5.888454
    19  C    2.583009   4.362918   4.838746   4.198218   4.898790
    20  C    4.351554   4.570403   5.546660   6.013391   6.222479
    21  H    4.900300   5.111269   6.378521   6.792118   6.742411
    22  H    5.227763   5.230218   5.951522   6.642304   7.042748
    23  H    3.883352   3.556045   4.652638   5.416069   5.449816
    24  C    4.629927   5.495648   4.959337   4.964291   6.403262
    25  H    5.189542   6.157406   5.894921   5.868407   7.168241
    26  H    3.781243   5.153714   4.680148   4.180483   5.669425
    27  H    5.412969   6.244779   5.365604   5.342096   7.011785
    28  C    7.683540   5.726270   5.405152   7.680021   8.070369
    29  C    3.345562   5.667130   5.963006   4.788636   5.714387
    30  C    4.550103   6.591132   7.051509   6.136891   6.949446
    31  O    4.697018   6.166831   6.835919   6.420509   7.025519
    32  C    5.728494   7.946902   8.342684   7.222407   8.116355
    33  C    6.879288   4.584383   4.480351   6.901384   7.001394
    34  C    5.495837   3.293096   3.284155   5.599055   5.697525
    35  H    5.072368   2.476825   2.853423   5.210601   4.950650
    36  H    8.762557   6.702297   6.381509   8.721244   9.070013
    37  H    7.495120   4.917207   4.962128   7.488872   7.341065
    38  H    8.184466   6.928611   6.370772   8.196986   9.038808
    39  C    3.702109   6.387931   6.424511   4.724783   5.871511
    40  C    5.039053   7.753713   7.791531   6.027044   7.180454
    41  C    5.901906   8.436755   8.644646   7.146300   8.189045
    42  H    5.625605   8.441868   8.342038   6.342493   7.572920
    43  H    6.947032   9.524275   9.709194   8.135998   9.199856
    44  H    6.658849   8.705745   9.193433   8.232899   9.059652
    45  H    3.285731   6.061301   5.905593   3.909223   5.186163
                   16         17         18         19         20
    16  F    0.000000
    17  F    2.149519   0.000000
    18  C    4.240013   3.895619   0.000000
    19  C    2.995225   3.127617   1.339277   0.000000
    20  C    5.221015   4.326772   1.478979   2.576376   0.000000
    21  H    5.724106   4.591033   2.122915   3.273712   1.099447
    22  H    6.088102   5.342712   2.143911   3.279521   1.099378
    23  H    4.958115   3.827859   2.120307   2.753991   1.093065
    24  C    5.063627   5.572092   3.089325   2.888520   3.720811
    25  H    5.574123   5.974432   2.801299   2.994019   3.446610
    26  H    4.050511   4.811570   2.848116   2.207501   3.800860
    27  H    5.736915   6.469893   4.170478   3.887702   4.792327
    28  C    8.861846   8.058616   6.797544   7.139802   5.857210
    29  C    3.147162   3.949297   2.235985   1.455232   3.703108
    30  C    4.451814   4.915860   2.186229   2.261759   3.561659
    31  O    4.967209   4.882496   1.349898   2.228077   2.398470
    32  C    5.398479   6.085748   3.533865   3.609786   4.824786
    33  C    8.128599   7.141046   6.521740   6.741511   5.569509
    34  C    6.748856   5.789871   5.429382   5.505635   4.623395
    35  H    6.369974   5.223619   5.587629   5.536657   4.829929
    36  H    9.950034   9.104538   7.807348   8.206055   6.805405
    37  H    8.780331   7.638342   7.384025   7.592192   6.367940
    38  H    9.183625   8.750878   6.606775   7.048323   5.877634
    39  C    3.001261   4.472289   3.629458   2.656909   5.084160
    40  C    4.227952   5.697998   4.539169   3.825983   6.016910
    41  C    5.273656   6.393382   4.505438   4.196483   5.914150
    42  H    4.631573   6.338347   5.585043   4.767690   7.063665
    43  H    6.240763   7.413609   5.534547   5.286806   6.906540
    44  H    6.412509   6.911200   4.048740   4.417391   5.138113
    45  H    2.380866   4.233172   4.223036   3.025382   5.592486
                   21         22         23         24         25
    21  H    0.000000
    22  H    1.773062   0.000000
    23  H    1.783111   1.781175   0.000000
    24  C    4.763665   3.539515   3.889542   0.000000
    25  H    4.381506   3.114876   3.912465   1.099294   0.000000
    26  H    4.789690   3.927481   3.920018   1.093287   1.780174
    27  H    5.836095   4.512285   4.932576   1.099633   1.773250
    28  C    6.561718   5.342254   5.248932   5.911099   6.301926
    29  C    4.239975   4.286246   4.116151   3.333765   3.252231
    30  C    3.891302   3.984190   4.303606   3.739571   3.225377
    31  O    2.653009   2.756959   3.314097   3.620825   2.977719
    32  C    5.028709   5.137272   5.644965   4.725927   4.095723
    33  C    6.226250   5.309889   4.754827   6.017989   6.513340
    34  C    5.352462   4.567735   3.710650   5.091256   5.666238
    35  H    5.460380   5.007665   3.794380   5.613627   6.230919
    36  H    7.443839   6.227532   6.232914   6.901679   7.244010
    37  H    6.919578   6.180989   5.491875   7.065815   7.569704
    38  H    6.679320   5.079313   5.625505   5.124581   5.327341
    39  C    5.623384   5.652796   5.407087   4.061485   4.136650
    40  C    6.446505   6.500955   6.505106   4.952055   4.816762
    41  C    6.202226   6.290675   6.607303   5.240401   4.805537
    42  H    7.509646   7.555652   7.494555   5.745712   5.705523
    43  H    7.135172   7.232803   7.647971   6.179075   5.687820
    44  H    5.193607   5.323223   6.079174   5.357583   4.559197
    45  H    6.205617   6.206692   5.717803   4.313414   4.645677
                   26         27         28         29         30
    26  H    0.000000
    27  H    1.784368   0.000000
    28  C    6.610956   6.173708   0.000000
    29  C    2.503811   4.131820   8.406799   0.000000
    30  C    3.246087   4.551477   8.719147   1.400796   0.000000
    31  O    3.423000   4.582357   7.818585   2.253933   1.358712
    32  C    4.272540   5.352254   9.950765   2.463273   1.387654
    33  C    6.514831   6.426377   1.404252   8.105905   8.557631
    34  C    5.423208   5.616279   2.437157   6.889708   7.453094
    35  H    5.751142   6.215464   3.420172   6.952423   7.623184
    36  H    7.649669   7.101958   1.093275   9.463729   9.723301
    37  H    7.506187   7.489789   2.158900   8.992527   9.470429
    38  H    6.068938   5.150796   2.175270   8.072364   8.190900
    39  C    3.084560   4.595282   9.436670   1.402804   2.409483
    40  C    4.108038   5.358084  10.573514   2.392726   2.727322
    41  C    4.608004   5.700027  10.808269   2.786740   2.354662
    42  H    4.867504   6.014790  11.426226   3.385996   3.820602
    43  H    5.600261   6.544890  11.804852   3.879783   3.354147
    44  H    5.076890   5.971652  10.330024   3.448606   2.166680
    45  H    3.241354   4.749076   9.473396   2.175930   3.409624
                   31         32         33         34         35
    31  O    0.000000
    32  C    2.451049   0.000000
    33  C    7.686488   9.871543   0.000000
    34  C    6.674310   8.799612   1.384854   0.000000
    35  H    6.899816   9.001135   2.149049   1.089036   0.000000
    36  H    8.782517  10.929878   2.164137   3.417176   4.306989
    37  H    8.577706  10.806107   1.093385   2.141430   2.463348
    38  H    7.353477   9.244265   3.431897   3.941065   5.029911
    39  C    3.561803   2.849699   9.116937   7.863235   7.875649
    40  C    4.073989   2.431291  10.346670   9.132593   9.197667
    41  C    3.651246   1.385386  10.686970   9.548565   9.696954
    42  H    5.166907   3.410472  11.183230   9.950421   9.984093
    43  H    4.574188   2.143658  11.731388  10.614057  10.782270
    44  H    2.765976   1.092182  10.335915   9.347022   9.605647
    45  H    4.429015   3.940556   9.064277   7.769248   7.698892
                   36         37         38         39         40
    36  H    0.000000
    37  H    2.475914   0.000000
    38  H    2.505867   4.324691   0.000000
    39  C   10.505616   9.999110   9.064862   0.000000
    40  C   11.621795  11.259864  10.016019   1.384625   0.000000
    41  C   11.818078  11.625743  10.102101   2.435844   1.405079
    42  H   12.479616  12.089150  10.861911   2.142369   1.093441
    43  H   12.798202  12.682395  10.999790   3.415817   2.164092
    44  H   11.259235  11.272318   9.519111   3.941707   3.434451
    45  H   10.555410   9.905383   9.239425   1.090953   2.156562
                   41         42         43         44         45
    41  C    0.000000
    42  H    2.160265   0.000000
    43  H    1.093266   2.476446   0.000000
    44  H    2.176076   4.327027   2.505828   0.000000
    45  H    3.425236   2.475356   4.313724   5.032592   0.000000
 Stoichiometry    C23H14F6O2
 Framework group  C1[X(C23H14F6O2)]
 Deg. of freedom   129
 Full point group                 C1      NOp   1
 RotChk:  IX=0 Diff= 3.00D-02
 Largest Abelian subgroup         C1      NOp   1
 Largest concise Abelian subgroup C1      NOp   1
                         Standard orientation:                         
 ---------------------------------------------------------------------
 Center     Atomic      Atomic             Coordinates (Angstroms)
 Number     Number       Type             X           Y           Z
 ---------------------------------------------------------------------
      1          6           0       -1.488048   -0.518336   -0.389809
      2          6           0       -2.896705   -0.757688   -0.084834
      3          6           0       -3.156215   -2.034912   -0.599405
      4          8           0       -2.022287   -2.543442   -1.148750
      5          6           0       -1.044188   -1.629231   -0.991363
      6          6           0       -4.388267   -2.669689   -0.535198
      7          6           0       -0.675178    0.642127   -0.105161
      8          6           0       -1.257529    2.040757   -0.082284
      9          6           0        0.649069    0.696087    0.178076
     10          6           0       -0.031353    2.931588   -0.314862
     11          6           0        1.084979    2.133298    0.367175
     12          9           0       -1.777755    2.338100    1.127446
     13          9           0       -2.217482    2.265930   -0.978231
     14          9           0        0.213863    2.978590   -1.628426
     15          9           0       -0.166176    4.170405    0.128033
     16          9           0        2.282228    2.432386   -0.149752
     17          9           0        1.142802    2.451086    1.672827
     18          6           0        1.260838   -1.423629    1.287475
     19          6           0        1.549354   -0.405689    0.466367
     20          6           0        0.077490   -1.718111    2.124342
     21          1           0        0.377794   -1.818479    3.177209
     22          1           0       -0.405327   -2.660078    1.827326
     23          1           0       -0.653007   -0.909238    2.041332
     24          6           0        0.264029   -1.985232   -1.582177
     25          1           0        0.726194   -2.840595   -1.069141
     26          1           0        0.949766   -1.135408   -1.528893
     27          1           0        0.126582   -2.266859   -2.636211
     28          6           0       -5.407305   -1.966328    0.084166
     29          6           0        2.895364   -0.652103   -0.028847
     30          6           0        3.295458   -1.836821    0.602498
     31          8           0        2.292818   -2.286292    1.401740
     32          6           0        4.526694   -2.445867    0.405761
     33          6           0       -5.184563   -0.687022    0.618659
     34          6           0       -3.945562   -0.072351    0.548810
     35          1           0       -3.802256    0.919307    0.975515
     36          1           0       -6.400365   -2.417390    0.159162
     37          1           0       -6.012176   -0.161499    1.102779
     38          1           0       -4.535170   -3.668242   -0.952497
     39          6           0        3.775568   -0.048410   -0.939153
     40          6           0        5.009993   -0.639689   -1.148368
     41          6           0        5.385083   -1.818838   -0.482664
     42          1           0        5.711281   -0.176937   -1.848132
     43          1           0        6.369777   -2.254433   -0.672046
     44          1           0        4.792417   -3.369911    0.923830
     45          1           0        3.498898    0.865693   -1.466455
 ---------------------------------------------------------------------
 Rotational constants (GHZ):      0.2191940      0.1327812      0.0955970
 Leave Link  202 at Wed Aug 28 23:19:47 2019, MaxMem=   536870912 cpu:         0.0
 (Enter /pbs_home/pkowalski/g09d01/g09/l301.exe)
 Basis read from rwf:  (5D, 7F)
 No pseudopotential information found on rwf file.
 There are   535 symmetry adapted cartesian basis functions of A   symmetry.
 There are   504 symmetry adapted basis functions of A   symmetry.
   504 basis functions,   873 primitive gaussians,   535 cartesian basis functions
   111 alpha electrons      111 beta electrons
       nuclear repulsion energy      3328.6199512225 Hartrees.
 IExCor=20419 DFT=T Ex+Corr=CAM-B3LYP ExCW=0 ScaHFX=  1.000000
 ScaDFX=  1.000000  1.000000  1.000000  0.810000 ScalE2=  1.000000  1.000000
 IRadAn=      0 IRanWt=     -1 IRanGd=            0 ICorTp=0 IEmpDi=  4
  HFx wShort=  0.000000 wLong=  0.330000 cFull=  0.190000 cShort=  0.000000 cLong=  0.460000
  DFx wShort=  0.000000 wLong=  0.330000 cFull=  0.190000 cShort=  0.000000 cLong=  0.460000
 NAtoms=   45 NActive=   45 NUniq=   45 SFac= 1.00D+00 NAtFMM=   60 NAOKFM=F Big=F
 Integral buffers will be    131072 words long.
 Raffenetti 2 integral format.
 Two-electron integral symmetry is turned on.
 No density basis found on file   724.
 Leave Link  301 at Wed Aug 28 23:19:47 2019, MaxMem=   536870912 cpu:         0.6
 (Enter /pbs_home/pkowalski/g09d01/g09/l302.exe)
 NPDir=0 NMtPBC=     1 NCelOv=     1 NCel=       1 NClECP=     1 NCelD=      1
         NCelK=      1 NCelE2=     1 NClLst=     1 CellRange=     0.0.
 One-electron integrals computed using PRISM.
 NBasis=   504 RedAO= T EigKep=  2.36D-04  NBF=   504
 NBsUse=   504 1.00D-06 EigRej= -1.00D+00 NBFU=   504
 Precomputing XC quadrature grid using
 IXCGrd= 4 IRadAn=           0 IRanWt=          -1 IRanGd=           0 AccXCQ= 0.00D+00.
 Generated NRdTot=       0 NPtTot=           0 NUsed=           0 NTot=          32
 NSgBfM=   524   524   524   524   524 MxSgAt=    45 MxSgA2=    45.
 Leave Link  302 at Wed Aug 28 23:19:48 2019, MaxMem=   536870912 cpu:         9.8
 (Enter /pbs_home/pkowalski/g09d01/g09/l303.exe)
 DipDrv:  MaxL=1.
 Leave Link  303 at Wed Aug 28 23:19:49 2019, MaxMem=   536870912 cpu:         1.1
 (Enter /pbs_home/pkowalski/g09d01/g09/l401.exe)
 Initial guess from the checkpoint file:  "dae0097freq_open_cam-b3lyp_air.chk"
 B after Tr=     0.000000    0.000000    0.000000
         Rot=    0.999968    0.001651    0.007814   -0.001098 Ang=   0.92 deg.
 Guess basis will be translated and rotated to current coordinates.
 JPrj=2 DoOrth=T DoCkMO=T.
 Generating alternative initial guess.
 ExpMin= 1.22D-01 ExpMax= 2.89D+03 ExpMxC= 4.35D+02 IAcc=1 IRadAn=         1 AccDes= 0.00D+00
 Harris functional with IExCor=20419 and IRadAn=       1 diagonalized for initial guess.
 HarFok:  IExCor=20419 AccDes= 0.00D+00 IRadAn=         1 IDoV= 1 UseB2=F ITyADJ=14
 ICtDFT=  3500011 ScaDFX=  1.000000  1.000000  1.000000  1.000000
 FoFCou: FMM=F IPFlag=           0 FMFlag=      100000 FMFlg1=           0
         NFxFlg=           0 DoJE=T BraDBF=F KetDBF=T FulRan=T
         wScrn=  0.000000 ICntrl=     500 IOpCl=  0 I1Cent=   200000004 NGrid=           0
         NMat0=    1 NMatS0=      1 NMatT0=    0 NMatD0=    1 NMtDS0=    0 NMtDT0=    0
 Petite list used in FoFCou.
 Harris En= -1575.98389418903    
 Leave Link  401 at Wed Aug 28 23:19:52 2019, MaxMem=   536870912 cpu:        26.3
 (Enter /pbs_home/pkowalski/g09d01/g09/l502.exe)
 Closed shell SCF:
 Using DIIS extrapolation, IDIIS=  1040.
 Integral symmetry usage will be decided dynamically.
 IVT=      885537 IEndB=      885537 NGot=   536870912 MDV=   536288776
 LenX=   536288776 LenY=   536002016
 Requested convergence on RMS density matrix=1.00D-08 within 128 cycles.
 Requested convergence on MAX density matrix=1.00D-06.
 Requested convergence on             energy=1.00D-06.
 No special actions if energy rises.
 Fock matrices will be formed incrementally for  20 cycles.
 Integral accuracy reduced to 1.0D-05 until final iterations.

 Cycle   1  Pass 0  IDiag  1:
 FoFJK:  IHMeth= 1 ICntrl=       0 DoSepK=T KAlg= 0 I1Cent=   0 FoldK=F
 IRaf=         1 NMat=   1 IRICut=       1 DoRegI=T DoRafI=F ISym2E= 0.
 FoFCou: FMM=F IPFlag=           0 FMFlag=      100000 FMFlg1=           0
         NFxFlg=           0 DoJE=T BraDBF=F KetDBF=F FulRan=T
         wScrn=  0.000000 ICntrl=     500 IOpCl=  0 I1Cent=           0 NGrid=           0
         NMat0=    1 NMatS0=      1 NMatT0=    0 NMatD0=    1 NMtDS0=    0 NMtDT0=    0
 Symmetry not used in FoFCou.
 E= -1632.42912862560    
 DIIS: error= 6.82D-03 at cycle   1 NSaved=   1.
 NSaved= 1 IEnMin= 1 EnMin= -1632.42912862560     IErMin= 1 ErrMin= 6.82D-03
 ErrMax= 6.82D-03  0.00D+00 EMaxC= 1.00D-01 BMatC= 5.70D-02 BMatP= 5.70D-02
 IDIUse=3 WtCom= 9.32D-01 WtEn= 6.82D-02
 Coeff-Com:  0.100D+01
 Coeff-En:   0.100D+01
 Coeff:      0.100D+01
 Gap=     0.618 Goal=   None    Shift=    0.000
 GapD=    0.618 DampG=2.000 DampE=1.000 DampFc=2.0000 IDamp=-1.
 RMSDP=1.10D-03 MaxDP=6.63D-02              OVMax= 2.55D-02

 Cycle   2  Pass 0  IDiag  1:
 RMSU=  1.10D-03    CP:  1.00D+00
 E= -1632.49184445391     Delta-E=       -0.062715828314 Rises=F Damp=F
 DIIS: error= 1.59D-03 at cycle   2 NSaved=   2.
 NSaved= 2 IEnMin= 2 EnMin= -1632.49184445391     IErMin= 2 ErrMin= 1.59D-03
 ErrMax= 1.59D-03  0.00D+00 EMaxC= 1.00D-01 BMatC= 2.29D-03 BMatP= 5.70D-02
 IDIUse=3 WtCom= 9.84D-01 WtEn= 1.59D-02
 Coeff-Com: -0.424D-01 0.104D+01
 Coeff-En:   0.000D+00 0.100D+01
 Coeff:     -0.417D-01 0.104D+01
 Gap=     0.251 Goal=   None    Shift=    0.000
 RMSDP=2.49D-04 MaxDP=1.00D-02 DE=-6.27D-02 OVMax= 1.44D-02

 Cycle   3  Pass 0  IDiag  1:
 RMSU=  2.48D-04    CP:  1.00D+00  1.03D+00
 E= -1632.49313583485     Delta-E=       -0.001291380940 Rises=F Damp=F
 DIIS: error= 2.19D-03 at cycle   3 NSaved=   3.
 NSaved= 3 IEnMin= 3 EnMin= -1632.49313583485     IErMin= 2 ErrMin= 1.59D-03
 ErrMax= 2.19D-03  0.00D+00 EMaxC= 1.00D-01 BMatC= 2.51D-03 BMatP= 2.29D-03
 IDIUse=3 WtCom= 9.78D-01 WtEn= 2.19D-02
 Coeff-Com: -0.582D-01 0.560D+00 0.498D+00
 Coeff-En:   0.000D+00 0.285D+00 0.715D+00
 Coeff:     -0.570D-01 0.554D+00 0.503D+00
 Gap=     0.250 Goal=   None    Shift=    0.000
 RMSDP=1.53D-04 MaxDP=1.15D-02 DE=-1.29D-03 OVMax= 8.70D-03

 Cycle   4  Pass 0  IDiag  1:
 RMSU=  8.25D-05    CP:  1.00D+00  1.08D+00  5.36D-01
 E= -1632.49522785487     Delta-E=       -0.002092020022 Rises=F Damp=F
 DIIS: error= 4.95D-04 at cycle   4 NSaved=   4.
 NSaved= 4 IEnMin= 4 EnMin= -1632.49522785487     IErMin= 4 ErrMin= 4.95D-04
 ErrMax= 4.95D-04  0.00D+00 EMaxC= 1.00D-01 BMatC= 8.49D-05 BMatP= 2.29D-03
 IDIUse=3 WtCom= 9.95D-01 WtEn= 4.95D-03
 Coeff-Com: -0.139D-01 0.672D-01 0.163D+00 0.784D+00
 Coeff-En:   0.000D+00 0.000D+00 0.000D+00 0.100D+01
 Coeff:     -0.138D-01 0.669D-01 0.162D+00 0.785D+00
 Gap=     0.251 Goal=   None    Shift=    0.000
 RMSDP=3.30D-05 MaxDP=1.59D-03 DE=-2.09D-03 OVMax= 2.25D-03

 Cycle   5  Pass 0  IDiag  1:
 RMSU=  3.02D-05    CP:  1.00D+00  1.08D+00  5.90D-01  9.91D-01
 E= -1632.49529744504     Delta-E=       -0.000069590174 Rises=F Damp=F
 DIIS: error= 1.71D-04 at cycle   5 NSaved=   5.
 NSaved= 5 IEnMin= 5 EnMin= -1632.49529744504     IErMin= 5 ErrMin= 1.71D-04
 ErrMax= 1.71D-04  0.00D+00 EMaxC= 1.00D-01 BMatC= 2.35D-05 BMatP= 8.49D-05
 IDIUse=3 WtCom= 9.98D-01 WtEn= 1.71D-03
 Coeff-Com:  0.103D-02-0.456D-01 0.128D-01 0.410D+00 0.622D+00
 Coeff-En:   0.000D+00 0.000D+00 0.000D+00 0.317D-01 0.968D+00
 Coeff:      0.103D-02-0.456D-01 0.128D-01 0.409D+00 0.623D+00
 Gap=     0.251 Goal=   None    Shift=    0.000
 RMSDP=1.55D-05 MaxDP=7.48D-04 DE=-6.96D-05 OVMax= 1.24D-03

 Cycle   6  Pass 0  IDiag  1:
 RMSU=  9.39D-06    CP:  1.00D+00  1.08D+00  6.03D-01  1.07D+00  6.83D-01
 E= -1632.49531970994     Delta-E=       -0.000022264893 Rises=F Damp=F
 DIIS: error= 3.00D-05 at cycle   6 NSaved=   6.
 NSaved= 6 IEnMin= 6 EnMin= -1632.49531970994     IErMin= 6 ErrMin= 3.00D-05
 ErrMax= 3.00D-05  0.00D+00 EMaxC= 1.00D-01 BMatC= 1.46D-06 BMatP= 2.35D-05
 IDIUse=1 WtCom= 1.00D+00 WtEn= 0.00D+00
 Coeff-Com:  0.148D-02-0.252D-01-0.653D-02 0.126D+00 0.278D+00 0.626D+00
 Coeff:      0.148D-02-0.252D-01-0.653D-02 0.126D+00 0.278D+00 0.626D+00
 Gap=     0.251 Goal=   None    Shift=    0.000
 RMSDP=4.26D-06 MaxDP=1.55D-04 DE=-2.23D-05 OVMax= 4.21D-04

 Initial convergence to 1.0D-05 achieved.  Increase integral accuracy.
 Cycle   7  Pass 1  IDiag  1:
 E= -1632.49530727612     Delta-E=        0.000012433822 Rises=F Damp=F
 DIIS: error= 1.53D-04 at cycle   1 NSaved=   1.
 NSaved= 1 IEnMin= 1 EnMin= -1632.49530727612     IErMin= 1 ErrMin= 1.53D-04
 ErrMax= 1.53D-04  0.00D+00 EMaxC= 1.00D-01 BMatC= 1.02D-05 BMatP= 1.02D-05
 IDIUse=3 WtCom= 9.98D-01 WtEn= 1.53D-03
 Coeff-Com:  0.100D+01
 Coeff-En:   0.100D+01
 Coeff:      0.100D+01
 Gap=     0.251 Goal=   None    Shift=    0.000
 RMSDP=4.26D-06 MaxDP=1.55D-04 DE= 1.24D-05 OVMax= 3.78D-04

 Cycle   8  Pass 1  IDiag  1:
 RMSU=  1.95D-04    CP:  1.00D+00
 E= -1632.49531739971     Delta-E=       -0.000010123598 Rises=F Damp=F
 DIIS: error= 9.89D-06 at cycle   2 NSaved=   2.
 NSaved= 2 IEnMin= 2 EnMin= -1632.49531739971     IErMin= 2 ErrMin= 9.89D-06
 ErrMax= 9.89D-06  0.00D+00 EMaxC= 1.00D-01 BMatC= 1.93D-07 BMatP= 1.02D-05
 IDIUse=1 WtCom= 1.00D+00 WtEn= 0.00D+00
 Coeff-Com:  0.180D-02 0.998D+00
 Coeff:      0.180D-02 0.998D+00
 Gap=     0.251 Goal=   None    Shift=    0.000
 RMSDP=7.88D-06 MaxDP=2.76D-04 DE=-1.01D-05 OVMax= 2.86D-04

 Cycle   9  Pass 1  IDiag  1:
 RMSU=  3.38D-06    CP:  1.00D+00  1.04D+00
 E= -1632.49531727113     Delta-E=        0.000000128584 Rises=F Damp=F
 DIIS: error= 1.56D-05 at cycle   3 NSaved=   3.
 NSaved= 3 IEnMin= 2 EnMin= -1632.49531739971     IErMin= 2 ErrMin= 9.89D-06
 ErrMax= 1.56D-05  0.00D+00 EMaxC= 1.00D-01 BMatC= 3.59D-07 BMatP= 1.93D-07
 IDIUse=1 WtCom= 1.00D+00 WtEn= 0.00D+00
 Coeff-Com: -0.174D-01 0.590D+00 0.427D+00
 Coeff:     -0.174D-01 0.590D+00 0.427D+00
 Gap=     0.251 Goal=   None    Shift=    0.000
 RMSDP=1.68D-06 MaxDP=6.38D-05 DE= 1.29D-07 OVMax= 1.60D-04

 Cycle  10  Pass 1  IDiag  1:
 RMSU=  1.13D-06    CP:  1.00D+00  1.04D+00  6.54D-01
 E= -1632.49531760185     Delta-E=       -0.000000330716 Rises=F Damp=F
 DIIS: error= 2.17D-06 at cycle   4 NSaved=   4.
 NSaved= 4 IEnMin= 4 EnMin= -1632.49531760185     IErMin= 4 ErrMin= 2.17D-06
 ErrMax= 2.17D-06  0.00D+00 EMaxC= 1.00D-01 BMatC= 3.65D-09 BMatP= 1.93D-07
 IDIUse=1 WtCom= 1.00D+00 WtEn= 0.00D+00
 Coeff-Com: -0.741D-02 0.223D+00 0.177D+00 0.607D+00
 Coeff:     -0.741D-02 0.223D+00 0.177D+00 0.607D+00
 Gap=     0.251 Goal=   None    Shift=    0.000
 RMSDP=2.13D-07 MaxDP=9.06D-06 DE=-3.31D-07 OVMax= 1.72D-05

 Cycle  11  Pass 1  IDiag  1:
 RMSU=  1.80D-07    CP:  1.00D+00  1.04D+00  6.83D-01  9.98D-01
 E= -1632.49531760545     Delta-E=       -0.000000003602 Rises=F Damp=F
 DIIS: error= 9.32D-07 at cycle   5 NSaved=   5.
 NSaved= 5 IEnMin= 5 EnMin= -1632.49531760545     IErMin= 5 ErrMin= 9.32D-07
 ErrMax= 9.32D-07  0.00D+00 EMaxC= 1.00D-01 BMatC= 5.31D-10 BMatP= 3.65D-09
 IDIUse=1 WtCom= 1.00D+00 WtEn= 0.00D+00
 Coeff-Com:  0.104D-02-0.452D-01-0.293D-01 0.225D+00 0.848D+00
 Coeff:      0.104D-02-0.452D-01-0.293D-01 0.225D+00 0.848D+00
 Gap=     0.251 Goal=   None    Shift=    0.000
 RMSDP=1.37D-07 MaxDP=8.31D-06 DE=-3.60D-09 OVMax= 1.18D-05

 Cycle  12  Pass 1  IDiag  1:
 RMSU=  9.18D-08    CP:  1.00D+00  1.04D+00  6.95D-01  1.07D+00  9.80D-01
 E= -1632.49531760620     Delta-E=       -0.000000000755 Rises=F Damp=F
 DIIS: error= 2.42D-07 at cycle   6 NSaved=   6.
 NSaved= 6 IEnMin= 6 EnMin= -1632.49531760620     IErMin= 6 ErrMin= 2.42D-07
 ErrMax= 2.42D-07  0.00D+00 EMaxC= 1.00D-01 BMatC= 8.54D-11 BMatP= 5.31D-10
 IDIUse=1 WtCom= 1.00D+00 WtEn= 0.00D+00
 Coeff-Com:  0.124D-02-0.436D-01-0.319D-01 0.449D-01 0.389D+00 0.641D+00
 Coeff:      0.124D-02-0.436D-01-0.319D-01 0.449D-01 0.389D+00 0.641D+00
 Gap=     0.251 Goal=   None    Shift=    0.000
 RMSDP=3.51D-08 MaxDP=1.83D-06 DE=-7.55D-10 OVMax= 3.82D-06

 Cycle  13  Pass 1  IDiag  1:
 RMSU=  3.13D-08    CP:  1.00D+00  1.04D+00  6.96D-01  1.08D+00  1.04D+00
                    CP:  1.04D+00
 E= -1632.49531760645     Delta-E=       -0.000000000247 Rises=F Damp=F
 DIIS: error= 1.04D-07 at cycle   7 NSaved=   7.
 NSaved= 7 IEnMin= 7 EnMin= -1632.49531760645     IErMin= 7 ErrMin= 1.04D-07
 ErrMax= 1.04D-07  0.00D+00 EMaxC= 1.00D-01 BMatC= 7.23D-12 BMatP= 8.54D-11
 IDIUse=1 WtCom= 1.00D+00 WtEn= 0.00D+00
 Coeff-Com:  0.207D-05 0.136D-02 0.252D-03-0.321D-01-0.999D-01 0.128D+00
 Coeff-Com:  0.100D+01
 Coeff:      0.207D-05 0.136D-02 0.252D-03-0.321D-01-0.999D-01 0.128D+00
 Coeff:      0.100D+01
 Gap=     0.251 Goal=   None    Shift=    0.000
 RMSDP=2.08D-08 MaxDP=5.37D-07 DE=-2.47D-10 OVMax= 2.71D-06

 Cycle  14  Pass 1  IDiag  1:
 RMSU=  1.15D-08    CP:  1.00D+00  1.04D+00  6.96D-01  1.08D+00  1.07D+00
                    CP:  1.21D+00  1.08D+00
 E= -1632.49531760633     Delta-E=        0.000000000123 Rises=F Damp=F
 DIIS: error= 4.03D-08 at cycle   8 NSaved=   8.
 NSaved= 8 IEnMin= 7 EnMin= -1632.49531760645     IErMin= 8 ErrMin= 4.03D-08
 ErrMax= 4.03D-08  0.00D+00 EMaxC= 1.00D-01 BMatC= 1.25D-12 BMatP= 7.23D-12
 IDIUse=1 WtCom= 1.00D+00 WtEn= 0.00D+00
 Coeff-Com: -0.114D-03 0.465D-02 0.300D-02-0.175D-01-0.809D-01-0.142D-02
 Coeff-Com:  0.412D+00 0.680D+00
 Coeff:     -0.114D-03 0.465D-02 0.300D-02-0.175D-01-0.809D-01-0.142D-02
 Coeff:      0.412D+00 0.680D+00
 Gap=     0.251 Goal=   None    Shift=    0.000
 RMSDP=5.56D-09 MaxDP=1.85D-07 DE= 1.23D-10 OVMax= 6.80D-07

 SCF Done:  E(RCAM-B3LYP) =  -1632.49531761     A.U. after   14 cycles
            NFock= 14  Conv=0.56D-08     -V/T= 2.0081
 KE= 1.619304147891D+03 PE=-1.048218117995D+04 EE= 3.901761763235D+03
 Leave Link  502 at Wed Aug 28 23:26:35 2019, MaxMem=   536870912 cpu:      3209.1
 (Enter /pbs_home/pkowalski/g09d01/g09/l701.exe)
 Compute integral first derivatives.
 ... and contract with generalized density number  0.
 Leave Link  701 at Wed Aug 28 23:26:35 2019, MaxMem=   536870912 cpu:         4.3
 (Enter /pbs_home/pkowalski/g09d01/g09/l702.exe)
 L702 exits ... SP integral derivatives will be done elsewhere.
 Leave Link  702 at Wed Aug 28 23:26:35 2019, MaxMem=   536870912 cpu:         0.2
 (Enter /pbs_home/pkowalski/g09d01/g09/l703.exe)
 Compute integral first derivatives, UseDBF=F ICtDFT=           0.
 Integral derivatives from FoFJK, PRISM(SPDF).
 Calling FoFJK, ICntrl=      2127 FMM=F ISym2X=0 I1Cent= 0 IOpClX= 0 NMat=1 NMatS=1 NMatT=0.
 FoFJK:  IHMeth= 1 ICntrl=    2127 DoSepK=T KAlg= 0 I1Cent=   0 FoldK=F
 IRaf=         1 NMat=   1 IRICut=       1 DoRegI=T DoRafI=F ISym2E= 0.
 FoFCou: FMM=F IPFlag=           0 FMFlag=      100000 FMFlg1=         800
         NFxFlg=           0 DoJE=F BraDBF=F KetDBF=F FulRan=T
         wScrn=  0.000000 ICntrl=    2527 IOpCl=  0 I1Cent=           0 NGrid=           0
         NMat0=    1 NMatS0=      1 NMatT0=    0 NMatD0=    1 NMtDS0=    0 NMtDT0=    0
 Symmetry not used in FoFCou.
 Leave Link  703 at Wed Aug 28 23:29:11 2019, MaxMem=   536870912 cpu:      1241.2
 (Enter /pbs_home/pkowalski/g09d01/g09/l716.exe)
 Dipole        = 3.16326674D-02-1.46521204D+00-5.21956345D-02
 ***** Axes restored to original set *****
 -------------------------------------------------------------------
 Center     Atomic                   Forces (Hartrees/Bohr)
 Number     Number              X              Y              Z
 -------------------------------------------------------------------
      1        6          -0.005107325    0.028050840    0.003656199
      2        6          -0.001607847    0.000681783   -0.003314745
      3        6           0.002943826    0.000925673    0.002307842
      4        8          -0.007927005   -0.004566702   -0.001009238
      5        6           0.002257555   -0.030332700   -0.008871986
      6        6           0.001017304   -0.003239784    0.000014337
      7        6           0.007638704    0.006646086    0.000788388
      8        6           0.001894289   -0.003084785    0.002929123
      9        6           0.001790834    0.008857121   -0.001851750
     10        6          -0.003304756   -0.005633045    0.000612321
     11        6          -0.004416466   -0.000529625   -0.001667194
     12        9          -0.005207296    0.004501138    0.004512058
     13        9          -0.001287122   -0.002789991   -0.007446434
     14        9           0.004900308   -0.003742504   -0.006471166
     15        9           0.000120455    0.008735879    0.003907764
     16        9           0.006144153   -0.005562757   -0.001483881
     17        9          -0.001592983    0.003748247    0.004299959
     18        6          -0.019809065   -0.000085134    0.019519038
     19        6           0.022566806    0.007525386   -0.006618124
     20        6          -0.000654231    0.002092770    0.002281065
     21        1          -0.000194072   -0.000590270    0.000940780
     22        1          -0.000218694   -0.000755307   -0.001230863
     23        1          -0.001501584    0.000685111    0.001240748
     24        6           0.002729566   -0.002317739   -0.008359877
     25        1          -0.000140943    0.000495120    0.001209240
     26        1          -0.003064064   -0.005348680   -0.005038380
     27        1          -0.001450434   -0.001158739   -0.000775039
     28        6          -0.002925515    0.002896920   -0.000816091
     29        6           0.003520007   -0.000867267    0.003380703
     30        6          -0.000956790    0.002545181   -0.002471153
     31        8          -0.000913506   -0.008992053    0.004399894
     32        6          -0.002822344    0.000030793    0.001249963
     33        6          -0.003636908    0.001982316   -0.000865862
     34        6           0.004716844   -0.001665236    0.000690354
     35        1           0.001500030    0.000084914    0.000440350
     36        1           0.000943428    0.000357544    0.000394987
     37        1           0.000330422   -0.001030116    0.000178170
     38        1           0.000932033    0.000814010    0.000358917
     39        6          -0.002369744    0.003533143   -0.001391480
     40        6           0.002960285   -0.002909324    0.000470193
     41        6           0.003455445   -0.001736383   -0.000244225
     42        1          -0.001097000   -0.000027008    0.000357401
     43        1          -0.000174865    0.000847095   -0.000591119
     44        1           0.000380701    0.000923993   -0.000750751
     45        1          -0.000362433    0.000004083    0.001129563
 -------------------------------------------------------------------
 Cartesian Forces:  Max     0.030332700 RMS     0.005752683
 Leave Link  716 at Wed Aug 28 23:29:11 2019, MaxMem=   536870912 cpu:         0.2
 (Enter /pbs_home/pkowalski/g09d01/g09/l103.exe)

 GradGradGradGradGradGradGradGradGradGradGradGradGradGradGradGradGradGrad
 Berny optimization.
 Using GEDIIS/GDIIS optimizer.
 FormGI is forming the generalized inverse of G from B-inverse, IUseBI=4.
 GSVD:  received Info=                   1 from GESDD.
 Internal  Forces:  Max     0.044753900 RMS     0.007304466
 Search for a local minimum.
 Step number   3 out of a maximum of  270
 All quantities printed in internal units (Hartrees-Bohrs-Radians)
 RMS Force = .73045D-02 SwitMx=.10000D-02 MixMth= 1
 Mixed Optimization -- RFO/linear search
 Update second derivatives using D2CorX and points    1    3    2
 DE=  1.64D-04 DEPred=-1.48D-02 R=-1.11D-02
 Trust test=-1.11D-02 RLast= 5.56D-01 DXMaxT set to 2.52D-01
 ITU= -1  1  0
 Use linear search instead of GDIIS.
 Energy rises -- skip Quadratic/GDIIS search.
 Quartic linear search produced a step of -0.47935.
 Iteration  1 RMS(Cart)=  0.08795954 RMS(Int)=  0.00095866
 Iteration  2 RMS(Cart)=  0.00213991 RMS(Int)=  0.00014760
 Iteration  3 RMS(Cart)=  0.00000126 RMS(Int)=  0.00014760
 Iteration  4 RMS(Cart)=  0.00000000 RMS(Int)=  0.00014760
 ITry= 1 IFail=0 DXMaxC= 4.46D-01 DCOld= 1.00D+10 DXMaxT= 2.52D-01 DXLimC= 3.00D+00 Rises=T
 Variable       Old X    -DE/DX   Delta X   Delta X   Delta X     New X
                                 (Linear)    (Quad)   (Total)
    R1        2.76095  -0.00110  -0.00312   0.00000  -0.00312   2.75783
    R2        2.53038   0.04475   0.06524   0.00000   0.06530   2.59567
    R3        2.73094   0.01979   0.02135   0.00000   0.02135   2.75228
    R4        2.64793  -0.00119  -0.01228   0.00000  -0.01232   2.63561
    R5        2.65323  -0.00194  -0.00339   0.00000  -0.00338   2.64984
    R6        2.56765  -0.00075  -0.00896   0.00000  -0.00900   2.55865
    R7        2.62190   0.00084   0.00234   0.00000   0.00235   2.62425
    R8        2.54744   0.00653  -0.00111   0.00000  -0.00107   2.54637
    R9        2.79477   0.00308   0.00488   0.00000   0.00488   2.79965
   R10        2.61627   0.00387   0.00678   0.00000   0.00678   2.62305
   R11        2.06390  -0.00123  -0.00350   0.00000  -0.00350   2.06040
   R12        2.86331  -0.00079  -0.00745   0.00000  -0.00744   2.85586
   R13        2.56109   0.01608   0.00910   0.00000   0.00909   2.57019
   R14        2.89762   0.00036  -0.01270   0.00000  -0.01270   2.88492
   R15        2.55113   0.00801   0.01487   0.00000   0.01487   2.56600
   R16        2.51762   0.00693   0.02408   0.00000   0.02408   2.54170
   R17        2.86052  -0.00095  -0.00288   0.00000  -0.00289   2.85763
   R18        2.74338   0.01108   0.01601   0.00000   0.01601   2.75940
   R19        2.89606  -0.00270  -0.01125   0.00000  -0.01123   2.88482
   R20        2.52672   0.00892   0.02286   0.00000   0.02286   2.54958
   R21        2.49916   0.00856   0.02896   0.00000   0.02896   2.52812
   R22        2.52833   0.00759   0.01801   0.00000   0.01801   2.54634
   R23        2.54170   0.00585   0.01671   0.00000   0.01671   2.55841
   R24        2.53087   0.03151   0.06251   0.00000   0.06251   2.59338
   R25        2.79487   0.00329   0.00495   0.00000   0.00495   2.79981
   R26        2.55094   0.00649  -0.00255   0.00000  -0.00252   2.54842
   R27        2.74999   0.00118   0.00091   0.00000   0.00088   2.75087
   R28        2.07765   0.00083   0.00477   0.00000   0.00477   2.08242
   R29        2.07752   0.00101   0.00449   0.00000   0.00449   2.08202
   R30        2.06559   0.00004   0.00294   0.00000   0.00294   2.06853
   R31        2.07737   0.00061   0.00436   0.00000   0.00436   2.08173
   R32        2.06601  -0.00594   0.00181   0.00000   0.00181   2.06782
   R33        2.07801   0.00115   0.00486   0.00000   0.00486   2.08286
   R34        2.65365  -0.00067   0.00225   0.00000   0.00223   2.65588
   R35        2.06599  -0.00099  -0.00458   0.00000  -0.00458   2.06141
   R36        2.64712   0.00161  -0.01099   0.00000  -0.01101   2.63611
   R37        2.65092  -0.00080  -0.00258   0.00000  -0.00259   2.64833
   R38        2.56759   0.00168  -0.00872   0.00000  -0.00870   2.55889
   R39        2.62229   0.00086   0.00221   0.00000   0.00222   2.62450
   R40        2.61800   0.00316   0.00603   0.00000   0.00603   2.62403
   R41        2.06392  -0.00122  -0.00350   0.00000  -0.00350   2.06042
   R42        2.61699   0.00263   0.00835   0.00000   0.00833   2.62533
   R43        2.06620  -0.00108  -0.00449   0.00000  -0.00449   2.06170
   R44        2.05798   0.00091  -0.00449   0.00000  -0.00449   2.05349
   R45        2.61656   0.00289   0.00876   0.00000   0.00875   2.62531
   R46        2.06160  -0.00092  -0.00634   0.00000  -0.00634   2.05527
   R47        2.65521  -0.00092   0.00156   0.00000   0.00156   2.65677
   R48        2.06630  -0.00113  -0.00451   0.00000  -0.00451   2.06179
   R49        2.06597  -0.00097  -0.00456   0.00000  -0.00456   2.06141
    A1        1.85195  -0.00921  -0.01644   0.00000  -0.01600   1.83594
    A2        2.25590  -0.03270  -0.01704   0.00000  -0.01701   2.23889
    A3        2.17516   0.04199   0.03307   0.00000   0.03312   2.20828
    A4        1.82475   0.00863   0.01208   0.00000   0.01224   1.83699
    A5        2.39572  -0.01012  -0.02452   0.00000  -0.02461   2.37111
    A6        2.06270   0.00148   0.01230   0.00000   0.01228   2.07498
    A7        1.91246   0.00487   0.00889   0.00000   0.00901   1.92147
    A8        2.17061  -0.00188  -0.01117   0.00000  -0.01117   2.15944
    A9        2.20006  -0.00299   0.00229   0.00000   0.00221   2.20227
   A10        1.88021   0.00269   0.00546   0.00000   0.00579   1.88599
   A11        1.95474  -0.00676  -0.01078   0.00000  -0.01045   1.94428
   A12        2.30824   0.02241  -0.01250   0.00000  -0.01261   2.29562
   A13        2.01743  -0.01582   0.02171   0.00000   0.02168   2.03910
   A14        2.02849   0.00139   0.00840   0.00000   0.00843   2.03692
   A15        2.11771  -0.00110  -0.00087   0.00000  -0.00089   2.11683
   A16        2.13698  -0.00029  -0.00753   0.00000  -0.00755   2.12944
   A17        2.12706  -0.03243  -0.00935   0.00000  -0.00928   2.11778
   A18        2.24304   0.03790   0.01230   0.00000   0.01239   2.25543
   A19        1.91307  -0.00548  -0.00364   0.00000  -0.00350   1.90957
   A20        1.79942   0.00422  -0.00787   0.00000  -0.00769   1.79173
   A21        1.94437  -0.00148  -0.00821   0.00000  -0.00833   1.93604
   A22        2.00732  -0.00408  -0.00644   0.00000  -0.00634   2.00098
   A23        1.89243   0.00201   0.01397   0.00000   0.01395   1.90638
   A24        1.95627  -0.00215  -0.00880   0.00000  -0.00873   1.94754
   A25        1.86266   0.00171   0.01693   0.00000   0.01694   1.87960
   A26        1.92334  -0.00196  -0.00435   0.00000  -0.00427   1.91907
   A27        2.23602   0.02349   0.00469   0.00000   0.00473   2.24074
   A28        2.11435  -0.02185  -0.00299   0.00000  -0.00295   2.11141
   A29        1.78480  -0.00136   0.00242   0.00000   0.00254   1.78733
   A30        1.89240   0.00056  -0.00100   0.00000  -0.00103   1.89137
   A31        1.99532  -0.00015   0.00091   0.00000   0.00086   1.99618
   A32        1.89857   0.00105  -0.00286   0.00000  -0.00291   1.89565
   A33        1.99671  -0.00101  -0.00067   0.00000  -0.00068   1.99603
   A34        1.89101   0.00094   0.00097   0.00000   0.00099   1.89200
   A35        1.80206   0.00404  -0.00565   0.00000  -0.00560   1.79646
   A36        2.00608  -0.00253   0.00707   0.00000   0.00707   2.01315
   A37        1.93690  -0.00142  -0.01269   0.00000  -0.01270   1.92420
   A38        1.94275   0.00084  -0.00659   0.00000  -0.00666   1.93609
   A39        1.91799  -0.00330   0.00562   0.00000   0.00572   1.92371
   A40        1.85852   0.00211   0.01149   0.00000   0.01147   1.86999
   A41        2.30584   0.00679  -0.01634   0.00000  -0.01637   2.28947
   A42        1.95296  -0.00416  -0.00890   0.00000  -0.00880   1.94417
   A43        2.02254  -0.00262   0.02442   0.00000   0.02443   2.04697
   A44        2.17123   0.01133   0.01712   0.00000   0.01733   2.18856
   A45        2.25820  -0.00653  -0.00225   0.00000  -0.00207   2.25613
   A46        1.85375  -0.00481  -0.01621   0.00000  -0.01598   1.83777
   A47        1.91931  -0.00072  -0.00509   0.00000  -0.00509   1.91422
   A48        1.94886  -0.00149  -0.00821   0.00000  -0.00821   1.94065
   A49        1.92240   0.00314   0.00694   0.00000   0.00693   1.92933
   A50        1.87597   0.00045   0.00741   0.00000   0.00743   1.88340
   A51        1.89950  -0.00083  -0.00796   0.00000  -0.00797   1.89154
   A52        1.89656  -0.00062   0.00691   0.00000   0.00690   1.90346
   A53        1.95277  -0.00128  -0.00755   0.00000  -0.00754   1.94523
   A54        1.92649   0.00583   0.00667   0.00000   0.00666   1.93316
   A55        1.91135  -0.00229  -0.00477   0.00000  -0.00476   1.90658
   A56        1.89482  -0.00052   0.01163   0.00000   0.01163   1.90645
   A57        1.87613   0.00033   0.00646   0.00000   0.00648   1.88261
   A58        1.90095  -0.00225  -0.01270   0.00000  -0.01270   1.88825
   A59        2.11339  -0.00085  -0.00325   0.00000  -0.00325   2.11014
   A60        2.08250   0.00088   0.00114   0.00000   0.00114   2.08364
   A61        2.08730  -0.00004   0.00211   0.00000   0.00211   2.08941
   A62        1.82763   0.00348   0.01000   0.00000   0.01000   1.83763
   A63        2.38667  -0.00413  -0.01963   0.00000  -0.01962   2.36704
   A64        2.06829   0.00062   0.00946   0.00000   0.00946   2.07775
   A65        1.91148   0.00568   0.00978   0.00000   0.00984   1.92131
   A66        2.16606  -0.00182  -0.00918   0.00000  -0.00919   2.15687
   A67        2.20553  -0.00385  -0.00054   0.00000  -0.00057   2.20495
   A68        1.87858  -0.00010   0.00516   0.00000   0.00532   1.88390
   A69        2.02866   0.00154   0.00843   0.00000   0.00844   2.03710
   A70        2.11759  -0.00104  -0.00086   0.00000  -0.00087   2.11673
   A71        2.13692  -0.00051  -0.00757   0.00000  -0.00757   2.12935
   A72        2.12595  -0.00147  -0.00544   0.00000  -0.00545   2.12051
   A73        2.07869   0.00061   0.00323   0.00000   0.00324   2.08193
   A74        2.07854   0.00086   0.00220   0.00000   0.00221   2.08075
   A75        2.06515   0.00132  -0.00084   0.00000  -0.00082   2.06433
   A76        2.12117  -0.00197   0.00375   0.00000   0.00375   2.12491
   A77        2.09686   0.00065  -0.00291   0.00000  -0.00292   2.09394
   A78        2.06425   0.00109  -0.00021   0.00000  -0.00021   2.06404
   A79        2.11193  -0.00080   0.00688   0.00000   0.00690   2.11883
   A80        2.10699  -0.00029  -0.00671   0.00000  -0.00669   2.10030
   A81        2.12325  -0.00082  -0.00422   0.00000  -0.00423   2.11902
   A82        2.08032   0.00063   0.00149   0.00000   0.00150   2.08182
   A83        2.07962   0.00019   0.00272   0.00000   0.00273   2.08235
   A84        2.11560  -0.00061  -0.00429   0.00000  -0.00429   2.11131
   A85        2.08154   0.00072   0.00155   0.00000   0.00155   2.08309
   A86        2.08603  -0.00011   0.00273   0.00000   0.00273   2.08876
    D1       -0.02973   0.00520   0.03882   0.00000   0.03891   0.00918
    D2        3.10554   0.00338   0.02849   0.00000   0.02877   3.13430
    D3        3.13176  -0.00014   0.00726   0.00000   0.00643   3.13819
    D4       -0.01616  -0.00196  -0.00307   0.00000  -0.00371  -0.01987
    D5        0.03588  -0.00626  -0.04882   0.00000  -0.04909  -0.01321
    D6        3.09187  -0.00994  -0.06659   0.00000  -0.06686   3.02501
    D7       -3.12443  -0.00227  -0.01740   0.00000  -0.01807   3.14068
    D8       -0.06844  -0.00595  -0.03517   0.00000  -0.03585  -0.10429
    D9       -0.56160  -0.00992   0.02331   0.00000   0.02323  -0.53837
   D10        2.57420  -0.01274  -0.00494   0.00000  -0.00498   2.56922
   D11        2.60322  -0.01543  -0.01516   0.00000  -0.01511   2.58811
   D12       -0.54417  -0.01825  -0.04340   0.00000  -0.04332  -0.58749
   D13        0.01418  -0.00240  -0.01689   0.00000  -0.01652  -0.00234
   D14       -3.13729  -0.00149  -0.00951   0.00000  -0.00910   3.13679
   D15       -3.12255  -0.00094  -0.00822   0.00000  -0.00828  -3.13083
   D16        0.00917  -0.00003  -0.00085   0.00000  -0.00087   0.00830
   D17        3.13577   0.00200   0.01284   0.00000   0.01265  -3.13476
   D18       -0.00218   0.00149   0.00965   0.00000   0.00948   0.00730
   D19       -0.01276   0.00001   0.00139   0.00000   0.00145  -0.01131
   D20        3.13247  -0.00050  -0.00180   0.00000  -0.00173   3.13074
   D21        0.00663  -0.00078  -0.01281   0.00000  -0.01229  -0.00566
   D22       -3.12488  -0.00172  -0.02040   0.00000  -0.01983   3.13847
   D23        0.00073  -0.00002  -0.00067   0.00000  -0.00070   0.00003
   D24       -3.14043  -0.00028  -0.00214   0.00000  -0.00215   3.14061
   D25        3.13081   0.00109   0.00791   0.00000   0.00794   3.13876
   D26       -0.01034   0.00083   0.00645   0.00000   0.00649  -0.00385
   D27       -0.02758   0.00462   0.03977   0.00000   0.03968   0.01210
   D28       -3.09895   0.00567   0.05661   0.00000   0.05614  -3.04281
   D29        2.06303   0.00103   0.01748   0.00000   0.01730   2.08034
   D30       -0.04907  -0.00147   0.00319   0.00000   0.00301  -0.04607
   D31       -2.14180  -0.00086   0.01775   0.00000   0.01756  -2.12424
   D32       -1.16657  -0.00232  -0.00276   0.00000  -0.00257  -1.16914
   D33        3.00451  -0.00483  -0.01705   0.00000  -0.01686   2.98765
   D34        0.91178  -0.00422  -0.00248   0.00000  -0.00231   0.90947
   D35       -0.00677   0.00008   0.00167   0.00000   0.00171  -0.00506
   D36        3.13728  -0.00001   0.00112   0.00000   0.00113   3.13841
   D37        3.13438   0.00035   0.00314   0.00000   0.00317   3.13755
   D38       -0.00476   0.00026   0.00260   0.00000   0.00260  -0.00216
   D39       -2.75720   0.00174   0.00486   0.00000   0.00475  -2.75245
   D40        1.49980  -0.00226  -0.00343   0.00000  -0.00355   1.49625
   D41       -0.62242  -0.00031  -0.01467   0.00000  -0.01481  -0.63724
   D42        0.38921   0.00393   0.02772   0.00000   0.02786   0.41707
   D43       -1.63698  -0.00007   0.01942   0.00000   0.01956  -1.61742
   D44        2.52398   0.00188   0.00818   0.00000   0.00830   2.53228
   D45        3.11167  -0.00197   0.00790   0.00000   0.00773   3.11940
   D46       -0.17801  -0.00684  -0.01080   0.00000  -0.01092  -0.18894
   D47       -0.03515  -0.00461  -0.01782   0.00000  -0.01783  -0.05298
   D48        2.95836  -0.00948  -0.03652   0.00000  -0.03649   2.92187
   D49       -0.56823  -0.00257  -0.02952   0.00000  -0.02952  -0.59775
   D50        1.43564  -0.00180  -0.03201   0.00000  -0.03202   1.40362
   D51       -2.73609  -0.00029  -0.03090   0.00000  -0.03093  -2.76703
   D52        1.49467  -0.00125  -0.03687   0.00000  -0.03681   1.45786
   D53       -2.78464  -0.00048  -0.03936   0.00000  -0.03931  -2.82396
   D54       -0.67319   0.00102  -0.03825   0.00000  -0.03823  -0.71142
   D55       -2.73689   0.00085  -0.01229   0.00000  -0.01226  -2.74915
   D56       -0.73302   0.00162  -0.01478   0.00000  -0.01476  -0.74778
   D57        1.37843   0.00313  -0.01367   0.00000  -0.01367   1.36476
   D58       -0.33356   0.00317   0.00063   0.00000   0.00054  -0.33302
   D59       -2.45271   0.00076   0.00877   0.00000   0.00871  -2.44400
   D60        1.72048   0.00090  -0.00160   0.00000  -0.00170   1.71878
   D61        2.94409   0.00331   0.01683   0.00000   0.01681   2.96091
   D62        0.82494   0.00090   0.02498   0.00000   0.02498   0.84992
   D63       -1.28505   0.00104   0.01460   0.00000   0.01457  -1.27048
   D64       -0.78030  -0.00401  -0.00554   0.00000  -0.00548  -0.78578
   D65        2.36616  -0.00081   0.03692   0.00000   0.03681   2.40297
   D66        2.19878  -0.00732  -0.02606   0.00000  -0.02595   2.17283
   D67       -0.93794  -0.00412   0.01640   0.00000   0.01633  -0.92161
   D68        0.54856  -0.00057   0.01963   0.00000   0.01967   0.56823
   D69        2.70996  -0.00062   0.02110   0.00000   0.02108   2.73105
   D70       -1.51869   0.00043   0.03479   0.00000   0.03478  -1.48391
   D71       -1.45079  -0.00097   0.02075   0.00000   0.02079  -1.43001
   D72        0.71061  -0.00102   0.02223   0.00000   0.02220   0.73281
   D73        2.76514   0.00003   0.03592   0.00000   0.03589   2.80104
   D74        2.71550  -0.00228   0.02205   0.00000   0.02211   2.73761
   D75       -1.40628  -0.00233   0.02352   0.00000   0.02352  -1.38276
   D76        0.64825  -0.00128   0.03722   0.00000   0.03722   0.68546
   D77       -0.03836  -0.00050  -0.00829   0.00000  -0.00859  -0.04695
   D78        3.09931  -0.00309  -0.04226   0.00000  -0.04251   3.05680
   D79       -3.11056  -0.00065   0.00316   0.00000   0.00293  -3.10763
   D80        0.02711  -0.00324  -0.03080   0.00000  -0.03099  -0.00388
   D81       -2.12793  -0.00128   0.01449   0.00000   0.01439  -2.11354
   D82        2.07435  -0.00042   0.01371   0.00000   0.01363   2.08798
   D83       -0.03452  -0.00079   0.00575   0.00000   0.00566  -0.02886
   D84        0.94210  -0.00115   0.00109   0.00000   0.00118   0.94328
   D85       -1.13881  -0.00030   0.00031   0.00000   0.00042  -1.13839
   D86        3.03550  -0.00066  -0.00764   0.00000  -0.00755   3.02795
   D87       -0.02268   0.00240   0.02575   0.00000   0.02572   0.00304
   D88       -3.10707   0.00186   0.03732   0.00000   0.03702  -3.07005
   D89        3.11671   0.00004  -0.01137   0.00000  -0.01179   3.10493
   D90       -0.06494  -0.00075  -0.01607   0.00000  -0.01637  -0.08131
   D91       -0.02069   0.00275   0.02378   0.00000   0.02387   0.00318
   D92        3.08084   0.00196   0.01908   0.00000   0.01929   3.10013
   D93        0.00289  -0.00009  -0.00113   0.00000  -0.00113   0.00176
   D94       -3.13932   0.00014   0.00066   0.00000   0.00062  -3.13871
   D95       -3.14117   0.00000  -0.00058   0.00000  -0.00055   3.14146
   D96       -0.00020   0.00022   0.00121   0.00000   0.00119   0.00100
   D97        0.00773  -0.00132  -0.00945   0.00000  -0.00923  -0.00150
   D98        3.13335  -0.00090  -0.00377   0.00000  -0.00355   3.12980
   D99       -3.10263  -0.00056  -0.00478   0.00000  -0.00475  -3.10738
   D100       0.02299  -0.00013   0.00091   0.00000   0.00093   0.02392
   D101      -3.12037   0.00104   0.00405   0.00000   0.00392  -3.11645
   D102       0.02597   0.00098  -0.00518   0.00000  -0.00525   0.02073
   D103      -0.02287   0.00019  -0.00126   0.00000  -0.00125  -0.02412
   D104       3.12348   0.00013  -0.01049   0.00000  -0.01042   3.11306
   D105       0.00808  -0.00038  -0.00920   0.00000  -0.00891  -0.00083
   D106      -3.11708  -0.00083  -0.01502   0.00000  -0.01469  -3.13178
   D107      -0.00626  -0.00005  -0.00043   0.00000  -0.00046  -0.00672
   D108       3.13991  -0.00017  -0.00146   0.00000  -0.00147   3.13843
   D109       3.11663   0.00054   0.00624   0.00000   0.00623   3.12287
   D110      -0.02039   0.00042   0.00521   0.00000   0.00522  -0.01516
   D111      -0.00989   0.00015   0.00040   0.00000   0.00041  -0.00948
   D112       3.13785   0.00002   0.00185   0.00000   0.00187   3.13972
   D113       3.12707   0.00027   0.00146   0.00000   0.00145   3.12852
   D114      -0.00837   0.00014   0.00291   0.00000   0.00291  -0.00546
   D115       0.00724   0.00003  -0.00055   0.00000  -0.00061   0.00662
   D116      -3.13795   0.00052   0.00259   0.00000   0.00252  -3.13542
   D117      -3.13374  -0.00020  -0.00233   0.00000  -0.00236  -3.13610
   D118       0.00426   0.00030   0.00081   0.00000   0.00078   0.00504
   D119       0.00785  -0.00013   0.00101   0.00000   0.00098   0.00883
   D120      -3.13231  -0.00014  -0.00278   0.00000  -0.00280  -3.13511
   D121      -3.13848  -0.00007   0.01009   0.00000   0.01009  -3.12839
   D122       0.00454  -0.00008   0.00630   0.00000   0.00631   0.01085
   D123       0.00916  -0.00006  -0.00076   0.00000  -0.00075   0.00842
   D124      -3.13860   0.00007  -0.00223   0.00000  -0.00221  -3.14081
   D125      -3.13386  -0.00005   0.00304   0.00000   0.00304  -3.13083
   D126       0.00156   0.00008   0.00157   0.00000   0.00157   0.00313
         Item               Value     Threshold  Converged?
 Maximum Force            0.044754     0.000450     NO 
 RMS     Force            0.007304     0.000300     NO 
 Maximum Displacement     0.446133     0.001800     NO 
 RMS     Displacement     0.087818     0.001200     NO 
 Predicted change in Energy=-8.123746D-03
 GradGradGradGradGradGradGradGradGradGradGradGradGradGradGradGradGradGrad

 Leave Link  103 at Wed Aug 28 23:29:11 2019, MaxMem=   536870912 cpu:         0.8
 (Enter /pbs_home/pkowalski/g09d01/g09/l202.exe)
                          Input orientation:                          
 ---------------------------------------------------------------------
 Center     Atomic      Atomic             Coordinates (Angstroms)
 Number     Number       Type             X           Y           Z
 ---------------------------------------------------------------------
      1          6           0       -1.816652   -0.230825   -0.647650
      2          6           0       -3.100354    0.335195   -1.049552
      3          6           0       -3.881064   -0.757249   -1.426726
      4          8           0       -3.175187   -1.904080   -1.286104
      5          6           0       -1.947141   -1.585704   -0.831966
      6          6           0       -5.191246   -0.650708   -1.874548
      7          6           0       -0.632581    0.468707   -0.168209
      8          6           0       -0.305160    1.869155   -0.632369
      9          6           0        0.301898    0.060793    0.731894
     10          6           0        1.196765    1.964063   -0.375812
     11          6           0        1.367759    1.122326    0.886208
     12          9           0       -0.947706    2.794153    0.126125
     13          9           0       -0.603857    2.117506   -1.920063
     14          9           0        1.841029    1.352978   -1.391581
     15          9           0        1.661252    3.214397   -0.272400
     16          9           0        2.629777    0.661727    0.990264
     17          9           0        1.125160    1.873493    1.986122
     18          6           0       -0.819317   -1.479724    2.377092
     19          6           0        0.259977   -1.096896    1.620832
     20          6           0       -2.152578   -0.859513    2.558432
     21          1           0       -2.311983   -0.627291    3.623797
     22          1           0       -2.956028   -1.541107    2.236310
     23          1           0       -2.223757    0.071887    1.987802
     24          6           0       -0.964733   -2.689965   -0.730202
     25          1           0       -1.255317   -3.417675    0.044089
     26          1           0        0.033007   -2.301865   -0.503795
     27          1           0       -0.916137   -3.222802   -1.693827
     28          6           0       -5.726237    0.628462   -1.939513
     29          6           0        1.314065   -2.046137    1.947775
     30          6           0        0.748462   -2.917674    2.878615
     31          8           0       -0.535129   -2.564509    3.126162
     32          6           0        1.429590   -3.990254    3.439399
     33          6           0       -4.966669    1.748615   -1.560627
     34          6           0       -3.658418    1.620122   -1.111157
     35          1           0       -3.095579    2.502572   -0.819044
     36          1           0       -6.751091    0.762923   -2.288148
     37          1           0       -5.414397    2.741768   -1.619622
     38          1           0       -5.765380   -1.532445   -2.160377
     39          6           0        2.631405   -2.265675    1.522992
     40          6           0        3.330903   -3.332356    2.073378
     41          6           0        2.740578   -4.183090    3.024340
     42          1           0        4.359660   -3.514844    1.759123
     43          1           0        3.316202   -5.011904    3.438682
     44          1           0        0.951267   -4.646763    4.166735
     45          1           0        3.101098   -1.625833    0.779444
 ---------------------------------------------------------------------
                    Distance matrix (angstroms):
                    1          2          3          4          5
     1  C    0.000000
     2  C    1.459381   0.000000
     3  C    2.268453   1.394705   0.000000
     4  O    2.247893   2.252977   1.353978   0.000000
     5  C    1.373571   2.251021   2.186351   1.347479   0.000000
     6  C    3.615172   2.454476   1.388695   2.445752   3.533470
     7  C    1.456445   2.623832   3.693167   3.653033   2.527696
     8  C    2.587422   3.215616   4.507338   4.785575   3.830404
     9  C    2.544884   3.850216   4.777657   4.474725   3.196059
    10  C    3.737928   4.644606   5.856134   5.908055   4.763724
    11  C    3.784734   4.932624   6.035944   5.875069   4.612388
    12  F    3.241032   3.473123   4.860905   5.387899   4.593469
    13  F    2.933353   3.188561   4.387219   4.815267   4.086824
    14  F    4.054687   5.056691   6.098905   5.981803   4.826930
    15  F    4.909804   5.618421   6.915469   7.114601   6.031135
    16  F    4.821840   6.091131   7.088469   6.742612   5.414763
    17  F    4.474278   5.425555   6.605347   6.593216   5.417260
    18  C    3.421036   4.498772   4.936121   4.375980   3.403127
    19  C    3.195071   4.524783   5.152785   4.571889   3.335645
    20  C    3.284366   3.917034   4.345067   4.113065   3.473379
    21  H    4.318310   4.836124   5.290244   5.146109   4.572252
    22  H    3.366340   3.786585   3.858491   3.547841   3.230195
    23  H    2.683836   3.172266   3.884988   3.940574   3.282562
    24  C    2.603834   3.716780   3.567285   2.410964   1.481511
    25  H    3.309020   4.322527   4.016927   2.783214   2.145276
    26  H    2.780493   4.131572   4.307852   3.326071   2.131096
    27  H    3.295048   4.224362   3.865370   2.647371   2.117986
    28  C    4.206203   2.788064   2.363855   3.653570   4.517827
    29  C    4.453423   5.843098   6.327547   5.534576   4.309806
    30  C    5.121866   6.389447   6.681011   5.810962   4.775860
    31  O    4.618446   5.694317   5.932138   5.184030   4.314930
    32  C    6.432369   7.705880   7.895222   6.920005   5.952204
    33  C    3.830707   2.396265   2.734195   4.077616   4.556992
    34  C    2.651970   1.402237   2.408537   3.561477   3.644686
    35  H    3.022663   2.179606   3.407742   4.432050   4.246538
    36  H    5.294097   3.878783   3.360063   4.572099   5.542061
    37  H    4.767054   3.386941   3.825107   5.168094   5.600828
    38  H    4.424366   3.438659   2.165599   2.758907   4.043075
    39  C    5.351402   6.799673   7.306739   6.460517   5.193387
    40  C    6.597031   8.035216   8.419880   7.460248   6.272924
    41  C    7.062029   8.433741   8.683002   7.666165   6.602441
    42  H    7.397579   8.852303   9.255458   8.285040   7.085977
    43  H    8.118067   9.481978   9.673413   8.609315   7.594740
    44  H    7.095082   8.273160   8.352637   7.367726   6.538950
    45  H    5.307250   6.756393   7.373751   6.613293   5.299337
                    6          7          8          9         10
     6  C    0.000000
     7  C    4.994609   0.000000
     8  C    5.636183   1.511259   0.000000
     9  C    6.121634   1.360084   2.345188   0.000000
    10  C    7.063280   2.371854   1.526633   2.377022   0.000000
    11  C    7.333892   2.353800   2.379599   1.512193   1.526582
    12  F    5.820429   2.365087   1.357866   3.065896   2.353666
    13  F    5.358098   2.405900   1.345010   3.476109   2.377077
    14  F    7.328090   2.897813   2.334303   2.923664   1.349181
    15  F    8.028863   3.579293   2.409571   3.577942   1.337826
    16  F    8.431965   3.467318   3.564362   2.418036   2.369761
    17  F    7.821339   3.115159   2.983677   2.353025   2.364754
    18  C    6.154468   3.210890   4.531689   2.517338   4.847962
    19  C    6.490963   2.539378   3.767460   1.460210   3.772748
    20  C    5.378515   3.392512   4.586916   3.194943   5.272615
    21  H    6.206650   4.289629   5.326775   3.958400   5.918048
    22  H    4.763209   3.901214   5.185200   3.929813   6.029517
    23  H    4.924011   2.708817   3.711668   2.820702   4.568037
    24  C    4.830270   3.225426   4.607622   3.362848   5.143699
    25  H    5.179654   3.941679   5.413960   3.872691   5.928923
    26  H    5.647841   2.869093   4.186681   2.679811   4.423670
    27  H    4.992483   4.004392   5.237176   4.260250   5.753702
    28  C    1.388060   5.395218   5.712795   6.617936   7.221977
    29  C    7.673099   3.819851   4.960700   2.634768   4.636218
    30  C    7.937999   4.760041   6.029167   3.698526   5.884184
    31  O    7.095715   4.479149   5.816942   3.650390   5.980906
    32  C    9.122833   6.095057   7.343114   5.001325   7.075587
    33  C    2.430171   4.728775   4.754562   5.988505   6.279978
    34  C    2.844116   3.372031   3.396409   4.638151   4.922583
    35  H    3.930532   3.259840   2.867491   4.462123   4.348640
    36  H    2.145351   6.482042   6.746509   7.704433   8.262456
    37  H    3.409351   5.489915   5.276402   6.737453   6.771953
    38  H    1.090316   5.858240   6.612087   6.907641   7.992603
    39  C    8.680165   4.581551   5.510518   3.385985   4.853280
    40  C    9.767517   5.931442   6.899112   4.742143   6.213303
    41  C    9.969487   6.573415   7.699202   5.404907   7.192488
    42  H   10.612571   6.671264   7.514468   5.505072   6.676846
    43  H   10.937419   7.657653   8.777055   6.491917   8.228395
    44  H    9.497159   6.889728   8.189456   5.863523   8.024838
    45  H    8.761136   4.384689   5.080428   3.268408   4.224743
                   11         12         13         14         15
    11  C    0.000000
    12  F    2.955353   0.000000
    13  F    3.571107   2.182423   0.000000
    14  F    2.337843   3.486755   2.615581   0.000000
    15  F    2.409413   2.672469   3.008102   2.179397   0.000000
    16  F    1.347468   4.253512   4.587558   2.602526   3.008070
    17  F    1.353853   2.933253   4.278705   3.491746   2.680735
    18  C    3.711698   4.832118   5.608210   5.413367   5.933616
    19  C    2.586852   4.339690   4.859683   4.192403   4.912754
    20  C    4.372276   4.551605   5.596257   6.037104   6.257448
    21  H    4.908773   5.079492   6.417630   6.806100   6.762064
    22  H    5.254692   5.223094   6.016111   6.674509   7.087151
    23  H    3.900759   3.536224   4.698940   5.439109   5.484266
    24  C    4.752564   5.550598   4.965659   4.965391   6.478184
    25  H    5.310490   6.219981   5.909358   5.865802   7.251959
    26  H    3.929219   5.227619   4.684256   4.173127   5.756203
    27  H    5.545530   6.286253   5.354212   5.350801   7.078200
    28  C    7.652019   5.638390   5.334455   7.621592   8.002582
    29  C    3.342001   5.644681   5.997876   4.794056   5.720396
    30  C    4.546957   6.563395   7.085838   6.137324   6.954450
    31  O    4.714990   6.155136   6.884066   6.434503   7.054790
    32  C    5.714988   7.915649   8.376363   7.215107   8.107904
    33  C    6.819400   4.482226   4.393109   6.821280   6.909224
    34  C    5.431365   3.202682   3.198759   5.513068   5.616414
    35  H    4.973365   2.364683   2.751218   5.100928   4.840760
    36  H    8.724760   6.605595   6.305464   8.658898   8.991133
    37  H    7.409414   4.796009   4.860171   7.390666   7.218254
    38  H    8.198242   6.867134   6.326232   8.171546   9.013980
    39  C    3.671627   6.353198   6.444673   4.713182   5.847719
    40  C    5.010739   7.722202   7.818625   6.014817   7.151950
    41  C    5.882489   8.407438   8.679278   7.138459   8.170450
    42  H    5.587200   8.404657   8.360399   6.321877   7.529355
    43  H    6.923896   9.491495   9.742253   8.125226   9.175130
    44  H    6.649640   8.677549   9.231622   8.226995   9.055818
    45  H    3.250883   6.029587   5.918328   3.895438   5.158232
                   16         17         18         19         20
    16  F    0.000000
    17  F    2.173473   0.000000
    18  C    4.290146   3.895884   0.000000
    19  C    3.017669   3.115315   1.372356   0.000000
    20  C    5.257780   4.305860   1.481597   2.599205   0.000000
    21  H    5.746134   4.555200   2.123433   3.293535   1.101970
    22  H    6.132400   5.327117   2.142223   3.304364   1.101755
    23  H    4.989968   3.802766   2.128730   2.769414   1.094619
    24  C    5.207143   5.707120   3.337829   3.092757   3.946726
    25  H    5.712331   6.118384   3.064090   3.188769   3.697457
    26  H    4.214061   4.982580   3.114784   2.453061   4.029193
    27  H    5.904864   6.609171   4.429455   4.109707   5.019525
    28  C    8.854811   7.993895   6.866978   7.175491   5.934359
    29  C    3.159186   3.924367   2.248656   1.455696   3.714646
    30  C    4.462883   4.888121   2.185671   2.266245   3.571355
    31  O    4.998729   4.873614   1.348565   2.247687   2.417741
    32  C    5.392553   6.048820   3.533955   3.612022   4.838344
    33  C    8.086679   7.050206   6.567216   6.748069   5.629218
    34  C    6.698947   5.704379   5.462364   5.495431   4.677823
    35  H    6.280288   5.106793   5.590647   5.492625   4.858005
    36  H    9.937752   9.029844   7.872729   8.239789   6.875170
    37  H    8.709007   7.518051   7.410092   7.578548   6.408184
    38  H    9.231446   8.733465   6.712297   7.126863   5.980998
    39  C    2.975480   4.428993   3.640698   2.645617   5.092732
    40  C    4.197310   5.654537   4.555087   3.825267   6.034799
    41  C    5.255662   6.353713   4.516633   4.200930   5.933482
    42  H    4.585563   6.288696   5.598697   4.761618   7.078060
    43  H    6.217396   7.370162   5.541281   5.288892   6.922770
    44  H    6.409948   6.877431   4.045729   4.422789   5.154003
    45  H    2.345105   4.195913   4.235974   3.009930   5.599389
                   21         22         23         24         25
    21  H    0.000000
    22  H    1.781845   0.000000
    23  H    1.781323   1.788777   0.000000
    24  C    5.002700   3.753042   4.074372   0.000000
    25  H    4.660160   3.349590   4.110101   1.101602   0.000000
    26  H    5.033904   4.125683   4.115305   1.094242   1.790248
    27  H    6.079654   4.736585   5.110698   1.102203   1.781396
    28  C    6.647139   5.460639   5.291592   5.928433   6.347836
    29  C    4.239151   4.309524   4.123567   3.574771   3.479491
    30  C    3.894545   4.003841   4.308724   4.001306   3.507088
    31  O    2.675382   2.774877   3.331353   3.882247   3.278069
    32  C    5.034173   5.165210   5.652881   4.980874   4.366315
    33  C    6.290512   5.411254   4.788145   6.033746   6.560472
    34  C    5.411426   4.657494   3.749510   5.096853   5.699902
    35  H    5.490801   5.070108   3.814012   5.613452   6.259464
    36  H    7.522597   6.338909   6.265623   6.916037   7.288364
    37  H    6.961965   6.265365   5.506537   7.077733   7.616076
    38  H    6.797199   5.217603   5.685452   5.141154   5.362315
    39  C    5.615582   5.679192   5.408589   4.264869   4.315190
    40  C    6.446964   6.539161   6.515400   5.169644   5.015846
    41  C    6.207369   6.328696   6.619959   5.482275   5.043306
    42  H    7.505052   7.592275   7.500554   5.935177   5.871861
    43  H    7.136916   7.268632   7.657749   6.410725   5.913004
    44  H    5.205741   5.351504   6.090499   5.610713   4.834861
    45  H    6.195876   6.230442   5.718081   4.465689   4.767577
                   26         27         28         29         30
    26  H    0.000000
    27  H    1.779094   0.000000
    28  C    6.619441   6.166820   0.000000
    29  C    2.777894   4.429402   8.475278   0.000000
    30  C    3.511665   4.875574   8.815394   1.394971   0.000000
    31  O    3.683524   4.879633   7.924881   2.253180   1.354109
    32  C    4.511084   5.695738  10.073286   2.453136   1.388828
    33  C    6.520739   6.414011   1.405433   8.133673   8.610682
    34  C    5.420101   5.595849   2.438328   6.893773   7.478667
    35  H    5.741956   6.188306   3.418787   6.913104   7.604499
    36  H    7.655118   7.091256   1.090849   9.533131   9.822705
    37  H    7.507164   7.471007   2.160009   8.995696   9.499697
    38  H    6.079273   5.156563   2.172517   8.201178   8.351074
    39  C    3.295580   4.883551   9.498166   1.401435   2.410039
    40  C    4.310435   5.678132  10.668794   2.395365   2.736671
    41  C    4.828839   6.046058  10.930592   2.785767   2.364538
    42  H    5.031108   6.312067  11.514001   3.386494   3.827614
    43  H    5.802310   6.888848  11.937522   3.876484   3.360471
    44  H    5.306185   6.313561  10.473935   3.437828   2.165672
    45  H    3.393656   4.980517   9.507703   2.176038   3.407384
                   31         32         33         34         35
    31  O    0.000000
    32  C    2.447649   0.000000
    33  C    7.759355   9.942183   0.000000
    34  C    6.724652   8.835819   1.389264   0.000000
    35  H    6.913456   8.987118   2.149273   1.086662   0.000000
    36  H    8.889586  11.059884   2.164495   3.418293   4.306671
    37  H    8.630544  10.851450   1.091006   2.144782   2.464762
    38  H    7.507874   9.442770   3.429722   3.934315   5.020794
    39  C    3.561796   2.844494   9.129839   7.848568   7.811508
    40  C    4.079724   2.431838  10.386143   9.138868   9.149436
    41  C    3.655192   1.388578  10.752149   9.577408   9.671112
    42  H    5.170193   3.410961  11.211831   9.944645   9.921534
    43  H    4.573856   2.145478  11.802697  10.645662  10.756697
    44  H    2.761873   1.090328  10.427152   9.401020   9.609784
    45  H    4.428356   3.931893   9.052717   7.733152   7.615622
                   36         37         38         39         40
    36  H    0.000000
    37  H    2.479820   0.000000
    38  H    2.501333   4.322558   0.000000
    39  C   10.570166   9.984259   9.198414   0.000000
    40  C   11.723516  11.270027  10.193465   1.389256   0.000000
    41  C   11.948948  11.662918  10.308178   2.437713   1.405902
    42  H   12.574915  12.086906  11.036704   2.145472   1.091054
    43  H   12.942009  12.725141  11.221908   3.417688   2.164521
    44  H   11.412998  11.339929   9.738822   3.934694   3.431105
    45  H   10.591595   9.866362   9.341611   1.087600   2.153903
                   41         42         43         44         45
    41  C    0.000000
    42  H    2.160730   0.000000
    43  H    1.090851   2.480103   0.000000
    44  H    2.172946   4.323770   2.501262   0.000000
    45  H    3.421856   2.472269   4.310834   5.022105   0.000000
 Stoichiometry    C23H14F6O2
 Framework group  C1[X(C23H14F6O2)]
 Deg. of freedom   129
 Full point group                 C1      NOp   1
 RotChk:  IX=0 Diff= 1.39D-02
 Largest Abelian subgroup         C1      NOp   1
 Largest concise Abelian subgroup C1      NOp   1
                         Standard orientation:                         
 ---------------------------------------------------------------------
 Center     Atomic      Atomic             Coordinates (Angstroms)
 Number     Number       Type             X           Y           Z
 ---------------------------------------------------------------------
      1          6           0       -1.501181   -0.543843   -0.414939
      2          6           0       -2.908377   -0.751410   -0.088580
      3          6           0       -3.217802   -2.016774   -0.586891
      4          8           0       -2.127833   -2.564661   -1.174296
      5          6           0       -1.113615   -1.682764   -1.077773
      6          6           0       -4.471853   -2.603136   -0.477304
      7          6           0       -0.669898    0.616885   -0.126994
      8          6           0       -1.257281    2.007826   -0.062439
      9          6           0        0.659982    0.674428    0.152183
     10          6           0       -0.042268    2.896243   -0.317520
     11          6           0        1.083634    2.112255    0.351929
     12          9           0       -1.750315    2.269125    1.175479
     13          9           0       -2.238486    2.244175   -0.951499
     14          9           0        0.187881    2.930471   -1.646485
     15          9           0       -0.175754    4.153251    0.120531
     16          9           0        2.278921    2.440150   -0.176696
     17          9           0        1.137293    2.405777    1.672490
     18          6           0        1.309496   -1.468639    1.302134
     19          6           0        1.572529   -0.426111    0.449309
     20          6           0        0.136987   -1.753588    2.161878
     21          1           0        0.457146   -1.826436    3.213795
     22          1           0       -0.337092   -2.708828    1.885057
     23          1           0       -0.602714   -0.950777    2.081085
     24          6           0        0.145800   -2.033080   -1.774930
     25          1           0        0.630355   -2.909247   -1.315511
     26          1           0        0.842440   -1.189305   -1.764739
     27          1           0       -0.077585   -2.282149   -2.825127
     28          6           0       -5.451982   -1.863417    0.169899
     29          6           0        2.933356   -0.646446   -0.018295
     30          6           0        3.352363   -1.819871    0.608963
     31          8           0        2.364611   -2.302852    1.399333
     32          6           0        4.604571   -2.388848    0.416394
     33          6           0       -5.169371   -0.587952    0.688126
     34          6           0       -3.906560   -0.020676    0.571668
     35          1           0       -3.713787    0.964964    0.986621
     36          1           0       -6.453919   -2.281062    0.277818
     37          1           0       -5.958930   -0.030637    1.194378
     38          1           0       -4.670219   -3.595616   -0.882795
     39          6           0        3.799703   -0.008120   -0.916072
     40          6           0        5.057903   -0.560245   -1.121311
     41          6           0        5.459672   -1.734114   -0.460118
     42          1           0        5.748017   -0.073459   -1.812093
     43          1           0        6.454635   -2.142764   -0.641803
     44          1           0        4.894249   -3.306608    0.928857
     45          1           0        3.502474    0.893865   -1.446120
 ---------------------------------------------------------------------
 Rotational constants (GHZ):      0.2209159      0.1298949      0.0950398
 Leave Link  202 at Wed Aug 28 23:29:11 2019, MaxMem=   536870912 cpu:         0.1
 (Enter /pbs_home/pkowalski/g09d01/g09/l301.exe)
 Basis read from rwf:  (5D, 7F)
 No pseudopotential information found on rwf file.
 There are   535 symmetry adapted cartesian basis functions of A   symmetry.
 There are   504 symmetry adapted basis functions of A   symmetry.
   504 basis functions,   873 primitive gaussians,   535 cartesian basis functions
   111 alpha electrons      111 beta electrons
       nuclear repulsion energy      3313.1463011919 Hartrees.
 IExCor=20419 DFT=T Ex+Corr=CAM-B3LYP ExCW=0 ScaHFX=  1.000000
 ScaDFX=  1.000000  1.000000  1.000000  0.810000 ScalE2=  1.000000  1.000000
 IRadAn=      0 IRanWt=     -1 IRanGd=            0 ICorTp=0 IEmpDi=  4
  HFx wShort=  0.000000 wLong=  0.330000 cFull=  0.190000 cShort=  0.000000 cLong=  0.460000
  DFx wShort=  0.000000 wLong=  0.330000 cFull=  0.190000 cShort=  0.000000 cLong=  0.460000
 NAtoms=   45 NActive=   45 NUniq=   45 SFac= 1.00D+00 NAtFMM=   60 NAOKFM=F Big=F
 Integral buffers will be    131072 words long.
 Raffenetti 2 integral format.
 Two-electron integral symmetry is turned on.
 No density basis found on file   724.
 Leave Link  301 at Wed Aug 28 23:29:12 2019, MaxMem=   536870912 cpu:         1.0
 (Enter /pbs_home/pkowalski/g09d01/g09/l302.exe)
 NPDir=0 NMtPBC=     1 NCelOv=     1 NCel=       1 NClECP=     1 NCelD=      1
         NCelK=      1 NCelE2=     1 NClLst=     1 CellRange=     0.0.
 One-electron integrals computed using PRISM.
 NBasis=   504 RedAO= T EigKep=  2.40D-04  NBF=   504
 NBsUse=   504 1.00D-06 EigRej= -1.00D+00 NBFU=   504
 Precomputing XC quadrature grid using
 IXCGrd= 4 IRadAn=           0 IRanWt=          -1 IRanGd=           0 AccXCQ= 0.00D+00.
 Generated NRdTot=       0 NPtTot=           0 NUsed=           0 NTot=          32
 NSgBfM=   524   524   524   524   524 MxSgAt=    45 MxSgA2=    45.
 Leave Link  302 at Wed Aug 28 23:29:13 2019, MaxMem=   536870912 cpu:         9.8
 (Enter /pbs_home/pkowalski/g09d01/g09/l303.exe)
 DipDrv:  MaxL=1.
 Leave Link  303 at Wed Aug 28 23:29:13 2019, MaxMem=   536870912 cpu:         1.1
 (Enter /pbs_home/pkowalski/g09d01/g09/l401.exe)
 Lowest energy guess from the checkpoint file:  "dae0097freq_open_cam-b3lyp_air.chk"
 B after Tr=     0.000000    0.000000    0.000000
         Rot=    0.999990    0.000819    0.004227   -0.000736 Ang=   0.50 deg.
 Guess basis will be translated and rotated to current coordinates.
 B after Tr=     0.000000    0.000000    0.000000
         Rot=    0.999993   -0.000837   -0.003596    0.000365 Ang=  -0.43 deg.
 Guess basis will be translated and rotated to current coordinates.
 CkInt1:  FT= 5.21D-01
 Max alpha theta=  4.124 degrees.
 JPrj=2 DoOrth=T DoCkMO=T.
 Leave Link  401 at Wed Aug 28 23:29:15 2019, MaxMem=   536870912 cpu:        12.7
 (Enter /pbs_home/pkowalski/g09d01/g09/l502.exe)
 Closed shell SCF:
 Using DIIS extrapolation, IDIIS=  1040.
 Integral symmetry usage will be decided dynamically.
 IVT=      885537 IEndB=      885537 NGot=   536870912 MDV=   536288776
 LenX=   536288776 LenY=   536002016
 Requested convergence on RMS density matrix=1.00D-08 within 128 cycles.
 Requested convergence on MAX density matrix=1.00D-06.
 Requested convergence on             energy=1.00D-06.
 No special actions if energy rises.
 Fock matrices will be formed incrementally for  20 cycles.
 Integral accuracy reduced to 1.0D-05 until final iterations.

 Cycle   1  Pass 0  IDiag  1:
 FoFJK:  IHMeth= 1 ICntrl=       0 DoSepK=T KAlg= 0 I1Cent=   0 FoldK=F
 IRaf=         1 NMat=   1 IRICut=       1 DoRegI=T DoRafI=F ISym2E= 0.
 FoFCou: FMM=F IPFlag=           0 FMFlag=      100000 FMFlg1=           0
         NFxFlg=           0 DoJE=T BraDBF=F KetDBF=F FulRan=T
         wScrn=  0.000000 ICntrl=     500 IOpCl=  0 I1Cent=           0 NGrid=           0
         NMat0=    1 NMatS0=      1 NMatT0=    0 NMatD0=    1 NMtDS0=    0 NMtDT0=    0
 Symmetry not used in FoFCou.
 E= -1632.50208244212    
 DIIS: error= 2.14D-04 at cycle   1 NSaved=   1.
 NSaved= 1 IEnMin= 1 EnMin= -1632.50208244212     IErMin= 1 ErrMin= 2.14D-04
 ErrMax= 2.14D-04  0.00D+00 EMaxC= 1.00D-01 BMatC= 1.19D-04 BMatP= 1.19D-04
 IDIUse=3 WtCom= 9.98D-01 WtEn= 2.14D-03
 Coeff-Com:  0.100D+01
 Coeff-En:   0.100D+01
 Coeff:      0.100D+01
 Gap=    21.168 Goal=   None    Shift=    0.000
 RMSDP=1.84D-04 MaxDP=6.21D-03              OVMax= 1.35D-03

 Cycle   2  Pass 0  IDiag  1:
 RMSU=  1.84D-04    CP:  1.00D+00
 E= -1632.50211308799     Delta-E=       -0.000030645869 Rises=F Damp=F
 DIIS: error= 9.41D-05 at cycle   2 NSaved=   2.
 NSaved= 2 IEnMin= 2 EnMin= -1632.50211308799     IErMin= 2 ErrMin= 9.41D-05
 ErrMax= 9.41D-05  0.00D+00 EMaxC= 1.00D-01 BMatC= 4.44D-06 BMatP= 1.19D-04
 IDIUse=1 WtCom= 1.00D+00 WtEn= 0.00D+00
 Coeff-Com:  0.335D-01 0.967D+00
 Coeff:      0.335D-01 0.967D+00
 Gap=     0.244 Goal=   None    Shift=    0.000
 RMSDP=1.43D-05 MaxDP=6.47D-04 DE=-3.06D-05 OVMax= 4.68D-04

 Cycle   3  Pass 0  IDiag  1:
 RMSU=  1.24D-05    CP:  1.00D+00  1.04D+00
 E= -1632.50211180480     Delta-E=        0.000001283188 Rises=F Damp=F
 DIIS: error= 1.24D-04 at cycle   3 NSaved=   3.
 NSaved= 3 IEnMin= 2 EnMin= -1632.50211308799     IErMin= 2 ErrMin= 9.41D-05
 ErrMax= 1.24D-04  0.00D+00 EMaxC= 1.00D-01 BMatC= 5.57D-06 BMatP= 4.44D-06
 IDIUse=3 WtCom= 4.73D-01 WtEn= 5.27D-01
 Coeff-Com: -0.171D-01 0.535D+00 0.482D+00
 Coeff-En:   0.000D+00 0.586D+00 0.414D+00
 Coeff:     -0.810D-02 0.562D+00 0.446D+00
 Gap=     0.244 Goal=   None    Shift=    0.000
 RMSDP=4.62D-06 MaxDP=4.05D-04 DE= 1.28D-06 OVMax= 2.52D-04

 Initial convergence to 1.0D-05 achieved.  Increase integral accuracy.
 Cycle   4  Pass 1  IDiag  1:
 E= -1632.50228022295     Delta-E=       -0.000168418150 Rises=F Damp=F
 DIIS: error= 1.61D-04 at cycle   1 NSaved=   1.
 NSaved= 1 IEnMin= 1 EnMin= -1632.50228022295     IErMin= 1 ErrMin= 1.61D-04
 ErrMax= 1.61D-04  0.00D+00 EMaxC= 1.00D-01 BMatC= 8.97D-06 BMatP= 8.97D-06
 IDIUse=3 WtCom= 9.98D-01 WtEn= 1.61D-03
 Coeff-Com:  0.100D+01
 Coeff-En:   0.100D+01
 Coeff:      0.100D+01
 Gap=     0.244 Goal=   None    Shift=    0.000
 RMSDP=4.62D-06 MaxDP=4.05D-04 DE=-1.68D-04 OVMax= 3.40D-04

 Cycle   5  Pass 1  IDiag  1:
 RMSU=  1.73D-04    CP:  1.00D+00
 E= -1632.50228903714     Delta-E=       -0.000008814195 Rises=F Damp=F
 DIIS: error= 7.47D-06 at cycle   2 NSaved=   2.
 NSaved= 2 IEnMin= 2 EnMin= -1632.50228903714     IErMin= 2 ErrMin= 7.47D-06
 ErrMax= 7.47D-06  0.00D+00 EMaxC= 1.00D-01 BMatC= 9.75D-08 BMatP= 8.97D-06
 IDIUse=1 WtCom= 1.00D+00 WtEn= 0.00D+00
 Coeff-Com: -0.122D-01 0.101D+01
 Coeff:     -0.122D-01 0.101D+01
 Gap=     0.244 Goal=   None    Shift=    0.000
 RMSDP=7.20D-06 MaxDP=2.49D-04 DE=-8.81D-06 OVMax= 1.78D-04

 Cycle   6  Pass 1  IDiag  1:
 RMSU=  2.68D-06    CP:  1.00D+00  1.04D+00
 E= -1632.50228895960     Delta-E=        0.000000077549 Rises=F Damp=F
 DIIS: error= 1.32D-05 at cycle   3 NSaved=   3.
 NSaved= 3 IEnMin= 2 EnMin= -1632.50228903714     IErMin= 2 ErrMin= 7.47D-06
 ErrMax= 1.32D-05  0.00D+00 EMaxC= 1.00D-01 BMatC= 1.88D-07 BMatP= 9.75D-08
 IDIUse=1 WtCom= 1.00D+00 WtEn= 0.00D+00
 Coeff-Com: -0.174D-01 0.599D+00 0.418D+00
 Coeff:     -0.174D-01 0.599D+00 0.418D+00
 Gap=     0.244 Goal=   None    Shift=    0.000
 RMSDP=1.19D-06 MaxDP=6.30D-05 DE= 7.75D-08 OVMax= 1.09D-04

 Cycle   7  Pass 1  IDiag  1:
 RMSU=  8.75D-07    CP:  1.00D+00  1.04D+00  7.06D-01
 E= -1632.50228914005     Delta-E=       -0.000000180455 Rises=F Damp=F
 DIIS: error= 1.64D-06 at cycle   4 NSaved=   4.
 NSaved= 4 IEnMin= 4 EnMin= -1632.50228914005     IErMin= 4 ErrMin= 1.64D-06
 ErrMax= 1.64D-06  0.00D+00 EMaxC= 1.00D-01 BMatC= 1.87D-09 BMatP= 9.75D-08
 IDIUse=1 WtCom= 1.00D+00 WtEn= 0.00D+00
 Coeff-Com: -0.620D-02 0.191D+00 0.162D+00 0.653D+00
 Coeff:     -0.620D-02 0.191D+00 0.162D+00 0.653D+00
 Gap=     0.244 Goal=   None    Shift=    0.000
 RMSDP=1.97D-07 MaxDP=8.43D-06 DE=-1.80D-07 OVMax= 8.44D-06

 Cycle   8  Pass 1  IDiag  1:
 RMSU=  1.77D-07    CP:  1.00D+00  1.04D+00  7.27D-01  9.98D-01
 E= -1632.50228914169     Delta-E=       -0.000000001638 Rises=F Damp=F
 DIIS: error= 4.74D-07 at cycle   5 NSaved=   5.
 NSaved= 5 IEnMin= 5 EnMin= -1632.50228914169     IErMin= 5 ErrMin= 4.74D-07
 ErrMax= 4.74D-07  0.00D+00 EMaxC= 1.00D-01 BMatC= 2.13D-10 BMatP= 1.87D-09
 IDIUse=1 WtCom= 1.00D+00 WtEn= 0.00D+00
 Coeff-Com:  0.165D-03-0.141D-01 0.449D-02 0.249D+00 0.761D+00
 Coeff:      0.165D-03-0.141D-01 0.449D-02 0.249D+00 0.761D+00
 Gap=     0.244 Goal=   None    Shift=    0.000
 RMSDP=6.61D-08 MaxDP=2.12D-06 DE=-1.64D-09 OVMax= 3.24D-06

 Cycle   9  Pass 1  IDiag  1:
 RMSU=  4.27D-08    CP:  1.00D+00  1.04D+00  7.38D-01  1.03D+00  1.02D+00
 E= -1632.50228914183     Delta-E=       -0.000000000143 Rises=F Damp=F
 DIIS: error= 1.30D-07 at cycle   6 NSaved=   6.
 NSaved= 6 IEnMin= 6 EnMin= -1632.50228914183     IErMin= 6 ErrMin= 1.30D-07
 ErrMax= 1.30D-07  0.00D+00 EMaxC= 1.00D-01 BMatC= 2.31D-11 BMatP= 2.13D-10
 IDIUse=1 WtCom= 1.00D+00 WtEn= 0.00D+00
 Coeff-Com:  0.566D-03-0.213D-01-0.105D-01 0.580D-01 0.330D+00 0.643D+00
 Coeff:      0.566D-03-0.213D-01-0.105D-01 0.580D-01 0.330D+00 0.643D+00
 Gap=     0.244 Goal=   None    Shift=    0.000
 RMSDP=1.86D-08 MaxDP=5.94D-07 DE=-1.43D-10 OVMax= 1.91D-06

 Cycle  10  Pass 1  IDiag  1:
 RMSU=  1.56D-08    CP:  1.00D+00  1.04D+00  7.41D-01  1.03D+00  9.98D-01
                    CP:  9.60D-01
 E= -1632.50228914194     Delta-E=       -0.000000000109 Rises=F Damp=F
 DIIS: error= 1.93D-08 at cycle   7 NSaved=   7.
 NSaved= 7 IEnMin= 7 EnMin= -1632.50228914194     IErMin= 7 ErrMin= 1.93D-08
 ErrMax= 1.93D-08  0.00D+00 EMaxC= 1.00D-01 BMatC= 9.90D-13 BMatP= 2.31D-11
 IDIUse=1 WtCom= 1.00D+00 WtEn= 0.00D+00
 Coeff-Com:  0.899D-04-0.277D-02-0.194D-02-0.102D-01-0.394D-02 0.120D+00
 Coeff-Com:  0.899D+00
 Coeff:      0.899D-04-0.277D-02-0.194D-02-0.102D-01-0.394D-02 0.120D+00
 Coeff:      0.899D+00
 Gap=     0.244 Goal=   None    Shift=    0.000
 RMSDP=6.65D-09 MaxDP=2.57D-07 DE=-1.09D-10 OVMax= 7.27D-07

 SCF Done:  E(RCAM-B3LYP) =  -1632.50228914     A.U. after   10 cycles
            NFock= 10  Conv=0.66D-08     -V/T= 2.0084
 KE= 1.618894837155D+03 PE=-1.045096372561D+04 EE= 3.886420298124D+03
 Leave Link  502 at Wed Aug 28 23:34:24 2019, MaxMem=   536870912 cpu:      2464.1
 (Enter /pbs_home/pkowalski/g09d01/g09/l701.exe)
 Compute integral first derivatives.
 ... and contract with generalized density number  0.
 Leave Link  701 at Wed Aug 28 23:34:25 2019, MaxMem=   536870912 cpu:         4.3
 (Enter /pbs_home/pkowalski/g09d01/g09/l702.exe)
 L702 exits ... SP integral derivatives will be done elsewhere.
 Leave Link  702 at Wed Aug 28 23:34:25 2019, MaxMem=   536870912 cpu:         0.2
 (Enter /pbs_home/pkowalski/g09d01/g09/l703.exe)
 Compute integral first derivatives, UseDBF=F ICtDFT=           0.
 Integral derivatives from FoFJK, PRISM(SPDF).
 Calling FoFJK, ICntrl=      2127 FMM=F ISym2X=0 I1Cent= 0 IOpClX= 0 NMat=1 NMatS=1 NMatT=0.
 FoFJK:  IHMeth= 1 ICntrl=    2127 DoSepK=T KAlg= 0 I1Cent=   0 FoldK=F
 IRaf=         1 NMat=   1 IRICut=       1 DoRegI=T DoRafI=F ISym2E= 0.
 FoFCou: FMM=F IPFlag=           0 FMFlag=      100000 FMFlg1=         800
         NFxFlg=           0 DoJE=F BraDBF=F KetDBF=F FulRan=T
         wScrn=  0.000000 ICntrl=    2527 IOpCl=  0 I1Cent=           0 NGrid=           0
         NMat0=    1 NMatS0=      1 NMatT0=    0 NMatD0=    1 NMtDS0=    0 NMtDT0=    0
 Symmetry not used in FoFCou.
 Leave Link  703 at Wed Aug 28 23:36:57 2019, MaxMem=   536870912 cpu:      1214.1
 (Enter /pbs_home/pkowalski/g09d01/g09/l716.exe)
 Dipole        = 2.77555346D-02-1.49919421D+00-6.61712992D-02
 ***** Axes restored to original set *****
 -------------------------------------------------------------------
 Center     Atomic                   Forces (Hartrees/Bohr)
 Number     Number              X              Y              Z
 -------------------------------------------------------------------
      1        6          -0.003628739   -0.002113766   -0.001185591
      2        6           0.004607026    0.004825815    0.002830850
      3        6          -0.004036896    0.002515800   -0.000467340
      4        8          -0.001296560   -0.007318221   -0.002266712
      5        6           0.008284952    0.006409262   -0.001003340
      6        6          -0.000725642   -0.001009988   -0.000118084
      7        6           0.002017041   -0.002442854    0.002081264
      8        6          -0.002663278   -0.001706059   -0.005398245
      9        6          -0.003617590    0.002144926    0.000144067
     10        6           0.007243816    0.005685578   -0.004484681
     11        6          -0.000071566   -0.001236784    0.003917068
     12        9          -0.000030656    0.000995006   -0.002575633
     13        9          -0.000532485   -0.001394079    0.004506058
     14        9          -0.000339757    0.002659050    0.001926963
     15        9          -0.003926647   -0.004314073    0.001856115
     16        9          -0.002716360   -0.001253197    0.000183131
     17        9           0.002831770   -0.000223875   -0.002211260
     18        6           0.004520421    0.010410705   -0.004068938
     19        6          -0.001173755   -0.002148418    0.005762620
     20        6          -0.000165906   -0.001566748    0.003428102
     21        1          -0.000637436   -0.001339028   -0.000472224
     22        1          -0.000024717    0.000970664   -0.000280115
     23        1          -0.000495414   -0.000635347    0.000201884
     24        6          -0.001520142   -0.001962374   -0.004734143
     25        1           0.001322853    0.000596329    0.000238122
     26        1          -0.001675444   -0.001842802   -0.000391684
     27        1          -0.001501964   -0.000859779    0.001043438
     28        6           0.001594370    0.000645335    0.000636965
     29        6           0.002028202    0.004729600   -0.005272744
     30        6           0.003434583   -0.002906223    0.000382322
     31        8          -0.005160508   -0.003380556    0.005014660
     32        6          -0.000381341   -0.000921168    0.000623086
     33        6           0.000740686   -0.001315782    0.000248685
     34        6          -0.003515149   -0.000963202   -0.001378665
     35        1           0.001887222    0.000734323    0.000788114
     36        1          -0.000504351    0.000332039   -0.000200655
     37        1          -0.000301864    0.000421674   -0.000049728
     38        1           0.000352986   -0.000500445    0.000070457
     39        6           0.001252756   -0.003839386    0.001550427
     40        6          -0.001566266    0.000248320    0.000090022
     41        6          -0.000360674    0.001508711   -0.001090302
     42        1           0.000454853   -0.000239651   -0.000074182
     43        1           0.000535046   -0.000323132    0.000152421
     44        1          -0.000510938    0.000177564    0.000132314
     45        1          -0.000026537    0.001746233   -0.000084889
 -------------------------------------------------------------------
 Cartesian Forces:  Max     0.010410705 RMS     0.002720958
 Leave Link  716 at Wed Aug 28 23:36:57 2019, MaxMem=   536870912 cpu:         0.3
 (Enter /pbs_home/pkowalski/g09d01/g09/l103.exe)

 GradGradGradGradGradGradGradGradGradGradGradGradGradGradGradGradGradGrad
 Berny optimization.
 Using GEDIIS/GDIIS optimizer.
 FormGI is forming the generalized inverse of G from B-inverse, IUseBI=4.
 GSVD:  received Info=                   1 from GESDD.
 Internal  Forces:  Max     0.012139827 RMS     0.002291911
 Search for a local minimum.
 Step number   4 out of a maximum of  270
 All quantities printed in internal units (Hartrees-Bohrs-Radians)
 RMS Force = .22919D-02 SwitMx=.10000D-02 MixMth= 1
 Mixed Optimization -- RFO/linear search
 Update second derivatives using D2CorX and points    1    3    2    4
 ITU=  0 -1  1  0
 Use linear search instead of GDIIS.
     Eigenvalues ---    0.00707   0.00826   0.00830   0.00843   0.00910
     Eigenvalues ---    0.01047   0.01071   0.01093   0.01141   0.01168
     Eigenvalues ---    0.01221   0.01483   0.01580   0.01838   0.01849
     Eigenvalues ---    0.02002   0.02003   0.02017   0.02018   0.02021
     Eigenvalues ---    0.02022   0.02058   0.02063   0.02091   0.02092
     Eigenvalues ---    0.02110   0.02112   0.02131   0.02209   0.02257
     Eigenvalues ---    0.02271   0.02369   0.04991   0.05173   0.07229
     Eigenvalues ---    0.07273   0.07453   0.07503   0.07594   0.08207
     Eigenvalues ---    0.09325   0.10106   0.10298   0.11128   0.12160
     Eigenvalues ---    0.12197   0.13969   0.15823   0.16000   0.16000
     Eigenvalues ---    0.16000   0.16000   0.16000   0.16000   0.16000
     Eigenvalues ---    0.16000   0.16000   0.16000   0.16000   0.16007
     Eigenvalues ---    0.16123   0.16966   0.21709   0.22000   0.22126
     Eigenvalues ---    0.22599   0.22633   0.24011   0.24394   0.24512
     Eigenvalues ---    0.24567   0.24648   0.24901   0.24959   0.24962
     Eigenvalues ---    0.24969   0.24982   0.24992   0.25240   0.28951
     Eigenvalues ---    0.29220   0.30380   0.31422   0.32397   0.32631
     Eigenvalues ---    0.32647   0.32652   0.32659   0.32730   0.32885
     Eigenvalues ---    0.33017   0.33174   0.33239   0.33357   0.35034
     Eigenvalues ---    0.35521   0.35623   0.35720   0.35721   0.35730
     Eigenvalues ---    0.35734   0.35735   0.36264   0.36528   0.36748
     Eigenvalues ---    0.40309   0.40431   0.41535   0.41589   0.44625
     Eigenvalues ---    0.44688   0.45317   0.45412   0.45557   0.45588
     Eigenvalues ---    0.45949   0.46311   0.46374   0.47325   0.47570
     Eigenvalues ---    0.48188   0.48306   0.48461   0.49404   0.52418
     Eigenvalues ---    0.54034   0.54195   0.54328   0.58076
 RFO step:  Lambda=-9.74046725D-03 EMin= 7.06505414D-03
 Quartic linear search produced a step of -0.00075.
 Iteration  1 RMS(Cart)=  0.20785564 RMS(Int)=  0.00565086
 Iteration  2 RMS(Cart)=  0.02472822 RMS(Int)=  0.00011031
 Iteration  3 RMS(Cart)=  0.00019295 RMS(Int)=  0.00009487
 Iteration  4 RMS(Cart)=  0.00000001 RMS(Int)=  0.00009487
 ITry= 1 IFail=0 DXMaxC= 9.30D-01 DCOld= 1.00D+10 DXMaxT= 2.52D-01 DXLimC= 3.00D+00 Rises=F
 Variable       Old X    -DE/DX   Delta X   Delta X   Delta X     New X
                                 (Linear)    (Quad)   (Total)
    R1        2.75783  -0.00074   0.00000   0.00559   0.00559   2.76342
    R2        2.59567   0.00286   0.00005  -0.01383  -0.01378   2.58190
    R3        2.75228   0.00256   0.00002   0.00504   0.00506   2.75734
    R4        2.63561   0.00233  -0.00001   0.01329   0.01329   2.64890
    R5        2.64984  -0.00038   0.00000   0.00267   0.00267   2.65252
    R6        2.55865   0.00305  -0.00001   0.01326   0.01325   2.57190
    R7        2.62425  -0.00047   0.00000  -0.00024  -0.00023   2.62402
    R8        2.54637   0.00416   0.00000   0.01229   0.01229   2.55866
    R9        2.79965   0.00053   0.00000   0.00544   0.00544   2.80509
   R10        2.62305   0.00030   0.00001   0.00254   0.00254   2.62559
   R11        2.06040   0.00020   0.00000  -0.00086  -0.00086   2.05954
   R12        2.85586   0.00072  -0.00001   0.00630   0.00631   2.86217
   R13        2.57019   0.00295   0.00001  -0.01525  -0.01525   2.55494
   R14        2.88492   0.00261  -0.00001   0.02151   0.02154   2.90645
   R15        2.56600  -0.00075   0.00001  -0.00261  -0.00260   2.56340
   R16        2.54170  -0.00445   0.00002  -0.01526  -0.01524   2.52647
   R17        2.85763   0.00022   0.00000   0.00365   0.00362   2.86125
   R18        2.75940   0.00163   0.00001   0.00439   0.00440   2.76380
   R19        2.88482   0.00129  -0.00001   0.02033   0.02030   2.90512
   R20        2.54958  -0.00282   0.00002  -0.00917  -0.00915   2.54043
   R21        2.52812  -0.00525   0.00002  -0.01983  -0.01981   2.50831
   R22        2.54634  -0.00210   0.00001  -0.00817  -0.00816   2.53819
   R23        2.55841  -0.00243   0.00001  -0.00579  -0.00578   2.55264
   R24        2.59338  -0.00076   0.00005  -0.01885  -0.01877   2.57461
   R25        2.79981   0.00047   0.00000   0.00534   0.00534   2.80516
   R26        2.54842   0.00452   0.00000   0.01418   0.01418   2.56260
   R27        2.75087   0.00046   0.00000   0.00374   0.00375   2.75462
   R28        2.08242  -0.00065   0.00000  -0.00342  -0.00342   2.07900
   R29        2.08202  -0.00050   0.00000  -0.00220  -0.00220   2.07982
   R30        2.06853  -0.00061   0.00000   0.00306   0.00306   2.07159
   R31        2.08173  -0.00057   0.00000  -0.00200  -0.00200   2.07973
   R32        2.06782  -0.00226   0.00000   0.00031   0.00031   2.06813
   R33        2.08286  -0.00056   0.00000  -0.00354  -0.00353   2.07933
   R34        2.65588  -0.00051   0.00000  -0.00304  -0.00304   2.65284
   R35        2.06141   0.00058   0.00000   0.00162   0.00162   2.06302
   R36        2.63611   0.00327  -0.00001   0.01356   0.01353   2.64965
   R37        2.64833   0.00028   0.00000   0.00303   0.00303   2.65136
   R38        2.55889   0.00330  -0.00001   0.01374   0.01370   2.57260
   R39        2.62450  -0.00039   0.00000   0.00003   0.00003   2.62453
   R40        2.62403  -0.00003   0.00000   0.00261   0.00261   2.62664
   R41        2.06042   0.00021   0.00000  -0.00084  -0.00084   2.05958
   R42        2.62533  -0.00093   0.00001  -0.00265  -0.00264   2.62269
   R43        2.06170   0.00051   0.00000   0.00124   0.00124   2.06294
   R44        2.05349   0.00179   0.00000   0.00224   0.00224   2.05573
   R45        2.62531  -0.00093   0.00001  -0.00338  -0.00337   2.62194
   R46        2.05527   0.00107  -0.00001   0.00280   0.00280   2.05806
   R47        2.65677  -0.00065   0.00000  -0.00267  -0.00268   2.65409
   R48        2.06179   0.00049   0.00000   0.00118   0.00117   2.06297
   R49        2.06141   0.00059   0.00000   0.00159   0.00159   2.06300
    A1        1.83594   0.00045  -0.00001   0.00904   0.00902   1.84496
    A2        2.23889  -0.01042  -0.00001  -0.00343  -0.00345   2.23545
    A3        2.20828   0.00996   0.00003  -0.00565  -0.00562   2.20265
    A4        1.83699   0.00106   0.00001  -0.00991  -0.00992   1.82707
    A5        2.37111  -0.00002  -0.00002   0.01809   0.01805   2.38915
    A6        2.07498  -0.00105   0.00001  -0.00830  -0.00829   2.06669
    A7        1.92147  -0.00021   0.00001   0.00608   0.00608   1.92755
    A8        2.15944   0.00076  -0.00001   0.00464   0.00463   2.16407
    A9        2.20227  -0.00054   0.00000  -0.01071  -0.01071   2.19156
   A10        1.88599  -0.00092   0.00000  -0.01157  -0.01158   1.87442
   A11        1.94428  -0.00040  -0.00001   0.00640   0.00638   1.95066
   A12        2.29562   0.00980  -0.00001   0.03017   0.03016   2.32578
   A13        2.03910  -0.00944   0.00002  -0.03674  -0.03671   2.00239
   A14        2.03692  -0.00096   0.00001  -0.00394  -0.00393   2.03299
   A15        2.11683  -0.00012   0.00000  -0.00412  -0.00412   2.11271
   A16        2.12944   0.00108  -0.00001   0.00806   0.00805   2.13749
   A17        2.11778  -0.01136  -0.00001  -0.00375  -0.00375   2.11404
   A18        2.25543   0.01214   0.00001  -0.00009  -0.00006   2.25536
   A19        1.90957  -0.00079   0.00000   0.00434   0.00415   1.91372
   A20        1.79173   0.00099  -0.00001   0.01202   0.01180   1.80353
   A21        1.93604   0.00045  -0.00001   0.00656   0.00671   1.94275
   A22        2.00098  -0.00101  -0.00001  -0.00490  -0.00505   1.99593
   A23        1.90638   0.00054   0.00001  -0.01354  -0.01366   1.89272
   A24        1.94754   0.00028  -0.00001   0.01188   0.01207   1.95962
   A25        1.87960  -0.00109   0.00001  -0.01145  -0.01143   1.86817
   A26        1.91907  -0.00017   0.00000   0.00977   0.00952   1.92859
   A27        2.24074   0.00792   0.00000  -0.00388  -0.00378   2.23697
   A28        2.11141  -0.00783   0.00000  -0.00347  -0.00342   2.10799
   A29        1.78733  -0.00123   0.00000  -0.00312  -0.00369   1.78365
   A30        1.89137   0.00010   0.00000   0.00485   0.00509   1.89646
   A31        1.99618   0.00036   0.00000  -0.01052  -0.01052   1.98566
   A32        1.89565   0.00042   0.00000   0.00785   0.00804   1.90369
   A33        1.99603   0.00013   0.00000  -0.00806  -0.00804   1.98799
   A34        1.89200   0.00019   0.00000   0.00963   0.00958   1.90159
   A35        1.79646   0.00147   0.00000   0.01176   0.01145   1.80790
   A36        2.01315  -0.00148   0.00001  -0.01929  -0.01931   1.99384
   A37        1.92420   0.00066  -0.00001   0.01194   0.01213   1.93632
   A38        1.93609   0.00130  -0.00001   0.00989   0.01023   1.94633
   A39        1.92371  -0.00172   0.00000  -0.00903  -0.00920   1.91452
   A40        1.86999  -0.00026   0.00001  -0.00479  -0.00479   1.86519
   A41        2.28947   0.00572  -0.00001   0.02489   0.02477   2.31425
   A42        1.94417   0.00045  -0.00001   0.00606   0.00603   1.95020
   A43        2.04697  -0.00615   0.00002  -0.02929  -0.02941   2.01755
   A44        2.18856   0.00207   0.00001  -0.00672  -0.00686   2.18170
   A45        2.25613  -0.00345   0.00000  -0.00389  -0.00404   2.25209
   A46        1.83777   0.00137  -0.00001   0.01160   0.01156   1.84932
   A47        1.91422   0.00017   0.00000   0.00377   0.00374   1.91796
   A48        1.94065   0.00047  -0.00001   0.00220   0.00219   1.94284
   A49        1.92933   0.00060   0.00001   0.00540   0.00537   1.93470
   A50        1.88340  -0.00069   0.00001  -0.00875  -0.00874   1.87466
   A51        1.89154   0.00029  -0.00001   0.00882   0.00876   1.90030
   A52        1.90346  -0.00088   0.00001  -0.01164  -0.01163   1.89183
   A53        1.94523   0.00043  -0.00001   0.00025   0.00025   1.94547
   A54        1.93316   0.00166   0.00001   0.01037   0.01033   1.94349
   A55        1.90658  -0.00042   0.00000   0.00222   0.00216   1.90875
   A56        1.90645  -0.00136   0.00001  -0.01793  -0.01791   1.88854
   A57        1.88261  -0.00060   0.00001  -0.00819  -0.00818   1.87443
   A58        1.88825   0.00022  -0.00001   0.01326   0.01314   1.90139
   A59        2.11014   0.00050   0.00000   0.00229   0.00228   2.11242
   A60        2.08364   0.00002   0.00000   0.00256   0.00256   2.08620
   A61        2.08941  -0.00052   0.00000  -0.00485  -0.00484   2.08456
   A62        1.83763  -0.00026   0.00001  -0.01115  -0.01112   1.82651
   A63        2.36704   0.00186  -0.00002   0.01742   0.01737   2.38441
   A64        2.07775  -0.00161   0.00001  -0.00645  -0.00645   2.07130
   A65        1.92131   0.00002   0.00001   0.00619   0.00619   1.92750
   A66        2.15687   0.00084  -0.00001   0.00264   0.00264   2.15951
   A67        2.20495  -0.00085   0.00000  -0.00885  -0.00884   2.19611
   A68        1.88390  -0.00158   0.00000  -0.01270  -0.01268   1.87121
   A69        2.03710  -0.00084   0.00001  -0.00357  -0.00357   2.03353
   A70        2.11673  -0.00011   0.00000  -0.00400  -0.00400   2.11273
   A71        2.12935   0.00095  -0.00001   0.00757   0.00757   2.13692
   A72        2.12051   0.00040   0.00000   0.00169   0.00168   2.12219
   A73        2.08193  -0.00030   0.00000  -0.00277  -0.00277   2.07915
   A74        2.08075  -0.00009   0.00000   0.00109   0.00109   2.08184
   A75        2.06433   0.00037   0.00000   0.00360   0.00361   2.06794
   A76        2.12491  -0.00146   0.00000  -0.00899  -0.00899   2.11592
   A77        2.09394   0.00109   0.00000   0.00539   0.00538   2.09933
   A78        2.06404   0.00049   0.00000   0.00339   0.00338   2.06742
   A79        2.11883  -0.00125   0.00001  -0.01003  -0.01006   2.10876
   A80        2.10030   0.00076  -0.00001   0.00670   0.00665   2.10696
   A81        2.11902   0.00056   0.00000   0.00068   0.00068   2.11970
   A82        2.08182  -0.00011   0.00000   0.00203   0.00202   2.08384
   A83        2.08235  -0.00045   0.00000  -0.00270  -0.00271   2.07964
   A84        2.11131   0.00057   0.00000   0.00342   0.00341   2.11472
   A85        2.08309  -0.00003   0.00000   0.00208   0.00208   2.08517
   A86        2.08876  -0.00054   0.00000  -0.00547  -0.00547   2.08329
    D1        0.00918   0.00122   0.00003   0.00502   0.00502   0.01420
    D2        3.13430   0.00059   0.00002  -0.00508  -0.00515   3.12916
    D3        3.13819   0.00016   0.00001   0.00130   0.00129   3.13948
    D4       -0.01987  -0.00047   0.00000  -0.00880  -0.00888  -0.02875
    D5       -0.01321  -0.00134  -0.00004   0.00148   0.00145  -0.01176
    D6        3.02501  -0.00250  -0.00005  -0.00319  -0.00324   3.02177
    D7        3.14068  -0.00012  -0.00001   0.00510   0.00507  -3.13744
    D8       -0.10429  -0.00128  -0.00003   0.00043   0.00038  -0.10391
    D9       -0.53837  -0.00467   0.00002  -0.22073  -0.22079  -0.75916
   D10        2.56922  -0.00519   0.00000  -0.20003  -0.20000   2.36921
   D11        2.58811  -0.00605  -0.00001  -0.22510  -0.22514   2.36297
   D12       -0.58749  -0.00657  -0.00004  -0.20440  -0.20435  -0.79184
   D13       -0.00234  -0.00071  -0.00001  -0.00990  -0.00988  -0.01222
   D14        3.13679  -0.00049  -0.00001  -0.00712  -0.00705   3.12975
   D15       -3.13083  -0.00021  -0.00001  -0.00217  -0.00229  -3.13312
   D16        0.00830   0.00000   0.00000   0.00061   0.00055   0.00884
   D17       -3.13476   0.00063   0.00001   0.00948   0.00957  -3.12519
   D18        0.00730   0.00048   0.00001   0.00692   0.00698   0.01428
   D19       -0.01131  -0.00005   0.00000  -0.00162  -0.00158  -0.01289
   D20        3.13074  -0.00020   0.00000  -0.00418  -0.00416   3.12658
   D21       -0.00566  -0.00009  -0.00001   0.01119   0.01112   0.00546
   D22        3.13847  -0.00032  -0.00002   0.00830   0.00821  -3.13651
   D23        0.00003   0.00004   0.00000   0.00087   0.00091   0.00094
   D24        3.14061  -0.00007   0.00000  -0.00088  -0.00087   3.13974
   D25        3.13876   0.00029   0.00001   0.00413   0.00420  -3.14022
   D26       -0.00385   0.00019   0.00001   0.00238   0.00243  -0.00142
   D27        0.01210   0.00092   0.00003  -0.00784  -0.00776   0.00434
   D28       -3.04281   0.00072   0.00005  -0.00787  -0.00786  -3.05067
   D29        2.08034  -0.00047   0.00001  -0.04565  -0.04563   2.03470
   D30       -0.04607  -0.00019   0.00000  -0.03017  -0.03011  -0.07618
   D31       -2.12424  -0.00122   0.00001  -0.05421  -0.05423  -2.17847
   D32       -1.16914  -0.00118   0.00000  -0.04824  -0.04825  -1.21739
   D33        2.98765  -0.00090  -0.00001  -0.03276  -0.03273   2.95492
   D34        0.90947  -0.00193   0.00000  -0.05680  -0.05685   0.85262
   D35       -0.00506  -0.00004   0.00000  -0.00138  -0.00139  -0.00645
   D36        3.13841  -0.00005   0.00000  -0.00189  -0.00190   3.13651
   D37        3.13755   0.00007   0.00000   0.00039   0.00043   3.13798
   D38       -0.00216   0.00005   0.00000  -0.00012  -0.00009  -0.00225
   D39       -2.75245   0.00088   0.00000  -0.00119  -0.00136  -2.75381
   D40        1.49625  -0.00048   0.00000   0.00511   0.00506   1.50131
   D41       -0.63724   0.00135  -0.00001   0.01880   0.01871  -0.61852
   D42        0.41707   0.00102   0.00002  -0.01815  -0.01841   0.39866
   D43       -1.61742  -0.00034   0.00002  -0.01185  -0.01199  -1.62940
   D44        2.53228   0.00149   0.00001   0.00184   0.00166   2.53394
   D45        3.11940  -0.00086   0.00001  -0.02970  -0.02985   3.08955
   D46       -0.18894  -0.00236  -0.00001  -0.01301  -0.01301  -0.20195
   D47       -0.05298  -0.00153  -0.00001  -0.01107  -0.01108  -0.06406
   D48        2.92187  -0.00303  -0.00003   0.00562   0.00577   2.92763
   D49       -0.59775   0.00014  -0.00002   0.04484   0.04480  -0.55295
   D50        1.40362   0.00008  -0.00003   0.05413   0.05413   1.45775
   D51       -2.76703   0.00063  -0.00003   0.06306   0.06312  -2.70391
   D52        1.45786   0.00140  -0.00003   0.05259   0.05244   1.51030
   D53       -2.82396   0.00134  -0.00003   0.06188   0.06178  -2.76218
   D54       -0.71142   0.00189  -0.00003   0.07081   0.07076  -0.64066
   D55       -2.74915   0.00058  -0.00001   0.03698   0.03684  -2.71231
   D56       -0.74778   0.00052  -0.00001   0.04627   0.04617  -0.70161
   D57        1.36476   0.00107  -0.00001   0.05520   0.05516   1.41992
   D58       -0.33302   0.00124   0.00000   0.03569   0.03598  -0.29703
   D59       -2.44400  -0.00056   0.00001   0.02599   0.02627  -2.41773
   D60        1.71878   0.00034   0.00000   0.03693   0.03715   1.75593
   D61        2.96091   0.00092   0.00001   0.02061   0.02074   2.98165
   D62        0.84992  -0.00088   0.00002   0.01091   0.01103   0.86095
   D63       -1.27048   0.00002   0.00001   0.02186   0.02191  -1.24857
   D64       -0.78578  -0.00268   0.00000  -0.09762  -0.09767  -0.88345
   D65        2.40297  -0.00224   0.00003  -0.13006  -0.13002   2.27295
   D66        2.17283  -0.00346  -0.00002  -0.07821  -0.07824   2.09459
   D67       -0.92161  -0.00303   0.00001  -0.11065  -0.11059  -1.03219
   D68        0.56823  -0.00098   0.00002  -0.05102  -0.05089   0.51734
   D69        2.73105  -0.00116   0.00002  -0.06158  -0.06143   2.66962
   D70       -1.48391  -0.00176   0.00003  -0.06706  -0.06687  -1.55078
   D71       -1.43001  -0.00068   0.00002  -0.05813  -0.05807  -1.48808
   D72        0.73281  -0.00086   0.00002  -0.06868  -0.06860   0.66420
   D73        2.80104  -0.00146   0.00003  -0.07416  -0.07404   2.72699
   D74        2.73761  -0.00132   0.00002  -0.07088  -0.07089   2.66672
   D75       -1.38276  -0.00150   0.00002  -0.08143  -0.08142  -1.46418
   D76        0.68546  -0.00210   0.00003  -0.08691  -0.08686   0.59861
   D77       -0.04695  -0.00038  -0.00001   0.00124   0.00149  -0.04546
   D78        3.05680  -0.00086  -0.00003   0.02703   0.02737   3.08417
   D79       -3.10763  -0.00043   0.00000  -0.02331  -0.02340  -3.13103
   D80       -0.00388  -0.00090  -0.00002   0.00247   0.00248  -0.00140
   D81       -2.11354  -0.00115   0.00001  -0.04822  -0.04816  -2.16170
   D82        2.08798  -0.00070   0.00001  -0.04117  -0.04109   2.04689
   D83       -0.02886  -0.00031   0.00000  -0.03158  -0.03148  -0.06034
   D84        0.94328  -0.00082   0.00000  -0.02100  -0.02109   0.92218
   D85       -1.13839  -0.00037   0.00000  -0.01395  -0.01402  -1.15241
   D86        3.02795   0.00002  -0.00001  -0.00436  -0.00441   3.02354
   D87        0.00304   0.00059   0.00002  -0.00682  -0.00681  -0.00377
   D88       -3.07005   0.00000   0.00003  -0.03013  -0.02959  -3.09964
   D89        3.10493   0.00051  -0.00001   0.02968   0.02984   3.13477
   D90       -0.08131   0.00009  -0.00001   0.02386   0.02391  -0.05739
   D91        0.00318   0.00084   0.00002   0.00260   0.00261   0.00579
   D92        3.10013   0.00042   0.00002  -0.00323  -0.00332   3.09681
   D93        0.00176   0.00000   0.00000   0.00040   0.00038   0.00214
   D94       -3.13871   0.00007   0.00000   0.00103   0.00104  -3.13767
   D95        3.14146   0.00001   0.00000   0.00091   0.00091  -3.14082
   D96        0.00100   0.00008   0.00000   0.00155   0.00156   0.00256
   D97       -0.00150  -0.00052  -0.00001  -0.00680  -0.00683  -0.00833
   D98        3.12980  -0.00040   0.00000  -0.00815  -0.00815   3.12165
   D99       -3.10738  -0.00028   0.00000  -0.00290  -0.00296  -3.11034
   D100       0.02392  -0.00016   0.00000  -0.00426  -0.00428   0.01964
   D101      -3.11645   0.00060   0.00000   0.01178   0.01189  -3.10456
   D102       0.02073   0.00083   0.00000   0.02570   0.02571   0.04644
   D103      -0.02412   0.00017   0.00000   0.00537   0.00538  -0.01874
   D104       3.11306   0.00040  -0.00001   0.01930   0.01920   3.13226
   D105      -0.00083  -0.00001  -0.00001   0.00850   0.00851   0.00768
   D106      -3.13178  -0.00015  -0.00001   0.00982   0.00977  -3.12200
   D107      -0.00672   0.00004   0.00000   0.00059   0.00062  -0.00610
   D108       3.13843  -0.00004   0.00000   0.00001   0.00001   3.13844
   D109       3.12287   0.00019   0.00001  -0.00088  -0.00080   3.12206
   D110      -0.01516   0.00011   0.00000  -0.00146  -0.00141  -0.01658
   D111      -0.00948   0.00005   0.00000   0.00168   0.00169  -0.00779
   D112       3.13972  -0.00007   0.00000  -0.00289  -0.00291   3.13681
   D113       3.12852   0.00013   0.00000   0.00224   0.00228   3.13080
   D114      -0.00546   0.00001   0.00000  -0.00233  -0.00232  -0.00778
   D115       0.00662   0.00006   0.00000   0.00120   0.00121   0.00783
   D116      -3.13542   0.00021   0.00000   0.00371   0.00376  -3.13166
   D117      -3.13610  -0.00001   0.00000   0.00056   0.00055  -3.13555
   D118       0.00504   0.00014   0.00000   0.00307   0.00310   0.00814
   D119       0.00883  -0.00006   0.00000  -0.00313  -0.00313   0.00570
   D120      -3.13511   0.00002   0.00000   0.00229   0.00229  -3.13282
   D121      -3.12839  -0.00028   0.00001  -0.01686  -0.01689   3.13790
   D122       0.01085  -0.00020   0.00001  -0.01144  -0.01147  -0.00062
   D123       0.00842  -0.00003   0.00000  -0.00035  -0.00039   0.00803
   D124      -3.14081   0.00009   0.00000   0.00426   0.00424  -3.13657
   D125      -3.13083  -0.00011   0.00000  -0.00578  -0.00580  -3.13662
   D126       0.00313   0.00001   0.00000  -0.00117  -0.00117   0.00196
         Item               Value     Threshold  Converged?
 Maximum Force            0.012140     0.000450     NO 
 RMS     Force            0.002292     0.000300     NO 
 Maximum Displacement     0.929503     0.001800     NO 
 RMS     Displacement     0.227017     0.001200     NO 
 Predicted change in Energy=-6.529767D-03
 Lowest energy point so far.  Saving SCF results.
 GradGradGradGradGradGradGradGradGradGradGradGradGradGradGradGradGradGrad

 Leave Link  103 at Wed Aug 28 23:36:57 2019, MaxMem=   536870912 cpu:         1.3
 (Enter /pbs_home/pkowalski/g09d01/g09/l202.exe)
                          Input orientation:                          
 ---------------------------------------------------------------------
 Center     Atomic      Atomic             Coordinates (Angstroms)
 Number     Number       Type             X           Y           Z
 ---------------------------------------------------------------------
      1          6           0       -1.722278   -0.248659   -0.726841
      2          6           0       -3.065106    0.263035   -0.997801
      3          6           0       -3.779017   -0.846161   -1.472017
      4          8           0       -2.976489   -1.944474   -1.516175
      5          6           0       -1.753447   -1.570297   -1.071846
      6          6           0       -5.117312   -0.808390   -1.840350
      7          6           0       -0.566864    0.481791   -0.216455
      8          6           0       -0.216619    1.858598   -0.741557
      9          6           0        0.320029    0.119985    0.737726
     10          6           0        1.278456    1.995827   -0.407712
     11          6           0        1.399761    1.171304    0.884113
     12          9           0       -0.895389    2.827024   -0.077109
     13          9           0       -0.462951    2.031023   -2.044254
     14          9           0        1.992364    1.399411   -1.378209
     15          9           0        1.685711    3.253034   -0.283567
     16          9           0        2.637730    0.672884    1.035982
     17          9           0        1.161815    1.962222    1.952983
     18          6           0       -0.843426   -1.270548    2.468035
     19          6           0        0.231592   -0.997809    1.676736
     20          6           0       -2.139648   -0.577600    2.675756
     21          1           0       -2.272438   -0.343945    3.742587
     22          1           0       -2.985727   -1.211448    2.369667
     23          1           0       -2.180171    0.354822    2.100703
     24          6           0       -0.710023   -2.621858   -1.166203
     25          1           0       -0.892018   -3.435459   -0.447783
     26          1           0        0.286656   -2.212655   -0.974083
     27          1           0       -0.726803   -3.063052   -2.174071
     28          6           0       -5.758415    0.418450   -1.720791
     29          6           0        1.225162   -2.019047    1.984519
     30          6           0        0.615056   -2.826309    2.955125
     31          8           0       -0.631608   -2.362085    3.244310
     32          6           0        1.215779   -3.946168    3.515420
     33          6           0       -5.075692    1.548284   -1.243205
     34          6           0       -3.738916    1.488241   -0.874965
     35          1           0       -3.233181    2.374890   -0.498805
     36          1           0       -6.809869    0.505715   -2.001233
     37          1           0       -5.610822    2.495996   -1.158357
     38          1           0       -5.625364   -1.700953   -2.205052
     39          6           0        2.506285   -2.365340    1.529188
     40          6           0        3.123468   -3.480737    2.076962
     41          6           0        2.491122   -4.259389    3.060029
     42          1           0        4.123719   -3.759348    1.739875
     43          1           0        3.010112   -5.127391    3.471141
     44          1           0        0.701905   -4.541470    4.270005
     45          1           0        3.009029   -1.767990    0.769901
 ---------------------------------------------------------------------
                    Distance matrix (angstroms):
                    1          2          3          4          5
     1  C    0.000000
     2  C    1.462339   0.000000
     3  C    2.267702   1.401737   0.000000
     4  O    2.252084   2.269287   1.360990   0.000000
     5  C    1.366282   2.255446   2.188022   1.353982   0.000000
     6  C    3.616553   2.463613   1.388571   2.445179   3.533650
     7  C    1.459120   2.626702   3.695649   3.658186   2.520067
     8  C    2.589934   3.274959   4.532105   4.762381   3.772035
     9  C    2.540054   3.806790   4.755900   4.495453   3.229692
    10  C    3.760847   4.713523   5.898108   5.904170   4.727658
    11  C    3.789274   4.929664   6.036659   5.883963   4.613553
    12  F    3.250496   3.482726   4.873743   5.400841   4.589357
    13  F    2.918636   3.315427   4.427408   4.733004   3.947210
    14  F    4.115699   5.197505   6.193564   5.990835   4.790003
    15  F    4.906398   5.658665   6.933908   7.090101   5.976096
    16  F    4.792333   6.068490   7.054941   6.699516   5.362577
    17  F    4.515246   5.427819   6.635470   6.665050   5.488810
    18  C    3.467546   4.393149   4.931715   4.569252   3.667254
    19  C    3.186850   4.428441   5.101238   4.624136   3.438434
    20  C    3.443845   3.880485   4.468074   4.487866   3.896040
    21  H    4.504169   4.844380   5.451064   5.541837   4.995203
    22  H    3.480176   3.676988   3.939705   3.954387   3.673050
    23  H    2.927261   3.223703   4.094264   4.359208   3.735404
    24  C    2.617206   3.727919   3.558841   2.391276   1.484392
    25  H    3.304980   4.324775   4.011020   2.776601   2.147171
    26  H    2.820323   4.167002   4.317979   3.318720   2.141075
    27  H    3.317567   4.232508   3.837121   2.597139   2.120664
    28  C    4.209914   2.792989   2.362022   3.655734   4.518408
    29  C    4.378716   5.701625   6.193958   5.469396   4.291254
    30  C    5.065993   6.221998   6.544345   5.802530   4.837755
    31  O    4.628841   5.550556   5.869237   5.323071   4.529311
    32  C    6.348270   7.510827   7.709252   6.848273   5.958530
    33  C    3.839404   2.398864   2.732598   4.084180   4.559849
    34  C    2.665632   1.403652   2.409878   3.574350   3.651781
    35  H    3.036089   2.176506   3.408849   4.444979   4.252351
    36  H    5.298749   3.884459   3.360610   4.575316   5.544455
    37  H    4.779133   3.390069   3.824122   5.175473   5.605494
    38  H    4.419089   3.445232   2.162639   2.747798   4.036455
    39  C    5.239346   6.658410   7.128826   6.285871   5.053988
    40  C    6.464432   7.859289   8.196374   7.244323   6.111389
    41  C    6.941115   8.233466   8.456016   7.496349   6.505381
    42  H    7.251573   8.680647   9.014219   8.019263   6.873050
    43  H    7.988779   9.270189   9.426347   8.416868   7.482189
    44  H    7.019498   8.063709   8.167300   7.331769   6.587260
    45  H    5.189785   6.644166   7.207881   6.409658   5.110020
                    6          7          8          9         10
     6  C    0.000000
     7  C    5.000817   0.000000
     8  C    5.686560   1.514595   0.000000
     9  C    6.088763   1.352016   2.345004   0.000000
    10  C    7.128950   2.394596   1.538029   2.397790   0.000000
    11  C    7.335811   2.356755   2.393294   1.514107   1.537324
    12  F    5.843790   2.372227   1.356491   3.077216   2.350700
    13  F    5.455907   2.398284   1.336948   3.464756   2.389980
    14  F    7.458917   2.956577   2.344309   2.985100   1.344337
    15  F    8.074643   3.571889   2.402721   3.567090   1.327343
    16  F    8.402864   3.445945   3.565510   2.401331   2.383706
    17  F    7.841754   3.144276   3.028426   2.362052   2.363813
    18  C    6.086204   3.217712   4.526138   2.506228   4.841644
    19  C    6.404416   2.531980   3.769362   1.462540   3.795090
    20  C    5.414330   3.458446   4.616398   3.208207   5.273873
    21  H    6.283168   4.389173   5.402327   3.995660   5.942084
    22  H    4.736070   3.925046   5.174249   3.919689   6.015289
    23  H    5.050917   2.826323   3.767667   2.857245   4.576804
    24  C    4.813246   3.248869   4.527499   3.493373   5.084522
    25  H    5.166608   3.937522   5.345044   3.938993   5.849053
    26  H    5.650243   2.926181   4.108826   2.893547   4.360707
    27  H    4.946862   4.052623   5.151215   4.439160   5.721306
    28  C    1.389405   5.405482   5.808996   6.563602   7.330065
    29  C    7.504818   3.782835   4.954428   2.636137   4.673845
    30  C    7.741358   4.732799   6.025404   3.699263   5.916229
    31  O    6.956240   4.479813   5.820096   3.653662   5.998084
    32  C    8.867805   6.059004   7.339545   5.005152   7.120547
    33  C    2.431507   4.745646   4.894746   5.922663   6.424449
    34  C    2.847184   3.392416   3.544226   4.576891   5.064582
    35  H    3.934840   3.282192   3.070038   4.386217   4.528449
    36  H    2.148838   6.493159   6.847483   7.647623   8.377395
    37  H    3.409932   5.512323   5.447699   6.664499   6.948078
    38  H    1.089859   5.857244   6.638279   6.879205   8.034883
    39  C    8.479216   4.538466   5.514720   3.403376   4.927365
    40  C    9.507745   5.880471   6.899907   4.755840   6.290503
    41  C    9.685627   6.524218   7.695042   5.411622   7.254207
    42  H   10.340349   6.619370   7.520462   5.524635   6.769763
    43  H   10.626417   7.606317   8.772836   6.499466   8.293634
    44  H    9.226896   6.853558   8.180483   5.861056   8.059137
    45  H    8.589043   4.338367   5.083449   3.285759   4.306736
                   11         12         13         14         15
    11  C    0.000000
    12  F    2.988824   0.000000
    13  F    3.575492   2.165705   0.000000
    14  F    2.349748   3.474199   2.621282   0.000000
    15  F    2.403923   2.624155   3.034811   2.174442   0.000000
    16  F    1.343151   4.285116   4.576747   2.602433   3.050365
    17  F    1.350796   3.016828   4.315379   3.478995   2.634923
    18  C    3.674689   4.823957   5.604096   5.473937   5.867764
    19  C    2.588034   4.356077   4.847884   4.263763   4.901727
    20  C    4.335442   4.551693   5.647541   6.116922   6.169662
    21  H    4.894067   5.151833   6.511700   6.888424   6.694410
    22  H    5.207387   5.163863   6.029985   6.756075   6.985241
    23  H    3.868157   3.536285   4.789484   5.532092   5.387896
    24  C    4.800318   5.559748   4.741447   4.849581   6.405696
    25  H    5.314928   6.273444   5.710975   5.706252   7.169909
    26  H    4.017844   5.253585   4.440268   4.014944   5.684006
    27  H    5.639550   6.254491   5.102555   5.285909   7.020482
    28  C    7.654528   5.670268   5.544994   7.820117   8.094165
    29  C    3.379307   5.677275   5.956829   4.856171   5.757705
    30  C    4.570094   6.590604   7.053337   6.207372   6.970929
    31  O    4.709759   6.166706   6.877263   6.511664   7.024632
    32  C    5.757269   7.952322   8.333962   7.288752   8.153628
    33  C    6.826352   4.524366   4.706602   7.070913   7.038726
    34  C    5.440662   3.242616   3.520483   5.754018   5.735053
    35  H    4.982492   2.418165   3.190741   5.388064   5.001296
    36  H    8.727328   6.638659   6.527771   8.869395   9.092471
    37  H    7.421237   4.849121   5.244196   7.685003   7.387676
    38  H    8.194216   6.885011   6.372128   8.265937   9.038026
    39  C    3.761432   6.411881   6.396394   4.784394   5.960332
    40  C    5.102503   7.783256   7.760561   6.085511   7.278936
    41  C    5.951311   8.457384   8.622618   7.208934   8.262253
    42  H    5.697684   8.477805   8.299733   6.393584   7.694914
    43  H    6.997107   9.545456   9.681149   8.194580   9.278114
    44  H    6.677353   8.703071   9.188276   8.298293   9.080594
    45  H    3.352945   6.089012   5.865715   3.959850   5.298269
                   16         17         18         19         20
    16  F    0.000000
    17  F    2.163702   0.000000
    18  C    4.236290   3.838890   0.000000
    19  C    2.998546   3.115030   1.362426   0.000000
    20  C    5.203451   4.227618   1.484424   2.607181   0.000000
    21  H    5.698193   4.507237   2.127240   3.311411   1.100161
    22  H    6.078872   5.239076   2.145372   3.298020   1.100593
    23  H    4.944386   3.711391   2.136269   2.797491   1.096239
    24  C    5.187715   5.852084   3.879629   3.406828   4.580772
    25  H    5.615973   6.254347   3.631968   3.423187   4.413665
    26  H    4.230158   5.173317   3.743371   2.916457   4.677786
    27  H    5.965042   6.771471   4.977532   4.473529   5.629781
    28  C    8.840802   7.985577   6.675036   7.030588   5.780763
    29  C    3.184582   3.981898   2.252354   1.457683   3.725255
    30  C    4.474223   4.922729   2.187423   2.263788   3.566950
    31  O    4.977582   4.856287   1.356069   2.250256   2.404543
    32  C    5.431868   6.111726   3.535008   3.611399   4.828165
    33  C    8.090605   7.020930   6.295331   6.570838   5.338351
    34  C    6.706574   5.677950   5.212526   5.334469   4.408286
    35  H    6.302379   5.049510   5.272787   5.302144   4.471113
    36  H    9.925207   9.016928   7.663414   8.085185   6.697669
    37  H    8.727970   7.472213   7.075707   7.374159   6.016350
    38  H    9.187933   8.762072   6.699994   7.061630   6.102002
    39  C    3.080801   4.551372   3.646994   2.658221   5.108358
    40  C    4.309541   5.786989   4.557863   3.832500   6.040459
    41  C    5.333440   6.457635   4.516950   4.202009   5.928513
    42  H    4.727400   6.446289   5.603292   4.772708   7.087253
    43  H    6.301734   7.482219   5.543574   5.290889   6.917605
    44  H    6.433957   6.919401   4.041543   4.416307   5.131113
    45  H    2.483249   4.327397   4.239401   3.021537   5.617668
                   21         22         23         24         25
    21  H    0.000000
    22  H    1.773767   0.000000
    23  H    1.786777   1.781703   0.000000
    24  C    5.632606   4.435140   4.657750   0.000000
    25  H    5.387227   4.155462   4.745560   1.100544   0.000000
    26  H    5.682254   4.784514   4.704410   1.094406   1.778065
    27  H    6.692486   5.401549   5.662846   1.100332   1.773712
    28  C    6.525472   5.203481   5.235618   5.919232   6.336796
    29  C    4.257931   4.304898   4.152716   3.746382   3.522040
    30  C    3.888425   3.989508   4.320061   4.333934   3.771222
    31  O    2.648300   2.762398   3.329785   4.418852   3.853763
    32  C    5.019490   5.142383   5.659719   5.232600   4.517810
    33  C    6.024689   5.003690   4.581497   6.037804   6.555419
    34  C    5.179696   4.287569   3.545268   5.113895   5.703519
    35  H    5.128791   4.599042   3.456435   5.637307   6.264487
    36  H    7.368967   6.056193   6.187306   6.905586   7.277845
    37  H    6.574901   5.751801   5.193791   7.085924   7.612764
    38  H    6.961177   5.304277   5.885159   5.107627   5.338640
    39  C    5.641043   5.674510   5.448741   4.204232   4.074559
    40  C    6.459843   6.523619   6.545277   5.094256   4.743470
    41  C    6.203877   6.305745   6.635678   5.548863   4.942595
    42  H    7.522410   7.578434   7.536287   5.753628   5.481639
    43  H    7.131646   7.245546   7.672796   6.451517   5.783357
    44  H    5.171470   5.319677   6.081604   5.935555   5.101115
    45  H    6.225646   6.229454   5.762392   4.278894   4.413771
                   26         27         28         29         30
    26  H    0.000000
    27  H    1.786126   0.000000
    28  C    6.634996   6.135425   0.000000
    29  C    3.109921   4.711049   8.272912   0.000000
    30  C    3.990375   5.307098   8.544811   1.402133   0.000000
    31  O    4.319766   5.464363   7.659488   2.269878   1.361360
    32  C    4.901426   6.076498   9.752291   2.461207   1.388842
    33  C    6.555293   6.406541   1.403824   7.927473   8.315507
    34  C    5.469158   5.610238   2.436852   6.717127   7.227863
    35  H    5.801785   6.217689   3.420192   6.734271   7.334237
    36  H    7.668457   7.054762   1.091704   9.317853   9.528766
    37  H    7.548880   7.469159   2.157386   8.774621   9.165654
    38  H    6.060454   5.084504   2.178091   8.036380   8.175371
    39  C    3.349094   4.965258   9.306832   1.403039   2.412993
    40  C    4.354815   5.750681  10.417026   2.397633   2.737074
    41  C    5.032182   6.259558  10.620419   2.788998   2.363123
    42  H    4.947816   6.271472  11.273278   3.389709   3.828592
    43  H    5.972681   7.077744  11.601706   3.880450   3.361182
    44  H    5.752936   6.764099  10.110697   3.443814   2.162921
    45  H    3.263514   4.929564   9.372948   2.172673   3.409744
                   31         32         33         34         35
    31  O    0.000000
    32  C    2.448603   0.000000
    33  C    7.428234   9.613331   0.000000
    34  C    6.438074   8.564887   1.387868   0.000000
    35  H    6.574042   8.709938   2.152268   1.087847   0.000000
    36  H    8.597145  10.708116   2.160770   3.415346   4.306252
    37  H    8.232679  10.485616   1.091660   2.144741   2.470395
    38  H    7.420933   9.195979   3.432904   3.936848   5.024571
    39  C    3.576035   2.847725   8.971566   7.722213   7.715180
    40  C    4.088359   2.434145  10.175499   8.972008   9.018310
    41  C    3.658574   1.389960  10.464395   9.345202   9.457621
    42  H    5.179653   3.412268  11.031722   9.807936   9.836897
    43  H    4.578263   2.148692  11.496518  10.402144  10.536764
    44  H    2.753184   1.089885  10.042968   9.085649   9.276986
    45  H    4.441834   3.936760   8.967329   7.670945   7.598569
                   36         37         38         39         40
    36  H    0.000000
    37  H    2.471715   0.000000
    38  H    2.512763   4.325525   0.000000
    39  C   10.368103   9.835797   8.972718   0.000000
    40  C   11.454024  11.066907   9.901785   1.387473   0.000000
    41  C   11.611677  11.360964  10.007199   2.435390   1.404486
    42  H   12.317874  11.928553  10.716533   2.145633   1.091675
    43  H   12.574212  12.404386  10.887199   3.413788   2.160568
    44  H   11.010416  10.901539   9.488374   3.937436   3.434902
    45  H   10.452736   9.808241   9.132776   1.089080   2.157546
                   41         42         43         44         45
    41  C    0.000000
    42  H    2.158291   0.000000
    43  H    1.091692   2.471628   0.000000
    44  H    2.178281   4.326902   2.511833   0.000000
    45  H    3.423446   2.479695   4.310716   5.026503   0.000000
 Stoichiometry    C23H14F6O2
 Framework group  C1[X(C23H14F6O2)]
 Deg. of freedom   129
 Full point group                 C1      NOp   1
 RotChk:  IX=0 Diff= 2.62D-02
 Largest Abelian subgroup         C1      NOp   1
 Largest concise Abelian subgroup C1      NOp   1
                         Standard orientation:                         
 ---------------------------------------------------------------------
 Center     Atomic      Atomic             Coordinates (Angstroms)
 Number     Number       Type             X           Y           Z
 ---------------------------------------------------------------------
      1          6           0       -1.477147   -0.484487   -0.503729
      2          6           0       -2.837294   -0.783100   -0.057336
      3          6           0       -3.156445   -1.998355   -0.678759
      4          8           0       -2.120334   -2.423167   -1.452260
      5          6           0       -1.128953   -1.507933   -1.339219
      6          6           0       -4.366413   -2.659680   -0.515195
      7          6           0       -0.650568    0.668385   -0.162135
      8          6           0       -1.228601    2.068219   -0.143619
      9          6           0        0.655565    0.711263    0.184452
     10          6           0        0.008774    2.965266   -0.316076
     11          6           0        1.105256    2.143620    0.381055
     12          9           0       -1.799452    2.350071    1.054195
     13          9           0       -2.153851    2.295182   -1.081611
     14          9           0        0.294488    3.056648   -1.626518
     15          9           0       -0.143544    4.187685    0.178220
     16          9           0        2.320004    2.414463   -0.124006
     17          9           0        1.146795    2.460834    1.693420
     18          6           0        1.247073   -1.369066    1.450757
     19          6           0        1.535167   -0.403910    0.533326
     20          6           0        0.092378   -1.578590    2.359765
     21          1           0        0.443207   -1.651081    3.399967
     22          1           0       -0.437097   -2.514413    2.124830
     23          1           0       -0.620322   -0.749209    2.282780
     24          6           0        0.042926   -1.750209   -2.217524
     25          1           0        0.612743   -2.634438   -1.894037
     26          1           0        0.720287   -0.890638   -2.224352
     27          1           0       -0.303824   -1.939875   -3.244423
     28          6           0       -5.295931   -2.053159    0.320612
     29          6           0        2.863419   -0.719979    0.022749
     30          6           0        3.238477   -1.884883    0.707079
     31          8           0        2.257776   -2.265089    1.571354
     32          6           0        4.442201   -2.546418    0.501399
     33          6           0       -5.007045   -0.839465    0.964208
     34          6           0       -3.789019   -0.196944    0.791710
     35          1           0       -3.584173    0.738309    1.308191
     36          1           0       -6.265880   -2.527851    0.480874
     37          1           0       -5.758896   -0.392161    1.617171
     38          1           0       -4.564663   -3.603008   -1.023744
     39          6           0        3.735764   -0.196234   -0.943286
     40          6           0        4.943572   -0.842690   -1.163232
     41          6           0        5.296444   -1.999254   -0.448794
     42          1           0        5.637540   -0.443625   -1.905466
     43          1           0        6.257643   -2.477822   -0.645920
     44          1           0        4.690667   -3.448356    1.060526
     45          1           0        3.475674    0.701888   -1.501700
 ---------------------------------------------------------------------
 Rotational constants (GHZ):      0.2081452      0.1323836      0.0972958
 Leave Link  202 at Wed Aug 28 23:36:58 2019, MaxMem=   536870912 cpu:         0.0
 (Enter /pbs_home/pkowalski/g09d01/g09/l301.exe)
 Basis read from rwf:  (5D, 7F)
 No pseudopotential information found on rwf file.
 There are   535 symmetry adapted cartesian basis functions of A   symmetry.
 There are   504 symmetry adapted basis functions of A   symmetry.
   504 basis functions,   873 primitive gaussians,   535 cartesian basis functions
   111 alpha electrons      111 beta electrons
       nuclear repulsion energy      3301.5678860437 Hartrees.
 IExCor=20419 DFT=T Ex+Corr=CAM-B3LYP ExCW=0 ScaHFX=  1.000000
 ScaDFX=  1.000000  1.000000  1.000000  0.810000 ScalE2=  1.000000  1.000000
 IRadAn=      0 IRanWt=     -1 IRanGd=            0 ICorTp=0 IEmpDi=  4
  HFx wShort=  0.000000 wLong=  0.330000 cFull=  0.190000 cShort=  0.000000 cLong=  0.460000
  DFx wShort=  0.000000 wLong=  0.330000 cFull=  0.190000 cShort=  0.000000 cLong=  0.460000
 NAtoms=   45 NActive=   45 NUniq=   45 SFac= 1.00D+00 NAtFMM=   60 NAOKFM=F Big=F
 Integral buffers will be    131072 words long.
 Raffenetti 2 integral format.
 Two-electron integral symmetry is turned on.
 No density basis found on file   724.
 Leave Link  301 at Wed Aug 28 23:36:58 2019, MaxMem=   536870912 cpu:         0.6
 (Enter /pbs_home/pkowalski/g09d01/g09/l302.exe)
 NPDir=0 NMtPBC=     1 NCelOv=     1 NCel=       1 NClECP=     1 NCelD=      1
         NCelK=      1 NCelE2=     1 NClLst=     1 CellRange=     0.0.
 One-electron integrals computed using PRISM.
 NBasis=   504 RedAO= T EigKep=  2.41D-04  NBF=   504
 NBsUse=   504 1.00D-06 EigRej= -1.00D+00 NBFU=   504
 Precomputing XC quadrature grid using
 IXCGrd= 4 IRadAn=           0 IRanWt=          -1 IRanGd=           0 AccXCQ= 0.00D+00.
 Generated NRdTot=       0 NPtTot=           0 NUsed=           0 NTot=          32
 NSgBfM=   524   524   524   524   524 MxSgAt=    45 MxSgA2=    45.
 Leave Link  302 at Wed Aug 28 23:36:59 2019, MaxMem=   536870912 cpu:         9.8
 (Enter /pbs_home/pkowalski/g09d01/g09/l303.exe)
 DipDrv:  MaxL=1.
 Leave Link  303 at Wed Aug 28 23:36:59 2019, MaxMem=   536870912 cpu:         1.1
 (Enter /pbs_home/pkowalski/g09d01/g09/l401.exe)
 Initial guess from the checkpoint file:  "dae0097freq_open_cam-b3lyp_air.chk"
 B after Tr=     0.000000    0.000000    0.000000
         Rot=    0.999984   -0.002410    0.000604    0.005084 Ang=  -0.65 deg.
 Guess basis will be translated and rotated to current coordinates.
 JPrj=2 DoOrth=T DoCkMO=T.
 Generating alternative initial guess.
 ExpMin= 1.22D-01 ExpMax= 2.89D+03 ExpMxC= 4.35D+02 IAcc=1 IRadAn=         1 AccDes= 0.00D+00
 Harris functional with IExCor=20419 and IRadAn=       1 diagonalized for initial guess.
 HarFok:  IExCor=20419 AccDes= 0.00D+00 IRadAn=         1 IDoV= 1 UseB2=F ITyADJ=14
 ICtDFT=  3500011 ScaDFX=  1.000000  1.000000  1.000000  1.000000
 FoFCou: FMM=F IPFlag=           0 FMFlag=      100000 FMFlg1=           0
         NFxFlg=           0 DoJE=T BraDBF=F KetDBF=T FulRan=T
         wScrn=  0.000000 ICntrl=     500 IOpCl=  0 I1Cent=   200000004 NGrid=           0
         NMat0=    1 NMatS0=      1 NMatT0=    0 NMatD0=    1 NMtDS0=    0 NMtDT0=    0
 Petite list used in FoFCou.
 Harris En= -1576.01410433402    
 Leave Link  401 at Wed Aug 28 23:37:03 2019, MaxMem=   536870912 cpu:        26.1
 (Enter /pbs_home/pkowalski/g09d01/g09/l502.exe)
 Closed shell SCF:
 Using DIIS extrapolation, IDIIS=  1040.
 Integral symmetry usage will be decided dynamically.
 IVT=      885537 IEndB=      885537 NGot=   536870912 MDV=   536288776
 LenX=   536288776 LenY=   536002016
 Requested convergence on RMS density matrix=1.00D-08 within 128 cycles.
 Requested convergence on MAX density matrix=1.00D-06.
 Requested convergence on             energy=1.00D-06.
 No special actions if energy rises.
 Fock matrices will be formed incrementally for  20 cycles.
 Integral accuracy reduced to 1.0D-05 until final iterations.

 Cycle   1  Pass 0  IDiag  1:
 FoFJK:  IHMeth= 1 ICntrl=       0 DoSepK=T KAlg= 0 I1Cent=   0 FoldK=F
 IRaf=         1 NMat=   1 IRICut=       1 DoRegI=T DoRafI=F ISym2E= 0.
 FoFCou: FMM=F IPFlag=           0 FMFlag=      100000 FMFlg1=           0
         NFxFlg=           0 DoJE=T BraDBF=F KetDBF=F FulRan=T
         wScrn=  0.000000 ICntrl=     500 IOpCl=  0 I1Cent=           0 NGrid=           0
         NMat0=    1 NMatS0=      1 NMatT0=    0 NMatD0=    1 NMtDS0=    0 NMtDT0=    0
 Symmetry not used in FoFCou.
 E= -1632.37700376474    
 DIIS: error= 8.28D-03 at cycle   1 NSaved=   1.
 NSaved= 1 IEnMin= 1 EnMin= -1632.37700376474     IErMin= 1 ErrMin= 8.28D-03
 ErrMax= 8.28D-03  0.00D+00 EMaxC= 1.00D-01 BMatC= 8.89D-02 BMatP= 8.89D-02
 IDIUse=3 WtCom= 9.17D-01 WtEn= 8.28D-02
 Coeff-Com:  0.100D+01
 Coeff-En:   0.100D+01
 Coeff:      0.100D+01
 Gap=     0.625 Goal=   None    Shift=    0.000
 GapD=    0.625 DampG=2.000 DampE=1.000 DampFc=2.0000 IDamp=-1.
 RMSDP=1.05D-03 MaxDP=3.47D-02              OVMax= 4.87D-02

 Cycle   2  Pass 0  IDiag  1:
 RMSU=  1.04D-03    CP:  9.93D-01
 E= -1632.49873367160     Delta-E=       -0.121729906858 Rises=F Damp=F
 DIIS: error= 2.10D-03 at cycle   2 NSaved=   2.
 NSaved= 2 IEnMin= 2 EnMin= -1632.49873367160     IErMin= 2 ErrMin= 2.10D-03
 ErrMax= 2.10D-03  0.00D+00 EMaxC= 1.00D-01 BMatC= 2.45D-03 BMatP= 8.89D-02
 IDIUse=3 WtCom= 9.79D-01 WtEn= 2.10D-02
 Coeff-Com: -0.109D+00 0.111D+01
 Coeff-En:   0.000D+00 0.100D+01
 Coeff:     -0.106D+00 0.111D+01
 Gap=     0.252 Goal=   None    Shift=    0.000
 RMSDP=2.45D-04 MaxDP=8.30D-03 DE=-1.22D-01 OVMax= 1.71D-02

 Cycle   3  Pass 0  IDiag  1:
 RMSU=  2.09D-04    CP:  9.93D-01  1.12D+00
 E= -1632.50489051704     Delta-E=       -0.006156845442 Rises=F Damp=F
 DIIS: error= 1.37D-03 at cycle   3 NSaved=   3.
 NSaved= 3 IEnMin= 3 EnMin= -1632.50489051704     IErMin= 3 ErrMin= 1.37D-03
 ErrMax= 1.37D-03  0.00D+00 EMaxC= 1.00D-01 BMatC= 8.25D-04 BMatP= 2.45D-03
 IDIUse=3 WtCom= 9.86D-01 WtEn= 1.37D-02
 Coeff-Com: -0.555D-01 0.419D+00 0.637D+00
 Coeff-En:   0.000D+00 0.000D+00 0.100D+01
 Coeff:     -0.548D-01 0.413D+00 0.642D+00
 Gap=     0.253 Goal=   None    Shift=    0.000
 RMSDP=9.64D-05 MaxDP=5.96D-03 DE=-6.16D-03 OVMax= 7.57D-03

 Cycle   4  Pass 0  IDiag  1:
 RMSU=  9.07D-05    CP:  9.92D-01  1.14D+00  8.75D-01
 E= -1632.50555252851     Delta-E=       -0.000662011474 Rises=F Damp=F
 DIIS: error= 7.53D-04 at cycle   4 NSaved=   4.
 NSaved= 4 IEnMin= 4 EnMin= -1632.50555252851     IErMin= 4 ErrMin= 7.53D-04
 ErrMax= 7.53D-04  0.00D+00 EMaxC= 1.00D-01 BMatC= 2.27D-04 BMatP= 8.25D-04
 IDIUse=3 WtCom= 9.92D-01 WtEn= 7.53D-03
 Coeff-Com:  0.339D-02-0.112D+00 0.330D+00 0.779D+00
 Coeff-En:   0.000D+00 0.000D+00 0.829D-01 0.917D+00
 Coeff:      0.336D-02-0.111D+00 0.328D+00 0.780D+00
 Gap=     0.254 Goal=   None    Shift=    0.000
 RMSDP=4.48D-05 MaxDP=2.77D-03 DE=-6.62D-04 OVMax= 3.74D-03

 Cycle   5  Pass 0  IDiag  1:
 RMSU=  3.11D-05    CP:  9.92D-01  1.15D+00  1.02D+00  9.12D-01
 E= -1632.50578636045     Delta-E=       -0.000233831936 Rises=F Damp=F
 DIIS: error= 9.65D-05 at cycle   5 NSaved=   5.
 NSaved= 5 IEnMin= 5 EnMin= -1632.50578636045     IErMin= 5 ErrMin= 9.65D-05
 ErrMax= 9.65D-05  0.00D+00 EMaxC= 1.00D-01 BMatC= 1.62D-05 BMatP= 2.27D-04
 IDIUse=1 WtCom= 1.00D+00 WtEn= 0.00D+00
 Coeff-Com:  0.410D-02-0.736D-01 0.128D+00 0.382D+00 0.559D+00
 Coeff:      0.410D-02-0.736D-01 0.128D+00 0.382D+00 0.559D+00
 Gap=     0.253 Goal=   None    Shift=    0.000
 RMSDP=1.54D-05 MaxDP=6.75D-04 DE=-2.34D-04 OVMax= 1.11D-03

 Cycle   6  Pass 0  IDiag  1:
 RMSU=  9.20D-06    CP:  9.92D-01  1.15D+00  1.05D+00  9.43D-01  6.58D-01
 E= -1632.50580337001     Delta-E=       -0.000017009565 Rises=F Damp=F
 DIIS: error= 2.61D-05 at cycle   6 NSaved=   6.
 NSaved= 6 IEnMin= 6 EnMin= -1632.50580337001     IErMin= 6 ErrMin= 2.61D-05
 ErrMax= 2.61D-05  0.00D+00 EMaxC= 1.00D-01 BMatC= 1.10D-06 BMatP= 1.62D-05
 IDIUse=1 WtCom= 1.00D+00 WtEn= 0.00D+00
 Coeff-Com:  0.945D-03-0.921D-02-0.485D-02 0.172D-01 0.188D+00 0.808D+00
 Coeff:      0.945D-03-0.921D-02-0.485D-02 0.172D-01 0.188D+00 0.808D+00
 Gap=     0.253 Goal=   None    Shift=    0.000
 RMSDP=4.37D-06 MaxDP=1.83D-04 DE=-1.70D-05 OVMax= 4.82D-04

 Initial convergence to 1.0D-05 achieved.  Increase integral accuracy.
 Cycle   7  Pass 1  IDiag  1:
 E= -1632.50588238299     Delta-E=       -0.000079012978 Rises=F Damp=F
 DIIS: error= 1.83D-04 at cycle   1 NSaved=   1.
 NSaved= 1 IEnMin= 1 EnMin= -1632.50588238299     IErMin= 1 ErrMin= 1.83D-04
 ErrMax= 1.83D-04  0.00D+00 EMaxC= 1.00D-01 BMatC= 9.32D-06 BMatP= 9.32D-06
 IDIUse=3 WtCom= 9.98D-01 WtEn= 1.83D-03
 Coeff-Com:  0.100D+01
 Coeff-En:   0.100D+01
 Coeff:      0.100D+01
 Gap=     0.253 Goal=   None    Shift=    0.000
 RMSDP=4.37D-06 MaxDP=1.83D-04 DE=-7.90D-05 OVMax= 4.52D-04

 Cycle   8  Pass 1  IDiag  1:
 RMSU=  1.80D-04    CP:  1.00D+00
 E= -1632.50589136963     Delta-E=       -0.000008986635 Rises=F Damp=F
 DIIS: error= 1.65D-05 at cycle   2 NSaved=   2.
 NSaved= 2 IEnMin= 2 EnMin= -1632.50589136963     IErMin= 2 ErrMin= 1.65D-05
 ErrMax= 1.65D-05  0.00D+00 EMaxC= 1.00D-01 BMatC= 3.81D-07 BMatP= 9.32D-06
 IDIUse=1 WtCom= 1.00D+00 WtEn= 0.00D+00
 Coeff-Com:  0.401D-01 0.960D+00
 Coeff:      0.401D-01 0.960D+00
 Gap=     0.254 Goal=   None    Shift=    0.000
 RMSDP=7.33D-06 MaxDP=2.32D-04 DE=-8.99D-06 OVMax= 2.76D-04

 Cycle   9  Pass 1  IDiag  1:
 RMSU=  3.94D-06    CP:  1.00D+00  1.03D+00
 E= -1632.50589115948     Delta-E=        0.000000210151 Rises=F Damp=F
 DIIS: error= 2.19D-05 at cycle   3 NSaved=   3.
 NSaved= 3 IEnMin= 2 EnMin= -1632.50589136963     IErMin= 2 ErrMin= 1.65D-05
 ErrMax= 2.19D-05  0.00D+00 EMaxC= 1.00D-01 BMatC= 6.30D-07 BMatP= 3.81D-07
 IDIUse=1 WtCom= 1.00D+00 WtEn= 0.00D+00
 Coeff-Com: -0.164D-01 0.570D+00 0.446D+00
 Coeff:     -0.164D-01 0.570D+00 0.446D+00
 Gap=     0.253 Goal=   None    Shift=    0.000
 RMSDP=2.11D-06 MaxDP=7.55D-05 DE= 2.10D-07 OVMax= 1.65D-04

 Cycle  10  Pass 1  IDiag  1:
 RMSU=  1.24D-06    CP:  1.00D+00  1.04D+00  5.97D-01
 E= -1632.50589173596     Delta-E=       -0.000000576480 Rises=F Damp=F
 DIIS: error= 2.59D-06 at cycle   4 NSaved=   4.
 NSaved= 4 IEnMin= 4 EnMin= -1632.50589173596     IErMin= 4 ErrMin= 2.59D-06
 ErrMax= 2.59D-06  0.00D+00 EMaxC= 1.00D-01 BMatC= 5.17D-09 BMatP= 3.81D-07
 IDIUse=1 WtCom= 1.00D+00 WtEn= 0.00D+00
 Coeff-Com: -0.806D-02 0.240D+00 0.199D+00 0.569D+00
 Coeff:     -0.806D-02 0.240D+00 0.199D+00 0.569D+00
 Gap=     0.253 Goal=   None    Shift=    0.000
 RMSDP=2.59D-07 MaxDP=1.21D-05 DE=-5.76D-07 OVMax= 1.90D-05

 Cycle  11  Pass 1  IDiag  1:
 RMSU=  2.40D-07    CP:  1.00D+00  1.04D+00  6.15D-01  9.70D-01
 E= -1632.50589174071     Delta-E=       -0.000000004754 Rises=F Damp=F
 DIIS: error= 1.05D-06 at cycle   5 NSaved=   5.
 NSaved= 5 IEnMin= 5 EnMin= -1632.50589174071     IErMin= 5 ErrMin= 1.05D-06
 ErrMax= 1.05D-06  0.00D+00 EMaxC= 1.00D-01 BMatC= 5.79D-10 BMatP= 5.17D-09
 IDIUse=1 WtCom= 1.00D+00 WtEn= 0.00D+00
 Coeff-Com: -0.499D-03 0.263D-02 0.443D-02 0.227D+00 0.767D+00
 Coeff:     -0.499D-03 0.263D-02 0.443D-02 0.227D+00 0.767D+00
 Gap=     0.253 Goal=   None    Shift=    0.000
 RMSDP=1.18D-07 MaxDP=4.29D-06 DE=-4.75D-09 OVMax= 8.92D-06

 Cycle  12  Pass 1  IDiag  1:
 RMSU=  9.03D-08    CP:  1.00D+00  1.04D+00  6.18D-01  1.02D+00  1.07D+00
 E= -1632.50589174135     Delta-E=       -0.000000000636 Rises=F Damp=F
 DIIS: error= 3.75D-07 at cycle   6 NSaved=   6.
 NSaved= 6 IEnMin= 6 EnMin= -1632.50589174135     IErMin= 6 ErrMin= 3.75D-07
 ErrMax= 3.75D-07  0.00D+00 EMaxC= 1.00D-01 BMatC= 1.01D-10 BMatP= 5.79D-10
 IDIUse=1 WtCom= 1.00D+00 WtEn= 0.00D+00
 Coeff-Com:  0.118D-02-0.410D-01-0.336D-01 0.168D-01 0.358D+00 0.699D+00
 Coeff:      0.118D-02-0.410D-01-0.336D-01 0.168D-01 0.358D+00 0.699D+00
 Gap=     0.253 Goal=   None    Shift=    0.000
 RMSDP=4.66D-08 MaxDP=1.55D-06 DE=-6.36D-10 OVMax= 5.20D-06

 Cycle  13  Pass 1  IDiag  1:
 RMSU=  3.66D-08    CP:  1.00D+00  1.04D+00  6.20D-01  1.04D+00  1.08D+00
                    CP:  9.52D-01
 E= -1632.50589174146     Delta-E=       -0.000000000113 Rises=F Damp=F
 DIIS: error= 7.90D-08 at cycle   7 NSaved=   7.
 NSaved= 7 IEnMin= 7 EnMin= -1632.50589174146     IErMin= 7 ErrMin= 7.90D-08
 ErrMax= 7.90D-08  0.00D+00 EMaxC= 1.00D-01 BMatC= 4.31D-12 BMatP= 1.01D-10
 IDIUse=1 WtCom= 1.00D+00 WtEn= 0.00D+00
 Coeff-Com:  0.234D-03-0.685D-02-0.608D-02-0.137D-01-0.146D-01 0.113D+00
 Coeff-Com:  0.928D+00
 Coeff:      0.234D-03-0.685D-02-0.608D-02-0.137D-01-0.146D-01 0.113D+00
 Coeff:      0.928D+00
 Gap=     0.253 Goal=   None    Shift=    0.000
 RMSDP=1.39D-08 MaxDP=3.80D-07 DE=-1.13D-10 OVMax= 2.06D-06

 Cycle  14  Pass 1  IDiag  1:
 RMSU=  9.49D-09    CP:  1.00D+00  1.04D+00  6.20D-01  1.04D+00  1.08D+00
                    CP:  1.03D+00  1.16D+00
 E= -1632.50589174145     Delta-E=        0.000000000008 Rises=F Damp=F
 DIIS: error= 4.02D-08 at cycle   8 NSaved=   8.
 NSaved= 8 IEnMin= 7 EnMin= -1632.50589174146     IErMin= 8 ErrMin= 4.02D-08
 ErrMax= 4.02D-08  0.00D+00 EMaxC= 1.00D-01 BMatC= 1.47D-12 BMatP= 4.31D-12
 IDIUse=1 WtCom= 1.00D+00 WtEn= 0.00D+00
 Coeff-Com: -0.753D-04 0.319D-02 0.230D-02-0.795D-02-0.635D-01-0.558D-01
 Coeff-Com:  0.434D+00 0.688D+00
 Coeff:     -0.753D-04 0.319D-02 0.230D-02-0.795D-02-0.635D-01-0.558D-01
 Coeff:      0.434D+00 0.688D+00
 Gap=     0.253 Goal=   None    Shift=    0.000
 RMSDP=5.58D-09 MaxDP=1.61D-07 DE= 8.19D-12 OVMax= 7.74D-07

 SCF Done:  E(RCAM-B3LYP) =  -1632.50589174     A.U. after   14 cycles
            NFock= 14  Conv=0.56D-08     -V/T= 2.0084
 KE= 1.618859307985D+03 PE=-1.042789283741D+04 EE= 3.874959751642D+03
 Leave Link  502 at Wed Aug 28 23:43:47 2019, MaxMem=   536870912 cpu:      3221.5
 (Enter /pbs_home/pkowalski/g09d01/g09/l701.exe)
 Compute integral first derivatives.
 ... and contract with generalized density number  0.
 Leave Link  701 at Wed Aug 28 23:43:48 2019, MaxMem=   536870912 cpu:         4.3
 (Enter /pbs_home/pkowalski/g09d01/g09/l702.exe)
 L702 exits ... SP integral derivatives will be done elsewhere.
 Leave Link  702 at Wed Aug 28 23:43:48 2019, MaxMem=   536870912 cpu:         0.2
 (Enter /pbs_home/pkowalski/g09d01/g09/l703.exe)
 Compute integral first derivatives, UseDBF=F ICtDFT=           0.
 Integral derivatives from FoFJK, PRISM(SPDF).
 Calling FoFJK, ICntrl=      2127 FMM=F ISym2X=0 I1Cent= 0 IOpClX= 0 NMat=1 NMatS=1 NMatT=0.
 FoFJK:  IHMeth= 1 ICntrl=    2127 DoSepK=T KAlg= 0 I1Cent=   0 FoldK=F
 IRaf=         1 NMat=   1 IRICut=       1 DoRegI=T DoRafI=F ISym2E= 0.
 FoFCou: FMM=F IPFlag=           0 FMFlag=      100000 FMFlg1=         800
         NFxFlg=           0 DoJE=F BraDBF=F KetDBF=F FulRan=T
         wScrn=  0.000000 ICntrl=    2527 IOpCl=  0 I1Cent=           0 NGrid=           0
         NMat0=    1 NMatS0=      1 NMatT0=    0 NMatD0=    1 NMtDS0=    0 NMtDT0=    0
 Symmetry not used in FoFCou.
 Leave Link  703 at Wed Aug 28 23:46:17 2019, MaxMem=   536870912 cpu:      1190.5
 (Enter /pbs_home/pkowalski/g09d01/g09/l716.exe)
 Dipole        =-1.47396262D-03-1.44229317D+00-9.20619268D-02
 ***** Axes restored to original set *****
 -------------------------------------------------------------------
 Center     Atomic                   Forces (Hartrees/Bohr)
 Number     Number              X              Y              Z
 -------------------------------------------------------------------
      1        6          -0.004261500    0.003381160    0.001776926
      2        6           0.000408149   -0.003359219    0.000454484
      3        6          -0.000869527   -0.000086572   -0.000584226
      4        8          -0.001906620    0.004023103    0.000408288
      5        6           0.003665657   -0.003889632   -0.004291588
      6        6           0.000909365    0.001208127    0.000542426
      7        6           0.001294933    0.002865718   -0.001626127
      8        6           0.000398423   -0.001380782   -0.000501777
      9        6           0.000207354    0.002167503    0.002388634
     10        6          -0.002108915   -0.004721989   -0.000450731
     11        6          -0.002120980    0.000485049    0.000751159
     12        9          -0.001885670    0.000863976    0.001007234
     13        9           0.000127184   -0.001778720   -0.001868489
     14        9           0.000945303    0.000676654   -0.000201418
     15        9           0.000049407    0.003250388    0.001414561
     16        9           0.001351569   -0.002964470   -0.001037948
     17        9           0.000115133    0.000130006   -0.000291997
     18        6          -0.005902543    0.001343391    0.004487996
     19        6           0.005146708   -0.001943178   -0.004189128
     20        6           0.000816543    0.000556694   -0.000752371
     21        1           0.000132341   -0.000122606    0.000202308
     22        1           0.000347117   -0.000413271   -0.000701750
     23        1           0.000080101   -0.000389028    0.000350827
     24        6          -0.000040993    0.000616284    0.001587418
     25        1          -0.000195310    0.000337621    0.000750703
     26        1           0.000508134    0.000550425    0.000441327
     27        1          -0.000248543    0.000121885    0.000075546
     28        6           0.000031983   -0.000389372   -0.000089647
     29        6          -0.002555249   -0.001434501    0.000802334
     30        6           0.000649882   -0.000758833    0.000237709
     31        8           0.003845636   -0.000138979   -0.001665754
     32        6           0.000697956    0.000866553   -0.001086133
     33        6          -0.000511287   -0.000318916   -0.000086344
     34        6           0.001754656   -0.002001808    0.000207017
     35        1           0.001988761    0.001079901    0.000186302
     36        1          -0.000063109   -0.000110220   -0.000023413
     37        1           0.000082931    0.000105341    0.000064480
     38        1          -0.000198246   -0.000365194   -0.000127689
     39        6          -0.002136390    0.001732579    0.000672618
     40        6          -0.000211525   -0.000381298    0.000481458
     41        6          -0.000507128   -0.000087560    0.000277375
     42        1           0.000022005    0.000016423   -0.000119373
     43        1          -0.000106066   -0.000136423    0.000059013
     44        1          -0.000127651   -0.000261951    0.000348044
     45        1           0.000380020    0.001055742   -0.000280285
 -------------------------------------------------------------------
 Cartesian Forces:  Max     0.005902543 RMS     0.001668453
 Leave Link  716 at Wed Aug 28 23:46:17 2019, MaxMem=   536870912 cpu:         0.2
 (Enter /pbs_home/pkowalski/g09d01/g09/l103.exe)

 GradGradGradGradGradGradGradGradGradGradGradGradGradGradGradGradGradGrad
 Berny optimization.
 Using GEDIIS/GDIIS optimizer.
 FormGI is forming the generalized inverse of G from B-inverse, IUseBI=4.
 GSVD:  received Info=                   1 from GESDD.
 Internal  Forces:  Max     0.005259800 RMS     0.001075021
 Search for a local minimum.
 Step number   5 out of a maximum of  270
 All quantities printed in internal units (Hartrees-Bohrs-Radians)
 RMS Force = .10750D-02 SwitMx=.10000D-02 MixMth= 1
 Mixed Optimization -- RFO/linear search
 Update second derivatives using D2CorX and points    3    4    5
 DE= -3.60D-03 DEPred=-6.53D-03 R= 5.52D-01
 TightC=F SS=  1.41D+00  RLast= 5.84D-01 DXNew= 4.2426D-01 1.7521D+00
 Trust test= 5.52D-01 RLast= 5.84D-01 DXMaxT set to 4.24D-01
 ITU=  1  0 -1  1  0
 Use linear search instead of GDIIS.
     Eigenvalues ---    0.00680   0.00824   0.00830   0.00865   0.01022
     Eigenvalues ---    0.01054   0.01078   0.01098   0.01138   0.01181
     Eigenvalues ---    0.01304   0.01484   0.01583   0.01831   0.01843
     Eigenvalues ---    0.02002   0.02003   0.02017   0.02018   0.02022
     Eigenvalues ---    0.02022   0.02058   0.02066   0.02090   0.02092
     Eigenvalues ---    0.02111   0.02112   0.02200   0.02209   0.02264
     Eigenvalues ---    0.02271   0.03077   0.04986   0.05352   0.07212
     Eigenvalues ---    0.07245   0.07400   0.07440   0.07487   0.08204
     Eigenvalues ---    0.09277   0.10038   0.10267   0.11111   0.12264
     Eigenvalues ---    0.12366   0.14206   0.15845   0.15995   0.16000
     Eigenvalues ---    0.16000   0.16000   0.16000   0.16000   0.16000
     Eigenvalues ---    0.16000   0.16000   0.16000   0.16003   0.16031
     Eigenvalues ---    0.16098   0.17013   0.21987   0.21999   0.22593
     Eigenvalues ---    0.22632   0.23454   0.24104   0.24375   0.24509
     Eigenvalues ---    0.24553   0.24685   0.24823   0.24957   0.24971
     Eigenvalues ---    0.24980   0.24990   0.25036   0.25515   0.28505
     Eigenvalues ---    0.29284   0.30483   0.31500   0.32106   0.32588
     Eigenvalues ---    0.32647   0.32654   0.32660   0.32710   0.32877
     Eigenvalues ---    0.32948   0.33125   0.33279   0.33343   0.34869
     Eigenvalues ---    0.35237   0.35618   0.35720   0.35722   0.35730
     Eigenvalues ---    0.35734   0.35735   0.36154   0.36522   0.36536
     Eigenvalues ---    0.38981   0.40423   0.41240   0.41570   0.41609
     Eigenvalues ---    0.44686   0.44730   0.45403   0.45558   0.45569
     Eigenvalues ---    0.45779   0.46278   0.46371   0.46789   0.47647
     Eigenvalues ---    0.48115   0.48248   0.48472   0.49356   0.51624
     Eigenvalues ---    0.52492   0.54104   0.54211   0.54934
 RFO step:  Lambda=-2.28031623D-03 EMin= 6.80287507D-03
 Quartic linear search produced a step of -0.13289.
 Iteration  1 RMS(Cart)=  0.11015933 RMS(Int)=  0.00148578
 Iteration  2 RMS(Cart)=  0.00350801 RMS(Int)=  0.00012404
 Iteration  3 RMS(Cart)=  0.00000286 RMS(Int)=  0.00012404
 Iteration  4 RMS(Cart)=  0.00000000 RMS(Int)=  0.00012404
 ITry= 1 IFail=0 DXMaxC= 3.91D-01 DCOld= 1.00D+10 DXMaxT= 4.24D-01 DXLimC= 3.00D+00 Rises=F
 Variable       Old X    -DE/DX   Delta X   Delta X   Delta X     New X
                                 (Linear)    (Quad)   (Total)
    R1        2.76342  -0.00526  -0.00074  -0.01360  -0.01436   2.74907
    R2        2.58190   0.00020   0.00183   0.00805   0.00997   2.59187
    R3        2.75734  -0.00173  -0.00067  -0.00040  -0.00107   2.75626
    R4        2.64890  -0.00233  -0.00177  -0.00410  -0.00596   2.64294
    R5        2.65252  -0.00289  -0.00036  -0.00611  -0.00646   2.64606
    R6        2.57190  -0.00072  -0.00176   0.00050  -0.00131   2.57059
    R7        2.62402  -0.00083   0.00003  -0.00162  -0.00159   2.62243
    R8        2.55866   0.00195  -0.00163   0.00623   0.00467   2.56332
    R9        2.80509  -0.00132  -0.00072  -0.00207  -0.00279   2.80230
   R10        2.62559  -0.00010  -0.00034   0.00124   0.00090   2.62650
   R11        2.05954   0.00044   0.00011   0.00070   0.00082   2.06035
   R12        2.86217  -0.00299  -0.00084  -0.00896  -0.00977   2.85240
   R13        2.55494   0.00042   0.00203   0.00010   0.00231   2.55725
   R14        2.90645  -0.00040  -0.00286   0.00354   0.00057   2.90703
   R15        2.56340   0.00205   0.00035   0.00481   0.00515   2.56855
   R16        2.52647   0.00157   0.00202   0.00219   0.00421   2.53068
   R17        2.86125  -0.00268  -0.00048  -0.00800  -0.00840   2.85285
   R18        2.76380  -0.00022  -0.00059   0.00266   0.00208   2.76588
   R19        2.90512   0.00019  -0.00270   0.00338   0.00051   2.90563
   R20        2.54043   0.00035   0.00122   0.00114   0.00236   2.54278
   R21        2.50831   0.00322   0.00263   0.00494   0.00757   2.51588
   R22        2.53819   0.00223   0.00108   0.00431   0.00540   2.54358
   R23        2.55264  -0.00018   0.00077  -0.00004   0.00073   2.55337
   R24        2.57461   0.00343   0.00249   0.01370   0.01619   2.59080
   R25        2.80516  -0.00150  -0.00071  -0.00262  -0.00333   2.80183
   R26        2.56260   0.00075  -0.00188   0.00436   0.00249   2.56509
   R27        2.75462  -0.00254  -0.00050  -0.00559  -0.00611   2.74851
   R28        2.07900   0.00015   0.00045   0.00023   0.00069   2.07969
   R29        2.07982   0.00016   0.00029   0.00042   0.00071   2.08053
   R30        2.07159  -0.00052  -0.00041  -0.00118  -0.00158   2.07001
   R31        2.07973   0.00028   0.00027   0.00068   0.00095   2.08068
   R32        2.06813   0.00074  -0.00004   0.00081   0.00077   2.06890
   R33        2.07933  -0.00012   0.00047  -0.00043   0.00004   2.07936
   R34        2.65284   0.00041   0.00040   0.00095   0.00135   2.65420
   R35        2.06302   0.00006  -0.00021   0.00011  -0.00011   2.06292
   R36        2.64965  -0.00199  -0.00180  -0.00289  -0.00471   2.64494
   R37        2.65136  -0.00240  -0.00040  -0.00459  -0.00500   2.64636
   R38        2.57260  -0.00133  -0.00182  -0.00065  -0.00245   2.57015
   R39        2.62453  -0.00071   0.00000  -0.00134  -0.00135   2.62318
   R40        2.62664  -0.00085  -0.00035  -0.00056  -0.00090   2.62575
   R41        2.05958   0.00045   0.00011   0.00073   0.00085   2.06043
   R42        2.62269   0.00050   0.00035   0.00136   0.00171   2.62440
   R43        2.06294   0.00006  -0.00016   0.00004  -0.00013   2.06281
   R44        2.05573   0.00187  -0.00030   0.00523   0.00493   2.06066
   R45        2.62194   0.00057   0.00045   0.00147   0.00192   2.62386
   R46        2.05806   0.00095  -0.00037   0.00240   0.00203   2.06009
   R47        2.65409   0.00000   0.00036  -0.00011   0.00026   2.65435
   R48        2.06297   0.00005  -0.00016   0.00001  -0.00015   2.06282
   R49        2.06300   0.00008  -0.00021   0.00017  -0.00005   2.06295
    A1        1.84496   0.00126  -0.00120   0.00244   0.00136   1.84632
    A2        2.23545  -0.00253   0.00046  -0.01887  -0.01853   2.21691
    A3        2.20265   0.00126   0.00075   0.01617   0.01679   2.21944
    A4        1.82707   0.00210   0.00132   0.00690   0.00819   1.83527
    A5        2.38915  -0.00394  -0.00240  -0.01299  -0.01538   2.37377
    A6        2.06669   0.00185   0.00110   0.00622   0.00732   2.07402
    A7        1.92755  -0.00153  -0.00081  -0.00442  -0.00526   1.92229
    A8        2.16407  -0.00038  -0.00062  -0.00218  -0.00278   2.16129
    A9        2.19156   0.00192   0.00142   0.00660   0.00804   2.19961
   A10        1.87442   0.00110   0.00154   0.00379   0.00549   1.87990
   A11        1.95066  -0.00293  -0.00085  -0.00884  -0.00995   1.94071
   A12        2.32578  -0.00139  -0.00401   0.00547   0.00087   2.32665
   A13        2.00239   0.00440   0.00488   0.00836   0.01265   2.01504
   A14        2.03299  -0.00014   0.00052  -0.00078  -0.00027   2.03271
   A15        2.11271   0.00006   0.00055  -0.00057  -0.00002   2.11269
   A16        2.13749   0.00008  -0.00107   0.00135   0.00029   2.13778
   A17        2.11404  -0.00235   0.00050  -0.02063  -0.02011   2.09393
   A18        2.25536   0.00077   0.00001   0.01217   0.01220   2.26756
   A19        1.91372   0.00158  -0.00055   0.00851   0.00792   1.92164
   A20        1.80353  -0.00109  -0.00157   0.00547   0.00350   1.80704
   A21        1.94275  -0.00068  -0.00089  -0.00548  -0.00633   1.93643
   A22        1.99593  -0.00024   0.00067  -0.01007  -0.00924   1.98669
   A23        1.89272   0.00098   0.00182   0.00696   0.00896   1.90167
   A24        1.95962   0.00067  -0.00160   0.00089  -0.00065   1.95896
   A25        1.86817   0.00040   0.00152   0.00291   0.00431   1.87248
   A26        1.92859  -0.00061  -0.00126   0.00416   0.00240   1.93099
   A27        2.23697   0.00171   0.00050   0.01406   0.01413   2.25110
   A28        2.10799  -0.00095   0.00045  -0.01039  -0.01047   2.09752
   A29        1.78365   0.00069   0.00049   0.01323   0.01318   1.79683
   A30        1.89646  -0.00012  -0.00068   0.00156   0.00100   1.89745
   A31        1.98566  -0.00012   0.00140  -0.00619  -0.00457   1.98108
   A32        1.90369  -0.00037  -0.00107  -0.00140  -0.00240   1.90130
   A33        1.98799  -0.00030   0.00107  -0.00677  -0.00549   1.98250
   A34        1.90159   0.00022  -0.00127   0.00039  -0.00100   1.90058
   A35        1.80790  -0.00022  -0.00152   0.00827   0.00646   1.81437
   A36        1.99384  -0.00103   0.00257  -0.01453  -0.01186   1.98199
   A37        1.93632   0.00011  -0.00161   0.00176   0.00021   1.93653
   A38        1.94633   0.00019  -0.00136   0.00117  -0.00002   1.94631
   A39        1.91452   0.00018   0.00122  -0.00234  -0.00112   1.91339
   A40        1.86519   0.00076   0.00064   0.00568   0.00627   1.87146
   A41        2.31425   0.00054  -0.00329   0.00686   0.00355   2.31780
   A42        1.95020  -0.00251  -0.00080  -0.00728  -0.00820   1.94200
   A43        2.01755   0.00199   0.00391   0.00154   0.00543   2.02298
   A44        2.18170   0.00260   0.00091   0.01222   0.01311   2.19481
   A45        2.25209  -0.00219   0.00054  -0.01121  -0.01067   2.24141
   A46        1.84932  -0.00042  -0.00154  -0.00122  -0.00292   1.84640
   A47        1.91796  -0.00006  -0.00050   0.00043  -0.00007   1.91789
   A48        1.94284  -0.00102  -0.00029  -0.00630  -0.00660   1.93624
   A49        1.93470   0.00015  -0.00071   0.00274   0.00203   1.93673
   A50        1.87466   0.00061   0.00116   0.00245   0.00361   1.87827
   A51        1.90030   0.00012  -0.00116   0.00227   0.00111   1.90141
   A52        1.89183   0.00024   0.00155  -0.00145   0.00009   1.89192
   A53        1.94547  -0.00078  -0.00003  -0.00559  -0.00562   1.93985
   A54        1.94349  -0.00040  -0.00137   0.00127  -0.00010   1.94338
   A55        1.90875   0.00003  -0.00029   0.00071   0.00043   1.90917
   A56        1.88854   0.00020   0.00238  -0.00338  -0.00101   1.88753
   A57        1.87443   0.00057   0.00109   0.00274   0.00383   1.87826
   A58        1.90139   0.00044  -0.00175   0.00450   0.00276   1.90415
   A59        2.11242  -0.00020  -0.00030   0.00064   0.00032   2.11274
   A60        2.08620  -0.00002  -0.00034  -0.00036  -0.00070   2.08550
   A61        2.08456   0.00022   0.00064  -0.00027   0.00038   2.08494
   A62        1.82651   0.00219   0.00148   0.00646   0.00785   1.83436
   A63        2.38441  -0.00276  -0.00231  -0.00733  -0.00957   2.37484
   A64        2.07130   0.00058   0.00086   0.00120   0.00204   2.07334
   A65        1.92750  -0.00112  -0.00082  -0.00318  -0.00405   1.92345
   A66        2.15951   0.00035  -0.00035   0.00101   0.00064   2.16015
   A67        2.19611   0.00077   0.00117   0.00224   0.00347   2.19958
   A68        1.87121   0.00185   0.00169   0.00511   0.00672   1.87793
   A69        2.03353  -0.00004   0.00047  -0.00046   0.00000   2.03353
   A70        2.11273   0.00010   0.00053  -0.00014   0.00040   2.11313
   A71        2.13692  -0.00006  -0.00101   0.00061  -0.00039   2.13653
   A72        2.12219  -0.00044  -0.00022  -0.00107  -0.00130   2.12089
   A73        2.07915   0.00036   0.00037   0.00107   0.00144   2.08060
   A74        2.08184   0.00008  -0.00014   0.00000  -0.00014   2.08170
   A75        2.06794  -0.00068  -0.00048  -0.00273  -0.00322   2.06472
   A76        2.11592  -0.00082   0.00120  -0.00683  -0.00564   2.11028
   A77        2.09933   0.00150  -0.00072   0.00957   0.00885   2.10818
   A78        2.06742  -0.00029  -0.00045  -0.00076  -0.00125   2.06618
   A79        2.10876  -0.00022   0.00134  -0.00286  -0.00150   2.10726
   A80        2.10696   0.00051  -0.00088   0.00359   0.00273   2.10969
   A81        2.11970  -0.00009  -0.00009   0.00029   0.00019   2.11989
   A82        2.08384  -0.00004  -0.00027  -0.00028  -0.00054   2.08331
   A83        2.07964   0.00013   0.00036  -0.00002   0.00035   2.07999
   A84        2.11472  -0.00050  -0.00045  -0.00097  -0.00143   2.11329
   A85        2.08517   0.00010  -0.00028   0.00024  -0.00004   2.08513
   A86        2.08329   0.00040   0.00073   0.00075   0.00147   2.08477
    D1        0.01420  -0.00010  -0.00067   0.00800   0.00729   0.02149
    D2        3.12916   0.00020   0.00068   0.01491   0.01550  -3.13852
    D3        3.13948  -0.00008  -0.00017  -0.00896  -0.00897   3.13051
    D4       -0.02875   0.00022   0.00118  -0.00206  -0.00076  -0.02951
    D5       -0.01176   0.00018  -0.00019  -0.01046  -0.01055  -0.02231
    D6        3.02177   0.00144   0.00043   0.05179   0.05193   3.07370
    D7       -3.13744   0.00020  -0.00067   0.00651   0.00617  -3.13127
    D8       -0.10391   0.00146  -0.00005   0.06876   0.06865  -0.03526
    D9       -0.75916   0.00071   0.02934   0.00680   0.03611  -0.72305
   D10        2.36921   0.00073   0.02658   0.01119   0.03780   2.40701
   D11        2.36297   0.00073   0.02992  -0.01366   0.01623   2.37920
   D12       -0.79184   0.00075   0.02716  -0.00926   0.01792  -0.77392
   D13       -0.01222   0.00004   0.00131  -0.00299  -0.00163  -0.01385
   D14        3.12975  -0.00006   0.00094  -0.00439  -0.00341   3.12633
   D15       -3.13312  -0.00009   0.00030  -0.00800  -0.00771  -3.14083
   D16        0.00884  -0.00019  -0.00007  -0.00940  -0.00950  -0.00066
   D17       -3.12519  -0.00009  -0.00127   0.00242   0.00119  -3.12400
   D18        0.01428   0.00012  -0.00093   0.00825   0.00734   0.02162
   D19       -0.01289   0.00022   0.00021   0.00997   0.01019  -0.00270
   D20        3.12658   0.00043   0.00055   0.01580   0.01634  -3.14027
   D21        0.00546   0.00005  -0.00148  -0.00328  -0.00481   0.00066
   D22       -3.13651   0.00015  -0.00109  -0.00185  -0.00298  -3.13948
   D23        0.00094   0.00003  -0.00012   0.00258   0.00246   0.00340
   D24        3.13974   0.00008   0.00012   0.00282   0.00293  -3.14051
   D25       -3.14022  -0.00008  -0.00056   0.00096   0.00039  -3.13984
   D26       -0.00142  -0.00003  -0.00032   0.00120   0.00086  -0.00056
   D27        0.00434  -0.00016   0.00103   0.00878   0.00976   0.01410
   D28       -3.05067  -0.00088   0.00104  -0.04114  -0.04010  -3.09076
   D29        2.03470  -0.00087   0.00606  -0.05510  -0.04915   1.98555
   D30       -0.07618  -0.00031   0.00400  -0.04780  -0.04392  -0.12010
   D31       -2.17847  -0.00063   0.00721  -0.05469  -0.04759  -2.22606
   D32       -1.21739   0.00007   0.00641   0.00775   0.01429  -1.20311
   D33        2.95492   0.00063   0.00435   0.01505   0.01951   2.97442
   D34        0.85262   0.00031   0.00756   0.00816   0.01584   0.86846
   D35       -0.00645   0.00010   0.00018   0.00348   0.00365  -0.00280
   D36        3.13651   0.00002   0.00025  -0.00001   0.00024   3.13674
   D37        3.13798   0.00005  -0.00006   0.00324   0.00317   3.14114
   D38       -0.00225  -0.00003   0.00001  -0.00025  -0.00024  -0.00249
   D39       -2.75381  -0.00046   0.00018  -0.02394  -0.02365  -2.77746
   D40        1.50131  -0.00068  -0.00067  -0.03258  -0.03312   1.46819
   D41       -0.61852  -0.00051  -0.00249  -0.02480  -0.02729  -0.64582
   D42        0.39866  -0.00047   0.00245  -0.02763  -0.02511   0.37355
   D43       -1.62940  -0.00070   0.00159  -0.03626  -0.03458  -1.66398
   D44        2.53394  -0.00052  -0.00022  -0.02849  -0.02875   2.50519
   D45        3.08955   0.00008   0.00397  -0.01568  -0.01182   3.07773
   D46       -0.20195   0.00110   0.00173   0.04378   0.04589  -0.15606
   D47       -0.06406   0.00007   0.00147  -0.01188  -0.01045  -0.07450
   D48        2.92763   0.00109  -0.00077   0.04759   0.04727   2.97490
   D49       -0.55295   0.00070  -0.00595   0.05397   0.04802  -0.50493
   D50        1.45775   0.00056  -0.00719   0.05929   0.05204   1.50980
   D51       -2.70391   0.00067  -0.00839   0.05679   0.04844  -2.65546
   D52        1.51030  -0.00020  -0.00697   0.05358   0.04660   1.55690
   D53       -2.76218  -0.00034  -0.00821   0.05890   0.05062  -2.71156
   D54       -0.64066  -0.00023  -0.00940   0.05640   0.04702  -0.59363
   D55       -2.71231   0.00132  -0.00490   0.06217   0.05735  -2.65496
   D56       -0.70161   0.00118  -0.00614   0.06749   0.06137  -0.64024
   D57        1.41992   0.00129  -0.00733   0.06499   0.05777   1.47769
   D58       -0.29703   0.00024  -0.00478   0.04581   0.04095  -0.25608
   D59       -2.41773   0.00073  -0.00349   0.04691   0.04326  -2.37447
   D60        1.75593   0.00038  -0.00494   0.04853   0.04336   1.79929
   D61        2.98165  -0.00095  -0.00276  -0.01089  -0.01326   2.96839
   D62        0.86095  -0.00046  -0.00147  -0.00979  -0.01094   0.85001
   D63       -1.24857  -0.00081  -0.00291  -0.00817  -0.01085  -1.25942
   D64       -0.88345  -0.00038   0.01298  -0.05401  -0.04105  -0.92450
   D65        2.27295  -0.00009   0.01728  -0.03195  -0.01471   2.25824
   D66        2.09459   0.00079   0.01040   0.01224   0.02267   2.11726
   D67       -1.03219   0.00108   0.01470   0.03430   0.04901  -0.98319
   D68        0.51734  -0.00028   0.00676  -0.05924  -0.05254   0.46480
   D69        2.66962  -0.00155   0.00816  -0.07092  -0.06279   2.60683
   D70       -1.55078  -0.00037   0.00889  -0.06465  -0.05574  -1.60652
   D71       -1.48808  -0.00032   0.00772  -0.06682  -0.05909  -1.54716
   D72        0.66420  -0.00160   0.00912  -0.07849  -0.06933   0.59487
   D73        2.72699  -0.00042   0.00984  -0.07222  -0.06229   2.66471
   D74        2.66672  -0.00012   0.00942  -0.06165  -0.05233   2.61439
   D75       -1.46418  -0.00140   0.01082  -0.07333  -0.06258  -1.52676
   D76        0.59861  -0.00022   0.01154  -0.06706  -0.05553   0.54307
   D77       -0.04546   0.00035  -0.00020   0.01420   0.01411  -0.03135
   D78        3.08417   0.00010  -0.00364  -0.00373  -0.00743   3.07674
   D79       -3.13103  -0.00008   0.00311  -0.01230  -0.00888  -3.13991
   D80       -0.00140  -0.00033  -0.00033  -0.03022  -0.03042  -0.03182
   D81       -2.16170  -0.00043   0.00640  -0.04016  -0.03376  -2.19547
   D82        2.04689  -0.00051   0.00546  -0.03952  -0.03406   2.01283
   D83       -0.06034  -0.00023   0.00418  -0.03529  -0.03111  -0.09146
   D84        0.92218  -0.00010   0.00280  -0.01309  -0.01028   0.91190
   D85       -1.15241  -0.00018   0.00186  -0.01244  -0.01058  -1.16299
   D86        3.02354   0.00011   0.00059  -0.00821  -0.00763   3.01591
   D87       -0.00377   0.00019   0.00091   0.02077   0.02168   0.01792
   D88       -3.09964  -0.00014   0.00393  -0.00110   0.00290  -3.09673
   D89        3.13477   0.00012  -0.00397   0.00855   0.00482   3.13959
   D90       -0.05739   0.00047  -0.00318   0.01708   0.01405  -0.04334
   D91        0.00579   0.00034  -0.00035   0.02723   0.02691   0.03269
   D92        3.09681   0.00069   0.00044   0.03576   0.03614   3.13295
   D93        0.00214  -0.00005  -0.00005  -0.00254  -0.00259  -0.00045
   D94       -3.13767  -0.00015  -0.00014  -0.00555  -0.00568   3.13984
   D95       -3.14082   0.00003  -0.00012   0.00095   0.00082  -3.14000
   D96        0.00256  -0.00008  -0.00021  -0.00206  -0.00227   0.00029
   D97       -0.00833  -0.00024   0.00091  -0.01581  -0.01490  -0.02323
   D98        3.12165  -0.00016   0.00108  -0.00896  -0.00790   3.11375
   D99       -3.11034  -0.00038   0.00039  -0.02215  -0.02176  -3.13210
   D100       0.01964  -0.00030   0.00057  -0.01530  -0.01476   0.00487
   D101      -3.10456  -0.00005  -0.00158   0.00679   0.00530  -3.09925
   D102       0.04644   0.00006  -0.00342   0.01054   0.00721   0.05365
   D103      -0.01874   0.00035  -0.00072   0.01626   0.01553  -0.00320
   D104       3.13226   0.00045  -0.00255   0.02001   0.01744  -3.13348
   D105       0.00768   0.00005  -0.00113  -0.00186  -0.00316   0.00451
   D106      -3.12200  -0.00004  -0.00130  -0.00888  -0.01033  -3.13233
   D107      -0.00610   0.00005  -0.00008   0.00323   0.00316  -0.00294
   D108       3.13844   0.00003   0.00000   0.00055   0.00055   3.13899
   D109       3.12206   0.00013   0.00011   0.01111   0.01123   3.13329
   D110      -0.01658   0.00012   0.00019   0.00843   0.00861  -0.00796
   D111      -0.00779   0.00018  -0.00022   0.00753   0.00728  -0.00051
   D112       3.13681   0.00004   0.00039   0.00069   0.00107   3.13788
   D113       3.13080   0.00019  -0.00030   0.01025   0.00994   3.14074
   D114      -0.00778   0.00006   0.00031   0.00341   0.00372  -0.00405
   D115       0.00783  -0.00012  -0.00016  -0.00444  -0.00456   0.00327
   D116      -3.13166  -0.00033  -0.00050  -0.01019  -0.01069   3.14084
   D117      -3.13555  -0.00002  -0.00007  -0.00142  -0.00147  -3.13702
   D118       0.00814  -0.00023  -0.00041  -0.00718  -0.00760   0.00054
   D119       0.00570  -0.00015   0.00042  -0.00619  -0.00575  -0.00004
   D120      -3.13282  -0.00011  -0.00030  -0.00480  -0.00509  -3.13791
   D121       3.13790  -0.00026   0.00224  -0.00998  -0.00768   3.13022
   D122      -0.00062  -0.00022   0.00152  -0.00858  -0.00703  -0.00765
   D123       0.00803  -0.00013   0.00005  -0.00611  -0.00606   0.00197
   D124      -3.13657   0.00000  -0.00056   0.00073   0.00015  -3.13642
   D125      -3.13662  -0.00017   0.00077  -0.00750  -0.00671   3.13985
   D126       0.00196  -0.00004   0.00016  -0.00067  -0.00050   0.00146
         Item               Value     Threshold  Converged?
 Maximum Force            0.005260     0.000450     NO 
 RMS     Force            0.001075     0.000300     NO 
 Maximum Displacement     0.391040     0.001800     NO 
 RMS     Displacement     0.110821     0.001200     NO 
 Predicted change in Energy=-1.465715D-03
 Lowest energy point so far.  Saving SCF results.
 GradGradGradGradGradGradGradGradGradGradGradGradGradGradGradGradGradGrad

 Leave Link  103 at Wed Aug 28 23:46:17 2019, MaxMem=   536870912 cpu:         1.0
 (Enter /pbs_home/pkowalski/g09d01/g09/l202.exe)
                          Input orientation:                          
 ---------------------------------------------------------------------
 Center     Atomic      Atomic             Coordinates (Angstroms)
 Number     Number       Type             X           Y           Z
 ---------------------------------------------------------------------
      1          6           0       -1.762439   -0.272197   -0.717230
      2          6           0       -3.068249    0.280384   -1.042486
      3          6           0       -3.817321   -0.803485   -1.511698
      4          8           0       -3.060318   -1.933671   -1.505517
      5          6           0       -1.830094   -1.603769   -1.038958
      6          6           0       -5.141318   -0.710086   -1.916792
      7          6           0       -0.607062    0.451388   -0.198673
      8          6           0       -0.259733    1.812578   -0.750845
      9          6           0        0.272357    0.103940    0.769394
     10          6           0        1.224341    1.982296   -0.383170
     11          6           0        1.360172    1.142804    0.897844
     12          9           0       -0.981416    2.785626   -0.134546
     13          9           0       -0.472676    1.932756   -2.067510
     14          9           0        1.975353    1.426222   -1.351342
     15          9           0        1.591306    3.252751   -0.228989
     16          9           0        2.594058    0.618031    1.015631
     17          9           0        1.154089    1.927199    1.978561
     18          6           0       -0.834878   -1.334143    2.522322
     19          6           0        0.218050   -1.023604    1.701023
     20          6           0       -2.146752   -0.687859    2.766450
     21          1           0       -2.274187   -0.494064    3.842256
     22          1           0       -2.972907   -1.340933    2.445366
     23          1           0       -2.223967    0.259974    2.222802
     24          6           0       -0.837693   -2.705558   -1.023732
     25          1           0       -1.098948   -3.465039   -0.270580
     26          1           0        0.167172   -2.333753   -0.798742
     27          1           0       -0.826725   -3.200873   -2.006237
     28          6           0       -5.724448    0.549363   -1.842483
     29          6           0        1.249856   -2.006702    1.991401
     30          6           0        0.685045   -2.855798    2.950056
     31          8           0       -0.570573   -2.438923    3.265356
     32          6           0        1.335504   -3.961455    3.480458
     33          6           0       -4.998328    1.657544   -1.376199
     34          6           0       -3.674874    1.540417   -0.971926
     35          1           0       -3.122055    2.408926   -0.612514
     36          1           0       -6.762757    0.680006   -2.153193
     37          1           0       -5.485601    2.633340   -1.331893
     38          1           0       -5.683060   -1.586041   -2.274500
     39          6           0        2.542678   -2.279014    1.527124
     40          6           0        3.210823   -3.381310    2.043289
     41          6           0        2.617883   -4.212391    3.008011
     42          1           0        4.220653   -3.606450    1.695239
     43          1           0        3.174994   -5.067724    3.395012
     44          1           0        0.854203   -4.592471    4.228115
     45          1           0        3.015998   -1.634282    0.786364
 ---------------------------------------------------------------------
                    Distance matrix (angstroms):
                    1          2          3          4          5
     1  C    0.000000
     2  C    1.454743   0.000000
     3  C    2.266271   1.398585   0.000000
     4  O    2.250862   2.261968   1.360299   0.000000
     5  C    1.371558   2.254567   2.193857   1.356453   0.000000
     6  C    3.612135   2.458263   1.387729   2.448850   3.540263
     7  C    1.458552   2.607433   3.688428   3.662624   2.534868
     8  C    2.570125   3.212543   4.480972   4.737846   3.771003
     9  C    2.547925   3.804430   4.769933   4.520376   3.256794
    10  C    3.757019   4.664497   5.869626   5.912086   4.755995
    11  C    3.789642   4.911166   6.033271   5.897590   4.633859
    12  F    3.209330   3.384592   4.777094   5.336025   4.561250
    13  F    2.889387   3.243147   4.356901   4.686254   3.925240
    14  F    4.154252   5.181337   6.209056   6.055628   4.874407
    15  F    4.889912   5.586430   6.881253   7.082803   5.995649
    16  F    4.772251   6.034199   7.036609   6.696217   5.360116
    17  F    4.539908   5.446729   6.659839   6.693754   5.520734
    18  C    3.533100   4.505829   5.044787   4.640636   3.707542
    19  C    3.214794   4.475152   5.162775   4.675234   3.469723
    20  C    3.529377   4.036662   4.594205   4.542725   3.926869
    21  H    4.593476   5.009092   5.580486   5.593670   5.025427
[truncated: 1,417,180 more chars]
