# Supplementary material for: Wide-range IR spectra of diarylethene derivatives and their simulation using the density functional theory
Source: Sci Rep. 2022 Oct 7;12:16834. doi: 10.1038/s41598-022-20264-x (PMC9546887; doi:10.1038/s41598-022-20264-x)
Supplement: Supplementary file 1 — Supplementary Information 1. [file 41598_2022_20264_MOESM1_ESM.zip › IR_files/4_0097/open/open_wb97xd_air.log]

 Entering Gaussian System, Link 0=g09
 Input=open_wb97xd_air.gjf
 Output=open_wb97xd_air.log
 AtFile(1): /pbs_home/daria/inz/Def2SVP.gbs
            O     0
            S   5   1.00
               2266.1767785             -0.53431809926D-02
                340.87010191            -0.39890039230D-01
                 77.363135167           -0.17853911985
                 21.479644940           -0.46427684959
                  6.6589433124          -0.44309745172
            S   1   1.00
                  0.80975975668          1.0000000
            S   1   1.00
                  0.25530772234          1.0000000
            P   3   1.00
                 17.721504317            0.43394573193D-01
                  3.8635505440           0.23094120765
                  1.0480920883           0.51375311064
            P   1   1.00
                  0.27641544411          1.0000000
            D   1   1.00
                  1.2000000              1.0000000
            ****
            H     0
            S   3   1.00
                 13.0107010              0.19682158E-01
                  1.9622572              0.13796524
                  0.44453796             0.47831935
            S   1   1.00
                  0.12194962             1.0000000
            P   1   1.00
                  0.8000000              1.0000000
            ****
            C     0
            S   5   1.00
               1238.4016938              0.54568832082E-02
                186.29004992             0.40638409211E-01
                 42.251176346            0.18025593888
                 11.676557932            0.46315121755
                  3.5930506482           0.44087173314
            S   1   1.00
                  0.40245147363          1.0000000
            S   1   1.00
                  0.13090182668          1.0000000
            P   3   1.00
                  9.4680970621           0.38387871728E-01
                  2.0103545142           0.21117025112
                  0.54771004707          0.51328172114
            P   1   1.00
                  0.15268613795          1.0000000
            D   1   1.00
                  0.8000000              1.0000000
            ****
            F     0
            S   5   1.00
               2894.8325990             -0.53408255515E-02
                435.41939120            -0.39904258866E-01
                 98.843328866           -0.17912768038
                 27.485198001           -0.46758090825
                  8.5405498171          -0.44653131020
            S   1   1.00
                  1.0654578038           1.0000000
            S   1   1.00
                  0.33247346748          1.0000000
            P   3   1.00
                 22.696633924           -0.45212874436E-01
                  4.9872339257          -0.23754317067
                  1.3491613954          -0.51287353587
            P   1   1.00
                  0.34829881977          1.0000000
            D   1   1.00
                  1.4000000              1.0000000
            ****
 Initial command:
 /pbs_home/pkowalski/g09d01/g09/l1.exe "/pbs_home/daria/inz/0097/open/WB97XD/Gau-14109.inp" -scrdir="/pbs_home/daria/inz/0097/open/WB97XD/"
 Entering Link 1 = /pbs_home/pkowalski/g09d01/g09/l1.exe PID=     14110.
  
 Copyright (c) 1988,1990,1992,1993,1995,1998,2003,2009,2013,
            Gaussian, Inc.  All Rights Reserved.
  
 This is part of the Gaussian(R) 09 program.  It is based on
 the Gaussian(R) 03 system (copyright 2003, Gaussian, Inc.),
 the Gaussian(R) 98 system (copyright 1998, Gaussian, Inc.),
 the Gaussian(R) 94 system (copyright 1995, Gaussian, Inc.),
 the Gaussian 92(TM) system (copyright 1992, Gaussian, Inc.),
 the Gaussian 90(TM) system (copyright 1990, Gaussian, Inc.),
 the Gaussian 88(TM) system (copyright 1988, Gaussian, Inc.),
 the Gaussian 86(TM) system (copyright 1986, Carnegie Mellon
 University), and the Gaussian 82(TM) system (copyright 1983,
 Carnegie Mellon University). Gaussian is a federally registered
 trademark of Gaussian, Inc.
  
 This software contains proprietary and confidential information,
 including trade secrets, belonging to Gaussian, Inc.
  
 This software is provided under written license and may be
 used, copied, transmitted, or stored only in accord with that
 written license.
  
 The following legend is applicable only to US Government
 contracts under FAR:
  
                    RESTRICTED RIGHTS LEGEND
  
 Use, reproduction and disclosure by the US Government is
 subject to restrictions as set forth in subparagraphs (a)
 and (c) of the Commercial Computer Software - Restricted
 Rights clause in FAR 52.227-19.
  
 Gaussian, Inc.
 340 Quinnipiac St., Bldg. 40, Wallingford CT 06492
  
  
 ---------------------------------------------------------------
 Warning -- This program may not be used in any manner that
 competes with the business of Gaussian, Inc. or will provide
 assistance to any competitor of Gaussian, Inc.  The licensee
 of this program is prohibited from giving any competitor of
 Gaussian, Inc. access to this program.  By using this program,
 the user acknowledges that Gaussian, Inc. is engaged in the
 business of creating and licensing software in the field of
 computational chemistry and represents and warrants to the
 licensee that it is not a competitor of Gaussian, Inc. and that
 it will not use this program in any manner prohibited above.
 ---------------------------------------------------------------
  

 Cite this work as:
 Gaussian 09, Revision D.01,
 M. J. Frisch, G. W. Trucks, H. B. Schlegel, G. E. Scuseria, 
 M. A. Robb, J. R. Cheeseman, G. Scalmani, V. Barone, B. Mennucci, 
 G. A. Petersson, H. Nakatsuji, M. Caricato, X. Li, H. P. Hratchian, 
 A. F. Izmaylov, J. Bloino, G. Zheng, J. L. Sonnenberg, M. Hada, 
 M. Ehara, K. Toyota, R. Fukuda, J. Hasegawa, M. Ishida, T. Nakajima, 
 Y. Honda, O. Kitao, H. Nakai, T. Vreven, J. A. Montgomery, Jr., 
 J. E. Peralta, F. Ogliaro, M. Bearpark, J. J. Heyd, E. Brothers, 
 K. N. Kudin, V. N. Staroverov, T. Keith, R. Kobayashi, J. Normand, 
 K. Raghavachari, A. Rendell, J. C. Burant, S. S. Iyengar, J. Tomasi, 
 M. Cossi, N. Rega, J. M. Millam, M. Klene, J. E. Knox, J. B. Cross, 
 V. Bakken, C. Adamo, J. Jaramillo, R. Gomperts, R. E. Stratmann, 
 O. Yazyev, A. J. Austin, R. Cammi, C. Pomelli, J. W. Ochterski, 
 R. L. Martin, K. Morokuma, V. G. Zakrzewski, G. A. Voth, 
 P. Salvador, J. J. Dannenberg, S. Dapprich, A. D. Daniels, 
 O. Farkas, J. B. Foresman, J. V. Ortiz, J. Cioslowski, 
 and D. J. Fox, Gaussian, Inc., Wallingford CT, 2013.
 
 ******************************************
 Gaussian 09:  ES64L-G09RevD.01 24-Apr-2013
                28-Aug-2019 
 ******************************************
 %chk=dae0097freq_open_wb97xd_air.chk
 %NProcShared=8
 Will use up to    8 processors via shared memory.
 %Mem=4GB
 ----------------------------
 #P opt freq=Raman wB97XD/Gen
 ----------------------------
 1/14=-1,18=20,19=15,26=3,38=1/1,3;
 2/9=110,12=2,17=6,18=5,40=1/2;
 3/5=7,11=2,16=1,25=1,30=1,71=1,74=-58/1,2,3;
 4//1;
 5/5=2,38=5/2;
 6/7=2,8=2,9=2,10=2,28=1/1;
 7//1,2,3,16;
 1/14=-1,18=20,19=15,26=3/3(2);
 2/9=110/2;
 99//99;
 2/9=110/2;
 3/5=7,6=1,11=2,16=1,25=1,30=1,71=1,74=-58,82=7/1,2,3;
 4/5=5,16=3,69=1/1;
 5/5=2,38=5/2;
 7//1,2,3,16;
 1/14=-1,18=20,19=15,26=3/3(-5);
 2/9=110/2;
 6/7=2,8=2,9=2,10=2,19=2,28=1/1;
 99/9=1/99;
 Leave Link    1 at Wed Aug 28 19:24:41 2019, MaxMem=   536870912 cpu:         0.5
 (Enter /pbs_home/pkowalski/g09d01/g09/l101.exe)
 -------------------
 Title Card Required
 -------------------
 Symbolic Z-matrix:
 Charge =  0 Multiplicity = 1
 C                    -1.81645  -0.23584  -0.62343 
 C                    -3.10362   0.31262  -1.04778 
 C                    -3.91293  -0.76754  -1.33702 
 O                    -3.28543  -1.9453   -1.17169 
 C                    -2.013    -1.6926   -0.7963 
 C                    -5.23106  -0.60066  -1.75807 
 C                    -0.5934    0.50776  -0.18531 
 C                    -0.28949   1.91635  -0.61438 
 C                     0.3523    0.0912    0.69666 
 C                     1.20914   1.98049  -0.39827 
 C                     1.40733   1.15727   0.86362 
 F                    -0.93361   2.8044    0.2321 
 F                    -0.60637   2.17536  -1.93738 
 F                     1.82982   1.32206  -1.45324 
 F                     1.70896   3.26806  -0.3105 
 F                     2.70813   0.70615   0.9244 
 F                     1.11755   1.8895    2.00318 
 C                    -0.90374  -1.58732   2.33547 
 C                     0.26855  -1.11422   1.57078 
 C                    -2.24928  -0.9468    2.45969 
 H                    -2.44062  -0.71738   3.52818 
 H                    -3.02993  -1.64545   2.09413 
 H                    -2.30917   0.00637   1.90367 
 C                    -0.99747  -2.78818  -0.73666 
 H                    -1.26648  -3.50901   0.06277 
 H                     0.02442  -2.40108  -0.58112 
 H                    -0.98945  -3.31863  -1.71116 
 C                    -5.73121   0.70432  -1.8836 
 C                     1.31577  -2.05165   1.96894 
 C                     0.72495  -2.94862   2.83715 
 O                    -0.57815  -2.68781   3.04719 
 C                     1.44499  -3.99926   3.40291 
 C                    -4.91221   1.81012  -1.58643 
 C                    -3.58649   1.62106  -1.16168 
 H                    -2.98033   2.47983  -0.93318 
 H                    -6.75135   0.86102  -2.20893 
 H                    -5.30779   2.81286  -1.68313 
 H                    -5.85338  -1.45671  -1.98376 
 C                     2.65896  -2.18739   1.60237 
 C                     3.40194  -3.23965   2.16335 
 C                     2.79918  -4.13911   3.06314 
 H                     4.44333  -3.36432   1.8963 
 H                     3.37989  -4.94787   3.48711 
 H                     0.97026  -4.69266   4.08475 
 H                     3.13309  -1.52778   0.89748 
 
 NAtoms=     45 NQM=       45 NQMF=       0 NMMI=      0 NMMIF=      0
                NMic=       0 NMicF=      0.
                    Isotopes and Nuclear Properties:
 (Nuclear quadrupole moments (NQMom) in fm**2, nuclear magnetic moments (NMagM)
  in nuclear magnetons)

  Atom         1           2           3           4           5           6           7           8           9          10
 IAtWgt=          12          12          12          16          12          12          12          12          12          12
 AtmWgt=  12.0000000  12.0000000  12.0000000  15.9949146  12.0000000  12.0000000  12.0000000  12.0000000  12.0000000  12.0000000
 NucSpn=           0           0           0           0           0           0           0           0           0           0
 AtZEff=   0.0000000   0.0000000   0.0000000   0.0000000   0.0000000   0.0000000   0.0000000   0.0000000   0.0000000   0.0000000
 NQMom=    0.0000000   0.0000000   0.0000000   0.0000000   0.0000000   0.0000000   0.0000000   0.0000000   0.0000000   0.0000000
 NMagM=    0.0000000   0.0000000   0.0000000   0.0000000   0.0000000   0.0000000   0.0000000   0.0000000   0.0000000   0.0000000
 AtZNuc=   6.0000000   6.0000000   6.0000000   8.0000000   6.0000000   6.0000000   6.0000000   6.0000000   6.0000000   6.0000000

  Atom        11          12          13          14          15          16          17          18          19          20
 IAtWgt=          12          19          19          19          19          19          19          12          12          12
 AtmWgt=  12.0000000  18.9984033  18.9984033  18.9984033  18.9984033  18.9984033  18.9984033  12.0000000  12.0000000  12.0000000
 NucSpn=           0           1           1           1           1           1           1           0           0           0
 AtZEff=   0.0000000   0.0000000   0.0000000   0.0000000   0.0000000   0.0000000   0.0000000   0.0000000   0.0000000   0.0000000
 NQMom=    0.0000000   0.0000000   0.0000000   0.0000000   0.0000000   0.0000000   0.0000000   0.0000000   0.0000000   0.0000000
 NMagM=    0.0000000   2.6288670   2.6288670   2.6288670   2.6288670   2.6288670   2.6288670   0.0000000   0.0000000   0.0000000
 AtZNuc=   6.0000000   9.0000000   9.0000000   9.0000000   9.0000000   9.0000000   9.0000000   6.0000000   6.0000000   6.0000000

  Atom        21          22          23          24          25          26          27          28          29          30
 IAtWgt=           1           1           1          12           1           1           1          12          12          12
 AtmWgt=   1.0078250   1.0078250   1.0078250  12.0000000   1.0078250   1.0078250   1.0078250  12.0000000  12.0000000  12.0000000
 NucSpn=           1           1           1           0           1           1           1           0           0           0
 AtZEff=   0.0000000   0.0000000   0.0000000   0.0000000   0.0000000   0.0000000   0.0000000   0.0000000   0.0000000   0.0000000
 NQMom=    0.0000000   0.0000000   0.0000000   0.0000000   0.0000000   0.0000000   0.0000000   0.0000000   0.0000000   0.0000000
 NMagM=    2.7928460   2.7928460   2.7928460   0.0000000   2.7928460   2.7928460   2.7928460   0.0000000   0.0000000   0.0000000
 AtZNuc=   1.0000000   1.0000000   1.0000000   6.0000000   1.0000000   1.0000000   1.0000000   6.0000000   6.0000000   6.0000000

  Atom        31          32          33          34          35          36          37          38          39          40
 IAtWgt=          16          12          12          12           1           1           1           1          12          12
 AtmWgt=  15.9949146  12.0000000  12.0000000  12.0000000   1.0078250   1.0078250   1.0078250   1.0078250  12.0000000  12.0000000
 NucSpn=           0           0           0           0           1           1           1           1           0           0
 AtZEff=   0.0000000   0.0000000   0.0000000   0.0000000   0.0000000   0.0000000   0.0000000   0.0000000   0.0000000   0.0000000
 NQMom=    0.0000000   0.0000000   0.0000000   0.0000000   0.0000000   0.0000000   0.0000000   0.0000000   0.0000000   0.0000000
 NMagM=    0.0000000   0.0000000   0.0000000   0.0000000   2.7928460   2.7928460   2.7928460   2.7928460   0.0000000   0.0000000
 AtZNuc=   8.0000000   6.0000000   6.0000000   6.0000000   1.0000000   1.0000000   1.0000000   1.0000000   6.0000000   6.0000000

  Atom        41          42          43          44          45
 IAtWgt=          12           1           1           1           1
 AtmWgt=  12.0000000   1.0078250   1.0078250   1.0078250   1.0078250
 NucSpn=           0           1           1           1           1
 AtZEff=   0.0000000   0.0000000   0.0000000   0.0000000   0.0000000
 NQMom=    0.0000000   0.0000000   0.0000000   0.0000000   0.0000000
 NMagM=    0.0000000   2.7928460   2.7928460   2.7928460   2.7928460
 AtZNuc=   6.0000000   1.0000000   1.0000000   1.0000000   1.0000000
 Leave Link  101 at Wed Aug 28 19:24:41 2019, MaxMem=   536870912 cpu:         2.0
 (Enter /pbs_home/pkowalski/g09d01/g09/l103.exe)

 GradGradGradGradGradGradGradGradGradGradGradGradGradGradGradGradGradGrad
 Berny optimization.
 Initialization pass.
                           ----------------------------
                           !    Initial Parameters    !
                           ! (Angstroms and Degrees)  !
 --------------------------                            --------------------------
 ! Name  Definition              Value          Derivative Info.                !
 --------------------------------------------------------------------------------
 ! R1    R(1,2)                  1.4621         estimate D2E/DX2                !
 ! R2    R(1,5)                  1.4801         estimate D2E/DX2                !
 ! R3    R(1,7)                  1.4969         estimate D2E/DX2                !
 ! R4    R(2,3)                  1.3804         estimate D2E/DX2                !
 ! R5    R(2,34)                 1.3993         estimate D2E/DX2                !
 ! R6    R(3,4)                  1.3447         estimate D2E/DX2                !
 ! R7    R(3,6)                  1.3938         estimate D2E/DX2                !
 ! R8    R(4,5)                  1.3505         estimate D2E/DX2                !
 ! R9    R(5,24)                 1.495          estimate D2E/DX2                !
 ! R10   R(6,28)                 1.4032         estimate D2E/DX2                !
 ! R11   R(6,38)                 1.0822         estimate D2E/DX2                !
 ! R12   R(7,8)                  1.5035         estimate D2E/DX2                !
 ! R13   R(7,9)                  1.3586         estimate D2E/DX2                !
 ! R14   R(8,10)                 1.5155         estimate D2E/DX2                !
 ! R15   R(8,12)                 1.3857         estimate D2E/DX2                !
 ! R16   R(8,13)                 1.3849         estimate D2E/DX2                !
 ! R17   R(9,11)                 1.5091         estimate D2E/DX2                !
 ! R18   R(9,19)                 1.4914         estimate D2E/DX2                !
 ! R19   R(10,11)                1.5196         estimate D2E/DX2                !
 ! R20   R(10,14)                1.3899         estimate D2E/DX2                !
 ! R21   R(10,15)                1.384          estimate D2E/DX2                !
 ! R22   R(11,16)                1.3781         estimate D2E/DX2                !
 ! R23   R(11,17)                1.3852         estimate D2E/DX2                !
 ! R24   R(18,19)                1.4774         estimate D2E/DX2                !
 ! R25   R(18,20)                1.4954         estimate D2E/DX2                !
 ! R26   R(18,31)                1.3504         estimate D2E/DX2                !
 ! R27   R(19,29)                1.4608         estimate D2E/DX2                !
 ! R28   R(20,21)                1.1095         estimate D2E/DX2                !
 ! R29   R(20,22)                1.1096         estimate D2E/DX2                !
 ! R30   R(20,23)                1.1051         estimate D2E/DX2                !
 ! R31   R(24,25)                1.1095         estimate D2E/DX2                !
 ! R32   R(24,26)                1.1038         estimate D2E/DX2                !
 ! R33   R(24,27)                1.1095         estimate D2E/DX2                !
 ! R34   R(28,33)                1.4078         estimate D2E/DX2                !
 ! R35   R(28,36)                1.0822         estimate D2E/DX2                !
 ! R36   R(29,30)                1.3811         estimate D2E/DX2                !
 ! R37   R(29,39)                1.3989         estimate D2E/DX2                !
 ! R38   R(30,31)                1.3454         estimate D2E/DX2                !
 ! R39   R(30,32)                1.3937         estimate D2E/DX2                !
 ! R40   R(32,41)                1.4031         estimate D2E/DX2                !
 ! R41   R(32,44)                1.0822         estimate D2E/DX2                !
 ! R42   R(33,34)                1.4049         estimate D2E/DX2                !
 ! R43   R(33,37)                1.0823         estimate D2E/DX2                !
 ! R44   R(34,35)                1.0757         estimate D2E/DX2                !
 ! R45   R(39,40)                1.405          estimate D2E/DX2                !
 ! R46   R(39,45)                1.0755         estimate D2E/DX2                !
 ! R47   R(40,41)                1.4078         estimate D2E/DX2                !
 ! R48   R(40,42)                1.0823         estimate D2E/DX2                !
 ! R49   R(41,43)                1.0822         estimate D2E/DX2                !
 ! A1    A(2,1,5)              102.6152         estimate D2E/DX2                !
 ! A2    A(2,1,7)              128.1635         estimate D2E/DX2                !
 ! A3    A(5,1,7)              129.169          estimate D2E/DX2                !
 ! A4    A(1,2,3)              106.4653         estimate D2E/DX2                !
 ! A5    A(1,2,34)             132.7001         estimate D2E/DX2                !
 ! A6    A(3,2,34)             120.8189         estimate D2E/DX2                !
 ! A7    A(2,3,4)              112.7075         estimate D2E/DX2                !
 ! A8    A(2,3,6)              121.6067         estimate D2E/DX2                !
 ! A9    A(4,3,6)              125.6851         estimate D2E/DX2                !
 ! A10   A(3,4,5)              108.0567         estimate D2E/DX2                !
 ! A11   A(1,5,4)              109.9832         estimate D2E/DX2                !
 ! A12   A(1,5,24)             128.7849         estimate D2E/DX2                !
 ! A13   A(4,5,24)             120.9284         estimate D2E/DX2                !
 ! A14   A(3,6,28)             118.3908         estimate D2E/DX2                !
 ! A15   A(3,6,38)             120.8076         estimate D2E/DX2                !
 ! A16   A(28,6,38)            120.8015         estimate D2E/DX2                !
 ! A17   A(1,7,8)              123.163          estimate D2E/DX2                !
 ! A18   A(1,7,9)              127.3322         estimate D2E/DX2                !
 ! A19   A(8,7,9)              109.3786         estimate D2E/DX2                !
 ! A20   A(7,8,10)             101.4692         estimate D2E/DX2                !
 ! A21   A(7,8,12)             109.3974         estimate D2E/DX2                !
 ! A22   A(7,8,13)             113.6781         estimate D2E/DX2                !
 ! A23   A(10,8,12)            110.2089         estimate D2E/DX2                !
 ! A24   A(10,8,13)            110.7683         estimate D2E/DX2                !
 ! A25   A(12,8,13)            110.9388         estimate D2E/DX2                !
 ! A26   A(7,9,11)             109.9903         estimate D2E/DX2                !
 ! A27   A(7,9,19)             126.1031         estimate D2E/DX2                !
 ! A28   A(11,9,19)            123.0514         estimate D2E/DX2                !
 ! A29   A(8,10,11)            102.9707         estimate D2E/DX2                !
 ! A30   A(8,10,14)            108.2592         estimate D2E/DX2                !
 ! A31   A(8,10,15)            113.9256         estimate D2E/DX2                !
 ! A32   A(11,10,14)           108.3867         estimate D2E/DX2                !
 ! A33   A(11,10,15)           113.8421         estimate D2E/DX2                !
 ! A34   A(14,10,15)           109.1231         estimate D2E/DX2                !
 ! A35   A(9,11,10)            101.5157         estimate D2E/DX2                !
 ! A36   A(9,11,16)            115.6901         estimate D2E/DX2                !
 ! A37   A(9,11,17)            108.553          estimate D2E/DX2                !
 ! A38   A(10,11,16)           109.697          estimate D2E/DX2                !
 ! A39   A(10,11,17)           111.6848         estimate D2E/DX2                !
 ! A40   A(16,11,17)           109.5246         estimate D2E/DX2                !
 ! A41   A(19,18,20)           128.301          estimate D2E/DX2                !
 ! A42   A(19,18,31)           110.0244         estimate D2E/DX2                !
 ! A43   A(20,18,31)           121.4814         estimate D2E/DX2                !
 ! A44   A(9,19,18)            127.3542         estimate D2E/DX2                !
 ! A45   A(9,19,29)            129.6562         estimate D2E/DX2                !
 ! A46   A(18,19,29)           102.8415         estimate D2E/DX2                !
 ! A47   A(18,20,21)           108.8903         estimate D2E/DX2                !
 ! A48   A(18,20,22)           109.6329         estimate D2E/DX2                !
 ! A49   A(18,20,23)           112.1113         estimate D2E/DX2                !
 ! A50   A(21,20,22)           109.0359         estimate D2E/DX2                !
 ! A51   A(21,20,23)           107.2683         estimate D2E/DX2                !
 ! A52   A(22,20,23)           109.8274         estimate D2E/DX2                !
 ! A53   A(5,24,25)            109.8852         estimate D2E/DX2                !
 ! A54   A(5,24,26)            112.1787         estimate D2E/DX2                !
 ! A55   A(5,24,27)            108.6764         estimate D2E/DX2                !
 ! A56   A(25,24,26)           110.535          estimate D2E/DX2                !
 ! A57   A(25,24,27)           108.9031         estimate D2E/DX2                !
 ! A58   A(26,24,27)           106.5436         estimate D2E/DX2                !
 ! A59   A(6,28,33)            120.283          estimate D2E/DX2                !
 ! A60   A(6,28,36)            119.8403         estimate D2E/DX2                !
 ! A61   A(33,28,36)           119.8766         estimate D2E/DX2                !
 ! A62   A(19,29,30)           106.3462         estimate D2E/DX2                !
 ! A63   A(19,29,39)           132.7784         estimate D2E/DX2                !
 ! A64   A(30,29,39)           120.828          estimate D2E/DX2                !
 ! A65   A(29,30,31)           112.7414         estimate D2E/DX2                !
 ! A66   A(29,30,32)           121.586          estimate D2E/DX2                !
 ! A67   A(31,30,32)           125.6717         estimate D2E/DX2                !
 ! A68   A(18,31,30)           108.0118         estimate D2E/DX2                !
 ! A69   A(30,32,41)           118.3883         estimate D2E/DX2                !
 ! A70   A(30,32,44)           120.8079         estimate D2E/DX2                !
 ! A71   A(41,32,44)           120.8033         estimate D2E/DX2                !
 ! A72   A(28,33,34)           120.4708         estimate D2E/DX2                !
 ! A73   A(28,33,37)           119.7535         estimate D2E/DX2                !
 ! A74   A(34,33,37)           119.7755         estimate D2E/DX2                !
 ! A75   A(2,34,33)            118.4284         estimate D2E/DX2                !
 ! A76   A(2,34,35)            122.3263         estimate D2E/DX2                !
 ! A77   A(33,34,35)           119.245          estimate D2E/DX2                !
 ! A78   A(29,39,40)           118.4117         estimate D2E/DX2                !
 ! A79   A(29,39,45)           122.3783         estimate D2E/DX2                !
 ! A80   A(40,39,45)           119.2015         estimate D2E/DX2                !
 ! A81   A(39,40,41)           120.4828         estimate D2E/DX2                !
 ! A82   A(39,40,42)           119.7749         estimate D2E/DX2                !
 ! A83   A(41,40,42)           119.7407         estimate D2E/DX2                !
 ! A84   A(32,41,40)           120.285          estimate D2E/DX2                !
 ! A85   A(32,41,43)           119.8357         estimate D2E/DX2                !
 ! A86   A(40,41,43)           119.8764         estimate D2E/DX2                !
 ! D1    D(5,1,2,3)              3.1532         estimate D2E/DX2                !
 ! D2    D(5,1,2,34)          -178.3223         estimate D2E/DX2                !
 ! D3    D(7,1,2,3)           -179.308          estimate D2E/DX2                !
 ! D4    D(7,1,2,34)            -0.7835         estimate D2E/DX2                !
 ! D5    D(2,1,5,4)             -4.2373         estimate D2E/DX2                !
 ! D6    D(2,1,5,24)           169.3836         estimate D2E/DX2                !
 ! D7    D(7,1,5,4)            178.2588         estimate D2E/DX2                !
 ! D8    D(7,1,5,24)            -8.1203         estimate D2E/DX2                !
 ! D9    D(2,1,7,8)            -25.4499         estimate D2E/DX2                !
 ! D10   D(2,1,7,9)            150.0218         estimate D2E/DX2                !
 ! D11   D(5,1,7,8)            151.4515         estimate D2E/DX2                !
 ! D12   D(5,1,7,9)            -33.0767         estimate D2E/DX2                !
 ! D13   D(1,2,3,4)             -1.1915         estimate D2E/DX2                !
 ! D14   D(1,2,3,6)            179.0974         estimate D2E/DX2                !
 ! D15   D(34,2,3,4)          -179.9289         estimate D2E/DX2                !
 ! D16   D(34,2,3,6)             0.36           estimate D2E/DX2                !
 ! D17   D(1,2,34,33)         -178.7848         estimate D2E/DX2                !
 ! D18   D(1,2,34,35)            1.025          estimate D2E/DX2                !
 ! D19   D(3,2,34,33)           -0.4325         estimate D2E/DX2                !
 ! D20   D(3,2,34,35)          179.3773         estimate D2E/DX2                !
 ! D21   D(2,3,4,5)             -1.5767         estimate D2E/DX2                !
 ! D22   D(6,3,4,5)            178.1204         estimate D2E/DX2                !
 ! D23   D(2,3,6,28)            -0.0868         estimate D2E/DX2                !
 ! D24   D(2,3,6,38)           179.8464         estimate D2E/DX2                !
 ! D25   D(4,3,6,28)          -179.7587         estimate D2E/DX2                !
 ! D26   D(4,3,6,38)             0.1744         estimate D2E/DX2                !
 ! D27   D(3,4,5,1)              3.6929         estimate D2E/DX2                !
 ! D28   D(3,4,5,24)          -170.5124         estimate D2E/DX2                !
 ! D29   D(1,5,24,25)          120.7156         estimate D2E/DX2                !
 ! D30   D(1,5,24,26)           -2.6703         estimate D2E/DX2                !
 ! D31   D(1,5,24,27)         -120.2114         estimate D2E/DX2                !
 ! D32   D(4,5,24,25)          -66.2761         estimate D2E/DX2                !
 ! D33   D(4,5,24,26)          170.338          estimate D2E/DX2                !
 ! D34   D(4,5,24,27)           52.7969         estimate D2E/DX2                !
 ! D35   D(3,6,28,33)           -0.0998         estimate D2E/DX2                !
 ! D36   D(3,6,28,36)          179.9868         estimate D2E/DX2                !
 ! D37   D(38,6,28,33)         179.967          estimate D2E/DX2                !
 ! D38   D(38,6,28,36)           0.0537         estimate D2E/DX2                !
 ! D39   D(1,7,8,10)          -158.2408         estimate D2E/DX2                !
 ! D40   D(1,7,8,12)            85.3274         estimate D2E/DX2                !
 ! D41   D(1,7,8,13)           -39.2908         estimate D2E/DX2                !
 ! D42   D(9,7,8,10)            25.5749         estimate D2E/DX2                !
 ! D43   D(9,7,8,12)           -90.857          estimate D2E/DX2                !
 ! D44   D(9,7,8,13)           144.5248         estimate D2E/DX2                !
 ! D45   D(1,7,9,11)          -179.344          estimate D2E/DX2                !
 ! D46   D(1,7,9,19)            -9.7339         estimate D2E/DX2                !
 ! D47   D(8,7,9,11)            -3.3614         estimate D2E/DX2                !
 ! D48   D(8,7,9,19)           166.2487         estimate D2E/DX2                !
 ! D49   D(7,8,10,11)          -36.9968         estimate D2E/DX2                !
 ! D50   D(7,8,10,14)           77.6386         estimate D2E/DX2                !
 ! D51   D(7,8,10,15)         -160.7754         estimate D2E/DX2                !
 ! D52   D(12,8,10,11)          78.8395         estimate D2E/DX2                !
 ! D53   D(12,8,10,14)        -166.5251         estimate D2E/DX2                !
 ! D54   D(12,8,10,15)         -44.9391         estimate D2E/DX2                !
 ! D55   D(13,8,10,11)        -158.0077         estimate D2E/DX2                !
 ! D56   D(13,8,10,14)         -43.3723         estimate D2E/DX2                !
 ! D57   D(13,8,10,15)          78.2137         estimate D2E/DX2                !
 ! D58   D(7,9,11,10)          -20.1997         estimate D2E/DX2                !
 ! D59   D(7,9,11,16)         -138.8661         estimate D2E/DX2                !
 ! D60   D(7,9,11,17)           97.5844         estimate D2E/DX2                !
 ! D61   D(19,9,11,10)         169.8117         estimate D2E/DX2                !
 ! D62   D(19,9,11,16)          51.1453         estimate D2E/DX2                !
 ! D63   D(19,9,11,17)         -72.4042         estimate D2E/DX2                !
 ! D64   D(7,9,19,18)          -42.2159         estimate D2E/DX2                !
 ! D65   D(7,9,19,29)          142.9839         estimate D2E/DX2                !
 ! D66   D(11,9,19,18)         126.1184         estimate D2E/DX2                !
 ! D67   D(11,9,19,29)         -48.6818         estimate D2E/DX2                !
 ! D68   D(8,10,11,9)           35.04           estimate D2E/DX2                !
 ! D69   D(8,10,11,16)         157.9172         estimate D2E/DX2                !
 ! D70   D(8,10,11,17)         -80.4569         estimate D2E/DX2                !
 ! D71   D(14,10,11,9)         -79.5031         estimate D2E/DX2                !
 ! D72   D(14,10,11,16)         43.3741         estimate D2E/DX2                !
 ! D73   D(14,10,11,17)        165.0            estimate D2E/DX2                !
 ! D74   D(15,10,11,9)         158.8738         estimate D2E/DX2                !
 ! D75   D(15,10,11,16)        -78.2489         estimate D2E/DX2                !
 ! D76   D(15,10,11,17)         43.3769         estimate D2E/DX2                !
 ! D77   D(20,18,19,9)          -2.8475         estimate D2E/DX2                !
 ! D78   D(20,18,19,29)        173.0487         estimate D2E/DX2                !
 ! D79   D(31,18,19,9)        -177.7879         estimate D2E/DX2                !
 ! D80   D(31,18,19,29)         -1.8917         estimate D2E/DX2                !
 ! D81   D(19,18,20,21)       -119.7486         estimate D2E/DX2                !
 ! D82   D(19,18,20,22)        121.0374         estimate D2E/DX2                !
 ! D83   D(19,18,20,23)         -1.2147         estimate D2E/DX2                !
 ! D84   D(31,18,20,21)         54.6757         estimate D2E/DX2                !
 ! D85   D(31,18,20,22)        -64.5384         estimate D2E/DX2                !
 ! D86   D(31,18,20,23)        173.2095         estimate D2E/DX2                !
 ! D87   D(19,18,31,30)          1.7195         estimate D2E/DX2                !
 ! D88   D(20,18,31,30)       -173.6255         estimate D2E/DX2                !
 ! D89   D(9,19,29,30)         177.0974         estimate D2E/DX2                !
 ! D90   D(9,19,29,39)          -5.4754         estimate D2E/DX2                !
 ! D91   D(18,19,29,30)          1.3347         estimate D2E/DX2                !
 ! D92   D(18,19,29,39)        178.762          estimate D2E/DX2                !
 ! D93   D(6,28,33,34)           0.0172         estimate D2E/DX2                !
 ! D94   D(6,28,33,37)        -179.8019         estimate D2E/DX2                !
 ! D95   D(36,28,33,34)        179.9305         estimate D2E/DX2                !
 ! D96   D(36,28,33,37)          0.1114         estimate D2E/DX2                !
 ! D97   D(19,29,30,31)         -0.4039         estimate D2E/DX2                !
 ! D98   D(19,29,30,32)        179.2837         estimate D2E/DX2                !
 ! D99   D(39,29,30,31)       -178.2051         estimate D2E/DX2                !
 ! D100  D(39,29,30,32)          1.4825         estimate D2E/DX2                !
 ! D101  D(19,29,39,40)       -178.6207         estimate D2E/DX2                !
 ! D102  D(19,29,39,45)          0.3019         estimate D2E/DX2                !
 ! D103  D(30,29,39,40)         -1.4959         estimate D2E/DX2                !
 ! D104  D(30,29,39,45)        177.4268         estimate D2E/DX2                !
 ! D105  D(29,30,31,18)         -0.8295         estimate D2E/DX2                !
 ! D106  D(32,30,31,18)        179.4981         estimate D2E/DX2                !
 ! D107  D(29,30,32,41)         -0.4669         estimate D2E/DX2                !
 ! D108  D(29,30,32,44)        179.7655         estimate D2E/DX2                !
 ! D109  D(31,30,32,41)        179.1785         estimate D2E/DX2                !
 ! D110  D(31,30,32,44)         -0.5892         estimate D2E/DX2                !
 ! D111  D(30,32,41,40)         -0.4809         estimate D2E/DX2                !
 ! D112  D(30,32,41,43)       -179.8675         estimate D2E/DX2                !
 ! D113  D(44,32,41,40)        179.2868         estimate D2E/DX2                !
 ! D114  D(44,32,41,43)         -0.0998         estimate D2E/DX2                !
 ! D115  D(28,33,34,2)           0.2457         estimate D2E/DX2                !
 ! D116  D(28,33,34,35)       -179.5701         estimate D2E/DX2                !
 ! D117  D(37,33,34,2)        -179.9353         estimate D2E/DX2                !
 ! D118  D(37,33,34,35)          0.249          estimate D2E/DX2                !
 ! D119  D(29,39,40,41)          0.5497         estimate D2E/DX2                !
 ! D120  D(29,39,40,42)       -179.9084         estimate D2E/DX2                !
 ! D121  D(45,39,40,41)       -178.408          estimate D2E/DX2                !
 ! D122  D(45,39,40,42)          1.1339         estimate D2E/DX2                !
 ! D123  D(39,40,41,32)          0.4307         estimate D2E/DX2                !
 ! D124  D(39,40,41,43)        179.8171         estimate D2E/DX2                !
 ! D125  D(42,40,41,32)       -179.1113         estimate D2E/DX2                !
 ! D126  D(42,40,41,43)          0.2751         estimate D2E/DX2                !
 --------------------------------------------------------------------------------
 Trust Radius=3.00D-01 FncErr=1.00D-07 GrdErr=1.00D-06
 Number of steps in this run=    270 maximum allowed number of steps=    270.
 GradGradGradGradGradGradGradGradGradGradGradGradGradGradGradGradGradGrad

 Leave Link  103 at Wed Aug 28 19:24:41 2019, MaxMem=   536870912 cpu:         0.2
 (Enter /pbs_home/pkowalski/g09d01/g09/l202.exe)
                          Input orientation:                          
 ---------------------------------------------------------------------
 Center     Atomic      Atomic             Coordinates (Angstroms)
 Number     Number       Type             X           Y           Z
 ---------------------------------------------------------------------
      1          6           0       -1.816451   -0.235837   -0.623428
      2          6           0       -3.103624    0.312620   -1.047784
      3          6           0       -3.912925   -0.767541   -1.337021
      4          8           0       -3.285433   -1.945302   -1.171694
      5          6           0       -2.012995   -1.692604   -0.796302
      6          6           0       -5.231057   -0.600658   -1.758065
      7          6           0       -0.593404    0.507764   -0.185311
      8          6           0       -0.289486    1.916349   -0.614382
      9          6           0        0.352304    0.091201    0.696658
     10          6           0        1.209143    1.980485   -0.398272
     11          6           0        1.407329    1.157273    0.863615
     12          9           0       -0.933613    2.804397    0.232104
     13          9           0       -0.606369    2.175359   -1.937382
     14          9           0        1.829819    1.322058   -1.453242
     15          9           0        1.708964    3.268056   -0.310496
     16          9           0        2.708128    0.706154    0.924399
     17          9           0        1.117545    1.889495    2.003175
     18          6           0       -0.903740   -1.587317    2.335472
     19          6           0        0.268554   -1.114222    1.570783
     20          6           0       -2.249280   -0.946802    2.459693
     21          1           0       -2.440622   -0.717378    3.528177
     22          1           0       -3.029926   -1.645445    2.094132
     23          1           0       -2.309172    0.006368    1.903673
     24          6           0       -0.997471   -2.788179   -0.736664
     25          1           0       -1.266482   -3.509011    0.062767
     26          1           0        0.024415   -2.401080   -0.581118
     27          1           0       -0.989447   -3.318634   -1.711155
     28          6           0       -5.731208    0.704317   -1.883600
     29          6           0        1.315773   -2.051650    1.968944
     30          6           0        0.724951   -2.948621    2.837146
     31          8           0       -0.578147   -2.687810    3.047186
     32          6           0        1.444991   -3.999262    3.402913
     33          6           0       -4.912213    1.810118   -1.586427
     34          6           0       -3.586490    1.621063   -1.161680
     35          1           0       -2.980326    2.479834   -0.933179
     36          1           0       -6.751353    0.861021   -2.208927
     37          1           0       -5.307789    2.812862   -1.683127
     38          1           0       -5.853381   -1.456711   -1.983759
     39          6           0        2.658959   -2.187394    1.602370
     40          6           0        3.401940   -3.239646    2.163347
     41          6           0        2.799177   -4.139106    3.063142
     42          1           0        4.443328   -3.364319    1.896301
     43          1           0        3.379890   -4.947868    3.487111
     44          1           0        0.970258   -4.692660    4.084748
     45          1           0        3.133093   -1.527782    0.897479
 ---------------------------------------------------------------------
                    Distance matrix (angstroms):
                    1          2          3          4          5
     1  C    0.000000
     2  C    1.462087   0.000000
     3  C    2.277527   1.380353   0.000000
     4  O    2.319650   2.268616   1.344693   0.000000
     5  C    1.480096   2.296440   2.181250   1.350509   0.000000
     6  C    3.616632   2.421683   1.393772   2.436668   3.531750
     7  C    1.496908   2.661418   3.737922   3.773262   2.688897
     8  C    2.638865   3.267898   4.566704   4.919212   4.003513
     9  C    2.559898   3.877569   4.802652   4.568502   3.317458
    10  C    3.757259   4.669432   5.887994   6.017574   4.902263
    11  C    3.813766   4.971477   6.070652   5.982514   4.751393
    12  F    3.279384   3.543447   4.908889   5.482823   4.737690
    13  F    3.000773   3.239979   4.467036   4.974285   4.271042
    14  F    4.051039   5.051952   6.112204   6.076242   4.928182
    15  F    4.980336   5.695542   6.996101   7.270816   6.220702
    16  F    4.873903   6.149865   7.150115   6.880886   5.568110
    17  F    4.474864   5.441797   6.597149   6.646178   5.519854
    18  C    3.378554   4.460456   4.818136   4.254507   3.324085
    19  C    3.151725   4.501595   5.104927   4.565380   3.338126
    20  C    3.193501   3.823407   4.149083   3.906096   3.348665
    21  H    4.225789   4.737076   5.083340   4.930547   4.453656
    22  H    3.293121   3.702848   3.650098   3.289501   3.064471
    23  H    2.586054   3.071814   3.697710   3.770939   3.203762
    24  C    2.682909   3.761334   3.597677   2.476785   1.495035
    25  H    3.389247   4.383295   4.059400   2.836414   2.143505
    26  H    2.842333   4.167322   4.329259   3.392876   2.167783
    27  H    3.372050   4.253917   3.898048   2.729214   2.128046
    28  C    4.218678   2.784998   2.402346   3.675474   4.555497
    29  C    4.452909   5.849914   6.318040   5.571895   4.342372
    30  C    5.078730   6.355026   6.609892   5.758526   4.719732
    31  O    4.584646   5.670044   5.833477   5.067511   4.221567
    32  C    6.404045   7.687062   7.849730   6.893670   5.908616
    33  C    3.833672   2.409073   2.775807   4.113587   4.615065
    34  C    2.621227   1.399341   2.417175   3.579063   3.686431
    35  H    2.970761   2.173742   3.402686   4.442050   4.285289
    36  H    5.298128   3.867160   3.386607   4.578635   5.564939
    37  H    4.754679   3.393113   3.858072   5.195345   5.651668
    38  H    4.431460   3.401139   2.158378   2.737248   4.026694
    39  C    5.365822   6.817679   7.337960   6.564285   5.274998
    40  C    6.634801   8.077891   8.477684   7.584114   6.361948
    41  C    7.080277   8.459352   8.705240   7.731047   6.636089
    42  H    7.437827   8.896291   9.328697   8.435636   7.192277
    43  H    8.130297   9.501261   9.691880   8.668702   7.617584
    44  H    7.056624   8.245740   8.285386   7.299936   6.459472
    45  H    5.336691   6.787324   7.430836   6.756721   5.420174
                    6          7          8          9         10
     6  C    0.000000
     7  C    5.020954   0.000000
     8  C    5.662372   1.503522   0.000000
     9  C    6.138261   1.358587   2.337068   0.000000
    10  C    7.070185   2.337399   1.515489   2.345728   0.000000
    11  C    7.350626   2.350540   2.374837   1.509126   1.519643
    12  F    5.832941   2.358919   1.385665   3.038227   2.380674
    13  F    5.396866   2.418841   1.384857   3.492984   2.388079
    14  F    7.324324   2.853548   2.355488   2.884463   1.389866
    15  F    8.076280   3.596635   2.431720   3.598235   1.383967
    16  F    8.481393   3.488686   3.580239   2.445392   2.370724
    17  F    7.787974   3.102579   2.971879   2.350839   2.404915
    18  C    6.037898   3.292419   4.621106   2.660974   4.966572
    19  C    6.449085   2.541196   3.777660   1.491360   3.786700
    20  C    5.176900   3.442925   4.635554   3.309680   5.357020
    21  H    5.978671   4.324717   5.359543   4.058539   6.001354
    22  H    4.558067   3.970996   5.247136   4.050722   6.109759
    23  H    4.723793   2.749384   3.750701   2.923617   4.644850
    24  C    4.873578   3.366081   4.759073   3.488142   5.265341
    25  H    5.243262   4.080326   5.554060   3.997976   6.039523
    26  H    5.678619   2.999956   4.328953   2.819874   4.542590
    27  H    5.037941   4.138402   5.394247   4.384613   5.885416
    28  C    1.403164   5.414781   5.717716   6.636472   7.211330
    29  C    7.671829   3.851801   4.999545   2.671852   4.676879
    30  C    7.880541   4.777018   6.050625   3.736452   5.915949
    31  O    7.006869   4.545433   5.889710   3.756810   6.071125
    32  C    9.097023   6.110948   7.358092   5.024905   7.089570
    33  C    2.437819   4.723491   4.725014   5.990183   6.237927
    34  C    2.827776   3.339355   3.355140   4.616058   4.869299
    35  H    3.903288   3.185241   2.767628   4.412296   4.252896
    36  H    2.156637   6.491544   6.738844   7.713429   8.240216
    37  H    3.415205   5.457321   5.208581   6.716209   6.694334
    38  H    1.082151   5.895841   6.649034   6.934781   8.012948
    39  C    8.721388   4.586670   5.517973   3.366447   4.845178
    40  C    9.842274   5.960038   6.922910   4.748263   6.214501
    41  C   10.012458   6.607227   7.728684   5.429819   7.208258
    42  H   10.704482   6.685417   7.522534   5.487826   6.655220
    43  H   10.979914   7.683597   8.797957   6.507313   8.234708
    44  H    9.451944   6.908173   8.206569   5.894603   8.042723
    45  H    8.824425   4.382084   5.085451   3.224007   4.205769
                   11         12         13         14         15
    11  C    0.000000
    12  F    2.931183   0.000000
    13  F    3.596813   2.282421   0.000000
    14  F    2.360822   3.560095   2.626314   0.000000
    15  F    2.434117   2.737263   3.033399   2.259952   0.000000
    16  F    1.378144   4.259598   4.618901   2.608437   3.014405
    17  F    1.385179   2.860243   4.310637   3.574372   2.757405
    18  C    3.878167   4.869518   5.701179   5.503741   6.115719
    19  C    2.637534   4.311942   4.888155   4.185419   4.981802
    20  C    4.510586   4.556822   5.637492   6.090799   6.411448
    21  H    5.041918   5.053521   6.450174   6.870990   6.916513
    22  H    5.390606   5.259541   6.060138   6.708730   7.237528
    23  H    4.027243   3.537693   4.728400   5.489186   5.629083
    24  C    4.889841   5.676222   5.121659   5.039950   6.647134
    25  H    5.437355   6.324444   6.062046   5.935031   7.410887
    26  H    4.081860   5.355011   4.814679   4.228693   5.920308
    27  H    5.692778   6.424242   5.511977   5.436065   7.254499
    28  C    7.662315   5.648315   5.332057   7.598417   8.025184
    29  C    3.395191   5.626504   6.068082   4.832960   5.800838
    30  C    4.606390   6.529494   7.129074   6.153606   7.037258
    31  O    4.847139   6.181859   6.963988   6.490855   7.209525
    32  C    5.747983   7.874107   8.417409   7.214345   8.165354
    33  C    6.809223   4.486079   4.335535   6.760986   6.898809
    34  C    5.408803   3.221905   3.128910   5.432386   5.610609
    35  H    4.922312   2.377448   2.595535   4.974777   4.795672
    36  H    8.723094   6.601624   6.289837   8.626710   8.998601
    37  H    7.370189   4.775102   4.751253   7.295258   7.164226
    38  H    8.225470   6.875406   6.381631   8.187464   9.072612
    39  C    3.646798   6.300967   6.498140   4.726573   5.858625
    40  C    5.000067   7.684867   7.887002   6.029961   7.164932
    41  C    5.901423   8.376200   8.745024   7.152740   8.211945
    42  H    5.543332   8.350695   8.419299   6.325504   7.505671
    43  H    6.931556   9.449814   9.800803   8.131530   9.204087
    44  H    6.692417   8.641380   9.269384   8.221010   9.123423
    45  H    3.192010   5.979013   5.977731   3.917397   5.146592
                   16         17         18         19         20
    16  F    0.000000
    17  F    2.256991   0.000000
    18  C    4.505189   4.035373   0.000000
    19  C    3.111768   3.151200   1.477444   0.000000
    20  C    5.446585   4.425890   1.495382   2.675384   0.000000
    21  H    5.942704   4.667116   2.131043   3.365785   1.109462
    22  H    6.310591   5.450283   2.140629   3.381725   1.109570
    23  H    5.159649   3.911324   2.168299   2.830408   1.105115
    24  C    5.357327   5.818990   3.299829   3.119177   3.895432
    25  H    5.857265   6.212297   2.998279   3.219544   3.643633
    26  H    4.373077   5.126650   3.167046   2.519183   4.065851
    27  H    6.067712   6.735003   4.402271   4.148869   4.960720
    28  C    8.894226   7.963484   6.808568   7.158002   5.806394
    29  C    3.261167   3.946275   2.296995   1.460812   3.764456
    30  C    4.577005   4.925140   2.181160   2.275301   3.604969
    31  O    5.179268   4.991698   1.350419   2.317940   2.483736
    32  C    5.466213   6.061679   3.531777   3.614438   4.884139
    33  C    8.098925   7.017801   6.556807   6.734990   5.573411
    34  C    6.694102   5.675941   5.451690   5.459808   4.636421
    35  H    6.241398   5.075748   5.615871   5.453649   4.877278
    36  H    9.966117   8.984382   7.800032   8.213823   6.732971
    37  H    8.688633   7.465008   7.409883   7.556819   6.375932
    38  H    9.297032   8.699802   6.570522   7.087324   5.744024
    39  C    2.972319   4.376943   3.686510   2.620445   5.134674
    40  C    4.193531   5.617135   4.615051   3.832319   6.105837
    41  C    5.297080   6.347869   4.555516   4.216766   6.003488
    42  H    4.530371   6.218908   5.651703   4.753697   7.138123
    43  H    6.243935   7.353217   5.564985   5.296184   6.982240
    44  H    6.492703   6.905027   4.026784   4.429179   5.199777
    45  H    2.274157   4.118590   4.285719   2.971524   5.634535
                   21         22         23         24         25
    21  H    0.000000
    22  H    1.806951   0.000000
    23  H    1.783284   1.812249   0.000000
    24  C    4.955782   3.667441   4.062195   0.000000
    25  H    4.602270   3.272470   4.102929   1.109529   0.000000
    26  H    5.079130   4.130006   4.173203   1.103762   1.818932
    27  H    6.026860   4.630694   5.085695   1.109540   1.805489
    28  C    6.491264   5.351697   5.151786   5.993434   6.440051
    29  C    4.280420   4.366437   4.168924   3.635091   3.524976
    30  C    3.934059   4.043444   4.336961   3.970466   3.460783
    31  O    2.753683   2.829498   3.400392   3.808337   3.170951
    32  C    5.087676   5.222858   5.690917   4.956656   4.330012
    33  C    6.217409   5.387990   4.712763   6.098495   6.656150
    34  C    5.364334   4.645444   3.692583   5.130797   5.761889
    35  H    5.515174   5.117128   3.823115   5.632255   6.308362
    36  H    7.347660   6.216728   6.113664   6.970752   7.371674
    37  H    6.916714   6.271590   5.452820   7.130659   7.703661
    38  H    6.524950   4.963538   5.460233   5.187284   5.425850
    39  C    5.645831   5.735761   5.439274   4.381952   4.418839
    40  C    6.508466   6.626852   6.574256   5.288545   5.126320
    41  C    6.275346   6.413717   6.680161   5.538778   5.092038
    42  H    7.553680   7.670932   7.547042   6.071798   5.998726
    43  H    7.195630   7.343850   7.708253   6.454907   5.948547
    44  H    5.267518   5.408285   6.131282   5.544819   4.751880
    45  H    6.216400   6.279222   5.743195   4.617422   4.896761
                   26         27         28         29         30
    26  H    0.000000
    27  H    1.773924   0.000000
    28  C    6.668369   6.220785   0.000000
    29  C    2.879674   4.523540   8.491018   0.000000
    30  C    3.532008   4.874742   8.792689   1.381087   0.000000
    31  O    3.689158   4.817563   7.897671   2.270295   1.345438
    32  C    4.521584   5.704685  10.078130   2.422015   1.393699
    33  C    6.566211   6.458154   1.407786   8.145043   8.601815
    34  C    5.436297   5.607777   2.441599   6.879085   7.447224
    35  H    5.742450   6.179893   3.409269   6.885719   7.577107
    36  H    7.694290   7.135605   1.082169   9.540272   9.791391
    37  H    7.538701   7.499607   2.159962   8.992924   9.487966
    38  H    6.116185   5.215259   2.166795   8.208202   8.291042
    39  C    3.428426   5.056681   9.534615   1.398911   2.417545
    40  C    4.432037   5.856815  10.739973   2.408572   2.775783
    41  C    4.899048   6.149858  10.986195   2.784821   2.402237
    42  H    5.156765   6.521570  11.591490   3.392636   3.858020
    43  H    5.856264   6.983372  11.991824   3.866974   3.386465
    44  H    5.283584   6.270637  10.471780   3.401609   2.158323
    45  H    3.551447   5.196870   9.554711   2.173736   3.402975
                   31         32         33         34         35
    31  O    0.000000
    32  C    2.437116   0.000000
    33  C    7.777265   9.952711   0.000000
    34  C    6.732835   8.816993   1.404882   0.000000
    35  H    6.951138   8.964586   2.146495   1.075702   0.000000
    36  H    8.850390  11.058714   2.161187   3.419174   4.297526
    37  H    8.660414  10.856927   1.082279   2.157582   2.467876
    38  H    7.392842   9.420564   3.422841   3.909898   4.985434
    39  C    3.580051   2.828169   9.136256   7.819843   7.746842
    40  C    4.114218   2.437866  10.425261   9.138952   9.112313
    41  C    3.675980   1.403147  10.792465   9.581514   9.653165
    42  H    5.195903   3.415122  11.244125   9.933945   9.862592
    43  H    4.579023   2.156566  11.839347  10.643898  10.731359
    44  H    2.737429   1.082160  10.442788   9.388933   9.603717
    45  H    4.442995   3.903217   9.057500   7.701179   7.535661
                   36         37         38         39         40
    36  H    0.000000
    37  H    2.483954   0.000000
    38  H    2.495784   4.314777   0.000000
    39  C   10.600603   9.963239   9.265752   0.000000
    40  C   11.790742  11.282180  10.297491   1.404973   0.000000
    41  C   12.000359  11.686737  10.369822   2.441863   1.407829
    42  H   12.650189  12.085287  11.167634   2.157666   1.082287
    43  H   12.993465  12.745041  11.285916   3.419387   2.161217
    44  H   11.405130  11.358482   9.688147   3.910277   3.422880
    45  H   10.632893   9.836117   9.437335   1.075529   2.145968
                   41         42         43         44         45
    41  C    0.000000
    42  H    2.159872   0.000000
    43  H    1.082161   2.483788   0.000000
    44  H    2.166805   4.314627   2.495722   0.000000
    45  H    3.408901   2.467231   4.296986   4.985277   0.000000
 Stoichiometry    C23H14F6O2
 Framework group  C1[X(C23H14F6O2)]
 Deg. of freedom   129
 Full point group                 C1      NOp   1
 Largest Abelian subgroup         C1      NOp   1
 Largest concise Abelian subgroup C1      NOp   1
                         Standard orientation:                         
 ---------------------------------------------------------------------
 Center     Atomic      Atomic             Coordinates (Angstroms)
 Number     Number       Type             X           Y           Z
 ---------------------------------------------------------------------
      1          6           0       -1.486920   -0.544908   -0.412973
      2          6           0       -2.903487   -0.761966   -0.123281
      3          6           0       -3.197026   -2.043391   -0.544183
      4          8           0       -2.138559   -2.664483   -1.093813
      5          6           0       -1.099544   -1.801744   -1.091935
      6          6           0       -4.472397   -2.586165   -0.397810
      7          6           0       -0.663401    0.675000   -0.140261
      8          6           0       -1.249693    2.054964   -0.028274
      9          6           0        0.667783    0.727803    0.126045
     10          6           0       -0.039122    2.920789   -0.313881
     11          6           0        1.091597    2.157832    0.355959
     12          9           0       -1.691996    2.263238    1.268282
     13          9           0       -2.259572    2.306012   -0.942029
     14          9           0        0.183414    2.919305   -1.685815
     15          9           0       -0.168051    4.227612    0.123104
     16          9           0        2.295414    2.522114   -0.207425
     17          9           0        1.129299    2.392370    1.720617
     18          6           0        1.255156   -1.613104    1.246727
     19          6           0        1.555514   -0.438159    0.402849
     20          6           0        0.029093   -1.881154    2.059799
     21          1           0        0.320188   -1.984138    3.125427
     22          1           0       -0.443798   -2.825959    1.720886
     23          1           0       -0.700494   -1.053443    1.997546
     24          6           0        0.163691   -2.118656   -1.826056
     25          1           0        0.667574   -2.986569   -1.352892
     26          1           0        0.846663   -1.252847   -1.873133
     27          1           0       -0.090219   -2.378139   -2.874521
     28          6           0       -5.469283   -1.796942    0.195668
     29          6           0        2.944109   -0.666422    0.010839
     30          6           0        3.314839   -1.870480    0.576707
     31          8           0        2.325705   -2.434936    1.293092
     32          6           0        4.588702   -2.403798    0.388985
     33          6           0       -5.175418   -0.490680    0.630618
     34          6           0       -3.883010    0.037907    0.475796
     35          1           0       -3.678459    1.035790    0.821518
     36          1           0       -6.467827   -2.194895    0.320693
     37          1           0       -5.950036    0.109410    1.090168
     38          1           0       -4.688892   -3.591498   -0.734687
     39          6           0        3.831951    0.047875   -0.800621
     40          6           0        5.121410   -0.472920   -1.000663
     41          6           0        5.499968   -1.691062   -0.405007
     42          1           0        5.826625    0.062341   -1.623169
     43          1           0        6.494737   -2.084658   -0.568073
     44          1           0        4.867048   -3.346594    0.841456
     45          1           0        3.556068    0.966967   -1.286340
 ---------------------------------------------------------------------
 Rotational constants (GHZ):      0.2159572      0.1302074      0.0937343
 Leave Link  202 at Wed Aug 28 19:24:41 2019, MaxMem=   536870912 cpu:         0.2
 (Enter /pbs_home/pkowalski/g09d01/g09/l301.exe)
 General basis read from cards:  (5D, 7F)
 Centers:       4     31
 S 5 1.00
     Exponent=  2.2661767785D+03 Coefficients= -5.3431809926D-03
     Exponent=  3.4087010191D+02 Coefficients= -3.9890039230D-02
     Exponent=  7.7363135167D+01 Coefficients= -1.7853911985D-01
     Exponent=  2.1479644940D+01 Coefficients= -4.6427684959D-01
     Exponent=  6.6589433124D+00 Coefficients= -4.4309745172D-01
 S 1 1.00
     Exponent=  8.0975975668D-01 Coefficients=  1.0000000000D+00
 S 1 1.00
     Exponent=  2.5530772234D-01 Coefficients=  1.0000000000D+00
 P 3 1.00
     Exponent=  1.7721504317D+01 Coefficients=  4.3394573193D-02
     Exponent=  3.8635505440D+00 Coefficients=  2.3094120765D-01
     Exponent=  1.0480920883D+00 Coefficients=  5.1375311064D-01
 P 1 1.00
     Exponent=  2.7641544411D-01 Coefficients=  1.0000000000D+00
 D 1 1.00
     Exponent=  1.2000000000D+00 Coefficients=  1.0000000000D+00
 ****
 Centers:      21     22     23     25     26     27     35     36     37     38
 Centers:      42     43     44     45
 S 3 1.00
     Exponent=  1.3010701000D+01 Coefficients=  1.9682158000D-02
     Exponent=  1.9622572000D+00 Coefficients=  1.3796524000D-01
     Exponent=  4.4453796000D-01 Coefficients=  4.7831935000D-01
 S 1 1.00
     Exponent=  1.2194962000D-01 Coefficients=  1.0000000000D+00
 P 1 1.00
     Exponent=  8.0000000000D-01 Coefficients=  1.0000000000D+00
 ****
 Centers:       1      2      3      5      6      7      8      9     10     11
 Centers:      18     19     20     24     28     29     30     32     33     34
 Centers:      39     40     41
 S 5 1.00
     Exponent=  1.2384016938D+03 Coefficients=  5.4568832082D-03
     Exponent=  1.8629004992D+02 Coefficients=  4.0638409211D-02
     Exponent=  4.2251176346D+01 Coefficients=  1.8025593888D-01
     Exponent=  1.1676557932D+01 Coefficients=  4.6315121755D-01
     Exponent=  3.5930506482D+00 Coefficients=  4.4087173314D-01
 S 1 1.00
     Exponent=  4.0245147363D-01 Coefficients=  1.0000000000D+00
 S 1 1.00
     Exponent=  1.3090182668D-01 Coefficients=  1.0000000000D+00
 P 3 1.00
     Exponent=  9.4680970621D+00 Coefficients=  3.8387871728D-02
     Exponent=  2.0103545142D+00 Coefficients=  2.1117025112D-01
     Exponent=  5.4771004707D-01 Coefficients=  5.1328172114D-01
 P 1 1.00
     Exponent=  1.5268613795D-01 Coefficients=  1.0000000000D+00
 D 1 1.00
     Exponent=  8.0000000000D-01 Coefficients=  1.0000000000D+00
 ****
 Centers:      12     13     14     15     16     17
 S 5 1.00
     Exponent=  2.8948325990D+03 Coefficients= -5.3408255515D-03
     Exponent=  4.3541939120D+02 Coefficients= -3.9904258866D-02
     Exponent=  9.8843328866D+01 Coefficients= -1.7912768038D-01
     Exponent=  2.7485198001D+01 Coefficients= -4.6758090825D-01
     Exponent=  8.5405498171D+00 Coefficients= -4.4653131020D-01
 S 1 1.00
     Exponent=  1.0654578038D+00 Coefficients=  1.0000000000D+00
 S 1 1.00
     Exponent=  3.3247346748D-01 Coefficients=  1.0000000000D+00
 P 3 1.00
     Exponent=  2.2696633924D+01 Coefficients= -4.5212874436D-02
     Exponent=  4.9872339257D+00 Coefficients= -2.3754317067D-01
     Exponent=  1.3491613954D+00 Coefficients= -5.1287353587D-01
 P 1 1.00
     Exponent=  3.4829881977D-01 Coefficients=  1.0000000000D+00
 D 1 1.00
     Exponent=  1.4000000000D+00 Coefficients=  1.0000000000D+00
 ****
 Ernie: Thresh=  0.10000D-02 Tol=  0.10000D-05 Strict=F.
 There are   535 symmetry adapted cartesian basis functions of A   symmetry.
 There are   504 symmetry adapted basis functions of A   symmetry.
   504 basis functions,   873 primitive gaussians,   535 cartesian basis functions
   111 alpha electrons      111 beta electrons
       nuclear repulsion energy      3288.1747076367 Hartrees.
 IExCor= 4639 DFT=T Ex+Corr=wB97XD ExCW=0 ScaHFX=  1.000000
 ScaDFX=  1.000000  1.000000  1.000000  1.000000 ScalE2=  1.000000  1.000000
 IRadAn=      0 IRanWt=     -1 IRanGd=            0 ICorTp=0 IEmpDi=121
  HFx wShort=  0.000000 wLong=  0.200000 cFull=  0.222036 cShort=  0.000000 cLong=  0.777964
  DFx wShort=  0.000000 wLong=  0.200000 cFull=  0.000000 cShort=  0.000000 cLong=  1.000000
 NAtoms=   45 NActive=   45 NUniq=   45 SFac= 1.00D+00 NAtFMM=   60 NAOKFM=F Big=F
 Integral buffers will be    131072 words long.
 Raffenetti 2 integral format.
 Two-electron integral symmetry is turned on.
 R6Disp:  Grimme-D2 Dispersion energy=       -0.0422994592 Hartrees.
 Nuclear repulsion after empirical dispersion term =     3288.1324081775 Hartrees.
 Leave Link  301 at Wed Aug 28 19:24:41 2019, MaxMem=   536870912 cpu:         0.9
 (Enter /pbs_home/pkowalski/g09d01/g09/l302.exe)
 NPDir=0 NMtPBC=     1 NCelOv=     1 NCel=       1 NClECP=     1 NCelD=      1
         NCelK=      1 NCelE2=     1 NClLst=     1 CellRange=     0.0.
 One-electron integrals computed using PRISM.
 NBasis=   504 RedAO= T EigKep=  2.46D-04  NBF=   504
 NBsUse=   504 1.00D-06 EigRej= -1.00D+00 NBFU=   504
 Precomputing XC quadrature grid using
 IXCGrd= 4 IRadAn=           0 IRanWt=          -1 IRanGd=           0 AccXCQ= 0.00D+00.
 Generated NRdTot=       0 NPtTot=           0 NUsed=           0 NTot=          32
 NSgBfM=   524   524   524   524   524 MxSgAt=    45 MxSgA2=    45.
 Leave Link  302 at Wed Aug 28 19:24:43 2019, MaxMem=   536870912 cpu:        10.2
 (Enter /pbs_home/pkowalski/g09d01/g09/l303.exe)
 DipDrv:  MaxL=1.
 Leave Link  303 at Wed Aug 28 19:24:43 2019, MaxMem=   536870912 cpu:         1.2
 (Enter /pbs_home/pkowalski/g09d01/g09/l401.exe)
 ExpMin= 1.22D-01 ExpMax= 2.89D+03 ExpMxC= 4.35D+02 IAcc=1 IRadAn=         1 AccDes= 0.00D+00
 Harris functional with IExCor= 4639 and IRadAn=       1 diagonalized for initial guess.
 HarFok:  IExCor= 4639 AccDes= 0.00D+00 IRadAn=         1 IDoV= 1 UseB2=F ITyADJ=14
 ICtDFT=  3500011 ScaDFX=  1.000000  1.000000  1.000000  1.000000
 FoFCou: FMM=F IPFlag=           0 FMFlag=      100000 FMFlg1=           0
         NFxFlg=           0 DoJE=T BraDBF=F KetDBF=T FulRan=T
         wScrn=  0.000000 ICntrl=     500 IOpCl=  0 I1Cent=   200000004 NGrid=           0
         NMat0=    1 NMatS0=      1 NMatT0=    0 NMatD0=    1 NMtDS0=    0 NMtDT0=    0
 Petite list used in FoFCou.
 Harris En= -1569.63807201527    
 JPrj=0 DoOrth=F DoCkMO=F.
 Leave Link  401 at Wed Aug 28 19:24:46 2019, MaxMem=   536870912 cpu:        20.0
 (Enter /pbs_home/pkowalski/g09d01/g09/l502.exe)
 Closed shell SCF:
 Using DIIS extrapolation, IDIIS=  1040.
 Integral symmetry usage will be decided dynamically.
 IVT=      885537 IEndB=      885537 NGot=   536870912 MDV=   536288776
 LenX=   536288776 LenY=   536002016
 Requested convergence on RMS density matrix=1.00D-08 within 128 cycles.
 Requested convergence on MAX density matrix=1.00D-06.
 Requested convergence on             energy=1.00D-06.
 No special actions if energy rises.
 Fock matrices will be formed incrementally for  20 cycles.
 Integral accuracy reduced to 1.0D-05 until final iterations.

 Cycle   1  Pass 0  IDiag  1:
 FoFJK:  IHMeth= 1 ICntrl=       0 DoSepK=T KAlg= 0 I1Cent=   0 FoldK=F
 IRaf=         1 NMat=   1 IRICut=       1 DoRegI=T DoRafI=F ISym2E= 0.
 FoFCou: FMM=F IPFlag=           0 FMFlag=      100000 FMFlg1=           0
         NFxFlg=           0 DoJE=T BraDBF=F KetDBF=F FulRan=T
         wScrn=  0.000000 ICntrl=     500 IOpCl=  0 I1Cent=           0 NGrid=           0
         NMat0=    1 NMatS0=      1 NMatT0=    0 NMatD0=    1 NMtDS0=    0 NMtDT0=    0
 Symmetry not used in FoFCou.
 E= -1631.92376607897    
 DIIS: error= 4.19D-02 at cycle   1 NSaved=   1.
 NSaved= 1 IEnMin= 1 EnMin= -1631.92376607897     IErMin= 1 ErrMin= 4.19D-02
 ErrMax= 4.19D-02  0.00D+00 EMaxC= 1.00D-01 BMatC= 1.38D+00 BMatP= 1.38D+00
 IDIUse=3 WtCom= 5.81D-01 WtEn= 4.19D-01
 Coeff-Com:  0.100D+01
 Coeff-En:   0.100D+01
 Coeff:      0.100D+01
 Gap=     0.374 Goal=   None    Shift=    0.000
 GapD=    0.374 DampG=1.000 DampE=0.500 DampFc=0.5000 IDamp=-1.
 Damping current iteration by 5.00D-01
 RMSDP=5.64D-03 MaxDP=4.50D-01              OVMax= 2.23D-01

 Cycle   2  Pass 0  IDiag  1:
 RMSU=  2.59D-03    CP:  9.38D-01
 E= -1632.25144554145     Delta-E=       -0.327679462488 Rises=F Damp=T
 DIIS: error= 1.25D-02 at cycle   2 NSaved=   2.
 NSaved= 2 IEnMin= 2 EnMin= -1632.25144554145     IErMin= 2 ErrMin= 1.25D-02
 ErrMax= 1.25D-02  0.00D+00 EMaxC= 1.00D-01 BMatC= 1.55D-01 BMatP= 1.38D+00
 IDIUse=3 WtCom= 8.75D-01 WtEn= 1.25D-01
 Coeff-Com: -0.755D-01 0.108D+01
 Coeff-En:   0.250D-01 0.975D+00
 Coeff:     -0.629D-01 0.106D+01
 Gap=     0.277 Goal=   None    Shift=    0.000
 RMSDP=1.95D-03 MaxDP=1.16D-01 DE=-3.28D-01 OVMax= 2.11D-01

 Cycle   3  Pass 0  IDiag  1:
 RMSU=  1.61D-03    CP:  9.04D-01  1.35D+00
 E= -1632.58044836935     Delta-E=       -0.329002827900 Rises=F Damp=F
 DIIS: error= 9.41D-03 at cycle   3 NSaved=   3.
 NSaved= 3 IEnMin= 3 EnMin= -1632.58044836935     IErMin= 3 ErrMin= 9.41D-03
 ErrMax= 9.41D-03  0.00D+00 EMaxC= 1.00D-01 BMatC= 7.22D-02 BMatP= 1.55D-01
 IDIUse=3 WtCom= 9.06D-01 WtEn= 9.41D-02
 Coeff-Com: -0.137D+00 0.459D+00 0.678D+00
 Coeff-En:   0.000D+00 0.000D+00 0.100D+01
 Coeff:     -0.124D+00 0.416D+00 0.708D+00
 Gap=     0.285 Goal=   None    Shift=    0.000
 RMSDP=1.00D-03 MaxDP=4.59D-02 DE=-3.29D-01 OVMax= 9.17D-02

 Cycle   4  Pass 0  IDiag  1:
 RMSU=  6.21D-04    CP:  8.94D-01  1.51D+00  5.99D-01
 E= -1632.63487772979     Delta-E=       -0.054429360435 Rises=F Damp=F
 DIIS: error= 3.15D-03 at cycle   4 NSaved=   4.
 NSaved= 4 IEnMin= 4 EnMin= -1632.63487772979     IErMin= 4 ErrMin= 3.15D-03
 ErrMax= 3.15D-03  0.00D+00 EMaxC= 1.00D-01 BMatC= 1.16D-02 BMatP= 7.22D-02
 IDIUse=3 WtCom= 9.68D-01 WtEn= 3.15D-02
 Coeff-Com: -0.364D-01 0.742D-01 0.340D+00 0.622D+00
 Coeff-En:   0.000D+00 0.000D+00 0.125D+00 0.875D+00
 Coeff:     -0.352D-01 0.718D-01 0.333D+00 0.630D+00
 Gap=     0.268 Goal=   None    Shift=    0.000
 RMSDP=3.20D-04 MaxDP=1.27D-02 DE=-5.44D-02 OVMax= 3.19D-02

 Cycle   5  Pass 0  IDiag  1:
 RMSU=  1.28D-04    CP:  8.93D-01  1.50D+00  7.58D-01  7.74D-01
 E= -1632.64556335947     Delta-E=       -0.010685629683 Rises=F Damp=F
 DIIS: error= 4.51D-04 at cycle   5 NSaved=   5.
 NSaved= 5 IEnMin= 5 EnMin= -1632.64556335947     IErMin= 5 ErrMin= 4.51D-04
 ErrMax= 4.51D-04  0.00D+00 EMaxC= 1.00D-01 BMatC= 4.21D-04 BMatP= 1.16D-02
 IDIUse=3 WtCom= 9.95D-01 WtEn= 4.51D-03
 Coeff-Com: -0.940D-02 0.118D-01 0.130D+00 0.298D+00 0.570D+00
 Coeff-En:   0.000D+00 0.000D+00 0.000D+00 0.000D+00 0.100D+01
 Coeff:     -0.936D-02 0.118D-01 0.129D+00 0.297D+00 0.572D+00
 Gap=     0.266 Goal=   None    Shift=    0.000
 RMSDP=5.98D-05 MaxDP=2.88D-03 DE=-1.07D-02 OVMax= 5.12D-03

 Cycle   6  Pass 0  IDiag  1:
 RMSU=  5.32D-05    CP:  8.93D-01  1.51D+00  7.59D-01  7.78D-01  8.11D-01
 E= -1632.64595499737     Delta-E=       -0.000391637897 Rises=F Damp=F
 DIIS: error= 1.23D-04 at cycle   6 NSaved=   6.
 NSaved= 6 IEnMin= 6 EnMin= -1632.64595499737     IErMin= 6 ErrMin= 1.23D-04
 ErrMax= 1.23D-04  0.00D+00 EMaxC= 1.00D-01 BMatC= 2.14D-05 BMatP= 4.21D-04
 IDIUse=3 WtCom= 9.99D-01 WtEn= 1.23D-03
 Coeff-Com:  0.419D-02-0.990D-02-0.217D-01-0.368D-01 0.114D+00 0.950D+00
 Coeff-En:   0.000D+00 0.000D+00 0.000D+00 0.000D+00 0.000D+00 0.100D+01
 Coeff:      0.418D-02-0.989D-02-0.217D-01-0.367D-01 0.114D+00 0.950D+00
 Gap=     0.267 Goal=   None    Shift=    0.000
 RMSDP=2.81D-05 MaxDP=1.50D-03 DE=-3.92D-04 OVMax= 2.32D-03

 Cycle   7  Pass 0  IDiag  1:
 RMSU=  1.52D-05    CP:  8.92D-01  1.51D+00  7.65D-01  8.00D-01  9.26D-01
                    CP:  1.00D+00
 E= -1632.64599167058     Delta-E=       -0.000036673214 Rises=F Damp=F
 DIIS: error= 4.66D-05 at cycle   7 NSaved=   7.
 NSaved= 7 IEnMin= 7 EnMin= -1632.64599167058     IErMin= 7 ErrMin= 4.66D-05
 ErrMax= 4.66D-05  0.00D+00 EMaxC= 1.00D-01 BMatC= 2.83D-06 BMatP= 2.14D-05
 IDIUse=1 WtCom= 1.00D+00 WtEn= 0.00D+00
 Coeff-Com:  0.236D-02-0.448D-02-0.177D-01-0.378D-01-0.324D-02 0.337D+00
 Coeff-Com:  0.723D+00
 Coeff:      0.236D-02-0.448D-02-0.177D-01-0.378D-01-0.324D-02 0.337D+00
 Coeff:      0.723D+00
 Gap=     0.267 Goal=   None    Shift=    0.000
 RMSDP=7.68D-06 MaxDP=3.30D-04 DE=-3.67D-05 OVMax= 6.62D-04

 Initial convergence to 1.0D-05 achieved.  Increase integral accuracy.
 Cycle   8  Pass 1  IDiag  1:
 E= -1632.64526536824     Delta-E=        0.000726302341 Rises=F Damp=F
 DIIS: error= 1.75D-04 at cycle   1 NSaved=   1.
 NSaved= 1 IEnMin= 1 EnMin= -1632.64526536824     IErMin= 1 ErrMin= 1.75D-04
 ErrMax= 1.75D-04  0.00D+00 EMaxC= 1.00D-01 BMatC= 1.56D-05 BMatP= 1.56D-05
 IDIUse=3 WtCom= 9.98D-01 WtEn= 1.75D-03
 Coeff-Com:  0.100D+01
 Coeff-En:   0.100D+01
 Coeff:      0.100D+01
 Gap=     0.267 Goal=   None    Shift=    0.000
 RMSDP=7.68D-06 MaxDP=3.30D-04 DE= 7.26D-04 OVMax= 4.43D-04

 Cycle   9  Pass 1  IDiag  1:
 RMSU=  1.34D-04    CP:  1.00D+00
 E= -1632.64528029964     Delta-E=       -0.000014931395 Rises=F Damp=F
 DIIS: error= 3.93D-05 at cycle   2 NSaved=   2.
 NSaved= 2 IEnMin= 2 EnMin= -1632.64528029964     IErMin= 2 ErrMin= 3.93D-05
 ErrMax= 3.93D-05  0.00D+00 EMaxC= 1.00D-01 BMatC= 7.00D-07 BMatP= 1.56D-05
 IDIUse=1 WtCom= 1.00D+00 WtEn= 0.00D+00
 Coeff-Com:  0.827D-02 0.992D+00
 Coeff:      0.827D-02 0.992D+00
 Gap=     0.267 Goal=   None    Shift=    0.000
 RMSDP=8.83D-06 MaxDP=2.26D-04 DE=-1.49D-05 OVMax= 2.39D-04

 Cycle  10  Pass 1  IDiag  1:
 RMSU=  4.64D-06    CP:  1.00D+00  1.06D+00
 E= -1632.64528031285     Delta-E=       -0.000000013208 Rises=F Damp=F
 DIIS: error= 4.21D-05 at cycle   3 NSaved=   3.
 NSaved= 3 IEnMin= 3 EnMin= -1632.64528031285     IErMin= 2 ErrMin= 3.93D-05
 ErrMax= 4.21D-05  0.00D+00 EMaxC= 1.00D-01 BMatC= 9.46D-07 BMatP= 7.00D-07
 IDIUse=1 WtCom= 1.00D+00 WtEn= 0.00D+00
 Coeff-Com: -0.406D-01 0.561D+00 0.480D+00
 Coeff:     -0.406D-01 0.561D+00 0.480D+00
 Gap=     0.267 Goal=   None    Shift=    0.000
 RMSDP=2.35D-06 MaxDP=1.21D-04 DE=-1.32D-08 OVMax= 1.58D-04

 Cycle  11  Pass 1  IDiag  1:
 RMSU=  1.63D-06    CP:  1.00D+00  1.06D+00  6.74D-01
 E= -1632.64528105563     Delta-E=       -0.000000742783 Rises=F Damp=F
 DIIS: error= 3.48D-06 at cycle   4 NSaved=   4.
 NSaved= 4 IEnMin= 4 EnMin= -1632.64528105563     IErMin= 4 ErrMin= 3.48D-06
 ErrMax= 3.48D-06  0.00D+00 EMaxC= 1.00D-01 BMatC= 9.46D-09 BMatP= 7.00D-07
 IDIUse=1 WtCom= 1.00D+00 WtEn= 0.00D+00
 Coeff-Com: -0.864D-02 0.670D-01 0.914D-01 0.850D+00
 Coeff:     -0.864D-02 0.670D-01 0.914D-01 0.850D+00
 Gap=     0.267 Goal=   None    Shift=    0.000
 RMSDP=4.94D-07 MaxDP=1.86D-05 DE=-7.43D-07 OVMax= 4.50D-05

 Cycle  12  Pass 1  IDiag  1:
 RMSU=  4.10D-07    CP:  1.00D+00  1.06D+00  7.28D-01  1.06D+00
 E= -1632.64528106976     Delta-E=       -0.000000014134 Rises=F Damp=F
 DIIS: error= 2.25D-06 at cycle   5 NSaved=   5.
 NSaved= 5 IEnMin= 5 EnMin= -1632.64528106976     IErMin= 5 ErrMin= 2.25D-06
 ErrMax= 2.25D-06  0.00D+00 EMaxC= 1.00D-01 BMatC= 5.15D-09 BMatP= 9.46D-09
 IDIUse=1 WtCom= 1.00D+00 WtEn= 0.00D+00
 Coeff-Com:  0.305D-02-0.689D-01-0.437D-01 0.447D+00 0.663D+00
 Coeff:      0.305D-02-0.689D-01-0.437D-01 0.447D+00 0.663D+00
 Gap=     0.267 Goal=   None    Shift=    0.000
 RMSDP=2.56D-07 MaxDP=8.69D-06 DE=-1.41D-08 OVMax= 2.59D-05

 Cycle  13  Pass 1  IDiag  1:
 RMSU=  2.00D-07    CP:  1.00D+00  1.06D+00  7.37D-01  1.15D+00  8.73D-01
 E= -1632.64528107680     Delta-E=       -0.000000007038 Rises=F Damp=F
 DIIS: error= 6.86D-07 at cycle   6 NSaved=   6.
 NSaved= 6 IEnMin= 6 EnMin= -1632.64528107680     IErMin= 6 ErrMin= 6.86D-07
 ErrMax= 6.86D-07  0.00D+00 EMaxC= 1.00D-01 BMatC= 3.23D-10 BMatP= 5.15D-09
 IDIUse=1 WtCom= 1.00D+00 WtEn= 0.00D+00
 Coeff-Com:  0.208D-02-0.307D-01-0.260D-01 0.395D-01 0.201D+00 0.814D+00
 Coeff:      0.208D-02-0.307D-01-0.260D-01 0.395D-01 0.201D+00 0.814D+00
 Gap=     0.267 Goal=   None    Shift=    0.000
 RMSDP=9.72D-08 MaxDP=3.13D-06 DE=-7.04D-09 OVMax= 1.27D-05

 Cycle  14  Pass 1  IDiag  1:
 RMSU=  6.64D-08    CP:  1.00D+00  1.06D+00  7.42D-01  1.17D+00  9.98D-01
                    CP:  1.13D+00
 E= -1632.64528107750     Delta-E=       -0.000000000700 Rises=F Damp=F
 DIIS: error= 2.58D-07 at cycle   7 NSaved=   7.
 NSaved= 7 IEnMin= 7 EnMin= -1632.64528107750     IErMin= 7 ErrMin= 2.58D-07
 ErrMax= 2.58D-07  0.00D+00 EMaxC= 1.00D-01 BMatC= 6.96D-11 BMatP= 3.23D-10
 IDIUse=1 WtCom= 1.00D+00 WtEn= 0.00D+00
 Coeff-Com:  0.187D-03 0.158D-02-0.123D-02-0.661D-01-0.574D-01 0.285D+00
 Coeff-Com:  0.839D+00
 Coeff:      0.187D-03 0.158D-02-0.123D-02-0.661D-01-0.574D-01 0.285D+00
 Coeff:      0.839D+00
 Gap=     0.267 Goal=   None    Shift=    0.000
 RMSDP=5.01D-08 MaxDP=1.88D-06 DE=-7.00D-10 OVMax= 6.11D-06

 Cycle  15  Pass 1  IDiag  1:
 RMSU=  2.79D-08    CP:  1.00D+00  1.06D+00  7.44D-01  1.17D+00  1.03D+00
                    CP:  1.31D+00  1.05D+00
 E= -1632.64528107776     Delta-E=       -0.000000000258 Rises=F Damp=F
 DIIS: error= 1.39D-07 at cycle   8 NSaved=   8.
 NSaved= 8 IEnMin= 8 EnMin= -1632.64528107776     IErMin= 8 ErrMin= 1.39D-07
 ErrMax= 1.39D-07  0.00D+00 EMaxC= 1.00D-01 BMatC= 8.89D-12 BMatP= 6.96D-11
 IDIUse=1 WtCom= 1.00D+00 WtEn= 0.00D+00
 Coeff-Com: -0.249D-03 0.494D-02 0.363D-02-0.236D-01-0.485D-01-0.375D-01
 Coeff-Com:  0.250D+00 0.851D+00
 Coeff:     -0.249D-03 0.494D-02 0.363D-02-0.236D-01-0.485D-01-0.375D-01
 Coeff:      0.250D+00 0.851D+00
 Gap=     0.267 Goal=   None    Shift=    0.000
 RMSDP=1.76D-08 MaxDP=5.63D-07 DE=-2.58D-10 OVMax= 2.76D-06

 Cycle  16  Pass 1  IDiag  1:
 RMSU=  1.05D-08    CP:  1.00D+00  1.06D+00  7.44D-01  1.18D+00  1.04D+00
                    CP:  1.35D+00  1.20D+00  1.14D+00
 E= -1632.64528107766     Delta-E=        0.000000000103 Rises=F Damp=F
 DIIS: error= 4.00D-08 at cycle   9 NSaved=   9.
 NSaved= 9 IEnMin= 8 EnMin= -1632.64528107776     IErMin= 9 ErrMin= 4.00D-08
 ErrMax= 4.00D-08  0.00D+00 EMaxC= 1.00D-01 BMatC= 2.17D-12 BMatP= 8.89D-12
 IDIUse=1 WtCom= 1.00D+00 WtEn= 0.00D+00
 Coeff-Com: -0.132D-03 0.186D-02 0.184D-02 0.443D-03-0.124D-01-0.620D-01
 Coeff-Com: -0.331D-01 0.349D+00 0.754D+00
 Coeff:     -0.132D-03 0.186D-02 0.184D-02 0.443D-03-0.124D-01-0.620D-01
 Coeff:     -0.331D-01 0.349D+00 0.754D+00
 Gap=     0.267 Goal=   None    Shift=    0.000
 RMSDP=7.67D-09 MaxDP=2.59D-07 DE= 1.03D-10 OVMax= 1.05D-06

 SCF Done:  E(RwB97XD) =  -1632.64528108     A.U. after   16 cycles
            NFock= 16  Conv=0.77D-08     -V/T= 2.0091
 KE= 1.617844357150D+03 PE=-1.040012094770D+04 EE= 3.861498901295D+03
 Leave Link  502 at Wed Aug 28 19:32:12 2019, MaxMem=   536870912 cpu:      3560.2
 (Enter /pbs_home/pkowalski/g09d01/g09/l601.exe)
 Copying SCF densities to generalized density rwf, IOpCl= 0 IROHF=0.

 **********************************************************************

            Population analysis using the SCF density.

 **********************************************************************

 Orbital symmetries:
       Occupied  (A) (A) (A) (A) (A) (A) (A) (A) (A) (A) (A) (A)
                 (A) (A) (A) (A) (A) (A) (A) (A) (A) (A) (A) (A)
                 (A) (A) (A) (A) (A) (A) (A) (A) (A) (A) (A) (A)
                 (A) (A) (A) (A) (A) (A) (A) (A) (A) (A) (A) (A)
                 (A) (A) (A) (A) (A) (A) (A) (A) (A) (A) (A) (A)
                 (A) (A) (A) (A) (A) (A) (A) (A) (A) (A) (A) (A)
                 (A) (A) (A) (A) (A) (A) (A) (A) (A) (A) (A) (A)
                 (A) (A) (A) (A) (A) (A) (A) (A) (A) (A) (A) (A)
                 (A) (A) (A) (A) (A) (A) (A) (A) (A) (A) (A) (A)
                 (A) (A) (A)
       Virtual   (A) (A) (A) (A) (A) (A) (A) (A) (A) (A) (A) (A)
                 (A) (A) (A) (A) (A) (A) (A) (A) (A) (A) (A) (A)
                 (A) (A) (A) (A) (A) (A) (A) (A) (A) (A) (A) (A)
                 (A) (A) (A) (A) (A) (A) (A) (A) (A) (A) (A) (A)
                 (A) (A) (A) (A) (A) (A) (A) (A) (A) (A) (A) (A)
                 (A) (A) (A) (A) (A) (A) (A) (A) (A) (A) (A) (A)
                 (A) (A) (A) (A) (A) (A) (A) (A) (A) (A) (A) (A)
                 (A) (A) (A) (A) (A) (A) (A) (A) (A) (A) (A) (A)
                 (A) (A) (A) (A) (A) (A) (A) (A) (A) (A) (A) (A)
                 (A) (A) (A) (A) (A) (A) (A) (A) (A) (A) (A) (A)
                 (A) (A) (A) (A) (A) (A) (A) (A) (A) (A) (A) (A)
                 (A) (A) (A) (A) (A) (A) (A) (A) (A) (A) (A) (A)
                 (A) (A) (A) (A) (A) (A) (A) (A) (A) (A) (A) (A)
                 (A) (A) (A) (A) (A) (A) (A) (A) (A) (A) (A) (A)
                 (A) (A) (A) (A) (A) (A) (A) (A) (A) (A) (A) (A)
                 (A) (A) (A) (A) (A) (A) (A) (A) (A) (A) (A) (A)
                 (A) (A) (A) (A) (A) (A) (A) (A) (A) (A) (A) (A)
                 (A) (A) (A) (A) (A) (A) (A) (A) (A) (A) (A) (A)
                 (A) (A) (A) (A) (A) (A) (A) (A) (A) (A) (A) (A)
                 (A) (A) (A) (A) (A) (A) (A) (A) (A) (A) (A) (A)
                 (A) (A) (A) (A) (A) (A) (A) (A) (A) (A) (A) (A)
                 (A) (A) (A) (A) (A) (A) (A) (A) (A) (A) (A) (A)
                 (A) (A) (A) (A) (A) (A) (A) (A) (A) (A) (A) (A)
                 (A) (A) (A) (A) (A) (A) (A) (A) (A) (A) (A) (A)
                 (A) (A) (A) (A) (A) (A) (A) (A) (A) (A) (A) (A)
                 (A) (A) (A) (A) (A) (A) (A) (A) (A) (A) (A) (A)
                 (A) (A) (A) (A) (A) (A) (A) (A) (A) (A) (A) (A)
                 (A) (A) (A) (A) (A) (A) (A) (A) (A) (A) (A) (A)
                 (A) (A) (A) (A) (A) (A) (A) (A) (A) (A) (A) (A)
                 (A) (A) (A) (A) (A) (A) (A) (A) (A) (A) (A) (A)
                 (A) (A) (A) (A) (A) (A) (A) (A) (A) (A) (A) (A)
                 (A) (A) (A) (A) (A) (A) (A) (A) (A) (A) (A) (A)
                 (A) (A) (A) (A) (A) (A) (A) (A) (A)
 The electronic state is 1-A.
 Alpha  occ. eigenvalues --  -24.85573 -24.85379 -24.85331 -24.85231 -24.85094
 Alpha  occ. eigenvalues --  -24.84643 -19.35211 -19.35107 -10.50008 -10.49832
 Alpha  occ. eigenvalues --  -10.49810 -10.40314 -10.40049 -10.36753 -10.36713
 Alpha  occ. eigenvalues --  -10.36475 -10.36181 -10.34294 -10.34000 -10.32864
 Alpha  occ. eigenvalues --  -10.32801 -10.32131 -10.32078 -10.31815 -10.31790
 Alpha  occ. eigenvalues --  -10.31418 -10.31402 -10.31315 -10.31265 -10.31081
 Alpha  occ. eigenvalues --  -10.31050  -1.37305  -1.35494  -1.34305  -1.30905
 Alpha  occ. eigenvalues --   -1.30072  -1.29589  -1.24089  -1.23951  -1.01365
 Alpha  occ. eigenvalues --   -0.96697  -0.96611  -0.92394  -0.91302  -0.87998
 Alpha  occ. eigenvalues --   -0.87870  -0.85928  -0.84728  -0.84252  -0.84002
 Alpha  occ. eigenvalues --   -0.80044  -0.79286  -0.75275  -0.74553  -0.73216
 Alpha  occ. eigenvalues --   -0.73147  -0.71781  -0.69182  -0.68927  -0.67944
 Alpha  occ. eigenvalues --   -0.67696  -0.67337  -0.66501  -0.65178  -0.64803
 Alpha  occ. eigenvalues --   -0.63155  -0.62115  -0.61799  -0.59694  -0.59453
 Alpha  occ. eigenvalues --   -0.59367  -0.58198  -0.57179  -0.57054  -0.56786
 Alpha  occ. eigenvalues --   -0.55502  -0.54838  -0.54710  -0.54058  -0.53964
 Alpha  occ. eigenvalues --   -0.53486  -0.53252  -0.53057  -0.52167  -0.52129
 Alpha  occ. eigenvalues --   -0.51744  -0.51561  -0.51409  -0.51355  -0.51111
 Alpha  occ. eigenvalues --   -0.50923  -0.50770  -0.50585  -0.49954  -0.48467
 Alpha  occ. eigenvalues --   -0.47804  -0.47529  -0.45758  -0.45660  -0.45394
 Alpha  occ. eigenvalues --   -0.45224  -0.44123  -0.43197  -0.42535  -0.42142
 Alpha  occ. eigenvalues --   -0.38715  -0.36215  -0.33098  -0.33000  -0.30914
 Alpha  occ. eigenvalues --   -0.28291
 Alpha virt. eigenvalues --   -0.01589   0.02487   0.03345   0.06386   0.06472
 Alpha virt. eigenvalues --    0.08788   0.10521   0.12067   0.12745   0.14061
 Alpha virt. eigenvalues --    0.14665   0.14886   0.16487   0.17630   0.18075
 Alpha virt. eigenvalues --    0.18746   0.19197   0.19619   0.19739   0.21136
 Alpha virt. eigenvalues --    0.21319   0.21983   0.22144   0.22991   0.23915
 Alpha virt. eigenvalues --    0.24179   0.24848   0.25179   0.25274   0.26101
 Alpha virt. eigenvalues --    0.26918   0.27424   0.28055   0.29274   0.29741
 Alpha virt. eigenvalues --    0.30540   0.31452   0.32480   0.32974   0.33581
 Alpha virt. eigenvalues --    0.33949   0.34311   0.36226   0.36550   0.36844
 Alpha virt. eigenvalues --    0.37609   0.38602   0.38917   0.39323   0.40133
 Alpha virt. eigenvalues --    0.40443   0.41108   0.41290   0.42853   0.43889
 Alpha virt. eigenvalues --    0.44587   0.45361   0.46425   0.47341   0.48135
 Alpha virt. eigenvalues --    0.49941   0.50214   0.50298   0.51368   0.51587
 Alpha virt. eigenvalues --    0.51754   0.53114   0.53371   0.53964   0.55151
 Alpha virt. eigenvalues --    0.55385   0.55776   0.56076   0.56227   0.56698
 Alpha virt. eigenvalues --    0.56736   0.57646   0.58310   0.58649   0.59870
 Alpha virt. eigenvalues --    0.60488   0.61596   0.62485   0.62862   0.62999
 Alpha virt. eigenvalues --    0.63202   0.63868   0.64117   0.64753   0.65585
 Alpha virt. eigenvalues --    0.65680   0.66514   0.66895   0.68274   0.68620
 Alpha virt. eigenvalues --    0.68980   0.70097   0.70330   0.71186   0.71441
 Alpha virt. eigenvalues --    0.72166   0.72400   0.73028   0.73574   0.73949
 Alpha virt. eigenvalues --    0.74385   0.74683   0.74931   0.75691   0.75757
 Alpha virt. eigenvalues --    0.76659   0.77312   0.77813   0.78599   0.78818
 Alpha virt. eigenvalues --    0.79987   0.80481   0.81237   0.81568   0.81771
 Alpha virt. eigenvalues --    0.82490   0.82538   0.83578   0.84004   0.84496
 Alpha virt. eigenvalues --    0.84993   0.85434   0.85927   0.86667   0.87948
 Alpha virt. eigenvalues --    0.88681   0.89302   0.90380   0.91371   0.92737
 Alpha virt. eigenvalues --    0.94290   0.94713   0.96297   0.96738   0.97893
 Alpha virt. eigenvalues --    0.98469   0.99421   1.01349   1.03484   1.04026
 Alpha virt. eigenvalues --    1.04948   1.06767   1.07284   1.10881   1.11901
 Alpha virt. eigenvalues --    1.12547   1.13398   1.15073   1.16393   1.17685
 Alpha virt. eigenvalues --    1.18310   1.19071   1.20038   1.20793   1.21777
 Alpha virt. eigenvalues --    1.22531   1.24014   1.25816   1.26962   1.27796
 Alpha virt. eigenvalues --    1.28805   1.29299   1.30306   1.31038   1.31775
 Alpha virt. eigenvalues --    1.32569   1.32778   1.33159   1.33545   1.34213
 Alpha virt. eigenvalues --    1.35063   1.35487   1.36686   1.37305   1.37368
 Alpha virt. eigenvalues --    1.38871   1.39679   1.41431   1.41854   1.42209
 Alpha virt. eigenvalues --    1.43245   1.44502   1.44749   1.46097   1.46482
 Alpha virt. eigenvalues --    1.47212   1.47654   1.49171   1.51769   1.51862
 Alpha virt. eigenvalues --    1.52827   1.53593   1.56145   1.56417   1.57000
 Alpha virt. eigenvalues --    1.58197   1.59108   1.59241   1.60296   1.62141
 Alpha virt. eigenvalues --    1.64562   1.64687   1.65924   1.66968   1.67773
 Alpha virt. eigenvalues --    1.68994   1.71061   1.72766   1.73792   1.75411
 Alpha virt. eigenvalues --    1.75699   1.76123   1.76288   1.76802   1.77545
 Alpha virt. eigenvalues --    1.78020   1.78265   1.79878   1.80117   1.80858
 Alpha virt. eigenvalues --    1.81103   1.81651   1.81902   1.83048   1.83510
 Alpha virt. eigenvalues --    1.84198   1.84288   1.84428   1.84598   1.85281
 Alpha virt. eigenvalues --    1.86249   1.86588   1.87208   1.87405   1.87654
 Alpha virt. eigenvalues --    1.88475   1.89308   1.89566   1.90665   1.92206
 Alpha virt. eigenvalues --    1.92314   1.93597   1.93959   1.94877   1.95855
 Alpha virt. eigenvalues --    1.96262   1.96770   2.00000   2.00603   2.01600
 Alpha virt. eigenvalues --    2.03217   2.03664   2.04140   2.04362   2.05967
 Alpha virt. eigenvalues --    2.06288   2.07458   2.07688   2.08799   2.09267
 Alpha virt. eigenvalues --    2.10887   2.11883   2.12875   2.13549   2.13865
 Alpha virt. eigenvalues --    2.14345   2.15110   2.16099   2.17299   2.18207
 Alpha virt. eigenvalues --    2.18645   2.20526   2.21698   2.22512   2.23157
 Alpha virt. eigenvalues --    2.23282   2.23989   2.24912   2.25291   2.25858
 Alpha virt. eigenvalues --    2.26910   2.27158   2.27776   2.28926   2.29301
 Alpha virt. eigenvalues --    2.30315   2.32022   2.32641   2.34636   2.35078
 Alpha virt. eigenvalues --    2.36011   2.36275   2.36637   2.36877   2.39107
 Alpha virt. eigenvalues --    2.40209   2.43102   2.44478   2.45347   2.46376
 Alpha virt. eigenvalues --    2.46504   2.47997   2.48541   2.50466   2.53213
 Alpha virt. eigenvalues --    2.54183   2.55572   2.58210   2.59015   2.59234
 Alpha virt. eigenvalues --    2.59752   2.60858   2.64888   2.65034   2.66995
 Alpha virt. eigenvalues --    2.67332   2.69139   2.70457   2.71565   2.73587
 Alpha virt. eigenvalues --    2.75173   2.76691   2.77728   2.78815   2.81371
 Alpha virt. eigenvalues --    2.83517   2.83836   2.86732   2.88049   2.90467
 Alpha virt. eigenvalues --    2.91613   2.91933   2.92950   2.94812   2.95545
 Alpha virt. eigenvalues --    3.01450   3.02298   3.02459   3.05240   3.05672
 Alpha virt. eigenvalues --    3.06422   3.06686   3.08040   3.09762   3.11027
 Alpha virt. eigenvalues --    3.12878   3.13510   3.13646   3.13743   3.14075
 Alpha virt. eigenvalues --    3.14101   3.14706   3.15668   3.17921   3.18511
 Alpha virt. eigenvalues --    3.19297   3.21084   3.22398   3.23660   3.24398
 Alpha virt. eigenvalues --    3.26383   3.26922   3.28438   3.28775   3.29734
 Alpha virt. eigenvalues --    3.32827   3.33796   3.34558   3.38338   3.42530
 Alpha virt. eigenvalues --    3.43141   3.43474   3.46942   3.47553   3.48254
 Alpha virt. eigenvalues --    3.52457   3.59407   3.59987   3.60543   3.61029
 Alpha virt. eigenvalues --    3.73684   3.78231   3.79965   3.82627   3.82713
 Alpha virt. eigenvalues --    3.91193   3.94287   3.94500
          Condensed to atoms (all electrons):
               1          2          3          4          5          6
     1  C    5.448409   0.290467  -0.030483  -0.080805   0.468512   0.016887
     2  C    0.290467   5.350825   0.236247  -0.083797  -0.015697   0.030313
     3  C   -0.030483   0.236247   5.118313   0.378941  -0.161086   0.320728
     4  O   -0.080805  -0.083797   0.378941   7.704943   0.369893  -0.045812
     5  C    0.468512  -0.015697  -0.161086   0.369893   5.039138   0.002419
     6  C    0.016887   0.030313   0.320728  -0.045812   0.002419   5.074025
     7  C    0.190485  -0.051797   0.025529   0.004312  -0.086060  -0.000268
     8  C   -0.008372  -0.021290   0.000427  -0.000040   0.005452  -0.000013
     9  C   -0.077892   0.005344  -0.000036   0.000063  -0.021402   0.000007
    10  C    0.005485   0.001428  -0.000002   0.000000  -0.000687  -0.000001
    11  C    0.012235  -0.000583   0.000008   0.000000   0.000117   0.000000
    12  F   -0.007298  -0.001929  -0.000011   0.000000  -0.000048   0.000000
    13  F    0.002327  -0.007311  -0.000168   0.000000  -0.000460   0.000003
    14  F   -0.001657  -0.000015   0.000000   0.000000   0.000000   0.000000
    15  F   -0.000105   0.000002   0.000000   0.000000   0.000000   0.000000
    16  F   -0.000057   0.000000   0.000000   0.000000  -0.000002   0.000000
    17  F   -0.000363   0.000001   0.000000   0.000000   0.000000   0.000000
    18  C    0.000678  -0.000508   0.000168  -0.000165  -0.008442  -0.000001
    19  C   -0.005348   0.000823   0.000003   0.000008   0.006248   0.000001
    20  C    0.001449  -0.000249  -0.000429  -0.000429  -0.000187   0.000048
    21  H    0.000300  -0.000058  -0.000007   0.000000   0.000309   0.000000
    22  H   -0.000703   0.000156   0.000272   0.001214   0.002995  -0.000022
    23  H   -0.002655  -0.001871   0.000397   0.000156  -0.006714  -0.000119
    24  C   -0.055953   0.011143   0.002356  -0.036998   0.429248  -0.000309
    25  H    0.002970  -0.000558   0.000203   0.000730  -0.009610   0.000014
    26  H   -0.016500   0.000273  -0.000034   0.002329   0.006673   0.000010
    27  H    0.003985  -0.000367   0.000371  -0.000373  -0.015612  -0.000006
    28  C    0.001036  -0.133366   0.092640   0.002947  -0.000067   0.327752
    29  C    0.001012   0.000007  -0.000002   0.000000  -0.000346   0.000000
    30  C    0.000006  -0.000002   0.000000  -0.000001   0.000167   0.000000
    31  O    0.000035   0.000000   0.000000   0.000000  -0.000286   0.000000
    32  C    0.000002   0.000000   0.000000   0.000000  -0.000003   0.000000
    33  C    0.012809   0.074386  -0.136021  -0.000027  -0.000545   0.069003
    34  C   -0.090142   0.310135   0.024163   0.005001   0.018938  -0.109370
    35  H   -0.016011  -0.065284   0.012806  -0.000083   0.000074  -0.002088
    36  H    0.000001  -0.001928   0.014191  -0.000049   0.000007  -0.064453
    37  H   -0.000317   0.014506  -0.001488   0.000004   0.000012   0.012334
    38  H   -0.000491   0.018769  -0.071366  -0.001503  -0.000191   0.450425
    39  C    0.000073   0.000001   0.000000   0.000000  -0.000052   0.000000
    40  C    0.000000   0.000000   0.000000   0.000000   0.000000   0.000000
    41  C    0.000000   0.000000   0.000000   0.000000   0.000000   0.000000
    42  H    0.000000   0.000000   0.000000   0.000000   0.000000   0.000000
    43  H    0.000000   0.000000   0.000000   0.000000   0.000000   0.000000
    44  H    0.000000   0.000000   0.000000   0.000000   0.000000   0.000000
    45  H    0.000000   0.000000   0.000000   0.000000  -0.000001   0.000000
               7          8          9         10         11         12
     1  C    0.190485  -0.008372  -0.077892   0.005485   0.012235  -0.007298
     2  C   -0.051797  -0.021290   0.005344   0.001428  -0.000583  -0.001929
     3  C    0.025529   0.000427  -0.000036  -0.000002   0.000008  -0.000011
     4  O    0.004312  -0.000040   0.000063   0.000000   0.000000   0.000000
     5  C   -0.086060   0.005452  -0.021402  -0.000687   0.000117  -0.000048
     6  C   -0.000268  -0.000013   0.000007  -0.000001   0.000000   0.000000
     7  C    5.919696  -0.152011   0.332673   0.020048   0.080127  -0.032556
     8  C   -0.152011   5.192775   0.086699   0.034870  -0.145093   0.282758
     9  C    0.332673   0.086699   5.931658  -0.017193  -0.097769  -0.006434
    10  C    0.020048   0.034870  -0.017193   4.934740   0.065485  -0.025140
    11  C    0.080127  -0.145093  -0.097769   0.065485   5.089658   0.009503
    12  F   -0.032556   0.282758  -0.006434  -0.025140   0.009503   9.010405
    13  F   -0.048381   0.329927   0.002869  -0.029003   0.005418  -0.029221
    14  F    0.007422  -0.042343   0.002403   0.321659  -0.040738   0.000248
    15  F    0.004598  -0.040688   0.004845   0.344503  -0.038031  -0.000235
    16  F    0.002363   0.005686  -0.036188  -0.030707   0.321739  -0.000003
    17  F   -0.014232   0.010964  -0.030466  -0.029471   0.309745  -0.000465
    18  C   -0.013609   0.000470  -0.084330  -0.000028   0.002880   0.000037
    19  C   -0.073601   0.008073   0.174640   0.014084  -0.031931  -0.000524
    20  C   -0.004362  -0.000889  -0.010119   0.000075  -0.000561  -0.000176
    21  H    0.000288   0.000058  -0.000454  -0.000006   0.000043  -0.000001
    22  H   -0.001416  -0.000077   0.001736   0.000005  -0.000008   0.000002
    23  H    0.000728   0.000292   0.007446  -0.000026   0.000326   0.001323
    24  C   -0.009757  -0.000381  -0.003368  -0.000005   0.000101  -0.000002
    25  H    0.001615   0.000014  -0.001193  -0.000004  -0.000027   0.000000
    26  H    0.004966  -0.000166   0.002323   0.000189  -0.000611   0.000002
    27  H   -0.000328   0.000015   0.000340   0.000004   0.000007   0.000000
    28  C   -0.000063   0.000029  -0.000002   0.000000   0.000000  -0.000001
    29  C    0.009524  -0.000008  -0.071270  -0.000790  -0.008154  -0.000005
    30  C   -0.000032  -0.000005   0.027192  -0.000001   0.000239   0.000000
    31  O    0.000035   0.000000   0.004446   0.000000   0.000027   0.000000
    32  C   -0.000002   0.000000  -0.000426   0.000000  -0.000003   0.000000
    33  C   -0.000049  -0.000430   0.000021  -0.000001   0.000000   0.000308
    34  C   -0.030129   0.006669  -0.000189   0.000329  -0.000067  -0.002718
    35  H   -0.001807   0.005718  -0.000237   0.001135  -0.000259   0.015254
    36  H    0.000000   0.000000   0.000000   0.000000   0.000000   0.000000
    37  H    0.000011  -0.000012   0.000000   0.000000   0.000000  -0.000010
    38  H    0.000004   0.000000   0.000000   0.000000   0.000000   0.000000
    39  C   -0.000185  -0.000026  -0.020682   0.000209   0.000154   0.000000
    40  C    0.000010   0.000000  -0.000315   0.000000   0.000083   0.000000
    41  C   -0.000001   0.000000   0.000006   0.000000  -0.000013   0.000000
    42  H    0.000000   0.000000  -0.000006   0.000000   0.000003   0.000000
    43  H    0.000000   0.000000   0.000000   0.000000   0.000000   0.000000
    44  H    0.000000   0.000000   0.000004   0.000000   0.000000   0.000000
    45  H   -0.000003   0.000038   0.005747   0.000056  -0.001795   0.000000
              13         14         15         16         17         18
     1  C    0.002327  -0.001657  -0.000105  -0.000057  -0.000363   0.000678
     2  C   -0.007311  -0.000015   0.000002   0.000000   0.000001  -0.000508
     3  C   -0.000168   0.000000   0.000000   0.000000   0.000000   0.000168
     4  O    0.000000   0.000000   0.000000   0.000000   0.000000  -0.000165
     5  C   -0.000460   0.000000   0.000000  -0.000002   0.000000  -0.008442
     6  C    0.000003   0.000000   0.000000   0.000000   0.000000  -0.000001
     7  C   -0.048381   0.007422   0.004598   0.002363  -0.014232  -0.013609
     8  C    0.329927  -0.042343  -0.040688   0.005686   0.010964   0.000470
     9  C    0.002869   0.002403   0.004845  -0.036188  -0.030466  -0.084330
    10  C   -0.029003   0.321659   0.344503  -0.030707  -0.029471  -0.000028
    11  C    0.005418  -0.040738  -0.038031   0.321739   0.309745   0.002880
    12  F   -0.029221   0.000248  -0.000235  -0.000003  -0.000465   0.000037
    13  F    8.978884  -0.001200   0.000040  -0.000001  -0.000002   0.000001
    14  F   -0.001200   8.999300  -0.032456  -0.001054   0.000239  -0.000007
    15  F    0.000040  -0.032456   8.961782   0.000051  -0.000103   0.000000
    16  F   -0.000001  -0.001054   0.000051   8.973543  -0.031638  -0.000019
    17  F   -0.000002   0.000239  -0.000103  -0.031638   8.996367  -0.000389
    18  C    0.000001  -0.000007   0.000000  -0.000019  -0.000389   5.011214
    19  C   -0.000091  -0.001175  -0.000087  -0.011804   0.001603   0.476339
    20  C   -0.000002   0.000000   0.000000  -0.000002  -0.000149   0.431523
    21  H    0.000000   0.000000   0.000000   0.000000   0.000006  -0.014889
    22  H    0.000000   0.000000   0.000000   0.000000   0.000001  -0.010940
    23  H    0.000027  -0.000001   0.000000   0.000002   0.000222   0.009160
    24  C   -0.000009  -0.000020   0.000000   0.000003  -0.000001  -0.000254
    25  H    0.000000   0.000000   0.000000   0.000000   0.000000   0.002972
    26  H   -0.000006   0.000027   0.000000  -0.000016   0.000004  -0.007030
    27  H    0.000000   0.000000   0.000000   0.000000   0.000000   0.000334
    28  C    0.000001   0.000000   0.000000   0.000000   0.000000   0.000000
    29  C    0.000000   0.000066   0.000001   0.000059  -0.001951  -0.004995
    30  C    0.000000   0.000000   0.000000   0.000090   0.000003  -0.161106
    31  O    0.000000   0.000000   0.000000   0.000000   0.000000   0.368796
    32  C    0.000000   0.000000   0.000000  -0.000005   0.000001   0.002390
    33  C   -0.000089   0.000000   0.000000   0.000000   0.000000   0.000000
    34  C    0.004529  -0.000005  -0.000001   0.000000  -0.000001  -0.000023
    35  H    0.001678  -0.000009  -0.000014   0.000000   0.000002  -0.000005
    36  H    0.000000   0.000000   0.000000   0.000000   0.000000   0.000000
    37  H   -0.000006   0.000000   0.000000   0.000000   0.000000   0.000000
    38  H    0.000000   0.000000   0.000000   0.000000   0.000000   0.000000
    39  C    0.000000  -0.000075   0.000000  -0.001198  -0.000034   0.017770
    40  C    0.000000   0.000000   0.000000   0.000266   0.000002  -0.000560
    41  C    0.000000   0.000000   0.000000   0.000000   0.000000  -0.000093
    42  H    0.000000   0.000000   0.000000  -0.000010   0.000000   0.000015
    43  H    0.000000   0.000000   0.000000   0.000000   0.000000   0.000007
    44  H    0.000000   0.000000   0.000000   0.000000   0.000000  -0.000160
    45  H    0.000000   0.000256   0.000002   0.013461   0.000146  -0.000370
              19         20         21         22         23         24
     1  C   -0.005348   0.001449   0.000300  -0.000703  -0.002655  -0.055953
     2  C    0.000823  -0.000249  -0.000058   0.000156  -0.001871   0.011143
     3  C    0.000003  -0.000429  -0.000007   0.000272   0.000397   0.002356
     4  O    0.000008  -0.000429   0.000000   0.001214   0.000156  -0.036998
     5  C    0.006248  -0.000187   0.000309   0.002995  -0.006714   0.429248
     6  C    0.000001   0.000048   0.000000  -0.000022  -0.000119  -0.000309
     7  C   -0.073601  -0.004362   0.000288  -0.001416   0.000728  -0.009757
     8  C    0.008073  -0.000889   0.000058  -0.000077   0.000292  -0.000381
     9  C    0.174640  -0.010119  -0.000454   0.001736   0.007446  -0.003368
    10  C    0.014084   0.000075  -0.000006   0.000005  -0.000026  -0.000005
    11  C   -0.031931  -0.000561   0.000043  -0.000008   0.000326   0.000101
    12  F   -0.000524  -0.000176  -0.000001   0.000002   0.001323  -0.000002
    13  F   -0.000091  -0.000002   0.000000   0.000000   0.000027  -0.000009
    14  F   -0.001175   0.000000   0.000000   0.000000  -0.000001  -0.000020
    15  F   -0.000087   0.000000   0.000000   0.000000   0.000000   0.000000
    16  F   -0.011804  -0.000002   0.000000   0.000000   0.000002   0.000003
    17  F    0.001603  -0.000149   0.000006   0.000001   0.000222  -0.000001
    18  C    0.476339   0.431523  -0.014889  -0.010940   0.009160  -0.000254
    19  C    5.550296  -0.057961   0.003944   0.002980  -0.018795  -0.004239
    20  C   -0.057961   4.475820   0.380902   0.368490   0.380548  -0.000042
    21  H    0.003944   0.380902   0.590017  -0.017497  -0.017765  -0.000012
    22  H    0.002980   0.368490  -0.017497   0.600084  -0.014501  -0.000638
    23  H   -0.018795   0.380548  -0.017765  -0.014501   0.581456   0.000112
    24  C   -0.004239  -0.000042  -0.000012  -0.000638   0.000112   4.471895
    25  H   -0.001790  -0.000674  -0.000048   0.000306   0.000162   0.368940
    26  H   -0.002406   0.000155  -0.000020   0.000166  -0.000006   0.386293
    27  H    0.000473  -0.000009   0.000002  -0.000043  -0.000018   0.380790
    28  C    0.000000  -0.000003   0.000001  -0.000008  -0.000017   0.000007
    29  C    0.279674   0.011398  -0.000390  -0.000591   0.000043  -0.001565
    30  C   -0.039365   0.002493   0.000309   0.000273   0.000003  -0.000474
    31  O   -0.081168  -0.036107  -0.000186   0.000561   0.002322  -0.000434
    32  C    0.018244  -0.000299   0.000000   0.000014   0.000010   0.000067
    33  C   -0.000001  -0.000013  -0.000001   0.000013   0.000084  -0.000001
    34  C    0.000030  -0.000194  -0.000001  -0.000068   0.001184   0.000037
    35  H    0.000031  -0.000010   0.000000  -0.000003   0.000143   0.000007
    36  H    0.000000   0.000000   0.000000   0.000000   0.000000   0.000000
    37  H    0.000000   0.000000   0.000000   0.000000  -0.000001   0.000000
    38  H    0.000000  -0.000001   0.000000   0.000003  -0.000002   0.000003
    39  C   -0.098323   0.000010   0.000001   0.000006  -0.000017  -0.000269
    40  C    0.014410  -0.000001   0.000000   0.000000   0.000000  -0.000015
    41  C    0.000489   0.000007   0.000000  -0.000001   0.000000  -0.000005
    42  H   -0.000319   0.000000   0.000000   0.000000   0.000000   0.000000
    43  H    0.000004   0.000000   0.000000   0.000000   0.000000   0.000000
    44  H   -0.000526   0.000002   0.000004   0.000002   0.000000  -0.000002
    45  H   -0.020773  -0.000001   0.000000   0.000000  -0.000001  -0.000021
              25         26         27         28         29         30
     1  C    0.002970  -0.016500   0.003985   0.001036   0.001012   0.000006
     2  C   -0.000558   0.000273  -0.000367  -0.133366   0.000007  -0.000002
     3  C    0.000203  -0.000034   0.000371   0.092640  -0.000002   0.000000
     4  O    0.000730   0.002329  -0.000373   0.002947   0.000000  -0.000001
     5  C   -0.009610   0.006673  -0.015612  -0.000067  -0.000346   0.000167
     6  C    0.000014   0.000010  -0.000006   0.327752   0.000000   0.000000
     7  C    0.001615   0.004966  -0.000328  -0.000063   0.009524  -0.000032
     8  C    0.000014  -0.000166   0.000015   0.000029  -0.000008  -0.000005
     9  C   -0.001193   0.002323   0.000340  -0.000002  -0.071270   0.027192
    10  C   -0.000004   0.000189   0.000004   0.000000  -0.000790  -0.000001
    11  C   -0.000027  -0.000611   0.000007   0.000000  -0.008154   0.000239
    12  F    0.000000   0.000002   0.000000  -0.000001  -0.000005   0.000000
    13  F    0.000000  -0.000006   0.000000   0.000001   0.000000   0.000000
    14  F    0.000000   0.000027   0.000000   0.000000   0.000066   0.000000
    15  F    0.000000   0.000000   0.000000   0.000000   0.000001   0.000000
    16  F    0.000000  -0.000016   0.000000   0.000000   0.000059   0.000090
    17  F    0.000000   0.000004   0.000000   0.000000  -0.001951   0.000003
    18  C    0.002972  -0.007030   0.000334   0.000000  -0.004995  -0.161106
    19  C   -0.001790  -0.002406   0.000473   0.000000   0.279674  -0.039365
    20  C   -0.000674   0.000155  -0.000009  -0.000003   0.011398   0.002493
    21  H   -0.000048  -0.000020   0.000002   0.000001  -0.000390   0.000309
    22  H    0.000306   0.000166  -0.000043  -0.000008  -0.000591   0.000273
    23  H    0.000162  -0.000006  -0.000018  -0.000017   0.000043   0.000003
    24  C    0.368940   0.386293   0.380790   0.000007  -0.001565  -0.000474
    25  H    0.596188  -0.014390  -0.017300   0.000000   0.000026   0.000538
    26  H   -0.014390   0.580765  -0.018244   0.000000  -0.001838   0.000184
    27  H   -0.017300  -0.018244   0.591523  -0.000001  -0.000088  -0.000014
    28  C    0.000000   0.000000  -0.000001   5.038836   0.000000   0.000000
    29  C    0.000026  -0.001838  -0.000088   0.000000   5.335329   0.220944
    30  C    0.000538   0.000184  -0.000014   0.000000   0.220944   5.138741
    31  O    0.001663   0.000171   0.000001   0.000000  -0.085723   0.380946
    32  C   -0.000018  -0.000182  -0.000001   0.000000   0.032981   0.313099
    33  C    0.000000   0.000000   0.000000   0.298702   0.000000   0.000000
    34  C    0.000005  -0.000011   0.000001   0.060061   0.000001   0.000000
    35  H    0.000000  -0.000001   0.000000   0.012521   0.000000   0.000000
    36  H    0.000000   0.000000   0.000000   0.449536   0.000000   0.000000
    37  H    0.000000   0.000000   0.000000  -0.065879   0.000000   0.000000
    38  H    0.000002   0.000000   0.000004  -0.067042   0.000000   0.000000
    39  C   -0.000184   0.001735   0.000010   0.000000   0.318935   0.025540
    40  C    0.000033   0.000077  -0.000001   0.000000   0.078482  -0.135630
    41  C   -0.000020  -0.000029   0.000001   0.000000  -0.133938   0.093712
    42  H    0.000000   0.000000   0.000000   0.000000   0.014195  -0.001500
    43  H    0.000000  -0.000001   0.000000   0.000000  -0.001918   0.014217
    44  H    0.000007  -0.000003   0.000000   0.000000   0.018771  -0.071131
    45  H   -0.000007   0.000205   0.000002   0.000000  -0.058414   0.014222
              31         32         33         34         35         36
     1  C    0.000035   0.000002   0.012809  -0.090142  -0.016011   0.000001
     2  C    0.000000   0.000000   0.074386   0.310135  -0.065284  -0.001928
     3  C    0.000000   0.000000  -0.136021   0.024163   0.012806   0.014191
     4  O    0.000000   0.000000  -0.000027   0.005001  -0.000083  -0.000049
     5  C   -0.000286  -0.000003  -0.000545   0.018938   0.000074   0.000007
     6  C    0.000000   0.000000   0.069003  -0.109370  -0.002088  -0.064453
     7  C    0.000035  -0.000002  -0.000049  -0.030129  -0.001807   0.000000
     8  C    0.000000   0.000000  -0.000430   0.006669   0.005718   0.000000
     9  C    0.004446  -0.000426   0.000021  -0.000189  -0.000237   0.000000
    10  C    0.000000   0.000000  -0.000001   0.000329   0.001135   0.000000
    11  C    0.000027  -0.000003   0.000000  -0.000067  -0.000259   0.000000
    12  F    0.000000   0.000000   0.000308  -0.002718   0.015254   0.000000
    13  F    0.000000   0.000000  -0.000089   0.004529   0.001678   0.000000
    14  F    0.000000   0.000000   0.000000  -0.000005  -0.000009   0.000000
    15  F    0.000000   0.000000   0.000000  -0.000001  -0.000014   0.000000
    16  F    0.000000  -0.000005   0.000000   0.000000   0.000000   0.000000
    17  F    0.000000   0.000001   0.000000  -0.000001   0.000002   0.000000
    18  C    0.368796   0.002390   0.000000  -0.000023  -0.000005   0.000000
    19  C   -0.081168   0.018244  -0.000001   0.000030   0.000031   0.000000
    20  C   -0.036107  -0.000299  -0.000013  -0.000194  -0.000010   0.000000
    21  H   -0.000186   0.000000  -0.000001  -0.000001   0.000000   0.000000
    22  H    0.000561   0.000014   0.000013  -0.000068  -0.000003   0.000000
    23  H    0.002322   0.000010   0.000084   0.001184   0.000143   0.000000
    24  C   -0.000434   0.000067  -0.000001   0.000037   0.000007   0.000000
    25  H    0.001663  -0.000018   0.000000   0.000005   0.000000   0.000000
    26  H    0.000171  -0.000182   0.000000  -0.000011  -0.000001   0.000000
    27  H    0.000001  -0.000001   0.000000   0.000001   0.000000   0.000000
    28  C    0.000000   0.000000   0.298702   0.060061   0.012521   0.449536
    29  C   -0.085723   0.032981   0.000000   0.000001   0.000000   0.000000
    30  C    0.380946   0.313099   0.000000   0.000000   0.000000   0.000000
    31  O    7.706824  -0.046492   0.000000   0.000000   0.000000   0.000000
    32  C   -0.046492   5.079912   0.000000   0.000000   0.000000   0.000000
    33  C    0.000000   0.000000   5.023743   0.332665  -0.056669  -0.063152
    34  C    0.000000   0.000000   0.332665   5.139533   0.447648   0.012861
    35  H    0.000000   0.000000  -0.056669   0.447648   0.641705  -0.000188
    36  H    0.000000   0.000000  -0.063152   0.012861  -0.000188   0.650371
    37  H    0.000000   0.000000   0.445082  -0.059110  -0.011424  -0.010778
    38  H    0.000000   0.000000   0.012312  -0.002178   0.000019  -0.011363
    39  C    0.005083  -0.108867   0.000000   0.000000   0.000000   0.000000
    40  C   -0.000073   0.068552   0.000000   0.000000   0.000000   0.000000
    41  C    0.003004   0.327362   0.000000   0.000000   0.000000   0.000000
    42  H    0.000004   0.012325   0.000000   0.000000   0.000000   0.000000
    43  H   -0.000049  -0.064117   0.000000   0.000000   0.000000   0.000000
    44  H   -0.001460   0.450196   0.000000   0.000000   0.000000   0.000000
    45  H   -0.000082  -0.002182   0.000000   0.000000   0.000000   0.000000
              37         38         39         40         41         42
     1  C   -0.000317  -0.000491   0.000073   0.000000   0.000000   0.000000
     2  C    0.014506   0.018769   0.000001   0.000000   0.000000   0.000000
     3  C   -0.001488  -0.071366   0.000000   0.000000   0.000000   0.000000
     4  O    0.000004  -0.001503   0.000000   0.000000   0.000000   0.000000
     5  C    0.000012  -0.000191  -0.000052   0.000000   0.000000   0.000000
     6  C    0.012334   0.450425   0.000000   0.000000   0.000000   0.000000
     7  C    0.000011   0.000004  -0.000185   0.000010  -0.000001   0.000000
     8  C   -0.000012   0.000000  -0.000026   0.000000   0.000000   0.000000
     9  C    0.000000   0.000000  -0.020682  -0.000315   0.000006  -0.000006
    10  C    0.000000   0.000000   0.000209   0.000000   0.000000   0.000000
    11  C    0.000000   0.000000   0.000154   0.000083  -0.000013   0.000003
    12  F   -0.000010   0.000000   0.000000   0.000000   0.000000   0.000000
    13  F   -0.000006   0.000000   0.000000   0.000000   0.000000   0.000000
    14  F    0.000000   0.000000  -0.000075   0.000000   0.000000   0.000000
    15  F    0.000000   0.000000   0.000000   0.000000   0.000000   0.000000
    16  F    0.000000   0.000000  -0.001198   0.000266   0.000000  -0.000010
    17  F    0.000000   0.000000  -0.000034   0.000002   0.000000   0.000000
    18  C    0.000000   0.000000   0.017770  -0.000560  -0.000093   0.000015
    19  C    0.000000   0.000000  -0.098323   0.014410   0.000489  -0.000319
    20  C    0.000000  -0.000001   0.000010  -0.000001   0.000007   0.000000
    21  H    0.000000   0.000000   0.000001   0.000000   0.000000   0.000000
    22  H    0.000000   0.000003   0.000006   0.000000  -0.000001   0.000000
    23  H   -0.000001  -0.000002  -0.000017   0.000000   0.000000   0.000000
    24  C    0.000000   0.000003  -0.000269  -0.000015  -0.000005   0.000000
    25  H    0.000000   0.000002  -0.000184   0.000033  -0.000020   0.000000
    26  H    0.000000   0.000000   0.001735   0.000077  -0.000029   0.000000
    27  H    0.000000   0.000004   0.000010  -0.000001   0.000001   0.000000
    28  C   -0.065879  -0.067042   0.000000   0.000000   0.000000   0.000000
    29  C    0.000000   0.000000   0.318935   0.078482  -0.133938   0.014195
    30  C    0.000000   0.000000   0.025540  -0.135630   0.093712  -0.001500
    31  O    0.000000   0.000000   0.005083  -0.000073   0.003004   0.000004
    32  C    0.000000   0.000000  -0.108867   0.068552   0.327362   0.012325
    33  C    0.445082   0.012312   0.000000   0.000000   0.000000   0.000000
    34  C   -0.059110  -0.002178   0.000000   0.000000   0.000000   0.000000
    35  H   -0.011424   0.000019   0.000000   0.000000   0.000000   0.000000
    36  H   -0.010778  -0.011363   0.000000   0.000000   0.000000   0.000000
    37  H    0.655539  -0.000160   0.000000   0.000000   0.000000   0.000000
    38  H   -0.000160   0.655242   0.000000   0.000000   0.000000   0.000000
    39  C    0.000000   0.000000   5.134226   0.335572   0.059774  -0.059331
    40  C    0.000000   0.000000   0.335572   5.022218   0.297592   0.444863
    41  C    0.000000   0.000000   0.059774   0.297592   5.040365  -0.065533
    42  H    0.000000   0.000000  -0.059331   0.444863  -0.065533   0.656015
    43  H    0.000000   0.000000   0.012629  -0.063045   0.449209  -0.010788
    44  H    0.000000   0.000000  -0.002155   0.012298  -0.067099  -0.000160
    45  H    0.000000   0.000000   0.447251  -0.058427   0.012518  -0.011125
              43         44         45
     1  C    0.000000   0.000000   0.000000
     2  C    0.000000   0.000000   0.000000
     3  C    0.000000   0.000000   0.000000
     4  O    0.000000   0.000000   0.000000
     5  C    0.000000   0.000000  -0.000001
     6  C    0.000000   0.000000   0.000000
     7  C    0.000000   0.000000  -0.000003
     8  C    0.000000   0.000000   0.000038
     9  C    0.000000   0.000004   0.005747
    10  C    0.000000   0.000000   0.000056
    11  C    0.000000   0.000000  -0.001795
    12  F    0.000000   0.000000   0.000000
    13  F    0.000000   0.000000   0.000000
    14  F    0.000000   0.000000   0.000256
    15  F    0.000000   0.000000   0.000002
    16  F    0.000000   0.000000   0.013461
    17  F    0.000000   0.000000   0.000146
    18  C    0.000007  -0.000160  -0.000370
    19  C    0.000004  -0.000526  -0.020773
    20  C    0.000000   0.000002  -0.000001
    21  H    0.000000   0.000004   0.000000
    22  H    0.000000   0.000002   0.000000
    23  H    0.000000   0.000000  -0.000001
    24  C    0.000000  -0.000002  -0.000021
    25  H    0.000000   0.000007  -0.000007
    26  H   -0.000001  -0.000003   0.000205
    27  H    0.000000   0.000000   0.000002
    28  C    0.000000   0.000000   0.000000
    29  C   -0.001918   0.018771  -0.058414
    30  C    0.014217  -0.071131   0.014222
    31  O   -0.000049  -0.001460  -0.000082
    32  C   -0.064117   0.450196  -0.002182
    33  C    0.000000   0.000000   0.000000
    34  C    0.000000   0.000000   0.000000
    35  H    0.000000   0.000000   0.000000
    36  H    0.000000   0.000000   0.000000
    37  H    0.000000   0.000000   0.000000
    38  H    0.000000   0.000000   0.000000
    39  C    0.012629  -0.002155   0.447251
    40  C   -0.063045   0.012298  -0.058427
    41  C    0.449209  -0.067099   0.012518
    42  H   -0.010788  -0.000160  -0.011125
    43  H    0.650612  -0.011371  -0.000194
    44  H   -0.011371   0.655431   0.000020
    45  H   -0.000194   0.000020   0.643935
 Mulliken charges:
               1
     1  C   -0.064014
     2  C    0.041785
     3  C    0.173372
     4  O   -0.220460
     5  C   -0.022705
     6  C   -0.081509
     7  C   -0.083783
     8  C    0.440909
     9  C   -0.110490
    10  C    0.388760
    11  C    0.467748
    12  F   -0.213065
    13  F   -0.209755
    14  F   -0.210865
    15  F   -0.204101
    16  F   -0.204560
    17  F   -0.210039
    18  C   -0.016826
    19  C   -0.102174
    20  C    0.059950
    21  H    0.075152
    22  H    0.067234
    23  H    0.076365
    24  C    0.063771
    25  H    0.069436
    26  H    0.074944
    27  H    0.074541
    28  C   -0.017619
    29  C    0.050536
    30  C    0.176344
    31  O   -0.221857
    32  C   -0.082557
    33  C   -0.012133
    34  C   -0.069583
    35  H    0.015349
    36  H    0.024944
    37  H    0.021696
    38  H    0.017511
    39  C   -0.067579
    40  C   -0.016390
    41  C   -0.017309
    42  H    0.021353
    43  H    0.024805
    44  H    0.017331
    45  H    0.015537
 Sum of Mulliken charges =   0.00000
 Mulliken charges with hydrogens summed into heavy atoms:
               1
     1  C   -0.064014
     2  C    0.041785
     3  C    0.173372
     4  O   -0.220460
     5  C   -0.022705
     6  C   -0.063999
     7  C   -0.083783
     8  C    0.440909
     9  C   -0.110490
    10  C    0.388760
    11  C    0.467748
    12  F   -0.213065
    13  F   -0.209755
    14  F   -0.210865
    15  F   -0.204101
    16  F   -0.204560
    17  F   -0.210039
    18  C   -0.016826
    19  C   -0.102174
    20  C    0.278701
    24  C    0.282692
    28  C    0.007326
    29  C    0.050536
    30  C    0.176344
    31  O   -0.221857
    32  C   -0.065226
    33  C    0.009563
    34  C   -0.054234
    39  C   -0.052042
    40  C    0.004964
    41  C    0.007497
 Electronic spatial extent (au):  <R**2>=          11208.8774
 Charge=              0.0000 electrons
 Dipole moment (field-independent basis, Debye):
    X=              0.0550    Y=             -4.2603    Z=             -0.1779  Tot=              4.2644
 Quadrupole moment (field-independent basis, Debye-Ang):
   XX=           -160.1285   YY=           -175.6843   ZZ=           -173.6347
   XY=             -0.3802   XZ=             -6.5811   YZ=             -0.4953
 Traceless Quadrupole moment (field-independent basis, Debye-Ang):
   XX=              9.6873   YY=             -5.8685   ZZ=             -3.8189
   XY=             -0.3802   XZ=             -6.5811   YZ=             -0.4953
 Octapole moment (field-independent basis, Debye-Ang**2):
  XXX=             -8.1944  YYY=             48.5498  ZZZ=              3.6433  XYY=             -3.4186
  XXY=            -12.0381  XXZ=             -2.6188  XZZ=              5.2271  YZZ=             20.4462
  YYZ=              0.1484  XYZ=            -12.9236
 Hexadecapole moment (field-independent basis, Debye-Ang**3):
 XXXX=          -8184.2956 YYYY=          -4268.1683 ZZZZ=          -1070.8612 XXXY=            -24.4819
 XXXZ=           -209.2622 YYYX=              4.4688 YYYZ=             -1.2464 ZZZX=             26.1607
 ZZZY=             -6.0134 XXYY=          -2074.9934 XXZZ=          -1761.6775 YYZZ=           -901.7992
 XXYZ=             -3.6319 YYXZ=             29.4101 ZZXY=             -0.4507
 N-N= 3.288132408178D+03 E-N=-1.040012094837D+04  KE= 1.617844357150D+03
 No NMR shielding tensors so no spin-rotation constants.
 Leave Link  601 at Wed Aug 28 19:32:13 2019, MaxMem=   536870912 cpu:         4.6
 (Enter /pbs_home/pkowalski/g09d01/g09/l701.exe)
 Compute integral first derivatives.
 ... and contract with generalized density number  0.
 R6Disp: Adding Grimme-D2 dispersion energy 1st derivatives to the gradient.
 Leave Link  701 at Wed Aug 28 19:32:14 2019, MaxMem=   536870912 cpu:         4.4
 (Enter /pbs_home/pkowalski/g09d01/g09/l702.exe)
 L702 exits ... SP integral derivatives will be done elsewhere.
 Leave Link  702 at Wed Aug 28 19:32:14 2019, MaxMem=   536870912 cpu:         0.2
 (Enter /pbs_home/pkowalski/g09d01/g09/l703.exe)
 Compute integral first derivatives, UseDBF=F ICtDFT=           0.
 Integral derivatives from FoFJK, PRISM(SPDF).
 Calling FoFJK, ICntrl=      2127 FMM=F ISym2X=0 I1Cent= 0 IOpClX= 0 NMat=1 NMatS=1 NMatT=0.
 FoFJK:  IHMeth= 1 ICntrl=    2127 DoSepK=T KAlg= 0 I1Cent=   0 FoldK=F
 IRaf=         1 NMat=   1 IRICut=       1 DoRegI=T DoRafI=F ISym2E= 0.
 FoFCou: FMM=F IPFlag=           0 FMFlag=      100000 FMFlg1=         800
         NFxFlg=           0 DoJE=F BraDBF=F KetDBF=F FulRan=T
         wScrn=  0.000000 ICntrl=    2527 IOpCl=  0 I1Cent=           0 NGrid=           0
         NMat0=    1 NMatS0=      1 NMatT0=    0 NMatD0=    1 NMtDS0=    0 NMtDT0=    0
 Symmetry not used in FoFCou.
 Leave Link  703 at Wed Aug 28 19:34:41 2019, MaxMem=   536870912 cpu:      1176.8
 (Enter /pbs_home/pkowalski/g09d01/g09/l716.exe)
 Dipole        = 2.16417110D-02-1.67614817D+00-6.99985079D-02
 ***** Axes restored to original set *****
 -------------------------------------------------------------------
 Center     Atomic                   Forces (Hartrees/Bohr)
 Number     Number              X              Y              Z
 -------------------------------------------------------------------
      1        6          -0.004035150   -0.056616738   -0.014595012
      2        6           0.029909671    0.011571870    0.014313923
      3        6          -0.026692652    0.005331771   -0.007455025
      4        8           0.018978033   -0.007901698   -0.000141341
      5        6           0.027439817    0.078435119    0.010688928
      6        6          -0.005024460    0.008353722   -0.000540493
      7        6          -0.024194384   -0.024357925   -0.004923320
      8        6          -0.020739894    0.004196610   -0.020509773
      9        6          -0.009071449   -0.022796338    0.017180935
     10        6           0.033954523    0.031603382   -0.021108772
     11        6           0.011719642   -0.006958599    0.020191872
     12        9           0.010738854   -0.009093123   -0.025960806
     13        9           0.002378272    0.000940458    0.037188057
     14        9          -0.013312365    0.022088283    0.027209128
     15        9          -0.013690875   -0.037918959   -0.004123189
     16        9          -0.027316676    0.011371197    0.006393047
     17        9           0.016944671   -0.012570852   -0.023974131
     18        6           0.058226414    0.042202955   -0.045330010
     19        6          -0.045289974   -0.016819768    0.039512184
     20        6           0.002506075   -0.009101893    0.008939746
     21        1          -0.001618288   -0.003736572   -0.004586192
     22        1           0.001131631    0.005900182    0.001727942
     23        1           0.002976404   -0.008242368    0.001486100
     24        6          -0.011205333   -0.003612192   -0.006426656
     25        1           0.005235642    0.001916352   -0.003740789
     26        1          -0.008648353   -0.000106038    0.002083562
     27        1          -0.002642178   -0.000511861    0.005543866
     28        6           0.015981002   -0.008845876    0.004995790
     29        6          -0.004902060    0.027152364   -0.021915977
     30        6           0.015140979   -0.020632901    0.010095504
     31        8          -0.013480082    0.013152257   -0.002440648
     32        6           0.009144729   -0.002713753   -0.001896094
     33        6           0.014189752   -0.013053930    0.004173812
     34        6          -0.026113334   -0.000720788   -0.007374817
     35        1           0.006869807    0.006101853    0.002745388
     36        1          -0.006214429   -0.000093546   -0.002134441
     37        1          -0.001983433    0.006264842   -0.000646818
     38        1          -0.003207859   -0.005709409   -0.001190104
     39        6           0.011138815   -0.023227696    0.011550517
     40        6          -0.017650068    0.008521677   -0.001152463
     41        6          -0.014661153    0.011317304   -0.003810810
     42        1           0.006363674   -0.000321616   -0.001849278
     43        1           0.002690054   -0.005043691    0.003279190
     44        1          -0.003542455   -0.003802511    0.004121690
     45        1           0.001578442    0.008088441   -0.005594223
 -------------------------------------------------------------------
 Cartesian Forces:  Max     0.078435119 RMS     0.018079446
 Leave Link  716 at Wed Aug 28 19:34:41 2019, MaxMem=   536870912 cpu:         0.2
 (Enter /pbs_home/pkowalski/g09d01/g09/l103.exe)

 GradGradGradGradGradGradGradGradGradGradGradGradGradGradGradGradGradGrad
 Berny optimization.
 FormGI is forming the generalized inverse of G from B-inverse, IUseBI=4.
 GSVD:  received Info=                   1 from GESDD.
 Internal  Forces:  Max     0.069500761 RMS     0.009793445
 Search for a local minimum.
 Step number   1 out of a maximum of  270
 All quantities printed in internal units (Hartrees-Bohrs-Radians)
 RMS Force = .97934D-02 SwitMx=.10000D-02 MixMth= 1
 Mixed Optimization -- RFO/linear search
 Second derivative matrix not updated -- first step.
 ITU=  0
     Eigenvalues ---    0.00757   0.00807   0.00827   0.00832   0.00880
     Eigenvalues ---    0.01044   0.01070   0.01094   0.01164   0.01166
     Eigenvalues ---    0.01168   0.01490   0.01504   0.01550   0.01860
     Eigenvalues ---    0.01868   0.02002   0.02003   0.02018   0.02018
     Eigenvalues ---    0.02022   0.02022   0.02064   0.02067   0.02092
     Eigenvalues ---    0.02094   0.02113   0.02113   0.02213   0.02216
     Eigenvalues ---    0.02269   0.02273   0.05064   0.05254   0.07182
     Eigenvalues ---    0.07232   0.07606   0.07640   0.07909   0.08212
     Eigenvalues ---    0.09351   0.09951   0.10355   0.11034   0.11915
     Eigenvalues ---    0.11963   0.13769   0.15997   0.15999   0.16000
     Eigenvalues ---    0.16000   0.16000   0.16000   0.16000   0.16000
     Eigenvalues ---    0.16000   0.16000   0.16000   0.16000   0.16000
     Eigenvalues ---    0.16000   0.16741   0.22000   0.22000   0.22606
     Eigenvalues ---    0.22608   0.23868   0.24239   0.24403   0.24510
     Eigenvalues ---    0.24522   0.24826   0.24836   0.24916   0.24917
     Eigenvalues ---    0.24925   0.24959   0.24963   0.24984   0.24991
     Eigenvalues ---    0.29137   0.29528   0.30296   0.31648   0.32646
     Eigenvalues ---    0.32649   0.32650   0.32657   0.32704   0.32867
     Eigenvalues ---    0.32904   0.33123   0.33254   0.33269   0.33301
     Eigenvalues ---    0.33514   0.35515   0.35659   0.35719   0.35720
     Eigenvalues ---    0.35734   0.35734   0.35735   0.35736   0.36519
     Eigenvalues ---    0.36540   0.40554   0.40563   0.41479   0.41489
     Eigenvalues ---    0.44693   0.44701   0.45402   0.45404   0.45585
     Eigenvalues ---    0.45585   0.46370   0.46371   0.47342   0.48081
     Eigenvalues ---    0.48168   0.48225   0.48384   0.49443   0.50529
     Eigenvalues ---    0.52467   0.52486   0.54129   0.54232
 RFO step:  Lambda=-6.55124997D-02 EMin= 7.57461127D-03
 Linear search not attempted -- first point.
 Maximum step size (   0.300) exceeded in Quadratic search.
    -- Step size scaled by   0.774
 Iteration  1 RMS(Cart)=  0.09038754 RMS(Int)=  0.00165965
 Iteration  2 RMS(Cart)=  0.00397266 RMS(Int)=  0.00006800
 Iteration  3 RMS(Cart)=  0.00000602 RMS(Int)=  0.00006798
 Iteration  4 RMS(Cart)=  0.00000000 RMS(Int)=  0.00006798
 ITry= 1 IFail=0 DXMaxC= 3.93D-01 DCOld= 1.00D+10 DXMaxT= 3.00D-01 DXLimC= 3.00D+00 Rises=F
 Variable       Old X    -DE/DX   Delta X   Delta X   Delta X     New X
                                 (Linear)    (Quad)   (Total)
    R1        2.76294  -0.00546   0.00000  -0.00998  -0.00993   2.75301
    R2        2.79698  -0.06892   0.00000  -0.13442  -0.13444   2.66254
    R3        2.82875  -0.02912   0.00000  -0.05742  -0.05742   2.77132
    R4        2.60849   0.00826   0.00000   0.01615   0.01619   2.62468
    R5        2.64437   0.00168   0.00000   0.00318   0.00319   2.64756
    R6        2.54110   0.00366   0.00000   0.00659   0.00657   2.54768
    R7        2.63385  -0.00408   0.00000  -0.00514  -0.00515   2.62870
    R8        2.55209  -0.00600   0.00000  -0.00915  -0.00920   2.54289
    R9        2.82521  -0.01014   0.00000  -0.01989  -0.01989   2.80532
   R10        2.65160  -0.01253   0.00000  -0.01945  -0.01946   2.63214
   R11        2.04497   0.00660   0.00000   0.01209   0.01209   2.05706
   R12        2.84125   0.00411   0.00000   0.00803   0.00801   2.84925
   R13        2.56736   0.00835   0.00000   0.01124   0.01119   2.57854
   R14        2.86386   0.00793   0.00000   0.01629   0.01630   2.88016
   R15        2.61853  -0.02668   0.00000  -0.03779  -0.03779   2.58073
   R16        2.61700  -0.03590   0.00000  -0.05073  -0.05073   2.56627
   R17        2.85184   0.00189   0.00000   0.00446   0.00444   2.85628
   R18        2.81826  -0.02347   0.00000  -0.04558  -0.04558   2.77268
   R19        2.87171   0.00531   0.00000   0.01027   0.01033   2.88204
   R20        2.62647  -0.03706   0.00000  -0.05323  -0.05323   2.57323
   R21        2.61532  -0.04048   0.00000  -0.05704  -0.05704   2.55828
   R22        2.60431  -0.02922   0.00000  -0.04039  -0.04039   2.56392
   R23        2.61761  -0.02991   0.00000  -0.04231  -0.04231   2.57530
   R24        2.79196  -0.06950   0.00000  -0.13460  -0.13461   2.65736
   R25        2.82586  -0.01037   0.00000  -0.02037  -0.02037   2.80550
   R26        2.55192  -0.00543   0.00000  -0.00846  -0.00849   2.54343
   R27        2.76053  -0.00578   0.00000  -0.01054  -0.01051   2.75002
   R28        2.09658  -0.00491   0.00000  -0.00970  -0.00970   2.08688
   R29        2.09678  -0.00508   0.00000  -0.01003  -0.01003   2.08675
   R30        2.08836  -0.00802   0.00000  -0.01565  -0.01565   2.07272
   R31        2.09671  -0.00521   0.00000  -0.01029  -0.01029   2.08641
   R32        2.08581  -0.00775   0.00000  -0.01507  -0.01507   2.07074
   R33        2.09673  -0.00464   0.00000  -0.00916  -0.00916   2.08756
   R34        2.66033   0.00103   0.00000   0.00009   0.00009   2.66042
   R35        2.04500   0.00649   0.00000   0.01187   0.01187   2.05688
   R36        2.60988   0.00844   0.00000   0.01651   0.01654   2.62642
   R37        2.64356   0.00160   0.00000   0.00305   0.00306   2.64661
   R38        2.54251   0.00274   0.00000   0.00551   0.00550   2.54801
   R39        2.63371  -0.00393   0.00000  -0.00493  -0.00493   2.62878
   R40        2.65156  -0.01240   0.00000  -0.01925  -0.01926   2.63230
   R41        2.04499   0.00659   0.00000   0.01206   0.01206   2.05705
   R42        2.65484  -0.01198   0.00000  -0.01884  -0.01883   2.63601
   R43        2.04521   0.00659   0.00000   0.01207   0.01207   2.05728
   R44        2.03278   0.00933   0.00000   0.01677   0.01677   2.04955
   R45        2.65501  -0.01179   0.00000  -0.01858  -0.01857   2.63645
   R46        2.03246   0.00932   0.00000   0.01674   0.01674   2.04920
   R47        2.66041   0.00115   0.00000   0.00027   0.00027   2.66068
   R48        2.04523   0.00662   0.00000   0.01212   0.01212   2.05734
   R49        2.04499   0.00650   0.00000   0.01190   0.01190   2.05689
    A1        1.79097   0.01365   0.00000   0.02828   0.02830   1.81928
    A2        2.23687  -0.00422   0.00000  -0.00763  -0.00764   2.22923
    A3        2.25442  -0.00942   0.00000  -0.02047  -0.02049   2.23394
    A4        1.85817  -0.00599   0.00000  -0.01117  -0.01110   1.84707
    A5        2.31605   0.01472   0.00000   0.03066   0.03061   2.34667
    A6        2.10869  -0.00874   0.00000  -0.01956  -0.01958   2.08911
    A7        1.96712  -0.01704   0.00000  -0.03480  -0.03479   1.93233
    A8        2.12244   0.01007   0.00000   0.02500   0.02499   2.14743
    A9        2.19362   0.00697   0.00000   0.00980   0.00979   2.20341
   A10        1.88594   0.00069   0.00000   0.00429   0.00417   1.89012
   A11        1.91957   0.00880   0.00000   0.01433   0.01426   1.93383
   A12        2.24772   0.01118   0.00000   0.03106   0.03108   2.27880
   A13        2.11060  -0.02000   0.00000  -0.04583  -0.04579   2.06481
   A14        2.06631  -0.00850   0.00000  -0.02127  -0.02128   2.04503
   A15        2.10849   0.00345   0.00000   0.00789   0.00790   2.11639
   A16        2.10838   0.00505   0.00000   0.01338   0.01338   2.12177
   A17        2.14960  -0.01194   0.00000  -0.02884  -0.02888   2.12072
   A18        2.22237   0.01188   0.00000   0.02974   0.02974   2.25211
   A19        1.90902   0.00009   0.00000  -0.00011  -0.00014   1.90887
   A20        1.77097   0.00044   0.00000   0.00859   0.00851   1.77948
   A21        1.90934   0.00420   0.00000   0.01830   0.01829   1.92763
   A22        1.98406   0.00234   0.00000   0.01125   0.01110   1.99516
   A23        1.92351   0.00064   0.00000   0.00006  -0.00024   1.92327
   A24        1.93327   0.00182   0.00000   0.00656   0.00650   1.93977
   A25        1.93625  -0.00847   0.00000  -0.03995  -0.03992   1.89632
   A26        1.91969  -0.00077   0.00000  -0.00212  -0.00213   1.91756
   A27        2.20091   0.01106   0.00000   0.02815   0.02815   2.22907
   A28        2.14765  -0.01041   0.00000  -0.02641  -0.02638   2.12127
   A29        1.79718  -0.00091   0.00000  -0.00573  -0.00578   1.79140
   A30        1.88948   0.00002   0.00000   0.00104   0.00110   1.89058
   A31        1.98838   0.00189   0.00000   0.00878   0.00874   1.99712
   A32        1.89171   0.00006   0.00000   0.00047   0.00052   1.89222
   A33        1.98692   0.00176   0.00000   0.00889   0.00886   1.99578
   A34        1.90456  -0.00278   0.00000  -0.01322  -0.01322   1.89134
   A35        1.77178   0.00273   0.00000   0.01447   0.01434   1.78612
   A36        2.01917  -0.00018   0.00000   0.00398   0.00365   2.02282
   A37        1.89461   0.00406   0.00000   0.01624   0.01640   1.91101
   A38        1.91457   0.00351   0.00000   0.01562   0.01548   1.93005
   A39        1.94927  -0.00343   0.00000  -0.01591  -0.01607   1.93320
   A40        1.91157  -0.00619   0.00000  -0.03174  -0.03171   1.87986
   A41        2.23927   0.01037   0.00000   0.02933   0.02935   2.26863
   A42        1.92029   0.00946   0.00000   0.01573   0.01570   1.93599
   A43        2.12025  -0.01981   0.00000  -0.04496  -0.04494   2.07531
   A44        2.22275  -0.01145   0.00000  -0.02533  -0.02535   2.19740
   A45        2.26293  -0.00156   0.00000  -0.00083  -0.00084   2.26209
   A46        1.79492   0.01303   0.00000   0.02654   0.02656   1.82148
   A47        1.90049   0.00227   0.00000   0.00913   0.00911   1.90961
   A48        1.91345   0.00529   0.00000   0.01720   0.01719   1.93064
   A49        1.95671  -0.00612   0.00000  -0.02143  -0.02136   1.93535
   A50        1.90303  -0.00320   0.00000  -0.01014  -0.01023   1.89280
   A51        1.87219   0.00286   0.00000   0.01157   0.01163   1.88381
   A52        1.91685  -0.00114   0.00000  -0.00637  -0.00631   1.91054
   A53        1.91786   0.00579   0.00000   0.01845   0.01845   1.93631
   A54        1.95789  -0.00562   0.00000  -0.01969  -0.01964   1.93825
   A55        1.89676   0.00110   0.00000   0.00554   0.00553   1.90229
   A56        1.92920  -0.00210   0.00000  -0.01039  -0.01033   1.91887
   A57        1.90072  -0.00296   0.00000  -0.00945  -0.00952   1.89120
   A58        1.85954   0.00375   0.00000   0.01563   0.01568   1.87521
   A59        2.09934   0.00382   0.00000   0.00800   0.00800   2.10734
   A60        2.09161  -0.00297   0.00000  -0.00765  -0.00765   2.08396
   A61        2.09224  -0.00085   0.00000  -0.00035  -0.00035   2.09189
   A62        1.85609  -0.00560   0.00000  -0.01032  -0.01027   1.84582
   A63        2.31742   0.01438   0.00000   0.02986   0.02981   2.34723
   A64        2.10885  -0.00879   0.00000  -0.01978  -0.01979   2.08905
   A65        1.96771  -0.01697   0.00000  -0.03460  -0.03458   1.93313
   A66        2.12208   0.01004   0.00000   0.02493   0.02492   2.14700
   A67        2.19339   0.00693   0.00000   0.00967   0.00966   2.20305
   A68        1.88516   0.00008   0.00000   0.00267   0.00261   1.88777
   A69        2.06627  -0.00847   0.00000  -0.02117  -0.02118   2.04508
   A70        2.10850   0.00344   0.00000   0.00788   0.00788   2.11638
   A71        2.10842   0.00502   0.00000   0.01330   0.01330   2.12172
   A72        2.10261   0.00547   0.00000   0.01226   0.01228   2.11489
   A73        2.09009  -0.00230   0.00000  -0.00465  -0.00466   2.08543
   A74        2.09048  -0.00317   0.00000  -0.00761  -0.00762   2.08286
   A75        2.06697  -0.00213   0.00000  -0.00445  -0.00443   2.06254
   A76        2.13500  -0.00119   0.00000  -0.00551  -0.00553   2.12947
   A77        2.08122   0.00332   0.00000   0.00997   0.00996   2.09117
   A78        2.06667  -0.00196   0.00000  -0.00399  -0.00396   2.06271
   A79        2.13590  -0.00238   0.00000  -0.00954  -0.00955   2.12635
   A80        2.08046   0.00435   0.00000   0.01359   0.01357   2.09403
   A81        2.10282   0.00534   0.00000   0.01192   0.01193   2.11476
   A82        2.09047  -0.00316   0.00000  -0.00764  -0.00765   2.08282
   A83        2.08987  -0.00218   0.00000  -0.00427  -0.00428   2.08559
   A84        2.09937   0.00384   0.00000   0.00806   0.00805   2.10742
   A85        2.09153  -0.00301   0.00000  -0.00779  -0.00778   2.08374
   A86        2.09224  -0.00082   0.00000  -0.00027  -0.00026   2.09197
    D1        0.05503  -0.00052   0.00000  -0.00549  -0.00552   0.04951
    D2       -3.11231  -0.00083   0.00000  -0.00895  -0.00905  -3.12136
    D3       -3.12952  -0.00047   0.00000  -0.00160  -0.00156  -3.13108
    D4       -0.01368  -0.00078   0.00000  -0.00506  -0.00509  -0.01876
    D5       -0.07395   0.00097   0.00000   0.01055   0.01059  -0.06336
    D6        2.95630  -0.00059   0.00000   0.00266   0.00262   2.95893
    D7        3.11120   0.00073   0.00000   0.00614   0.00617   3.11737
    D8       -0.14173  -0.00084   0.00000  -0.00175  -0.00180  -0.14353
    D9       -0.44419  -0.00652   0.00000  -0.07197  -0.07199  -0.51617
   D10        2.61838  -0.00589   0.00000  -0.05791  -0.05787   2.56051
   D11        2.64333  -0.00588   0.00000  -0.06583  -0.06588   2.57745
   D12       -0.57730  -0.00524   0.00000  -0.05177  -0.05175  -0.62905
   D13       -0.02080   0.00041   0.00000   0.00000  -0.00002  -0.02081
   D14        3.12584   0.00032   0.00000  -0.00048  -0.00049   3.12535
   D15       -3.14035   0.00026   0.00000   0.00208   0.00201  -3.13835
   D16        0.00628   0.00017   0.00000   0.00160   0.00153   0.00781
   D17       -3.12038  -0.00002   0.00000   0.00072   0.00082  -3.11956
   D18        0.01789   0.00005   0.00000   0.00123   0.00130   0.01919
   D19       -0.00755  -0.00027   0.00000  -0.00291  -0.00285  -0.01040
   D20        3.13072  -0.00020   0.00000  -0.00239  -0.00237   3.12835
   D21       -0.02752   0.00143   0.00000   0.00918   0.00895  -0.01857
   D22        3.10879   0.00153   0.00000   0.00973   0.00949   3.11827
   D23       -0.00152   0.00006   0.00000   0.00068   0.00073  -0.00078
   D24        3.13891  -0.00004   0.00000  -0.00026  -0.00024   3.13867
   D25       -3.13738   0.00002   0.00000   0.00026   0.00030  -3.13708
   D26        0.00304  -0.00007   0.00000  -0.00069  -0.00067   0.00237
   D27        0.06445  -0.00117   0.00000  -0.01167  -0.01174   0.05271
   D28       -2.97600  -0.00188   0.00000  -0.00983  -0.01000  -2.98600
   D29        2.10688  -0.00181   0.00000  -0.01116  -0.01119   2.09570
   D30       -0.04661   0.00064   0.00000   0.00264   0.00267  -0.04394
   D31       -2.09809  -0.00134   0.00000  -0.00846  -0.00839  -2.10648
   D32       -1.15674  -0.00166   0.00000  -0.01580  -0.01588  -1.17261
   D33        2.97296   0.00079   0.00000  -0.00201  -0.00202   2.97094
   D34        0.92148  -0.00119   0.00000  -0.01311  -0.01308   0.90840
   D35       -0.00174  -0.00017   0.00000  -0.00159  -0.00160  -0.00334
   D36        3.14136  -0.00015   0.00000  -0.00137  -0.00139   3.13998
   D37        3.14102  -0.00007   0.00000  -0.00064  -0.00062   3.14040
   D38        0.00094  -0.00005   0.00000  -0.00042  -0.00040   0.00053
   D39       -2.76182   0.00133   0.00000   0.01183   0.01157  -2.75025
   D40        1.48924  -0.00130   0.00000   0.00017  -0.00009   1.48916
   D41       -0.68575   0.00487   0.00000   0.03024   0.03015  -0.65560
   D42        0.44637   0.00020   0.00000  -0.00153  -0.00159   0.44477
   D43       -1.58575  -0.00243   0.00000  -0.01319  -0.01325  -1.59900
   D44        2.52243   0.00373   0.00000   0.01688   0.01699   2.53942
   D45       -3.13014  -0.00196   0.00000  -0.02277  -0.02303   3.13001
   D46       -0.16989  -0.00404   0.00000  -0.02846  -0.02868  -0.19857
   D47       -0.05867  -0.00194   0.00000  -0.01162  -0.01157  -0.07023
   D48        2.90159  -0.00402   0.00000  -0.01731  -0.01721   2.88437
   D49       -0.64572   0.00194   0.00000   0.01749   0.01745  -0.62827
   D50        1.35505   0.00159   0.00000   0.01576   0.01577   1.37082
   D51       -2.80606  -0.00069   0.00000   0.00541   0.00543  -2.80063
   D52        1.37601   0.00720   0.00000   0.04272   0.04265   1.41866
   D53       -2.90641   0.00685   0.00000   0.04098   0.04097  -2.86544
   D54       -0.78434   0.00457   0.00000   0.03064   0.03063  -0.75371
   D55       -2.75775  -0.00188   0.00000  -0.00352  -0.00361  -2.76136
   D56       -0.75699  -0.00222   0.00000  -0.00525  -0.00528  -0.76227
   D57        1.36509  -0.00451   0.00000  -0.01560  -0.01562   1.34946
   D58       -0.35255   0.00229   0.00000   0.01884   0.01893  -0.33362
   D59       -2.42367  -0.00369   0.00000  -0.01166  -0.01160  -2.43527
   D60        1.70317   0.00138   0.00000   0.01450   0.01469   1.71786
   D61        2.96377   0.00167   0.00000   0.01767   0.01761   2.98138
   D62        0.89265  -0.00431   0.00000  -0.01284  -0.01292   0.87974
   D63       -1.26369   0.00077   0.00000   0.01332   0.01337  -1.25032
   D64       -0.73681  -0.00418   0.00000  -0.04908  -0.04912  -0.78592
   D65        2.49554  -0.00529   0.00000  -0.05694  -0.05692   2.43862
   D66        2.20118  -0.00518   0.00000  -0.05210  -0.05211   2.14907
   D67       -0.84966  -0.00629   0.00000  -0.05996  -0.05992  -0.90958
   D68        0.61156  -0.00233   0.00000  -0.02231  -0.02232   0.58925
   D69        2.75618   0.00065   0.00000  -0.00220  -0.00206   2.75412
   D70       -1.40424  -0.00705   0.00000  -0.04221  -0.04209  -1.44633
   D71       -1.38759  -0.00195   0.00000  -0.02097  -0.02105  -1.40864
   D72        0.75702   0.00103   0.00000  -0.00087  -0.00079   0.75623
   D73        2.87979  -0.00667   0.00000  -0.04087  -0.04083   2.83896
   D74        2.77287   0.00039   0.00000  -0.01030  -0.01038   2.76249
   D75       -1.36570   0.00337   0.00000   0.00981   0.00988  -1.35582
   D76        0.75707  -0.00433   0.00000  -0.03020  -0.03015   0.72692
   D77       -0.04970  -0.00132   0.00000  -0.00691  -0.00683  -0.05653
   D78        3.02027  -0.00076   0.00000  -0.00120  -0.00115   3.01912
   D79       -3.10298  -0.00060   0.00000  -0.00581  -0.00579  -3.10877
   D80       -0.03302  -0.00003   0.00000  -0.00009  -0.00011  -0.03312
   D81       -2.09001  -0.00137   0.00000  -0.01045  -0.01035  -2.10036
   D82        2.11250  -0.00196   0.00000  -0.01378  -0.01381   2.09870
   D83       -0.02120  -0.00009   0.00000  -0.00326  -0.00322  -0.02442
   D84        0.95427  -0.00064   0.00000  -0.00841  -0.00839   0.94588
   D85       -1.12641  -0.00124   0.00000  -0.01174  -0.01184  -1.13825
   D86        3.02308   0.00064   0.00000  -0.00122  -0.00125   3.02182
   D87        0.03001  -0.00020   0.00000  -0.00230  -0.00234   0.02768
   D88       -3.03034  -0.00119   0.00000  -0.00541  -0.00540  -3.03574
   D89        3.09093   0.00024   0.00000   0.00687   0.00701   3.09794
   D90       -0.09556  -0.00059   0.00000  -0.00040  -0.00038  -0.09594
   D91        0.02329   0.00020   0.00000   0.00236   0.00238   0.02568
   D92        3.11999  -0.00063   0.00000  -0.00491  -0.00500   3.11499
   D93        0.00030   0.00003   0.00000   0.00016   0.00015   0.00045
   D94       -3.13813   0.00004   0.00000   0.00034   0.00036  -3.13777
   D95        3.14038   0.00000   0.00000  -0.00006  -0.00007   3.14031
   D96        0.00194   0.00001   0.00000   0.00012   0.00014   0.00208
   D97       -0.00705  -0.00014   0.00000  -0.00361  -0.00351  -0.01056
   D98        3.12909  -0.00007   0.00000  -0.00393  -0.00383   3.12526
   D99       -3.11027  -0.00015   0.00000   0.00109   0.00104  -3.10922
   D100       0.02587  -0.00007   0.00000   0.00077   0.00072   0.02660
   D101      -3.11752   0.00083   0.00000   0.00660   0.00669  -3.11083
   D102       0.00527   0.00122   0.00000   0.01050   0.01054   0.01581
   D103      -0.02611   0.00009   0.00000  -0.00109  -0.00106  -0.02716
   D104       3.09668   0.00048   0.00000   0.00281   0.00279   3.09948
   D105      -0.01448   0.00066   0.00000   0.00460   0.00452  -0.00995
   D106       3.13283   0.00057   0.00000   0.00488   0.00481   3.13764
   D107      -0.00815   0.00011   0.00000   0.00045   0.00049  -0.00766
   D108       3.13750  -0.00007   0.00000  -0.00062  -0.00060   3.13690
   D109       3.12725   0.00012   0.00000  -0.00005  -0.00002   3.12724
   D110      -0.01028  -0.00005   0.00000  -0.00111  -0.00110  -0.01138
   D111      -0.00839  -0.00016   0.00000  -0.00130  -0.00131  -0.00970
   D112      -3.13928  -0.00023   0.00000  -0.00188  -0.00189  -3.14117
   D113       3.12915   0.00001   0.00000  -0.00025  -0.00024   3.12891
   D114      -0.00174  -0.00006   0.00000  -0.00083  -0.00082  -0.00256
   D115       0.00429   0.00023   0.00000   0.00216   0.00219   0.00648
   D116      -3.13409   0.00017   0.00000   0.00168   0.00175  -3.13234
   D117      -3.14046   0.00022   0.00000   0.00198   0.00198  -3.13848
   D118       0.00435   0.00016   0.00000   0.00151   0.00154   0.00589
   D119       0.00959   0.00015   0.00000   0.00087   0.00090   0.01049
   D120      -3.13999   0.00024   0.00000   0.00219   0.00219  -3.13780
   D121      -3.11381  -0.00016   0.00000  -0.00265  -0.00263  -3.11644
   D122       0.01979  -0.00006   0.00000  -0.00134  -0.00133   0.01846
   D123       0.00752   0.00006   0.00000   0.00071   0.00069   0.00821
   D124       3.13840   0.00012   0.00000   0.00124   0.00123   3.13963
   D125      -3.12608  -0.00003   0.00000  -0.00060  -0.00059  -3.12667
   D126       0.00480   0.00003   0.00000  -0.00006  -0.00006   0.00475
         Item               Value     Threshold  Converged?
 Maximum Force            0.069501     0.000450     NO 
 RMS     Force            0.009793     0.000300     NO 
 Maximum Displacement     0.393487     0.001800     NO 
 RMS     Displacement     0.090608     0.001200     NO 
 Predicted change in Energy=-3.550133D-02
 Lowest energy point so far.  Saving SCF results.
 GradGradGradGradGradGradGradGradGradGradGradGradGradGradGradGradGradGrad

 Leave Link  103 at Wed Aug 28 19:34:42 2019, MaxMem=   536870912 cpu:         1.6
 (Enter /pbs_home/pkowalski/g09d01/g09/l202.exe)
                          Input orientation:                          
 ---------------------------------------------------------------------
 Center     Atomic      Atomic             Coordinates (Angstroms)
 Number     Number       Type             X           Y           Z
 ---------------------------------------------------------------------
      1          6           0       -1.809574   -0.260924   -0.665750
      2          6           0       -3.093931    0.306147   -1.054612
      3          6           0       -3.890930   -0.772763   -1.414959
      4          8           0       -3.205972   -1.928884   -1.306401
      5          6           0       -1.955037   -1.642347   -0.901668
      6          6           0       -5.210940   -0.634846   -1.831564
      7          6           0       -0.620503    0.453346   -0.189709
      8          6           0       -0.320837    1.864513   -0.628052
      9          6           0        0.319502    0.050820    0.713751
     10          6           0        1.181939    1.956373   -0.391080
     11          6           0        1.372015    1.123922    0.872590
     12          9           0       -0.978852    2.760387    0.165338
     13          9           0       -0.628981    2.124560   -1.924825
     14          9           0        1.816598    1.328554   -1.419315
     15          9           0        1.658673    3.220425   -0.303740
     16          9           0        2.653223    0.687844    0.968302
     17          9           0        1.102115    1.864611    1.984222
     18          6           0       -0.843242   -1.493036    2.391407
     19          6           0        0.262394   -1.107286    1.612821
     20          6           0       -2.163820   -0.837048    2.564045
     21          1           0       -2.313302   -0.587679    3.629417
     22          1           0       -2.977809   -1.511862    2.245543
     23          1           0       -2.215601    0.095198    1.988474
     24          6           0       -0.947919   -2.732980   -0.901992
     25          1           0       -1.194772   -3.498301   -0.145457
     26          1           0        0.058591   -2.339410   -0.720896
     27          1           0       -0.940910   -3.215584   -1.895664
     28          6           0       -5.731357    0.656277   -1.878997
     29          6           0        1.310151   -2.046851    1.983188
     30          6           0        0.732965   -2.911486    2.905638
     31          8           0       -0.552671   -2.576290    3.135478
     32          6           0        1.422064   -3.972239    3.484492
     33          6           0       -4.942900    1.763857   -1.513488
     34          6           0       -3.621983    1.603225   -1.094957
     35          1           0       -3.037196    2.471121   -0.810204
     36          1           0       -6.760126    0.806235   -2.201291
     37          1           0       -5.371516    2.763744   -1.554814
     38          1           0       -5.808800   -1.500840   -2.110052
     39          6           0        2.635362   -2.248947    1.577659
     40          6           0        3.345097   -3.306010    2.148035
     41          6           0        2.746942   -4.157638    3.096366
     42          1           0        4.377705   -3.478022    1.849042
     43          1           0        3.319884   -4.977068    3.526494
     44          1           0        0.942832   -4.629670    4.207712
     45          1           0        3.107584   -1.619194    0.831792
 ---------------------------------------------------------------------
                    Distance matrix (angstroms):
                    1          2          3          4          5
     1  C    0.000000
     2  C    1.456831   0.000000
     3  C    2.270536   1.388922   0.000000
     4  O    2.267697   2.251958   1.348172   0.000000
     5  C    1.408953   2.262101   2.183421   1.345641   0.000000
     6  C    3.615001   2.443532   1.391046   2.443405   3.532799
     7  C    1.466521   2.624418   3.701388   3.688722   2.584530
     8  C    2.595234   3.209440   4.507772   4.813940   3.878601
     9  C    2.556007   3.852768   4.789304   4.519868   3.263422
    10  C    3.733765   4.631045   5.850684   5.931846   4.801261
    11  C    3.795628   4.932295   6.043912   5.918242   4.676485
    12  F    3.241778   3.461954   4.843623   5.395863   4.634167
    13  F    2.944419   3.184317   4.392580   4.842906   4.122483
    14  F    4.030313   5.029077   6.082057   5.987475   4.829021
    15  F    4.927430   5.625305   6.926647   7.154402   6.087936
    16  F    4.846322   6.104723   7.116125   6.808208   5.492052
    17  F    4.474169   5.410187   6.590954   6.616527   5.474788
    18  C    3.434837   4.491960   4.929058   4.409789   3.478897
    19  C    3.193942   4.514189   5.150675   4.607216   3.394988
    20  C    3.299846   3.907259   4.338146   4.154340   3.564163
    21  H    4.336930   4.832021   5.288562   5.192108   4.665984
    22  H    3.377165   3.769571   3.844389   3.583612   3.311800
    23  H    2.708613   3.174324   3.891456   3.991734   3.382288
    24  C    2.628559   3.723567   3.573080   2.430827   1.484509
    25  H    3.336061   4.348241   4.038498   2.802818   2.143460
    26  H    2.795208   4.129011   4.305209   3.341963   2.138521
    27  H    3.316215   4.212536   3.860190   2.670829   2.119329
    28  C    4.206377   2.785358   2.375849   3.659029   4.527630
    29  C    4.465321   5.844721   6.342078   5.588442   4.375782
    30  C    5.122968   6.378234   6.679977   5.849958   4.830284
    31  O    4.624939   5.685358   5.924792   5.214349   4.374634
    32  C    6.437535   7.700796   7.903744   6.967544   6.005964
    33  C    3.825719   2.398785   2.747870   4.086091   4.572076
    34  C    2.635165   1.401027   2.412478   3.562803   3.653739
    35  H    2.998665   2.179464   3.408427   4.431110   4.254416
    36  H    5.291945   3.873751   3.368062   4.573152   5.547383
    37  H    4.756729   3.387828   3.836479   5.174171   5.613605
    38  H    4.429132   3.427780   2.165982   2.757498   4.041251
    39  C    5.361210   6.803098   7.329895   6.522378   5.252312
    40  C    6.615177   8.047714   8.454132   7.533001   6.337182
    41  C    7.078116   8.442262   8.710383   7.732327   6.664800
    42  H    7.413254   8.864338   9.292064   8.358757   7.144210
    43  H    8.131928   9.488725   9.699998   8.673816   7.652043
    44  H    7.100163   8.267393   8.357955   7.410281   6.589954
    45  H    5.316576   6.761971   7.398887   6.672988   5.351220
                    6          7          8          9         10
     6  C    0.000000
     7  C    4.995194   0.000000
     8  C    5.622130   1.507759   0.000000
     9  C    6.126545   1.364506   2.345197   0.000000
    10  C    7.046865   2.355513   1.524116   2.365498   0.000000
    11  C    7.330826   2.355478   2.380367   1.511476   1.525112
    12  F    5.781504   2.361548   1.365665   3.054216   2.371721
    13  F    5.349521   2.409079   1.358013   3.487420   2.379095
    14  F    7.308295   2.866598   2.341362   2.902390   1.361696
    15  F    8.024271   3.586693   2.421184   3.588183   1.353783
    16  F    8.451853   3.480411   3.574623   2.432457   2.371026
    17  F    7.788593   3.112083   2.974688   2.348706   2.378414
    18  C    6.135695   3.240397   4.545677   2.559297   4.872578
    19  C    6.484163   2.542477   3.767394   1.467241   3.774545
    20  C    5.352308   3.410293   4.569956   3.221612   5.265934
    21  H    6.182300   4.305231   5.301811   3.980006   5.903669
    22  H    4.730627   3.917829   5.168845   3.957351   6.023615
    23  H    4.908941   2.723433   3.683315   2.837893   4.546375
    24  C    4.841448   3.281344   4.648141   3.459266   5.175650
    25  H    5.212671   3.993402   5.454946   3.953167   5.955045
    26  H    5.648635   2.922810   4.222033   2.799909   4.452465
    27  H    4.989737   4.058816   5.272449   4.366587   5.789595
    28  C    1.392868   5.386623   5.683170   6.610735   7.190119
    29  C    7.685748   3.834044   4.977697   2.644443   4.656113
    30  C    7.934367   4.768138   6.033874   3.708177   5.896269
    31  O    7.080973   4.498906   5.825687   3.677928   5.999210
    32  C    9.132107   6.103903   7.349721   5.007759   7.087042
    33  C    2.434501   4.706691   4.707185   5.965565   6.229808
    34  C    2.841889   3.339248   3.344225   4.606158   4.868041
    35  H    3.926241   3.208868   2.789221   4.409956   4.271033
    36  H    2.147880   6.470391   6.712636   7.693456   8.226547
    37  H    3.413618   5.456516   5.213143   6.700300   6.704766
    38  H    1.088549   5.867281   6.606032   6.923698   7.986089
    39  C    8.705893   4.585481   5.524928   3.376162   4.865500
    40  C    9.807043   5.943382   6.919541   4.741277   6.230493
    41  C   10.001122   6.587802   7.716790   5.411140   7.210592
    42  H   10.657046   6.677892   7.533590   5.496419   6.690570
    43  H   10.969897   7.669824   8.793311   6.495650   8.245653
    44  H    9.502651   6.900606   8.194869   5.873950   8.036294
    45  H    8.789781   4.386060   5.101121   3.252120   4.241251
                   11         12         13         14         15
    11  C    0.000000
    12  F    2.950389   0.000000
    13  F    3.582009   2.212571   0.000000
    14  F    2.343578   3.517927   2.621072   0.000000
    15  F    2.421001   2.718125   3.010348   2.201958   0.000000
    16  F    1.356768   4.258187   4.605127   2.609821   3.003529
    17  F    1.362789   2.905371   4.283097   3.518794   2.717123
    18  C    3.750019   4.802643   5.635847   5.436702   5.978303
    19  C    2.599517   4.312167   4.873840   4.188402   4.934762
    20  C    4.382756   4.483244   5.592567   6.033300   6.268869
    21  H    4.910319   4.999014   6.406464   6.798361   6.763724
    22  H    5.268142   5.155113   6.011034   6.669744   7.098615
    23  H    3.895441   3.457832   4.685038   5.421514   5.480080
    24  C    4.838070   5.596180   4.974295   4.940267   6.526503
    25  H    5.384214   6.270119   5.924765   5.830059   7.301265
    26  H    4.032239   5.279170   4.674316   4.127026   5.800521
    27  H    5.643064   6.321503   5.349326   5.336661   7.121395
    28  C    7.632026   5.585059   5.309633   7.591764   7.979275
    29  C    3.360217   5.626158   6.036015   4.819427   5.752886
    30  C    4.563572   6.527611   7.109855   6.152839   6.982648
    31  O    4.745171   6.122375   6.907278   6.450378   7.093670
    32  C    5.726726   7.880953   8.404669   7.231970   8.132717
    33  C    6.780931   4.418733   4.348471   6.774154   6.867739
    34  C    5.388969   3.148573   3.149370   5.455164   5.579129
    35  H    4.907940   2.296113   2.676188   5.023523   4.782169
    36  H    8.699505   6.545439   6.277369   8.628122   8.961316
    37  H    7.352313   4.717460   4.799698   7.331241   7.155228
    38  H    8.206682   6.831094   6.325217   8.162676   9.017552
    39  C    3.670070   6.336452   6.484666   4.738222   5.865800
    40  C    5.014391   7.709007   7.865913   6.044955   7.172836
    41  C    5.893257   8.386389   8.722111   7.166255   8.196393
    42  H    5.582609   8.393171   8.408205   6.351741   7.542997
    43  H    6.932494   9.468089   9.784862   8.153635   9.199413
    44  H    6.664162   8.639826   9.257334   8.241804   9.082379
    45  H    3.246314   6.026928   5.964609   3.927258   5.177904
                   16         17         18         19         20
    16  F    0.000000
    17  F    2.196090   0.000000
    18  C    4.359672   3.901796   0.000000
    19  C    3.058424   3.110505   1.406212   0.000000
    20  C    5.298641   4.278024   1.484604   2.619994   0.000000
    21  H    5.777098   4.515027   2.124480   3.312229   1.104331
    22  H    6.178881   5.302324   2.139627   3.326099   1.104263
    23  H    5.009734   3.760064   2.137338   2.779846   1.096835
    24  C    5.307377   5.802647   3.520638   3.229864   4.133568
    25  H    5.794078   6.210641   3.252744   3.306332   3.919531
    26  H    4.330101   5.106898   3.349043   2.646867   4.241113
    27  H    6.029664   6.710876   4.621222   4.266419   5.200187
    28  C    8.854902   7.942347   6.837365   7.157374   5.890498
    29  C    3.211291   3.916991   2.260632   1.455250   3.724177
    30  C    4.516176   4.878154   2.181940   2.268910   3.579293
    31  O    5.062507   4.877019   1.345924   2.267331   2.438709
    32  C    5.437218   6.035064   3.531698   3.613301   4.851310
    33  C    8.063384   6.984722   6.531673   6.716573   5.578016
    34  C    6.668821   5.645067   5.427980   5.455943   4.633516
    35  H    6.222863   5.030961   5.547818   5.437217   4.805447
    36  H    9.933352   8.969589   7.835116   8.217347   6.821644
    37  H    8.664404   7.432437   7.361935   7.533904   6.341924
    38  H    9.266738   8.709196   6.702235   7.132606   5.964368
    39  C    2.999396   4.408798   3.651612   2.633553   5.098878
    40  C    4.221532   5.638540   4.570371   3.824121   6.051199
    41  C    5.293027   6.341120   4.526201   4.204585   5.951913
    42  H    4.593907   6.268293   5.611829   4.755206   7.090665
    43  H    6.251401   7.355656   5.546036   5.290142   6.938089
    44  H    6.457180   6.866219   4.040729   4.427600   5.170775
    45  H    2.355314   4.181734   4.249394   2.994523   5.603584
                   21         22         23         24         25
    21  H    0.000000
    22  H    1.791868   0.000000
    23  H    1.780045   1.797134   0.000000
    24  C    5.196176   3.939359   4.237971   0.000000
    25  H    4.896172   3.583579   4.302208   1.104082   0.000000
    26  H    5.255441   4.324849   4.294177   1.095789   1.801410
    27  H    6.270236   4.919473   5.260479   1.104690   1.790977
    28  C    6.600996   5.412456   5.256679   5.943305   6.391110
    29  C    4.238947   4.329162   4.125450   3.727454   3.593394
    30  C    3.899189   4.020511   4.309917   4.165967   3.656460
    31  O    2.701549   2.793973   3.349299   4.059795   3.467987
    32  C    5.042738   5.191081   5.658156   5.137492   4.499886
    33  C    6.236503   5.359313   4.741973   6.046101   6.603808
    34  C    5.369583   4.612773   3.709394   5.098091   5.728741
    35  H    5.439716   5.020485   3.761997   5.608580   6.282549
    36  H    7.464207   6.281228   6.221929   6.927913   7.329983
    37  H    6.889191   6.201076   5.443878   7.085785   7.657982
    38  H    6.781878   5.194789   5.679465   5.158076   5.398031
    39  C    5.608814   5.700618   5.403298   4.384387   4.381773
    40  C    6.449907   6.573250   6.520356   5.297265   5.089940
    41  C    6.215691   6.363709   6.628792   5.627478   5.145993
    42  H    7.502893   7.624079   7.500603   6.040327   5.918694
    43  H    7.142136   7.301330   7.663876   6.546874   6.004339
    44  H    5.222502   5.379801   6.101238   5.769007   4.979902
    45  H    6.186819   6.248377   5.710811   4.549025   4.795449
                   26         27         28         29         30
    26  H    0.000000
    27  H    1.773912   0.000000
    28  C    6.621090   6.159542   0.000000
    29  C    2.994005   4.634513   8.473855   0.000000
    30  C    3.732801   5.093804   8.798245   1.389839   0.000000
    31  O    3.911698   5.086435   7.900205   2.253483   1.348348
    32  C    4.712800   5.924716  10.067850   2.444086   1.391088
    33  C    6.517662   6.399751   1.407834   8.114733   8.579216
    34  C    5.406563   5.572271   2.441493   6.864691   7.439957
    35  H    5.721283   6.157211   3.419720   6.864003   7.549440
    36  H    7.653859   7.080375   1.088452   9.527819   9.800438
    37  H    7.498244   7.449752   2.162405   8.961247   9.453494
    38  H    6.087630   5.165526   2.170838   8.229958   8.363119
    39  C    3.454169   5.078197   9.507406   1.400528   2.412800
    40  C    4.468356   5.893177  10.691058   2.398679   2.748244
    41  C    5.010456   6.277586  10.945755   2.785490   2.376000
    42  H    5.153229   6.509944  11.540531   3.387644   3.836860
    43  H    5.969388   7.117372  11.953195   3.873885   3.368121
    44  H    5.506210   6.542119  10.465852   3.428466   2.166009
    45  H    3.496557   5.135931   9.521189   2.177009   3.407297
                   31         32         33         34         35
    31  O    0.000000
    32  C    2.443371   0.000000
    33  C    7.728122   9.919444   0.000000
    34  C    6.692205   8.803384   1.394916   0.000000
    35  H    6.871508   8.935675   2.150939   1.084576   0.000000
    36  H    8.857487  11.050347   2.166201   3.421565   4.308965
    37  H    8.586970  10.812991   1.088666   2.149217   2.467615
    38  H    7.503271   9.470593   3.429857   3.930369   5.014765
    39  C    3.563356   2.842154   9.115253   7.818982   7.756213
    40  C    4.086579   2.434755  10.382735   9.119090   9.102751
    41  C    3.659185   1.392952  10.744697   9.556042   9.625901
    42  H    5.174616   3.413907  11.209709   9.923771   9.871406
    43  H    4.573107   2.147828  11.794705  10.622974  10.709571
    44  H    2.757278   1.088543  10.404381   9.370422   9.562496
    45  H    4.429500   3.926145   9.041884   7.706064   7.562086
                   36         37         38         39         40
    36  H    0.000000
    37  H    2.485561   0.000000
    38  H    2.497186   4.322751   0.000000
    39  C   10.577797   9.952363   9.244606   0.000000
    40  C   11.744902  11.248659  10.255914   1.395147   0.000000
    41  C   11.962004  11.638228  10.361761   2.441725   1.407974
    42  H   12.602038  12.066200  11.106240   2.149427   1.088699
    43  H   12.956107  12.699617  11.277752   3.421866   2.166384
    44  H   11.399997  11.302223   9.761570   3.930607   3.430046
    45  H   10.604434   9.838759   9.389908   1.084389   2.152732
                   41         42         43         44         45
    41  C    0.000000
    42  H    2.162656   0.000000
    43  H    1.088457   2.485954   0.000000
    44  H    2.170879   4.322958   2.497022   0.000000
    45  H    3.420826   2.470475   4.310661   5.014573   0.000000
 Stoichiometry    C23H14F6O2
 Framework group  C1[X(C23H14F6O2)]
 Deg. of freedom   129
 Full point group                 C1      NOp   1
 RotChk:  IX=0 Diff= 1.64D-02
 Largest Abelian subgroup         C1      NOp   1
 Largest concise Abelian subgroup C1      NOp   1
                         Standard orientation:                         
 ---------------------------------------------------------------------
 Center     Atomic      Atomic             Coordinates (Angstroms)
 Number     Number       Type             X           Y           Z
 ---------------------------------------------------------------------
      1          6           0       -1.493951   -0.551832   -0.442930
      2          6           0       -2.894680   -0.759870   -0.100827
      3          6           0       -3.217108   -2.024316   -0.576558
      4          8           0       -2.157975   -2.586256   -1.193024
      5          6           0       -1.136531   -1.710869   -1.159892
      6          6           0       -4.476502   -2.594424   -0.421923
      7          6           0       -0.664163    0.622036   -0.152806
      8          6           0       -1.261407    2.002369   -0.046421
      9          6           0        0.670285    0.683643    0.125275
     10          6           0       -0.053906    2.890899   -0.320985
     11          6           0        1.084203    2.121235    0.341051
     12          9           0       -1.731408    2.222736    1.216742
     13          9           0       -2.261857    2.248448   -0.931148
     14          9           0        0.165442    2.911841   -1.664735
     15          9           0       -0.188812    4.167427    0.109139
     16          9           0        2.277958    2.480928   -0.194103
     17          9           0        1.132655    2.384846    1.677223
     18          6           0        1.307115   -1.495414    1.306866
     19          6           0        1.576065   -0.429786    0.429635
     20          6           0        0.126930   -1.743659    2.172653
     21          1           0        0.450634   -1.800691    3.226934
     22          1           0       -0.358474   -2.698436    1.903988
     23          1           0       -0.600135   -0.926980    2.086287
     24          6           0        0.080852   -2.019373   -1.951452
     25          1           0        0.605287   -2.900300   -1.541655
     26          1           0        0.760038   -1.159932   -1.980115
     27          1           0       -0.214166   -2.243115   -2.992243
     28          6           0       -5.438573   -1.840088    0.245519
     29          6           0        2.948212   -0.653653   -0.000306
     30          6           0        3.351619   -1.829238    0.621719
     31          8           0        2.362852   -2.325858    1.392270
     32          6           0        4.612439   -2.388422    0.440690
     33          6           0       -5.132090   -0.558192    0.740298
     34          6           0       -3.861397   -0.006216    0.577658
     35          1           0       -3.646842    0.979787    0.975236
     36          1           0       -6.436910   -2.250523    0.385494
     37          1           0       -5.898657    0.012213    1.262033
     38          1           0       -4.698475   -3.587332   -0.808962
     39          6           0        3.820832    0.001450   -0.878288
     40          6           0        5.091239   -0.541663   -1.072012
     41          6           0        5.486569   -1.722865   -0.415608
     42          1           0        5.785998   -0.045705   -1.747733
     43          1           0        6.482323   -2.129009   -0.583714
     44          1           0        4.900024   -3.308750    0.945880
     45          1           0        3.528231    0.899149   -1.411600
 ---------------------------------------------------------------------
 Rotational constants (GHZ):      0.2194262      0.1293122      0.0949744
 Leave Link  202 at Wed Aug 28 19:34:42 2019, MaxMem=   536870912 cpu:         0.0
 (Enter /pbs_home/pkowalski/g09d01/g09/l301.exe)
 Basis read from rwf:  (5D, 7F)
 No pseudopotential information found on rwf file.
 There are   535 symmetry adapted cartesian basis functions of A   symmetry.
 There are   504 symmetry adapted basis functions of A   symmetry.
   504 basis functions,   873 primitive gaussians,   535 cartesian basis functions
   111 alpha electrons      111 beta electrons
       nuclear repulsion energy      3302.6631062437 Hartrees.
 IExCor= 4639 DFT=T Ex+Corr=wB97XD ExCW=0 ScaHFX=  1.000000
 ScaDFX=  1.000000  1.000000  1.000000  1.000000 ScalE2=  1.000000  1.000000
 IRadAn=      0 IRanWt=     -1 IRanGd=            0 ICorTp=0 IEmpDi=121
  HFx wShort=  0.000000 wLong=  0.200000 cFull=  0.222036 cShort=  0.000000 cLong=  0.777964
  DFx wShort=  0.000000 wLong=  0.200000 cFull=  0.000000 cShort=  0.000000 cLong=  1.000000
 NAtoms=   45 NActive=   45 NUniq=   45 SFac= 1.00D+00 NAtFMM=   60 NAOKFM=F Big=F
 Integral buffers will be    131072 words long.
 Raffenetti 2 integral format.
 Two-electron integral symmetry is turned on.
 R6Disp:  Grimme-D2 Dispersion energy=       -0.0419133754 Hartrees.
 Nuclear repulsion after empirical dispersion term =     3302.6211928684 Hartrees.
 No density basis found on file   724.
 Leave Link  301 at Wed Aug 28 19:34:42 2019, MaxMem=   536870912 cpu:         0.5
 (Enter /pbs_home/pkowalski/g09d01/g09/l302.exe)
 NPDir=0 NMtPBC=     1 NCelOv=     1 NCel=       1 NClECP=     1 NCelD=      1
         NCelK=      1 NCelE2=     1 NClLst=     1 CellRange=     0.0.
 One-electron integrals computed using PRISM.
 NBasis=   504 RedAO= T EigKep=  2.44D-04  NBF=   504
 NBsUse=   504 1.00D-06 EigRej= -1.00D+00 NBFU=   504
 Precomputing XC quadrature grid using
 IXCGrd= 4 IRadAn=           0 IRanWt=          -1 IRanGd=           0 AccXCQ= 0.00D+00.
 Generated NRdTot=       0 NPtTot=           0 NUsed=           0 NTot=          32
 NSgBfM=   524   524   524   524   524 MxSgAt=    45 MxSgA2=    45.
 Leave Link  302 at Wed Aug 28 19:34:43 2019, MaxMem=   536870912 cpu:         9.8
 (Enter /pbs_home/pkowalski/g09d01/g09/l303.exe)
 DipDrv:  MaxL=1.
 Leave Link  303 at Wed Aug 28 19:34:44 2019, MaxMem=   536870912 cpu:         1.1
 (Enter /pbs_home/pkowalski/g09d01/g09/l401.exe)
 Initial guess from the checkpoint file:  "dae0097freq_open_wb97xd_air.chk"
 B after Tr=     0.000000    0.000000    0.000000
         Rot=    0.999993    0.002004   -0.002841   -0.001513 Ang=   0.43 deg.
 Guess basis will be translated and rotated to current coordinates.
 JPrj=2 DoOrth=T DoCkMO=T.
 Generating alternative initial guess.
 ExpMin= 1.22D-01 ExpMax= 2.89D+03 ExpMxC= 4.35D+02 IAcc=1 IRadAn=         1 AccDes= 0.00D+00
 Harris functional with IExCor= 4639 and IRadAn=       1 diagonalized for initial guess.
 HarFok:  IExCor= 4639 AccDes= 0.00D+00 IRadAn=         1 IDoV= 1 UseB2=F ITyADJ=14
 ICtDFT=  3500011 ScaDFX=  1.000000  1.000000  1.000000  1.000000
 FoFCou: FMM=F IPFlag=           0 FMFlag=      100000 FMFlg1=           0
         NFxFlg=           0 DoJE=T BraDBF=F KetDBF=T FulRan=T
         wScrn=  0.000000 ICntrl=     500 IOpCl=  0 I1Cent=   200000004 NGrid=           0
         NMat0=    1 NMatS0=      1 NMatT0=    0 NMatD0=    1 NMtDS0=    0 NMtDT0=    0
 Petite list used in FoFCou.
 Harris En= -1569.61605568579    
 Leave Link  401 at Wed Aug 28 19:34:47 2019, MaxMem=   536870912 cpu:        26.2
 (Enter /pbs_home/pkowalski/g09d01/g09/l502.exe)
 Closed shell SCF:
 Using DIIS extrapolation, IDIIS=  1040.
 Integral symmetry usage will be decided dynamically.
 IVT=      885537 IEndB=      885537 NGot=   536870912 MDV=   536288776
 LenX=   536288776 LenY=   536002016
 Requested convergence on RMS density matrix=1.00D-08 within 128 cycles.
 Requested convergence on MAX density matrix=1.00D-06.
 Requested convergence on             energy=1.00D-06.
 No special actions if energy rises.
 Fock matrices will be formed incrementally for  20 cycles.
 Integral accuracy reduced to 1.0D-05 until final iterations.

 Cycle   1  Pass 0  IDiag  1:
 FoFJK:  IHMeth= 1 ICntrl=       0 DoSepK=T KAlg= 0 I1Cent=   0 FoldK=F
 IRaf=         1 NMat=   1 IRICut=       1 DoRegI=T DoRafI=F ISym2E= 0.
 FoFCou: FMM=F IPFlag=           0 FMFlag=      100000 FMFlg1=           0
         NFxFlg=           0 DoJE=T BraDBF=F KetDBF=F FulRan=T
         wScrn=  0.000000 ICntrl=     500 IOpCl=  0 I1Cent=           0 NGrid=           0
         NMat0=    1 NMatS0=      1 NMatT0=    0 NMatD0=    1 NMtDS0=    0 NMtDT0=    0
 Symmetry not used in FoFCou.
 E= -1632.65011109973    
 DIIS: error= 4.13D-03 at cycle   1 NSaved=   1.
 NSaved= 1 IEnMin= 1 EnMin= -1632.65011109973     IErMin= 1 ErrMin= 4.13D-03
 ErrMax= 4.13D-03  0.00D+00 EMaxC= 1.00D-01 BMatC= 2.25D-02 BMatP= 2.25D-02
 IDIUse=3 WtCom= 9.59D-01 WtEn= 4.13D-02
 Coeff-Com:  0.100D+01
 Coeff-En:   0.100D+01
 Coeff:      0.100D+01
 Gap=     0.647 Goal=   None    Shift=    0.000
 GapD=    0.647 DampG=2.000 DampE=1.000 DampFc=2.0000 IDamp=-1.
 RMSDP=6.22D-04 MaxDP=2.04D-02              OVMax= 2.16D-02

 Cycle   2  Pass 0  IDiag  1:
 RMSU=  6.22D-04    CP:  1.00D+00
 E= -1632.67885222331     Delta-E=       -0.028741123574 Rises=F Damp=F
 DIIS: error= 1.14D-03 at cycle   2 NSaved=   2.
 NSaved= 2 IEnMin= 2 EnMin= -1632.67885222331     IErMin= 2 ErrMin= 1.14D-03
 ErrMax= 1.14D-03  0.00D+00 EMaxC= 1.00D-01 BMatC= 1.30D-03 BMatP= 2.25D-02
 IDIUse=3 WtCom= 9.89D-01 WtEn= 1.14D-02
 Coeff-Com: -0.415D-01 0.104D+01
 Coeff-En:   0.000D+00 0.100D+01
 Coeff:     -0.411D-01 0.104D+01
 Gap=     0.279 Goal=   None    Shift=    0.000
 RMSDP=1.68D-04 MaxDP=7.79D-03 DE=-2.87D-02 OVMax= 9.68D-03

 Cycle   3  Pass 0  IDiag  1:
 RMSU=  1.58D-04    CP:  1.00D+00  1.09D+00
 E= -1632.68043888137     Delta-E=       -0.001586658068 Rises=F Damp=F
 DIIS: error= 1.44D-03 at cycle   3 NSaved=   3.
 NSaved= 3 IEnMin= 3 EnMin= -1632.68043888137     IErMin= 2 ErrMin= 1.14D-03
 ErrMax= 1.44D-03  0.00D+00 EMaxC= 1.00D-01 BMatC= 1.00D-03 BMatP= 1.30D-03
 IDIUse=3 WtCom= 9.86D-01 WtEn= 1.44D-02
 Coeff-Com: -0.719D-01 0.509D+00 0.563D+00
 Coeff-En:   0.000D+00 0.000D+00 0.100D+01
 Coeff:     -0.708D-01 0.501D+00 0.569D+00
 Gap=     0.279 Goal=   None    Shift=    0.000
 RMSDP=8.62D-05 MaxDP=3.87D-03 DE=-1.59D-03 OVMax= 4.90D-03

 Cycle   4  Pass 0  IDiag  1:
 RMSU=  6.60D-05    CP:  1.00D+00  1.13D+00  6.88D-01
 E= -1632.68132936868     Delta-E=       -0.000890487307 Rises=F Damp=F
 DIIS: error= 3.34D-04 at cycle   4 NSaved=   4.
 NSaved= 4 IEnMin= 4 EnMin= -1632.68132936868     IErMin= 4 ErrMin= 3.34D-04
 ErrMax= 3.34D-04  0.00D+00 EMaxC= 1.00D-01 BMatC= 5.82D-05 BMatP= 1.00D-03
 IDIUse=3 WtCom= 9.97D-01 WtEn= 3.34D-03
 Coeff-Com: -0.164D-01 0.199D-01 0.176D+00 0.820D+00
 Coeff-En:   0.000D+00 0.000D+00 0.000D+00 0.100D+01
 Coeff:     -0.164D-01 0.199D-01 0.176D+00 0.821D+00
 Gap=     0.279 Goal=   None    Shift=    0.000
 RMSDP=2.73D-05 MaxDP=1.43D-03 DE=-8.90D-04 OVMax= 1.79D-03

 Cycle   5  Pass 0  IDiag  1:
 RMSU=  2.26D-05    CP:  1.00D+00  1.13D+00  7.83D-01  1.02D+00
 E= -1632.68139701556     Delta-E=       -0.000067646877 Rises=F Damp=F
 DIIS: error= 1.54D-04 at cycle   5 NSaved=   5.
 NSaved= 5 IEnMin= 5 EnMin= -1632.68139701556     IErMin= 5 ErrMin= 1.54D-04
 ErrMax= 1.54D-04  0.00D+00 EMaxC= 1.00D-01 BMatC= 1.21D-05 BMatP= 5.82D-05
 IDIUse=3 WtCom= 9.98D-01 WtEn= 1.54D-03
 Coeff-Com:  0.324D-02-0.677D-01-0.555D-02 0.367D+00 0.703D+00
 Coeff-En:   0.000D+00 0.000D+00 0.000D+00 0.000D+00 0.100D+01
 Coeff:      0.324D-02-0.676D-01-0.554D-02 0.367D+00 0.703D+00
 Gap=     0.279 Goal=   None    Shift=    0.000
 RMSDP=1.19D-05 MaxDP=3.89D-04 DE=-6.76D-05 OVMax= 9.25D-04

 Cycle   6  Pass 0  IDiag  1:
 RMSU=  8.75D-06    CP:  1.00D+00  1.13D+00  8.10D-01  1.11D+00  8.61D-01
 E= -1632.68141089224     Delta-E=       -0.000013876683 Rises=F Damp=F
 DIIS: error= 2.51D-05 at cycle   6 NSaved=   6.
 NSaved= 6 IEnMin= 6 EnMin= -1632.68141089224     IErMin= 6 ErrMin= 2.51D-05
 ErrMax= 2.51D-05  0.00D+00 EMaxC= 1.00D-01 BMatC= 1.05D-06 BMatP= 1.21D-05
 IDIUse=1 WtCom= 1.00D+00 WtEn= 0.00D+00
 Coeff-Com:  0.270D-02-0.289D-01-0.174D-01 0.797D-01 0.284D+00 0.680D+00
 Coeff:      0.270D-02-0.289D-01-0.174D-01 0.797D-01 0.284D+00 0.680D+00
 Gap=     0.279 Goal=   None    Shift=    0.000
 RMSDP=3.87D-06 MaxDP=1.75D-04 DE=-1.39D-05 OVMax= 4.24D-04

 Initial convergence to 1.0D-05 achieved.  Increase integral accuracy.
 Cycle   7  Pass 1  IDiag  1:
 E= -1632.68090088306     Delta-E=        0.000510009178 Rises=F Damp=F
 DIIS: error= 1.59D-04 at cycle   1 NSaved=   1.
 NSaved= 1 IEnMin= 1 EnMin= -1632.68090088306     IErMin= 1 ErrMin= 1.59D-04
 ErrMax= 1.59D-04  0.00D+00 EMaxC= 1.00D-01 BMatC= 1.52D-05 BMatP= 1.52D-05
 IDIUse=3 WtCom= 9.98D-01 WtEn= 1.59D-03
 Coeff-Com:  0.100D+01
 Coeff-En:   0.100D+01
 Coeff:      0.100D+01
 Gap=     0.279 Goal=   None    Shift=    0.000
 RMSDP=3.87D-06 MaxDP=1.75D-04 DE= 5.10D-04 OVMax= 3.75D-04

 Cycle   8  Pass 1  IDiag  1:
 RMSU=  1.54D-04    CP:  1.00D+00
 E= -1632.68091554765     Delta-E=       -0.000014664584 Rises=F Damp=F
 DIIS: error= 1.17D-05 at cycle   2 NSaved=   2.
 NSaved= 2 IEnMin= 2 EnMin= -1632.68091554765     IErMin= 2 ErrMin= 1.17D-05
 ErrMax= 1.17D-05  0.00D+00 EMaxC= 1.00D-01 BMatC= 2.64D-07 BMatP= 1.52D-05
 IDIUse=1 WtCom= 1.00D+00 WtEn= 0.00D+00
 Coeff-Com: -0.445D-01 0.104D+01
 Coeff:     -0.445D-01 0.104D+01
 Gap=     0.279 Goal=   None    Shift=    0.000
 RMSDP=9.52D-06 MaxDP=3.16D-04 DE=-1.47D-05 OVMax= 2.13D-04

 Cycle   9  Pass 1  IDiag  1:
 RMSU=  3.50D-06    CP:  1.00D+00  1.06D+00
 E= -1632.68091571156     Delta-E=       -0.000000163912 Rises=F Damp=F
 DIIS: error= 1.27D-05 at cycle   3 NSaved=   3.
 NSaved= 3 IEnMin= 3 EnMin= -1632.68091571156     IErMin= 2 ErrMin= 1.17D-05
 ErrMax= 1.27D-05  0.00D+00 EMaxC= 1.00D-01 BMatC= 2.26D-07 BMatP= 2.64D-07
 IDIUse=1 WtCom= 1.00D+00 WtEn= 0.00D+00
 Coeff-Com: -0.359D-01 0.522D+00 0.514D+00
 Coeff:     -0.359D-01 0.522D+00 0.514D+00
 Gap=     0.279 Goal=   None    Shift=    0.000
 RMSDP=1.36D-06 MaxDP=6.27D-05 DE=-1.64D-07 OVMax= 1.40D-04

 Cycle  10  Pass 1  IDiag  1:
 RMSU=  1.23D-06    CP:  1.00D+00  1.06D+00  8.57D-01
 E= -1632.68091592260     Delta-E=       -0.000000211045 Rises=F Damp=F
 DIIS: error= 2.94D-06 at cycle   4 NSaved=   4.
 NSaved= 4 IEnMin= 4 EnMin= -1632.68091592260     IErMin= 4 ErrMin= 2.94D-06
 ErrMax= 2.94D-06  0.00D+00 EMaxC= 1.00D-01 BMatC= 9.27D-09 BMatP= 2.26D-07
 IDIUse=1 WtCom= 1.00D+00 WtEn= 0.00D+00
 Coeff-Com: -0.572D-02 0.323D-01 0.150D+00 0.823D+00
 Coeff:     -0.572D-02 0.323D-01 0.150D+00 0.823D+00
 Gap=     0.279 Goal=   None    Shift=    0.000
 RMSDP=4.22D-07 MaxDP=1.77D-05 DE=-2.11D-07 OVMax= 3.68D-05

 Cycle  11  Pass 1  IDiag  1:
 RMSU=  3.14D-07    CP:  1.00D+00  1.06D+00  9.34D-01  9.47D-01
 E= -1632.68091593395     Delta-E=       -0.000000011343 Rises=F Damp=F
 DIIS: error= 2.20D-06 at cycle   5 NSaved=   5.
 NSaved= 5 IEnMin= 5 EnMin= -1632.68091593395     IErMin= 5 ErrMin= 2.20D-06
 ErrMax= 2.20D-06  0.00D+00 EMaxC= 1.00D-01 BMatC= 2.69D-09 BMatP= 9.27D-09
 IDIUse=1 WtCom= 1.00D+00 WtEn= 0.00D+00
 Coeff-Com:  0.234D-02-0.570D-01-0.253D-02 0.397D+00 0.660D+00
 Coeff:      0.234D-02-0.570D-01-0.253D-02 0.397D+00 0.660D+00
 Gap=     0.279 Goal=   None    Shift=    0.000
 RMSDP=1.65D-07 MaxDP=6.92D-06 DE=-1.13D-08 OVMax= 1.07D-05

 Cycle  12  Pass 1  IDiag  1:
 RMSU=  1.26D-07    CP:  1.00D+00  1.06D+00  9.46D-01  1.03D+00  9.66D-01
 E= -1632.68091593698     Delta-E=       -0.000000003038 Rises=F Damp=F
 DIIS: error= 5.08D-07 at cycle   6 NSaved=   6.
 NSaved= 6 IEnMin= 6 EnMin= -1632.68091593698     IErMin= 6 ErrMin= 5.08D-07
 ErrMax= 5.08D-07  0.00D+00 EMaxC= 1.00D-01 BMatC= 1.77D-10 BMatP= 2.69D-09
 IDIUse=1 WtCom= 1.00D+00 WtEn= 0.00D+00
 Coeff-Com:  0.142D-02-0.231D-01-0.205D-01 0.487D-01 0.208D+00 0.786D+00
 Coeff:      0.142D-02-0.231D-01-0.205D-01 0.487D-01 0.208D+00 0.786D+00
 Gap=     0.279 Goal=   None    Shift=    0.000
 RMSDP=6.07D-08 MaxDP=2.42D-06 DE=-3.04D-09 OVMax= 6.23D-06

 Cycle  13  Pass 1  IDiag  1:
 RMSU=  4.38D-08    CP:  1.00D+00  1.06D+00  9.50D-01  1.04D+00  1.05D+00
                    CP:  1.14D+00
 E= -1632.68091593741     Delta-E=       -0.000000000423 Rises=F Damp=F
 DIIS: error= 2.16D-07 at cycle   7 NSaved=   7.
 NSaved= 7 IEnMin= 7 EnMin= -1632.68091593741     IErMin= 7 ErrMin= 2.16D-07
 ErrMax= 2.16D-07  0.00D+00 EMaxC= 1.00D-01 BMatC= 3.43D-11 BMatP= 1.77D-10
 IDIUse=1 WtCom= 1.00D+00 WtEn= 0.00D+00
 Coeff-Com:  0.949D-04 0.170D-02-0.769D-02-0.474D-01-0.528D-01 0.259D+00
 Coeff-Com:  0.847D+00
 Coeff:      0.949D-04 0.170D-02-0.769D-02-0.474D-01-0.528D-01 0.259D+00
 Coeff:      0.847D+00
 Gap=     0.279 Goal=   None    Shift=    0.000
 RMSDP=3.14D-08 MaxDP=8.24D-07 DE=-4.23D-10 OVMax= 3.83D-06

 Cycle  14  Pass 1  IDiag  1:
 RMSU=  1.82D-08    CP:  1.00D+00  1.06D+00  9.50D-01  1.05D+00  1.09D+00
                    CP:  1.30D+00  1.10D+00
 E= -1632.68091593741     Delta-E=       -0.000000000007 Rises=F Damp=F
 DIIS: error= 6.24D-08 at cycle   8 NSaved=   8.
 NSaved= 8 IEnMin= 8 EnMin= -1632.68091593741     IErMin= 8 ErrMin= 6.24D-08
 ErrMax= 6.24D-08  0.00D+00 EMaxC= 1.00D-01 BMatC= 3.51D-12 BMatP= 3.43D-11
 IDIUse=1 WtCom= 1.00D+00 WtEn= 0.00D+00
 Coeff-Com: -0.193D-03 0.385D-02 0.101D-02-0.148D-01-0.455D-01-0.586D-01
 Coeff-Com:  0.173D+00 0.941D+00
 Coeff:     -0.193D-03 0.385D-02 0.101D-02-0.148D-01-0.455D-01-0.586D-01
 Coeff:      0.173D+00 0.941D+00
 Gap=     0.279 Goal=   None    Shift=    0.000
 RMSDP=1.32D-08 MaxDP=3.59D-07 DE=-7.28D-12 OVMax= 1.77D-06

 Cycle  15  Pass 1  IDiag  1:
 RMSU=  7.50D-09    CP:  1.00D+00  1.06D+00  9.50D-01  1.05D+00  1.11D+00
                    CP:  1.35D+00  1.23D+00  1.27D+00
 E= -1632.68091593749     Delta-E=       -0.000000000072 Rises=F Damp=F
 DIIS: error= 1.76D-08 at cycle   9 NSaved=   9.
 NSaved= 9 IEnMin= 9 EnMin= -1632.68091593749     IErMin= 9 ErrMin= 1.76D-08
 ErrMax= 1.76D-08  0.00D+00 EMaxC= 1.00D-01 BMatC= 5.91D-13 BMatP= 3.51D-12
 IDIUse=1 WtCom= 1.00D+00 WtEn= 0.00D+00
 Coeff-Com: -0.772D-04 0.116D-02 0.102D-02 0.144D-03-0.112D-01-0.456D-01
 Coeff-Com: -0.296D-01 0.310D+00 0.775D+00
 Coeff:     -0.772D-04 0.116D-02 0.102D-02 0.144D-03-0.112D-01-0.456D-01
 Coeff:     -0.296D-01 0.310D+00 0.775D+00
 Gap=     0.279 Goal=   None    Shift=    0.000
 RMSDP=4.37D-09 MaxDP=1.45D-07 DE=-7.19D-11 OVMax= 6.64D-07

 SCF Done:  E(RwB97XD) =  -1632.68091594     A.U. after   15 cycles
            NFock= 15  Conv=0.44D-08     -V/T= 2.0087
 KE= 1.618610670308D+03 PE=-1.042983412702D+04 EE= 3.875921347907D+03
 Leave Link  502 at Wed Aug 28 19:41:43 2019, MaxMem=   536870912 cpu:      3320.5
 (Enter /pbs_home/pkowalski/g09d01/g09/l701.exe)
 Compute integral first derivatives.
 ... and contract with generalized density number  0.
 R6Disp: Adding Grimme-D2 dispersion energy 1st derivatives to the gradient.
 Leave Link  701 at Wed Aug 28 19:41:44 2019, MaxMem=   536870912 cpu:         4.3
 (Enter /pbs_home/pkowalski/g09d01/g09/l702.exe)
 L702 exits ... SP integral derivatives will be done elsewhere.
 Leave Link  702 at Wed Aug 28 19:41:44 2019, MaxMem=   536870912 cpu:         0.2
 (Enter /pbs_home/pkowalski/g09d01/g09/l703.exe)
 Compute integral first derivatives, UseDBF=F ICtDFT=           0.
 Integral derivatives from FoFJK, PRISM(SPDF).
 Calling FoFJK, ICntrl=      2127 FMM=F ISym2X=0 I1Cent= 0 IOpClX= 0 NMat=1 NMatS=1 NMatT=0.
 FoFJK:  IHMeth= 1 ICntrl=    2127 DoSepK=T KAlg= 0 I1Cent=   0 FoldK=F
 IRaf=         1 NMat=   1 IRICut=       1 DoRegI=T DoRafI=F ISym2E= 0.
 FoFCou: FMM=F IPFlag=           0 FMFlag=      100000 FMFlg1=         800
         NFxFlg=           0 DoJE=F BraDBF=F KetDBF=F FulRan=T
         wScrn=  0.000000 ICntrl=    2527 IOpCl=  0 I1Cent=           0 NGrid=           0
         NMat0=    1 NMatS0=      1 NMatT0=    0 NMatD0=    1 NMtDS0=    0 NMtDT0=    0
 Symmetry not used in FoFCou.
 Leave Link  703 at Wed Aug 28 19:44:12 2019, MaxMem=   536870912 cpu:      1178.4
 (Enter /pbs_home/pkowalski/g09d01/g09/l716.exe)
 Dipole        = 2.55154127D-02-1.57174219D+00-8.29703400D-02
 ***** Axes restored to original set *****
 -------------------------------------------------------------------
 Center     Atomic                   Forces (Hartrees/Bohr)
 Number     Number              X              Y              Z
 -------------------------------------------------------------------
      1        6          -0.002611439   -0.025301325   -0.008264542
      2        6           0.011704485    0.008774052    0.009137924
      3        6          -0.010670136    0.003352188   -0.002712930
      4        8           0.004926133   -0.009860401   -0.003851737
      5        6           0.014208504    0.036065035    0.007528908
      6        6          -0.002820959    0.000691682   -0.000212557
      7        6          -0.004152597   -0.010988334    0.002578481
      8        6          -0.009104908    0.000863384   -0.013300186
      9        6          -0.007582274   -0.004767126    0.002631158
     10        6           0.018868010    0.016860418   -0.011117023
     11        6           0.004991966   -0.002042952    0.011343079
     12        9           0.005265027   -0.002500520   -0.009886561
     13        9           0.000561654   -0.000625612    0.016277188
     14        9          -0.005343206    0.009196724    0.010360851
     15        9          -0.007928259   -0.017034249    0.000119530
     16        9          -0.012053772    0.002360957    0.001612499
     17        9           0.007312740   -0.004210383   -0.008785617
     18        6           0.024938543    0.019866596   -0.023480834
     19        6          -0.019182894   -0.008401795    0.018736851
     20        6          -0.000473496   -0.005228782    0.004971688
     21        1          -0.001038918   -0.002155076   -0.001910143
     22        1           0.000367282    0.002894271    0.000269755
     23        1           0.000380755   -0.002044597   -0.000593165
     24        6          -0.005685924   -0.003579253   -0.003081772
     25        1           0.002852155    0.001183879   -0.000902075
     26        1          -0.001430404    0.000221632    0.002598990
     27        1          -0.001653896   -0.000726557    0.002830840
     28        6           0.005908241   -0.001449105    0.001838912
     29        6           0.000865450    0.011100204   -0.013470077
     30        6           0.006880712   -0.007972573    0.003482810
     31        8          -0.009442158    0.001936620    0.005132875
     32        6           0.001694835   -0.002245893    0.000509209
     33        6           0.004728033   -0.004656087    0.001118303
     34        6          -0.011645890    0.000337401   -0.002970863
     35        1           0.002212007    0.001428037    0.001078341
     36        1          -0.002034673    0.000321899   -0.000734554
     37        1          -0.000905128    0.001936973   -0.000233559
     38        1          -0.000221349   -0.001749223   -0.000266834
     39        6           0.004960133   -0.010634910    0.004457705
     40        6          -0.005887525    0.002932553   -0.000481290
     41        6          -0.003942718    0.004638818   -0.002225332
     42        1           0.002051295   -0.000418137   -0.000448424
     43        1           0.001231425   -0.001508479    0.000979516
     44        1          -0.001349689   -0.000569122    0.000986048
     45        1           0.000252827    0.003707165   -0.001651389
 -------------------------------------------------------------------
 Cartesian Forces:  Max     0.036065035 RMS     0.008224830
 Leave Link  716 at Wed Aug 28 19:44:12 2019, MaxMem=   536870912 cpu:         0.3
 (Enter /pbs_home/pkowalski/g09d01/g09/l103.exe)

 GradGradGradGradGradGradGradGradGradGradGradGradGradGradGradGradGradGrad
 Berny optimization.
 Using GEDIIS/GDIIS optimizer.
 FormGI is forming the generalized inverse of G from B-inverse, IUseBI=4.
 GSVD:  received Info=                   1 from GESDD.
 Internal  Forces:  Max     0.028413789 RMS     0.004123606
 Search for a local minimum.
 Step number   2 out of a maximum of  270
 All quantities printed in internal units (Hartrees-Bohrs-Radians)
 RMS Force = .41236D-02 SwitMx=.10000D-02 MixMth= 1
 Mixed Optimization -- RFO/linear search
 Update second derivatives using D2CorX and points    1    2
 DE= -3.56D-02 DEPred=-3.55D-02 R= 1.00D+00
 TightC=F SS=  1.41D+00  RLast= 3.67D-01 DXNew= 5.0454D-01 1.1017D+00
 Trust test= 1.00D+00 RLast= 3.67D-01 DXMaxT set to 5.05D-01
 ITU=  1  0
 Use linear search instead of GDIIS.
     Eigenvalues ---    0.00746   0.00826   0.00830   0.00836   0.00930
     Eigenvalues ---    0.01046   0.01067   0.01093   0.01155   0.01156
     Eigenvalues ---    0.01187   0.01471   0.01495   0.01597   0.01849
     Eigenvalues ---    0.01858   0.02002   0.02003   0.02018   0.02018
     Eigenvalues ---    0.02022   0.02022   0.02063   0.02066   0.02091
     Eigenvalues ---    0.02093   0.02112   0.02113   0.02210   0.02212
     Eigenvalues ---    0.02269   0.02273   0.04962   0.05192   0.07212
     Eigenvalues ---    0.07289   0.07519   0.07573   0.07729   0.08229
     Eigenvalues ---    0.09335   0.10094   0.10319   0.11087   0.12038
     Eigenvalues ---    0.12074   0.13958   0.15921   0.15999   0.15999
     Eigenvalues ---    0.16000   0.16000   0.16000   0.16000   0.16000
     Eigenvalues ---    0.16000   0.16000   0.16000   0.16000   0.16000
     Eigenvalues ---    0.16054   0.16876   0.21824   0.22000   0.22126
     Eigenvalues ---    0.22602   0.22694   0.23910   0.24324   0.24453
     Eigenvalues ---    0.24515   0.24585   0.24847   0.24902   0.24928
     Eigenvalues ---    0.24945   0.24960   0.24978   0.24991   0.25960
     Eigenvalues ---    0.29007   0.29195   0.30336   0.31434   0.32224
     Eigenvalues ---    0.32646   0.32650   0.32653   0.32665   0.32753
     Eigenvalues ---    0.32885   0.33032   0.33175   0.33286   0.33392
     Eigenvalues ---    0.34216   0.35541   0.35622   0.35720   0.35722
     Eigenvalues ---    0.35732   0.35734   0.35735   0.35938   0.36532
     Eigenvalues ---    0.36607   0.40443   0.40467   0.41531   0.41566
     Eigenvalues ---    0.44640   0.44691   0.45398   0.45528   0.45561
     Eigenvalues ---    0.45603   0.45928   0.46367   0.46445   0.47595
     Eigenvalues ---    0.48109   0.48223   0.48338   0.49334   0.51122
     Eigenvalues ---    0.52421   0.53654   0.54124   0.54232
 RFO step:  Lambda=-1.03705165D-02 EMin= 7.46276569D-03
 Quartic linear search produced a step of  0.55791.
 Iteration  1 RMS(Cart)=  0.18830292 RMS(Int)=  0.00483304
 Iteration  2 RMS(Cart)=  0.01191428 RMS(Int)=  0.00059019
 Iteration  3 RMS(Cart)=  0.00003366 RMS(Int)=  0.00058996
 Iteration  4 RMS(Cart)=  0.00000007 RMS(Int)=  0.00058996
 ITry= 1 IFail=0 DXMaxC= 1.08D+00 DCOld= 1.00D+10 DXMaxT= 5.05D-01 DXLimC= 3.00D+00 Rises=F
 Variable       Old X    -DE/DX   Delta X   Delta X   Delta X     New X
                                 (Linear)    (Quad)   (Total)
    R1        2.75301   0.00036  -0.00554   0.00700   0.00153   2.75454
    R2        2.66254  -0.02841  -0.07501  -0.04178  -0.11687   2.54566
    R3        2.77132  -0.00993  -0.03204  -0.00787  -0.03991   2.73142
    R4        2.62468   0.00640   0.00903   0.01500   0.02407   2.64876
    R5        2.64756   0.00176   0.00178   0.00459   0.00635   2.65391
    R6        2.54768   0.00519   0.00367   0.01265   0.01632   2.56400
    R7        2.62870  -0.00125  -0.00287   0.00009  -0.00284   2.62586
    R8        2.54289   0.00145  -0.00513   0.00808   0.00286   2.54575
    R9        2.80532  -0.00190  -0.01110   0.00442  -0.00668   2.79863
   R10        2.63214  -0.00300  -0.01086   0.00110  -0.00974   2.62240
   R11        2.05706   0.00158   0.00674  -0.00113   0.00562   2.06267
   R12        2.84925   0.00322   0.00447   0.00832   0.01276   2.86202
   R13        2.57854  -0.00486   0.00624  -0.02364  -0.01733   2.56121
   R14        2.88016   0.00610   0.00910   0.02355   0.03260   2.91276
   R15        2.58073  -0.00992  -0.02109  -0.00853  -0.02962   2.55112
   R16        2.56627  -0.01579  -0.02830  -0.01916  -0.04746   2.51881
   R17        2.85628   0.00122   0.00248   0.00086   0.00340   2.85968
   R18        2.77268  -0.00764  -0.02543  -0.00463  -0.03006   2.74262
   R19        2.88204   0.00542   0.00577   0.02344   0.02915   2.91120
   R20        2.57323  -0.01456  -0.02970  -0.01447  -0.04417   2.52906
   R21        2.55828  -0.01869  -0.03182  -0.02431  -0.05613   2.50215
   R22        2.56392  -0.01203  -0.02254  -0.01273  -0.03526   2.52866
   R23        2.57530  -0.01090  -0.02361  -0.00886  -0.03247   2.54283
   R24        2.65736  -0.02729  -0.07510  -0.03577  -0.11075   2.54661
   R25        2.80550  -0.00190  -0.01136   0.00471  -0.00665   2.79884
   R26        2.54343   0.00227  -0.00474   0.01037   0.00549   2.54892
   R27        2.75002  -0.00138  -0.00586  -0.00035  -0.00598   2.74404
   R28        2.08688  -0.00219  -0.00541  -0.00369  -0.00910   2.07778
   R29        2.08675  -0.00212  -0.00560  -0.00315  -0.00874   2.07801
   R30        2.07272  -0.00145  -0.00873   0.00370  -0.00503   2.06769
   R31        2.08641  -0.00208  -0.00574  -0.00280  -0.00854   2.07787
   R32        2.07074  -0.00081  -0.00841   0.00623  -0.00217   2.06857
   R33        2.08756  -0.00224  -0.00511  -0.00427  -0.00939   2.07818
   R34        2.66042  -0.00041   0.00005  -0.00317  -0.00306   2.65736
   R35        2.05688   0.00219   0.00662   0.00158   0.00820   2.06508
   R36        2.62642   0.00578   0.00923   0.01240   0.02162   2.64803
   R37        2.64661   0.00141   0.00170   0.00335   0.00509   2.65170
   R38        2.54801   0.00494   0.00307   0.01286   0.01569   2.56370
   R39        2.62878  -0.00119  -0.00275   0.00006  -0.00272   2.62605
   R40        2.63230  -0.00266  -0.01075   0.00232  -0.00846   2.62384
   R41        2.05705   0.00159   0.00673  -0.00105   0.00568   2.06273
   R42        2.63601  -0.00414  -0.01051  -0.00351  -0.01396   2.62205
   R43        2.05728   0.00215   0.00673   0.00130   0.00803   2.06531
   R44        2.04955   0.00262   0.00936   0.00009   0.00945   2.05900
   R45        2.63645  -0.00434  -0.01036  -0.00430  -0.01464   2.62181
   R46        2.04920   0.00340   0.00934   0.00332   0.01266   2.06186
   R47        2.66068  -0.00012   0.00015  -0.00205  -0.00190   2.65878
   R48        2.05734   0.00214   0.00676   0.00122   0.00798   2.06532
   R49        2.05689   0.00217   0.00664   0.00151   0.00814   2.06503
    A1        1.81928   0.00732   0.01579   0.01769   0.03166   1.85094
    A2        2.22923   0.00406  -0.00426   0.03399   0.02894   2.25818
    A3        2.23394  -0.01133  -0.01143  -0.04879  -0.06065   2.17329
    A4        1.84707  -0.00466  -0.00619  -0.01651  -0.02319   1.82389
    A5        2.34667   0.00897   0.01708   0.02604   0.04338   2.39005
    A6        2.08911  -0.00430  -0.01092  -0.00902  -0.01990   2.06921
    A7        1.93233  -0.00467  -0.01941   0.00548  -0.01451   1.91782
    A8        2.14743   0.00365   0.01395   0.00443   0.01843   2.16587
    A9        2.20341   0.00102   0.00546  -0.00984  -0.00400   2.19941
   A10        1.89012  -0.00258   0.00233  -0.01284  -0.01169   1.87842
   A11        1.93383   0.00474   0.00796   0.01254   0.01917   1.95300
   A12        2.27880   0.00386   0.01734   0.00605   0.02356   2.30236
   A13        2.06481  -0.00854  -0.02554  -0.01317  -0.03878   2.02603
   A14        2.04503  -0.00323  -0.01187  -0.00367  -0.01566   2.02936
   A15        2.11639   0.00077   0.00441  -0.00356   0.00090   2.11729
   A16        2.12177   0.00246   0.00747   0.00724   0.01476   2.13653
   A17        2.12072   0.00272  -0.01611   0.03758   0.02122   2.14194
   A18        2.25211  -0.00432   0.01659  -0.04567  -0.02935   2.22276
   A19        1.90887   0.00163  -0.00008   0.01002   0.00954   1.91842
   A20        1.77948  -0.00093   0.00475   0.00753   0.01160   1.79108
   A21        1.92763   0.00224   0.01020   0.00296   0.01347   1.94110
   A22        1.99516   0.00124   0.00619   0.00277   0.00865   2.00381
   A23        1.92327  -0.00087  -0.00014  -0.02018  -0.02035   1.90292
   A24        1.93977   0.00196   0.00363   0.01378   0.01724   1.95701
   A25        1.89632  -0.00342  -0.02227  -0.00701  -0.02928   1.86704
   A26        1.91756   0.00193  -0.00119   0.01347   0.01192   1.92948
   A27        2.22907  -0.00232   0.01571  -0.02951  -0.01416   2.21490
   A28        2.12127   0.00042  -0.01472   0.02424   0.00919   2.13046
   A29        1.79140  -0.00158  -0.00323   0.00085  -0.00284   1.78855
   A30        1.89058  -0.00018   0.00061   0.00038   0.00110   1.89168
   A31        1.99712   0.00103   0.00488  -0.00813  -0.00309   1.99403
   A32        1.89222   0.00029   0.00029   0.00469   0.00518   1.89740
   A33        1.99578   0.00105   0.00494  -0.00524  -0.00024   1.99554
   A34        1.89134  -0.00067  -0.00737   0.00773   0.00029   1.89163
   A35        1.78612  -0.00026   0.00800  -0.00013   0.00767   1.79379
   A36        2.02282  -0.00104   0.00204  -0.02152  -0.01960   2.00323
   A37        1.91101   0.00242   0.00915   0.01358   0.02282   1.93383
   A38        1.93005   0.00212   0.00863   0.00521   0.01399   1.94404
   A39        1.93320  -0.00079  -0.00896   0.00201  -0.00730   1.92590
   A40        1.87986  -0.00231  -0.01769   0.00143  -0.01616   1.86370
   A41        2.26863   0.00550   0.01638   0.01644   0.03270   2.30133
   A42        1.93599   0.00415   0.00876   0.00692   0.01550   1.95149
   A43        2.07531  -0.00960  -0.02507  -0.02086  -0.04616   2.02914
   A44        2.19740  -0.00614  -0.01414  -0.01286  -0.02828   2.16912
   A45        2.26209  -0.00090  -0.00047   0.00118  -0.00061   2.26148
   A46        1.82148   0.00713   0.01482   0.01698   0.03097   1.85245
   A47        1.90961   0.00092   0.00508   0.00337   0.00842   1.91803
   A48        1.93064   0.00237   0.00959   0.00462   0.01419   1.94483
   A49        1.93535  -0.00179  -0.01192   0.00153  -0.01034   1.92501
   A50        1.89280  -0.00159  -0.00571  -0.00618  -0.01199   1.88081
   A51        1.88381   0.00134   0.00649   0.00773   0.01426   1.89807
   A52        1.91054  -0.00128  -0.00352  -0.01116  -0.01461   1.89593
   A53        1.93631   0.00230   0.01029   0.00074   0.01098   1.94728
   A54        1.93825  -0.00189  -0.01096  -0.00153  -0.01248   1.92577
   A55        1.90229   0.00072   0.00309   0.00733   0.01037   1.91266
   A56        1.91887  -0.00196  -0.00576  -0.01899  -0.02476   1.89411
   A57        1.89120  -0.00133  -0.00531  -0.00328  -0.00870   1.88250
   A58        1.87521   0.00218   0.00875   0.01645   0.02522   1.90043
   A59        2.10734   0.00175   0.00446   0.00269   0.00715   2.11449
   A60        2.08396  -0.00086  -0.00427   0.00187  -0.00240   2.08156
   A61        2.09189  -0.00090  -0.00020  -0.00456  -0.00476   2.08713
   A62        1.84582  -0.00374  -0.00573  -0.01357  -0.01909   1.82673
   A63        2.34723   0.00712   0.01663   0.01727   0.03372   2.38095
   A64        2.08905  -0.00338  -0.01104  -0.00328  -0.01440   2.07465
   A65        1.93313  -0.00485  -0.01929   0.00342  -0.01611   1.91702
   A66        2.14700   0.00306   0.01390   0.00076   0.01472   2.16172
   A67        2.20305   0.00179   0.00539  -0.00425   0.00124   2.20429
   A68        1.88777  -0.00266   0.00146  -0.01186  -0.01090   1.87687
   A69        2.04508  -0.00326  -0.01182  -0.00402  -0.01588   2.02920
   A70        2.11638   0.00085   0.00440  -0.00284   0.00157   2.11795
   A71        2.12172   0.00241   0.00742   0.00686   0.01430   2.13602
   A72        2.11489   0.00226   0.00685   0.00226   0.00915   2.12404
   A73        2.08543  -0.00124  -0.00260  -0.00338  -0.00601   2.07943
   A74        2.08286  -0.00102  -0.00425   0.00113  -0.00314   2.07972
   A75        2.06254  -0.00014  -0.00247   0.00330   0.00079   2.06333
   A76        2.12947  -0.00106  -0.00308  -0.00546  -0.00853   2.12094
   A77        2.09117   0.00119   0.00555   0.00217   0.00774   2.09891
   A78        2.06271  -0.00027  -0.00221   0.00160  -0.00058   2.06213
   A79        2.12635  -0.00181  -0.00533  -0.00884  -0.01426   2.11209
   A80        2.09403   0.00208   0.00757   0.00745   0.01493   2.10896
   A81        2.11476   0.00184   0.00666   0.00005   0.00674   2.12150
   A82        2.08282  -0.00077  -0.00427   0.00278  -0.00151   2.08130
   A83        2.08559  -0.00107  -0.00239  -0.00280  -0.00521   2.08038
   A84        2.10742   0.00201   0.00449   0.00498   0.00946   2.11688
   A85        2.08374  -0.00096  -0.00434   0.00104  -0.00330   2.08044
   A86        2.09197  -0.00105  -0.00015  -0.00599  -0.00614   2.08584
    D1        0.04951  -0.00150  -0.00308  -0.07703  -0.08042  -0.03091
    D2       -3.12136  -0.00130  -0.00505  -0.05562  -0.06183   3.09999
    D3       -3.13108  -0.00049  -0.00087  -0.00242   0.00018  -3.13089
    D4       -0.01876  -0.00028  -0.00284   0.01899   0.01877   0.00001
    D5       -0.06336   0.00197   0.00591   0.09296   0.09985   0.03649
    D6        2.95893   0.00208   0.00146   0.14829   0.15090   3.10983
    D7        3.11737   0.00048   0.00344   0.01555   0.02168   3.13905
    D8       -0.14353   0.00059  -0.00101   0.07088   0.07274  -0.07079
    D9       -0.51617  -0.00323  -0.04016  -0.00038  -0.04005  -0.55623
   D10        2.56051  -0.00236  -0.03228   0.04256   0.01055   2.57106
   D11        2.57745  -0.00147  -0.03675   0.09348   0.05645   2.63390
   D12       -0.62905  -0.00059  -0.02887   0.13641   0.10705  -0.52200
   D13       -0.02081   0.00072  -0.00001   0.03780   0.03650   0.01569
   D14        3.12535   0.00048  -0.00027   0.02045   0.01877  -3.13906
   D15       -3.13835   0.00028   0.00112   0.01947   0.02076  -3.11759
   D16        0.00781   0.00005   0.00085   0.00212   0.00303   0.01084
   D17       -3.11956  -0.00035   0.00046  -0.02503  -0.02374   3.13988
   D18        0.01919  -0.00027   0.00073  -0.01949  -0.01803   0.00116
   D19       -0.01040  -0.00009  -0.00159  -0.00130  -0.00310  -0.01350
   D20        3.12835  -0.00001  -0.00132   0.00423   0.00261   3.13097
   D21       -0.01857   0.00107   0.00499   0.02110   0.02411   0.00554
   D22        3.11827   0.00132   0.00529   0.03918   0.04234  -3.12257
   D23       -0.00078   0.00005   0.00041  -0.00019   0.00034  -0.00044
   D24        3.13867   0.00003  -0.00014   0.00371   0.00362  -3.14090
   D25       -3.13708  -0.00021   0.00017  -0.02036  -0.02026   3.12584
   D26        0.00237  -0.00023  -0.00037  -0.01646  -0.01698  -0.01461
   D27        0.05271  -0.00191  -0.00655  -0.07384  -0.07992  -0.02721
   D28       -2.98600  -0.00282  -0.00558  -0.12276  -0.12627  -3.11227
   D29        2.09570  -0.00171  -0.00624  -0.04599  -0.05152   2.04417
   D30       -0.04394   0.00050   0.00149  -0.02113  -0.01891  -0.06285
   D31       -2.10648  -0.00150  -0.00468  -0.04495  -0.04884  -2.15531
   D32       -1.17261  -0.00079  -0.00886   0.01432   0.00468  -1.16793
   D33        2.97094   0.00143  -0.00113   0.03918   0.03729   3.00823
   D34        0.90840  -0.00057  -0.00730   0.01536   0.00737   0.91577
   D35       -0.00334  -0.00011  -0.00089  -0.00257  -0.00361  -0.00696
   D36        3.13998  -0.00009  -0.00077  -0.00050  -0.00131   3.13866
   D37        3.14040  -0.00009  -0.00035  -0.00646  -0.00691   3.13348
   D38        0.00053  -0.00007  -0.00023  -0.00439  -0.00462  -0.00408
   D39       -2.75025  -0.00011   0.00646  -0.01779  -0.01094  -2.76119
   D40        1.48916   0.00042  -0.00005   0.00018   0.00048   1.48964
   D41       -0.65560   0.00229   0.01682   0.00510   0.02236  -0.63325
   D42        0.44477  -0.00061  -0.00089  -0.05095  -0.05228   0.39249
   D43       -1.59900  -0.00008  -0.00739  -0.03297  -0.04086  -1.63987
   D44        2.53942   0.00179   0.00948  -0.02806  -0.01898   2.52044
   D45        3.13001  -0.00058  -0.01285  -0.00219  -0.01445   3.11556
   D46       -0.19857  -0.00028  -0.01600   0.05097   0.03524  -0.16332
   D47       -0.07023   0.00028  -0.00645   0.03774   0.03141  -0.03883
   D48        2.88437   0.00057  -0.00960   0.09090   0.08110   2.96547
   D49       -0.62827   0.00185   0.00973   0.04825   0.05795  -0.57032
   D50        1.37082   0.00137   0.00880   0.05408   0.06289   1.43371
   D51       -2.80063   0.00105   0.00303   0.05891   0.06202  -2.73861
   D52        1.41866   0.00357   0.02379   0.04695   0.07058   1.48923
   D53       -2.86544   0.00308   0.02286   0.05278   0.07552  -2.78992
   D54       -0.75371   0.00277   0.01709   0.05761   0.07465  -0.67906
   D55       -2.76136  -0.00003  -0.00201   0.03373   0.03159  -2.72977
   D56       -0.76227  -0.00051  -0.00295   0.03956   0.03653  -0.72574
   D57        1.34946  -0.00083  -0.00872   0.04439   0.03566   1.38512
   D58       -0.33362  -0.00008   0.01056  -0.00884   0.00215  -0.33147
   D59       -2.43527  -0.00196  -0.00647  -0.00360  -0.00972  -2.44499
   D60        1.71786  -0.00007   0.00820  -0.00076   0.00793   1.72580
   D61        2.98138   0.00001   0.00982  -0.05146  -0.04176   2.93962
   D62        0.87974  -0.00187  -0.00721  -0.04622  -0.05363   0.82610
   D63       -1.25032   0.00002   0.00746  -0.04338  -0.03597  -1.28629
   D64       -0.78592  -0.00131  -0.02740   0.04683   0.01914  -0.76678
   D65        2.43862  -0.00330  -0.03176  -0.05291  -0.08405   2.35457
   D66        2.14907  -0.00089  -0.02908   0.10363   0.07394   2.22301
   D67       -0.90958  -0.00288  -0.03343   0.00389  -0.02925  -0.93883
   D68        0.58925  -0.00127  -0.01245  -0.02787  -0.04049   0.54876
   D69        2.75412  -0.00157  -0.00115  -0.05079  -0.05185   2.70227
   D70       -1.44633  -0.00359  -0.02348  -0.04435  -0.06776  -1.51410
   D71       -1.40864  -0.00045  -0.01175  -0.03057  -0.04245  -1.45109
   D72        0.75623  -0.00074  -0.00044  -0.05349  -0.05381   0.70242
   D73        2.83896  -0.00276  -0.02278  -0.04704  -0.06973   2.76924
   D74        2.76249  -0.00049  -0.00579  -0.04043  -0.04645   2.71605
   D75       -1.35582  -0.00079   0.00551  -0.06335  -0.05781  -1.41363
   D76        0.72692  -0.00280  -0.01682  -0.05691  -0.07372   0.65319
   D77       -0.05653  -0.00042  -0.00381   0.00712   0.00441  -0.05212
   D78        3.01912   0.00099  -0.00064   0.08612   0.08660   3.10572
   D79       -3.10877  -0.00056  -0.00323  -0.02596  -0.02861  -3.13739
   D80       -0.03312   0.00085  -0.00006   0.05303   0.05357   0.02045
   D81       -2.10036  -0.00127  -0.00577  -0.03627  -0.04162  -2.14198
   D82        2.09870  -0.00135  -0.00770  -0.03363  -0.04103   2.05766
   D83       -0.02442  -0.00013  -0.00180  -0.02367  -0.02509  -0.04951
   D84        0.94588  -0.00046  -0.00468   0.00041  -0.00458   0.94131
   D85       -1.13825  -0.00054  -0.00661   0.00305  -0.00399  -1.14224
   D86        3.02182   0.00068  -0.00070   0.01301   0.01195   3.03377
   D87        0.02768  -0.00090  -0.00130  -0.04399  -0.04522  -0.01754
   D88       -3.03574  -0.00180  -0.00301  -0.07491  -0.07663  -3.11236
   D89        3.09794   0.00065   0.00391   0.04049   0.04594  -3.13931
   D90       -0.09594   0.00042  -0.00021   0.05012   0.05095  -0.04499
   D91        0.02568  -0.00058   0.00133  -0.04187  -0.04081  -0.01513
   D92        3.11499  -0.00081  -0.00279  -0.03224  -0.03579   3.07919
   D93        0.00045   0.00005   0.00008   0.00341   0.00350   0.00395
   D94       -3.13777   0.00000   0.00020  -0.00063  -0.00025  -3.13802
   D95        3.14031   0.00003  -0.00004   0.00134   0.00119   3.14150
   D96        0.00208  -0.00002   0.00008  -0.00270  -0.00255  -0.00047
   D97       -0.01056   0.00021  -0.00196   0.01821   0.01568   0.00511
   D98        3.12526   0.00006  -0.00214   0.00592   0.00324   3.12849
   D99       -3.10922   0.00002   0.00058   0.00950   0.00995  -3.09927
   D100       0.02660  -0.00014   0.00040  -0.00280  -0.00249   0.02411
   D101      -3.11083   0.00034   0.00373  -0.00662  -0.00240  -3.11322
   D102       0.01581   0.00079   0.00588   0.00960   0.01572   0.03154
   D103      -0.02716   0.00013  -0.00059   0.00394   0.00331  -0.02386
   D104       3.09948   0.00059   0.00156   0.02016   0.02143   3.12091
   D105      -0.00995   0.00059   0.00252   0.01516   0.01685   0.00689
   D106       3.13764   0.00075   0.00268   0.02792   0.02961  -3.11593
   D107      -0.00766   0.00008   0.00027   0.00049   0.00090  -0.00677
   D108       3.13690   0.00005  -0.00033   0.00436   0.00408   3.14098
   D109       3.12724  -0.00012  -0.00001  -0.01373  -0.01367   3.11357
   D110      -0.01138  -0.00015  -0.00061  -0.00986  -0.01049  -0.02187
   D111      -0.00970  -0.00005  -0.00073   0.00046  -0.00031  -0.01001
   D112      -3.14117  -0.00014  -0.00106  -0.00190  -0.00301   3.13900
   D113       3.12891  -0.00002  -0.00013  -0.00344  -0.00355   3.12536
   D114      -0.00256  -0.00012  -0.00046  -0.00580  -0.00625  -0.00881
   D115       0.00648   0.00008   0.00122  -0.00134   0.00015   0.00663
   D116      -3.13234   0.00000   0.00097  -0.00673  -0.00545  -3.13780
   D117      -3.13848   0.00013   0.00111   0.00268   0.00389  -3.13459
   D118       0.00589   0.00005   0.00086  -0.00271  -0.00171   0.00417
   D119       0.01049   0.00001   0.00050  -0.00296  -0.00236   0.00813
   D120      -3.13780   0.00017   0.00122   0.00382   0.00510  -3.13270
   D121      -3.11644  -0.00040  -0.00147  -0.01872  -0.02019  -3.13662
   D122       0.01846  -0.00025  -0.00074  -0.01194  -0.01273   0.00573
   D123       0.00821   0.00002   0.00039   0.00085   0.00117   0.00938
   D124       3.13963   0.00012   0.00069   0.00326   0.00390  -3.13966
   D125      -3.12667  -0.00014  -0.00033  -0.00597  -0.00630  -3.13297
   D126       0.00475  -0.00004  -0.00003  -0.00355  -0.00357   0.00117
         Item               Value     Threshold  Converged?
 Maximum Force            0.028414     0.000450     NO 
 RMS     Force            0.004124     0.000300     NO 
 Maximum Displacement     1.078607     0.001800     NO 
 RMS     Displacement     0.193517     0.001200     NO 
 Predicted change in Energy=-1.288487D-02
 Lowest energy point so far.  Saving SCF results.
 GradGradGradGradGradGradGradGradGradGradGradGradGradGradGradGradGradGrad

 Leave Link  103 at Wed Aug 28 19:44:12 2019, MaxMem=   536870912 cpu:         1.3
 (Enter /pbs_home/pkowalski/g09d01/g09/l202.exe)
                          Input orientation:                          
 ---------------------------------------------------------------------
 Center     Atomic      Atomic             Coordinates (Angstroms)
 Number     Number       Type             X           Y           Z
 ---------------------------------------------------------------------
      1          6           0       -1.766235   -0.174232   -0.605250
      2          6           0       -3.071415    0.335432   -1.007076
      3          6           0       -3.812655   -0.810598   -1.326191
      4          8           0       -3.057567   -1.919629   -1.124145
      5          6           0       -1.852473   -1.516674   -0.676712
      6          6           0       -5.130514   -0.788383   -1.766176
      7          6           0       -0.597305    0.548824   -0.158054
      8          6           0       -0.256146    1.939348   -0.651819
      9          6           0        0.330927    0.136935    0.739537
     10          6           0        1.256947    2.033769   -0.373519
     11          6           0        1.415121    1.180484    0.899331
     12          9           0       -0.896102    2.884471    0.069070
     13          9           0       -0.545990    2.164633   -1.933166
     14          9           0        1.908872    1.433664   -1.376503
     15          9           0        1.712918    3.271728   -0.260677
     16          9           0        2.655099    0.689016    1.006316
     17          9           0        1.198583    1.930553    1.995307
     18          6           0       -0.838225   -1.415324    2.272267
     19          6           0        0.260432   -1.037332    1.589535
     20          6           0       -2.174324   -0.792943    2.417496
     21          1           0       -2.391211   -0.616279    3.480831
     22          1           0       -2.965922   -1.442767    2.017121
     23          1           0       -2.206739    0.164126    1.888173
     24          6           0       -0.858558   -2.586447   -0.429731
     25          1           0       -1.158347   -3.230946    0.409189
     26          1           0        0.119792   -2.151553   -0.201839
     27          1           0       -0.767288   -3.218706   -1.324890
     28          6           0       -5.717521    0.463458   -1.884773
     29          6           0        1.275845   -2.035548    1.874235
     30          6           0        0.654024   -2.933844    2.751724
     31          8           0       -0.622928   -2.539783    2.985415
     32          6           0        1.273761   -4.064734    3.269541
     33          6           0       -5.006348    1.633636   -1.564833
     34          6           0       -3.691731    1.590045   -1.123115
     35          1           0       -3.163942    2.511287   -0.878316
     36          1           0       -6.751837    0.537976   -2.229488
     37          1           0       -5.501900    2.602361   -1.667122
     38          1           0       -5.665540   -1.710176   -2.001678
     39          6           0        2.592290   -2.292641    1.462047
     40          6           0        3.229327   -3.416080    1.968947
     41          6           0        2.582899   -4.287886    2.864289
     42          1           0        4.257768   -3.628891    1.666461
     43          1           0        3.116948   -5.162232    3.244351
     44          1           0        0.750166   -4.737235    3.951500
     45          1           0        3.103197   -1.626929    0.764712
 ---------------------------------------------------------------------
                    Distance matrix (angstroms):
                    1          2          3          4          5
     1  C    0.000000
     2  C    1.457640   0.000000
     3  C    2.261095   1.401662   0.000000
     4  O    2.232308   2.258140   1.356809   0.000000
     5  C    1.347106   2.241708   2.182356   1.347152   0.000000
     6  C    3.611551   2.465579   1.389544   2.447250   3.530282
     7  C    1.445404   2.624423   3.681175   3.616556   2.471990
     8  C    2.598030   3.259524   4.545959   4.791947   3.806963
     9  C    2.510651   3.829620   4.725921   4.380029   3.083410
    10  C    3.750813   4.692596   5.890575   5.899816   4.729277
    11  C    3.770948   4.947475   6.020549   5.806040   4.520592
    12  F    3.250770   3.519613   4.909844   5.401395   4.565185
    13  F    2.953414   3.252905   4.459991   4.862482   4.103364
    14  F    4.084920   5.113300   6.146146   5.997814   4.831347
    15  F    4.908959   5.662930   6.952169   7.103047   5.984470
    16  F    4.784406   6.080438   7.037136   6.631625   5.293001
    17  F    4.470254   5.458169   6.607479   6.532205   5.322782
    18  C    3.268274   4.336632   4.707635   4.088449   3.120168
    19  C    3.109566   4.441629   5.014270   4.376256   3.135285
    20  C    3.112288   3.715602   4.086519   3.820047   3.193979
    21  H    4.157169   4.637859   5.016545   4.832034   4.287903
    22  H    3.150437   3.509828   3.506327   3.178576   2.915813
    23  H    2.554543   3.026463   3.723062   3.760319   3.086945
    24  C    2.583305   3.710450   3.561456   2.400520   1.480973
    25  H    3.277517   4.287737   3.989359   2.770867   2.144696
    26  H    2.762180   4.125203   4.304238   3.316632   2.125654
    27  H    3.283992   4.247576   3.882428   2.640696   2.120065
    28  C    4.201962   2.790810   2.358759   3.651440   4.507652
    29  C    4.343570   5.729063   6.134824   5.270880   4.069759
    30  C    4.974172   6.220582   6.410053   5.461401   4.477172
    31  O    4.449253   5.495629   5.635103   4.816694   3.996212
    32  C    6.276272   7.518741   7.588266   6.531948   5.642594
    33  C    3.832430   2.395912   2.730592   4.076475   4.545342
    34  C    2.662403   1.404390   2.412250   3.566508   3.637835
    35  H    3.039763   2.181624   3.414138   4.439005   4.240880
    36  H    5.291655   3.883404   3.357587   4.572662   5.535022
    37  H    4.774121   3.388493   3.823358   5.168944   5.591571
    38  H    4.417432   3.450106   2.167650   2.759612   4.041343
    39  C    5.268597   6.714230   7.141012   6.224822   4.993229
    40  C    6.487813   7.913906   8.199755   7.164609   6.035889
    41  C    6.919163   8.266426   8.399689   7.302815   6.315919
    42  H    7.306432   8.751033   9.057068   8.013937   6.876552
    43  H    7.971515   9.305632   9.372619   8.229390   7.304792
    44  H    6.922228   8.057537   8.005738   6.942615   6.210160
    45  H    5.262936   6.716838   7.270989   6.450462   5.162221
                    6          7          8          9         10
     6  C    0.000000
     7  C    4.992411   0.000000
     8  C    5.695768   1.514514   0.000000
     9  C    6.079650   1.355336   2.351429   0.000000
    10  C    7.120652   2.385317   1.541368   2.386291   0.000000
    11  C    7.336669   2.359432   2.403139   1.513277   1.540539
    12  F    5.898155   2.365611   1.349993   3.082869   2.356947
    13  F    5.455827   2.400937   1.332897   3.467547   2.387511
    14  F    7.392042   2.923778   2.338415   2.940924   1.338323
    15  F    8.098369   3.572375   2.409447   3.568929   1.324079
    16  F    8.395546   3.457390   3.576044   2.403693   2.380574
    17  F    7.848493   3.125917   3.020528   2.355176   2.371792
    18  C    5.926704   3.134067   4.488087   2.475013   4.825574
    19  C    6.354924   2.511109   3.761801   1.451334   3.778662
    20  C    5.122714   3.304661   4.534922   3.155393   5.249160
    21  H    5.921527   4.221024   5.307403   3.935996   5.931932
    22  H    4.407609   3.782613   5.089679   3.872582   5.969429
    23  H    4.775982   2.631599   3.661665   2.785652   4.539597
    24  C    4.823766   3.157845   4.571110   3.193567   5.081822
    25  H    5.145526   3.863055   5.354592   3.697255   5.844955
    26  H    5.645449   2.794312   4.132709   2.483534   4.340451
    27  H    5.013875   3.947744   5.226836   4.090020   5.708864
    28  C    1.387713   5.404208   5.790082   6.601314   7.307050
    29  C    7.473249   3.783895   4.952549   2.626803   4.648881
    30  C    7.646914   4.707611   6.013361   3.685508   5.899816
    31  O    6.779628   4.406988   5.781575   3.621964   5.977770
    32  C    8.781097   6.044353   7.332577   4.994385   7.103795
    33  C    2.433543   4.753473   4.846801   6.003061   6.388130
    34  C    2.853164   3.404550   3.485309   4.665060   5.024759
    35  H    3.942527   3.310237   2.972153   4.524279   4.475165
    36  H    2.145361   6.493784   6.829853   7.690351   8.355995
    37  H    3.412460   5.527147   5.384084   6.774378   6.904978
    38  H    1.091520   5.847139   6.663534   6.847167   8.036719
    39  C    8.504465   4.568606   5.521933   3.396855   4.885720
    40  C    9.525906   5.906581   6.906341   4.747219   6.251262
    41  C    9.653210   6.530085   7.694260   5.400462   7.225293
    42  H   10.391887   6.659871   7.533600   5.519122   6.725485
    43  H   10.595120   7.614998   8.774414   6.489775   8.266257
    44  H    9.103167   6.829826   8.171901   5.852350   8.050410
    45  H    8.654625   4.390798   5.100007   3.285929   4.254987
                   11         12         13         14         15
    11  C    0.000000
    12  F    2.989090   0.000000
    13  F    3.582953   2.156315   0.000000
    14  F    2.342501   3.473096   2.621171   0.000000
    15  F    2.409897   2.658135   3.020851   2.159153   0.000000
    16  F    1.338108   4.278958   4.589660   2.605606   3.027108
    17  F    1.345606   3.001342   4.304792   3.481453   2.674464
    18  C    3.701451   4.831735   5.530567   5.383010   5.906995
    19  C    2.593916   4.362330   4.828284   4.197685   4.909277
    20  C    4.368450   4.546683   5.506995   6.002058   6.229351
    21  H    4.937678   5.111820   6.360006   6.803430   6.779333
    22  H    5.227278   5.177262   5.871471   6.599556   7.021849
    23  H    3.889559   3.525221   4.621986   5.404451   5.444121
    24  C    4.596281   5.493738   4.993073   4.971553   6.399944
    25  H    5.130662   6.130480   5.913873   5.861323   7.139864
    26  H    3.740712   5.144606   4.697895   4.175454   5.652741
    27  H    5.391006   6.261668   5.422114   5.367406   7.029203
    28  C    7.690251   5.738022   5.444362   7.704642   8.107742
    29  C    3.363435   5.672967   5.954571   4.796191   5.737252
    30  C    4.575841   6.591836   7.027282   6.139383   6.978892
    31  O    4.727132   6.164594   6.806606   6.420639   7.054569
    32  C    5.757620   7.952532   8.317733   7.226442   8.153464
    33  C    6.892947   4.596559   4.506930   6.920673   7.037947
    34  C    5.507992   3.303390   3.298791   5.608513   5.725564
    35  H    5.089095   2.485942   2.843686   5.209885   4.974285
    36  H    8.769352   6.714093   6.422333   8.748584   9.110526
    37  H    7.513561   4.930246   4.982311   7.507985   7.381039
    38  H    8.179702   6.938755   6.420952   8.224736   9.071498
    39  C    3.710117   6.396229   6.422115   4.733896   5.890948
    40  C    5.056068   7.766958   7.786133   6.037852   7.210929
    41  C    5.926874   8.447449   8.627893   7.153654   8.226180
    42  H    5.639079   8.458009   8.342561   6.356603   7.603201
    43  H    6.973190   9.536058   9.690550   8.143561   9.240574
    44  H    6.691584   8.710560   9.162156   8.234695   9.100154
    45  H    3.278611   6.068858   5.913633   3.921536   5.194337
                   16         17         18         19         20
    16  F    0.000000
    17  F    2.154288   0.000000
    18  C    4.270151   3.926855   0.000000
    19  C    3.009128   3.138969   1.347608   0.000000
    20  C    5.245089   4.355707   1.481085   2.583270   0.000000
    21  H    5.769945   4.645402   2.123880   3.284127   1.099514
    22  H    6.096072   5.359372   2.143116   3.279720   1.099636
    23  H    4.968969   3.837703   2.124858   2.760365   1.094173
    24  C    5.013649   5.524123   2.944951   2.780168   3.613115
    25  H    5.501367   5.891687   2.621072   2.866722   3.318037
    26  H    3.994528   4.759710   2.753367   2.114306   3.737607
    27  H    5.693641   6.434535   4.024519   3.782654   4.676488
    28  C    8.860589   8.064732   6.679696   7.075246   5.713345
    29  C    3.174724   3.968701   2.238838   1.452086   3.707137
    30  C    4.491755   4.952885   2.182335   2.258839   3.562965
    31  O    5.008735   4.927689   1.348829   2.232971   2.404332
    32  C    5.443199   6.129665   3.531913   3.607550   4.829067
    33  C    8.136393   7.159884   6.433720   6.695004   5.455969
    34  C    6.754894   5.809964   5.357552   5.466367   4.529579
    35  H    6.382300   5.256100   5.545576   5.514464   4.770708
    36  H    9.949055   9.110289   7.684529   8.138701   6.657284
    37  H    8.794589   7.665585   7.308245   7.553651   6.267771
    38  H    9.167180   8.737676   6.454185   6.961800   5.706050
    39  C    3.016937   4.479079   3.632434   2.651343   5.087494
    40  C    4.255374   5.719362   4.543127   3.823184   6.023412
    41  C    5.312892   6.429654   4.506239   4.193442   5.919918
    42  H    4.652811   6.354067   5.588919   4.764535   7.069545
    43  H    6.281656   7.453042   5.534226   5.283266   6.911725
    44  H    6.461197   6.963273   4.046962   4.416786   5.144244
    45  H    2.371237   4.218720   4.225198   3.018157   5.592804
                   21         22         23         24         25
    21  H    0.000000
    22  H    1.776464   0.000000
    23  H    1.783149   1.781878   0.000000
    24  C    4.639298   3.425795   3.841344   0.000000
    25  H    4.217988   3.008381   3.848771   1.099563   0.000000
    26  H    4.714261   3.866237   3.891435   1.094640   1.781035
    27  H    5.701290   4.376869   4.882555   1.099723   1.777669
    28  C    6.404676   5.140989   5.162394   5.918495   6.300552
    29  C    4.247678   4.285369   4.119120   3.188641   3.082309
    30  C    3.895659   3.983335   4.304312   3.539809   2.976647
    31  O    2.659348   2.762364   3.320169   3.423583   2.720537
    32  C    5.036716   5.139861   5.648479   4.518488   3.846032
    33  C    6.112265   5.143733   4.681936   6.025091   6.509073
    34  C    5.268352   4.425588   3.647781   5.094186   5.657557
    35  H    5.420419   4.904825   3.752181   5.612745   6.217179
    36  H    7.277026   6.024134   6.144332   6.908826   7.242550
    37  H    6.821836   6.030580   5.426159   7.072162   7.563398
    38  H    6.478869   4.848730   5.532382   5.132829   5.332898
    39  C    5.632137   5.650143   5.408139   3.946328   4.007020
    40  C    6.458725   6.502107   6.509625   4.811731   4.660344
    41  C    6.213098   6.292997   6.611645   5.058567   4.597996
    42  H    7.521748   7.555382   7.498399   5.626500   5.574352
    43  H    7.145728   7.234765   7.651859   5.994848   5.481438
    44  H    5.203082   5.329601   6.084730   5.138976   4.296428
    45  H    6.211862   6.199729   5.715371   4.247690   4.567277
                   26         27         28         29         30
    26  H    0.000000
    27  H    1.785209   0.000000
    28  C    6.613983   6.194886   0.000000
    29  C    2.379076   3.976011   8.323601   0.000000
    30  C    3.101760   4.326668   8.581104   1.401279   0.000000
    31  O    3.295594   4.365834   7.661140   2.257058   1.356650
    32  C    4.128243   5.098082   9.795381   2.462616   1.389648
    33  C    6.516342   6.447668   1.406217   8.047114   8.457798
    34  C    5.419964   5.631800   2.439907   6.841480   7.373299
    35  H    5.743048   6.227054   3.424518   6.925457   7.576509
    36  H    7.652726   7.123608   1.092791   9.375887   9.576679
    37  H    7.506675   7.511224   2.160734   8.943670   9.384623
    38  H    6.074890   5.169775   2.177396   7.956845   8.001817
    39  C    2.983567   4.462217   9.372846   1.403220   2.414806
    40  C    3.997568   5.182784  10.485612   2.393937   2.734498
    41  C    4.475708   5.469563  10.678288   2.785969   2.359377
    42  H    4.774507   5.862390  11.351871   3.387297   3.827252
    43  H    5.470225   6.304169  11.662082   3.878535   3.357736
    44  H    4.932884   5.696392  10.145948   3.448257   2.168162
    45  H    3.179647   4.677696   9.444286   2.176517   3.413897
                   31         32         33         34         35
    31  O    0.000000
    32  C    2.450231   0.000000
    33  C    7.572090   9.761268   0.000000
    34  C    6.584303   8.713671   1.387527   0.000000
    35  H    6.848246   8.952205   2.153146   1.089575   0.000000
    36  H    8.615761  10.762643   2.165403   3.419819   4.311915
    37  H    8.478921  10.711226   1.092914   2.144163   2.469121
    38  H    7.140537   9.026826   3.436051   3.944522   5.033953
    39  C    3.566421   2.854097   9.072869   7.826061   7.854249
    40  C    4.079335   2.436501  10.286573   9.084227   9.171394
    41  C    3.653473   1.388477  10.596142   9.477365   9.657227
    42  H    5.171749   3.415278  11.133701   9.910276   9.962904
    43  H    4.575037   2.145338  11.631854  10.536893  10.739127
    44  H    2.765412   1.091548  10.205654   9.247521   9.549263
    45  H    4.432700   3.945111   9.045594   7.751378   7.687743
                   36         37         38         39         40
    36  H    0.000000
    37  H    2.477959   0.000000
    38  H    2.507215   4.328588   0.000000
    39  C   10.438033   9.963365   8.973762   0.000000
    40  C   11.527578  11.210573   9.889116   1.387400   0.000000
    41  C   11.677877  11.548730   9.917609   2.438724   1.406966
    42  H   12.399702  12.049580  10.752151   2.145033   1.092921
    43  H   12.643109  12.597460  10.796740   3.418542   2.165256
    44  H   11.059499  11.159162   9.260923   3.945483   3.438344
    45  H   10.524910   9.891835   9.195139   1.091088   2.160359
                   41         42         43         44         45
    41  C    0.000000
    42  H    2.162002   0.000000
    43  H    1.092766   2.478375   0.000000
    44  H    2.177809   4.330485   2.506459   0.000000
    45  H    3.429231   2.480733   4.318237   5.036504   0.000000
 Stoichiometry    C23H14F6O2
 Framework group  C1[X(C23H14F6O2)]
 Deg. of freedom   129
 Full point group                 C1      NOp   1
 RotChk:  IX=0 Diff= 3.23D-02
 Largest Abelian subgroup         C1      NOp   1
 Largest concise Abelian subgroup C1      NOp   1
                         Standard orientation:                         
 ---------------------------------------------------------------------
 Center     Atomic      Atomic             Coordinates (Angstroms)
 Number     Number       Type             X           Y           Z
 ---------------------------------------------------------------------
      1          6           0       -1.458152   -0.500973   -0.396397
      2          6           0       -2.861562   -0.771647   -0.110233
      3          6           0       -3.074738   -2.069291   -0.595344
      4          8           0       -1.921292   -2.564786   -1.110104
      5          6           0       -0.970432   -1.622029   -0.962133
      6          6           0       -4.293016   -2.734507   -0.531184
      7          6           0       -0.674792    0.679433   -0.109723
      8          6           0       -1.269129    2.072357   -0.093076
      9          6           0        0.645366    0.737109    0.191592
     10          6           0       -0.034278    2.968080   -0.313615
     11          6           0        1.083462    2.172354    0.386912
     12          9           0       -1.810903    2.358027    1.109985
     13          9           0       -2.215250    2.287705   -1.006912
     14          9           0        0.226930    3.011350   -1.625487
     15          9           0       -0.177481    4.209242    0.124784
     16          9           0        2.285021    2.466291   -0.123371
     17          9           0        1.130156    2.483882    1.695127
     18          6           0        1.197119   -1.419653    1.273088
     19          6           0        1.523788   -0.382316    0.477308
     20          6           0       -0.010300   -1.701932    2.083070
     21          1           0        0.271155   -1.848114    3.135849
     22          1           0       -0.518556   -2.615377    1.741759
     23          1           0       -0.713664   -0.866174    2.019809
     24          6           0        0.367755   -1.956653   -1.501173
     25          1           0        0.836105   -2.777724   -0.939452
     26          1           0        1.026062   -1.083342   -1.454303
     27          1           0        0.273750   -2.275735   -2.549381
     28          6           0       -5.341427   -2.040918    0.056623
     29          6           0        2.865358   -0.652809   -0.008054
     30          6           0        3.221238   -1.868228    0.591687
     31          8           0        2.201768   -2.314702    1.367471
     32          6           0        4.437377   -2.507543    0.383351
     33          6           0       -5.161063   -0.741066    0.561894
     34          6           0       -3.935016   -0.095211    0.491800
     35          1           0       -3.820667    0.910918    0.894047
     36          1           0       -6.322283   -2.517055    0.130153
     37          1           0       -6.008633   -0.226257    1.021305
     38          1           0       -4.408008   -3.746651   -0.923305
     39          6           0        3.766953   -0.045618   -0.895449
     40          6           0        4.987498   -0.667363   -1.115864
     41          6           0        5.322015   -1.878213   -0.482229
     42          1           0        5.706673   -0.205691   -1.797129
     43          1           0        6.293656   -2.338046   -0.678712
     44          1           0        4.672361   -3.454453    0.872860
     45          1           0        3.517836    0.890967   -1.396670
 ---------------------------------------------------------------------
 Rotational constants (GHZ):      0.2159229      0.1360963      0.0961550
 Leave Link  202 at Wed Aug 28 19:44:12 2019, MaxMem=   536870912 cpu:         0.0
 (Enter /pbs_home/pkowalski/g09d01/g09/l301.exe)
 Basis read from rwf:  (5D, 7F)
 No pseudopotential information found on rwf file.
 There are   535 symmetry adapted cartesian basis functions of A   symmetry.
 There are   504 symmetry adapted basis functions of A   symmetry.
   504 basis functions,   873 primitive gaussians,   535 cartesian basis functions
   111 alpha electrons      111 beta electrons
       nuclear repulsion energy      3335.6986339956 Hartrees.
 IExCor= 4639 DFT=T Ex+Corr=wB97XD ExCW=0 ScaHFX=  1.000000
 ScaDFX=  1.000000  1.000000  1.000000  1.000000 ScalE2=  1.000000  1.000000
 IRadAn=      0 IRanWt=     -1 IRanGd=            0 ICorTp=0 IEmpDi=121
  HFx wShort=  0.000000 wLong=  0.200000 cFull=  0.222036 cShort=  0.000000 cLong=  0.777964
  DFx wShort=  0.000000 wLong=  0.200000 cFull=  0.000000 cShort=  0.000000 cLong=  1.000000
 NAtoms=   45 NActive=   45 NUniq=   45 SFac= 1.00D+00 NAtFMM=   60 NAOKFM=F Big=F
 Integral buffers will be    131072 words long.
 Raffenetti 2 integral format.
 Two-electron integral symmetry is turned on.
 R6Disp:  Grimme-D2 Dispersion energy=       -0.0439224194 Hartrees.
 Nuclear repulsion after empirical dispersion term =     3335.6547115762 Hartrees.
 No density basis found on file   724.
 Leave Link  301 at Wed Aug 28 19:44:12 2019, MaxMem=   536870912 cpu:         0.6
 (Enter /pbs_home/pkowalski/g09d01/g09/l302.exe)
 NPDir=0 NMtPBC=     1 NCelOv=     1 NCel=       1 NClECP=     1 NCelD=      1
         NCelK=      1 NCelE2=     1 NClLst=     1 CellRange=     0.0.
 One-electron integrals computed using PRISM.
 NBasis=   504 RedAO= T EigKep=  2.37D-04  NBF=   504
 NBsUse=   504 1.00D-06 EigRej= -1.00D+00 NBFU=   504
 Precomputing XC quadrature grid using
 IXCGrd= 4 IRadAn=           0 IRanWt=          -1 IRanGd=           0 AccXCQ= 0.00D+00.
 Generated NRdTot=       0 NPtTot=           0 NUsed=           0 NTot=          32
 NSgBfM=   524   524   524   524   524 MxSgAt=    45 MxSgA2=    45.
 Leave Link  302 at Wed Aug 28 19:44:14 2019, MaxMem=   536870912 cpu:         9.8
 (Enter /pbs_home/pkowalski/g09d01/g09/l303.exe)
 DipDrv:  MaxL=1.
 Leave Link  303 at Wed Aug 28 19:44:14 2019, MaxMem=   536870912 cpu:         1.1
 (Enter /pbs_home/pkowalski/g09d01/g09/l401.exe)
 Initial guess from the checkpoint file:  "dae0097freq_open_wb97xd_air.chk"
 B after Tr=     0.000000    0.000000    0.000000
         Rot=    0.999961    0.001134    0.008658   -0.001392 Ang=   1.01 deg.
 Guess basis will be translated and rotated to current coordinates.
 JPrj=2 DoOrth=T DoCkMO=T.
 Generating alternative initial guess.
 ExpMin= 1.22D-01 ExpMax= 2.89D+03 ExpMxC= 4.35D+02 IAcc=1 IRadAn=         1 AccDes= 0.00D+00
 Harris functional with IExCor= 4639 and IRadAn=       1 diagonalized for initial guess.
 HarFok:  IExCor= 4639 AccDes= 0.00D+00 IRadAn=         1 IDoV= 1 UseB2=F ITyADJ=14
 ICtDFT=  3500011 ScaDFX=  1.000000  1.000000  1.000000  1.000000
 FoFCou: FMM=F IPFlag=           0 FMFlag=      100000 FMFlg1=           0
         NFxFlg=           0 DoJE=T BraDBF=F KetDBF=T FulRan=T
         wScrn=  0.000000 ICntrl=     500 IOpCl=  0 I1Cent=   200000004 NGrid=           0
         NMat0=    1 NMatS0=      1 NMatT0=    0 NMatD0=    1 NMtDS0=    0 NMtDT0=    0
 Petite list used in FoFCou.
 Harris En= -1569.56841111306    
 Leave Link  401 at Wed Aug 28 19:44:17 2019, MaxMem=   536870912 cpu:        26.5
 (Enter /pbs_home/pkowalski/g09d01/g09/l502.exe)
 Closed shell SCF:
 Using DIIS extrapolation, IDIIS=  1040.
 Integral symmetry usage will be decided dynamically.
 IVT=      885537 IEndB=      885537 NGot=   536870912 MDV=   536288776
 LenX=   536288776 LenY=   536002016
 Requested convergence on RMS density matrix=1.00D-08 within 128 cycles.
 Requested convergence on MAX density matrix=1.00D-06.
 Requested convergence on             energy=1.00D-06.
 No special actions if energy rises.
 Fock matrices will be formed incrementally for  20 cycles.
 Integral accuracy reduced to 1.0D-05 until final iterations.

 Cycle   1  Pass 0  IDiag  1:
 FoFJK:  IHMeth= 1 ICntrl=       0 DoSepK=T KAlg= 0 I1Cent=   0 FoldK=F
 IRaf=         1 NMat=   1 IRICut=       1 DoRegI=T DoRafI=F ISym2E= 0.
 FoFCou: FMM=F IPFlag=           0 FMFlag=      100000 FMFlg1=           0
         NFxFlg=           0 DoJE=T BraDBF=F KetDBF=F FulRan=T
         wScrn=  0.000000 ICntrl=     500 IOpCl=  0 I1Cent=           0 NGrid=           0
         NMat0=    1 NMatS0=      1 NMatT0=    0 NMatD0=    1 NMtDS0=    0 NMtDT0=    0
 Symmetry not used in FoFCou.
 E= -1632.60629125434    
 DIIS: error= 6.49D-03 at cycle   1 NSaved=   1.
 NSaved= 1 IEnMin= 1 EnMin= -1632.60629125434     IErMin= 1 ErrMin= 6.49D-03
 ErrMax= 6.49D-03  0.00D+00 EMaxC= 1.00D-01 BMatC= 5.74D-02 BMatP= 5.74D-02
 IDIUse=3 WtCom= 9.35D-01 WtEn= 6.49D-02
 Coeff-Com:  0.100D+01
 Coeff-En:   0.100D+01
 Coeff:      0.100D+01
 Gap=     0.678 Goal=   None    Shift=    0.000
 GapD=    0.678 DampG=2.000 DampE=1.000 DampFc=2.0000 IDamp=-1.
 RMSDP=1.07D-03 MaxDP=6.31D-02              OVMax= 2.85D-02

 Cycle   2  Pass 0  IDiag  1:
 RMSU=  1.07D-03    CP:  1.00D+00
 E= -1632.67388671228     Delta-E=       -0.067595457935 Rises=F Damp=F
 DIIS: error= 1.27D-03 at cycle   2 NSaved=   2.
 NSaved= 2 IEnMin= 2 EnMin= -1632.67388671228     IErMin= 2 ErrMin= 1.27D-03
 ErrMax= 1.27D-03  0.00D+00 EMaxC= 1.00D-01 BMatC= 2.30D-03 BMatP= 5.74D-02
 IDIUse=3 WtCom= 9.87D-01 WtEn= 1.27D-02
 Coeff-Com: -0.774D-01 0.108D+01
 Coeff-En:   0.000D+00 0.100D+01
 Coeff:     -0.764D-01 0.108D+01
 Gap=     0.290 Goal=   None    Shift=    0.000
 RMSDP=2.39D-04 MaxDP=7.99D-03 DE=-6.76D-02 OVMax= 1.11D-02

 Cycle   3  Pass 0  IDiag  1:
 RMSU=  2.29D-04    CP:  1.00D+00  1.06D+00
 E= -1632.67691571728     Delta-E=       -0.003029005009 Rises=F Damp=F
 DIIS: error= 1.44D-03 at cycle   3 NSaved=   3.
 NSaved= 3 IEnMin= 3 EnMin= -1632.67691571728     IErMin= 2 ErrMin= 1.27D-03
 ErrMax= 1.44D-03  0.00D+00 EMaxC= 1.00D-01 BMatC= 1.55D-03 BMatP= 2.30D-03
 IDIUse=3 WtCom= 9.86D-01 WtEn= 1.44D-02
 Coeff-Com: -0.676D-01 0.511D+00 0.557D+00
 Coeff-En:   0.000D+00 0.000D+00 0.100D+01
 Coeff:     -0.666D-01 0.504D+00 0.563D+00
 Gap=     0.290 Goal=   None    Shift=    0.000
 RMSDP=1.35D-04 MaxDP=1.12D-02 DE=-3.03D-03 OVMax= 6.04D-03

 Cycle   4  Pass 0  IDiag  1:
 RMSU=  9.04D-05    CP:  1.00D+00  1.11D+00  6.43D-01
 E= -1632.67823921214     Delta-E=       -0.001323494858 Rises=F Damp=F
 DIIS: error= 4.81D-04 at cycle   4 NSaved=   4.
 NSaved= 4 IEnMin= 4 EnMin= -1632.67823921214     IErMin= 4 ErrMin= 4.81D-04
 ErrMax= 4.81D-04  0.00D+00 EMaxC= 1.00D-01 BMatC= 9.30D-05 BMatP= 1.55D-03
 IDIUse=3 WtCom= 9.95D-01 WtEn= 4.81D-03
 Coeff-Com: -0.765D-02-0.171D-01 0.165D+00 0.860D+00
 Coeff-En:   0.000D+00 0.000D+00 0.000D+00 0.100D+01
 Coeff:     -0.762D-02-0.170D-01 0.164D+00 0.860D+00
 Gap=     0.290 Goal=   None    Shift=    0.000
 RMSDP=3.59D-05 MaxDP=1.51D-03 DE=-1.32D-03 OVMax= 2.08D-03

 Cycle   5  Pass 0  IDiag  1:
 RMSU=  2.90D-05    CP:  1.00D+00  1.12D+00  7.29D-01  1.08D+00
 E= -1632.67834222326     Delta-E=       -0.000103011114 Rises=F Damp=F
 DIIS: error= 1.52D-04 at cycle   5 NSaved=   5.
 NSaved= 5 IEnMin= 5 EnMin= -1632.67834222326     IErMin= 5 ErrMin= 1.52D-04
 ErrMax= 1.52D-04  0.00D+00 EMaxC= 1.00D-01 BMatC= 1.85D-05 BMatP= 9.30D-05
 IDIUse=3 WtCom= 9.98D-01 WtEn= 1.52D-03
 Coeff-Com:  0.352D-02-0.625D-01 0.168D-01 0.403D+00 0.640D+00
 Coeff-En:   0.000D+00 0.000D+00 0.000D+00 0.000D+00 0.100D+01
 Coeff:      0.352D-02-0.624D-01 0.168D-01 0.402D+00 0.640D+00
 Gap=     0.290 Goal=   None    Shift=    0.000
 RMSDP=1.42D-05 MaxDP=6.11D-04 DE=-1.03D-04 OVMax= 9.88D-04

 Cycle   6  Pass 0  IDiag  1:
 RMSU=  9.51D-06    CP:  1.00D+00  1.12D+00  7.52D-01  1.14D+00  7.64D-01
 E= -1632.67836080543     Delta-E=       -0.000018582173 Rises=F Damp=F
 DIIS: error= 3.10D-05 at cycle   6 NSaved=   6.
 NSaved= 6 IEnMin= 6 EnMin= -1632.67836080543     IErMin= 6 ErrMin= 3.10D-05
 ErrMax= 3.10D-05  0.00D+00 EMaxC= 1.00D-01 BMatC= 1.33D-06 BMatP= 1.85D-05
 IDIUse=1 WtCom= 1.00D+00 WtEn= 0.00D+00
 Coeff-Com:  0.207D-02-0.222D-01-0.932D-02 0.752D-01 0.242D+00 0.712D+00
 Coeff:      0.207D-02-0.222D-01-0.932D-02 0.752D-01 0.242D+00 0.712D+00
 Gap=     0.290 Goal=   None    Shift=    0.000
 RMSDP=4.61D-06 MaxDP=1.69D-04 DE=-1.86D-05 OVMax= 4.34D-04

 Initial convergence to 1.0D-05 achieved.  Increase integral accuracy.
 Cycle   7  Pass 1  IDiag  1:
 E= -1632.67749012932     Delta-E=        0.000870676110 Rises=F Damp=F
 DIIS: error= 1.46D-04 at cycle   1 NSaved=   1.
 NSaved= 1 IEnMin= 1 EnMin= -1632.67749012932     IErMin= 1 ErrMin= 1.46D-04
 ErrMax= 1.46D-04  0.00D+00 EMaxC= 1.00D-01 BMatC= 1.76D-05 BMatP= 1.76D-05
 IDIUse=3 WtCom= 9.99D-01 WtEn= 1.46D-03
 Coeff-Com:  0.100D+01
 Coeff-En:   0.100D+01
 Coeff:      0.100D+01
 Gap=     0.290 Goal=   None    Shift=    0.000
 RMSDP=4.61D-06 MaxDP=1.69D-04 DE= 8.71D-04 OVMax= 4.90D-04

 Cycle   8  Pass 1  IDiag  1:
 RMSU=  1.77D-04    CP:  1.00D+00
 E= -1632.67750726776     Delta-E=       -0.000017138440 Rises=F Damp=F
 DIIS: error= 2.02D-05 at cycle   2 NSaved=   2.
 NSaved= 2 IEnMin= 2 EnMin= -1632.67750726776     IErMin= 2 ErrMin= 2.02D-05
 ErrMax= 2.02D-05  0.00D+00 EMaxC= 1.00D-01 BMatC= 3.55D-07 BMatP= 1.76D-05
 IDIUse=1 WtCom= 1.00D+00 WtEn= 0.00D+00
 Coeff-Com: -0.396D-01 0.104D+01
 Coeff:     -0.396D-01 0.104D+01
 Gap=     0.290 Goal=   None    Shift=    0.000
 RMSDP=1.10D-05 MaxDP=4.07D-04 DE=-1.71D-05 OVMax= 2.56D-04

 Cycle   9  Pass 1  IDiag  1:
 RMSU=  4.18D-06    CP:  1.00D+00  1.06D+00
 E= -1632.67750745064     Delta-E=       -0.000000182880 Rises=F Damp=F
 DIIS: error= 1.66D-05 at cycle   3 NSaved=   3.
 NSaved= 3 IEnMin= 3 EnMin= -1632.67750745064     IErMin= 3 ErrMin= 1.66D-05
 ErrMax= 1.66D-05  0.00D+00 EMaxC= 1.00D-01 BMatC= 3.05D-07 BMatP= 3.55D-07
 IDIUse=1 WtCom= 1.00D+00 WtEn= 0.00D+00
 Coeff-Com: -0.367D-01 0.517D+00 0.520D+00
 Coeff:     -0.367D-01 0.517D+00 0.520D+00
 Gap=     0.290 Goal=   None    Shift=    0.000
 RMSDP=1.63D-06 MaxDP=7.82D-05 DE=-1.83D-07 OVMax= 1.48D-04

 Cycle  10  Pass 1  IDiag  1:
 RMSU=  1.47D-06    CP:  1.00D+00  1.06D+00  8.61D-01
 E= -1632.67750773567     Delta-E=       -0.000000285028 Rises=F Damp=F
 DIIS: error= 3.34D-06 at cycle   4 NSaved=   4.
 NSaved= 4 IEnMin= 4 EnMin= -1632.67750773567     IErMin= 4 ErrMin= 3.34D-06
 ErrMax= 3.34D-06  0.00D+00 EMaxC= 1.00D-01 BMatC= 1.23D-08 BMatP= 3.05D-07
 IDIUse=1 WtCom= 1.00D+00 WtEn= 0.00D+00
 Coeff-Com: -0.819D-02 0.666D-01 0.168D+00 0.773D+00
 Coeff:     -0.819D-02 0.666D-01 0.168D+00 0.773D+00
 Gap=     0.290 Goal=   None    Shift=    0.000
 RMSDP=5.09D-07 MaxDP=1.77D-05 DE=-2.85D-07 OVMax= 3.85D-05

 Cycle  11  Pass 1  IDiag  1:
 RMSU=  3.93D-07    CP:  1.00D+00  1.06D+00  9.36D-01  9.54D-01
 E= -1632.67750774854     Delta-E=       -0.000000012872 Rises=F Damp=F
 DIIS: error= 1.90D-06 at cycle   5 NSaved=   5.
 NSaved= 5 IEnMin= 5 EnMin= -1632.67750774854     IErMin= 5 ErrMin= 1.90D-06
 ErrMax= 1.90D-06  0.00D+00 EMaxC= 1.00D-01 BMatC= 3.04D-09 BMatP= 1.23D-08
 IDIUse=1 WtCom= 1.00D+00 WtEn= 0.00D+00
 Coeff-Com:  0.213D-02-0.521D-01-0.489D-02 0.362D+00 0.693D+00
 Coeff:      0.213D-02-0.521D-01-0.489D-02 0.362D+00 0.693D+00
 Gap=     0.290 Goal=   None    Shift=    0.000
 RMSDP=2.08D-07 MaxDP=8.44D-06 DE=-1.29D-08 OVMax= 1.64D-05

 Cycle  12  Pass 1  IDiag  1:
 RMSU=  1.47D-07    CP:  1.00D+00  1.06D+00  9.55D-01  1.04D+00  9.63D-01
 E= -1632.67750775216     Delta-E=       -0.000000003623 Rises=F Damp=F
 DIIS: error= 5.35D-07 at cycle   6 NSaved=   6.
 NSaved= 6 IEnMin= 6 EnMin= -1632.67750775216     IErMin= 6 ErrMin= 5.35D-07
 ErrMax= 5.35D-07  0.00D+00 EMaxC= 1.00D-01 BMatC= 2.05D-10 BMatP= 3.04D-09
 IDIUse=1 WtCom= 1.00D+00 WtEn= 0.00D+00
 Coeff-Com:  0.151D-02-0.251D-01-0.177D-01 0.633D-01 0.241D+00 0.737D+00
 Coeff:      0.151D-02-0.251D-01-0.177D-01 0.633D-01 0.241D+00 0.737D+00
 Gap=     0.290 Goal=   None    Shift=    0.000
 RMSDP=6.42D-08 MaxDP=3.04D-06 DE=-3.62D-09 OVMax= 6.85D-06

 Cycle  13  Pass 1  IDiag  1:
 RMSU=  5.05D-08    CP:  1.00D+00  1.06D+00  9.59D-01  1.05D+00  1.03D+00
                    CP:  1.08D+00
 E= -1632.67750775236     Delta-E=       -0.000000000198 Rises=F Damp=F
 DIIS: error= 1.74D-07 at cycle   7 NSaved=   7.
 NSaved= 7 IEnMin= 7 EnMin= -1632.67750775236     IErMin= 7 ErrMin= 1.74D-07
 ErrMax= 1.74D-07  0.00D+00 EMaxC= 1.00D-01 BMatC= 3.67D-11 BMatP= 2.05D-10
 IDIUse=1 WtCom= 1.00D+00 WtEn= 0.00D+00
 Coeff-Com:  0.841D-04 0.151D-02-0.483D-02-0.451D-01-0.555D-01 0.244D+00
 Coeff-Com:  0.860D+00
 Coeff:      0.841D-04 0.151D-02-0.483D-02-0.451D-01-0.555D-01 0.244D+00
 Coeff:      0.860D+00
 Gap=     0.290 Goal=   None    Shift=    0.000
 RMSDP=3.46D-08 MaxDP=1.31D-06 DE=-1.98D-10 OVMax= 4.18D-06

 Cycle  14  Pass 1  IDiag  1:
 RMSU=  2.00D-08    CP:  1.00D+00  1.06D+00  9.60D-01  1.05D+00  1.07D+00
                    CP:  1.24D+00  1.05D+00
 E= -1632.67750775255     Delta-E=       -0.000000000187 Rises=F Damp=F
 DIIS: error= 7.55D-08 at cycle   8 NSaved=   8.
 NSaved= 8 IEnMin= 8 EnMin= -1632.67750775255     IErMin= 8 ErrMin= 7.55D-08
 ErrMax= 7.55D-08  0.00D+00 EMaxC= 1.00D-01 BMatC= 3.31D-12 BMatP= 3.67D-11
 IDIUse=1 WtCom= 1.00D+00 WtEn= 0.00D+00
 Coeff-Com: -0.192D-03 0.374D-02 0.173D-02-0.155D-01-0.454D-01-0.512D-01
 Coeff-Com:  0.126D+00 0.980D+00
 Coeff:     -0.192D-03 0.374D-02 0.173D-02-0.155D-01-0.454D-01-0.512D-01
 Coeff:      0.126D+00 0.980D+00
 Gap=     0.290 Goal=   None    Shift=    0.000
 RMSDP=1.41D-08 MaxDP=3.81D-07 DE=-1.87D-10 OVMax= 2.28D-06

 Cycle  15  Pass 1  IDiag  1:
 RMSU=  8.69D-09    CP:  1.00D+00  1.06D+00  9.60D-01  1.05D+00  1.08D+00
                    CP:  1.28D+00  1.16D+00  1.30D+00
 E= -1632.67750775265     Delta-E=       -0.000000000104 Rises=F Damp=F
 DIIS: error= 3.22D-08 at cycle   9 NSaved=   9.
 NSaved= 9 IEnMin= 9 EnMin= -1632.67750775265     IErMin= 9 ErrMin= 3.22D-08
 ErrMax= 3.22D-08  0.00D+00 EMaxC= 1.00D-01 BMatC= 8.77D-13 BMatP= 3.31D-12
 IDIUse=1 WtCom= 1.00D+00 WtEn= 0.00D+00
 Coeff-Com: -0.815D-04 0.114D-02 0.128D-02 0.536D-03-0.984D-02-0.489D-01
 Coeff-Com: -0.788D-01 0.350D+00 0.784D+00
 Coeff:     -0.815D-04 0.114D-02 0.128D-02 0.536D-03-0.984D-02-0.489D-01
 Coeff:     -0.788D-01 0.350D+00 0.784D+00
 Gap=     0.290 Goal=   None    Shift=    0.000
 RMSDP=5.55D-09 MaxDP=1.36D-07 DE=-1.04D-10 OVMax= 8.33D-07

 SCF Done:  E(RwB97XD) =  -1632.67750775     A.U. after   15 cycles
            NFock= 15  Conv=0.55D-08     -V/T= 2.0083
 KE= 1.619306594304D+03 PE=-1.049633257423D+04 EE= 3.908693760595D+03
 Leave Link  502 at Wed Aug 28 19:51:36 2019, MaxMem=   536870912 cpu:      3493.5
 (Enter /pbs_home/pkowalski/g09d01/g09/l701.exe)
 Compute integral first derivatives.
 ... and contract with generalized density number  0.
 R6Disp: Adding Grimme-D2 dispersion energy 1st derivatives to the gradient.
 Leave Link  701 at Wed Aug 28 19:51:36 2019, MaxMem=   536870912 cpu:         4.3
 (Enter /pbs_home/pkowalski/g09d01/g09/l702.exe)
 L702 exits ... SP integral derivatives will be done elsewhere.
 Leave Link  702 at Wed Aug 28 19:51:37 2019, MaxMem=   536870912 cpu:         0.2
 (Enter /pbs_home/pkowalski/g09d01/g09/l703.exe)
 Compute integral first derivatives, UseDBF=F ICtDFT=           0.
 Integral derivatives from FoFJK, PRISM(SPDF).
 Calling FoFJK, ICntrl=      2127 FMM=F ISym2X=0 I1Cent= 0 IOpClX= 0 NMat=1 NMatS=1 NMatT=0.
 FoFJK:  IHMeth= 1 ICntrl=    2127 DoSepK=T KAlg= 0 I1Cent=   0 FoldK=F
 IRaf=         1 NMat=   1 IRICut=       1 DoRegI=T DoRafI=F ISym2E= 0.
 FoFCou: FMM=F IPFlag=           0 FMFlag=      100000 FMFlg1=         800
         NFxFlg=           0 DoJE=F BraDBF=F KetDBF=F FulRan=T
         wScrn=  0.000000 ICntrl=    2527 IOpCl=  0 I1Cent=           0 NGrid=           0
         NMat0=    1 NMatS0=      1 NMatT0=    0 NMatD0=    1 NMtDS0=    0 NMtDT0=    0
 Symmetry not used in FoFCou.
 Leave Link  703 at Wed Aug 28 19:54:11 2019, MaxMem=   536870912 cpu:      1236.8
 (Enter /pbs_home/pkowalski/g09d01/g09/l716.exe)
 Dipole        = 4.51087643D-02-1.48563750D+00-3.92750753D-02
 ***** Axes restored to original set *****
 -------------------------------------------------------------------
 Center     Atomic                   Forces (Hartrees/Bohr)
 Number     Number              X              Y              Z
 -------------------------------------------------------------------
      1        6          -0.004589493    0.021345089    0.001052120
      2        6          -0.000500607    0.000651598   -0.002761582
      3        6           0.001178720    0.000984715    0.001866126
      4        8          -0.006296747   -0.003683295   -0.000292916
      5        6           0.003302427   -0.023488227   -0.008042230
      6        6           0.000892499   -0.002067367    0.000200554
      7        6           0.005799921    0.004789498    0.000387931
      8        6           0.001028523   -0.003469170    0.002362063
      9        6           0.001769223    0.007200325   -0.000801970
     10        6          -0.001841876   -0.003299613    0.000014875
     11        6          -0.004700049   -0.001090923   -0.000812781
     12        9          -0.003431165    0.003657059    0.002957396
     13        9          -0.000841508   -0.002172909   -0.005381911
     14        9           0.003619069   -0.002371317   -0.004448319
     15        9          -0.000219377    0.006581628    0.003175638
     16        9           0.004695069   -0.003466927   -0.001053649
     17        9          -0.000268588    0.002834031    0.002431886
     18        6          -0.013634327    0.004038700    0.016502694
     19        6           0.017620444    0.009452754    0.003284370
     20        6          -0.000177248    0.001255725    0.003437799
     21        1          -0.000370062   -0.000794651    0.000643315
     22        1          -0.000180675   -0.000515442   -0.001426308
     23        1          -0.001125450    0.000257416    0.001491295
     24        6           0.001499103   -0.003817776   -0.012793238
     25        1           0.000127520    0.000075407    0.000316231
     26        1          -0.004932249   -0.007327497   -0.008028530
     27        1          -0.001976191   -0.001240729   -0.000562874
     28        6          -0.001732925    0.001868731   -0.000518554
     29        6           0.003551479    0.000613239    0.004025064
     30        6          -0.000002335    0.001235355   -0.001720738
     31        8          -0.000702529   -0.007451773    0.003665264
     32        6          -0.001836523    0.000046055    0.000576778
     33        6          -0.002452574    0.001068339   -0.000488389
     34        6           0.003065757   -0.001256344    0.000166769
     35        1           0.001237406   -0.000163882    0.000356799
     36        1           0.000645010    0.000342344    0.000298870
     37        1           0.000158670   -0.000776324    0.000157640
     38        1           0.000584656    0.000557845    0.000095708
     39        6          -0.001575843    0.001885124   -0.000948481
     40        6           0.001588122   -0.002195004    0.000501224
     41        6           0.002193949   -0.000970161   -0.000341109
     42        1          -0.000786725   -0.000114210    0.000221952
     43        1          -0.000075126    0.000603547   -0.000336037
     44        1           0.000245866    0.000704295   -0.000448719
     45        1          -0.000553242   -0.000315280    0.001017974
 -------------------------------------------------------------------
 Cartesian Forces:  Max     0.023488227 RMS     0.004674758
 Leave Link  716 at Wed Aug 28 19:54:12 2019, MaxMem=   536870912 cpu:         0.2
 (Enter /pbs_home/pkowalski/g09d01/g09/l103.exe)

 GradGradGradGradGradGradGradGradGradGradGradGradGradGradGradGradGradGrad
 Berny optimization.
 Using GEDIIS/GDIIS optimizer.
 FormGI is forming the generalized inverse of G from B-inverse, IUseBI=4.
 GSVD:  received Info=                   1 from GESDD.
 Internal  Forces:  Max     0.058684425 RMS     0.009798794
 Search for a local minimum.
 Step number   3 out of a maximum of  270
 All quantities printed in internal units (Hartrees-Bohrs-Radians)
 RMS Force = .97988D-02 SwitMx=.10000D-02 MixMth= 1
 Mixed Optimization -- RFO/linear search
 Update second derivatives using D2CorX and points    1    3    2
 DE=  3.41D-03 DEPred=-1.29D-02 R=-2.65D-01
 Trust test=-2.65D-01 RLast= 5.51D-01 DXMaxT set to 2.52D-01
 ITU= -1  1  0
 Use linear search instead of GDIIS.
 Energy rises -- skip Quadratic/GDIIS search.
 Quartic linear search produced a step of -0.52389.
 Iteration  1 RMS(Cart)=  0.10199862 RMS(Int)=  0.00138131
 Iteration  2 RMS(Cart)=  0.00298127 RMS(Int)=  0.00014435
 Iteration  3 RMS(Cart)=  0.00000247 RMS(Int)=  0.00014434
 Iteration  4 RMS(Cart)=  0.00000000 RMS(Int)=  0.00014434
 ITry= 1 IFail=0 DXMaxC= 5.71D-01 DCOld= 1.00D+10 DXMaxT= 2.52D-01 DXLimC= 3.00D+00 Rises=T
 Variable       Old X    -DE/DX   Delta X   Delta X   Delta X     New X
                                 (Linear)    (Quad)   (Total)
    R1        2.75454   0.00116  -0.00080   0.00000  -0.00081   2.75373
    R2        2.54566   0.04433   0.06123   0.00000   0.06126   2.60692
    R3        2.73142   0.02536   0.02091   0.00000   0.02091   2.75232
    R4        2.64876  -0.00260  -0.01261   0.00000  -0.01263   2.63613
    R5        2.65391  -0.00139  -0.00333   0.00000  -0.00332   2.65059
    R6        2.56400  -0.00391  -0.00855   0.00000  -0.00857   2.55543
    R7        2.62586   0.00042   0.00149   0.00000   0.00150   2.62736
    R8        2.54575   0.00556  -0.00150   0.00000  -0.00147   2.54428
    R9        2.79863   0.00184   0.00350   0.00000   0.00350   2.80213
   R10        2.62240   0.00194   0.00510   0.00000   0.00510   2.62749
   R11        2.06267  -0.00078  -0.00294   0.00000  -0.00294   2.05973
   R12        2.86202   0.00118  -0.00669   0.00000  -0.00668   2.85533
   R13        2.56121   0.02525   0.00908   0.00000   0.00905   2.57027
   R14        2.91276  -0.00109  -0.01708   0.00000  -0.01707   2.89570
   R15        2.55112   0.00576   0.01552   0.00000   0.01552   2.56663
   R16        2.51881   0.00499   0.02486   0.00000   0.02486   2.54368
   R17        2.85968   0.00024  -0.00178   0.00000  -0.00180   2.85788
   R18        2.74262   0.01118   0.01575   0.00000   0.01575   2.75837
   R19        2.91120  -0.00606  -0.01527   0.00000  -0.01525   2.89595
   R20        2.52906   0.00616   0.02314   0.00000   0.02314   2.55220
   R21        2.50215   0.00635   0.02941   0.00000   0.02941   2.53155
   R22        2.52866   0.00554   0.01847   0.00000   0.01847   2.54713
   R23        2.54283   0.00360   0.01701   0.00000   0.01701   2.55984
   R24        2.54661   0.02421   0.05802   0.00000   0.05799   2.60460
   R25        2.79884   0.00216   0.00348   0.00000   0.00348   2.80233
   R26        2.54892   0.00567  -0.00288   0.00000  -0.00284   2.54607
   R27        2.74404   0.00240   0.00313   0.00000   0.00308   2.74713
   R28        2.07778   0.00057   0.00477   0.00000   0.00477   2.08255
   R29        2.07801   0.00095   0.00458   0.00000   0.00458   2.08259
   R30        2.06769  -0.00046   0.00264   0.00000   0.00264   2.07032
   R31        2.07787   0.00016   0.00447   0.00000   0.00447   2.08235
   R32        2.06857  -0.00899   0.00114   0.00000   0.00114   2.06971
   R33        2.07818   0.00101   0.00492   0.00000   0.00492   2.08309
   R34        2.65736  -0.00128   0.00160   0.00000   0.00158   2.65895
   R35        2.06508  -0.00068  -0.00430   0.00000  -0.00430   2.06078
   R36        2.64803   0.00129  -0.01133   0.00000  -0.01132   2.63671
   R37        2.65170  -0.00062  -0.00266   0.00000  -0.00267   2.64903
   R38        2.56370   0.00064  -0.00822   0.00000  -0.00817   2.55553
   R39        2.62605   0.00030   0.00143   0.00000   0.00143   2.62749
   R40        2.62384   0.00152   0.00443   0.00000   0.00444   2.62828
   R41        2.06273  -0.00083  -0.00297   0.00000  -0.00297   2.05975
   R42        2.62205   0.00150   0.00731   0.00000   0.00730   2.62935
   R43        2.06531  -0.00078  -0.00421   0.00000  -0.00421   2.06110
   R44        2.05900   0.00054  -0.00495   0.00000  -0.00495   2.05405
   R45        2.62181   0.00194   0.00767   0.00000   0.00766   2.62947
   R46        2.06186  -0.00110  -0.00663   0.00000  -0.00663   2.05523
   R47        2.65878  -0.00125   0.00100   0.00000   0.00100   2.65978
   R48        2.06532  -0.00078  -0.00418   0.00000  -0.00418   2.06114
   R49        2.06503  -0.00064  -0.00427   0.00000  -0.00427   2.06076
    A1        1.85094  -0.01209  -0.01659   0.00000  -0.01613   1.83481
    A2        2.25818  -0.04632  -0.01516   0.00000  -0.01501   2.24316
    A3        2.17329   0.05868   0.03177   0.00000   0.03193   2.20522
    A4        1.82389   0.01095   0.01215   0.00000   0.01229   1.83617
    A5        2.39005  -0.01063  -0.02273   0.00000  -0.02281   2.36724
    A6        2.06921  -0.00034   0.01043   0.00000   0.01041   2.07961
    A7        1.91782   0.00277   0.00760   0.00000   0.00773   1.92555
    A8        2.16587  -0.00021  -0.00966   0.00000  -0.00967   2.15620
    A9        2.19941  -0.00254   0.00210   0.00000   0.00201   2.20143
   A10        1.87842   0.00521   0.00613   0.00000   0.00642   1.88485
   A11        1.95300  -0.00651  -0.01004   0.00000  -0.00974   1.94326
   A12        2.30236   0.03262  -0.01234   0.00000  -0.01239   2.28997
   A13        2.02603  -0.02640   0.02032   0.00000   0.02036   2.04639
   A14        2.02936   0.00095   0.00821   0.00000   0.00823   2.03759
   A15        2.11729  -0.00068  -0.00047   0.00000  -0.00048   2.11680
   A16        2.13653  -0.00027  -0.00773   0.00000  -0.00775   2.12879
   A17        2.14194  -0.04769  -0.01112   0.00000  -0.01106   2.13088
   A18        2.22276   0.05787   0.01538   0.00000   0.01545   2.23821
   A19        1.91842  -0.01022  -0.00500   0.00000  -0.00490   1.91351
   A20        1.79108   0.00793  -0.00608   0.00000  -0.00592   1.78516
   A21        1.94110  -0.00112  -0.00706   0.00000  -0.00713   1.93397
   A22        2.00381  -0.00528  -0.00453   0.00000  -0.00448   1.99934
   A23        1.90292   0.00121   0.01066   0.00000   0.01063   1.91354
   A24        1.95701  -0.00444  -0.00903   0.00000  -0.00900   1.94801
   A25        1.86704   0.00190   0.01534   0.00000   0.01534   1.88239
   A26        1.92948  -0.00330  -0.00625   0.00000  -0.00616   1.92332
   A27        2.21490   0.03634   0.00742   0.00000   0.00751   2.22241
   A28        2.13046  -0.03372  -0.00482   0.00000  -0.00473   2.12574
   A29        1.78855  -0.00250   0.00149   0.00000   0.00160   1.79015
   A30        1.89168   0.00093  -0.00058   0.00000  -0.00059   1.89108
   A31        1.99403   0.00030   0.00162   0.00000   0.00157   1.99560
   A32        1.89740   0.00200  -0.00271   0.00000  -0.00275   1.89465
   A33        1.99554  -0.00107   0.00012   0.00000   0.00011   1.99565
   A34        1.89163   0.00045  -0.00015   0.00000  -0.00013   1.89150
   A35        1.79379   0.00718  -0.00402   0.00000  -0.00399   1.78980
   A36        2.00323  -0.00270   0.01027   0.00000   0.01025   2.01348
   A37        1.93383  -0.00172  -0.01195   0.00000  -0.01195   1.92187
   A38        1.94404   0.00095  -0.00733   0.00000  -0.00739   1.93666
   A39        1.92590  -0.00598   0.00383   0.00000   0.00389   1.92979
   A40        1.86370   0.00190   0.00847   0.00000   0.00844   1.87215
   A41        2.30133   0.00753  -0.01713   0.00000  -0.01711   2.28422
   A42        1.95149  -0.00314  -0.00812   0.00000  -0.00808   1.94341
   A43        2.02914  -0.00439   0.02418   0.00000   0.02425   2.05339
   A44        2.16912   0.01028   0.01482   0.00000   0.01515   2.18427
   A45        2.26148  -0.00577   0.00032   0.00000   0.00064   2.26211
   A46        1.85245  -0.00444  -0.01623   0.00000  -0.01602   1.83643
   A47        1.91803  -0.00046  -0.00441   0.00000  -0.00441   1.91362
   A48        1.94483  -0.00128  -0.00743   0.00000  -0.00743   1.93740
   A49        1.92501   0.00253   0.00541   0.00000   0.00541   1.93042
   A50        1.88081   0.00036   0.00628   0.00000   0.00630   1.88710
   A51        1.89807  -0.00070  -0.00747   0.00000  -0.00747   1.89060
   A52        1.89593  -0.00050   0.00765   0.00000   0.00765   1.90357
   A53        1.94728   0.00000  -0.00575   0.00000  -0.00574   1.94155
   A54        1.92577   0.00676   0.00654   0.00000   0.00655   1.93231
   A55        1.91266  -0.00366  -0.00543   0.00000  -0.00542   1.90724
   A56        1.89411   0.00012   0.01297   0.00000   0.01298   1.90709
   A57        1.88250  -0.00024   0.00456   0.00000   0.00457   1.88707
   A58        1.90043  -0.00320  -0.01321   0.00000  -0.01321   1.88722
   A59        2.11449  -0.00103  -0.00375   0.00000  -0.00375   2.11074
   A60        2.08156   0.00092   0.00126   0.00000   0.00126   2.08282
   A61        2.08713   0.00011   0.00249   0.00000   0.00249   2.08963
   A62        1.82673   0.00315   0.01000   0.00000   0.00996   1.83669
   A63        2.38095  -0.00261  -0.01767   0.00000  -0.01763   2.36332
   A64        2.07465  -0.00058   0.00755   0.00000   0.00756   2.08221
   A65        1.91702   0.00400   0.00844   0.00000   0.00850   1.92551
   A66        2.16172  -0.00067  -0.00771   0.00000  -0.00773   2.15399
   A67        2.20429  -0.00332  -0.00065   0.00000  -0.00067   2.20361
   A68        1.87687   0.00050   0.00571   0.00000   0.00583   1.88270
   A69        2.02920   0.00111   0.00832   0.00000   0.00833   2.03753
   A70        2.11795  -0.00080  -0.00082   0.00000  -0.00083   2.11712
   A71        2.13602  -0.00031  -0.00749   0.00000  -0.00749   2.12852
   A72        2.12404  -0.00113  -0.00479   0.00000  -0.00480   2.11924
   A73        2.07943   0.00039   0.00315   0.00000   0.00315   2.08258
   A74        2.07972   0.00075   0.00164   0.00000   0.00165   2.08137
   A75        2.06333   0.00176  -0.00041   0.00000  -0.00040   2.06293
   A76        2.12094  -0.00210   0.00447   0.00000   0.00446   2.12540
   A77        2.09891   0.00033  -0.00405   0.00000  -0.00406   2.09485
   A78        2.06213   0.00114   0.00030   0.00000   0.00030   2.06243
   A79        2.11209  -0.00080   0.00747   0.00000   0.00749   2.11958
   A80        2.10896  -0.00034  -0.00782   0.00000  -0.00780   2.10116
   A81        2.12150  -0.00039  -0.00353   0.00000  -0.00354   2.11796
   A82        2.08130   0.00042   0.00079   0.00000   0.00080   2.08210
   A83        2.08038  -0.00003   0.00273   0.00000   0.00274   2.08312
   A84        2.11688  -0.00061  -0.00495   0.00000  -0.00495   2.11193
   A85        2.08044   0.00059   0.00173   0.00000   0.00173   2.08217
   A86        2.08584   0.00002   0.00321   0.00000   0.00321   2.08905
    D1       -0.03091   0.00750   0.04213   0.00000   0.04221   0.01131
    D2        3.09999   0.00495   0.03239   0.00000   0.03268   3.13267
    D3       -3.13089  -0.00157  -0.00009   0.00000  -0.00095  -3.13184
    D4        0.00001  -0.00412  -0.00983   0.00000  -0.01049  -0.01048
    D5        0.03649  -0.00886  -0.05231   0.00000  -0.05256  -0.01607
    D6        3.10983  -0.01562  -0.07906   0.00000  -0.07936   3.03047
    D7        3.13905  -0.00341  -0.01136   0.00000  -0.01202   3.12704
    D8       -0.07079  -0.01017  -0.03811   0.00000  -0.03881  -0.10960
    D9       -0.55623  -0.01693   0.02098   0.00000   0.02088  -0.53535
   D10        2.57106  -0.02119  -0.00553   0.00000  -0.00558   2.56549
   D11        2.63390  -0.02538  -0.02957   0.00000  -0.02952   2.60437
   D12       -0.52200  -0.02964  -0.05608   0.00000  -0.05598  -0.57798
   D13        0.01569  -0.00372  -0.01912   0.00000  -0.01881  -0.00312
   D14       -3.13906  -0.00218  -0.00984   0.00000  -0.00949   3.13463
   D15       -3.11759  -0.00165  -0.01087   0.00000  -0.01093  -3.12852
   D16        0.01084  -0.00010  -0.00159   0.00000  -0.00161   0.00923
   D17        3.13988   0.00283   0.01244   0.00000   0.01225  -3.13106
   D18        0.00116   0.00207   0.00945   0.00000   0.00927   0.01043
   D19       -0.01350   0.00005   0.00162   0.00000   0.00168  -0.01182
   D20        3.13097  -0.00071  -0.00137   0.00000  -0.00129   3.12967
   D21        0.00554  -0.00092  -0.01263   0.00000  -0.01218  -0.00664
   D22       -3.12257  -0.00252  -0.02218   0.00000  -0.02169   3.13892
   D23       -0.00044   0.00000  -0.00018   0.00000  -0.00020  -0.00065
   D24       -3.14090  -0.00048  -0.00190   0.00000  -0.00191   3.14038
   D25        3.12584   0.00184   0.01062   0.00000   0.01064   3.13648
   D26       -0.01461   0.00135   0.00890   0.00000   0.00894  -0.00567
   D27       -0.02721   0.00631   0.04187   0.00000   0.04176   0.01454
   D28       -3.11227   0.00951   0.06615   0.00000   0.06563  -3.04665
   D29        2.04417   0.00269   0.02699   0.00000   0.02682   2.07099
   D30       -0.06285  -0.00207   0.00991   0.00000   0.00973  -0.05312
   D31       -2.15531  -0.00001   0.02558   0.00000   0.02540  -2.12991
   D32       -1.16793  -0.00357  -0.00245   0.00000  -0.00227  -1.17020
   D33        3.00823  -0.00832  -0.01954   0.00000  -0.01935   2.98888
   D34        0.91577  -0.00627  -0.00386   0.00000  -0.00369   0.91208
   D35       -0.00696   0.00013   0.00189   0.00000   0.00193  -0.00503
   D36        3.13866  -0.00003   0.00069   0.00000   0.00070   3.13936
   D37        3.13348   0.00062   0.00362   0.00000   0.00365   3.13713
   D38       -0.00408   0.00046   0.00242   0.00000   0.00242  -0.00166
   D39       -2.76119   0.00304   0.00573   0.00000   0.00560  -2.75559
   D40        1.48964  -0.00218  -0.00025   0.00000  -0.00037   1.48926
   D41       -0.63325   0.00008  -0.01171   0.00000  -0.01183  -0.64508
   D42        0.39249   0.00607   0.02739   0.00000   0.02749   0.41998
   D43       -1.63987   0.00084   0.02141   0.00000   0.02152  -1.61834
   D44        2.52044   0.00311   0.00995   0.00000   0.01006   2.53050
   D45        3.11556  -0.00289   0.00757   0.00000   0.00739   3.12295
   D46       -0.16332  -0.01171  -0.01846   0.00000  -0.01856  -0.18188
   D47       -0.03883  -0.00705  -0.01645   0.00000  -0.01648  -0.05531
   D48        2.96547  -0.01587  -0.04249   0.00000  -0.04242   2.92305
   D49       -0.57032  -0.00424  -0.03036   0.00000  -0.03036  -0.60068
   D50        1.43371  -0.00280  -0.03295   0.00000  -0.03295   1.40076
   D51       -2.73861  -0.00135  -0.03249   0.00000  -0.03251  -2.77112
   D52        1.48923  -0.00096  -0.03698   0.00000  -0.03695   1.45229
   D53       -2.78992   0.00049  -0.03956   0.00000  -0.03954  -2.82946
   D54       -0.67906   0.00193  -0.03911   0.00000  -0.03910  -0.71815
   D55       -2.72977  -0.00053  -0.01655   0.00000  -0.01653  -2.74630
   D56       -0.72574   0.00092  -0.01914   0.00000  -0.01912  -0.74486
   D57        1.38512   0.00236  -0.01868   0.00000  -0.01868   1.36644
   D58       -0.33147   0.00482  -0.00113   0.00000  -0.00122  -0.33269
   D59       -2.44499   0.00027   0.00509   0.00000   0.00502  -2.43997
   D60        1.72580   0.00103  -0.00416   0.00000  -0.00425   1.72154
   D61        2.93962   0.00683   0.02187   0.00000   0.02190   2.96152
   D62        0.82610   0.00227   0.02810   0.00000   0.02814   0.85424
   D63       -1.28629   0.00304   0.01885   0.00000   0.01886  -1.26743
   D64       -0.76678  -0.00515  -0.01003   0.00000  -0.00997  -0.77675
   D65        2.35457  -0.00040   0.04403   0.00000   0.04388   2.39845
   D66        2.22301  -0.01187  -0.03874   0.00000  -0.03859   2.18442
   D67       -0.93883  -0.00712   0.01533   0.00000   0.01526  -0.92357
   D68        0.54876  -0.00079   0.02121   0.00000   0.02125   0.57001
   D69        2.70227   0.00091   0.02716   0.00000   0.02716   2.72943
   D70       -1.51410   0.00003   0.03550   0.00000   0.03550  -1.47859
   D71       -1.45109  -0.00145   0.02224   0.00000   0.02226  -1.42883
   D72        0.70242   0.00026   0.02819   0.00000   0.02817   0.73059
   D73        2.76924  -0.00062   0.03653   0.00000   0.03651   2.80575
   D74        2.71605  -0.00278   0.02433   0.00000   0.02438   2.74042
   D75       -1.41363  -0.00107   0.03028   0.00000   0.03029  -1.38334
   D76        0.65319  -0.00195   0.03862   0.00000   0.03863   0.69182
   D77       -0.05212   0.00002  -0.00231   0.00000  -0.00257  -0.05469
   D78        3.10572  -0.00373  -0.04537   0.00000  -0.04564   3.06008
   D79       -3.13739   0.00023   0.01499   0.00000   0.01485  -3.12253
   D80        0.02045  -0.00353  -0.02806   0.00000  -0.02822  -0.00777
   D81       -2.14198  -0.00125   0.02180   0.00000   0.02171  -2.12026
   D82        2.05766  -0.00059   0.02150   0.00000   0.02142   2.07908
   D83       -0.04951  -0.00081   0.01315   0.00000   0.01306  -0.03645
   D84        0.94131  -0.00140   0.00240   0.00000   0.00247   0.94378
   D85       -1.14224  -0.00074   0.00209   0.00000   0.00218  -1.14006
   D86        3.03377  -0.00097  -0.00626   0.00000  -0.00618   3.02759
   D87       -0.01754   0.00253   0.02369   0.00000   0.02367   0.00613
   D88       -3.11236   0.00228   0.04014   0.00000   0.03983  -3.07253
   D89       -3.13931  -0.00117  -0.02407   0.00000  -0.02444   3.11944
   D90       -0.04499  -0.00224  -0.02669   0.00000  -0.02695  -0.07194
   D91       -0.01513   0.00306   0.02138   0.00000   0.02145   0.00632
   D92        3.07919   0.00199   0.01875   0.00000   0.01893   3.09813
   D93        0.00395  -0.00017  -0.00183   0.00000  -0.00184   0.00211
   D94       -3.13802   0.00016   0.00013   0.00000   0.00009  -3.13793
   D95        3.14150  -0.00001  -0.00062   0.00000  -0.00060   3.14090
   D96       -0.00047   0.00033   0.00134   0.00000   0.00132   0.00085
   D97        0.00511  -0.00160  -0.00821   0.00000  -0.00806  -0.00294
   D98        3.12849  -0.00104  -0.00170   0.00000  -0.00155   3.12694
   D99       -3.09927  -0.00067  -0.00521   0.00000  -0.00519  -3.10446
   D100       0.02411  -0.00012   0.00130   0.00000   0.00132   0.02543
   D101      -3.11322   0.00128   0.00126   0.00000   0.00115  -3.11208
   D102       0.03154   0.00104  -0.00824   0.00000  -0.00829   0.02325
   D103      -0.02386   0.00017  -0.00173   0.00000  -0.00172  -0.02558
   D104       3.12091  -0.00008  -0.01123   0.00000  -0.01116   3.10975
   D105       0.00689  -0.00035  -0.00883   0.00000  -0.00863  -0.00173
   D106      -3.11593  -0.00095  -0.01551   0.00000  -0.01528  -3.13121
   D107      -0.00677  -0.00004  -0.00047   0.00000  -0.00050  -0.00726
   D108       3.14098  -0.00022  -0.00214   0.00000  -0.00215   3.13883
   D109       3.11357   0.00069   0.00716   0.00000   0.00715   3.12072
   D110      -0.02187   0.00050   0.00550   0.00000   0.00550  -0.01637
   D111      -0.01001   0.00012   0.00016   0.00000   0.00017  -0.00984
   D112       3.13900  -0.00001   0.00158   0.00000   0.00159   3.14059
   D113       3.12536   0.00030   0.00186   0.00000   0.00186   3.12721
   D114      -0.00881   0.00017   0.00327   0.00000   0.00327  -0.00554
   D115       0.00663   0.00007  -0.00008   0.00000  -0.00014   0.00649
   D116      -3.13780   0.00082   0.00286   0.00000   0.00279  -3.13501
   D117      -3.13459  -0.00026  -0.00204   0.00000  -0.00207  -3.13665
   D118       0.00417   0.00048   0.00090   0.00000   0.00087   0.00504
   D119       0.00813  -0.00009   0.00124   0.00000   0.00121   0.00935
   D120      -3.13270  -0.00017  -0.00267   0.00000  -0.00268  -3.13538
   D121      -3.13662   0.00015   0.01058   0.00000   0.01058  -3.12605
   D122       0.00573   0.00007   0.00667   0.00000   0.00668   0.01241
   D123       0.00938  -0.00005  -0.00061   0.00000  -0.00060   0.00878
   D124      -3.13966   0.00008  -0.00204   0.00000  -0.00203   3.14150
   D125      -3.13297   0.00002   0.00330   0.00000   0.00330  -3.12967
   D126       0.00117   0.00016   0.00187   0.00000   0.00187   0.00304
         Item               Value     Threshold  Converged?
 Maximum Force            0.058684     0.000450     NO 
 RMS     Force            0.009799     0.000300     NO 
 Maximum Displacement     0.570702     0.001800     NO 
 RMS     Displacement     0.101907     0.001200     NO 
 Predicted change in Energy=-7.779072D-03
 GradGradGradGradGradGradGradGradGradGradGradGradGradGradGradGradGradGrad

 Leave Link  103 at Wed Aug 28 19:54:12 2019, MaxMem=   536870912 cpu:         1.1
 (Enter /pbs_home/pkowalski/g09d01/g09/l202.exe)
                          Input orientation:                          
 ---------------------------------------------------------------------
 Center     Atomic      Atomic             Coordinates (Angstroms)
 Number     Number       Type             X           Y           Z
 ---------------------------------------------------------------------
      1          6           0       -1.789532   -0.218189   -0.636711
      2          6           0       -3.084191    0.321602   -1.031625
      3          6           0       -3.854919   -0.789628   -1.373840
      4          8           0       -3.136125   -1.924837   -1.221242
      5          6           0       -1.905786   -1.583795   -0.793833
      6          6           0       -5.174796   -0.706441   -1.802840
      7          6           0       -0.609881    0.500283   -0.174631
      8          6           0       -0.290428    1.902021   -0.639529
      9          6           0        0.324801    0.093188    0.725697
     10          6           0        1.217490    1.994720   -0.383310
     11          6           0        1.392699    1.152166    0.884707
     12          9           0       -0.939860    2.821971    0.119844
     13          9           0       -0.590124    2.145593   -1.928994
     14          9           0        1.860098    1.380156   -1.399873
     15          9           0        1.684669    3.246292   -0.283578
     16          9           0        2.654538    0.689130    0.985455
     17          9           0        1.148646    1.897750    1.989018
     18          6           0       -0.841004   -1.455836    2.334498
     19          6           0        0.261568   -1.072873    1.601443
     20          6           0       -2.169283   -0.816411    2.495397
     21          1           0       -2.350592   -0.602074    3.561076
     22          1           0       -2.973108   -1.480030    2.137610
     23          1           0       -2.212069    0.128130    1.941972
     24          6           0       -0.902663   -2.669486   -0.676404
     25          1           0       -1.173321   -3.378428    0.122593
     26          1           0        0.091648   -2.257850   -0.472796
     27          1           0       -0.855554   -3.225791   -1.626893
     28          6           0       -5.727398    0.566877   -1.883679
     29          6           0        1.294250   -2.041466    1.931118
     30          6           0        0.696256   -2.922377    2.832908
     31          8           0       -0.585617   -2.559100    3.064475
     32          6           0        1.352868   -4.017419    3.383335
     33          6           0       -4.975532    1.704966   -1.538346
     34          6           0       -3.656696    1.599823   -1.107547
     35          1           0       -3.098788    2.493675   -0.840638
     36          1           0       -6.759282    0.681289   -2.217376
     37          1           0       -5.436385    2.691030   -1.608301
     38          1           0       -5.743013   -1.599690   -2.062179
     39          6           0        2.615568   -2.270029    1.522537
     40          6           0        3.291145   -3.359700    2.063243
     41          6           0        2.670307   -4.221356    2.986903
     42          1           0        4.321955   -3.551295    1.762631
     43          1           0        3.225121   -5.067488    3.393660
     44          1           0        0.852754   -4.682467    4.087351
     45          1           0        3.105721   -1.622654    0.799015
 ---------------------------------------------------------------------
                    Distance matrix (angstroms):
                    1          2          3          4          5
     1  C    0.000000
     2  C    1.457214   0.000000
     3  C    2.266214   1.394979   0.000000
     4  O    2.251141   2.255025   1.352276   0.000000
     5  C    1.379522   2.252936   2.183170   1.346374   0.000000
     6  C    3.613622   2.454033   1.390337   2.445184   3.531894
     7  C    1.456467   2.624609   3.692187   3.654930   2.531039
     8  C    2.596654   3.233663   4.526564   4.804292   3.845010
     9  C    2.534465   3.842079   4.759987   4.454324   3.177539
    10  C    3.742106   4.660910   5.870525   5.917686   4.767509
    11  C    3.784069   4.940111   6.033995   5.866277   4.602496
    12  F    3.246058   3.489395   4.875685   5.399470   4.602020
    13  F    2.948905   3.217543   4.425224   4.852982   4.114351
    14  F    4.056713   5.069727   6.113105   5.993090   4.830545
    15  F    4.919086   5.644060   6.940055   7.131609   6.039989
    16  F    4.817095   6.093988   7.079974   6.725631   5.397092
    17  F    4.472644   5.433731   6.600491   6.578541   5.403237
    18  C    3.355526   4.418365   4.824861   4.258031   3.307050
    19  C    3.153859   4.480146   5.087042   4.498634   3.270444
    20  C    3.211258   3.817330   4.220554   3.997098   3.387822
    21  H    4.252478   4.741755   5.162516   5.023677   4.486297
    22  H    3.269549   3.647227   3.685719   3.392095   3.121425
    23  H    2.635921   3.104884   3.812591   3.882586   3.241778
    24  C    2.607101   3.719120   3.568767   2.416548   1.482825
    25  H    3.308077   4.321327   4.016487   2.787727   2.144073
    26  H    2.779554   4.129384   4.306152   3.330103   2.132406
    27  H    3.301279   4.231449   3.872353   2.656697   2.119700
    28  C    4.204527   2.787956   2.367745   3.655428   4.518614
    29  C    4.407697   5.790740   6.245301   5.438676   4.227889
    30  C    5.052725   6.304743   6.554276   5.667306   4.660007
    31  O    4.541812   5.596369   5.789474   5.027400   4.192923
    32  C    6.361572   7.616197   7.756958   6.762550   5.830101
    33  C    3.829108   2.397423   2.739678   4.081598   4.559999
    34  C    2.648236   1.402631   2.412401   3.564708   3.646851
    35  H    3.018267   2.180502   3.411175   4.435030   4.248670
    36  H    5.292067   3.878360   3.363104   4.572903   5.541977
    37  H    4.765195   3.388151   3.830272   5.171774   5.603804
    38  H    4.423857   3.438421   2.166774   2.758398   4.041444
    39  C    5.317641   6.762215   7.242085   6.381964   5.126317
    40  C    6.555312   7.985931   8.335769   7.359108   6.190703
    41  C    7.003291   8.360698   8.565712   7.529750   6.495484
    42  H    7.363200   8.812389   9.182893   8.195842   7.013652
    43  H    8.056447   9.403874   9.547571   8.463984   7.483142
    44  H    7.016282   8.169709   8.193960   7.190051   6.406033
    45  H    5.291250   6.741393   7.339328   6.567601   5.258695
                    6          7          8          9         10
     6  C    0.000000
     7  C    4.994567   0.000000
     8  C    5.658129   1.510977   0.000000
     9  C    6.105610   1.360127   2.348239   0.000000
    10  C    7.083265   2.369846   1.532337   2.375418   0.000000
    11  C    7.335483   2.357429   2.391337   1.512324   1.532469
    12  F    5.837901   2.363438   1.358204   3.068009   2.364671
    13  F    5.400855   2.405249   1.346055   3.478050   2.383142
    14  F    7.348878   2.894164   2.339920   2.920868   1.350568
    15  F    8.061298   3.580139   2.415528   3.579098   1.339641
    16  F    8.427377   3.469566   3.575542   2.418738   2.375540
    17  F    7.819586   3.118768   2.996700   2.351839   2.375308
    18  C    6.038287   3.189913   4.519201   2.519289   4.850795
    19  C    6.424754   2.527584   3.765189   1.459668   3.776660
    20  C    5.245955   3.360724   4.554968   3.190559   5.259243
    21  H    6.062889   4.266237   5.306586   3.959860   5.918845
    22  H    4.579630   3.853951   5.132986   3.917233   5.999169
    23  H    4.847461   2.680581   3.674717   2.813584   4.544553
    24  C    4.834618   3.222567   4.612470   3.332406   5.131839
    25  H    5.182530   3.930675   5.407724   3.828867   5.902765
    26  H    5.649011   2.861527   4.180707   2.649174   4.399985
    27  H    5.003392   4.006625   5.252496   4.235981   5.753063
    28  C    1.390410   5.395763   5.735082   6.607748   7.247158
    29  C    7.587707   3.810562   4.966943   2.636213   4.653307
    30  C    7.801909   4.739819   6.025461   3.697560   5.898608
    31  O    6.941446   4.455584   5.805893   3.651490   5.989632
    32  C    8.970473   6.076276   7.343271   5.001705   7.095897
    33  C    2.434039   4.729682   4.774611   5.984752   6.306472
    34  C    2.847264   3.370817   3.412056   4.634981   4.943496
    35  H    3.934003   3.257581   2.877044   4.465053   4.369022
    36  H    2.146678   6.482338   6.769480   7.693619   8.289619
    37  H    3.413075   5.490895   5.295463   6.737032   6.801434
    38  H    1.089964   5.858478   6.634500   6.888864   8.011677
    39  C    8.613520   4.578049   5.524975   3.386350   4.875957
    40  C    9.677734   5.926681   6.915081   4.744540   6.241433
    41  C    9.840829   6.561159   7.707964   5.406454   7.218630
    42  H   10.535372   6.670178   7.535457   5.507698   6.708282
    43  H   10.797266   7.644607   8.786339   6.493263   8.256565
    44  H    9.318502   6.867655   8.185703   5.863986   8.043921
    45  H    8.727890   4.388683   5.101624   3.268487   4.248377
                   11         12         13         14         15
    11  C    0.000000
    12  F    2.968854   0.000000
    13  F    3.582651   2.185758   0.000000
    14  F    2.343020   3.496875   2.620963   0.000000
    15  F    2.415678   2.689043   3.015562   2.181594   0.000000
    16  F    1.347884   4.268254   4.598165   2.607382   3.014991
    17  F    1.354608   2.951246   4.293666   3.501236   2.696402
    18  C    3.727331   4.818101   5.586644   5.411499   5.945028
    19  C    2.596915   4.336862   4.852616   4.192916   4.922775
    20  C    4.376909   4.515812   5.553597   6.019464   6.251496
    21  H    4.924686   5.055326   6.386688   6.802217   6.773080
    22  H    5.249618   5.168432   5.946513   6.637343   7.063651
    23  H    3.893688   3.492198   4.656741   5.414613   5.464483
    24  C    4.723429   5.549009   4.985143   4.955387   6.468774
    25  H    5.262277   6.204794   5.921481   5.844968   7.226341
    26  H    3.894066   5.217261   4.687817   4.149936   5.733158
    27  H    5.525331   6.295524   5.386416   5.351733   7.081319
    28  C    7.661743   5.658628   5.374568   7.646279   8.042284
    29  C    3.362135   5.650219   5.998565   4.808656   5.746102
    30  C    4.569729   6.560116   7.072113   6.146767   6.981541
    31  O    4.736942   6.144287   6.860677   6.436588   7.075750
    32  C    5.741893   7.917337   8.365331   7.229811   8.143576
    33  C    6.836018   4.503770   4.424767   6.844744   6.950425
    34  C    5.446638   3.222008   3.221259   5.528899   5.649776
    35  H    4.994989   2.385639   2.756642   5.113043   4.874240
    36  H    8.734955   6.626522   6.347114   8.686221   9.034330
    37  H    7.430988   4.818960   4.887392   7.416232   7.264477
    38  H    8.196049   6.883501   6.371589   8.193010   9.045298
    39  C    3.689669   6.366874   6.456566   4.736567   5.878641
    40  C    5.034877   7.738944   7.830099   6.042127   7.192181
    41  C    5.909844   8.417945   8.679544   7.160809   8.211778
    42  H    5.610155   8.426386   8.379209   6.354635   7.572942
    43  H    6.952461   9.503078   9.742446   8.149439   9.220304
    44  H    6.677680   8.675895   9.214157   8.238917   9.091882
    45  H    3.262118   6.048363   5.941463   3.924736   5.186331
                   16         17         18         19         20
    16  F    0.000000
    17  F    2.176146   0.000000
    18  C    4.317361   3.914665   0.000000
    19  C    3.034864   3.124376   1.378294   0.000000
    20  C    5.274071   4.316450   1.482929   2.602683   0.000000
    21  H    5.775149   4.578772   2.124208   3.299271   1.102037
    22  H    6.140286   5.331073   2.141312   3.303994   1.102060
    23  H    4.991343   3.798443   2.131395   2.770784   1.095567
    24  C    5.166794   5.672037   3.246888   3.015493   3.885683
    25  H    5.651731   6.059136   2.949460   3.092165   3.631262
    26  H    4.168884   4.944369   3.064957   2.394892   3.999965
    27  H    5.871262   6.583487   4.338844   4.037966   4.952198
    28  C    8.860233   8.003061   6.764704   7.120573   5.809473
    29  C    3.193871   3.942332   2.250553   1.453716   3.716884
    30  C    4.504545   4.914309   2.182274   2.264094   3.572158
    31  O    5.037055   4.901815   1.347324   2.251012   2.422563
    32  C    5.440199   6.080711   3.531974   3.610599   4.841532
    33  C    8.100584   7.070009   6.487212   6.708344   5.522994
    34  C    6.711311   5.724403   5.395632   5.462117   4.586042
    35  H    6.300139   5.138363   5.547766   5.475035   4.790592
    36  H    9.943751   9.039295   7.766136   8.182469   6.746957
    37  H    8.729159   7.545372   7.338916   7.545601   6.310027
    38  H    9.222019   8.725781   6.586437   7.053697   5.844362
    39  C    3.007756   4.442955   3.642812   2.642107   5.094532
    40  C    4.237915   5.677728   4.557733   3.823765   6.039151
    41  C    5.302727   6.383940   4.516972   4.199342   5.937749
    42  H    4.622282   6.309774   5.601261   4.759759   7.081858
    43  H    6.266072   7.402655   5.540688   5.286931   6.926624
    44  H    6.459275   6.913017   4.043817   4.422488   5.158818
    45  H    2.362768   4.199940   4.238180   3.005887   5.599411
                   21         22         23         24         25
    21  H    0.000000
    22  H    1.784542   0.000000
    23  H    1.781540   1.789870   0.000000
    24  C    4.932234   3.690559   4.049333   0.000000
    25  H    4.573541   3.302035   4.084738   1.101931   0.000000
    26  H    4.997825   4.100237   4.102574   1.095242   1.791740
    27  H    6.002837   4.658668   5.081901   1.102326   1.784650
    28  C    6.512651   5.286464   5.213986   5.933770   6.350604
    29  C    4.244230   4.309082   4.123292   3.466988   3.338733
    30  C    3.898373   4.003502   4.307866   3.864682   3.324019
    31  O    2.681734   2.779133   3.335650   3.755913   3.109882
    32  C    5.041010   5.167614   5.654368   4.835889   4.174012
    33  C    6.181979   5.259901   4.715481   6.038795   6.561740
    34  C    5.324500   4.525906   3.681357   5.098782   5.697664
    35  H    5.433097   4.967503   3.758323   5.613214   6.254345
    36  H    7.380656   6.162168   6.187351   6.921147   7.291071
    37  H    6.862151   6.123506   5.437749   7.082246   7.616301
    38  H    6.642647   5.032387   5.611252   5.147215   5.368354
    39  C    5.621429   5.677650   5.406771   4.168077   4.188565
    40  C    6.455788   6.540608   6.516519   5.056687   4.868052
    41  C    6.215972   6.331216   6.621745   5.347358   4.867060
    42  H    7.513667   7.592674   7.500920   5.832934   5.737392
    43  H    7.145385   7.270870   7.659300   6.273312   5.735773
    44  H    5.214211   5.356707   6.094065   5.461405   4.639483
    45  H    6.200154   6.226101   5.714060   4.397711   4.674450
                   26         27         28         29         30
    26  H    0.000000
    27  H    1.779337   0.000000
    28  C    6.620496   6.179412   0.000000
    29  C    2.696641   4.322467   8.405930   0.000000
    30  C    3.425613   4.731807   8.699678   1.395287   0.000000
    31  O    3.614102   4.746186   7.790627   2.255293   1.352328
    32  C    4.422274   5.532286   9.944213   2.452908   1.390405
    33  C    6.520400   6.426074   1.407055   8.085982   8.525805
    34  C    5.416145   5.603808   2.440730   6.855971   7.411185
    35  H    5.735082   6.193753   3.421999   6.895572   7.565111
    36  H    7.656196   7.104079   1.090517   9.459533   9.699320
    37  H    7.505993   7.482856   2.161608   8.956866   9.425707
    38  H    6.082974   5.169229   2.173963   8.103373   8.196069
    39  C    3.217403   4.783418   9.447509   1.401806   2.413792
    40  C    4.228753   5.552490  10.598599   2.396411   2.741730
    41  C    4.740713   5.891516  10.824564   2.785702   2.368109
    42  H    4.956373   6.196888  11.456196   3.387473   3.832327
    43  H    5.715086   6.726790  11.821335   3.876094   3.363199
    44  H    5.220440   6.139446  10.320233   3.437898   2.167034
    45  H    3.332508   4.913937   9.487617   2.176806   3.410501
                   31         32         33         34         35
    31  O    0.000000
    32  C    2.446649   0.000000
    33  C    7.657649   9.849735   0.000000
    34  C    6.643337   8.764539   1.391392   0.000000
    35  H    6.862687   8.947263   2.151982   1.086956   0.000000
    36  H    8.747126  10.920293   2.165816   3.420740   4.310379
    37  H    8.539828  10.770965   1.090688   2.146807   2.468323
    38  H    7.334970   9.265558   3.432809   3.937120   5.023915
    39  C    3.564930   2.847868   9.099143   7.825241   7.805852
    40  C    4.083223   2.435601  10.342158   9.106221   9.139243
    41  C    3.656522   1.390825  10.679796   9.522689   9.644903
    42  H    5.173347   3.414591  11.178909   9.921231   9.918977
    43  H    4.574068   2.146645  11.723546  10.586468  10.728107
    44  H    2.761136   1.089973  10.315846   9.316075   9.560165
    45  H    4.431164   3.935238   9.046710   7.729788   7.624208
                   36         37         38         39         40
    36  H    0.000000
    37  H    2.481952   0.000000
    38  H    2.501950   4.325541   0.000000
    39  C   10.515943   9.962340   9.119508   0.000000
    40  C   11.647505  11.236608  10.086265   1.391456   0.000000
    41  C   11.833748  11.602390  10.156294   2.440296   1.407494
    42  H   12.511956  12.064619  10.942647   2.147334   1.090709
    43  H   12.814853  12.658432  11.055281   3.420297   2.165850
    44  H   11.245557  11.241093   9.530182   3.937720   3.434017
    45  H   10.570007   9.867655   9.299841   1.087579   2.156382
                   41         42         43         44         45
    41  C    0.000000
    42  H    2.162352   0.000000
    43  H    1.090508   2.482365   0.000000
    44  H    2.174191   4.326573   2.501515   0.000000
    45  H    3.424864   2.475366   4.314315   5.025083   0.000000
 Stoichiometry    C23H14F6O2
 Framework group  C1[X(C23H14F6O2)]
 Deg. of freedom   129
 Full point group                 C1      NOp   1
 RotChk:  IX=0 Diff= 1.62D-02
 Largest Abelian subgroup         C1      NOp   1
 Largest concise Abelian subgroup C1      NOp   1
                         Standard orientation:                         
 ---------------------------------------------------------------------
 Center     Atomic      Atomic             Coordinates (Angstroms)
 Number     Number       Type             X           Y           Z
 ---------------------------------------------------------------------
      1          6           0       -1.476635   -0.528056   -0.420607
      2          6           0       -2.879220   -0.766710   -0.105536
      3          6           0       -3.149738   -2.047435   -0.587749
      4          8           0       -2.043906   -2.578361   -1.156873
      5          6           0       -1.053368   -1.670902   -1.067005
      6          6           0       -4.391326   -2.663373   -0.477669
      7          6           0       -0.669656    0.649521   -0.131824
      8          6           0       -1.266825    2.036035   -0.068425
      9          6           0        0.657970    0.710004    0.157481
     10          6           0       -0.046257    2.928350   -0.317508
     11          6           0        1.082634    2.146835    0.363155
     12          9           0       -1.771845    2.287837    1.166997
     13          9           0       -2.241531    2.266899   -0.967598
     14          9           0        0.193339    2.959901   -1.646278
     15          9           0       -0.185462    4.188062    0.116527
     16          9           0        2.280418    2.475483   -0.160384
     17          9           0        1.129704    2.433878    1.686164
     18          6           0        1.254836   -1.458858    1.291768
     19          6           0        1.551263   -0.405856    0.453311
     20          6           0        0.061848   -1.724614    2.131548
     21          1           0        0.365907   -1.824282    3.186110
     22          1           0       -0.434407   -2.660608    1.827932
     23          1           0       -0.654390   -0.899031    2.056159
     24          6           0        0.227061   -1.994461   -1.741232
     25          1           0        0.729010   -2.847418   -1.256707
     26          1           0        0.898011   -1.128820   -1.734404
     27          1           0        0.027316   -2.265354   -2.790918
     28          6           0       -5.396054   -1.937846    0.152707
     29          6           0        2.909470   -0.651860   -0.002809
     30          6           0        3.291150   -1.846194    0.609331
     31          8           0        2.287467   -2.319541    1.382218
     32          6           0        4.531813   -2.443340    0.415951
     33          6           0       -5.149731   -0.646685    0.654735
     34          6           0       -3.898554   -0.049339    0.537668
     35          1           0       -3.731736    0.946864    0.939197
     36          1           0       -6.387183   -2.379826    0.260154
     37          1           0       -5.956193   -0.102399    1.147658
     38          1           0       -4.562362   -3.666159   -0.869061
     39          6           0        3.796181   -0.019252   -0.885198
     40          6           0        5.043911   -0.599727   -1.091033
     41          6           0        5.411060   -1.795006   -0.444851
     42          1           0        5.750465   -0.119805   -1.769342
     43          1           0        6.396078   -2.226458   -0.625953
     44          1           0        4.795022   -3.376390    0.914130
     45          1           0        3.523364    0.896970   -1.403789
 ---------------------------------------------------------------------
 Rotational constants (GHZ):      0.2177724      0.1324260      0.0954960
 Leave Link  202 at Wed Aug 28 19:54:12 2019, MaxMem=   536870912 cpu:         0.0
 (Enter /pbs_home/pkowalski/g09d01/g09/l301.exe)
 Basis read from rwf:  (5D, 7F)
 No pseudopotential information found on rwf file.
 There are   535 symmetry adapted cartesian basis functions of A   symmetry.
 There are   504 symmetry adapted basis functions of A   symmetry.
   504 basis functions,   873 primitive gaussians,   535 cartesian basis functions
   111 alpha electrons      111 beta electrons
       nuclear repulsion energy      3317.3188754841 Hartrees.
 IExCor= 4639 DFT=T Ex+Corr=wB97XD ExCW=0 ScaHFX=  1.000000
 ScaDFX=  1.000000  1.000000  1.000000  1.000000 ScalE2=  1.000000  1.000000
 IRadAn=      0 IRanWt=     -1 IRanGd=            0 ICorTp=0 IEmpDi=121
  HFx wShort=  0.000000 wLong=  0.200000 cFull=  0.222036 cShort=  0.000000 cLong=  0.777964
  DFx wShort=  0.000000 wLong=  0.200000 cFull=  0.000000 cShort=  0.000000 cLong=  1.000000
 NAtoms=   45 NActive=   45 NUniq=   45 SFac= 1.00D+00 NAtFMM=   60 NAOKFM=F Big=F
 Integral buffers will be    131072 words long.
 Raffenetti 2 integral format.
 Two-electron integral symmetry is turned on.
 R6Disp:  Grimme-D2 Dispersion energy=       -0.0429733088 Hartrees.
 Nuclear repulsion after empirical dispersion term =     3317.2759021753 Hartrees.
 No density basis found on file   724.
 Leave Link  301 at Wed Aug 28 19:54:12 2019, MaxMem=   536870912 cpu:         0.6
 (Enter /pbs_home/pkowalski/g09d01/g09/l302.exe)
 NPDir=0 NMtPBC=     1 NCelOv=     1 NCel=       1 NClECP=     1 NCelD=      1
         NCelK=      1 NCelE2=     1 NClLst=     1 CellRange=     0.0.
 One-electron integrals computed using PRISM.
 NBasis=   504 RedAO= T EigKep=  2.41D-04  NBF=   504
 NBsUse=   504 1.00D-06 EigRej= -1.00D+00 NBFU=   504
 Precomputing XC quadrature grid using
 IXCGrd= 4 IRadAn=           0 IRanWt=          -1 IRanGd=           0 AccXCQ= 0.00D+00.
 Generated NRdTot=       0 NPtTot=           0 NUsed=           0 NTot=          32
 NSgBfM=   524   524   524   524   524 MxSgAt=    45 MxSgA2=    45.
 Leave Link  302 at Wed Aug 28 19:54:13 2019, MaxMem=   536870912 cpu:         9.9
 (Enter /pbs_home/pkowalski/g09d01/g09/l303.exe)
 DipDrv:  MaxL=1.
 Leave Link  303 at Wed Aug 28 19:54:14 2019, MaxMem=   536870912 cpu:         1.1
 (Enter /pbs_home/pkowalski/g09d01/g09/l401.exe)
 Lowest energy guess from the checkpoint file:  "dae0097freq_open_wb97xd_air.chk"
 B after Tr=     0.000000    0.000000    0.000000
         Rot=    0.999990    0.000533    0.004306   -0.000903 Ang=   0.51 deg.
 Guess basis will be translated and rotated to current coordinates.
 B after Tr=     0.000000    0.000000    0.000000
         Rot=    0.999990   -0.000608   -0.004363    0.000493 Ang=  -0.51 deg.
 Guess basis will be translated and rotated to current coordinates.
 CkInt1:  FT= 4.76D-01
 Max alpha theta=  4.853 degrees.
 JPrj=2 DoOrth=T DoCkMO=T.
 Leave Link  401 at Wed Aug 28 19:54:15 2019, MaxMem=   536870912 cpu:        12.7
 (Enter /pbs_home/pkowalski/g09d01/g09/l502.exe)
 Closed shell SCF:
 Using DIIS extrapolation, IDIIS=  1040.
 Integral symmetry usage will be decided dynamically.
 IVT=      885537 IEndB=      885537 NGot=   536870912 MDV=   536288776
 LenX=   536288776 LenY=   536002016
 Requested convergence on RMS density matrix=1.00D-08 within 128 cycles.
 Requested convergence on MAX density matrix=1.00D-06.
 Requested convergence on             energy=1.00D-06.
 No special actions if energy rises.
 Fock matrices will be formed incrementally for  20 cycles.
 Integral accuracy reduced to 1.0D-05 until final iterations.

 Cycle   1  Pass 0  IDiag  1:
 FoFJK:  IHMeth= 1 ICntrl=       0 DoSepK=T KAlg= 0 I1Cent=   0 FoldK=F
 IRaf=         1 NMat=   1 IRICut=       1 DoRegI=T DoRafI=F ISym2E= 0.
 FoFCou: FMM=F IPFlag=           0 FMFlag=      100000 FMFlg1=           0
         NFxFlg=           0 DoJE=T BraDBF=F KetDBF=F FulRan=T
         wScrn=  0.000000 ICntrl=     500 IOpCl=  0 I1Cent=           0 NGrid=           0
         NMat0=    1 NMatS0=      1 NMatT0=    0 NMatD0=    1 NMtDS0=    0 NMtDT0=    0
 Symmetry not used in FoFCou.
 E= -1632.68677143140    
 DIIS: error= 2.61D-04 at cycle   1 NSaved=   1.
 NSaved= 1 IEnMin= 1 EnMin= -1632.68677143140     IErMin= 1 ErrMin= 2.61D-04
 ErrMax= 2.61D-04  0.00D+00 EMaxC= 1.00D-01 BMatC= 1.67D-04 BMatP= 1.67D-04
 IDIUse=3 WtCom= 9.97D-01 WtEn= 2.61D-03
 Coeff-Com:  0.100D+01
 Coeff-En:   0.100D+01
 Coeff:      0.100D+01
 Gap=    21.414 Goal=   None    Shift=    0.000
 RMSDP=1.79D-04 MaxDP=6.30D-03              OVMax= 1.70D-03

 Cycle   2  Pass 0  IDiag  1:
 RMSU=  1.79D-04    CP:  1.00D+00
 E= -1632.68684418380     Delta-E=       -0.000072752398 Rises=F Damp=F
 DIIS: error= 1.02D-04 at cycle   2 NSaved=   2.
 NSaved= 2 IEnMin= 2 EnMin= -1632.68684418380     IErMin= 2 ErrMin= 1.02D-04
 ErrMax= 1.02D-04  0.00D+00 EMaxC= 1.00D-01 BMatC= 6.50D-06 BMatP= 1.67D-04
 IDIUse=3 WtCom= 9.99D-01 WtEn= 1.02D-03
 Coeff-Com:  0.238D-01 0.976D+00
 Coeff-En:   0.000D+00 0.100D+01
 Coeff:      0.238D-01 0.976D+00
 Gap=     0.284 Goal=   None    Shift=    0.000
 RMSDP=1.79D-05 MaxDP=6.60D-04 DE=-7.28D-05 OVMax= 5.00D-04

 Cycle   3  Pass 0  IDiag  1:
 RMSU=  1.46D-05    CP:  1.00D+00  1.06D+00
 E= -1632.68684445304     Delta-E=       -0.000000269239 Rises=F Damp=F
 DIIS: error= 1.53D-04 at cycle   3 NSaved=   3.
 NSaved= 3 IEnMin= 3 EnMin= -1632.68684445304     IErMin= 2 ErrMin= 1.02D-04
 ErrMax= 1.53D-04  0.00D+00 EMaxC= 1.00D-01 BMatC= 6.44D-06 BMatP= 6.50D-06
 IDIUse=3 WtCom= 9.98D-01 WtEn= 1.53D-03
 Coeff-Com: -0.253D-01 0.507D+00 0.518D+00
 Coeff-En:   0.000D+00 0.484D+00 0.516D+00
 Coeff:     -0.253D-01 0.507D+00 0.518D+00
 Gap=     0.284 Goal=   None    Shift=    0.000
 RMSDP=5.77D-06 MaxDP=4.41D-04 DE=-2.69D-07 OVMax= 2.79D-04

 Initial convergence to 1.0D-05 achieved.  Increase integral accuracy.
 Cycle   4  Pass 1  IDiag  1:
 E= -1632.68627974420     Delta-E=        0.000564708838 Rises=F Damp=F
 DIIS: error= 1.46D-04 at cycle   1 NSaved=   1.
 NSaved= 1 IEnMin= 1 EnMin= -1632.68627974420     IErMin= 1 ErrMin= 1.46D-04
 ErrMax= 1.46D-04  0.00D+00 EMaxC= 1.00D-01 BMatC= 1.69D-05 BMatP= 1.69D-05
 IDIUse=3 WtCom= 9.99D-01 WtEn= 1.46D-03
 Coeff-Com:  0.100D+01
 Coeff-En:   0.100D+01
 Coeff:      0.100D+01
 Gap=     0.284 Goal=   None    Shift=    0.000
 RMSDP=5.77D-06 MaxDP=4.41D-04 DE= 5.65D-04 OVMax= 4.05D-04

 Cycle   5  Pass 1  IDiag  1:
 RMSU=  1.67D-04    CP:  1.00D+00
 E= -1632.68629546517     Delta-E=       -0.000015720975 Rises=F Damp=F
 DIIS: error= 3.96D-05 at cycle   2 NSaved=   2.
 NSaved= 2 IEnMin= 2 EnMin= -1632.68629546517     IErMin= 2 ErrMin= 3.96D-05
 ErrMax= 3.96D-05  0.00D+00 EMaxC= 1.00D-01 BMatC= 6.06D-07 BMatP= 1.69D-05
 IDIUse=1 WtCom= 1.00D+00 WtEn= 0.00D+00
 Coeff-Com: -0.517D-02 0.101D+01
 Coeff:     -0.517D-02 0.101D+01
 Gap=     0.284 Goal=   None    Shift=    0.000
 RMSDP=1.04D-05 MaxDP=3.73D-04 DE=-1.57D-05 OVMax= 2.40D-04

 Cycle   6  Pass 1  IDiag  1:
 RMSU=  4.82D-06    CP:  1.00D+00  1.06D+00
 E= -1632.68629537550     Delta-E=        0.000000089671 Rises=F Damp=F
 DIIS: error= 5.42D-05 at cycle   3 NSaved=   3.
 NSaved= 3 IEnMin= 2 EnMin= -1632.68629546517     IErMin= 2 ErrMin= 3.96D-05
 ErrMax= 5.42D-05  0.00D+00 EMaxC= 1.00D-01 BMatC= 8.78D-07 BMatP= 6.06D-07
 IDIUse=1 WtCom= 1.00D+00 WtEn= 0.00D+00
 Coeff-Com: -0.394D-01 0.572D+00 0.467D+00
 Coeff:     -0.394D-01 0.572D+00 0.467D+00
 Gap=     0.284 Goal=   None    Shift=    0.000
 RMSDP=2.31D-06 MaxDP=1.47D-04 DE= 8.97D-08 OVMax= 1.48D-04

 Cycle   7  Pass 1  IDiag  1:
 RMSU=  1.64D-06    CP:  1.00D+00  1.06D+00  6.93D-01
 E= -1632.68629605813     Delta-E=       -0.000000682632 Rises=F Damp=F
 DIIS: error= 3.28D-06 at cycle   4 NSaved=   4.
 NSaved= 4 IEnMin= 4 EnMin= -1632.68629605813     IErMin= 4 ErrMin= 3.28D-06
 ErrMax= 3.28D-06  0.00D+00 EMaxC= 1.00D-01 BMatC= 6.96D-09 BMatP= 6.06D-07
 IDIUse=1 WtCom= 1.00D+00 WtEn= 0.00D+00
 Coeff-Com: -0.782D-02 0.675D-01 0.948D-01 0.845D+00
 Coeff:     -0.782D-02 0.675D-01 0.948D-01 0.845D+00
 Gap=     0.284 Goal=   None    Shift=    0.000
 RMSDP=4.26D-07 MaxDP=1.56D-05 DE=-6.83D-07 OVMax= 2.55D-05

 Cycle   8  Pass 1  IDiag  1:
 RMSU=  3.74D-07    CP:  1.00D+00  1.06D+00  7.31D-01  1.05D+00
 E= -1632.68629606501     Delta-E=       -0.000000006873 Rises=F Damp=F
 DIIS: error= 1.00D-06 at cycle   5 NSaved=   5.
 NSaved= 5 IEnMin= 5 EnMin= -1632.68629606501     IErMin= 5 ErrMin= 1.00D-06
 ErrMax= 1.00D-06  0.00D+00 EMaxC= 1.00D-01 BMatC= 2.04D-09 BMatP= 6.96D-09
 IDIUse=1 WtCom= 1.00D+00 WtEn= 0.00D+00
 Coeff-Com:  0.150D-02-0.416D-01-0.186D-01 0.364D+00 0.695D+00
 Coeff:      0.150D-02-0.416D-01-0.186D-01 0.364D+00 0.695D+00
 Gap=     0.284 Goal=   None    Shift=    0.000
 RMSDP=1.78D-07 MaxDP=6.16D-06 DE=-6.87D-09 OVMax= 1.15D-05

 Cycle   9  Pass 1  IDiag  1:
 RMSU=  1.27D-07    CP:  1.00D+00  1.06D+00  7.37D-01  1.11D+00  8.56D-01
 E= -1632.68629606700     Delta-E=       -0.000000001993 Rises=F Damp=F
 DIIS: error= 2.47D-07 at cycle   6 NSaved=   6.
 NSaved= 6 IEnMin= 6 EnMin= -1632.68629606700     IErMin= 6 ErrMin= 2.47D-07
 ErrMax= 2.47D-07  0.00D+00 EMaxC= 1.00D-01 BMatC= 1.44D-10 BMatP= 2.04D-09
 IDIUse=1 WtCom= 1.00D+00 WtEn= 0.00D+00
 Coeff-Com:  0.122D-02-0.216D-01-0.152D-01 0.678D-01 0.260D+00 0.708D+00
 Coeff:      0.122D-02-0.216D-01-0.152D-01 0.678D-01 0.260D+00 0.708D+00
 Gap=     0.284 Goal=   None    Shift=    0.000
 RMSDP=5.08D-08 MaxDP=2.07D-06 DE=-1.99D-09 OVMax= 3.21D-06

 Cycle  10  Pass 1  IDiag  1:
 RMSU=  4.11D-08    CP:  1.00D+00  1.06D+00  7.40D-01  1.12D+00  9.11D-01
                    CP:  1.01D+00
 E= -1632.68629606725     Delta-E=       -0.000000000254 Rises=F Damp=F
 DIIS: error= 6.95D-08 at cycle   7 NSaved=   7.
 NSaved= 7 IEnMin= 7 EnMin= -1632.68629606725     IErMin= 7 ErrMin= 6.95D-08
 ErrMax= 6.95D-08  0.00D+00 EMaxC= 1.00D-01 BMatC= 1.37D-11 BMatP= 1.44D-10
 IDIUse=1 WtCom= 1.00D+00 WtEn= 0.00D+00
 Coeff-Com:  0.198D-03-0.163D-02-0.276D-02-0.236D-01-0.539D-02 0.225D+00
 Coeff-Com:  0.809D+00
 Coeff:      0.198D-03-0.163D-02-0.276D-02-0.236D-01-0.539D-02 0.225D+00
 Coeff:      0.809D+00
 Gap=     0.284 Goal=   None    Shift=    0.000
 RMSDP=1.85D-08 MaxDP=5.67D-07 DE=-2.54D-10 OVMax= 1.14D-06

 Cycle  11  Pass 1  IDiag  1:
 RMSU=  1.13D-08    CP:  1.00D+00  1.06D+00  7.40D-01  1.13D+00  9.29D-01
                    CP:  1.11D+00  9.95D-01
 E= -1632.68629606708     Delta-E=        0.000000000168 Rises=F Damp=F
 DIIS: error= 3.10D-08 at cycle   8 NSaved=   8.
 NSaved= 8 IEnMin= 7 EnMin= -1632.68629606725     IErMin= 8 ErrMin= 3.10D-08
 ErrMax= 3.10D-08  0.00D+00 EMaxC= 1.00D-01 BMatC= 1.12D-12 BMatP= 1.37D-11
 IDIUse=1 WtCom= 1.00D+00 WtEn= 0.00D+00
 Coeff-Com: -0.513D-04 0.144D-02 0.466D-03-0.122D-01-0.248D-01-0.257D-02
 Coeff-Com:  0.211D+00 0.826D+00
 Coeff:     -0.513D-04 0.144D-02 0.466D-03-0.122D-01-0.248D-01-0.257D-02
 Coeff:      0.211D+00 0.826D+00
 Gap=     0.284 Goal=   None    Shift=    0.000
 RMSDP=6.01D-09 MaxDP=1.68D-07 DE= 1.68D-10 OVMax= 6.63D-07

 SCF Done:  E(RwB97XD) =  -1632.68629607     A.U. after   11 cycles
            NFock= 11  Conv=0.60D-08     -V/T= 2.0085
 KE= 1.618909729866D+03 PE=-1.045933932327D+04 EE= 3.890467395160D+03
 Leave Link  502 at Wed Aug 28 19:59:59 2019, MaxMem=   536870912 cpu:      2741.7
 (Enter /pbs_home/pkowalski/g09d01/g09/l701.exe)
 Compute integral first derivatives.
 ... and contract with generalized density number  0.
 R6Disp: Adding Grimme-D2 dispersion energy 1st derivatives to the gradient.
 Leave Link  701 at Wed Aug 28 20:00:00 2019, MaxMem=   536870912 cpu:         4.3
 (Enter /pbs_home/pkowalski/g09d01/g09/l702.exe)
 L702 exits ... SP integral derivatives will be done elsewhere.
 Leave Link  702 at Wed Aug 28 20:00:00 2019, MaxMem=   536870912 cpu:         0.2
 (Enter /pbs_home/pkowalski/g09d01/g09/l703.exe)
 Compute integral first derivatives, UseDBF=F ICtDFT=           0.
 Integral derivatives from FoFJK, PRISM(SPDF).
 Calling FoFJK, ICntrl=      2127 FMM=F ISym2X=0 I1Cent= 0 IOpClX= 0 NMat=1 NMatS=1 NMatT=0.
 FoFJK:  IHMeth= 1 ICntrl=    2127 DoSepK=T KAlg= 0 I1Cent=   0 FoldK=F
 IRaf=         1 NMat=   1 IRICut=       1 DoRegI=T DoRafI=F ISym2E= 0.
 FoFCou: FMM=F IPFlag=           0 FMFlag=      100000 FMFlg1=         800
         NFxFlg=           0 DoJE=F BraDBF=F KetDBF=F FulRan=T
         wScrn=  0.000000 ICntrl=    2527 IOpCl=  0 I1Cent=           0 NGrid=           0
         NMat0=    1 NMatS0=      1 NMatT0=    0 NMatD0=    1 NMtDS0=    0 NMtDT0=    0
 Symmetry not used in FoFCou.
 Leave Link  703 at Wed Aug 28 20:02:32 2019, MaxMem=   536870912 cpu:      1209.1
 (Enter /pbs_home/pkowalski/g09d01/g09/l716.exe)
 Dipole        = 3.14495590D-02-1.53604970D+00-6.29845957D-02
 ***** Axes restored to original set *****
 -------------------------------------------------------------------
 Center     Atomic                   Forces (Hartrees/Bohr)
 Number     Number              X              Y              Z
 -------------------------------------------------------------------
      1        6          -0.003241164   -0.005883184   -0.002591090
      2        6           0.005828242    0.005176037    0.003412643
      3        6          -0.004890088    0.001986939   -0.000613345
      4        8          -0.000177487   -0.006793886   -0.001920639
      5        6           0.008588612    0.010787608   -0.000837219
      6        6          -0.001096553   -0.000590870   -0.000043339
      7        6           0.000512216   -0.003662851    0.001640985
      8        6          -0.004301108   -0.001116321   -0.006118683
      9        6          -0.003409410    0.000553885    0.000823745
     10        6           0.009272220    0.007625997   -0.005873178
     11        6           0.000552170   -0.001583243    0.005652927
     12        9           0.001147543    0.000039045   -0.003940338
     13        9          -0.000033210   -0.001179175    0.006445285
     14        9          -0.001379490    0.003829051    0.003590492
     15        9          -0.004361503   -0.006343711    0.001356269
     16        9          -0.004294802   -0.000078925    0.000350186
     17        9           0.003629499   -0.001088648   -0.003665568
     18        6           0.008459045    0.012296833   -0.005796534
     19        6          -0.004088079   -0.001798215    0.010074020
     20        6          -0.000308484   -0.002237994    0.003956923
     21        1          -0.000712912   -0.001466667   -0.000749166
     22        1           0.000087212    0.001237887   -0.000531991
     23        1          -0.000274201   -0.000857032    0.000197217
     24        6          -0.002220010   -0.002659871   -0.005832778
     25        1           0.001612678    0.000682740    0.000152448
     26        1          -0.002167416   -0.002207075   -0.001096810
     27        1          -0.001593838   -0.000773959    0.001305393
     28        6           0.002303322    0.000157952    0.000747609
     29        6           0.001719869    0.006022025   -0.005726887
     30        6           0.003330759   -0.003751357    0.000858394
     31        8          -0.005110528   -0.002404132    0.004282490
     32        6           0.000010168   -0.001184403    0.000517133
     33        6           0.001417128   -0.001701062    0.000509584
     34        6          -0.004617712   -0.000803650   -0.001571970
     35        1           0.001671408    0.000732130    0.000788533
     36        1          -0.000760578    0.000275748   -0.000236181
     37        1          -0.000467889    0.000622631   -0.000111426
     38        1           0.000228019   -0.000668410   -0.000053384
     39        6           0.001720946   -0.004914501    0.001642738
     40        6          -0.002270845    0.000653008    0.000043286
     41        6          -0.000891452    0.002049396   -0.001232275
     42        1           0.000688811   -0.000306358   -0.000125603
     43        1           0.000569347   -0.000533834    0.000319608
     44        1          -0.000610322    0.000038484    0.000281035
     45        1          -0.000070133    0.001821940   -0.000280540
 -------------------------------------------------------------------
 Cartesian Forces:  Max     0.012296833 RMS     0.003440882
 Leave Link  716 at Wed Aug 28 20:02:32 2019, MaxMem=   536870912 cpu:         0.3
 (Enter /pbs_home/pkowalski/g09d01/g09/l103.exe)

 GradGradGradGradGradGradGradGradGradGradGradGradGradGradGradGradGradGrad
 Berny optimization.
 Using GEDIIS/GDIIS optimizer.
 FormGI is forming the generalized inverse of G from B-inverse, IUseBI=4.
 GSVD:  received Info=                   1 from GESDD.
 Internal  Forces:  Max     0.014911354 RMS     0.002820939
 Search for a local minimum.
 Step number   4 out of a maximum of  270
 All quantities printed in internal units (Hartrees-Bohrs-Radians)
 RMS Force = .28209D-02 SwitMx=.10000D-02 MixMth= 1
 Mixed Optimization -- RFO/linear search
 Update second derivatives using D2CorX and points    1    3    2    4
 ITU=  0 -1  1  0
 Use linear search instead of GDIIS.
     Eigenvalues ---    0.00679   0.00816   0.00830   0.00847   0.00903
     Eigenvalues ---    0.01047   0.01070   0.01094   0.01138   0.01162
     Eigenvalues ---    0.01247   0.01482   0.01558   0.01840   0.01852
     Eigenvalues ---    0.02002   0.02003   0.02017   0.02018   0.02021
     Eigenvalues ---    0.02022   0.02059   0.02063   0.02091   0.02092
     Eigenvalues ---    0.02111   0.02113   0.02183   0.02209   0.02262
     Eigenvalues ---    0.02272   0.02812   0.05079   0.05159   0.07281
     Eigenvalues ---    0.07285   0.07459   0.07508   0.07660   0.08198
     Eigenvalues ---    0.09309   0.10103   0.10336   0.11154   0.12097
     Eigenvalues ---    0.12134   0.13754   0.15753   0.15999   0.16000
     Eigenvalues ---    0.16000   0.16000   0.16000   0.16000   0.16000
     Eigenvalues ---    0.16000   0.16000   0.16000   0.16000   0.16008
     Eigenvalues ---    0.16132   0.16910   0.21139   0.22000   0.22072
     Eigenvalues ---    0.22600   0.22648   0.24016   0.24395   0.24509
     Eigenvalues ---    0.24563   0.24629   0.24920   0.24961   0.24973
     Eigenvalues ---    0.24978   0.24984   0.24992   0.25219   0.28820
     Eigenvalues ---    0.29210   0.30384   0.31435   0.32333   0.32626
     Eigenvalues ---    0.32647   0.32653   0.32658   0.32693   0.32884
     Eigenvalues ---    0.33031   0.33161   0.33230   0.33335   0.35178
     Eigenvalues ---    0.35530   0.35619   0.35720   0.35720   0.35730
     Eigenvalues ---    0.35734   0.35735   0.36309   0.36530   0.36939
     Eigenvalues ---    0.40325   0.40440   0.41550   0.41603   0.44535
     Eigenvalues ---    0.44689   0.45070   0.45396   0.45556   0.45574
     Eigenvalues ---    0.45833   0.46366   0.46413   0.47557   0.47926
     Eigenvalues ---    0.48214   0.48332   0.48564   0.49392   0.52421
     Eigenvalues ---    0.53901   0.54183   0.54216   0.64504
 RFO step:  Lambda=-1.35287960D-02 EMin= 6.78566006D-03
 Quartic linear search produced a step of -0.00814.
 Iteration  1 RMS(Cart)=  0.21629366 RMS(Int)=  0.00691645
 Iteration  2 RMS(Cart)=  0.04021742 RMS(Int)=  0.00022039
 Iteration  3 RMS(Cart)=  0.00051404 RMS(Int)=  0.00013266
 Iteration  4 RMS(Cart)=  0.00000011 RMS(Int)=  0.00013266
 ITry= 1 IFail=0 DXMaxC= 1.00D+00 DCOld= 1.00D+10 DXMaxT= 2.52D-01 DXLimC= 3.00D+00 Rises=F
 Variable       Old X    -DE/DX   Delta X   Delta X   Delta X     New X
                                 (Linear)    (Quad)   (Total)
    R1        2.75373  -0.00013  -0.00001   0.00654   0.00656   2.76029
    R2        2.60692   0.00018   0.00045  -0.03341  -0.03296   2.57396
    R3        2.75232   0.00298   0.00015   0.00234   0.00250   2.75482
    R4        2.63613   0.00252  -0.00009   0.01838   0.01831   2.65443
    R5        2.65059   0.00013  -0.00002   0.00451   0.00450   2.65509
    R6        2.55543   0.00189  -0.00006   0.01568   0.01561   2.57104
    R7        2.62736  -0.00053   0.00001  -0.00035  -0.00035   2.62701
    R8        2.54428   0.00322  -0.00001   0.01387   0.01384   2.55812
    R9        2.80213   0.00023   0.00003   0.00677   0.00680   2.80893
   R10        2.62749  -0.00055   0.00004   0.00160   0.00162   2.62912
   R11        2.05973   0.00044  -0.00002  -0.00108  -0.00110   2.05863
   R12        2.85533   0.00144  -0.00005   0.00931   0.00924   2.86457
   R13        2.57027   0.00520   0.00007  -0.01776  -0.01776   2.55251
   R14        2.89570   0.00307  -0.00013   0.02979   0.02975   2.92545
   R15        2.56663  -0.00273   0.00011  -0.01049  -0.01038   2.55625
   R16        2.54368  -0.00638   0.00018  -0.02657  -0.02639   2.51729
   R17        2.85788   0.00057  -0.00001   0.00326   0.00321   2.86109
   R18        2.75837   0.00084   0.00012   0.00102   0.00113   2.75951
   R19        2.89595   0.00125  -0.00011   0.02731   0.02722   2.92317
   R20        2.55220  -0.00510   0.00017  -0.01957  -0.01940   2.53280
   R21        2.53155  -0.00735   0.00022  -0.03291  -0.03269   2.49886
   R22        2.54713  -0.00396   0.00014  -0.01649  -0.01635   2.53078
   R23        2.55984  -0.00424   0.00013  -0.01313  -0.01300   2.54684
   R24        2.60460  -0.00511   0.00043  -0.03858  -0.03807   2.56653
   R25        2.80233  -0.00004   0.00003   0.00618   0.00620   2.80853
   R26        2.54607   0.00377  -0.00002   0.01665   0.01661   2.56268
   R27        2.74713   0.00029   0.00002   0.00089   0.00098   2.74811
   R28        2.08255  -0.00089   0.00004  -0.00513  -0.00510   2.07745
   R29        2.08259  -0.00064   0.00003  -0.00390  -0.00387   2.07872
   R30        2.07032  -0.00083   0.00002   0.00293   0.00295   2.07327
   R31        2.08235  -0.00072   0.00003  -0.00360  -0.00357   2.07878
   R32        2.06971  -0.00300   0.00001   0.00079   0.00080   2.07050
   R33        2.08309  -0.00080   0.00004  -0.00558  -0.00554   2.07755
   R34        2.65895  -0.00059   0.00001  -0.00434  -0.00434   2.65461
   R35        2.06078   0.00082  -0.00003   0.00252   0.00249   2.06327
   R36        2.63671   0.00351  -0.00008   0.01782   0.01770   2.65441
   R37        2.64903   0.00051  -0.00002   0.00422   0.00422   2.65325
   R38        2.55553   0.00265  -0.00006   0.01664   0.01648   2.57201
   R39        2.62749  -0.00048   0.00001  -0.00021  -0.00020   2.62728
   R40        2.62828  -0.00065   0.00003   0.00243   0.00245   2.63073
   R41        2.05975   0.00044  -0.00002  -0.00098  -0.00100   2.05875
   R42        2.62935  -0.00140   0.00005  -0.00478  -0.00472   2.62463
   R43        2.06110   0.00077  -0.00003   0.00213   0.00210   2.06320
   R44        2.05405   0.00166  -0.00004   0.00257   0.00253   2.05658
   R45        2.62947  -0.00134   0.00006  -0.00559  -0.00553   2.62394
   R46        2.05523   0.00124  -0.00005   0.00476   0.00471   2.05994
   R47        2.65978  -0.00063   0.00001  -0.00364  -0.00364   2.65613
   R48        2.06114   0.00074  -0.00003   0.00195   0.00192   2.06306
   R49        2.06076   0.00082  -0.00003   0.00246   0.00242   2.06319
    A1        1.83481   0.00011  -0.00013   0.01433   0.01416   1.84897
    A2        2.24316  -0.01197  -0.00011  -0.00007  -0.00023   2.24293
    A3        2.20522   0.01186   0.00023  -0.01424  -0.01405   2.19117
    A4        1.83617   0.00108   0.00009  -0.01437  -0.01428   1.82189
    A5        2.36724   0.00087  -0.00017   0.02672   0.02649   2.39373
    A6        2.07961  -0.00196   0.00008  -0.01256  -0.01248   2.06713
    A7        1.92555  -0.00111   0.00006   0.00443   0.00448   1.93003
    A8        2.15620   0.00151  -0.00007   0.00743   0.00737   2.16357
    A9        2.20143  -0.00040   0.00002  -0.01187  -0.01185   2.18958
   A10        1.88485  -0.00033   0.00004  -0.01427  -0.01429   1.87056
   A11        1.94326   0.00022  -0.00008   0.01014   0.01003   1.95329
   A12        2.28997   0.01186  -0.00009   0.03705   0.03698   2.32695
   A13        2.04639  -0.01216   0.00015  -0.04742  -0.04726   1.99913
   A14        2.03759  -0.00126   0.00006  -0.00613  -0.00608   2.03152
   A15        2.11680   0.00007   0.00000  -0.00464  -0.00464   2.11216
   A16        2.12879   0.00119  -0.00006   0.01077   0.01072   2.13950
   A17        2.13088  -0.01309  -0.00008   0.00233   0.00226   2.13314
   A18        2.23821   0.01491   0.00011  -0.00524  -0.00510   2.23310
   A19        1.91351  -0.00184  -0.00004   0.00340   0.00323   1.91674
   A20        1.78516   0.00171  -0.00005   0.01055   0.01042   1.79558
   A21        1.93397   0.00073  -0.00005   0.00982   0.00991   1.94388
   A22        1.99934  -0.00103  -0.00003  -0.00389  -0.00411   1.99522
   A23        1.91354   0.00034   0.00008  -0.01608  -0.01616   1.89739
   A24        1.94801  -0.00035  -0.00007   0.01314   0.01322   1.96123
   A25        1.88239  -0.00121   0.00011  -0.01293  -0.01278   1.86961
   A26        1.92332  -0.00019  -0.00005   0.01222   0.01199   1.93531
   A27        2.22241   0.00946   0.00005  -0.00715  -0.00699   2.21542
   A28        2.12574  -0.00947  -0.00004  -0.00371  -0.00369   2.12205
   A29        1.79015  -0.00152   0.00001  -0.00837  -0.00875   1.78140
   A30        1.89108   0.00015   0.00000   0.00334   0.00357   1.89466
   A31        1.99560   0.00057   0.00001  -0.00877  -0.00887   1.98673
   A32        1.89465   0.00065  -0.00002   0.00926   0.00940   1.90405
   A33        1.99565   0.00019   0.00000  -0.00682  -0.00691   1.98874
   A34        1.89150  -0.00006   0.00000   0.01165   0.01162   1.90312
   A35        1.78980   0.00202  -0.00003   0.01030   0.01011   1.79991
   A36        2.01348  -0.00136   0.00008  -0.02512  -0.02511   1.98836
   A37        1.92187   0.00075  -0.00009   0.01530   0.01541   1.93728
   A38        1.93666   0.00138  -0.00005   0.01335   0.01363   1.95028
   A39        1.92979  -0.00232   0.00003  -0.01040  -0.01060   1.91919
   A40        1.87215  -0.00051   0.00006  -0.00302  -0.00292   1.86922
   A41        2.28422   0.00574  -0.00013   0.03231   0.03198   2.31620
   A42        1.94341   0.00109  -0.00006   0.00830   0.00824   1.95164
   A43        2.05339  -0.00681   0.00018  -0.03863  -0.03870   2.01469
   A44        2.18427   0.00077   0.00011  -0.00914  -0.00953   2.17474
   A45        2.26211  -0.00266   0.00000  -0.00780  -0.00831   2.25381
   A46        1.83643   0.00189  -0.00012   0.01825   0.01798   1.85441
   A47        1.91362   0.00038  -0.00003   0.00512   0.00505   1.91867
   A48        1.93740   0.00059  -0.00006   0.00448   0.00442   1.94182
   A49        1.93042   0.00015   0.00004   0.00445   0.00446   1.93488
   A50        1.88710  -0.00066   0.00005  -0.00881  -0.00876   1.87834
   A51        1.89060   0.00044  -0.00006   0.01065   0.01053   1.90113
   A52        1.90357  -0.00091   0.00006  -0.01610  -0.01604   1.88754
   A53        1.94155   0.00086  -0.00004   0.00214   0.00210   1.94365
   A54        1.93231   0.00176   0.00005   0.00981   0.00979   1.94211
   A55        1.90724  -0.00067  -0.00004   0.00339   0.00328   1.91052
   A56        1.90709  -0.00135   0.00010  -0.02356  -0.02346   1.88363
   A57        1.88707  -0.00067   0.00003  -0.00760  -0.00757   1.87950
   A58        1.88722   0.00000  -0.00010   0.01590   0.01567   1.90289
   A59        2.11074   0.00058  -0.00003   0.00367   0.00363   2.11437
   A60        2.08282  -0.00008   0.00001   0.00264   0.00265   2.08547
   A61        2.08963  -0.00050   0.00002  -0.00631  -0.00628   2.08334
   A62        1.83669  -0.00065   0.00007  -0.01499  -0.01481   1.82188
   A63        2.36332   0.00271  -0.00013   0.02234   0.02208   2.38540
   A64        2.08221  -0.00208   0.00006  -0.00772  -0.00769   2.07452
   A65        1.92551  -0.00092   0.00006   0.00401   0.00402   1.92953
   A66        2.15399   0.00138  -0.00006   0.00369   0.00366   2.15765
   A67        2.20361  -0.00046   0.00000  -0.00776  -0.00776   2.19585
   A68        1.88270  -0.00142   0.00004  -0.01546  -0.01544   1.86726
   A69        2.03753  -0.00122   0.00006  -0.00615  -0.00609   2.03144
   A70        2.11712   0.00008  -0.00001  -0.00393  -0.00394   2.11318
   A71        2.12852   0.00114  -0.00006   0.01008   0.01002   2.13855
   A72        2.11924   0.00065  -0.00004   0.00271   0.00267   2.12191
   A73        2.08258  -0.00049   0.00002  -0.00453  -0.00450   2.07807
   A74        2.08137  -0.00016   0.00001   0.00182   0.00183   2.08320
   A75        2.06293   0.00049   0.00000   0.00483   0.00484   2.06777
   A76        2.12540  -0.00137   0.00003  -0.01088  -0.01086   2.11455
   A77        2.09485   0.00088  -0.00003   0.00605   0.00600   2.10086
   A78        2.06243   0.00038   0.00000   0.00328   0.00329   2.06572
   A79        2.11958  -0.00131   0.00006  -0.01382  -0.01381   2.10577
   A80        2.10116   0.00093  -0.00006   0.01062   0.01051   2.11167
   A81        2.11796   0.00081  -0.00003   0.00096   0.00094   2.11890
   A82        2.08210  -0.00021   0.00001   0.00336   0.00336   2.08546
   A83        2.08312  -0.00060   0.00002  -0.00431  -0.00430   2.07882
   A84        2.11193   0.00074  -0.00004   0.00600   0.00595   2.11788
   A85        2.08217  -0.00023   0.00001   0.00143   0.00145   2.08362
   A86        2.08905  -0.00051   0.00002  -0.00740  -0.00738   2.08168
    D1        0.01131   0.00161   0.00031  -0.00485  -0.00462   0.00669
    D2        3.13267   0.00064   0.00024  -0.01832  -0.01833   3.11434
    D3       -3.13184   0.00032   0.00001   0.01297   0.01311  -3.11873
    D4       -0.01048  -0.00065  -0.00007  -0.00050  -0.00059  -0.01107
    D5       -0.01607  -0.00176  -0.00038   0.01383   0.01357  -0.00250
    D6        3.03047  -0.00361  -0.00058   0.00781   0.00729   3.03776
    D7        3.12704  -0.00048  -0.00008  -0.00349  -0.00350   3.12354
    D8       -0.10960  -0.00232  -0.00028  -0.00952  -0.00978  -0.11938
    D9       -0.53535  -0.00678   0.00016  -0.24781  -0.24770  -0.78305
   D10        2.56549  -0.00760  -0.00004  -0.23071  -0.23068   2.33481
   D11        2.60437  -0.00835  -0.00022  -0.22643  -0.22672   2.37766
   D12       -0.57798  -0.00916  -0.00042  -0.20932  -0.20969  -0.78767
   D13       -0.00312  -0.00095  -0.00014  -0.00557  -0.00565  -0.00877
   D14        3.13463  -0.00067  -0.00008  -0.00640  -0.00637   3.12826
   D15       -3.12852  -0.00021  -0.00008   0.00467   0.00439  -3.12412
   D16        0.00923   0.00007  -0.00001   0.00383   0.00368   0.01291
   D17       -3.13106   0.00093   0.00009   0.01083   0.01113  -3.11993
   D18        0.01043   0.00067   0.00007   0.00673   0.00697   0.01740
   D19       -0.01182  -0.00011   0.00001  -0.00400  -0.00390  -0.01572
   D20        3.12967  -0.00037  -0.00001  -0.00809  -0.00807   3.12161
   D21       -0.00664  -0.00010  -0.00010   0.01445   0.01413   0.00749
   D22        3.13892  -0.00039  -0.00017   0.01526   0.01480  -3.12946
   D23       -0.00065   0.00001   0.00000  -0.00060  -0.00052  -0.00116
   D24        3.14038  -0.00013  -0.00001  -0.00207  -0.00206   3.13832
   D25        3.13648   0.00033   0.00008  -0.00153  -0.00130   3.13519
   D26       -0.00567   0.00020   0.00007  -0.00300  -0.00284  -0.00851
   D27        0.01454   0.00121   0.00031  -0.01789  -0.01748  -0.00293
   D28       -3.04665   0.00143   0.00049  -0.01738  -0.01689  -3.06354
   D29        2.07099  -0.00035   0.00020  -0.05229  -0.05207   2.01892
   D30       -0.05312  -0.00043   0.00007  -0.03054  -0.03038  -0.08350
   D31       -2.12991  -0.00109   0.00019  -0.05820  -0.05804  -2.18795
   D32       -1.17020  -0.00165  -0.00002  -0.05577  -0.05582  -1.22602
   D33        2.98888  -0.00173  -0.00015  -0.03402  -0.03413   2.95474
   D34        0.91208  -0.00239  -0.00003  -0.06168  -0.06179   0.85029
   D35       -0.00503  -0.00005   0.00001  -0.00242  -0.00242  -0.00745
   D36        3.13936  -0.00003   0.00001  -0.00092  -0.00094   3.13842
   D37        3.13713   0.00008   0.00003  -0.00094  -0.00084   3.13629
   D38       -0.00166   0.00011   0.00002   0.00057   0.00064  -0.00103
   D39       -2.75559   0.00125   0.00004   0.00201   0.00192  -2.75367
   D40        1.48926  -0.00038   0.00000   0.01065   0.01062   1.49988
   D41       -0.64508   0.00141  -0.00009   0.02298   0.02287  -0.62221
   D42        0.41998   0.00151   0.00020  -0.01207  -0.01217   0.40781
   D43       -1.61834  -0.00012   0.00016  -0.00343  -0.00347  -1.62182
   D44        2.53050   0.00167   0.00007   0.00890   0.00878   2.53928
   D45        3.12295  -0.00108   0.00006  -0.02665  -0.02668   3.09626
   D46       -0.18188  -0.00350  -0.00014  -0.01733  -0.01741  -0.19930
   D47       -0.05531  -0.00209  -0.00012  -0.01125  -0.01137  -0.06667
   D48        2.92305  -0.00451  -0.00031  -0.00193  -0.00210   2.92095
   D49       -0.60068  -0.00021  -0.00022   0.03693   0.03668  -0.56400
   D50        1.40076  -0.00013  -0.00024   0.04477   0.04457   1.44533
   D51       -2.77112   0.00028  -0.00024   0.05634   0.05616  -2.71496
   D52        1.45229   0.00165  -0.00027   0.04668   0.04630   1.49859
   D53       -2.82946   0.00174  -0.00029   0.05453   0.05419  -2.77527
   D54       -0.71815   0.00215  -0.00029   0.06609   0.06578  -0.65237
   D55       -2.74630   0.00015  -0.00012   0.02832   0.02805  -2.71825
   D56       -0.74486   0.00024  -0.00014   0.03616   0.03594  -0.70892
   D57        1.36644   0.00064  -0.00014   0.04773   0.04753   1.41397
   D58       -0.33269   0.00161  -0.00001   0.02956   0.02986  -0.30284
   D59       -2.43997  -0.00073   0.00004   0.01966   0.01996  -2.42001
   D60        1.72154   0.00034  -0.00003   0.02981   0.03004   1.75158
   D61        2.96152   0.00186   0.00016   0.02134   0.02164   2.98316
   D62        0.85424  -0.00048   0.00021   0.01144   0.01174   0.86598
   D63       -1.26743   0.00058   0.00014   0.02159   0.02182  -1.24561
   D64       -0.77675  -0.00282  -0.00007  -0.07778  -0.07802  -0.85477
   D65        2.39845  -0.00263   0.00033  -0.13814  -0.13773   2.26072
   D66        2.18442  -0.00444  -0.00029  -0.06622  -0.06659   2.11783
   D67       -0.92357  -0.00424   0.00011  -0.12657  -0.12630  -1.04987
   D68        0.57001  -0.00109   0.00016  -0.04320  -0.04290   0.52711
   D69        2.72943  -0.00075   0.00020  -0.05987  -0.05952   2.66992
   D70       -1.47859  -0.00201   0.00026  -0.06181  -0.06138  -1.53997
   D71       -1.42883  -0.00080   0.00016  -0.04672  -0.04650  -1.47533
   D72        0.73059  -0.00047   0.00021  -0.06339  -0.06312   0.66747
   D73        2.80575  -0.00172   0.00027  -0.06533  -0.06498   2.74077
   D74        2.74042  -0.00133   0.00018  -0.06390  -0.06371   2.67671
   D75       -1.38334  -0.00100   0.00022  -0.08057  -0.08033  -1.46367
   D76        0.69182  -0.00225   0.00029  -0.08251  -0.08219   0.60963
   D77       -0.05469  -0.00040  -0.00002  -0.00300  -0.00265  -0.05734
   D78        3.06008  -0.00063  -0.00033   0.04487   0.04527   3.10534
   D79       -3.12253  -0.00055   0.00011  -0.03476  -0.03484   3.12581
   D80       -0.00777  -0.00077  -0.00021   0.01311   0.01308   0.00531
   D81       -2.12026  -0.00130   0.00016  -0.05771  -0.05745  -2.17771
   D82        2.07908  -0.00109   0.00016  -0.05288  -0.05259   2.02649
   D83       -0.03645  -0.00043   0.00010  -0.03854  -0.03829  -0.07474
   D84        0.94378  -0.00084   0.00002  -0.02248  -0.02262   0.92116
   D85       -1.14006  -0.00063   0.00001  -0.01765  -0.01776  -1.15782
   D86        3.02759   0.00003  -0.00005  -0.00331  -0.00346   3.02414
   D87        0.00613   0.00047   0.00018  -0.01574  -0.01558  -0.00945
   D88       -3.07253  -0.00019   0.00030  -0.04587  -0.04471  -3.11724
   D89        3.11944   0.00059  -0.00018   0.04519   0.04534  -3.11841
   D90       -0.07194  -0.00007  -0.00020   0.03480   0.03473  -0.03721
   D91        0.00632   0.00076   0.00016  -0.00562  -0.00552   0.00081
   D92        3.09813   0.00009   0.00014  -0.01601  -0.01613   3.08200
   D93        0.00211   0.00001  -0.00001   0.00216   0.00212   0.00423
   D94       -3.13793   0.00012   0.00000   0.00258   0.00260  -3.13534
   D95        3.14090  -0.00001   0.00000   0.00067   0.00065   3.14155
   D96        0.00085   0.00009   0.00001   0.00108   0.00113   0.00198
   D97       -0.00294  -0.00050  -0.00006  -0.00353  -0.00365  -0.00660
   D98        3.12694  -0.00044  -0.00001  -0.00924  -0.00926   3.11768
   D99       -3.10446  -0.00012  -0.00004   0.00376   0.00358  -3.10088
   D100       0.02543  -0.00006   0.00001  -0.00195  -0.00203   0.02340
   D101      -3.11208   0.00076   0.00001   0.01479   0.01504  -3.09703
   D102       0.02325   0.00092  -0.00006   0.02913   0.02915   0.05239
   D103      -0.02558   0.00007  -0.00001   0.00330   0.00332  -0.02225
   D104       3.10975   0.00023  -0.00008   0.01764   0.01743   3.12717
   D105      -0.00173   0.00006  -0.00007   0.01175   0.01161   0.00988
   D106      -3.13121  -0.00003  -0.00012   0.01756   0.01727  -3.11394
   D107      -0.00726   0.00001   0.00000  -0.00020  -0.00014  -0.00740
   D108       3.13883  -0.00005  -0.00002   0.00135   0.00132   3.14016
   D109       3.12072   0.00008   0.00005  -0.00675  -0.00652   3.11420
   D110      -0.01637   0.00003   0.00004  -0.00520  -0.00506  -0.02143
   D111      -0.00984   0.00000   0.00000   0.00078   0.00080  -0.00905
   D112       3.14059  -0.00007   0.00001  -0.00253  -0.00255   3.13804
   D113       3.12721   0.00005   0.00001  -0.00082  -0.00073   3.12648
   D114      -0.00554  -0.00001   0.00002  -0.00413  -0.00408  -0.00962
   D115       0.00649   0.00009   0.00000   0.00123   0.00127   0.00775
   D116      -3.13501   0.00035   0.00002   0.00525   0.00540  -3.12961
   D117      -3.13665  -0.00002  -0.00001   0.00081   0.00078  -3.13587
   D118       0.00504   0.00024   0.00001   0.00483   0.00491   0.00995
   D119       0.00935  -0.00001   0.00001  -0.00258  -0.00255   0.00679
   D120      -3.13538   0.00003  -0.00002   0.00290   0.00289  -3.13249
   D121      -3.12605  -0.00016   0.00008  -0.01667  -0.01662   3.14052
   D122       0.01241  -0.00012   0.00005  -0.01120  -0.01117   0.00124
   D123       0.00878   0.00001   0.00000   0.00068   0.00062   0.00940
   D124       3.14150   0.00008  -0.00002   0.00405   0.00401  -3.13768
   D125      -3.12967  -0.00003   0.00002  -0.00481  -0.00482  -3.13449
   D126       0.00304   0.00004   0.00001  -0.00145  -0.00143   0.00162
         Item               Value     Threshold  Converged?
 Maximum Force            0.014911     0.000450     NO 
 RMS     Force            0.002821     0.000300     NO 
 Maximum Displacement     0.999512     0.001800     NO 
 RMS     Displacement     0.250796     0.001200     NO 
 Predicted change in Energy=-9.323780D-03
 Lowest energy point so far.  Saving SCF results.
 GradGradGradGradGradGradGradGradGradGradGradGradGradGradGradGradGradGrad

 Leave Link  103 at Wed Aug 28 20:02:32 2019, MaxMem=   536870912 cpu:         1.0
 (Enter /pbs_home/pkowalski/g09d01/g09/l202.exe)
                          Input orientation:                          
 ---------------------------------------------------------------------
 Center     Atomic      Atomic             Coordinates (Angstroms)
 Number     Number       Type             X           Y           Z
 ---------------------------------------------------------------------
      1          6           0       -1.673893   -0.225780   -0.724899
      2          6           0       -3.034886    0.247127   -0.965017
      3          6           0       -3.728997   -0.893699   -1.400694
      4          8           0       -2.898957   -1.970799   -1.444805
      5          6           0       -1.678397   -1.551883   -1.035851
      6          6           0       -5.079322   -0.902229   -1.730959
      7          6           0       -0.525223    0.525650   -0.233926
      8          6           0       -0.176758    1.904203   -0.759299
      9          6           0        0.354225    0.165530    0.725946
     10          6           0        1.328532    2.031998   -0.421175
     11          6           0        1.437238    1.211409    0.885589
     12          9           0       -0.853839    2.869941   -0.096927
     13          9           0       -0.420935    2.074281   -2.057729
     14          9           0        2.034985    1.421146   -1.382525
     15          9           0        1.746212    3.281407   -0.306679
     16          9           0        2.664568    0.701529    1.050574
     17          9           0        1.191025    2.003298    1.947975
     18          6           0       -0.877136   -1.223120    2.394754
     19          6           0        0.229563   -0.954324    1.654800
     20          6           0       -2.176250   -0.519807    2.557468
     21          1           0       -2.359004   -0.311560    3.621320
     22          1           0       -3.011305   -1.134510    2.190243
     23          1           0       -2.179792    0.427323    2.003733
     24          6           0       -0.611311   -2.583195   -1.120550
     25          1           0       -0.756819   -3.373039   -0.368840
     26          1           0        0.379648   -2.143970   -0.960679
     27          1           0       -0.637622   -3.056979   -2.112267
     28          6           0       -5.753369    0.308821   -1.609925
     29          6           0        1.190693   -2.000556    1.965337
     30          6           0        0.528211   -2.818046    2.895867
     31          8           0       -0.717789   -2.335198    3.154314
     32          6           0        1.084727   -3.968319    3.443673
     33          6           0       -5.092785    1.466920   -1.167447
     34          6           0       -3.743558    1.453669   -0.838148
     35          1           0       -3.254018    2.359902   -0.486750
     36          1           0       -6.815141    0.360202   -1.859133
     37          1           0       -5.656156    2.397984   -1.079382
     38          1           0       -5.569298   -1.815343   -2.066955
     39          6           0        2.475823   -2.367382    1.534983
     40          6           0        3.048785   -3.513048    2.070874
     41          6           0        2.367132   -4.299857    3.015275
     42          1           0        4.050760   -3.810683    1.755712
     43          1           0        2.852129   -5.191848    3.416696
     44          1           0        0.533461   -4.571632    4.164096
     45          1           0        3.011000   -1.761578    0.803652
 ---------------------------------------------------------------------
                    Distance matrix (angstroms):
                    1          2          3          4          5
     1  C    0.000000
     2  C    1.460684   0.000000
     3  C    2.264125   1.404666   0.000000
     4  O    2.250363   2.273294   1.360535   0.000000
     5  C    1.362079   2.254222   2.184325   1.353698   0.000000
     6  C    3.614787   2.467267   1.390153   2.444937   3.531503
     7  C    1.457789   2.628779   3.693247   3.651452   2.507796
     8  C    2.603734   3.310154   4.567061   4.784969   3.778351
     9  C    2.524151   3.788414   4.724115   4.456371   3.191392
    10  C    3.768869   4.745625   5.924337   5.911165   4.718439
    11  C    3.786598   4.935025   6.028976   5.861720   4.586382
    12  F    3.263485   3.519901   4.912365   5.425131   4.594998
    13  F    2.938813   3.371240   4.492647   4.783194   3.971715
    14  F    4.111036   5.220750   6.211468   5.987734   4.769518
    15  F    4.916543   5.700804   6.971822   7.103421   5.968278
    16  F    4.778541   6.062414   7.030728   6.657406   5.319059
    17  F    4.507860   5.424756   6.619123   6.635687   5.456749
    18  C    3.370719   4.255064   4.758892   4.403294   3.538242
    19  C    3.133192   4.354716   5.000991   4.519779   3.352162
    20  C    3.333579   3.705852   4.268239   4.318086   3.771602
    21  H    4.400723   4.669414   5.237976   5.358194   4.867326
    22  H    3.333544   3.444581   3.669864   3.731698   3.515469
    23  H    2.850949   3.094694   3.966769   4.261525   3.661655
    24  C    2.615917   3.729427   3.557083   2.390291   1.486422
    25  H    3.297430   4.318636   4.005708   2.777181   2.147282
    26  H    2.819943   4.168502   4.317147   3.318677   2.142842
    27  H    3.318785   4.240303   3.839624   2.595945   2.123016
    28  C    4.208467   2.794613   2.363877   3.656720   4.516324
    29  C    4.311967   5.612002   6.062891   5.324959   4.176136
    30  C    4.967802   6.082546   6.347233   5.595063   4.683021
    31  O    4.517973   5.385743   5.647424   5.103153   4.369649
    32  C    6.244484   7.360553   7.489534   6.614910   5.791385
    33  C    3.840561   2.400796   2.736210   4.087508   4.559445
    34  C    2.667750   1.405011   2.413878   3.578878   3.652030
    35  H    3.039616   2.177287   3.412744   4.449597   4.252782
    36  H    5.297385   3.886201   3.362547   4.576214   5.542562
    37  H    4.782072   3.392687   3.827840   5.178991   5.605882
    38  H    4.416107   3.448375   2.163340   2.746263   4.033819
    39  C    5.187839   6.591932   7.020665   6.158301   4.952956
    40  C    6.397357   7.769595   8.053018   7.079136   5.986999
    41  C    6.849591   8.105528   8.262293   7.283441   6.350534
    42  H    7.195597   8.606658   8.887987   7.869374   6.761527
    43  H    7.893004   9.134483   9.219140   8.190502   7.321214
    44  H    6.903703   7.890585   7.915973   7.071463   6.407078
    45  H    5.161722   6.611794   7.144222   6.326683   5.041645
                    6          7          8          9         10
     6  C    0.000000
     7  C    5.001977   0.000000
     8  C    5.731956   1.515867   0.000000
     9  C    6.058046   1.350729   2.347526   0.000000
    10  C    7.168391   2.395945   1.548082   2.397680   0.000000
    11  C    7.333440   2.361108   2.406367   1.514023   1.546873
    12  F    5.895256   2.371172   1.352711   3.074147   2.360091
    13  F    5.537776   2.394868   1.332092   3.463098   2.395983
    14  F    7.492186   2.945481   2.348097   2.974421   1.340302
    15  F    8.131378   3.571961   2.408188   3.565478   1.322342
    16  F    8.383126   3.443202   3.577037   2.393818   2.391900
    17  F    7.829042   3.144779   3.034795   2.360293   2.373310
    18  C    5.897698   3.176791   4.496524   2.495900   4.836344
    19  C    6.296851   2.515414   3.763528   1.460268   3.799411
    20  C    5.192753   3.407455   4.568888   3.198041   5.259993
    21  H    6.032902   4.350471   5.372303   3.996551   5.952475
    22  H    4.439197   3.848809   5.095904   3.893720   5.973313
    23  H    4.911507   2.784669   3.718557   2.850003   4.556698
    24  C    4.812626   3.233950   4.522840   3.449245   5.054911
    25  H    5.161812   3.907892   5.323365   3.867098   5.793605
    26  H    5.651160   2.910985   4.091191   2.859919   4.316267
    27  H    4.951469   4.046731   5.162968   4.407241   5.711676
    28  C    1.391270   5.410537   5.862372   6.540606   7.384836
    29  C    7.360843   3.763356   4.953858   2.632052   4.687850
    30  C    7.518131   4.699535   6.013057   3.693312   5.930111
    31  O    6.703899   4.438661   5.794964   3.646893   6.003662
    32  C    8.612388   6.025979   7.330950   5.000837   7.141449
    33  C    2.435281   4.756057   4.952286   5.911723   6.489188
    34  C    2.851602   3.403526   3.596007   4.571381   5.121956
    35  H    3.939707   3.297684   3.122735   4.393782   4.594735
    36  H    2.150169   6.498596   6.903746   7.623669   8.436945
    37  H    3.413019   5.526925   5.510905   6.660911   7.025173
    38  H    1.089379   5.855164   6.680156   6.841949   8.067880
    39  C    8.360219   4.528239   5.526876   3.401670   4.949483
    40  C    9.345397   5.864872   6.910906   4.754095   6.317999
    41  C    9.461516   6.496810   7.694748   5.406709   7.278755
    42  H   10.196783   6.610754   7.540365   5.525854   6.803403
    43  H   10.383019   7.577818   8.773085   6.494702   8.320730
    44  H    8.928579   6.815108   8.165823   5.856083   8.078662
    45  H    8.521505   4.337379   5.103192   3.283023   4.326907
                   11         12         13         14         15
    11  C    0.000000
    12  F    2.994177   0.000000
    13  F    3.586151   2.159914   0.000000
    14  F    2.354917   3.478085   2.629454   0.000000
    15  F    2.408705   2.640751   3.036422   2.168272   0.000000
    16  F    1.339230   4.289284   4.589807   2.614229   3.056351
    17  F    1.347728   3.018967   4.318462   3.484738   2.650520
    18  C    3.682504   4.791885   5.559279   5.453479   5.871155
    19  C    2.596259   4.343652   4.835128   4.257669   4.908058
    20  C    4.341610   4.503884   5.577676   6.084846   6.167518
    21  H    4.920885   5.119847   6.457550   6.880980   6.722454
    22  H    5.195670   5.091309   5.920441   6.690373   6.954776
    23  H    3.866256   3.483864   4.722449   5.497160   5.375621
    24  C    4.756066   5.553676   4.754643   4.806898   6.372900
    25  H    5.234945   6.249653   5.713008   5.639676   7.109901
    26  H    3.973131   5.235157   4.431489   3.953245   5.632933
    27  H    5.613494   6.263923   5.136122   5.265829   7.008420
    28  C    7.664665   5.731832   5.634913   7.870670   8.171808
    29  C    3.397552   5.670519   5.948673   4.860973   5.776659
    30  C    4.593915   6.574198   7.026654   6.208523   6.995939
    31  O    4.729659   6.138612   6.833522   6.501600   7.042445
    32  C    5.787714   7.940761   8.309359   7.296678   8.189092
    33  C    6.849923   4.591639   4.794547   7.131162   7.127775
    34  C    5.465401   3.302380   3.593378   5.804220   5.810393
    35  H    5.020979   2.484544   3.252063   5.445845   5.087622
    36  H    8.738410   6.703826   6.622944   8.926225   9.178253
    37  H    7.455555   4.924450   5.335681   7.758850   7.494836
    38  H    8.183537   6.933142   6.452512   8.292673   9.088021
    39  C    3.782607   6.417113   6.405245   4.801993   5.986056
    40  C    5.130544   7.789248   7.765473   6.107375   7.315331
    41  C    5.981164   8.453784   8.610362   7.223631   8.300390
    42  H    5.727916   8.492238   8.316922   6.425256   7.737062
    43  H    7.029233   9.543174   9.668449   8.211695   9.321084
    44  H    6.708873   8.686652   9.153696   8.302588   9.117500
    45  H    3.364832   6.099098   5.888930   3.982676   5.316411
                   16         17         18         19         20
    16  F    0.000000
    17  F    2.161309   0.000000
    18  C    4.249089   3.858325   0.000000
    19  C    3.006025   3.123762   1.358149   0.000000
    20  C    5.214970   4.251598   1.486211   2.606061   0.000000
    21  H    5.733355   4.556464   2.128694   3.313764   1.099339
    22  H    6.073336   5.250153   2.145776   3.289741   1.100014
    23  H    4.944848   3.721453   2.138637   2.799231   1.097128
    24  C    5.121970   5.805185   3.778601   3.326087   4.498268
    25  H    5.506608   6.169824   3.503439   3.304278   4.326546
    26  H    4.166877   5.130149   3.699514   2.877240   4.641969
    27  H    5.918987   6.740617   4.871719   4.400450   5.532725
    28  C    8.837089   7.984642   6.493223   6.931771   5.554239
    29  C    3.210976   4.003892   2.250494   1.454237   3.725526
    30  C    4.511822   4.958143   2.184011   2.258960   3.565183
    31  O    5.008770   4.890948   1.356113   2.247851   2.403951
    32  C    5.479991   6.156997   3.533448   3.607705   4.828205
    33  C    8.104442   7.034190   6.139812   6.492680   5.131107
    34  C    6.722877   5.693390   5.082641   5.272468   4.228626
    35  H    6.335868   5.080695   5.175971   5.263617   4.326843
    36  H    9.922085   9.016237   7.474113   7.981451   6.465299
    37  H    8.754948   7.496970   6.929722   7.304479   5.818069
    38  H    9.156974   8.740918   6.501843   6.944034   5.880177
    39  C    3.112635   4.574288   3.645666   2.656459   5.108894
    40  C    4.353309   5.822066   4.556482   3.829909   6.041297
    41  C    5.381671   6.500163   4.514048   4.196747   5.927958
    42  H    4.772715   6.482085   5.602501   4.771846   7.088606
    43  H    6.353393   7.529045   5.540991   5.285710   6.917430
    44  H    6.483970   6.969454   4.041397   4.412918   5.132356
    45  H    2.499577   4.335444   4.235463   3.018692   5.614752
                   21         22         23         24         25
    21  H    0.000000
    22  H    1.775027   0.000000
    23  H    1.787359   1.779191   0.000000
    24  C    5.540765   4.338203   4.613511   0.000000
    25  H    5.278355   4.079538   4.700713   1.100043   0.000000
    26  H    5.643816   4.737709   4.685084   1.095664   1.775512
    27  H    6.585932   5.276538   5.608930   1.099394   1.775849
    28  C    6.266778   4.903406   5.083603   5.919798   6.329447
    29  C    4.265599   4.296208   4.154063   3.620689   3.335401
    30  C    3.891627   3.982508   4.319907   4.181539   3.552130
    31  O    2.647035   2.762481   3.330587   4.283375   3.673044
    32  C    5.026204   5.136053   5.661464   5.062336   4.275617
    33  C    5.793863   4.730125   4.429749   6.040632   6.547029
    34  C    4.991982   4.050434   3.402211   5.117323   5.695435
    35  H    4.981365   4.408641   3.330365   5.640905   6.254321
    36  H    7.095335   5.753327   6.034293   6.906272   7.270580
    37  H    6.348972   5.492194   5.047198   7.089732   7.603492
    38  H    6.702523   5.013043   5.752287   5.105576   5.335726
    39  C    5.652854   5.661971   5.450215   4.077846   3.884052
    40  C    6.472835   6.511251   6.547446   4.944302   4.522657
    41  C    6.213708   6.295052   6.636562   5.378020   4.697903
    42  H    7.537203   7.564620   7.539362   5.613779   5.274284
    43  H    7.142477   7.235056   7.674097   6.275913   5.537404
    44  H    5.177758   5.317450   6.084280   5.761238   4.863019
    45  H    6.235283   6.211603   5.759844   4.183150   4.262394
                   26         27         28         29         30
    26  H    0.000000
    27  H    1.787339   0.000000
    28  C    6.637139   6.144252   0.000000
    29  C    3.039725   4.591908   8.144674   0.000000
    30  C    3.917830   5.147588   8.338927   1.404656   0.000000
    31  O    4.263110   5.316416   7.419291   2.273313   1.361048
    32  C    4.819097   5.887741   9.518000   2.463492   1.390298
    33  C    6.559635   6.419254   1.404760   7.830698   8.152733
    34  C    5.473468   5.622825   2.438372   6.643647   7.102002
    35  H    5.806290   6.231407   3.422750   6.691919   7.249724
    36  H    7.670925   7.064202   1.091835   9.181129   9.307851
    37  H    7.554758   7.483926   2.157667   8.688890   9.014209
    38  H    6.059852   5.085778   2.180558   7.873447   7.925568
    39  C    3.266831   4.844741   9.207177   1.404039   2.418325
    40  C    4.264854   5.594306  10.277786   2.398182   2.741704
    41  C    4.940258   6.071654  10.419929   2.788039   2.364668
    42  H    4.861458   6.124562  11.154316   3.391237   3.833228
    43  H    5.879126   6.877896  11.383271   3.879581   3.362557
    44  H    5.672787   6.561886   9.832720   3.446291   2.164138
    45  H    3.191096   4.846967   9.323415   2.172589   3.414342
                   31         32         33         34         35
    31  O    0.000000
    32  C    2.449464   0.000000
    33  C    7.230098   9.432174   0.000000
    34  C    6.280968   8.428777   1.388894   0.000000
    35  H    6.460168   8.620865   2.154492   1.088297   0.000000
    36  H    8.341315  10.452930   2.160963   3.416533   4.308577
    37  H    8.044543  10.316363   1.091798   2.146614   2.474456
    38  H    7.146261   8.903840   3.436485   3.940778   5.028941
    39  C    3.580842   2.853286   8.904428   7.675473   7.698422
    40  C    4.092463   2.439134  10.078292   8.903181   8.986563
    41  C    3.660048   1.392122  10.315098   9.235392   9.392225
    42  H    5.183841   3.416345  10.954560   9.756686   9.821636
    43  H    4.579694   2.149758  11.334691  10.284439  10.466654
    44  H    2.754437   1.089445   9.825687   8.922982   9.166326
    45  H    4.445056   3.943342   8.943141   7.658811   7.609349
                   36         37         38         39         40
    36  H    0.000000
    37  H    2.470590   0.000000
    38  H    2.515613   4.328391   0.000000
    39  C   10.260689   9.781242   8.831912   0.000000
    40  C   11.302392  10.983643   9.709541   1.388530   0.000000
    41  C   11.392548  11.224992   9.746220   2.436706   1.405566
    42  H   12.187337  11.866319  10.542281   2.147619   1.091726
    43  H   12.333520  12.256066  10.601492   3.414682   2.160620
    44  H   10.705336  10.694904   9.146956   3.942553   3.439337
    45  H   10.399299   9.796294   9.047916   1.090073   2.162158
                   41         42         43         44         45
    41  C    0.000000
    42  H    2.158795   0.000000
    43  H    1.091791   2.470466   0.000000
    44  H    2.180825   4.330213   2.513860   0.000000
    45  H    3.427638   2.487237   4.315088   5.032612   0.000000
 Stoichiometry    C23H14F6O2
 Framework group  C1[X(C23H14F6O2)]
 Deg. of freedom   129
 Full point group                 C1      NOp   1
 RotChk:  IX=0 Diff= 3.22D-02
 Largest Abelian subgroup         C1      NOp   1
 Largest concise Abelian subgroup C1      NOp   1
                         Standard orientation:                         
 ---------------------------------------------------------------------
 Center     Atomic      Atomic             Coordinates (Angstroms)
 Number     Number       Type             X           Y           Z
 ---------------------------------------------------------------------
      1          6           0       -1.447618   -0.441665   -0.526190
      2          6           0       -2.795814   -0.783965   -0.080323
      3          6           0       -3.065162   -2.016592   -0.697713
      4          8           0       -2.010190   -2.409516   -1.461716
      5          6           0       -1.054947   -1.457582   -1.344103
      6          6           0       -4.250040   -2.724877   -0.533635
      7          6           0       -0.644074    0.723138   -0.175906
      8          6           0       -1.219126    2.125563   -0.156647
      9          6           0        0.654830    0.755616    0.193232
     10          6           0        0.037322    3.015914   -0.315299
     11          6           0        1.119222    2.180447    0.408789
     12          9           0       -1.800740    2.403672    1.032558
     13          9           0       -2.128323    2.358661   -1.101896
     14          9           0        0.342821    3.094290   -1.617964
     15          9           0       -0.109484    4.238116    0.167670
     16          9           0        2.343827    2.431139   -0.071872
     17          9           0        1.137544    2.489189    1.720548
     18          6           0        1.141199   -1.358050    1.428294
     19          6           0        1.494573   -0.384678    0.549521
     20          6           0       -0.053423   -1.552150    2.290864
     21          1           0        0.256876   -1.678539    3.337901
     22          1           0       -0.614248   -2.452259    1.998789
     23          1           0       -0.729453   -0.690832    2.221548
     24          6           0        0.139965   -1.672727   -2.201628
     25          1           0        0.737260   -2.526802   -1.849652
     26          1           0        0.787575   -0.788979   -2.210044
     27          1           0       -0.181647   -1.891220   -3.229973
     28          6           0       -5.204025   -2.149887    0.299991
     29          6           0        2.814409   -0.742638    0.054846
     30          6           0        3.121864   -1.942444    0.717413
     31          8           0        2.107498   -2.301609    1.550788
     32          6           0        4.298168   -2.654941    0.513486
     33          6           0       -4.963833   -0.923444    0.941470
     34          6           0       -3.771195   -0.233168    0.767798
     35          1           0       -3.601373    0.710193    1.283181
     36          1           0       -6.154634   -2.661862    0.462246
     37          1           0       -5.733958   -0.505934    1.593095
     38          1           0       -4.409573   -3.676802   -1.038744
     39          6           0        3.723533   -0.236953   -0.888076
     40          6           0        4.904371   -0.934326   -1.105582
     41          6           0        5.191511   -2.122689   -0.412069
     42          1           0        5.628286   -0.553104   -1.828411
     43          1           0        6.132375   -2.640887   -0.607650
     44          1           0        4.494827   -3.581594    1.051566
     45          1           0        3.508168    0.684605   -1.429007
 ---------------------------------------------------------------------
 Rotational constants (GHZ):      0.2036117      0.1369288      0.0983042
 Leave Link  202 at Wed Aug 28 20:02:32 2019, MaxMem=   536870912 cpu:         0.0
 (Enter /pbs_home/pkowalski/g09d01/g09/l301.exe)
 Basis read from rwf:  (5D, 7F)
 No pseudopotential information found on rwf file.
 There are   535 symmetry adapted cartesian basis functions of A   symmetry.
 There are   504 symmetry adapted basis functions of A   symmetry.
   504 basis functions,   873 primitive gaussians,   535 cartesian basis functions
   111 alpha electrons      111 beta electrons
       nuclear repulsion energy      3310.7255491945 Hartrees.
 IExCor= 4639 DFT=T Ex+Corr=wB97XD ExCW=0 ScaHFX=  1.000000
 ScaDFX=  1.000000  1.000000  1.000000  1.000000 ScalE2=  1.000000  1.000000
 IRadAn=      0 IRanWt=     -1 IRanGd=            0 ICorTp=0 IEmpDi=121
  HFx wShort=  0.000000 wLong=  0.200000 cFull=  0.222036 cShort=  0.000000 cLong=  0.777964
  DFx wShort=  0.000000 wLong=  0.200000 cFull=  0.000000 cShort=  0.000000 cLong=  1.000000
 NAtoms=   45 NActive=   45 NUniq=   45 SFac= 1.00D+00 NAtFMM=   60 NAOKFM=F Big=F
 Integral buffers will be    131072 words long.
 Raffenetti 2 integral format.
 Two-electron integral symmetry is turned on.
 R6Disp:  Grimme-D2 Dispersion energy=       -0.0421178656 Hartrees.
 Nuclear repulsion after empirical dispersion term =     3310.6834313289 Hartrees.
 No density basis found on file   724.
 Leave Link  301 at Wed Aug 28 20:02:32 2019, MaxMem=   536870912 cpu:         0.6
 (Enter /pbs_home/pkowalski/g09d01/g09/l302.exe)
 NPDir=0 NMtPBC=     1 NCelOv=     1 NCel=       1 NClECP=     1 NCelD=      1
         NCelK=      1 NCelE2=     1 NClLst=     1 CellRange=     0.0.
 One-electron integrals computed using PRISM.
 NBasis=   504 RedAO= T EigKep=  2.41D-04  NBF=   504
 NBsUse=   504 1.00D-06 EigRej= -1.00D+00 NBFU=   504
 Precomputing XC quadrature grid using
 IXCGrd= 4 IRadAn=           0 IRanWt=          -1 IRanGd=           0 AccXCQ= 0.00D+00.
 Generated NRdTot=       0 NPtTot=           0 NUsed=           0 NTot=          32
 NSgBfM=   524   524   524   524   524 MxSgAt=    45 MxSgA2=    45.
 Leave Link  302 at Wed Aug 28 20:02:33 2019, MaxMem=   536870912 cpu:         9.8
 (Enter /pbs_home/pkowalski/g09d01/g09/l303.exe)
 DipDrv:  MaxL=1.
 Leave Link  303 at Wed Aug 28 20:02:34 2019, MaxMem=   536870912 cpu:         1.1
 (Enter /pbs_home/pkowalski/g09d01/g09/l401.exe)
 Initial guess from the checkpoint file:  "dae0097freq_open_wb97xd_air.chk"
 B after Tr=     0.000000    0.000000    0.000000
         Rot=    0.999953   -0.003814    0.002923    0.008363 Ang=  -1.11 deg.
 Guess basis will be translated and rotated to current coordinates.
 JPrj=2 DoOrth=T DoCkMO=T.
 Generating alternative initial guess.
 ExpMin= 1.22D-01 ExpMax= 2.89D+03 ExpMxC= 4.35D+02 IAcc=1 IRadAn=         1 AccDes= 0.00D+00
 Harris functional with IExCor= 4639 and IRadAn=       1 diagonalized for initial guess.
 HarFok:  IExCor= 4639 AccDes= 0.00D+00 IRadAn=         1 IDoV= 1 UseB2=F ITyADJ=14
 ICtDFT=  3500011 ScaDFX=  1.000000  1.000000  1.000000  1.000000
 FoFCou: FMM=F IPFlag=           0 FMFlag=      100000 FMFlg1=           0
         NFxFlg=           0 DoJE=T BraDBF=F KetDBF=T FulRan=T
         wScrn=  0.000000 ICntrl=     500 IOpCl=  0 I1Cent=   200000004 NGrid=           0
         NMat0=    1 NMatS0=      1 NMatT0=    0 NMatD0=    1 NMtDS0=    0 NMtDT0=    0
 Petite list used in FoFCou.
 Harris En= -1569.59654332135    
 Leave Link  401 at Wed Aug 28 20:02:37 2019, MaxMem=   536870912 cpu:        26.4
 (Enter /pbs_home/pkowalski/g09d01/g09/l502.exe)
 Closed shell SCF:
 Using DIIS extrapolation, IDIIS=  1040.
 Integral symmetry usage will be decided dynamically.
 IVT=      885537 IEndB=      885537 NGot=   536870912 MDV=   536288776
 LenX=   536288776 LenY=   536002016
 Requested convergence on RMS density matrix=1.00D-08 within 128 cycles.
 Requested convergence on MAX density matrix=1.00D-06.
 Requested convergence on             energy=1.00D-06.
 No special actions if energy rises.
 Fock matrices will be formed incrementally for  20 cycles.
 Integral accuracy reduced to 1.0D-05 until final iterations.

 Cycle   1  Pass 0  IDiag  1:
 FoFJK:  IHMeth= 1 ICntrl=       0 DoSepK=T KAlg= 0 I1Cent=   0 FoldK=F
 IRaf=         1 NMat=   1 IRICut=       1 DoRegI=T DoRafI=F ISym2E= 0.
 FoFCou: FMM=F IPFlag=           0 FMFlag=      100000 FMFlg1=           0
         NFxFlg=           0 DoJE=T BraDBF=F KetDBF=F FulRan=T
         wScrn=  0.000000 ICntrl=     500 IOpCl=  0 I1Cent=           0 NGrid=           0
         NMat0=    1 NMatS0=      1 NMatT0=    0 NMatD0=    1 NMtDS0=    0 NMtDT0=    0
 Symmetry not used in FoFCou.
 E= -1632.54230813126    
 DIIS: error= 8.93D-03 at cycle   1 NSaved=   1.
 NSaved= 1 IEnMin= 1 EnMin= -1632.54230813126     IErMin= 1 ErrMin= 8.93D-03
 ErrMax= 8.93D-03  0.00D+00 EMaxC= 1.00D-01 BMatC= 1.03D-01 BMatP= 1.03D-01
 IDIUse=3 WtCom= 9.11D-01 WtEn= 8.93D-02
 Coeff-Com:  0.100D+01
 Coeff-En:   0.100D+01
 Coeff:      0.100D+01
 Gap=     0.652 Goal=   None    Shift=    0.000
 GapD=    0.652 DampG=2.000 DampE=1.000 DampFc=2.0000 IDamp=-1.
 RMSDP=1.04D-03 MaxDP=3.21D-02              OVMax= 5.42D-02

 Cycle   2  Pass 0  IDiag  1:
 RMSU=  1.04D-03    CP:  9.94D-01
 E= -1632.68066924204     Delta-E=       -0.138361110783 Rises=F Damp=F
 DIIS: error= 2.50D-03 at cycle   2 NSaved=   2.
 NSaved= 2 IEnMin= 2 EnMin= -1632.68066924204     IErMin= 2 ErrMin= 2.50D-03
 ErrMax= 2.50D-03  0.00D+00 EMaxC= 1.00D-01 BMatC= 3.53D-03 BMatP= 1.03D-01
 IDIUse=3 WtCom= 9.75D-01 WtEn= 2.50D-02
 Coeff-Com: -0.124D+00 0.112D+01
 Coeff-En:   0.000D+00 0.100D+01
 Coeff:     -0.121D+00 0.112D+01
 Gap=     0.294 Goal=   None    Shift=    0.000
 RMSDP=2.79D-04 MaxDP=9.52D-03 DE=-1.38D-01 OVMax= 1.89D-02

 Cycle   3  Pass 0  IDiag  1:
 RMSU=  2.28D-04    CP:  9.93D-01  1.15D+00
 E= -1632.68972010615     Delta-E=       -0.009050864107 Rises=F Damp=F
 DIIS: error= 1.46D-03 at cycle   3 NSaved=   3.
 NSaved= 3 IEnMin= 3 EnMin= -1632.68972010615     IErMin= 3 ErrMin= 1.46D-03
 ErrMax= 1.46D-03  0.00D+00 EMaxC= 1.00D-01 BMatC= 1.00D-03 BMatP= 3.53D-03
 IDIUse=3 WtCom= 9.85D-01 WtEn= 1.46D-02
 Coeff-Com: -0.601D-01 0.381D+00 0.679D+00
 Coeff-En:   0.000D+00 0.000D+00 0.100D+01
 Coeff:     -0.592D-01 0.375D+00 0.684D+00
 Gap=     0.295 Goal=   None    Shift=    0.000
 RMSDP=1.01D-04 MaxDP=6.71D-03 DE=-9.05D-03 OVMax= 7.64D-03

 Cycle   4  Pass 0  IDiag  1:
 RMSU=  9.79D-05    CP:  9.93D-01  1.18D+00  9.62D-01
 E= -1632.69062460789     Delta-E=       -0.000904501740 Rises=F Damp=F
 DIIS: error= 7.52D-04 at cycle   4 NSaved=   4.
 NSaved= 4 IEnMin= 4 EnMin= -1632.69062460789     IErMin= 4 ErrMin= 7.52D-04
 ErrMax= 7.52D-04  0.00D+00 EMaxC= 1.00D-01 BMatC= 2.90D-04 BMatP= 1.00D-03
 IDIUse=3 WtCom= 9.92D-01 WtEn= 7.52D-03
 Coeff-Com:  0.674D-02-0.142D+00 0.330D+00 0.805D+00
 Coeff-En:   0.000D+00 0.000D+00 0.000D+00 0.100D+01
 Coeff:      0.669D-02-0.141D+00 0.328D+00 0.806D+00
 Gap=     0.296 Goal=   None    Shift=    0.000
 RMSDP=5.36D-05 MaxDP=3.12D-03 DE=-9.05D-04 OVMax= 3.95D-03

 Cycle   5  Pass 0  IDiag  1:
 RMSU=  3.23D-05    CP:  9.93D-01  1.18D+00  1.14D+00  9.42D-01
 E= -1632.69095698172     Delta-E=       -0.000332373831 Rises=F Damp=F
 DIIS: error= 9.48D-05 at cycle   5 NSaved=   5.
 NSaved= 5 IEnMin= 5 EnMin= -1632.69095698172     IErMin= 5 ErrMin= 9.48D-05
 ErrMax= 9.48D-05  0.00D+00 EMaxC= 1.00D-01 BMatC= 1.57D-05 BMatP= 2.90D-04
 IDIUse=1 WtCom= 1.00D+00 WtEn= 0.00D+00
 Coeff-Com:  0.534D-02-0.750D-01 0.101D+00 0.333D+00 0.637D+00
 Coeff:      0.534D-02-0.750D-01 0.101D+00 0.333D+00 0.637D+00
 Gap=     0.295 Goal=   None    Shift=    0.000
 RMSDP=1.60D-05 MaxDP=7.60D-04 DE=-3.32D-04 OVMax= 1.10D-03

 Cycle   6  Pass 0  IDiag  1:
 RMSU=  1.11D-05    CP:  9.93D-01  1.18D+00  1.17D+00  9.87D-01  7.32D-01
 E= -1632.69097525324     Delta-E=       -0.000018271523 Rises=F Damp=F
 DIIS: error= 3.56D-05 at cycle   6 NSaved=   6.
 NSaved= 6 IEnMin= 6 EnMin= -1632.69097525324     IErMin= 6 ErrMin= 3.56D-05
 ErrMax= 3.56D-05  0.00D+00 EMaxC= 1.00D-01 BMatC= 1.65D-06 BMatP= 1.57D-05
 IDIUse=1 WtCom= 1.00D+00 WtEn= 0.00D+00
 Coeff-Com:  0.456D-03 0.293D-02-0.311D-01-0.467D-01 0.193D+00 0.882D+00
 Coeff:      0.456D-03 0.293D-02-0.311D-01-0.467D-01 0.193D+00 0.882D+00
 Gap=     0.295 Goal=   None    Shift=    0.000
 RMSDP=6.04D-06 MaxDP=2.20D-04 DE=-1.83D-05 OVMax= 7.22D-04

 Initial convergence to 1.0D-05 achieved.  Increase integral accuracy.
 Cycle   7  Pass 1  IDiag  1:
 E= -1632.69043986376     Delta-E=        0.000535389482 Rises=F Damp=F
 DIIS: error= 1.89D-04 at cycle   1 NSaved=   1.
 NSaved= 1 IEnMin= 1 EnMin= -1632.69043986376     IErMin= 1 ErrMin= 1.89D-04
 ErrMax= 1.89D-04  0.00D+00 EMaxC= 1.00D-01 BMatC= 1.59D-05 BMatP= 1.59D-05
 IDIUse=3 WtCom= 9.98D-01 WtEn= 1.89D-03
 Coeff-Com:  0.100D+01
 Coeff-En:   0.100D+01
 Coeff:      0.100D+01
 Gap=     0.295 Goal=   None    Shift=    0.000
 RMSDP=6.04D-06 MaxDP=2.20D-04 DE= 5.35D-04 OVMax= 3.98D-04

 Cycle   8  Pass 1  IDiag  1:
 RMSU=  1.53D-04    CP:  1.00D+00
 E= -1632.69045513013     Delta-E=       -0.000015266367 Rises=F Damp=F
 DIIS: error= 1.63D-05 at cycle   2 NSaved=   2.
 NSaved= 2 IEnMin= 2 EnMin= -1632.69045513013     IErMin= 2 ErrMin= 1.63D-05
 ErrMax= 1.63D-05  0.00D+00 EMaxC= 1.00D-01 BMatC= 4.88D-07 BMatP= 1.59D-05
 IDIUse=1 WtCom= 1.00D+00 WtEn= 0.00D+00
 Coeff-Com: -0.136D-01 0.101D+01
 Coeff:     -0.136D-01 0.101D+01
 Gap=     0.295 Goal=   None    Shift=    0.000
 RMSDP=9.59D-06 MaxDP=3.12D-04 DE=-1.53D-05 OVMax= 2.84D-04

 Cycle   9  Pass 1  IDiag  1:
 RMSU=  4.62D-06    CP:  1.00D+00  1.06D+00
 E= -1632.69045523893     Delta-E=       -0.000000108803 Rises=F Damp=F
 DIIS: error= 2.14D-05 at cycle   3 NSaved=   3.
 NSaved= 3 IEnMin= 3 EnMin= -1632.69045523893     IErMin= 2 ErrMin= 1.63D-05
 ErrMax= 2.14D-05  0.00D+00 EMaxC= 1.00D-01 BMatC= 5.05D-07 BMatP= 4.88D-07
 IDIUse=1 WtCom= 1.00D+00 WtEn= 0.00D+00
 Coeff-Com: -0.365D-01 0.527D+00 0.509D+00
 Coeff:     -0.365D-01 0.527D+00 0.509D+00
 Gap=     0.295 Goal=   None    Shift=    0.000
 RMSDP=2.06D-06 MaxDP=8.14D-05 DE=-1.09D-07 OVMax= 1.55D-04

 Cycle  10  Pass 1  IDiag  1:
 RMSU=  1.60D-06    CP:  1.00D+00  1.06D+00  7.45D-01
 E= -1632.69045573196     Delta-E=       -0.000000493030 Rises=F Damp=F
 DIIS: error= 2.70D-06 at cycle   4 NSaved=   4.
 NSaved= 4 IEnMin= 4 EnMin= -1632.69045573196     IErMin= 4 ErrMin= 2.70D-06
 ErrMax= 2.70D-06  0.00D+00 EMaxC= 1.00D-01 BMatC= 9.99D-09 BMatP= 4.88D-07
 IDIUse=1 WtCom= 1.00D+00 WtEn= 0.00D+00
 Coeff-Com: -0.895D-02 0.747D-01 0.134D+00 0.800D+00
 Coeff:     -0.895D-02 0.747D-01 0.134D+00 0.800D+00
 Gap=     0.295 Goal=   None    Shift=    0.000
 RMSDP=4.54D-07 MaxDP=1.79D-05 DE=-4.93D-07 OVMax= 4.25D-05

 Cycle  11  Pass 1  IDiag  1:
 RMSU=  3.83D-07    CP:  1.00D+00  1.06D+00  7.96D-01  1.00D+00
 E= -1632.69045574384     Delta-E=       -0.000000011878 Rises=F Damp=F
 DIIS: error= 2.41D-06 at cycle   5 NSaved=   5.
 NSaved= 5 IEnMin= 5 EnMin= -1632.69045574384     IErMin= 5 ErrMin= 2.41D-06
 ErrMax= 2.41D-06  0.00D+00 EMaxC= 1.00D-01 BMatC= 3.14D-09 BMatP= 9.99D-09
 IDIUse=1 WtCom= 1.00D+00 WtEn= 0.00D+00
 Coeff-Com:  0.165D-02-0.474D-01-0.180D-01 0.373D+00 0.691D+00
 Coeff:      0.165D-02-0.474D-01-0.180D-01 0.373D+00 0.691D+00
 Gap=     0.295 Goal=   None    Shift=    0.000
 RMSDP=2.12D-07 MaxDP=9.00D-06 DE=-1.19D-08 OVMax= 1.65D-05

 Cycle  12  Pass 1  IDiag  1:
 RMSU=  1.57D-07    CP:  1.00D+00  1.06D+00  8.07D-01  1.08D+00  9.83D-01
 E= -1632.69045574760     Delta-E=       -0.000000003762 Rises=F Damp=F
 DIIS: error= 7.32D-07 at cycle   6 NSaved=   6.
 NSaved= 6 IEnMin= 6 EnMin= -1632.69045574760     IErMin= 6 ErrMin= 7.32D-07
 ErrMax= 7.32D-07  0.00D+00 EMaxC= 1.00D-01 BMatC= 3.15D-10 BMatP= 3.14D-09
 IDIUse=1 WtCom= 1.00D+00 WtEn= 0.00D+00
 Coeff-Com:  0.174D-02-0.286D-01-0.249D-01 0.582D-01 0.274D+00 0.720D+00
 Coeff:      0.174D-02-0.286D-01-0.249D-01 0.582D-01 0.274D+00 0.720D+00
 Gap=     0.295 Goal=   None    Shift=    0.000
 RMSDP=7.71D-08 MaxDP=3.38D-06 DE=-3.76D-09 OVMax= 1.07D-05

 Cycle  13  Pass 1  IDiag  1:
 RMSU=  6.18D-08    CP:  1.00D+00  1.06D+00  8.11D-01  1.10D+00  1.05D+00
                    CP:  1.06D+00
 E= -1632.69045574801     Delta-E=       -0.000000000406 Rises=F Damp=F
 DIIS: error= 2.40D-07 at cycle   7 NSaved=   7.
 NSaved= 7 IEnMin= 7 EnMin= -1632.69045574801     IErMin= 7 ErrMin= 2.40D-07
 ErrMax= 2.40D-07  0.00D+00 EMaxC= 1.00D-01 BMatC= 3.59D-11 BMatP= 3.15D-10
 IDIUse=1 WtCom= 1.00D+00 WtEn= 0.00D+00
 Coeff-Com:  0.198D-03 0.322D-06-0.417D-02-0.443D-01-0.452D-01 0.189D+00
 Coeff-Com:  0.904D+00
 Coeff:      0.198D-03 0.322D-06-0.417D-02-0.443D-01-0.452D-01 0.189D+00
 Coeff:      0.904D+00
 Gap=     0.295 Goal=   None    Shift=    0.000
 RMSDP=3.94D-08 MaxDP=1.21D-06 DE=-4.06D-10 OVMax= 6.10D-06

 Cycle  14  Pass 1  IDiag  1:
 RMSU=  2.25D-08    CP:  1.00D+00  1.06D+00  8.12D-01  1.11D+00  1.09D+00
                    CP:  1.22D+00  1.12D+00
 E= -1632.69045574820     Delta-E=       -0.000000000196 Rises=F Damp=F
 DIIS: error= 8.17D-08 at cycle   8 NSaved=   8.
 NSaved= 8 IEnMin= 8 EnMin= -1632.69045574820     IErMin= 8 ErrMin= 8.17D-08
 ErrMax= 8.17D-08  0.00D+00 EMaxC= 1.00D-01 BMatC= 4.56D-12 BMatP= 3.59D-11
 IDIUse=1 WtCom= 1.00D+00 WtEn= 0.00D+00
 Coeff-Com: -0.193D-03 0.408D-02 0.231D-02-0.192D-01-0.524D-01-0.485D-01
 Coeff-Com:  0.245D+00 0.869D+00
 Coeff:     -0.193D-03 0.408D-02 0.231D-02-0.192D-01-0.524D-01-0.485D-01
 Coeff:      0.245D+00 0.869D+00
 Gap=     0.295 Goal=   None    Shift=    0.000
 RMSDP=1.41D-08 MaxDP=4.42D-07 DE=-1.96D-10 OVMax= 2.55D-06

 Cycle  15  Pass 1  IDiag  1:
 RMSU=  8.06D-09    CP:  1.00D+00  1.06D+00  8.12D-01  1.11D+00  1.10D+00
                    CP:  1.26D+00  1.23D+00  1.24D+00
 E= -1632.69045574822     Delta-E=       -0.000000000020 Rises=F Damp=F
 DIIS: error= 3.06D-08 at cycle   9 NSaved=   9.
 NSaved= 9 IEnMin= 9 EnMin= -1632.69045574822     IErMin= 9 ErrMin= 3.06D-08
 ErrMax= 3.06D-08  0.00D+00 EMaxC= 1.00D-01 BMatC= 7.89D-13 BMatP= 4.56D-12
 IDIUse=1 WtCom= 1.00D+00 WtEn= 0.00D+00
 Coeff-Com: -0.922D-04 0.148D-02 0.127D-02-0.157D-02-0.147D-01-0.394D-01
 Coeff-Com: -0.182D-01 0.312D+00 0.759D+00
 Coeff:     -0.922D-04 0.148D-02 0.127D-02-0.157D-02-0.147D-01-0.394D-01
 Coeff:     -0.182D-01 0.312D+00 0.759D+00
 Gap=     0.295 Goal=   None    Shift=    0.000
 RMSDP=4.81D-09 MaxDP=1.78D-07 DE=-2.00D-11 OVMax= 7.30D-07

 SCF Done:  E(RwB97XD) =  -1632.69045575     A.U. after   15 cycles
            NFock= 15  Conv=0.48D-08     -V/T= 2.0085
 KE= 1.618983786829D+03 PE=-1.044633607508D+04 EE= 3.883978401171D+03
 Leave Link  502 at Wed Aug 28 20:09:42 2019, MaxMem=   536870912 cpu:      3389.6
 (Enter /pbs_home/pkowalski/g09d01/g09/l701.exe)
 Compute integral first derivatives.
 ... and contract with generalized density number  0.
 R6Disp: Adding Grimme-D2 dispersion energy 1st derivatives to the gradient.
 Leave Link  701 at Wed Aug 28 20:09:43 2019, MaxMem=   536870912 cpu:         4.4
 (Enter /pbs_home/pkowalski/g09d01/g09/l702.exe)
 L702 exits ... SP integral derivatives will be done elsewhere.
 Leave Link  702 at Wed Aug 28 20:09:43 2019, MaxMem=   536870912 cpu:         0.3
 (Enter /pbs_home/pkowalski/g09d01/g09/l703.exe)
 Compute integral first derivatives, UseDBF=F ICtDFT=           0.
 Integral derivatives from FoFJK, PRISM(SPDF).
 Calling FoFJK, ICntrl=      2127 FMM=F ISym2X=0 I1Cent= 0 IOpClX= 0 NMat=1 NMatS=1 NMatT=0.
 FoFJK:  IHMeth= 1 ICntrl=    2127 DoSepK=T KAlg= 0 I1Cent=   0 FoldK=F
 IRaf=         1 NMat=   1 IRICut=       1 DoRegI=T DoRafI=F ISym2E= 0.
 FoFCou: FMM=F IPFlag=           0 FMFlag=      100000 FMFlg1=         800
         NFxFlg=           0 DoJE=F BraDBF=F KetDBF=F FulRan=T
         wScrn=  0.000000 ICntrl=    2527 IOpCl=  0 I1Cent=           0 NGrid=           0
         NMat0=    1 NMatS0=      1 NMatT0=    0 NMatD0=    1 NMtDS0=    0 NMtDT0=    0
 Symmetry not used in FoFCou.
 Leave Link  703 at Wed Aug 28 20:12:11 2019, MaxMem=   536870912 cpu:      1185.0
 (Enter /pbs_home/pkowalski/g09d01/g09/l716.exe)
 Dipole        =-1.98933402D-02-1.44618780D+00-1.00341911D-01
 ***** Axes restored to original set *****
 -------------------------------------------------------------------
 Center     Atomic                   Forces (Hartrees/Bohr)
 Number     Number              X              Y              Z
 -------------------------------------------------------------------
      1        6          -0.003774545    0.008055249    0.003024657
      2        6          -0.000781517   -0.004779066   -0.000443935
      3        6           0.000145241   -0.000645465   -0.000225487
      4        8          -0.002598048    0.006269498    0.001076070
      5        6           0.002976963   -0.010287444   -0.006698155
      6        6           0.001338846    0.001831926    0.000590918
      7        6           0.000116338    0.004203977   -0.001934442
      8        6           0.002436959   -0.003498897    0.001136270
      9        6           0.000222789    0.002097507    0.003677134
     10        6          -0.005706394   -0.007031867    0.002059709
     11        6          -0.003731095   -0.000085642   -0.001662619
     12        9          -0.002694889    0.001862577    0.001983596
     13        9          -0.000387960   -0.001271154   -0.005082059
     14        9           0.002576617   -0.000452945   -0.002007792
     15        9           0.001361416    0.006794536    0.001540871
     16        9           0.003631276   -0.002607912   -0.000669893
     17        9           0.000156524    0.000833439    0.000730961
     18        6          -0.011224568   -0.000993444    0.008510812
     19        6           0.008900616   -0.000167854   -0.007569130
     20        6           0.001556782    0.001376802   -0.001378828
     21        1           0.000091511   -0.000055416    0.000439030
     22        1           0.000353414   -0.000812583   -0.001109569
     23        1           0.000323193   -0.000409895    0.000654908
     24        6           0.000642610    0.001819851    0.002430763
     25        1          -0.000372323    0.000288884    0.001203395
     26        1           0.000237363    0.000742019    0.000136972
     27        1          -0.000198820    0.000056501   -0.000226914
     28        6          -0.000468437   -0.000938781   -0.000093197
     29        6          -0.002866048   -0.003167675    0.002130814
     30        6          -0.000199774   -0.000120717   -0.000011911
     31        8           0.005924304   -0.000052079   -0.002781982
     32        6           0.001214478    0.001346386   -0.001545169
     33        6          -0.000756021   -0.000001793   -0.000141547
     34        6           0.003335272   -0.002193843    0.000601830
     35        1           0.001981614    0.001109784   -0.000064639
     36        1           0.000031230   -0.000122619   -0.000132796
     37        1           0.000219328    0.000075887    0.000173358
     38        1          -0.000549607   -0.000512879   -0.000117673
     39        6          -0.002716873    0.002770511    0.000114063
     40        6          -0.000040113   -0.000440633    0.000457152
     41        6          -0.000766405   -0.000805195    0.000714061
     42        1          -0.000003778    0.000047249   -0.000183729
     43        1          -0.000111922   -0.000078919    0.000147487
     44        1          -0.000098366   -0.000576001    0.000493712
     45        1           0.000272820    0.000528137    0.000052922
 -------------------------------------------------------------------
 Cartesian Forces:  Max     0.011224568 RMS     0.002831436
 Leave Link  716 at Wed Aug 28 20:12:12 2019, MaxMem=   536870912 cpu:         0.2
 (Enter /pbs_home/pkowalski/g09d01/g09/l103.exe)

 GradGradGradGradGradGradGradGradGradGradGradGradGradGradGradGradGradGrad
 Berny optimization.
 Using GEDIIS/GDIIS optimizer.
 FormGI is forming the generalized inverse of G from B-inverse, IUseBI=4.
 Internal  Forces:  Max     0.007773787 RMS     0.001507398
 Search for a local minimum.
 Step number   5 out of a maximum of  270
 All quantities printed in internal units (Hartrees-Bohrs-Radians)
 RMS Force = .15074D-02 SwitMx=.10000D-02 MixMth= 1
 Mixed Optimization -- RFO/linear search
 Update second derivatives using D2CorX and points    3    4    5
 DE= -4.16D-03 DEPred=-9.32D-03 R= 4.46D-01
 Trust test= 4.46D-01 RLast= 6.16D-01 DXMaxT set to 2.52D-01
 ITU=  0  0 -1  1  0
 Use linear search instead of GDIIS.
     Eigenvalues ---    0.00696   0.00824   0.00830   0.00868   0.01022
     Eigenvalues ---    0.01055   0.01081   0.01093   0.01136   0.01166
     Eigenvalues ---    0.01311   0.01480   0.01561   0.01833   0.01849
     Eigenvalues ---    0.02002   0.02003   0.02017   0.02018   0.02022
     Eigenvalues ---    0.02022   0.02059   0.02066   0.02090   0.02092
     Eigenvalues ---    0.02112   0.02112   0.02202   0.02209   0.02265
     Eigenvalues ---    0.02271   0.03604   0.05072   0.05433   0.07258
     Eigenvalues ---    0.07279   0.07395   0.07433   0.07569   0.08200
     Eigenvalues ---    0.09282   0.10074   0.10235   0.11090   0.12209
     Eigenvalues ---    0.12296   0.14136   0.15852   0.15997   0.16000
     Eigenvalues ---    0.16000   0.16000   0.16000   0.16000   0.16000
     Eigenvalues ---    0.16000   0.16000   0.16000   0.16002   0.16051
     Eigenvalues ---    0.16119   0.16935   0.21985   0.22000   0.22593
     Eigenvalues ---    0.22641   0.23604   0.24137   0.24492   0.24517
     Eigenvalues ---    0.24567   0.24693   0.24923   0.24953   0.24980
     Eigenvalues ---    0.24982   0.24992   0.25142   0.25458   0.28640
     Eigenvalues ---    0.29276   0.30457   0.31606   0.32408   0.32614
     Eigenvalues ---    0.32647   0.32655   0.32660   0.32812   0.32878
     Eigenvalues ---    0.32997   0.33141   0.33270   0.33382   0.35300
     Eigenvalues ---    0.35532   0.35649   0.35720   0.35724   0.35731
     Eigenvalues ---    0.35734   0.35735   0.36386   0.36531   0.36778
     Eigenvalues ---    0.40206   0.40417   0.41530   0.41599   0.42423
     Eigenvalues ---    0.44688   0.44787   0.45401   0.45552   0.45581
     Eigenvalues ---    0.45721   0.46263   0.46373   0.46702   0.47625
     Eigenvalues ---    0.48135   0.48254   0.48422   0.49367   0.51866
     Eigenvalues ---    0.52507   0.54083   0.54201   0.55519
 RFO step:  Lambda=-2.29355120D-03 EMin= 6.96471318D-03
 Quartic linear search produced a step of -0.25362.
 Iteration  1 RMS(Cart)=  0.11963304 RMS(Int)=  0.00189582
 Iteration  2 RMS(Cart)=  0.00466844 RMS(Int)=  0.00011287
 Iteration  3 RMS(Cart)=  0.00000531 RMS(Int)=  0.00011284
 Iteration  4 RMS(Cart)=  0.00000000 RMS(Int)=  0.00011284
 ITry= 1 IFail=0 DXMaxC= 4.94D-01 DCOld= 1.00D+10 DXMaxT= 2.52D-01 DXLimC= 3.00D+00 Rises=F
 Variable       Old X    -DE/DX   Delta X   Delta X   Delta X     New X
                                 (Linear)    (Quad)   (Total)
    R1        2.76029  -0.00612  -0.00166  -0.01307  -0.01477   2.74552
    R2        2.57396   0.00400   0.00836   0.01111   0.01954   2.59350
    R3        2.75482  -0.00186  -0.00063  -0.00093  -0.00157   2.75325
    R4        2.65443  -0.00314  -0.00464  -0.00421  -0.00894   2.64549
    R5        2.65509  -0.00379  -0.00114  -0.00648  -0.00763   2.64746
    R6        2.57104  -0.00151  -0.00396  -0.00062  -0.00460   2.56644
    R7        2.62701  -0.00068   0.00009  -0.00142  -0.00134   2.62567
    R8        2.55812   0.00154  -0.00351   0.00499   0.00156   2.55968
    R9        2.80893  -0.00199  -0.00172  -0.00359  -0.00532   2.80361
   R10        2.62912  -0.00016  -0.00041   0.00030  -0.00010   2.62901
   R11        2.05863   0.00071   0.00028   0.00149   0.00177   2.06039
   R12        2.86457  -0.00351  -0.00234  -0.00782  -0.01013   2.85444
   R13        2.55251   0.00157   0.00450   0.00267   0.00733   2.55984
   R14        2.92545  -0.00092  -0.00755   0.00264  -0.00502   2.92043
   R15        2.55625   0.00364   0.00263   0.00499   0.00763   2.56388
   R16        2.51729   0.00487   0.00669   0.00468   0.01137   2.52866
   R17        2.86109  -0.00180  -0.00081  -0.00454  -0.00528   2.85581
   R18        2.75951   0.00063  -0.00029   0.00338   0.00309   2.76260
   R19        2.92317  -0.00011  -0.00690   0.00236  -0.00468   2.91849
   R20        2.53280   0.00301   0.00492   0.00283   0.00775   2.54056
   R21        2.49886   0.00698   0.00829   0.00743   0.01572   2.51458
   R22        2.53078   0.00424   0.00415   0.00500   0.00915   2.53993
   R23        2.54684   0.00103   0.00330   0.00004   0.00334   2.55018
   R24        2.56653   0.00777   0.00965   0.01585   0.02547   2.59200
   R25        2.80853  -0.00213  -0.00157  -0.00425  -0.00582   2.80271
   R26        2.56268  -0.00001  -0.00421   0.00299  -0.00121   2.56147
   R27        2.74811  -0.00164  -0.00025  -0.00291  -0.00320   2.74491
   R28        2.07745   0.00040   0.00129   0.00030   0.00160   2.07905
   R29        2.07872   0.00055   0.00098   0.00093   0.00191   2.08063
   R30        2.07327  -0.00068  -0.00075  -0.00174  -0.00249   2.07078
   R31        2.07878   0.00067   0.00090   0.00120   0.00210   2.08088
   R32        2.07050   0.00053  -0.00020  -0.00057  -0.00077   2.06974
   R33        2.07755   0.00018   0.00140  -0.00017   0.00124   2.07879
   R34        2.65461   0.00081   0.00110   0.00132   0.00242   2.65703
   R35        2.06327  -0.00001  -0.00063   0.00036  -0.00027   2.06300
   R36        2.65441  -0.00249  -0.00449  -0.00258  -0.00707   2.64735
   R37        2.65325  -0.00283  -0.00107  -0.00446  -0.00554   2.64771
   R38        2.57201  -0.00234  -0.00418  -0.00180  -0.00593   2.56608
   R39        2.62728  -0.00044   0.00005  -0.00096  -0.00091   2.62637
   R40        2.63073  -0.00122  -0.00062  -0.00169  -0.00230   2.62843
   R41        2.05875   0.00070   0.00025   0.00147   0.00172   2.06047
   R42        2.62463   0.00078   0.00120   0.00103   0.00223   2.62686
   R43        2.06320  -0.00004  -0.00053   0.00025  -0.00028   2.06292
   R44        2.05658   0.00179  -0.00064   0.00461   0.00397   2.06055
   R45        2.62394   0.00096   0.00140   0.00131   0.00271   2.62665
   R46        2.05994   0.00039  -0.00120   0.00139   0.00020   2.06013
   R47        2.65613   0.00019   0.00092   0.00004   0.00098   2.65711
   R48        2.06306   0.00003  -0.00049   0.00035  -0.00013   2.06293
   R49        2.06319   0.00007  -0.00061   0.00052  -0.00010   2.06309
    A1        1.84897   0.00054  -0.00359   0.00106  -0.00248   1.84649
    A2        2.24293  -0.00247   0.00006  -0.01807  -0.01804   2.22490
    A3        2.19117   0.00193   0.00356   0.01706   0.02060   2.21177
    A4        1.82189   0.00288   0.00362   0.00779   0.01134   1.83323
    A5        2.39373  -0.00549  -0.00672  -0.01372  -0.02037   2.37336
    A6        2.06713   0.00262   0.00317   0.00585   0.00904   2.07618
    A7        1.93003  -0.00127  -0.00114  -0.00489  -0.00608   1.92395
    A8        2.16357  -0.00081  -0.00187  -0.00177  -0.00363   2.15993
    A9        2.18958   0.00208   0.00300   0.00666   0.00971   2.19929
   A10        1.87056   0.00178   0.00362   0.00514   0.00889   1.87945
   A11        1.95329  -0.00393  -0.00254  -0.00919  -0.01209   1.94120
   A12        2.32695  -0.00277  -0.00938   0.00430  -0.00567   2.32128
   A13        1.99913   0.00680   0.01199   0.00961   0.02104   2.02017
   A14        2.03152   0.00008   0.00154  -0.00089   0.00064   2.03216
   A15        2.11216   0.00020   0.00118   0.00056   0.00174   2.11391
   A16        2.13950  -0.00028  -0.00272   0.00033  -0.00238   2.13712
   A17        2.13314  -0.00196  -0.00057  -0.01961  -0.02014   2.11300
   A18        2.23310   0.00003   0.00129   0.01126   0.01259   2.24569
   A19        1.91674   0.00194  -0.00082   0.00848   0.00760   1.92434
   A20        1.79558  -0.00095  -0.00264   0.00705   0.00405   1.79963
   A21        1.94388  -0.00096  -0.00251  -0.00531  -0.00781   1.93607
   A22        1.99522  -0.00006   0.00104  -0.00658  -0.00535   1.98987
   A23        1.89739   0.00073   0.00410   0.00415   0.00844   1.90583
   A24        1.96123   0.00074  -0.00335   0.00083  -0.00248   1.95875
   A25        1.86961   0.00050   0.00324   0.00036   0.00350   1.87311
   A26        1.93531  -0.00132  -0.00304   0.00218  -0.00123   1.93409
   A27        2.21542   0.00074   0.00177   0.01108   0.01255   2.22797
   A28        2.12205   0.00077   0.00094  -0.00639  -0.00582   2.11623
   A29        1.78140   0.00118   0.00222   0.01309   0.01492   1.79633
   A30        1.89466   0.00000  -0.00091   0.00143   0.00057   1.89523
   A31        1.98673  -0.00037   0.00225  -0.00434  -0.00189   1.98484
   A32        1.90405  -0.00067  -0.00238  -0.00273  -0.00510   1.89895
   A33        1.98874  -0.00030   0.00175  -0.00449  -0.00257   1.98617
   A34        1.90312   0.00018  -0.00295  -0.00210  -0.00515   1.89797
   A35        1.79991  -0.00018  -0.00256   0.00952   0.00672   1.80662
   A36        1.98836  -0.00002   0.00637  -0.00527   0.00124   1.98960
   A37        1.93728  -0.00004  -0.00391   0.00161  -0.00229   1.93499
   A38        1.95028  -0.00044  -0.00346  -0.00065  -0.00408   1.94621
   A39        1.91919   0.00018   0.00269  -0.00489  -0.00211   1.91708
   A40        1.86922   0.00047   0.00074  -0.00031   0.00037   1.86959
   A41        2.31620  -0.00057  -0.00811   0.00405  -0.00397   2.31223
   A42        1.95164  -0.00314  -0.00209  -0.00693  -0.00914   1.94250
   A43        2.01469   0.00372   0.00982   0.00357   0.01347   2.02816
   A44        2.17474   0.00271   0.00242   0.00903   0.01161   2.18635
   A45        2.25381  -0.00092   0.00211  -0.00604  -0.00378   2.25003
   A46        1.85441  -0.00180  -0.00456  -0.00293  -0.00762   1.84679
   A47        1.91867   0.00008  -0.00128   0.00192   0.00065   1.91933
   A48        1.94182  -0.00151  -0.00112  -0.00700  -0.00812   1.93370
   A49        1.93488  -0.00002  -0.00113   0.00014  -0.00099   1.93389
   A50        1.87834   0.00089   0.00222   0.00373   0.00596   1.88430
   A51        1.90113   0.00007  -0.00267   0.00223  -0.00042   1.90071
   A52        1.88754   0.00056   0.00407  -0.00081   0.00325   1.89078
   A53        1.94365  -0.00108  -0.00053  -0.00466  -0.00520   1.93845
   A54        1.94211  -0.00072  -0.00248  -0.00051  -0.00298   1.93912
   A55        1.91052   0.00014  -0.00083   0.00083   0.00002   1.91053
   A56        1.88363   0.00050   0.00595  -0.00227   0.00367   1.88730
   A57        1.87950   0.00080   0.00192   0.00357   0.00550   1.88500
   A58        1.90289   0.00044  -0.00397   0.00329  -0.00065   1.90224
   A59        2.11437  -0.00040  -0.00092   0.00041  -0.00052   2.11385
   A60        2.08547   0.00005  -0.00067  -0.00047  -0.00114   2.08433
   A61        2.08334   0.00036   0.00159   0.00007   0.00166   2.08501
   A62        1.82188   0.00283   0.00376   0.00695   0.01060   1.83248
   A63        2.38540  -0.00337  -0.00560  -0.00650  -0.01201   2.37339
   A64        2.07452   0.00055   0.00195  -0.00055   0.00142   2.07594
   A65        1.92953  -0.00074  -0.00102  -0.00353  -0.00459   1.92494
   A66        2.15765   0.00029  -0.00093   0.00197   0.00103   2.15868
   A67        2.19585   0.00045   0.00197   0.00164   0.00365   2.19950
   A68        1.86726   0.00284   0.00392   0.00653   0.01036   1.87762
   A69        2.03144   0.00036   0.00154  -0.00011   0.00143   2.03287
   A70        2.11318   0.00014   0.00100   0.00063   0.00163   2.11482
   A71        2.13855  -0.00050  -0.00254  -0.00052  -0.00305   2.13549
   A72        2.12191  -0.00063  -0.00068  -0.00077  -0.00146   2.12045
   A73        2.07807   0.00060   0.00114   0.00135   0.00250   2.08057
   A74        2.08320   0.00004  -0.00047  -0.00058  -0.00104   2.08217
   A75        2.06777  -0.00085  -0.00123  -0.00273  -0.00398   2.06379
   A76        2.11455  -0.00076   0.00275  -0.00607  -0.00331   2.11124
   A77        2.10086   0.00161  -0.00152   0.00882   0.00730   2.10816
   A78        2.06572  -0.00016  -0.00083  -0.00014  -0.00100   2.06472
   A79        2.10577  -0.00004   0.00350  -0.00236   0.00117   2.10694
   A80        2.11167   0.00020  -0.00267   0.00249  -0.00015   2.11152
   A81        2.11890  -0.00007  -0.00024   0.00099   0.00074   2.11964
   A82        2.08546  -0.00011  -0.00085  -0.00078  -0.00163   2.08384
   A83        2.07882   0.00018   0.00109  -0.00021   0.00089   2.07971
   A84        2.11788  -0.00096  -0.00151  -0.00196  -0.00346   2.11441
   A85        2.08362   0.00028  -0.00037   0.00037   0.00000   2.08362
   A86        2.08168   0.00068   0.00187   0.00161   0.00348   2.08515
    D1        0.00669   0.00004   0.00117   0.01912   0.02030   0.02699
    D2        3.11434   0.00026   0.00465   0.01650   0.02119   3.13553
    D3       -3.11873   0.00030  -0.00333   0.01586   0.01256  -3.10617
    D4       -0.01107   0.00052   0.00015   0.01324   0.01345   0.00238
    D5       -0.00250   0.00003  -0.00344  -0.02272  -0.02598  -0.02848
    D6        3.03776   0.00171  -0.00185   0.04023   0.03794   3.07570
    D7        3.12354  -0.00027   0.00089  -0.02000  -0.01878   3.10476
    D8       -0.11938   0.00142   0.00248   0.04295   0.04514  -0.07425
    D9       -0.78305   0.00087   0.06282  -0.00621   0.05664  -0.72641
   D10        2.33481   0.00111   0.05850   0.00123   0.05975   2.39456
   D11        2.37766   0.00119   0.05750  -0.00983   0.04765   2.42531
   D12       -0.78767   0.00143   0.05318  -0.00240   0.05076  -0.73691
   D13       -0.00877  -0.00009   0.00143  -0.00969  -0.00825  -0.01703
   D14        3.12826  -0.00019   0.00162  -0.01006  -0.00850   3.11976
   D15       -3.12412  -0.00007  -0.00111  -0.00720  -0.00826  -3.13238
   D16        0.01291  -0.00017  -0.00093  -0.00757  -0.00850   0.00441
   D17       -3.11993  -0.00001  -0.00282   0.01041   0.00756  -3.11237
   D18        0.01740   0.00026  -0.00177   0.01602   0.01422   0.03163
   D19       -0.01572   0.00021   0.00099   0.00749   0.00847  -0.00725
   D20        3.12161   0.00048   0.00205   0.01310   0.01513   3.13674
   D21        0.00749   0.00010  -0.00358  -0.00361  -0.00731   0.00018
   D22       -3.12946   0.00021  -0.00375  -0.00320  -0.00702  -3.13648
   D23       -0.00116   0.00002   0.00013   0.00204   0.00215   0.00099
   D24        3.13832   0.00012   0.00052   0.00336   0.00389  -3.14097
   D25        3.13519  -0.00011   0.00033   0.00157   0.00182   3.13701
   D26       -0.00851   0.00000   0.00072   0.00290   0.00356  -0.00495
   D27       -0.00293  -0.00008   0.00443   0.01695   0.02131   0.01837
   D28       -3.06354  -0.00096   0.00428  -0.03326  -0.02931  -3.09285
   D29        2.01892  -0.00120   0.01320  -0.06326  -0.05021   1.96871
   D30       -0.08350  -0.00060   0.00771  -0.05685  -0.04932  -0.13282
   D31       -2.18795  -0.00078   0.01472  -0.06119  -0.04661  -2.23457
   D32       -1.22602   0.00004   0.01416   0.00011   0.01442  -1.21160
   D33        2.95474   0.00063   0.00866   0.00652   0.01532   2.97006
   D34        0.85029   0.00045   0.01567   0.00218   0.01802   0.86831
   D35       -0.00745   0.00012   0.00061   0.00346   0.00405  -0.00340
   D36        3.13842  -0.00002   0.00024  -0.00141  -0.00116   3.13726
   D37        3.13629   0.00001   0.00021   0.00211   0.00228   3.13857
   D38       -0.00103  -0.00013  -0.00016  -0.00276  -0.00294  -0.00396
   D39       -2.75367  -0.00076  -0.00049  -0.02288  -0.02327  -2.77694
   D40        1.49988  -0.00066  -0.00269  -0.02920  -0.03179   1.46809
   D41       -0.62221  -0.00053  -0.00580  -0.02073  -0.02655  -0.64876
   D42        0.40781  -0.00095   0.00309  -0.02922  -0.02600   0.38181
   D43       -1.62182  -0.00085   0.00088  -0.03555  -0.03452  -1.65634
   D44        2.53928  -0.00072  -0.00223  -0.02707  -0.02928   2.51000
   D45        3.09626   0.00015   0.00677  -0.01564  -0.00892   3.08734
   D46       -0.19930   0.00155   0.00442   0.03410   0.03870  -0.16059
   D47       -0.06667   0.00033   0.00288  -0.00929  -0.00641  -0.07308
   D48        2.92095   0.00173   0.00053   0.04046   0.04122   2.96217
   D49       -0.56400   0.00104  -0.00930   0.05379   0.04453  -0.51947
   D50        1.44533   0.00085  -0.01130   0.05744   0.04610   1.49142
   D51       -2.71496   0.00083  -0.01424   0.05289   0.03868  -2.67629
   D52        1.49859  -0.00022  -0.01174   0.05311   0.04141   1.53999
   D53       -2.77527  -0.00041  -0.01374   0.05676   0.04297  -2.73229
   D54       -0.65237  -0.00044  -0.01668   0.05222   0.03555  -0.61682
   D55       -2.71825   0.00133  -0.00711   0.05677   0.04976  -2.66849
   D56       -0.70892   0.00113  -0.00911   0.06042   0.05133  -0.65759
   D57        1.41397   0.00111  -0.01205   0.05587   0.04391   1.45788
   D58       -0.30284   0.00035  -0.00757   0.04333   0.03560  -0.26723
   D59       -2.42001   0.00102  -0.00506   0.04069   0.03545  -2.38456
   D60        1.75158   0.00045  -0.00762   0.04366   0.03580   1.78738
   D61        2.98316  -0.00097  -0.00549  -0.00506  -0.01034   2.97282
   D62        0.86598  -0.00031  -0.00298  -0.00769  -0.01049   0.85549
   D63       -1.24561  -0.00087  -0.00553  -0.00473  -0.01014  -1.25575
   D64       -0.85477  -0.00061   0.01979  -0.08080  -0.06103  -0.91580
   D65        2.26072  -0.00067   0.03493  -0.07729  -0.04242   2.21830
   D66        2.11783   0.00076   0.01689  -0.02530  -0.00835   2.10948
   D67       -1.04987   0.00070   0.03203  -0.02178   0.01026  -1.03961
   D68        0.52711  -0.00051   0.01088  -0.05766  -0.04691   0.48021
   D69        2.66992  -0.00088   0.01509  -0.05840  -0.04341   2.62650
   D70       -1.53997  -0.00045   0.01557  -0.06241  -0.04689  -1.58686
   D71       -1.47533  -0.00081   0.01179  -0.06447  -0.05268  -1.52801
   D72        0.66747  -0.00118   0.01601  -0.06521  -0.04918   0.61829
   D73        2.74077  -0.00076   0.01648  -0.06922  -0.05266   2.68811
   D74        2.67671  -0.00034   0.01616  -0.05665  -0.04057   2.63614
   D75       -1.46367  -0.00071   0.02037  -0.05738  -0.03708  -1.50075
   D76        0.60963  -0.00028   0.02084  -0.06139  -0.04056   0.56907
   D77       -0.05734   0.00008   0.00067  -0.00340  -0.00276  -0.06010
   D78        3.10534   0.00013  -0.01148  -0.00616  -0.01779   3.08755
   D79        3.12581  -0.00041   0.00884  -0.02562  -0.01653   3.10928
   D80        0.00531  -0.00036  -0.00332  -0.02838  -0.03156  -0.02625
   D81       -2.17771  -0.00055   0.01457  -0.04745  -0.03290  -2.21061
   D82        2.02649  -0.00075   0.01334  -0.04893  -0.03560   1.99089
   D83       -0.07474  -0.00043   0.00971  -0.04331  -0.03363  -0.10837
   D84        0.92116  -0.00018   0.00574  -0.02480  -0.01904   0.90212
   D85       -1.15782  -0.00038   0.00451  -0.02628  -0.02175  -1.17956
   D86        3.02414  -0.00006   0.00088  -0.02066  -0.01977   3.00436
   D87       -0.00945   0.00020   0.00395   0.01956   0.02356   0.01411
   D88       -3.11724  -0.00012   0.01134   0.00141   0.01259  -3.10464
   D89       -3.11841   0.00035  -0.01150   0.02213   0.01071  -3.10769
   D90       -0.03721   0.00056  -0.00881   0.01993   0.01118  -0.02603
   D91        0.00081   0.00035   0.00140   0.02530   0.02673   0.02754
   D92        3.08200   0.00056   0.00409   0.02310   0.02720   3.10920
   D93        0.00423  -0.00008  -0.00054  -0.00329  -0.00381   0.00042
   D94       -3.13534  -0.00016  -0.00066  -0.00421  -0.00486  -3.14019
   D95        3.14155   0.00006  -0.00016   0.00157   0.00140  -3.14024
   D96        0.00198  -0.00002  -0.00029   0.00065   0.00036   0.00234
   D97       -0.00660  -0.00025   0.00093  -0.01447  -0.01360  -0.02020
   D98        3.11768  -0.00019   0.00235  -0.00974  -0.00747   3.11021
   D99       -3.10088  -0.00023  -0.00091  -0.01244  -0.01333  -3.11421
   D100       0.02340  -0.00017   0.00051  -0.00770  -0.00720   0.01620
   D101      -3.09703  -0.00002  -0.00382   0.01100   0.00721  -3.08982
   D102       0.05239   0.00006  -0.00739   0.01242   0.00508   0.05747
   D103      -0.02225   0.00024  -0.00084   0.00871   0.00786  -0.01440
   D104       3.12717   0.00032  -0.00442   0.01013   0.00573   3.13290
   D105       0.00988   0.00006  -0.00294  -0.00197  -0.00509   0.00479
   D106      -3.11394   0.00000  -0.00438  -0.00683  -0.01136  -3.12530
   D107      -0.00740  -0.00001   0.00004   0.00086   0.00090  -0.00650
   D108       3.14016   0.00001  -0.00034  -0.00055  -0.00088   3.13927
   D109       3.11420   0.00004   0.00165   0.00628   0.00793   3.12212
   D110      -0.02143   0.00006   0.00128   0.00487   0.00614  -0.01529
   D111      -0.00905   0.00015  -0.00020   0.00481   0.00459  -0.00445
   D112       3.13804   0.00002   0.00065  -0.00049   0.00016   3.13820
   D113       3.12648   0.00013   0.00019   0.00625   0.00642   3.13290
   D114      -0.00962   0.00000   0.00103   0.00095   0.00199  -0.00763
   D115       0.00775  -0.00012  -0.00032  -0.00243  -0.00272   0.00503
   D116      -3.12961  -0.00037  -0.00137  -0.00796  -0.00935  -3.13896
   D117      -3.13587  -0.00004  -0.00020  -0.00151  -0.00168  -3.13755
   D118       0.00995  -0.00029  -0.00124  -0.00703  -0.00830   0.00165
   D119       0.00679  -0.00012   0.00065  -0.00335  -0.00269   0.00410
   D120      -3.13249  -0.00010  -0.00073  -0.00361  -0.00434  -3.13684
   D121       3.14052  -0.00020   0.00421  -0.00480  -0.00055   3.13998
   D122       0.00124  -0.00018   0.00283  -0.00506  -0.00220  -0.00096
   D123       0.00940  -0.00009  -0.00016  -0.00363  -0.00378   0.00562
   D124      -3.13768   0.00004  -0.00102   0.00166   0.00065  -3.13703
   D125      -3.13449  -0.00011   0.00122  -0.00337  -0.00213  -3.13662
   D126       0.00162   0.00002   0.00036   0.00192   0.00229   0.00391
         Item               Value     Threshold  Converged?
 Maximum Force            0.007774     0.000450     NO 
 RMS     Force            0.001507     0.000300     NO 
 Maximum Displacement     0.493775     0.001800     NO 
 RMS     Displacement     0.121061     0.001200     NO 
 Predicted change in Energy=-1.834099D-03
 Lowest energy point so far.  Saving SCF results.
 GradGradGradGradGradGradGradGradGradGradGradGradGradGradGradGradGradGrad

 Leave Link  103 at Wed Aug 28 20:12:12 2019, MaxMem=   536870912 cpu:         0.8
 (Enter /pbs_home/pkowalski/g09d01/g09/l202.exe)
                          Input orientation:                          
 ---------------------------------------------------------------------
 Center     Atomic      Atomic             Coordinates (Angstroms)
 Number     Number       Type             X           Y           Z
 ---------------------------------------------------------------------
      1          6           0       -1.706716   -0.251043   -0.714286
      2          6           0       -3.031010    0.255014   -1.032058
      3          6           0       -3.763623   -0.869505   -1.430239
      4          8           0       -2.979847   -1.978002   -1.393177
      5          6           0       -1.748149   -1.597340   -0.977546
      6          6           0       -5.102513   -0.827682   -1.799273
[truncated: 1,487,750 more chars]
