# Supplementary material for: Wide-range IR spectra of diarylethene derivatives and their simulation using the density functional theory
Source: Sci Rep. 2022 Oct 7;12:16834. doi: 10.1038/s41598-022-20264-x (PMC9546887; doi:10.1038/s41598-022-20264-x)
Supplement: Supplementary file 1 — Supplementary Information 1. [file 41598_2022_20264_MOESM1_ESM.zip › IR_files/3_3cz/closed/open_lc-wpbe_air_D3.log]

 Entering Gaussian System, Link 0=g09
 Input=open_lc-wpbe_air_D3.gjf
 Output=open_lc-wpbe_air_D3.log
 AtFile(1): /pbs_home/ewapastorczak/DAE/0068/Def2SVP.gbs
            H     0
            S   3   1.00
                 13.0107010              0.19682158E-01
                  1.9622572              0.13796524
                  0.44453796             0.47831935
            S   1   1.00
                  0.12194962             1.0000000
            P   1   1.00
                  0.8000000              1.0000000
            ****
            C     0
            S   5   1.00
               1238.4016938              0.54568832082E-02
                186.29004992             0.40638409211E-01
                 42.251176346            0.18025593888
                 11.676557932            0.46315121755
                  3.5930506482           0.44087173314
            S   1   1.00
                  0.40245147363          1.0000000
            S   1   1.00
                  0.13090182668          1.0000000
            P   3   1.00
                  9.4680970621           0.38387871728E-01
                  2.0103545142           0.21117025112
                  0.54771004707          0.51328172114
            P   1   1.00
                  0.15268613795          1.0000000
            D   1   1.00
                  0.8000000              1.0000000
            ****
            F     0
            S   5   1.00
               2894.8325990             -0.53408255515E-02
                435.41939120            -0.39904258866E-01
                 98.843328866           -0.17912768038
                 27.485198001           -0.46758090825
                  8.5405498171          -0.44653131020
            S   1   1.00
                  1.0654578038           1.0000000
            S   1   1.00
                  0.33247346748          1.0000000
            P   3   1.00
                 22.696633924           -0.45212874436E-01
                  4.9872339257          -0.23754317067
                  1.3491613954          -0.51287353587
            P   1   1.00
                  0.34829881977          1.0000000
            D   1   1.00
                  1.4000000              1.0000000
            ****
            S     0
            S   5   1.00
               9184.9303010             -0.22294387756E-02
               1381.5105503             -0.16683029937E-01
                313.87147580            -0.75262436116E-01
                 88.053870623           -0.19376827038
                 27.039914905           -0.17718020803
            S   3   1.00
                 45.648731303           -0.10736062573
                  4.9664522326           0.65066293018
                  2.0116242047           0.59712155354
            S   1   1.00
                  0.35661077013          1.0000000
            S   1   1.00
                  0.13507221477          1.0000000
            P   5   1.00
                261.98233439            -0.92729929822E-02
                 61.306894736           -0.66547669241E-01
                 19.103729887           -0.24828595903
                  6.6567720378          -0.48703847402
                  2.3959635161          -0.39337850312
            P   1   1.00
                  0.61776161679          1.0000000
            P   1   1.00
                  0.16993376871          1.0000000
            D   1   1.00
                  0.5500000              1.0000000
            ****
 Initial command:
 /pbs_home/pkowalski/g09d01/g09/l1.exe "/pbs_home/daria/obliczenia/3_czastka/open/LC-WPBE/Gau-30783.inp" -scrdir="/pbs_home/daria/obliczenia/3_czastka/open/LC-WPBE/"
 Entering Link 1 = /pbs_home/pkowalski/g09d01/g09/l1.exe PID=     30784.
  
 Copyright (c) 1988,1990,1992,1993,1995,1998,2003,2009,2013,
            Gaussian, Inc.  All Rights Reserved.
  
 This is part of the Gaussian(R) 09 program.  It is based on
 the Gaussian(R) 03 system (copyright 2003, Gaussian, Inc.),
 the Gaussian(R) 98 system (copyright 1998, Gaussian, Inc.),
 the Gaussian(R) 94 system (copyright 1995, Gaussian, Inc.),
 the Gaussian 92(TM) system (copyright 1992, Gaussian, Inc.),
 the Gaussian 90(TM) system (copyright 1990, Gaussian, Inc.),
 the Gaussian 88(TM) system (copyright 1988, Gaussian, Inc.),
 the Gaussian 86(TM) system (copyright 1986, Carnegie Mellon
 University), and the Gaussian 82(TM) system (copyright 1983,
 Carnegie Mellon University). Gaussian is a federally registered
 trademark of Gaussian, Inc.
  
 This software contains proprietary and confidential information,
 including trade secrets, belonging to Gaussian, Inc.
  
 This software is provided under written license and may be
 used, copied, transmitted, or stored only in accord with that
 written license.
  
 The following legend is applicable only to US Government
 contracts under FAR:
  
                    RESTRICTED RIGHTS LEGEND
  
 Use, reproduction and disclosure by the US Government is
 subject to restrictions as set forth in subparagraphs (a)
 and (c) of the Commercial Computer Software - Restricted
 Rights clause in FAR 52.227-19.
  
 Gaussian, Inc.
 340 Quinnipiac St., Bldg. 40, Wallingford CT 06492
  
  
 ---------------------------------------------------------------
 Warning -- This program may not be used in any manner that
 competes with the business of Gaussian, Inc. or will provide
 assistance to any competitor of Gaussian, Inc.  The licensee
 of this program is prohibited from giving any competitor of
 Gaussian, Inc. access to this program.  By using this program,
 the user acknowledges that Gaussian, Inc. is engaged in the
 business of creating and licensing software in the field of
 computational chemistry and represents and warrants to the
 licensee that it is not a competitor of Gaussian, Inc. and that
 it will not use this program in any manner prohibited above.
 ---------------------------------------------------------------
  

 Cite this work as:
 Gaussian 09, Revision D.01,
 M. J. Frisch, G. W. Trucks, H. B. Schlegel, G. E. Scuseria, 
 M. A. Robb, J. R. Cheeseman, G. Scalmani, V. Barone, B. Mennucci, 
 G. A. Petersson, H. Nakatsuji, M. Caricato, X. Li, H. P. Hratchian, 
 A. F. Izmaylov, J. Bloino, G. Zheng, J. L. Sonnenberg, M. Hada, 
 M. Ehara, K. Toyota, R. Fukuda, J. Hasegawa, M. Ishida, T. Nakajima, 
 Y. Honda, O. Kitao, H. Nakai, T. Vreven, J. A. Montgomery, Jr., 
 J. E. Peralta, F. Ogliaro, M. Bearpark, J. J. Heyd, E. Brothers, 
 K. N. Kudin, V. N. Staroverov, T. Keith, R. Kobayashi, J. Normand, 
 K. Raghavachari, A. Rendell, J. C. Burant, S. S. Iyengar, J. Tomasi, 
 M. Cossi, N. Rega, J. M. Millam, M. Klene, J. E. Knox, J. B. Cross, 
 V. Bakken, C. Adamo, J. Jaramillo, R. Gomperts, R. E. Stratmann, 
 O. Yazyev, A. J. Austin, R. Cammi, C. Pomelli, J. W. Ochterski, 
 R. L. Martin, K. Morokuma, V. G. Zakrzewski, G. A. Voth, 
 P. Salvador, J. J. Dannenberg, S. Dapprich, A. D. Daniels, 
 O. Farkas, J. B. Foresman, J. V. Ortiz, J. Cioslowski, 
 and D. J. Fox, Gaussian, Inc., Wallingford CT, 2013.
 
 ******************************************
 Gaussian 09:  ES64L-G09RevD.01 24-Apr-2013
                 6-Dec-2018 
 ******************************************
 %chk=dae0068freq_open_lc-wpbe_air_D3.chk
 %NProcShared=8
 Will use up to    8 processors via shared memory.
 %Mem=4GB
 -----------------------------------------------
 #P opt freq LC-wPBE/Gen EmpiricalDispersion=GD3
 -----------------------------------------------
 1/14=-1,18=20,19=15,26=3,38=1/1,3;
 2/9=110,12=2,17=6,18=5,40=1/2;
 3/5=7,11=2,16=1,25=1,30=1,71=1,74=-41,124=31/1,2,3;
 4//1;
 5/5=2,38=5/2;
 6/7=2,8=2,9=2,10=2,28=1/1;
 7//1,2,3,16;
 1/14=-1,18=20,19=15,26=3/3(2);
 2/9=110/2;
 99//99;
 2/9=110/2;
 3/5=7,6=1,11=2,16=1,25=1,30=1,71=1,74=-41,82=7,124=31/1,2,3;
 4/5=5,16=3,69=1/1;
 5/5=2,38=5/2;
 7//1,2,3,16;
 1/14=-1,18=20,19=15,26=3/3(-5);
 2/9=110/2;
 6/7=2,8=2,9=2,10=2,19=2,28=1/1;
 99/9=1/99;
 Leave Link    1 at Thu Dec  6 21:34:00 2018, MaxMem=   536870912 cpu:         0.7
 (Enter /pbs_home/pkowalski/g09d01/g09/l101.exe)
 -------------------
 Title Card Required
 -------------------
 Symbolic Z-matrix:
 Charge =  0 Multiplicity = 1
 S                     1.52063   5.66543   0.31755 
 S                     2.54195   10.6458   0.75863 
 F                     6.78089   6.47596   2.6533 
 F                     5.48974   4.92277   3.70356 
 F                     6.9197    6.83495   5.41917 
 F                     4.67439   6.61662   5.57307 
 F                     6.6516    8.91962   3.72111 
 F                     5.19189   9.27521   5.41159 
 C                     1.86334   2.80721  -0.99395 
 C                     1.87152   1.57193  -1.64808 
 C                     2.93435   0.68878  -1.46552 
 C                     3.99213   1.03907  -0.62776 
 C                     3.99163   2.2729    0.0303 
 C                     2.92337   3.18407  -0.14099 
 C                     1.63854   13.46636   1.87027 
 C                     1.13527   14.71677   2.24052 
 C                     1.62757   15.3635   3.37302 
 C                     2.62509   14.76101   4.13829 
 C                     3.13392   13.51033   3.77462 
 C                     2.64843   12.83701   2.62972 
 C                     0.77142   6.85329   3.42381 
 C                     1.37858   7.67182   2.28777 
 C                     5.5252    10.04752  -0.66056 
 C                     4.55798   8.95252  -0.21394 
 C                     2.88853   4.51665   0.54969 
 C                     3.84199   4.97229   1.36705 
 C                     3.5988    6.30997   1.92428 
 C                     2.29706   6.82375   1.44057 
 C                     4.45643   6.93499   2.78453 
 C                     5.65118   6.27012   3.42847 
 C                     5.72057   7.02282   4.75371 
 C                     5.49219   8.4581    4.33623 
 C                     4.32496   8.35575   3.32676 
 C                     3.17103   11.49428   2.21114 
 C                     4.12233   10.81707   2.85815 
 C                     4.51085   9.49713   2.28315 
 C                     3.76598   9.35822   0.99537 
 H                     1.01909   3.46023  -1.16461 
 H                     1.0502    1.2996   -2.29849 
 H                     2.93824  -0.26719  -1.97307 
 H                     4.8168    0.35214  -0.48661 
 H                     4.83504   2.49036   0.66615 
 H                     1.22798   13.0011   0.98516 
 H                     0.36081   15.18488   1.64652 
 H                     1.23607   16.3316   3.65769 
 H                     3.00651   15.26431   5.01753 
 H                     3.90408   13.09067   4.40231 
 H                     1.57124   6.47479   4.09572 
 H                     0.08362   7.49241   4.01654 
 H                     0.19595   5.99276   3.0214 
 H                     0.56213   8.06515   1.64542 
 H                     1.89013   8.54281   2.72721 
 H                     6.25172   10.27757   0.14763 
 H                     6.08765   9.70302  -1.55363 
 H                     4.97206   10.97282  -0.92713 
 H                     3.85757   8.71891  -1.04383 
 H                     5.13602   8.03263   0.01887 
 H                     4.73193   4.41202   1.58749 
 H                     4.61063   11.1768   3.74907 
 
 NAtoms=     59 NQM=       59 NQMF=       0 NMMI=      0 NMMIF=      0
                NMic=       0 NMicF=      0.
                    Isotopes and Nuclear Properties:
 (Nuclear quadrupole moments (NQMom) in fm**2, nuclear magnetic moments (NMagM)
  in nuclear magnetons)

  Atom         1           2           3           4           5           6           7           8           9          10
 IAtWgt=          32          32          19          19          19          19          19          19          12          12
 AtmWgt=  31.9720718  31.9720718  18.9984033  18.9984033  18.9984033  18.9984033  18.9984033  18.9984033  12.0000000  12.0000000
 NucSpn=           0           0           1           1           1           1           1           1           0           0
 AtZEff=   0.0000000   0.0000000   0.0000000   0.0000000   0.0000000   0.0000000   0.0000000   0.0000000   0.0000000   0.0000000
 NQMom=    0.0000000   0.0000000   0.0000000   0.0000000   0.0000000   0.0000000   0.0000000   0.0000000   0.0000000   0.0000000
 NMagM=    0.0000000   0.0000000   2.6288670   2.6288670   2.6288670   2.6288670   2.6288670   2.6288670   0.0000000   0.0000000
 AtZNuc=  16.0000000  16.0000000   9.0000000   9.0000000   9.0000000   9.0000000   9.0000000   9.0000000   6.0000000   6.0000000

  Atom        11          12          13          14          15          16          17          18          19          20
 IAtWgt=          12          12          12          12          12          12          12          12          12          12
 AtmWgt=  12.0000000  12.0000000  12.0000000  12.0000000  12.0000000  12.0000000  12.0000000  12.0000000  12.0000000  12.0000000
 NucSpn=           0           0           0           0           0           0           0           0           0           0
 AtZEff=   0.0000000   0.0000000   0.0000000   0.0000000   0.0000000   0.0000000   0.0000000   0.0000000   0.0000000   0.0000000
 NQMom=    0.0000000   0.0000000   0.0000000   0.0000000   0.0000000   0.0000000   0.0000000   0.0000000   0.0000000   0.0000000
 NMagM=    0.0000000   0.0000000   0.0000000   0.0000000   0.0000000   0.0000000   0.0000000   0.0000000   0.0000000   0.0000000
 AtZNuc=   6.0000000   6.0000000   6.0000000   6.0000000   6.0000000   6.0000000   6.0000000   6.0000000   6.0000000   6.0000000

  Atom        21          22          23          24          25          26          27          28          29          30
 IAtWgt=          12          12          12          12          12          12          12          12          12          12
 AtmWgt=  12.0000000  12.0000000  12.0000000  12.0000000  12.0000000  12.0000000  12.0000000  12.0000000  12.0000000  12.0000000
 NucSpn=           0           0           0           0           0           0           0           0           0           0
 AtZEff=   0.0000000   0.0000000   0.0000000   0.0000000   0.0000000   0.0000000   0.0000000   0.0000000   0.0000000   0.0000000
 NQMom=    0.0000000   0.0000000   0.0000000   0.0000000   0.0000000   0.0000000   0.0000000   0.0000000   0.0000000   0.0000000
 NMagM=    0.0000000   0.0000000   0.0000000   0.0000000   0.0000000   0.0000000   0.0000000   0.0000000   0.0000000   0.0000000
 AtZNuc=   6.0000000   6.0000000   6.0000000   6.0000000   6.0000000   6.0000000   6.0000000   6.0000000   6.0000000   6.0000000

  Atom        31          32          33          34          35          36          37          38          39          40
 IAtWgt=          12          12          12          12          12          12          12           1           1           1
 AtmWgt=  12.0000000  12.0000000  12.0000000  12.0000000  12.0000000  12.0000000  12.0000000   1.0078250   1.0078250   1.0078250
 NucSpn=           0           0           0           0           0           0           0           1           1           1
 AtZEff=   0.0000000   0.0000000   0.0000000   0.0000000   0.0000000   0.0000000   0.0000000   0.0000000   0.0000000   0.0000000
 NQMom=    0.0000000   0.0000000   0.0000000   0.0000000   0.0000000   0.0000000   0.0000000   0.0000000   0.0000000   0.0000000
 NMagM=    0.0000000   0.0000000   0.0000000   0.0000000   0.0000000   0.0000000   0.0000000   2.7928460   2.7928460   2.7928460
 AtZNuc=   6.0000000   6.0000000   6.0000000   6.0000000   6.0000000   6.0000000   6.0000000   1.0000000   1.0000000   1.0000000

  Atom        41          42          43          44          45          46          47          48          49          50
 IAtWgt=           1           1           1           1           1           1           1           1           1           1
 AtmWgt=   1.0078250   1.0078250   1.0078250   1.0078250   1.0078250   1.0078250   1.0078250   1.0078250   1.0078250   1.0078250
 NucSpn=           1           1           1           1           1           1           1           1           1           1
 AtZEff=   0.0000000   0.0000000   0.0000000   0.0000000   0.0000000   0.0000000   0.0000000   0.0000000   0.0000000   0.0000000
 NQMom=    0.0000000   0.0000000   0.0000000   0.0000000   0.0000000   0.0000000   0.0000000   0.0000000   0.0000000   0.0000000
 NMagM=    2.7928460   2.7928460   2.7928460   2.7928460   2.7928460   2.7928460   2.7928460   2.7928460   2.7928460   2.7928460
 AtZNuc=   1.0000000   1.0000000   1.0000000   1.0000000   1.0000000   1.0000000   1.0000000   1.0000000   1.0000000   1.0000000

  Atom        51          52          53          54          55          56          57          58          59
 IAtWgt=           1           1           1           1           1           1           1           1           1
 AtmWgt=   1.0078250   1.0078250   1.0078250   1.0078250   1.0078250   1.0078250   1.0078250   1.0078250   1.0078250
 NucSpn=           1           1           1           1           1           1           1           1           1
 AtZEff=   0.0000000   0.0000000   0.0000000   0.0000000   0.0000000   0.0000000   0.0000000   0.0000000   0.0000000
 NQMom=    0.0000000   0.0000000   0.0000000   0.0000000   0.0000000   0.0000000   0.0000000   0.0000000   0.0000000
 NMagM=    2.7928460   2.7928460   2.7928460   2.7928460   2.7928460   2.7928460   2.7928460   2.7928460   2.7928460
 AtZNuc=   1.0000000   1.0000000   1.0000000   1.0000000   1.0000000   1.0000000   1.0000000   1.0000000   1.0000000
 Leave Link  101 at Thu Dec  6 21:34:01 2018, MaxMem=   536870912 cpu:         3.7
 (Enter /pbs_home/pkowalski/g09d01/g09/l103.exe)

 GradGradGradGradGradGradGradGradGradGradGradGradGradGradGradGradGradGrad
 Berny optimization.
 Initialization pass.
                           ----------------------------
                           !    Initial Parameters    !
                           ! (Angstroms and Degrees)  !
 --------------------------                            --------------------------
 ! Name  Definition              Value          Derivative Info.                !
 --------------------------------------------------------------------------------
 ! R1    R(1,25)                 1.8013         estimate D2E/DX2                !
 ! R2    R(1,28)                 1.7905         estimate D2E/DX2                !
 ! R3    R(2,34)                 1.7959         estimate D2E/DX2                !
 ! R4    R(2,37)                 1.7922         estimate D2E/DX2                !
 ! R5    R(3,30)                 1.3855         estimate D2E/DX2                !
 ! R6    R(4,30)                 1.3846         estimate D2E/DX2                !
 ! R7    R(5,31)                 1.3842         estimate D2E/DX2                !
 ! R8    R(6,31)                 1.3895         estimate D2E/DX2                !
 ! R9    R(7,32)                 1.3913         estimate D2E/DX2                !
 ! R10   R(8,32)                 1.3836         estimate D2E/DX2                !
 ! R11   R(9,10)                 1.3978         estimate D2E/DX2                !
 ! R12   R(9,14)                 1.4118         estimate D2E/DX2                !
 ! R13   R(9,38)                 1.0809         estimate D2E/DX2                !
 ! R14   R(10,11)                1.3939         estimate D2E/DX2                !
 ! R15   R(10,39)                1.0825         estimate D2E/DX2                !
 ! R16   R(11,12)                1.3941         estimate D2E/DX2                !
 ! R17   R(11,40)                1.0824         estimate D2E/DX2                !
 ! R18   R(12,13)                1.3983         estimate D2E/DX2                !
 ! R19   R(12,41)                1.0825         estimate D2E/DX2                !
 ! R20   R(13,14)                1.4145         estimate D2E/DX2                !
 ! R21   R(13,42)                1.0784         estimate D2E/DX2                !
 ! R22   R(14,25)                1.5013         estimate D2E/DX2                !
 ! R23   R(15,16)                1.3978         estimate D2E/DX2                !
 ! R24   R(15,20)                1.4116         estimate D2E/DX2                !
 ! R25   R(15,43)                1.0809         estimate D2E/DX2                !
 ! R26   R(16,17)                1.394          estimate D2E/DX2                !
 ! R27   R(16,44)                1.0825         estimate D2E/DX2                !
 ! R28   R(17,18)                1.3942         estimate D2E/DX2                !
 ! R29   R(17,45)                1.0824         estimate D2E/DX2                !
 ! R30   R(18,19)                1.3983         estimate D2E/DX2                !
 ! R31   R(18,46)                1.0825         estimate D2E/DX2                !
 ! R32   R(19,20)                1.4142         estimate D2E/DX2                !
 ! R33   R(19,47)                1.0785         estimate D2E/DX2                !
 ! R34   R(20,34)                1.5004         estimate D2E/DX2                !
 ! R35   R(21,22)                1.5262         estimate D2E/DX2                !
 ! R36   R(21,48)                1.1111         estimate D2E/DX2                !
 ! R37   R(21,49)                1.1103         estimate D2E/DX2                !
 ! R38   R(21,50)                1.1107         estimate D2E/DX2                !
 ! R39   R(22,28)                1.5102         estimate D2E/DX2                !
 ! R40   R(22,51)                1.1108         estimate D2E/DX2                !
 ! R41   R(22,52)                1.1015         estimate D2E/DX2                !
 ! R42   R(23,24)                1.5277         estimate D2E/DX2                !
 ! R43   R(23,53)                1.1108         estimate D2E/DX2                !
 ! R44   R(23,54)                1.1102         estimate D2E/DX2                !
 ! R45   R(23,55)                1.1105         estimate D2E/DX2                !
 ! R46   R(24,37)                1.5014         estimate D2E/DX2                !
 ! R47   R(24,56)                1.1108         estimate D2E/DX2                !
 ! R48   R(24,57)                1.1111         estimate D2E/DX2                !
 ! R49   R(25,26)                1.3359         estimate D2E/DX2                !
 ! R50   R(26,27)                1.4694         estimate D2E/DX2                !
 ! R51   R(26,58)                1.0745         estimate D2E/DX2                !
 ! R52   R(27,28)                1.4807         estimate D2E/DX2                !
 ! R53   R(27,29)                1.3661         estimate D2E/DX2                !
 ! R54   R(29,30)                1.5113         estimate D2E/DX2                !
 ! R55   R(29,33)                1.5264         estimate D2E/DX2                !
 ! R56   R(30,31)                1.5257         estimate D2E/DX2                !
 ! R57   R(31,32)                1.5121         estimate D2E/DX2                !
 ! R58   R(32,33)                1.5466         estimate D2E/DX2                !
 ! R59   R(33,36)                1.5577         estimate D2E/DX2                !
 ! R60   R(34,35)                1.335          estimate D2E/DX2                !
 ! R61   R(35,36)                1.4913         estimate D2E/DX2                !
 ! R62   R(35,59)                1.0778         estimate D2E/DX2                !
 ! R63   R(36,37)                1.4942         estimate D2E/DX2                !
 ! A1    A(25,1,28)             90.1397         estimate D2E/DX2                !
 ! A2    A(34,2,37)             89.6196         estimate D2E/DX2                !
 ! A3    A(10,9,14)            120.9456         estimate D2E/DX2                !
 ! A4    A(10,9,38)            117.6831         estimate D2E/DX2                !
 ! A5    A(14,9,38)            121.3713         estimate D2E/DX2                !
 ! A6    A(9,10,11)            120.2046         estimate D2E/DX2                !
 ! A7    A(9,10,39)            119.9384         estimate D2E/DX2                !
 ! A8    A(11,10,39)           119.857          estimate D2E/DX2                !
 ! A9    A(10,11,12)           119.8725         estimate D2E/DX2                !
 ! A10   A(10,11,40)           120.0614         estimate D2E/DX2                !
 ! A11   A(12,11,40)           120.0661         estimate D2E/DX2                !
 ! A12   A(11,12,13)           120.2808         estimate D2E/DX2                !
 ! A13   A(11,12,41)           119.7981         estimate D2E/DX2                !
 ! A14   A(13,12,41)           119.9211         estimate D2E/DX2                !
 ! A15   A(12,13,14)           120.7748         estimate D2E/DX2                !
 ! A16   A(12,13,42)           117.0732         estimate D2E/DX2                !
 ! A17   A(14,13,42)           122.1519         estimate D2E/DX2                !
 ! A18   A(9,14,13)            117.9216         estimate D2E/DX2                !
 ! A19   A(9,14,25)            119.8305         estimate D2E/DX2                !
 ! A20   A(13,14,25)           122.2479         estimate D2E/DX2                !
 ! A21   A(16,15,20)           120.923          estimate D2E/DX2                !
 ! A22   A(16,15,43)           117.721          estimate D2E/DX2                !
 ! A23   A(20,15,43)           121.356          estimate D2E/DX2                !
 ! A24   A(15,16,17)           120.2025         estimate D2E/DX2                !
 ! A25   A(15,16,44)           119.939          estimate D2E/DX2                !
 ! A26   A(17,16,44)           119.8585         estimate D2E/DX2                !
 ! A27   A(16,17,18)           119.877          estimate D2E/DX2                !
 ! A28   A(16,17,45)           120.0591         estimate D2E/DX2                !
 ! A29   A(18,17,45)           120.0639         estimate D2E/DX2                !
 ! A30   A(17,18,19)           120.2727         estimate D2E/DX2                !
 ! A31   A(17,18,46)           119.802          estimate D2E/DX2                !
 ! A32   A(19,18,46)           119.9253         estimate D2E/DX2                !
 ! A33   A(18,19,20)           120.7627         estimate D2E/DX2                !
 ! A34   A(18,19,47)           117.1607         estimate D2E/DX2                !
 ! A35   A(20,19,47)           122.0766         estimate D2E/DX2                !
 ! A36   A(15,20,19)           117.9621         estimate D2E/DX2                !
 ! A37   A(15,20,34)           119.8716         estimate D2E/DX2                !
 ! A38   A(19,20,34)           122.1663         estimate D2E/DX2                !
 ! A39   A(22,21,48)           110.2718         estimate D2E/DX2                !
 ! A40   A(22,21,49)           109.5776         estimate D2E/DX2                !
 ! A41   A(22,21,50)           110.6077         estimate D2E/DX2                !
 ! A42   A(48,21,49)           108.6135         estimate D2E/DX2                !
 ! A43   A(48,21,50)           109.1566         estimate D2E/DX2                !
 ! A44   A(49,21,50)           108.5681         estimate D2E/DX2                !
 ! A45   A(21,22,28)           110.9997         estimate D2E/DX2                !
 ! A46   A(21,22,51)           109.1441         estimate D2E/DX2                !
 ! A47   A(21,22,52)           108.1718         estimate D2E/DX2                !
 ! A48   A(28,22,51)           108.7514         estimate D2E/DX2                !
 ! A49   A(28,22,52)           112.6683         estimate D2E/DX2                !
 ! A50   A(51,22,52)           106.9803         estimate D2E/DX2                !
 ! A51   A(24,23,53)           110.476          estimate D2E/DX2                !
 ! A52   A(24,23,54)           109.4811         estimate D2E/DX2                !
 ! A53   A(24,23,55)           110.6119         estimate D2E/DX2                !
 ! A54   A(53,23,54)           108.5525         estimate D2E/DX2                !
 ! A55   A(53,23,55)           109.139          estimate D2E/DX2                !
 ! A56   A(54,23,55)           108.5297         estimate D2E/DX2                !
 ! A57   A(23,24,37)           112.0711         estimate D2E/DX2                !
 ! A58   A(23,24,56)           109.3617         estimate D2E/DX2                !
 ! A59   A(23,24,57)           108.9831         estimate D2E/DX2                !
 ! A60   A(37,24,56)           109.0238         estimate D2E/DX2                !
 ! A61   A(37,24,57)           109.2308         estimate D2E/DX2                !
 ! A62   A(56,24,57)           108.0871         estimate D2E/DX2                !
 ! A63   A(1,25,14)            121.6274         estimate D2E/DX2                !
 ! A64   A(1,25,26)            113.7855         estimate D2E/DX2                !
 ! A65   A(14,25,26)           124.5843         estimate D2E/DX2                !
 ! A66   A(25,26,27)           115.1124         estimate D2E/DX2                !
 ! A67   A(25,26,58)           122.6027         estimate D2E/DX2                !
 ! A68   A(27,26,58)           122.2744         estimate D2E/DX2                !
 ! A69   A(26,27,28)           109.7243         estimate D2E/DX2                !
 ! A70   A(26,27,29)           123.465          estimate D2E/DX2                !
 ! A71   A(28,27,29)           126.7901         estimate D2E/DX2                !
 ! A72   A(1,28,22)            116.836          estimate D2E/DX2                !
 ! A73   A(1,28,27)            111.2025         estimate D2E/DX2                !
 ! A74   A(22,28,27)           123.1121         estimate D2E/DX2                !
 ! A75   A(27,29,30)           124.2858         estimate D2E/DX2                !
 ! A76   A(27,29,33)           126.5475         estimate D2E/DX2                !
 ! A77   A(30,29,33)           109.0388         estimate D2E/DX2                !
 ! A78   A(3,30,4)             110.537          estimate D2E/DX2                !
 ! A79   A(3,30,29)            109.9284         estimate D2E/DX2                !
 ! A80   A(3,30,31)            112.0624         estimate D2E/DX2                !
 ! A81   A(4,30,29)            114.8706         estimate D2E/DX2                !
 ! A82   A(4,30,31)            108.2291         estimate D2E/DX2                !
 ! A83   A(29,30,31)           100.8953         estimate D2E/DX2                !
 ! A84   A(5,31,6)             109.2123         estimate D2E/DX2                !
 ! A85   A(5,31,30)            112.9567         estimate D2E/DX2                !
 ! A86   A(5,31,32)            113.1037         estimate D2E/DX2                !
 ! A87   A(6,31,30)            109.4956         estimate D2E/DX2                !
 ! A88   A(6,31,32)            109.0599         estimate D2E/DX2                !
 ! A89   A(30,31,32)           102.8034         estimate D2E/DX2                !
 ! A90   A(7,32,8)             109.1843         estimate D2E/DX2                !
 ! A91   A(7,32,31)            108.124          estimate D2E/DX2                !
 ! A92   A(7,32,33)            111.2423         estimate D2E/DX2                !
 ! A93   A(8,32,31)            112.2576         estimate D2E/DX2                !
 ! A94   A(8,32,33)            112.4937         estimate D2E/DX2                !
 ! A95   A(31,32,33)           103.3783         estimate D2E/DX2                !
 ! A96   A(29,33,32)           103.2064         estimate D2E/DX2                !
 ! A97   A(29,33,36)           115.7056         estimate D2E/DX2                !
 ! A98   A(32,33,36)           107.382          estimate D2E/DX2                !
 ! A99   A(2,34,20)            121.7639         estimate D2E/DX2                !
 ! A100  A(2,34,35)            113.6984         estimate D2E/DX2                !
 ! A101  A(20,34,35)           124.5375         estimate D2E/DX2                !
 ! A102  A(34,35,36)           116.6012         estimate D2E/DX2                !
 ! A103  A(34,35,59)           123.6534         estimate D2E/DX2                !
 ! A104  A(36,35,59)           119.7444         estimate D2E/DX2                !
 ! A105  A(33,36,35)           111.0474         estimate D2E/DX2                !
 ! A106  A(33,36,37)           116.7321         estimate D2E/DX2                !
 ! A107  A(35,36,37)           106.5429         estimate D2E/DX2                !
 ! A108  A(2,37,24)            116.615          estimate D2E/DX2                !
 ! A109  A(2,37,36)            112.8003         estimate D2E/DX2                !
 ! A110  A(24,37,36)           117.1509         estimate D2E/DX2                !
 ! D1    D(28,1,25,14)         179.4138         estimate D2E/DX2                !
 ! D2    D(28,1,25,26)          -1.164          estimate D2E/DX2                !
 ! D3    D(25,1,28,22)        -146.7954         estimate D2E/DX2                !
 ! D4    D(25,1,28,27)           1.7358         estimate D2E/DX2                !
 ! D5    D(37,2,34,20)         175.374          estimate D2E/DX2                !
 ! D6    D(37,2,34,35)          -4.7956         estimate D2E/DX2                !
 ! D7    D(34,2,37,24)        -131.9189         estimate D2E/DX2                !
 ! D8    D(34,2,37,36)           7.9283         estimate D2E/DX2                !
 ! D9    D(14,9,10,11)           0.009          estimate D2E/DX2                !
 ! D10   D(14,9,10,39)        -179.9986         estimate D2E/DX2                !
 ! D11   D(38,9,10,11)        -179.9888         estimate D2E/DX2                !
 ! D12   D(38,9,10,39)           0.0036         estimate D2E/DX2                !
 ! D13   D(10,9,14,13)          -0.0209         estimate D2E/DX2                !
 ! D14   D(10,9,14,25)        -179.9652         estimate D2E/DX2                !
 ! D15   D(38,9,14,13)         179.9768         estimate D2E/DX2                !
 ! D16   D(38,9,14,25)           0.0325         estimate D2E/DX2                !
 ! D17   D(9,10,11,12)           0.0045         estimate D2E/DX2                !
 ! D18   D(9,10,11,40)         179.9921         estimate D2E/DX2                !
 ! D19   D(39,10,11,12)       -179.988          estimate D2E/DX2                !
 ! D20   D(39,10,11,40)         -0.0003         estimate D2E/DX2                !
 ! D21   D(10,11,12,13)         -0.0053         estimate D2E/DX2                !
 ! D22   D(10,11,12,41)        179.9819         estimate D2E/DX2                !
 ! D23   D(40,11,12,13)       -179.9929         estimate D2E/DX2                !
 ! D24   D(40,11,12,41)         -0.0057         estimate D2E/DX2                !
 ! D25   D(11,12,13,14)         -0.0073         estimate D2E/DX2                !
 ! D26   D(11,12,13,42)        179.9602         estimate D2E/DX2                !
 ! D27   D(41,12,13,14)       -179.9944         estimate D2E/DX2                !
 ! D28   D(41,12,13,42)         -0.027          estimate D2E/DX2                !
 ! D29   D(12,13,14,9)           0.02           estimate D2E/DX2                !
 ! D30   D(12,13,14,25)        179.9629         estimate D2E/DX2                !
 ! D31   D(42,13,14,9)        -179.9457         estimate D2E/DX2                !
 ! D32   D(42,13,14,25)         -0.0029         estimate D2E/DX2                !
 ! D33   D(9,14,25,1)           -0.1504         estimate D2E/DX2                !
 ! D34   D(9,14,25,26)        -179.5081         estimate D2E/DX2                !
 ! D35   D(13,14,25,1)         179.9078         estimate D2E/DX2                !
 ! D36   D(13,14,25,26)          0.5501         estimate D2E/DX2                !
 ! D37   D(20,15,16,17)         -0.0048         estimate D2E/DX2                !
 ! D38   D(20,15,16,44)       -179.9995         estimate D2E/DX2                !
 ! D39   D(43,15,16,17)        179.996          estimate D2E/DX2                !
 ! D40   D(43,15,16,44)          0.0012         estimate D2E/DX2                !
 ! D41   D(16,15,20,19)         -0.0038         estimate D2E/DX2                !
 ! D42   D(16,15,20,34)        179.9682         estimate D2E/DX2                !
 ! D43   D(43,15,20,19)        179.9954         estimate D2E/DX2                !
 ! D44   D(43,15,20,34)         -0.0326         estimate D2E/DX2                !
 ! D45   D(15,16,17,18)          0.0095         estimate D2E/DX2                !
 ! D46   D(15,16,17,45)       -179.9887         estimate D2E/DX2                !
 ! D47   D(44,16,17,18)       -179.9957         estimate D2E/DX2                !
 ! D48   D(44,16,17,45)          0.0061         estimate D2E/DX2                !
 ! D49   D(16,17,18,19)         -0.0056         estimate D2E/DX2                !
 ! D50   D(16,17,18,46)       -179.9989         estimate D2E/DX2                !
 ! D51   D(45,17,18,19)        179.9926         estimate D2E/DX2                !
 ! D52   D(45,17,18,46)         -0.0007         estimate D2E/DX2                !
 ! D53   D(17,18,19,20)         -0.0031         estimate D2E/DX2                !
 ! D54   D(17,18,19,47)       -179.9844         estimate D2E/DX2                !
 ! D55   D(46,18,19,20)        179.9901         estimate D2E/DX2                !
 ! D56   D(46,18,19,47)          0.0089         estimate D2E/DX2                !
 ! D57   D(18,19,20,15)          0.0078         estimate D2E/DX2                !
 ! D58   D(18,19,20,34)       -179.9636         estimate D2E/DX2                !
 ! D59   D(47,19,20,15)        179.988          estimate D2E/DX2                !
 ! D60   D(47,19,20,34)          0.0167         estimate D2E/DX2                !
 ! D61   D(15,20,34,2)          -0.2193         estimate D2E/DX2                !
 ! D62   D(15,20,34,35)        179.9692         estimate D2E/DX2                !
 ! D63   D(19,20,34,2)         179.7515         estimate D2E/DX2                !
 ! D64   D(19,20,34,35)         -0.06           estimate D2E/DX2                !
 ! D65   D(48,21,22,28)         61.7854         estimate D2E/DX2                !
 ! D66   D(48,21,22,51)       -178.3637         estimate D2E/DX2                !
 ! D67   D(48,21,22,52)        -62.3036         estimate D2E/DX2                !
 ! D68   D(49,21,22,28)       -178.71           estimate D2E/DX2                !
 ! D69   D(49,21,22,51)        -58.8591         estimate D2E/DX2                !
 ! D70   D(49,21,22,52)         57.2009         estimate D2E/DX2                !
 ! D71   D(50,21,22,28)        -59.0531         estimate D2E/DX2                !
 ! D72   D(50,21,22,51)         60.7978         estimate D2E/DX2                !
 ! D73   D(50,21,22,52)        176.8578         estimate D2E/DX2                !
 ! D74   D(21,22,28,1)          75.0868         estimate D2E/DX2                !
 ! D75   D(21,22,28,27)        -69.3881         estimate D2E/DX2                !
 ! D76   D(51,22,28,1)         -44.9979         estimate D2E/DX2                !
 ! D77   D(51,22,28,27)        170.5272         estimate D2E/DX2                !
 ! D78   D(52,22,28,1)        -163.4238         estimate D2E/DX2                !
 ! D79   D(52,22,28,27)         52.1013         estimate D2E/DX2                !
 ! D80   D(53,23,24,37)         60.4318         estimate D2E/DX2                !
 ! D81   D(53,23,24,56)       -178.5502         estimate D2E/DX2                !
 ! D82   D(53,23,24,57)        -60.5885         estimate D2E/DX2                !
 ! D83   D(54,23,24,37)        179.9269         estimate D2E/DX2                !
 ! D84   D(54,23,24,56)        -59.0552         estimate D2E/DX2                !
 ! D85   D(54,23,24,57)         58.9065         estimate D2E/DX2                !
 ! D86   D(55,23,24,37)        -60.5222         estimate D2E/DX2                !
 ! D87   D(55,23,24,56)         60.4958         estimate D2E/DX2                !
 ! D88   D(55,23,24,57)        178.4574         estimate D2E/DX2                !
 ! D89   D(23,24,37,2)          69.5487         estimate D2E/DX2                !
 ! D90   D(23,24,37,36)        -68.5341         estimate D2E/DX2                !
 ! D91   D(56,24,37,2)         -51.6641         estimate D2E/DX2                !
 ! D92   D(56,24,37,36)        170.2531         estimate D2E/DX2                !
 ! D93   D(57,24,37,2)        -169.5741         estimate D2E/DX2                !
 ! D94   D(57,24,37,36)         52.3431         estimate D2E/DX2                !
 ! D95   D(1,25,26,27)           0.2374         estimate D2E/DX2                !
 ! D96   D(1,25,26,58)        -178.6057         estimate D2E/DX2                !
 ! D97   D(14,25,26,27)        179.6398         estimate D2E/DX2                !
 ! D98   D(14,25,26,58)          0.7967         estimate D2E/DX2                !
 ! D99   D(25,26,27,28)          1.0908         estimate D2E/DX2                !
 ! D100  D(25,26,27,29)        179.5408         estimate D2E/DX2                !
 ! D101  D(58,26,27,28)        179.9381         estimate D2E/DX2                !
 ! D102  D(58,26,27,29)         -1.6119         estimate D2E/DX2                !
 ! D103  D(26,27,28,1)          -1.9121         estimate D2E/DX2                !
 ! D104  D(26,27,28,22)        144.2996         estimate D2E/DX2                !
 ! D105  D(29,27,28,1)         179.7025         estimate D2E/DX2                !
 ! D106  D(29,27,28,22)        -34.0858         estimate D2E/DX2                !
 ! D107  D(26,27,29,30)         -9.2111         estimate D2E/DX2                !
 ! D108  D(26,27,29,33)        175.3571         estimate D2E/DX2                !
 ! D109  D(28,27,29,30)        168.9669         estimate D2E/DX2                !
 ! D110  D(28,27,29,33)         -6.4649         estimate D2E/DX2                !
 ! D111  D(27,29,30,3)          92.6231         estimate D2E/DX2                !
 ! D112  D(27,29,30,4)         -32.783          estimate D2E/DX2                !
 ! D113  D(27,29,30,31)       -148.9092         estimate D2E/DX2                !
 ! D114  D(33,29,30,3)         -91.258          estimate D2E/DX2                !
 ! D115  D(33,29,30,4)         143.3359         estimate D2E/DX2                !
 ! D116  D(33,29,30,31)         27.2096         estimate D2E/DX2                !
 ! D117  D(27,29,33,32)        174.9327         estimate D2E/DX2                !
 ! D118  D(27,29,33,36)        -68.0972         estimate D2E/DX2                !
 ! D119  D(30,29,33,32)         -1.0755         estimate D2E/DX2                !
 ! D120  D(30,29,33,36)        115.8947         estimate D2E/DX2                !
 ! D121  D(3,30,31,5)          -48.6549         estimate D2E/DX2                !
 ! D122  D(3,30,31,6)         -170.5976         estimate D2E/DX2                !
 ! D123  D(3,30,31,32)          73.5721         estimate D2E/DX2                !
 ! D124  D(4,30,31,5)           73.4867         estimate D2E/DX2                !
 ! D125  D(4,30,31,6)          -48.456          estimate D2E/DX2                !
 ! D126  D(4,30,31,32)        -164.2863         estimate D2E/DX2                !
 ! D127  D(29,30,31,5)        -165.5616         estimate D2E/DX2                !
 ! D128  D(29,30,31,6)          72.4957         estimate D2E/DX2                !
 ! D129  D(29,30,31,32)        -43.3346         estimate D2E/DX2                !
 ! D130  D(5,31,32,7)           47.869          estimate D2E/DX2                !
 ! D131  D(5,31,32,8)          -72.6324         estimate D2E/DX2                !
 ! D132  D(5,31,32,33)         165.8843         estimate D2E/DX2                !
 ! D133  D(6,31,32,7)          169.5983         estimate D2E/DX2                !
 ! D134  D(6,31,32,8)           49.097          estimate D2E/DX2                !
 ! D135  D(6,31,32,33)         -72.3863         estimate D2E/DX2                !
 ! D136  D(30,31,32,7)         -74.2588         estimate D2E/DX2                !
 ! D137  D(30,31,32,8)         165.2398         estimate D2E/DX2                !
 ! D138  D(30,31,32,33)         43.7565         estimate D2E/DX2                !
 ! D139  D(7,32,33,29)          89.8204         estimate D2E/DX2                !
 ! D140  D(7,32,33,36)         -32.8842         estimate D2E/DX2                !
 ! D141  D(8,32,33,29)        -147.3216         estimate D2E/DX2                !
 ! D142  D(8,32,33,36)          89.9738         estimate D2E/DX2                !
 ! D143  D(31,32,33,29)        -25.9974         estimate D2E/DX2                !
 ! D144  D(31,32,33,36)       -148.7021         estimate D2E/DX2                !
 ! D145  D(29,33,36,35)        169.7548         estimate D2E/DX2                !
 ! D146  D(29,33,36,37)         47.3832         estimate D2E/DX2                !
 ! D147  D(32,33,36,35)        -75.6391         estimate D2E/DX2                !
 ! D148  D(32,33,36,37)        161.9893         estimate D2E/DX2                !
 ! D149  D(2,34,35,36)           0.3504         estimate D2E/DX2                !
 ! D150  D(2,34,35,59)         179.9893         estimate D2E/DX2                !
 ! D151  D(20,34,35,36)       -179.8247         estimate D2E/DX2                !
 ! D152  D(20,34,35,59)         -0.1857         estimate D2E/DX2                !
 ! D153  D(34,35,36,33)       -122.6773         estimate D2E/DX2                !
 ! D154  D(34,35,36,37)          5.4264         estimate D2E/DX2                !
 ! D155  D(59,35,36,33)         57.6688         estimate D2E/DX2                !
 ! D156  D(59,35,36,37)       -174.2274         estimate D2E/DX2                !
 ! D157  D(33,36,37,2)         115.858          estimate D2E/DX2                !
 ! D158  D(33,36,37,24)       -104.5249         estimate D2E/DX2                !
 ! D159  D(35,36,37,2)          -8.8281         estimate D2E/DX2                !
 ! D160  D(35,36,37,24)        130.789          estimate D2E/DX2                !
 --------------------------------------------------------------------------------
 Trust Radius=3.00D-01 FncErr=1.00D-07 GrdErr=1.00D-06
 Number of steps in this run=    343 maximum allowed number of steps=    354.
 GradGradGradGradGradGradGradGradGradGradGradGradGradGradGradGradGradGrad

 Leave Link  103 at Thu Dec  6 21:34:02 2018, MaxMem=   536870912 cpu:         0.2
 (Enter /pbs_home/pkowalski/g09d01/g09/l202.exe)
 Stoichiometry    C29H22F6S2
 Framework group  C1[X(C29H22F6S2)]
 Deg. of freedom   171
 Full point group                 C1      NOp   1
 Largest Abelian subgroup         C1      NOp   1
 Largest concise Abelian subgroup C1      NOp   1
                         Standard orientation:                         
 ---------------------------------------------------------------------
 Center     Atomic      Atomic             Coordinates (Angstroms)
 Number     Number       Type             X           Y           Z
 ---------------------------------------------------------------------
      1         16           0       -2.509147   -2.324363   -0.819622
      2         16           0        2.366761   -2.179750    0.679181
      3          9           0       -1.253620    2.825802    1.564190
      4          9           0       -2.418020    2.927029   -0.389374
      5          9           0       -0.154190    4.780579   -0.099625
      6          9           0       -0.251713    3.359173   -1.855442
      7          9           0        1.392012    3.048206    1.282134
      8          9           0        2.243085    3.141361   -0.811170
      9          6           0       -5.626734   -2.494322   -0.311071
     10          6           0       -6.993703   -2.726061   -0.133352
     11          6           0       -7.825626   -1.702658    0.317683
     12          6           0       -7.292172   -0.444273    0.592141
     13          6           0       -5.925766   -0.204191    0.416998
     14          6           0       -5.063644   -1.228471   -0.039447
     15          6           0        5.410834   -2.533201   -0.105748
     16          6           0        6.729931   -2.846723   -0.445754
     17          6           0        7.646817   -1.830224   -0.708870
     18          6           0        7.246520   -0.496956   -0.632345
     19          6           0        5.928801   -0.174948   -0.292799
     20          6           0        4.982747   -1.190631   -0.022222
     21          6           0       -0.491961   -0.898287   -3.168766
     22          6           0       -0.035835   -1.407351   -1.804201
     23          6           0        1.309278   -0.978878    3.630697
     24          6           0        0.409554   -1.151311    2.408093
     25          6           0       -3.592300   -1.007036   -0.239821
     26          6           0       -2.959931    0.145899   -0.004014
     27          6           0       -1.513786    0.128393   -0.263648
     28          6           0       -1.112027   -1.206019   -0.764073
     29          6           0       -0.703860    1.214513   -0.088856
     30          6           0       -1.203548    2.612079    0.196228
     31          6           0       -0.118732    3.448751   -0.475173
     32          6           0        1.153370    2.747486   -0.055112
     33          6           0        0.814529    1.249949   -0.240861
     34          6           0        3.561062   -0.880993    0.344090
     35          6           0        3.057963    0.351006    0.450274
     36          6           0        1.619458    0.454464    0.829522
     37          6           0        1.155943   -0.935255    1.123369
     38          1           0       -5.019557   -3.316552   -0.662628
     39          1           0       -7.408224   -3.703032   -0.346576
     40          1           0       -8.883794   -1.884622    0.454359
     41          1           0       -7.939425    0.349746    0.942090
     42          1           0       -5.568663    0.787714    0.644033
     43          1           0        4.733679   -3.352706    0.089996
     44          1           0        7.041074   -3.881808   -0.505188
     45          1           0        8.667594   -2.075632   -0.972113
     46          1           0        7.959544    0.291455   -0.836934
     47          1           0        5.673591    0.872033   -0.248526
     48          1           0       -0.696404    0.192872   -3.123904
     49          1           0        0.306391   -1.078722   -3.919065
     50          1           0       -1.411466   -1.428216   -3.496327
     51          1           0        0.191489   -2.492186   -1.877464
     52          1           0        0.905869   -0.898135   -1.544789
     53          1           0        1.729409    0.048950    3.662123
     54          1           0        0.715627   -1.146215    4.553837
     55          1           0        2.142761   -1.712402    3.609291
     56          1           0       -0.020765   -2.175374    2.409023
     57          1           0       -0.428763   -0.424818    2.470925
     58          1           0       -3.465732    1.018295    0.366899
     59          1           0        3.632862    1.247312    0.283815
 ---------------------------------------------------------------------
 Rotational constants (GHZ):      0.1484400      0.0584435      0.0479190
 Leave Link  202 at Thu Dec  6 21:34:02 2018, MaxMem=   536870912 cpu:         0.2
 (Enter /pbs_home/pkowalski/g09d01/g09/l301.exe)
 General basis read from cards:  (5D, 7F)
 Centers:      38     39     40     41     42     43     44     45     46     47
 Centers:      48     49     50     51     52     53     54     55     56     57
 Centers:      58     59
 S 3 1.00
     Exponent=  1.3010701000D+01 Coefficients=  1.9682158000D-02
     Exponent=  1.9622572000D+00 Coefficients=  1.3796524000D-01
     Exponent=  4.4453796000D-01 Coefficients=  4.7831935000D-01
 S 1 1.00
     Exponent=  1.2194962000D-01 Coefficients=  1.0000000000D+00
 P 1 1.00
     Exponent=  8.0000000000D-01 Coefficients=  1.0000000000D+00
 ****
 Centers:       9     10     11     12     13     14     15     16     17     18
 Centers:      19     20     21     22     23     24     25     26     27     28
 Centers:      29     30     31     32     33     34     35     36     37
 S 5 1.00
     Exponent=  1.2384016938D+03 Coefficients=  5.4568832082D-03
     Exponent=  1.8629004992D+02 Coefficients=  4.0638409211D-02
     Exponent=  4.2251176346D+01 Coefficients=  1.8025593888D-01
     Exponent=  1.1676557932D+01 Coefficients=  4.6315121755D-01
     Exponent=  3.5930506482D+00 Coefficients=  4.4087173314D-01
 S 1 1.00
     Exponent=  4.0245147363D-01 Coefficients=  1.0000000000D+00
 S 1 1.00
     Exponent=  1.3090182668D-01 Coefficients=  1.0000000000D+00
 P 3 1.00
     Exponent=  9.4680970621D+00 Coefficients=  3.8387871728D-02
     Exponent=  2.0103545142D+00 Coefficients=  2.1117025112D-01
     Exponent=  5.4771004707D-01 Coefficients=  5.1328172114D-01
 P 1 1.00
     Exponent=  1.5268613795D-01 Coefficients=  1.0000000000D+00
 D 1 1.00
     Exponent=  8.0000000000D-01 Coefficients=  1.0000000000D+00
 ****
 Centers:       3      4      5      6      7      8
 S 5 1.00
     Exponent=  2.8948325990D+03 Coefficients= -5.3408255515D-03
     Exponent=  4.3541939120D+02 Coefficients= -3.9904258866D-02
     Exponent=  9.8843328866D+01 Coefficients= -1.7912768038D-01
     Exponent=  2.7485198001D+01 Coefficients= -4.6758090825D-01
     Exponent=  8.5405498171D+00 Coefficients= -4.4653131020D-01
 S 1 1.00
     Exponent=  1.0654578038D+00 Coefficients=  1.0000000000D+00
 S 1 1.00
     Exponent=  3.3247346748D-01 Coefficients=  1.0000000000D+00
 P 3 1.00
     Exponent=  2.2696633924D+01 Coefficients= -4.5212874436D-02
     Exponent=  4.9872339257D+00 Coefficients= -2.3754317067D-01
     Exponent=  1.3491613954D+00 Coefficients= -5.1287353587D-01
 P 1 1.00
     Exponent=  3.4829881977D-01 Coefficients=  1.0000000000D+00
 D 1 1.00
     Exponent=  1.4000000000D+00 Coefficients=  1.0000000000D+00
 ****
 Centers:       1      2
 S 5 1.00
     Exponent=  9.1849303010D+03 Coefficients= -2.2294387756D-03
     Exponent=  1.3815105503D+03 Coefficients= -1.6683029937D-02
     Exponent=  3.1387147580D+02 Coefficients= -7.5262436116D-02
     Exponent=  8.8053870623D+01 Coefficients= -1.9376827038D-01
     Exponent=  2.7039914905D+01 Coefficients= -1.7718020803D-01
 S 3 1.00
     Exponent=  4.5648731303D+01 Coefficients= -1.0736062573D-01
     Exponent=  4.9664522326D+00 Coefficients=  6.5066293018D-01
     Exponent=  2.0116242047D+00 Coefficients=  5.9712155354D-01
 S 1 1.00
     Exponent=  3.5661077013D-01 Coefficients=  1.0000000000D+00
 S 1 1.00
     Exponent=  1.3507221477D-01 Coefficients=  1.0000000000D+00
 P 5 1.00
     Exponent=  2.6198233439D+02 Coefficients= -9.2729929822D-03
     Exponent=  6.1306894736D+01 Coefficients= -6.6547669241D-02
     Exponent=  1.9103729887D+01 Coefficients= -2.4828595903D-01
     Exponent=  6.6567720378D+00 Coefficients= -4.8703847402D-01
     Exponent=  2.3959635161D+00 Coefficients= -3.9337850312D-01
 P 1 1.00
     Exponent=  6.1776161679D-01 Coefficients=  1.0000000000D+00
 P 1 1.00
     Exponent=  1.6993376871D-01 Coefficients=  1.0000000000D+00
 D 1 1.00
     Exponent=  5.5000000000D-01 Coefficients=  1.0000000000D+00
 ****
 Ernie: Thresh=  0.10000D-02 Tol=  0.10000D-05 Strict=F.
 There are   673 symmetry adapted cartesian basis functions of A   symmetry.
 There are   636 symmetry adapted basis functions of A   symmetry.
   636 basis functions,  1103 primitive gaussians,   673 cartesian basis functions
   141 alpha electrons      141 beta electrons
       nuclear repulsion energy      4566.5282085123 Hartrees.
 IExCor=32609 DFT=T Ex+Corr=LC-wPBE ExCW=0 ScaHFX=  1.000000
 ScaDFX=  1.000000  0.000000  1.000000  1.000000 ScalE2=  1.000000  1.000000
 IRadAn=      0 IRanWt=     -1 IRanGd=            0 ICorTp=0 IEmpDi=131
  HFx wShort=  0.000000 wLong=  0.400000 cFull=  0.000000 cShort=  0.000000 cLong=  1.000000
  DFx wShort=  0.000000 wLong=  0.400000 cFull=  0.000000 cShort=  0.000000 cLong=  1.000000
 NAtoms=   59 NActive=   59 NUniq=   59 SFac= 1.00D+00 NAtFMM=   60 NAOKFM=F Big=F
 Integral buffers will be    131072 words long.
 Raffenetti 2 integral format.
 Two-electron integral symmetry is turned on.
 R6Disp:  Grimme-D3 Dispersion energy=       -0.0558898982 Hartrees.
 Nuclear repulsion after empirical dispersion term =     4566.4723186140 Hartrees.
 Leave Link  301 at Thu Dec  6 21:34:03 2018, MaxMem=   536870912 cpu:         1.5
 (Enter /pbs_home/pkowalski/g09d01/g09/l302.exe)
 NPDir=0 NMtPBC=     1 NCelOv=     1 NCel=       1 NClECP=     1 NCelD=      1
         NCelK=      1 NCelE2=     1 NClLst=     1 CellRange=     0.0.
 One-electron integrals computed using PRISM.
 NBasis=   636 RedAO= T EigKep=  3.08D-04  NBF=   636
 NBsUse=   636 1.00D-06 EigRej= -1.00D+00 NBFU=   636
 Precomputing XC quadrature grid using
 IXCGrd= 4 IRadAn=           0 IRanWt=          -1 IRanGd=           0 AccXCQ= 0.00D+00.
 Generated NRdTot=       0 NPtTot=           0 NUsed=           0 NTot=          32
 NSgBfM=   598   599   600   600   602 MxSgAt=    59 MxSgA2=    59.
 Leave Link  302 at Thu Dec  6 21:34:05 2018, MaxMem=   536870912 cpu:        19.2
 (Enter /pbs_home/pkowalski/g09d01/g09/l303.exe)
 DipDrv:  MaxL=1.
 Leave Link  303 at Thu Dec  6 21:34:07 2018, MaxMem=   536870912 cpu:         2.3
 (Enter /pbs_home/pkowalski/g09d01/g09/l401.exe)
 ExpMin= 1.22D-01 ExpMax= 9.18D+03 ExpMxC= 1.38D+03 IAcc=1 IRadAn=         1 AccDes= 0.00D+00
 Harris functional with IExCor=32609 and IRadAn=       1 diagonalized for initial guess.
 HarFok:  IExCor=32609 AccDes= 0.00D+00 IRadAn=         1 IDoV= 1 UseB2=F ITyADJ=14
 ICtDFT=  3500011 ScaDFX=  1.000000  1.000000  1.000000  1.000000
 FoFCou: FMM=F IPFlag=           0 FMFlag=      100000 FMFlg1=           0
         NFxFlg=           0 DoJE=T BraDBF=F KetDBF=T FulRan=T
         wScrn=  0.000000 ICntrl=     500 IOpCl=  0 I1Cent=   200000004 NGrid=           0
         NMat0=    1 NMatS0=      1 NMatT0=    0 NMatD0=    1 NMtDS0=    0 NMtDT0=    0
 Petite list used in FoFCou.
 Harris En= -2510.44179283831    
 JPrj=0 DoOrth=F DoCkMO=F.
 Leave Link  401 at Thu Dec  6 21:34:12 2018, MaxMem=   536870912 cpu:        31.2
 (Enter /pbs_home/pkowalski/g09d01/g09/l502.exe)
 Closed shell SCF:
 Using DIIS extrapolation, IDIIS=  1040.
 Integral symmetry usage will be decided dynamically.
 IVT=     1387805 IEndB=     1387805 NGot=   536870912 MDV=   535953350
 LenX=   535953350 LenY=   535499748
 Requested convergence on RMS density matrix=1.00D-08 within 128 cycles.
 Requested convergence on MAX density matrix=1.00D-06.
 Requested convergence on             energy=1.00D-06.
 No special actions if energy rises.
 Fock matrices will be formed incrementally for  20 cycles.
 Integral accuracy reduced to 1.0D-05 until final iterations.

 Cycle   1  Pass 0  IDiag  1:
 FoFJK:  IHMeth= 1 ICntrl=       0 DoSepK=T KAlg= 0 I1Cent=   0 FoldK=F
 IRaf=         1 NMat=   1 IRICut=       1 DoRegI=T DoRafI=F ISym2E= 0.
 FoFCou: FMM=F IPFlag=           0 FMFlag=      100000 FMFlg1=           0
         NFxFlg=           0 DoJE=T BraDBF=F KetDBF=F FulRan=T
         wScrn=  0.000000 ICntrl=     500 IOpCl=  0 I1Cent=           0 NGrid=           0
         NMat0=    1 NMatS0=      1 NMatT0=    0 NMatD0=    1 NMtDS0=    0 NMtDT0=    0
 Symmetry not used in FoFCou.
 E= -2509.92490638372    
 DIIS: error= 3.78D-02 at cycle   1 NSaved=   1.
 NSaved= 1 IEnMin= 1 EnMin= -2509.92490638372     IErMin= 1 ErrMin= 3.78D-02
 ErrMax= 3.78D-02  0.00D+00 EMaxC= 1.00D-01 BMatC= 7.27D-01 BMatP= 7.27D-01
 IDIUse=3 WtCom= 6.22D-01 WtEn= 3.78D-01
 Coeff-Com:  0.100D+01
 Coeff-En:   0.100D+01
 Coeff:      0.100D+01
 Gap=     0.138 Goal=   None    Shift=    0.000
 GapD=    0.138 DampG=1.000 DampE=0.500 DampFc=0.5000 IDamp=-1.
 Damping current iteration by 5.00D-01
 RMSDP=3.56D-03 MaxDP=1.49D-01              OVMax= 2.39D-01

 Cycle   2  Pass 0  IDiag  1:
 RMSU=  1.74D-03    CP:  9.77D-01
 E= -2510.34031835393     Delta-E=       -0.415411970213 Rises=F Damp=T
 DIIS: error= 1.08D-02 at cycle   2 NSaved=   2.
 NSaved= 2 IEnMin= 2 EnMin= -2510.34031835393     IErMin= 2 ErrMin= 1.08D-02
 ErrMax= 1.08D-02  0.00D+00 EMaxC= 1.00D-01 BMatC= 4.08D-02 BMatP= 7.27D-01
 IDIUse=3 WtCom= 8.92D-01 WtEn= 1.08D-01
 Coeff-Com: -0.548D-01 0.105D+01
 Coeff-En:   0.000D+00 0.100D+01
 Coeff:     -0.488D-01 0.105D+01
 Gap=     0.201 Goal=   None    Shift=    0.000
 RMSDP=1.28D-03 MaxDP=7.23D-02 DE=-4.15D-01 OVMax= 1.53D-01

 Cycle   3  Pass 0  IDiag  1:
 RMSU=  1.21D-03    CP:  9.59D-01  1.17D+00
 E= -2510.74388088450     Delta-E=       -0.403562530568 Rises=F Damp=F
 DIIS: error= 3.03D-03 at cycle   3 NSaved=   3.
 NSaved= 3 IEnMin= 3 EnMin= -2510.74388088450     IErMin= 3 ErrMin= 3.03D-03
 ErrMax= 3.03D-03  0.00D+00 EMaxC= 1.00D-01 BMatC= 1.46D-02 BMatP= 4.08D-02
 IDIUse=3 WtCom= 9.70D-01 WtEn= 3.03D-02
 Coeff-Com: -0.491D-01 0.377D+00 0.672D+00
 Coeff-En:   0.000D+00 0.000D+00 0.100D+01
 Coeff:     -0.476D-01 0.365D+00 0.682D+00
 Gap=     0.200 Goal=   None    Shift=    0.000
 RMSDP=3.66D-04 MaxDP=2.19D-02 DE=-4.04D-01 OVMax= 4.09D-02

 Cycle   4  Pass 0  IDiag  1:
 RMSU=  2.99D-04    CP:  9.58D-01  1.26D+00  8.72D-01
 E= -2510.75941428125     Delta-E=       -0.015533396747 Rises=F Damp=F
 DIIS: error= 9.79D-04 at cycle   4 NSaved=   4.
 NSaved= 4 IEnMin= 4 EnMin= -2510.75941428125     IErMin= 4 ErrMin= 9.79D-04
 ErrMax= 9.79D-04  0.00D+00 EMaxC= 1.00D-01 BMatC= 2.67D-03 BMatP= 1.46D-02
 IDIUse=3 WtCom= 9.90D-01 WtEn= 9.79D-03
 Coeff-Com: -0.432D-02 0.125D-02 0.280D+00 0.723D+00
 Coeff-En:   0.000D+00 0.000D+00 0.000D+00 0.100D+01
 Coeff:     -0.428D-02 0.124D-02 0.277D+00 0.726D+00
 Gap=     0.205 Goal=   None    Shift=    0.000
 RMSDP=1.68D-04 MaxDP=9.48D-03 DE=-1.55D-02 OVMax= 2.41D-02

 Cycle   5  Pass 0  IDiag  1:
 RMSU=  1.22D-04    CP:  9.58D-01  1.25D+00  9.61D-01  8.67D-01
 E= -2510.76304372980     Delta-E=       -0.003629448554 Rises=F Damp=F
 DIIS: error= 3.45D-04 at cycle   5 NSaved=   5.
 NSaved= 5 IEnMin= 5 EnMin= -2510.76304372980     IErMin= 5 ErrMin= 3.45D-04
 ErrMax= 3.45D-04  0.00D+00 EMaxC= 1.00D-01 BMatC= 3.10D-04 BMatP= 2.67D-03
 IDIUse=3 WtCom= 9.97D-01 WtEn= 3.45D-03
 Coeff-Com:  0.571D-02-0.386D-01 0.442D-01 0.263D+00 0.726D+00
 Coeff-En:   0.000D+00 0.000D+00 0.000D+00 0.000D+00 0.100D+01
 Coeff:      0.569D-02-0.384D-01 0.440D-01 0.262D+00 0.727D+00
 Gap=     0.206 Goal=   None    Shift=    0.000
 RMSDP=6.09D-05 MaxDP=4.59D-03 DE=-3.63D-03 OVMax= 1.38D-02

 Cycle   6  Pass 0  IDiag  1:
 RMSU=  5.07D-05    CP:  9.57D-01  1.25D+00  9.73D-01  9.67D-01  1.03D+00
 E= -2510.76367811720     Delta-E=       -0.000634387397 Rises=F Damp=F
 DIIS: error= 1.87D-04 at cycle   6 NSaved=   6.
 NSaved= 6 IEnMin= 6 EnMin= -2510.76367811720     IErMin= 6 ErrMin= 1.87D-04
 ErrMax= 1.87D-04  0.00D+00 EMaxC= 1.00D-01 BMatC= 8.34D-05 BMatP= 3.10D-04
 IDIUse=3 WtCom= 9.98D-01 WtEn= 1.87D-03
 Coeff-Com:  0.431D-02-0.187D-01-0.446D-01-0.732D-01 0.291D+00 0.841D+00
 Coeff-En:   0.000D+00 0.000D+00 0.000D+00 0.000D+00 0.000D+00 0.100D+01
 Coeff:      0.430D-02-0.187D-01-0.446D-01-0.730D-01 0.291D+00 0.841D+00
 Gap=     0.208 Goal=   None    Shift=    0.000
 RMSDP=4.62D-05 MaxDP=3.56D-03 DE=-6.34D-04 OVMax= 9.41D-03

 Cycle   7  Pass 0  IDiag  1:
 RMSU=  2.55D-05    CP:  9.57D-01  1.25D+00  9.87D-01  1.00D+00  1.28D+00
                    CP:  1.21D+00
 E= -2510.76395382071     Delta-E=       -0.000275703514 Rises=F Damp=F
 DIIS: error= 1.10D-04 at cycle   7 NSaved=   7.
 NSaved= 7 IEnMin= 7 EnMin= -2510.76395382071     IErMin= 7 ErrMin= 1.10D-04
 ErrMax= 1.10D-04  0.00D+00 EMaxC= 1.00D-01 BMatC= 1.57D-05 BMatP= 8.34D-05
 IDIUse=3 WtCom= 9.99D-01 WtEn= 1.10D-03
 Coeff-Com:  0.485D-03 0.212D-02-0.169D-01-0.751D-01-0.847D-01 0.211D+00
 Coeff-Com:  0.963D+00
 Coeff-En:   0.000D+00 0.000D+00 0.000D+00 0.000D+00 0.000D+00 0.000D+00
 Coeff-En:   0.100D+01
 Coeff:      0.484D-03 0.212D-02-0.169D-01-0.750D-01-0.846D-01 0.210D+00
 Coeff:      0.964D+00
 Gap=     0.208 Goal=   None    Shift=    0.000
 RMSDP=2.75D-05 MaxDP=2.32D-03 DE=-2.76D-04 OVMax= 6.65D-03

 Cycle   8  Pass 0  IDiag  1:
 RMSU=  1.33D-05    CP:  9.57D-01  1.24D+00  9.90D-01  1.02D+00  1.39D+00
                    CP:  1.56D+00  1.22D+00
 E= -2510.76402899942     Delta-E=       -0.000075178708 Rises=F Damp=F
 DIIS: error= 5.04D-05 at cycle   8 NSaved=   8.
 NSaved= 8 IEnMin= 8 EnMin= -2510.76402899942     IErMin= 8 ErrMin= 5.04D-05
 ErrMax= 5.04D-05  0.00D+00 EMaxC= 1.00D-01 BMatC= 5.32D-06 BMatP= 1.57D-05
 IDIUse=1 WtCom= 1.00D+00 WtEn= 0.00D+00
 Coeff-Com: -0.603D-03 0.523D-02 0.375D-02-0.196D-01-0.108D+00-0.968D-01
 Coeff-Com:  0.458D+00 0.758D+00
 Coeff:     -0.603D-03 0.523D-02 0.375D-02-0.196D-01-0.108D+00-0.968D-01
 Coeff:      0.458D+00 0.758D+00
 Gap=     0.209 Goal=   None    Shift=    0.000
 RMSDP=1.33D-05 MaxDP=1.10D-03 DE=-7.52D-05 OVMax= 2.89D-03

 Cycle   9  Pass 0  IDiag  1:
 RMSU=  6.08D-06    CP:  9.57D-01  1.24D+00  9.91D-01  1.03D+00  1.44D+00
                    CP:  1.67D+00  1.55D+00  1.12D+00
 E= -2510.76404721373     Delta-E=       -0.000018214308 Rises=F Damp=F
 DIIS: error= 3.02D-05 at cycle   9 NSaved=   9.
 NSaved= 9 IEnMin= 9 EnMin= -2510.76404721373     IErMin= 9 ErrMin= 3.02D-05
 ErrMax= 3.02D-05  0.00D+00 EMaxC= 1.00D-01 BMatC= 9.51D-07 BMatP= 5.32D-06
 IDIUse=1 WtCom= 1.00D+00 WtEn= 0.00D+00
 Coeff-Com: -0.124D-03 0.404D-03 0.422D-02 0.990D-02-0.102D-01-0.704D-01
 Coeff-Com: -0.117D+00 0.228D+00 0.955D+00
 Coeff:     -0.124D-03 0.404D-03 0.422D-02 0.990D-02-0.102D-01-0.704D-01
 Coeff:     -0.117D+00 0.228D+00 0.955D+00
 Gap=     0.209 Goal=   None    Shift=    0.000
 RMSDP=8.26D-06 MaxDP=5.99D-04 DE=-1.82D-05 OVMax= 2.00D-03

 Initial convergence to 1.0D-05 achieved.  Increase integral accuracy.
 Cycle  10  Pass 1  IDiag  1:
 E= -2510.76402821020     Delta-E=        0.000019003525 Rises=F Damp=F
 DIIS: error= 1.50D-04 at cycle   1 NSaved=   1.
 NSaved= 1 IEnMin= 1 EnMin= -2510.76402821020     IErMin= 1 ErrMin= 1.50D-04
 ErrMax= 1.50D-04  0.00D+00 EMaxC= 1.00D-01 BMatC= 1.32D-05 BMatP= 1.32D-05
 IDIUse=3 WtCom= 9.98D-01 WtEn= 1.50D-03
 Coeff-Com:  0.100D+01
 Coeff-En:   0.100D+01
 Coeff:      0.100D+01
 Gap=     0.209 Goal=   None    Shift=    0.000
 RMSDP=8.26D-06 MaxDP=5.99D-04 DE= 1.90D-05 OVMax= 9.05D-04

 Cycle  11  Pass 1  IDiag  1:
 RMSU=  1.18D-04    CP:  1.00D+00
 E= -2510.76404156543     Delta-E=       -0.000013355226 Rises=F Damp=F
 DIIS: error= 1.17D-05 at cycle   2 NSaved=   2.
 NSaved= 2 IEnMin= 2 EnMin= -2510.76404156543     IErMin= 2 ErrMin= 1.17D-05
 ErrMax= 1.17D-05  0.00D+00 EMaxC= 1.00D-01 BMatC= 2.09D-07 BMatP= 1.32D-05
 IDIUse=1 WtCom= 1.00D+00 WtEn= 0.00D+00
 Coeff-Com: -0.207D-01 0.102D+01
 Coeff:     -0.207D-01 0.102D+01
 Gap=     0.209 Goal=   None    Shift=    0.000
 RMSDP=7.07D-06 MaxDP=2.05D-04 DE=-1.34D-05 OVMax= 7.37D-04

 Cycle  12  Pass 1  IDiag  1:
 RMSU=  3.17D-06    CP:  1.00D+00  1.05D+00
 E= -2510.76404221353     Delta-E=       -0.000000648099 Rises=F Damp=F
 DIIS: error= 9.96D-06 at cycle   3 NSaved=   3.
 NSaved= 3 IEnMin= 3 EnMin= -2510.76404221353     IErMin= 3 ErrMin= 9.96D-06
 ErrMax= 9.96D-06  0.00D+00 EMaxC= 1.00D-01 BMatC= 1.89D-07 BMatP= 2.09D-07
 IDIUse=1 WtCom= 1.00D+00 WtEn= 0.00D+00
 Coeff-Com: -0.232D-01 0.502D+00 0.521D+00
 Coeff:     -0.232D-01 0.502D+00 0.521D+00
 Gap=     0.209 Goal=   None    Shift=    0.000
 RMSDP=1.17D-06 MaxDP=7.57D-05 DE=-6.48D-07 OVMax= 2.52D-04

 Cycle  13  Pass 1  IDiag  1:
 RMSU=  1.13D-06    CP:  1.00D+00  1.06D+00  1.04D+00
 E= -2510.76404252870     Delta-E=       -0.000000315173 Rises=F Damp=F
 DIIS: error= 4.57D-06 at cycle   4 NSaved=   4.
 NSaved= 4 IEnMin= 4 EnMin= -2510.76404252870     IErMin= 4 ErrMin= 4.57D-06
 ErrMax= 4.57D-06  0.00D+00 EMaxC= 1.00D-01 BMatC= 2.63D-08 BMatP= 1.89D-07
 IDIUse=1 WtCom= 1.00D+00 WtEn= 0.00D+00
 Coeff-Com: -0.842D-03-0.653D-01 0.218D-01 0.104D+01
 Coeff:     -0.842D-03-0.653D-01 0.218D-01 0.104D+01
 Gap=     0.209 Goal=   None    Shift=    0.000
 RMSDP=1.42D-06 MaxDP=5.49D-05 DE=-3.15D-07 OVMax= 4.83D-04

 Cycle  14  Pass 1  IDiag  1:
 RMSU=  8.07D-07    CP:  1.00D+00  1.06D+00  1.35D+00  1.55D+00
 E= -2510.76404273555     Delta-E=       -0.000000206850 Rises=F Damp=F
 DIIS: error= 3.13D-06 at cycle   5 NSaved=   5.
 NSaved= 5 IEnMin= 5 EnMin= -2510.76404273555     IErMin= 5 ErrMin= 3.13D-06
 ErrMax= 3.13D-06  0.00D+00 EMaxC= 1.00D-01 BMatC= 1.71D-08 BMatP= 2.63D-08
 IDIUse=1 WtCom= 1.00D+00 WtEn= 0.00D+00
 Coeff-Com:  0.158D-01-0.370D+00-0.419D+00 0.493D+00 0.128D+01
 Coeff:      0.158D-01-0.370D+00-0.419D+00 0.493D+00 0.128D+01
 Gap=     0.209 Goal=   None    Shift=    0.000
 RMSDP=2.14D-06 MaxDP=8.31D-05 DE=-2.07D-07 OVMax= 7.51D-04

 Cycle  15  Pass 1  IDiag  1:
 RMSU=  5.61D-07    CP:  1.00D+00  1.06D+00  1.79D+00  2.66D+00  2.12D+00
 E= -2510.76404292924     Delta-E=       -0.000000193693 Rises=F Damp=F
 DIIS: error= 1.47D-06 at cycle   6 NSaved=   6.
 NSaved= 6 IEnMin= 6 EnMin= -2510.76404292924     IErMin= 6 ErrMin= 1.47D-06
 ErrMax= 1.47D-06  0.00D+00 EMaxC= 1.00D-01 BMatC= 4.72D-09 BMatP= 1.71D-08
 IDIUse=1 WtCom= 1.00D+00 WtEn= 0.00D+00
 Coeff-Com:  0.767D-02-0.154D+00-0.223D+00-0.757D-01 0.573D+00 0.872D+00
 Coeff:      0.767D-02-0.154D+00-0.223D+00-0.757D-01 0.573D+00 0.872D+00
 Gap=     0.209 Goal=   None    Shift=    0.000
 RMSDP=1.05D-06 MaxDP=4.27D-05 DE=-1.94D-07 OVMax= 3.60D-04

 Cycle  16  Pass 1  IDiag  1:
 RMSU=  2.87D-07    CP:  1.00D+00  1.06D+00  1.97D+00  3.00D+00  2.83D+00
                    CP:  1.29D+00
 E= -2510.76404298509     Delta-E=       -0.000000055842 Rises=F Damp=F
 DIIS: error= 6.04D-07 at cycle   7 NSaved=   7.
 NSaved= 7 IEnMin= 7 EnMin= -2510.76404298509     IErMin= 7 ErrMin= 6.04D-07
 ErrMax= 6.04D-07  0.00D+00 EMaxC= 1.00D-01 BMatC= 8.68D-10 BMatP= 4.72D-09
 IDIUse=1 WtCom= 1.00D+00 WtEn= 0.00D+00
 Coeff-Com: -0.135D-02 0.434D-01 0.192D-01-0.154D+00-0.119D+00 0.356D+00
 Coeff-Com:  0.855D+00
 Coeff:     -0.135D-02 0.434D-01 0.192D-01-0.154D+00-0.119D+00 0.356D+00
 Coeff:      0.855D+00
 Gap=     0.209 Goal=   None    Shift=    0.000
 RMSDP=3.53D-07 MaxDP=2.20D-05 DE=-5.58D-08 OVMax= 1.26D-04

 Cycle  17  Pass 1  IDiag  1:
 RMSU=  1.61D-07    CP:  1.00D+00  1.06D+00  2.02D+00  3.00D+00  3.00D+00
                    CP:  1.53D+00  1.48D+00
 E= -2510.76404299001     Delta-E=       -0.000000004922 Rises=F Damp=F
 DIIS: error= 2.75D-07 at cycle   8 NSaved=   8.
 NSaved= 8 IEnMin= 8 EnMin= -2510.76404299001     IErMin= 8 ErrMin= 2.75D-07
 ErrMax= 2.75D-07  0.00D+00 EMaxC= 1.00D-01 BMatC= 1.99D-10 BMatP= 8.68D-10
 IDIUse=1 WtCom= 1.00D+00 WtEn= 0.00D+00
 Coeff-Com: -0.170D-02 0.402D-01 0.399D-01-0.444D-01-0.139D+00-0.688D-02
 Coeff-Com:  0.345D+00 0.767D+00
 Coeff:     -0.170D-02 0.402D-01 0.399D-01-0.444D-01-0.139D+00-0.688D-02
 Coeff:      0.345D+00 0.767D+00
 Gap=     0.209 Goal=   None    Shift=    0.000
 RMSDP=1.07D-07 MaxDP=4.76D-06 DE=-4.92D-09 OVMax= 3.45D-05

 Cycle  18  Pass 1  IDiag  1:
 RMSU=  5.87D-08    CP:  1.00D+00  1.06D+00  2.04D+00  3.00D+00  3.00D+00
                    CP:  1.58D+00  1.69D+00  1.29D+00
 E= -2510.76404298378     Delta-E=        0.000000006225 Rises=F Damp=F
 DIIS: error= 1.78D-07 at cycle   9 NSaved=   9.
 NSaved= 9 IEnMin= 8 EnMin= -2510.76404299001     IErMin= 9 ErrMin= 1.78D-07
 ErrMax= 1.78D-07  0.00D+00 EMaxC= 1.00D-01 BMatC= 3.07D-11 BMatP= 1.99D-10
 IDIUse=1 WtCom= 1.00D+00 WtEn= 0.00D+00
 Coeff-Com:  0.358D-04-0.388D-02 0.677D-03 0.373D-01 0.604D-02-0.103D+00
 Coeff-Com: -0.159D+00 0.829D-01 0.114D+01
 Coeff:      0.358D-04-0.388D-02 0.677D-03 0.373D-01 0.604D-02-0.103D+00
 Coeff:     -0.159D+00 0.829D-01 0.114D+01
 Gap=     0.209 Goal=   None    Shift=    0.000
 RMSDP=5.40D-08 MaxDP=2.43D-06 DE= 6.22D-09 OVMax= 1.48D-05

 Cycle  19  Pass 1  IDiag  1:
 RMSU=  3.36D-08    CP:  1.00D+00  1.06D+00  2.04D+00  3.00D+00  3.00D+00
                    CP:  1.60D+00  1.76D+00  1.43D+00  1.31D+00
 E= -2510.76404298424     Delta-E=       -0.000000000457 Rises=F Damp=F
 DIIS: error= 7.56D-08 at cycle  10 NSaved=  10.
 NSaved=10 IEnMin= 8 EnMin= -2510.76404299001     IErMin=10 ErrMin= 7.56D-08
 ErrMax= 7.56D-08  0.00D+00 EMaxC= 1.00D-01 BMatC= 8.99D-12 BMatP= 3.07D-11
 IDIUse=1 WtCom= 1.00D+00 WtEn= 0.00D+00
 Coeff-Com:  0.339D-03-0.905D-02-0.832D-02 0.228D-01 0.287D-01-0.345D-01
 Coeff-Com: -0.110D+00-0.139D+00 0.411D+00 0.838D+00
 Coeff:      0.339D-03-0.905D-02-0.832D-02 0.228D-01 0.287D-01-0.345D-01
 Coeff:     -0.110D+00-0.139D+00 0.411D+00 0.838D+00
 Gap=     0.209 Goal=   None    Shift=    0.000
 RMSDP=1.96D-08 MaxDP=1.16D-06 DE=-4.57D-10 OVMax= 3.90D-06

 Cycle  20  Pass 1  IDiag  1:
 RMSU=  1.07D-08    CP:  1.00D+00  1.06D+00  2.04D+00  3.00D+00  3.00D+00
                    CP:  1.60D+00  1.79D+00  1.45D+00  1.45D+00  1.36D+00
 E= -2510.76404298436     Delta-E=       -0.000000000116 Rises=F Damp=F
 DIIS: error= 3.67D-08 at cycle  11 NSaved=  11.
 NSaved=11 IEnMin= 8 EnMin= -2510.76404299001     IErMin=11 ErrMin= 3.67D-08
 ErrMax= 3.67D-08  0.00D+00 EMaxC= 1.00D-01 BMatC= 1.70D-12 BMatP= 8.99D-12
 IDIUse=1 WtCom= 1.00D+00 WtEn= 0.00D+00
 Coeff-Com:  0.105D-03-0.213D-02-0.329D-02-0.539D-03 0.838D-02 0.111D-01
 Coeff-Com: -0.122D-03-0.773D-01-0.111D+00 0.253D+00 0.922D+00
 Coeff:      0.105D-03-0.213D-02-0.329D-02-0.539D-03 0.838D-02 0.111D-01
 Coeff:     -0.122D-03-0.773D-01-0.111D+00 0.253D+00 0.922D+00
 Gap=     0.209 Goal=   None    Shift=    0.000
 RMSDP=1.03D-08 MaxDP=7.62D-07 DE=-1.16D-10 OVMax= 2.20D-06

 Cycle  21  Pass 1  IDiag  1:
 RMSU=  4.92D-09    CP:  1.00D+00  1.06D+00  2.04D+00  3.00D+00  3.00D+00
                    CP:  1.61D+00  1.79D+00  1.47D+00  1.51D+00  1.55D+00
                    CP:  1.31D+00
 E= -2510.76404298406     Delta-E=        0.000000000296 Rises=F Damp=F
 DIIS: error= 1.40D-08 at cycle  12 NSaved=  12.
 NSaved=12 IEnMin= 8 EnMin= -2510.76404299001     IErMin=12 ErrMin= 1.40D-08
 ErrMax= 1.40D-08  0.00D+00 EMaxC= 1.00D-01 BMatC= 3.27D-13 BMatP= 1.70D-12
 IDIUse=1 WtCom= 1.00D+00 WtEn= 0.00D+00
 Coeff-Com: -0.407D-04 0.131D-02 0.623D-03-0.516D-02-0.348D-02 0.110D-01
 Coeff-Com:  0.240D-01 0.263D-02-0.114D+00-0.110D+00 0.307D+00 0.886D+00
 Coeff:     -0.407D-04 0.131D-02 0.623D-03-0.516D-02-0.348D-02 0.110D-01
 Coeff:      0.240D-01 0.263D-02-0.114D+00-0.110D+00 0.307D+00 0.886D+00
 Gap=     0.209 Goal=   None    Shift=    0.000
 RMSDP=4.26D-09 MaxDP=2.95D-07 DE= 2.96D-10 OVMax= 8.57D-07

 SCF Done:  E(RLC-wPBE) =  -2510.76404298     A.U. after   21 cycles
            NFock= 21  Conv=0.43D-08     -V/T= 2.0081
 KE= 2.490647287295D+03 PE=-1.503140154941D+04 EE= 5.463517900519D+03
 Leave Link  502 at Thu Dec  6 21:48:40 2018, MaxMem=   536870912 cpu:      6921.9
 (Enter /pbs_home/pkowalski/g09d01/g09/l601.exe)
 Copying SCF densities to generalized density rwf, IOpCl= 0 IROHF=0.

 **********************************************************************

            Population analysis using the SCF density.

 **********************************************************************

 Orbital symmetries:
       Occupied  (A) (A) (A) (A) (A) (A) (A) (A) (A) (A) (A) (A)
                 (A) (A) (A) (A) (A) (A) (A) (A) (A) (A) (A) (A)
                 (A) (A) (A) (A) (A) (A) (A) (A) (A) (A) (A) (A)
                 (A) (A) (A) (A) (A) (A) (A) (A) (A) (A) (A) (A)
                 (A) (A) (A) (A) (A) (A) (A) (A) (A) (A) (A) (A)
                 (A) (A) (A) (A) (A) (A) (A) (A) (A) (A) (A) (A)
                 (A) (A) (A) (A) (A) (A) (A) (A) (A) (A) (A) (A)
                 (A) (A) (A) (A) (A) (A) (A) (A) (A) (A) (A) (A)
                 (A) (A) (A) (A) (A) (A) (A) (A) (A) (A) (A) (A)
                 (A) (A) (A) (A) (A) (A) (A) (A) (A) (A) (A) (A)
                 (A) (A) (A) (A) (A) (A) (A) (A) (A) (A) (A) (A)
                 (A) (A) (A) (A) (A) (A) (A) (A) (A)
       Virtual   (A) (A) (A) (A) (A) (A) (A) (A) (A) (A) (A) (A)
                 (A) (A) (A) (A) (A) (A) (A) (A) (A) (A) (A) (A)
                 (A) (A) (A) (A) (A) (A) (A) (A) (A) (A) (A) (A)
                 (A) (A) (A) (A) (A) (A) (A) (A) (A) (A) (A) (A)
                 (A) (A) (A) (A) (A) (A) (A) (A) (A) (A) (A) (A)
                 (A) (A) (A) (A) (A) (A) (A) (A) (A) (A) (A) (A)
                 (A) (A) (A) (A) (A) (A) (A) (A) (A) (A) (A) (A)
                 (A) (A) (A) (A) (A) (A) (A) (A) (A) (A) (A) (A)
                 (A) (A) (A) (A) (A) (A) (A) (A) (A) (A) (A) (A)
                 (A) (A) (A) (A) (A) (A) (A) (A) (A) (A) (A) (A)
                 (A) (A) (A) (A) (A) (A) (A) (A) (A) (A) (A) (A)
                 (A) (A) (A) (A) (A) (A) (A) (A) (A) (A) (A) (A)
                 (A) (A) (A) (A) (A) (A) (A) (A) (A) (A) (A) (A)
                 (A) (A) (A) (A) (A) (A) (A) (A) (A) (A) (A) (A)
                 (A) (A) (A) (A) (A) (A) (A) (A) (A) (A) (A) (A)
                 (A) (A) (A) (A) (A) (A) (A) (A) (A) (A) (A) (A)
                 (A) (A) (A) (A) (A) (A) (A) (A) (A) (A) (A) (A)
                 (A) (A) (A) (A) (A) (A) (A) (A) (A) (A) (A) (A)
                 (A) (A) (A) (A) (A) (A) (A) (A) (A) (A) (A) (A)
                 (A) (A) (A) (A) (A) (A) (A) (A) (A) (A) (A) (A)
                 (A) (A) (A) (A) (A) (A) (A) (A) (A) (A) (A) (A)
                 (A) (A) (A) (A) (A) (A) (A) (A) (A) (A) (A) (A)
                 (A) (A) (A) (A) (A) (A) (A) (A) (A) (A) (A) (A)
                 (A) (A) (A) (A) (A) (A) (A) (A) (A) (A) (A) (A)
                 (A) (A) (A) (A) (A) (A) (A) (A) (A) (A) (A) (A)
                 (A) (A) (A) (A) (A) (A) (A) (A) (A) (A) (A) (A)
                 (A) (A) (A) (A) (A) (A) (A) (A) (A) (A) (A) (A)
                 (A) (A) (A) (A) (A) (A) (A) (A) (A) (A) (A) (A)
                 (A) (A) (A) (A) (A) (A) (A) (A) (A) (A) (A) (A)
                 (A) (A) (A) (A) (A) (A) (A) (A) (A) (A) (A) (A)
                 (A) (A) (A) (A) (A) (A) (A) (A) (A) (A) (A) (A)
                 (A) (A) (A) (A) (A) (A) (A) (A) (A) (A) (A) (A)
                 (A) (A) (A) (A) (A) (A) (A) (A) (A) (A) (A) (A)
                 (A) (A) (A) (A) (A) (A) (A) (A) (A) (A) (A) (A)
                 (A) (A) (A) (A) (A) (A) (A) (A) (A) (A) (A) (A)
                 (A) (A) (A) (A) (A) (A) (A) (A) (A) (A) (A) (A)
                 (A) (A) (A) (A) (A) (A) (A) (A) (A) (A) (A) (A)
                 (A) (A) (A) (A) (A) (A) (A) (A) (A) (A) (A) (A)
                 (A) (A) (A) (A) (A) (A) (A) (A) (A) (A) (A) (A)
                 (A) (A) (A) (A) (A) (A) (A) (A) (A) (A) (A) (A)
                 (A) (A) (A) (A) (A) (A) (A) (A) (A) (A) (A) (A)
                 (A) (A) (A)
 The electronic state is 1-A.
 Alpha  occ. eigenvalues --  -88.32074 -88.30633 -24.51882 -24.51540 -24.51269
 Alpha  occ. eigenvalues --  -24.50819 -24.49937 -24.49797 -10.32265 -10.31200
 Alpha  occ. eigenvalues --  -10.30100 -10.20544 -10.19633 -10.18889 -10.18027
 Alpha  occ. eigenvalues --  -10.17983 -10.16936 -10.16730 -10.16157 -10.15682
 Alpha  occ. eigenvalues --  -10.15482 -10.14756 -10.14621 -10.14442 -10.14183
 Alpha  occ. eigenvalues --  -10.14149 -10.13789 -10.13772 -10.13536 -10.13515
 Alpha  occ. eigenvalues --  -10.13481 -10.13357 -10.13226 -10.13216 -10.12968
 Alpha  occ. eigenvalues --  -10.12625 -10.12257  -7.95651  -7.94228  -5.97678
 Alpha  occ. eigenvalues --   -5.97175  -5.96751  -5.96243  -5.95756  -5.95328
 Alpha  occ. eigenvalues --   -1.38762  -1.36469  -1.34949  -1.31908  -1.30800
 Alpha  occ. eigenvalues --   -1.29592  -1.05725  -1.03951  -1.02741  -1.01200
 Alpha  occ. eigenvalues --   -1.00557  -0.95352  -0.94452  -0.93927  -0.91546
 Alpha  occ. eigenvalues --   -0.90612  -0.89973  -0.89806  -0.89196  -0.87100
 Alpha  occ. eigenvalues --   -0.86294  -0.84313  -0.82859  -0.78804  -0.77629
 Alpha  occ. eigenvalues --   -0.77114  -0.76371  -0.75317  -0.74750  -0.74384
 Alpha  occ. eigenvalues --   -0.73596  -0.72524  -0.71317  -0.70570  -0.70130
 Alpha  occ. eigenvalues --   -0.68604  -0.67750  -0.67154  -0.66692  -0.66084
 Alpha  occ. eigenvalues --   -0.65739  -0.65464  -0.64379  -0.62220  -0.60506
 Alpha  occ. eigenvalues --   -0.60333  -0.59684  -0.59453  -0.59242  -0.59165
 Alpha  occ. eigenvalues --   -0.58393  -0.57766  -0.57448  -0.57136  -0.56723
 Alpha  occ. eigenvalues --   -0.56553  -0.56240  -0.55933  -0.55591  -0.55414
 Alpha  occ. eigenvalues --   -0.55248  -0.54993  -0.54674  -0.53944  -0.53510
 Alpha  occ. eigenvalues --   -0.53216  -0.52761  -0.52437  -0.52239  -0.52019
 Alpha  occ. eigenvalues --   -0.51229  -0.50903  -0.50413  -0.50025  -0.49827
 Alpha  occ. eigenvalues --   -0.49121  -0.48715  -0.48009  -0.47508  -0.47426
 Alpha  occ. eigenvalues --   -0.46795  -0.46469  -0.46266  -0.46121  -0.45768
 Alpha  occ. eigenvalues --   -0.45397  -0.44455  -0.42921  -0.39859  -0.38624
 Alpha  occ. eigenvalues --   -0.38101  -0.37319  -0.36760  -0.33912  -0.32558
 Alpha  occ. eigenvalues --   -0.27783
 Alpha virt. eigenvalues --   -0.06923   0.00980   0.01728   0.04818   0.06127
 Alpha virt. eigenvalues --    0.06830   0.08634   0.09276   0.10176   0.13271
 Alpha virt. eigenvalues --    0.13821   0.14434   0.15052   0.15994   0.16159
 Alpha virt. eigenvalues --    0.16871   0.17489   0.17638   0.18558   0.18741
 Alpha virt. eigenvalues --    0.19299   0.19651   0.19937   0.20508   0.20662
 Alpha virt. eigenvalues --    0.21533   0.21727   0.21956   0.22625   0.23155
 Alpha virt. eigenvalues --    0.23382   0.23756   0.24269   0.24503   0.25320
 Alpha virt. eigenvalues --    0.25770   0.25899   0.26441   0.26597   0.27828
 Alpha virt. eigenvalues --    0.28439   0.29137   0.30118   0.30665   0.31673
 Alpha virt. eigenvalues --    0.32353   0.32737   0.33054   0.33844   0.34359
 Alpha virt. eigenvalues --    0.34577   0.35927   0.36353   0.37143   0.37270
 Alpha virt. eigenvalues --    0.38075   0.38895   0.39032   0.39241   0.39704
 Alpha virt. eigenvalues --    0.39892   0.40289   0.40584   0.41969   0.42014
 Alpha virt. eigenvalues --    0.42417   0.42504   0.43892   0.44435   0.45611
 Alpha virt. eigenvalues --    0.46103   0.47063   0.47478   0.47942   0.49500
 Alpha virt. eigenvalues --    0.49938   0.50621   0.50777   0.51185   0.51256
 Alpha virt. eigenvalues --    0.51637   0.52510   0.52850   0.53369   0.54051
 Alpha virt. eigenvalues --    0.54520   0.55128   0.55343   0.55922   0.56472
 Alpha virt. eigenvalues --    0.56577   0.56980   0.57409   0.57682   0.58548
 Alpha virt. eigenvalues --    0.59019   0.59265   0.59847   0.59985   0.60407
 Alpha virt. eigenvalues --    0.60715   0.60885   0.61188   0.61380   0.61717
 Alpha virt. eigenvalues --    0.62251   0.63036   0.63420   0.63813   0.64393
 Alpha virt. eigenvalues --    0.64778   0.65338   0.65475   0.65578   0.66334
 Alpha virt. eigenvalues --    0.66948   0.67391   0.67917   0.68630   0.69124
 Alpha virt. eigenvalues --    0.70002   0.70294   0.70688   0.71019   0.71111
 Alpha virt. eigenvalues --    0.71522   0.72307   0.72842   0.73407   0.73704
 Alpha virt. eigenvalues --    0.74322   0.74413   0.74981   0.75183   0.75307
 Alpha virt. eigenvalues --    0.75480   0.75719   0.75806   0.76404   0.76793
 Alpha virt. eigenvalues --    0.77301   0.77577   0.77651   0.78010   0.78322
 Alpha virt. eigenvalues --    0.78730   0.79116   0.79550   0.79856   0.80120
 Alpha virt. eigenvalues --    0.80521   0.80625   0.80957   0.81132   0.81279
 Alpha virt. eigenvalues --    0.81630   0.81932   0.82135   0.82734   0.82918
 Alpha virt. eigenvalues --    0.83034   0.83435   0.83873   0.83924   0.84691
 Alpha virt. eigenvalues --    0.85492   0.86489   0.87000   0.87289   0.87731
 Alpha virt. eigenvalues --    0.87941   0.88739   0.89005   0.89846   0.90216
 Alpha virt. eigenvalues --    0.90648   0.91006   0.91396   0.92367   0.93105
 Alpha virt. eigenvalues --    0.93817   0.94669   0.95281   0.95646   0.95780
 Alpha virt. eigenvalues --    0.96968   0.97582   0.97916   0.98631   1.01331
 Alpha virt. eigenvalues --    1.01506   1.02632   1.03106   1.03540   1.05313
 Alpha virt. eigenvalues --    1.05498   1.06305   1.07211   1.09030   1.09651
 Alpha virt. eigenvalues --    1.10354   1.11940   1.13027   1.13683   1.14750
 Alpha virt. eigenvalues --    1.16052   1.16686   1.16820   1.18174   1.19080
 Alpha virt. eigenvalues --    1.19858   1.20231   1.21745   1.22755   1.23571
 Alpha virt. eigenvalues --    1.25203   1.26668   1.27237   1.28266   1.28832
 Alpha virt. eigenvalues --    1.29079   1.30451   1.31933   1.32659   1.33406
 Alpha virt. eigenvalues --    1.33889   1.34340   1.34767   1.34953   1.35340
 Alpha virt. eigenvalues --    1.35658   1.36543   1.36727   1.37729   1.38052
 Alpha virt. eigenvalues --    1.38721   1.39371   1.39676   1.39901   1.40061
 Alpha virt. eigenvalues --    1.40672   1.41064   1.41268   1.41431   1.41968
 Alpha virt. eigenvalues --    1.42859   1.43103   1.44524   1.44776   1.46924
 Alpha virt. eigenvalues --    1.47177   1.48557   1.49046   1.50249   1.50538
 Alpha virt. eigenvalues --    1.51172   1.51807   1.52471   1.53516   1.54659
 Alpha virt. eigenvalues --    1.57130   1.57637   1.58619   1.59412   1.60349
 Alpha virt. eigenvalues --    1.60822   1.61276   1.62175   1.62303   1.62793
 Alpha virt. eigenvalues --    1.64220   1.64497   1.64814   1.65467   1.67617
 Alpha virt. eigenvalues --    1.68427   1.69620   1.73761   1.74454   1.76145
 Alpha virt. eigenvalues --    1.77389   1.77460   1.78350   1.78394   1.78943
 Alpha virt. eigenvalues --    1.79914   1.80800   1.81848   1.82248   1.83162
 Alpha virt. eigenvalues --    1.83369   1.83461   1.84406   1.84766   1.85371
 Alpha virt. eigenvalues --    1.85866   1.86093   1.86622   1.86929   1.86985
 Alpha virt. eigenvalues --    1.87096   1.87390   1.87685   1.87883   1.87923
 Alpha virt. eigenvalues --    1.88208   1.88421   1.88725   1.89241   1.89631
 Alpha virt. eigenvalues --    1.90355   1.90572   1.90683   1.91163   1.91548
 Alpha virt. eigenvalues --    1.92227   1.92785   1.93399   1.93704   1.94558
 Alpha virt. eigenvalues --    1.95034   1.96658   1.96923   1.97326   1.97655
 Alpha virt. eigenvalues --    1.98518   1.99052   2.00137   2.00924   2.01002
 Alpha virt. eigenvalues --    2.01737   2.02370   2.02724   2.03270   2.04707
 Alpha virt. eigenvalues --    2.04919   2.05186   2.05561   2.06418   2.07795
 Alpha virt. eigenvalues --    2.08388   2.08890   2.09206   2.09689   2.09846
 Alpha virt. eigenvalues --    2.10072   2.10582   2.10873   2.11423   2.11642
 Alpha virt. eigenvalues --    2.11991   2.14254   2.14478   2.15096   2.17036
 Alpha virt. eigenvalues --    2.18879   2.19600   2.19959   2.20867   2.21344
 Alpha virt. eigenvalues --    2.21853   2.22453   2.24187   2.24313   2.24701
 Alpha virt. eigenvalues --    2.25131   2.25440   2.25979   2.26150   2.26447
 Alpha virt. eigenvalues --    2.27168   2.27802   2.28856   2.29934   2.30289
 Alpha virt. eigenvalues --    2.32482   2.33064   2.33734   2.35020   2.35424
 Alpha virt. eigenvalues --    2.37193   2.37495   2.38618   2.40080   2.40239
 Alpha virt. eigenvalues --    2.40352   2.40689   2.41361   2.42692   2.43640
 Alpha virt. eigenvalues --    2.43823   2.44650   2.44995   2.45587   2.45963
 Alpha virt. eigenvalues --    2.46694   2.48600   2.49160   2.50230   2.50359
 Alpha virt. eigenvalues --    2.51642   2.53085   2.54106   2.55552   2.56145
 Alpha virt. eigenvalues --    2.57517   2.58869   2.61767   2.62638   2.63313
 Alpha virt. eigenvalues --    2.64616   2.66428   2.67316   2.67780   2.68099
 Alpha virt. eigenvalues --    2.68394   2.69261   2.69469   2.70637   2.72074
 Alpha virt. eigenvalues --    2.72349   2.72849   2.73310   2.74579   2.75031
 Alpha virt. eigenvalues --    2.76142   2.78238   2.80332   2.82660   2.84866
 Alpha virt. eigenvalues --    2.86005   2.86266   2.86598   2.86860   2.87770
 Alpha virt. eigenvalues --    2.90036   2.90823   2.93406   2.93788   2.96758
 Alpha virt. eigenvalues --    2.97468   2.98085   2.99768   3.00372   3.01075
 Alpha virt. eigenvalues --    3.01708   3.02466   3.04288   3.07427   3.08691
 Alpha virt. eigenvalues --    3.08884   3.12646   3.14642   3.15415   3.15602
 Alpha virt. eigenvalues --    3.15951   3.16056   3.16608   3.16813   3.17151
 Alpha virt. eigenvalues --    3.17408   3.18735   3.19029   3.20634   3.21519
 Alpha virt. eigenvalues --    3.22555   3.22923   3.23592   3.24637   3.25333
 Alpha virt. eigenvalues --    3.26508   3.27495   3.28763   3.29856   3.30631
 Alpha virt. eigenvalues --    3.33102   3.37185   3.39477   3.40669   3.41494
 Alpha virt. eigenvalues --    3.43867   3.44916   3.46115   3.48572   3.55255
 Alpha virt. eigenvalues --    3.60826   3.62208   3.73173   3.73653   3.75870
 Alpha virt. eigenvalues --    3.79826   3.81089   3.92694   3.95195   3.97010
          Condensed to atoms (all electrons):
 Mulliken charges:
               1
     1  S    0.135250
     2  S    0.110679
     3  F   -0.167494
     4  F   -0.181993
     5  F   -0.174142
     6  F   -0.175498
     7  F   -0.179941
     8  F   -0.185161
     9  C   -0.068317
    10  C   -0.013850
    11  C   -0.015376
    12  C   -0.011326
    13  C   -0.040472
    14  C    0.073934
    15  C   -0.071000
    16  C   -0.014280
    17  C   -0.017054
    18  C   -0.012861
    19  C   -0.041521
    20  C    0.085472
    21  C   -0.059484
    22  C   -0.033256
    23  C   -0.069483
    24  C    0.004330
    25  C   -0.061500
    26  C   -0.025081
    27  C    0.002086
    28  C   -0.168630
    29  C   -0.128977
    30  C    0.400382
    31  C    0.307362
    32  C    0.340199
    33  C   -0.108012
    34  C   -0.070284
    35  C   -0.031974
    36  C    0.001040
    37  C   -0.241908
    38  H    0.022690
    39  H    0.024308
    40  H    0.025525
    41  H    0.025352
    42  H    0.016476
    43  H    0.020772
    44  H    0.021744
    45  H    0.022976
    46  H    0.023337
    47  H    0.016749
    48  H    0.063817
    49  H    0.058588
    50  H    0.045892
    51  H    0.055334
    52  H    0.095997
    53  H    0.065326
    54  H    0.054360
    55  H    0.050867
    56  H    0.047926
    57  H    0.065346
    58  H    0.040944
    59  H    0.043817
 Sum of Mulliken charges =   0.00000
 Mulliken charges with hydrogens summed into heavy atoms:
               1
     1  S    0.135250
     2  S    0.110679
     3  F   -0.167494
     4  F   -0.181993
     5  F   -0.174142
     6  F   -0.175498
     7  F   -0.179941
     8  F   -0.185161
     9  C   -0.045627
    10  C    0.010457
    11  C    0.010149
    12  C    0.014026
    13  C   -0.023996
    14  C    0.073934
    15  C   -0.050228
    16  C    0.007463
    17  C    0.005923
    18  C    0.010476
    19  C   -0.024772
    20  C    0.085472
    21  C    0.108814
    22  C    0.118074
    23  C    0.101070
    24  C    0.117602
    25  C   -0.061500
    26  C    0.015864
    27  C    0.002086
    28  C   -0.168630
    29  C   -0.128977
    30  C    0.400382
    31  C    0.307362
    32  C    0.340199
    33  C   -0.108012
    34  C   -0.070284
    35  C    0.011842
    36  C    0.001040
    37  C   -0.241908
 Electronic spatial extent (au):  <R**2>=          21779.6613
 Charge=              0.0000 electrons
 Dipole moment (field-independent basis, Debye):
    X=             -1.2025    Y=             -4.6269    Z=             -0.0007  Tot=              4.7806
 Quadrupole moment (field-independent basis, Debye-Ang):
   XX=           -194.2539   YY=           -227.2198   ZZ=           -228.8570
   XY=              0.5400   XZ=             -6.0834   YZ=              3.4112
 Traceless Quadrupole moment (field-independent basis, Debye-Ang):
   XX=             22.5230   YY=            -10.4429   ZZ=            -12.0801
   XY=              0.5400   XZ=             -6.0834   YZ=              3.4112
 Octapole moment (field-independent basis, Debye-Ang**2):
  XXX=            -45.0399  YYY=             32.0386  ZZZ=              5.8075  XYY=             -4.7595
  XXY=             -4.4527  XXZ=             -8.6018  XZZ=             -1.7130  YZZ=             35.0322
  YYZ=             -9.1331  XYZ=             -9.8645
 Hexadecapole moment (field-independent basis, Debye-Ang**3):
 XXXX=         -18133.1920 YYYY=          -5919.5021 ZZZZ=          -2151.3214 XXXY=            112.3426
 XXXZ=           -514.8777 YYYX=            -14.1059 YYYZ=             32.7683 ZZZX=             18.2444
 ZZZY=            -17.2252 XXYY=          -4084.1532 XXZZ=          -4142.4430 YYZZ=          -1387.1531
 XXYZ=            117.1356 YYXZ=             12.5847 ZZXY=             -9.3299
 N-N= 4.566472318614D+03 E-N=-1.503140155284D+04  KE= 2.490647287295D+03
 No NMR shielding tensors so no spin-rotation constants.
 Leave Link  601 at Thu Dec  6 21:48:42 2018, MaxMem=   536870912 cpu:         7.3
 (Enter /pbs_home/pkowalski/g09d01/g09/l701.exe)
 Compute integral first derivatives.
 ... and contract with generalized density number  0.
 R6Disp: Adding Grimme-D3 dispersion energy 1st derivatives to the gradient.
 Leave Link  701 at Thu Dec  6 21:48:44 2018, MaxMem=   536870912 cpu:        12.7
 (Enter /pbs_home/pkowalski/g09d01/g09/l702.exe)
 L702 exits ... SP integral derivatives will be done elsewhere.
 Leave Link  702 at Thu Dec  6 21:48:46 2018, MaxMem=   536870912 cpu:         0.3
 (Enter /pbs_home/pkowalski/g09d01/g09/l703.exe)
 Compute integral first derivatives, UseDBF=F ICtDFT=           0.
 Integral derivatives from FoFJK, PRISM(SPDF).
 Calling FoFJK, ICntrl=      2127 FMM=F ISym2X=0 I1Cent= 0 IOpClX= 0 NMat=1 NMatS=1 NMatT=0.
 FoFJK:  IHMeth= 1 ICntrl=    2127 DoSepK=T KAlg= 0 I1Cent=   0 FoldK=F
 IRaf=         1 NMat=   1 IRICut=       1 DoRegI=T DoRafI=F ISym2E= 0.
 FoFCou: FMM=F IPFlag=           0 FMFlag=      100000 FMFlg1=         800
         NFxFlg=           0 DoJE=F BraDBF=F KetDBF=F FulRan=T
         wScrn=  0.000000 ICntrl=    2527 IOpCl=  0 I1Cent=           0 NGrid=           0
         NMat0=    1 NMatS0=      1 NMatT0=    0 NMatD0=    1 NMtDS0=    0 NMtDT0=    0
 Symmetry not used in FoFCou.
 Leave Link  703 at Thu Dec  6 21:52:31 2018, MaxMem=   536870912 cpu:      1791.6
 (Enter /pbs_home/pkowalski/g09d01/g09/l716.exe)
 Dipole        =-4.73108949D-01-1.82037314D+00-2.78964711D-04
 ***** Axes restored to original set *****
 -------------------------------------------------------------------
 Center     Atomic                   Forces (Hartrees/Bohr)
 Number     Number              X              Y              Z
 -------------------------------------------------------------------
      1       16           0.050510805    0.005552670    0.036220254
      2       16           0.048354004   -0.003730969    0.026014657
      3        9          -0.029437989   -0.013766878    0.021742212
      4        9           0.012202804    0.026067705   -0.013613222
      5        9          -0.035772935    0.002739093   -0.018173066
      6        9           0.032037354    0.007525193   -0.022140177
      7        9          -0.026202288   -0.005010750    0.023276261
      8        9           0.012592623   -0.014698465   -0.023985713
      9        6           0.016240836   -0.013247333    0.003048551
     10        6           0.011136063    0.005751998    0.009841527
     11        6          -0.000863063    0.009289526    0.004409717
     12        6          -0.012227076    0.013518355    0.000017940
     13        6          -0.015584497   -0.003030162   -0.011170686
     14        6          -0.006898026    0.002799752   -0.005873843
     15        6           0.007203446    0.009868150    0.017367788
     16        6           0.011172477   -0.008425197    0.007791774
     17        6           0.002988789   -0.009047804   -0.003488305
     18        6          -0.003836697   -0.010807494   -0.014291236
     19        6          -0.013766100    0.007101957   -0.011598811
     20        6          -0.008283078   -0.001331941   -0.005692423
     21        6          -0.002076792   -0.005879619    0.003226138
     22        6          -0.004802681    0.012026936   -0.012586587
     23        6           0.002564491    0.004148707   -0.000199020
     24        6          -0.018513904   -0.028693814   -0.007828999
     25        6          -0.024884907   -0.016113390   -0.026229477
     26        6          -0.002293268    0.038965058    0.012332136
     27        6          -0.078270301   -0.026586311   -0.077494079
     28        6           0.028273108   -0.052575492    0.027565897
     29        6           0.004328956    0.098529759    0.066633560
     30        6          -0.009179343   -0.018468723    0.006227269
     31        6           0.022474933   -0.007251145    0.041149389
     32        6          -0.012414387    0.017341691    0.000668322
     33        6           0.115202645   -0.059356625   -0.074038026
     34        6          -0.024914693    0.023193651   -0.013426774
     35        6           0.017819633   -0.040841585   -0.012851927
     36        6          -0.122687491    0.011852232    0.004686819
     37        6           0.043462990    0.047565954    0.031382707
     38        1          -0.005676713    0.007395657    0.000562240
     39        1          -0.005633339   -0.001056002   -0.004021729
     40        1           0.000005224   -0.006361200   -0.003390483
     41        1           0.005706354   -0.003590515    0.001605900
     42        1           0.005679805    0.005680724    0.006424587
     43        1          -0.001044652   -0.006138547   -0.006873136
     44        1          -0.005008577    0.002462783   -0.004334544
     45        1          -0.002624906    0.006500588    0.001883817
     46        1           0.003114110    0.002338532    0.005791716
     47        1           0.006582839   -0.007075440    0.002951866
     48        1          -0.006139197    0.002007919   -0.004340111
     49        1           0.004858360   -0.004875744   -0.003508181
     50        1           0.004395008    0.005008862    0.004598859
     51        1           0.005332262    0.000566865    0.004232863
     52        1           0.000884735   -0.003156202   -0.006478671
     53        1          -0.005918201   -0.000908224   -0.005926953
     54        1          -0.003716373    0.002653899    0.005556695
     55        1           0.004991981   -0.005597454    0.002381345
     56        1           0.005745883   -0.002129643    0.001690586
     57        1          -0.005048534    0.004145112   -0.000639358
     58        1           0.007852875   -0.004763164    0.002332073
     59        1           0.000004613    0.001916502    0.010580073
 -------------------------------------------------------------------
 Cartesian Forces:  Max     0.122687491 RMS     0.024358058
 Leave Link  716 at Thu Dec  6 21:52:31 2018, MaxMem=   536870912 cpu:         0.3
 (Enter /pbs_home/pkowalski/g09d01/g09/l103.exe)

 GradGradGradGradGradGradGradGradGradGradGradGradGradGradGradGradGradGrad
 Berny optimization.
 FormGI is forming the generalized inverse of G from B-inverse, IUseBI=4.
 GSVD:  received Info=                   1 from GESDD.
 Internal  Forces:  Max     0.064919477 RMS     0.011124047
 Search for a local minimum.
 Step number   1 out of a maximum of  343
 All quantities printed in internal units (Hartrees-Bohrs-Radians)
 RMS Force = .11124D-01 SwitMx=.10000D-02 MixMth= 1
 Mixed Optimization -- RFO/linear search
 Second derivative matrix not updated -- first step.
 ITU=  0
     Eigenvalues ---    0.00230   0.00399   0.00420   0.00486   0.00632
     Eigenvalues ---    0.00747   0.00748   0.00758   0.00760   0.00774
     Eigenvalues ---    0.00856   0.01117   0.01380   0.01397   0.01509
     Eigenvalues ---    0.01555   0.01562   0.01647   0.01659   0.01870
     Eigenvalues ---    0.01941   0.01944   0.01997   0.01999   0.02014
     Eigenvalues ---    0.02024   0.02025   0.02086   0.02086   0.02136
     Eigenvalues ---    0.02136   0.02142   0.02143   0.02154   0.02155
     Eigenvalues ---    0.02167   0.02169   0.02232   0.02304   0.02537
     Eigenvalues ---    0.03146   0.04014   0.04255   0.04287   0.04925
     Eigenvalues ---    0.05505   0.05558   0.05618   0.05649   0.05765
     Eigenvalues ---    0.05767   0.05777   0.07833   0.08106   0.09045
     Eigenvalues ---    0.09287   0.09306   0.09566   0.10027   0.10514
     Eigenvalues ---    0.11623   0.12041   0.12664   0.12727   0.12773
     Eigenvalues ---    0.14692   0.15424   0.15996   0.16000   0.16000
     Eigenvalues ---    0.16000   0.16000   0.16000   0.16000   0.16000
     Eigenvalues ---    0.16000   0.16000   0.16000   0.16000   0.16000
     Eigenvalues ---    0.16000   0.16000   0.16000   0.16000   0.16000
     Eigenvalues ---    0.17352   0.20257   0.20946   0.21293   0.21430
     Eigenvalues ---    0.21915   0.21989   0.22000   0.22000   0.22000
     Eigenvalues ---    0.22000   0.23464   0.23464   0.23464   0.23541
     Eigenvalues ---    0.23859   0.23901   0.24905   0.24986   0.24999
     Eigenvalues ---    0.25000   0.25000   0.25000   0.25909   0.26056
     Eigenvalues ---    0.26493   0.26650   0.26727   0.27007   0.28334
     Eigenvalues ---    0.29084   0.29633   0.29779   0.30252   0.30605
     Eigenvalues ---    0.31334   0.32007   0.32228   0.32237   0.32334
     Eigenvalues ---    0.32485   0.32489   0.32513   0.32514   0.32515
     Eigenvalues ---    0.32528   0.32547   0.32563   0.32576   0.32700
     Eigenvalues ---    0.33512   0.33628   0.35107   0.35691   0.35691
     Eigenvalues ---    0.35696   0.35697   0.35710   0.35710   0.35880
     Eigenvalues ---    0.35887   0.36171   0.36189   0.36265   0.36671
     Eigenvalues ---    0.40768   0.40794   0.41146   0.41159   0.44223
     Eigenvalues ---    0.44244   0.45531   0.45535   0.45940   0.45940
     Eigenvalues ---    0.46501   0.46516   0.47100   0.47397   0.48117
     Eigenvalues ---    0.48274   0.48339   0.48457   0.51736   0.55531
     Eigenvalues ---    0.55579
 RFO step:  Lambda=-1.18218078D-01 EMin= 2.30000000D-03
 Linear search not attempted -- first point.
 Maximum step size (   0.300) exceeded in Quadratic search.
    -- Step size scaled by   0.680
 Iteration  1 RMS(Cart)=  0.05988551 RMS(Int)=  0.00141717
 Iteration  2 RMS(Cart)=  0.00440600 RMS(Int)=  0.00032130
 Iteration  3 RMS(Cart)=  0.00000819 RMS(Int)=  0.00032128
 Iteration  4 RMS(Cart)=  0.00000000 RMS(Int)=  0.00032128
 ITry= 1 IFail=0 DXMaxC= 2.85D-01 DCOld= 1.00D+10 DXMaxT= 3.00D-01 DXLimC= 3.00D+00 Rises=F
 Variable       Old X    -DE/DX   Delta X   Delta X   Delta X     New X
                                 (Linear)    (Quad)   (Total)
    R1        3.40399  -0.03792   0.00000  -0.06547  -0.06543   3.33856
    R2        3.38347  -0.03681   0.00000  -0.06662  -0.06648   3.31698
    R3        3.39384  -0.03605   0.00000  -0.05823  -0.05869   3.33515
    R4        3.38686  -0.02811   0.00000  -0.05126  -0.05114   3.33572
    R5        2.61814  -0.03821   0.00000  -0.04336  -0.04336   2.57478
    R6        2.61648  -0.02949   0.00000  -0.03338  -0.03338   2.58310
    R7        2.61579  -0.04010   0.00000  -0.04533  -0.04533   2.57046
    R8        2.62587  -0.03938   0.00000  -0.04522  -0.04522   2.58065
    R9        2.62910  -0.03379   0.00000  -0.03900  -0.03900   2.59010
   R10        2.61455  -0.03006   0.00000  -0.03391  -0.03391   2.58064
   R11        2.64149  -0.00916   0.00000  -0.01072  -0.01072   2.63077
   R12        2.66795  -0.01374   0.00000  -0.01718  -0.01718   2.65077
   R13        2.04258   0.00881   0.00000   0.01257   0.01257   2.05515
   R14        2.63404  -0.00611   0.00000  -0.00670  -0.00671   2.62733
   R15        2.04559   0.00696   0.00000   0.00996   0.00996   2.05555
   R16        2.63441  -0.00450   0.00000  -0.00489  -0.00489   2.62952
   R17        2.04537   0.00721   0.00000   0.01031   0.01031   2.05568
   R18        2.64250  -0.01031   0.00000  -0.01220  -0.01220   2.63030
   R19        2.04568   0.00683   0.00000   0.00978   0.00978   2.05546
   R20        2.67298  -0.01721   0.00000  -0.02165  -0.02165   2.65133
   R21        2.03788   0.00937   0.00000   0.01328   0.01328   2.05116
   R22        2.83713  -0.01608   0.00000  -0.02482  -0.02482   2.81230
   R23        2.64151  -0.00888   0.00000  -0.01039  -0.01039   2.63112
   R24        2.66761  -0.01339   0.00000  -0.01673  -0.01673   2.65089
   R25        2.04269   0.00867   0.00000   0.01236   0.01236   2.05505
   R26        2.63424  -0.00625   0.00000  -0.00688  -0.00689   2.62735
   R27        2.04557   0.00703   0.00000   0.01006   0.01006   2.05563
   R28        2.63459  -0.00450   0.00000  -0.00491  -0.00491   2.62968
   R29        2.04537   0.00726   0.00000   0.01039   0.01039   2.05575
   R30        2.64248  -0.01015   0.00000  -0.01201  -0.01201   2.63047
   R31        2.04567   0.00689   0.00000   0.00986   0.00986   2.05553
   R32        2.67237  -0.01677   0.00000  -0.02108  -0.02108   2.65130
   R33        2.03816   0.00917   0.00000   0.01300   0.01300   2.05115
   R34        2.83538  -0.01473   0.00000  -0.02269  -0.02269   2.81268
   R35        2.88407   0.00157   0.00000   0.00257   0.00257   2.88664
   R36        2.09958  -0.00773   0.00000  -0.01186  -0.01186   2.08772
   R37        2.09825  -0.00769   0.00000  -0.01178  -0.01178   2.08647
   R38        2.09888  -0.00782   0.00000  -0.01200  -0.01200   2.08688
   R39        2.85379  -0.00662   0.00000  -0.01044  -0.01044   2.84336
   R40        2.09914  -0.00617   0.00000  -0.00946  -0.00946   2.08968
   R41        2.08162  -0.00467   0.00000  -0.00700  -0.00700   2.07461
   R42        2.88701  -0.00163   0.00000  -0.00268  -0.00268   2.88434
   R43        2.09915  -0.00837   0.00000  -0.01284  -0.01284   2.08631
   R44        2.09803  -0.00718   0.00000  -0.01099  -0.01099   2.08704
   R45        2.09854  -0.00772   0.00000  -0.01184  -0.01184   2.08670
   R46        2.83729   0.00064   0.00000   0.00098   0.00098   2.83827
   R47        2.09911  -0.00444   0.00000  -0.00681  -0.00681   2.09230
   R48        2.09965  -0.00619   0.00000  -0.00950  -0.00950   2.09015
   R49        2.52457   0.01261   0.00000   0.01384   0.01372   2.53830
   R50        2.77671  -0.01649   0.00000  -0.02376  -0.02388   2.75282
   R51        2.03045   0.00947   0.00000   0.01328   0.01328   2.04373
   R52        2.79813  -0.06235   0.00000  -0.09420  -0.09417   2.70395
   R53        2.58153   0.05467   0.00000   0.05851   0.05851   2.64003
   R54        2.85602  -0.00182   0.00000  -0.00274  -0.00302   2.85300
   R55        2.88446  -0.06492   0.00000  -0.11108  -0.11078   2.77368
   R56        2.88307  -0.00907   0.00000  -0.01061  -0.01086   2.87222
   R57        2.85747  -0.00568   0.00000  -0.00559  -0.00583   2.85164
   R58        2.92263  -0.00980   0.00000  -0.01978  -0.01932   2.90330
   R59        2.94362  -0.02876   0.00000  -0.05037  -0.05037   2.89325
   R60        2.52277   0.01258   0.00000   0.01427   0.01396   2.53673
   R61        2.81806  -0.01885   0.00000  -0.03056  -0.03036   2.78770
   R62        2.03669   0.00939   0.00000   0.01328   0.01328   2.04996
   R63        2.82355  -0.04671   0.00000  -0.07591  -0.07542   2.74813
    A1        1.57323   0.01531   0.00000   0.02850   0.02887   1.60211
    A2        1.56416   0.01554   0.00000   0.03013   0.03026   1.59442
    A3        2.11090   0.00065   0.00000   0.00087   0.00088   2.11178
    A4        2.05396   0.00283   0.00000   0.00728   0.00728   2.06124
    A5        2.11833  -0.00348   0.00000  -0.00815  -0.00816   2.11017
    A6        2.09797  -0.00102   0.00000  -0.00118  -0.00118   2.09678
    A7        2.09332  -0.00030   0.00000  -0.00140  -0.00140   2.09192
    A8        2.09190   0.00132   0.00000   0.00258   0.00258   2.09448
    A9        2.09217  -0.00311   0.00000  -0.00488  -0.00489   2.08728
   A10        2.09547   0.00153   0.00000   0.00238   0.00238   2.09785
   A11        2.09555   0.00158   0.00000   0.00250   0.00251   2.09806
   A12        2.09930   0.00068   0.00000   0.00193   0.00193   2.10122
   A13        2.09087   0.00084   0.00000   0.00190   0.00191   2.09278
   A14        2.09302  -0.00151   0.00000  -0.00383  -0.00383   2.08919
   A15        2.10792  -0.00012   0.00000  -0.00098  -0.00098   2.10694
   A16        2.04331   0.00437   0.00000   0.01103   0.01102   2.05434
   A17        2.13195  -0.00425   0.00000  -0.01005  -0.01005   2.12190
   A18        2.05812   0.00293   0.00000   0.00424   0.00425   2.06237
   A19        2.09144   0.00329   0.00000   0.00666   0.00665   2.09809
   A20        2.13363  -0.00622   0.00000  -0.01090  -0.01090   2.12273
   A21        2.11050   0.00093   0.00000   0.00144   0.00144   2.11195
   A22        2.05462   0.00289   0.00000   0.00747   0.00747   2.06209
   A23        2.11806  -0.00382   0.00000  -0.00891  -0.00891   2.10915
   A24        2.09793  -0.00092   0.00000  -0.00102  -0.00102   2.09691
   A25        2.09333  -0.00030   0.00000  -0.00136  -0.00136   2.09197
   A26        2.09193   0.00123   0.00000   0.00238   0.00238   2.09431
   A27        2.09225  -0.00328   0.00000  -0.00527  -0.00528   2.08697
   A28        2.09543   0.00162   0.00000   0.00259   0.00259   2.09802
   A29        2.09551   0.00166   0.00000   0.00268   0.00268   2.09820
   A30        2.09916   0.00082   0.00000   0.00219   0.00219   2.10134
   A31        2.09094   0.00074   0.00000   0.00171   0.00171   2.09265
   A32        2.09309  -0.00156   0.00000  -0.00390  -0.00390   2.08919
   A33        2.10771   0.00011   0.00000  -0.00051  -0.00051   2.10720
   A34        2.04484   0.00426   0.00000   0.01081   0.01081   2.05565
   A35        2.13064  -0.00437   0.00000  -0.01030  -0.01030   2.12034
   A36        2.05883   0.00234   0.00000   0.00317   0.00318   2.06200
   A37        2.09215   0.00349   0.00000   0.00702   0.00702   2.09917
   A38        2.13220  -0.00583   0.00000  -0.01019  -0.01019   2.12201
   A39        1.92461   0.00048   0.00000   0.00087   0.00087   1.92547
   A40        1.91249   0.00053   0.00000   0.00146   0.00146   1.91395
   A41        1.93047   0.00247   0.00000   0.00619   0.00618   1.93665
   A42        1.89566  -0.00078   0.00000  -0.00222  -0.00222   1.89344
   A43        1.90514  -0.00180   0.00000  -0.00469  -0.00469   1.90045
   A44        1.89487  -0.00099   0.00000  -0.00181  -0.00182   1.89305
   A45        1.93731  -0.00450   0.00000  -0.00872  -0.00871   1.92861
   A46        1.90492   0.00200   0.00000   0.00651   0.00650   1.91142
   A47        1.88795   0.00506   0.00000   0.01255   0.01249   1.90044
   A48        1.89807   0.00270   0.00000   0.00690   0.00692   1.90500
   A49        1.96643  -0.00307   0.00000  -0.01167  -0.01164   1.95480
   A50        1.86716  -0.00195   0.00000  -0.00496  -0.00500   1.86216
   A51        1.92817  -0.00007   0.00000  -0.00035  -0.00035   1.92782
   A52        1.91081   0.00038   0.00000   0.00123   0.00123   1.91203
   A53        1.93054   0.00159   0.00000   0.00376   0.00376   1.93430
   A54        1.89460   0.00005   0.00000   0.00038   0.00038   1.89498
   A55        1.90483  -0.00130   0.00000  -0.00376  -0.00376   1.90107
   A56        1.89420  -0.00069   0.00000  -0.00135  -0.00135   1.89285
   A57        1.95601  -0.00521   0.00000  -0.01002  -0.01002   1.94599
   A58        1.90872   0.00043   0.00000   0.00098   0.00100   1.90973
   A59        1.90211   0.00314   0.00000   0.00651   0.00649   1.90860
   A60        1.90282   0.00448   0.00000   0.01240   0.01242   1.91524
   A61        1.90644  -0.00061   0.00000  -0.00393  -0.00392   1.90252
   A62        1.88648  -0.00217   0.00000  -0.00592  -0.00591   1.88056
   A63        2.12280   0.00168   0.00000   0.00070   0.00073   2.12353
   A64        1.98593  -0.02212   0.00000  -0.03603  -0.03609   1.94984
   A65        2.17441   0.02043   0.00000   0.03533   0.03536   2.20976
   A66        2.00909  -0.00225   0.00000  -0.00240  -0.00260   2.00649
   A67        2.13982   0.00150   0.00000   0.00211   0.00220   2.14202
   A68        2.13409   0.00073   0.00000   0.00022   0.00032   2.13441
   A69        1.91505   0.01026   0.00000   0.01457   0.01449   1.92954
   A70        2.15487  -0.00207   0.00000  -0.00165  -0.00162   2.15325
   A71        2.21290  -0.00822   0.00000  -0.01304  -0.01300   2.19990
   A72        2.03917  -0.00200   0.00000   0.00201   0.00172   2.04089
   A73        1.94085  -0.00117   0.00000  -0.00441  -0.00449   1.93636
   A74        2.14871   0.00695   0.00000   0.02010   0.01987   2.16858
   A75        2.16920  -0.01659   0.00000  -0.02719  -0.02745   2.14174
   A76        2.20867   0.01115   0.00000   0.02385   0.02360   2.23227
   A77        1.90309   0.00545   0.00000   0.00316   0.00366   1.90674
   A78        1.92924  -0.00810   0.00000  -0.02464  -0.02461   1.90462
   A79        1.91861  -0.00160   0.00000  -0.00410  -0.00421   1.91440
   A80        1.95586   0.00347   0.00000   0.00331   0.00338   1.95924
   A81        2.00487   0.00482   0.00000   0.01072   0.01072   2.01559
   A82        1.88895   0.00305   0.00000   0.01124   0.01110   1.90006
   A83        1.76096  -0.00049   0.00000   0.00722   0.00703   1.76799
   A84        1.90611  -0.00338   0.00000  -0.00691  -0.00695   1.89917
   A85        1.97147   0.00687   0.00000   0.01630   0.01621   1.98768
   A86        1.97403   0.00673   0.00000   0.01659   0.01683   1.99086
   A87        1.91106  -0.00447   0.00000  -0.01756  -0.01721   1.89385
   A88        1.90345   0.00258   0.00000   0.00346   0.00320   1.90665
   A89        1.79426  -0.00872   0.00000  -0.01301  -0.01349   1.78077
   A90        1.90563  -0.00669   0.00000  -0.02080  -0.02071   1.88492
   A91        1.88712   0.00513   0.00000   0.00891   0.00855   1.89566
   A92        1.94155  -0.00048   0.00000   0.00047   0.00058   1.94212
   A93        1.95927  -0.00336   0.00000  -0.00522  -0.00520   1.95406
   A94        1.96338   0.00612   0.00000   0.01547   0.01507   1.97846
   A95        1.80429  -0.00028   0.00000   0.00255   0.00303   1.80732
   A96        1.80129   0.00915   0.00000   0.02547   0.02456   1.82585
   A97        2.01944   0.01166   0.00000   0.04980   0.04839   2.06783
   A98        1.87417   0.00207   0.00000   0.02398   0.02145   1.89562
   A99        2.12518   0.00010   0.00000  -0.00223  -0.00213   2.12305
   A100       1.98441  -0.02029   0.00000  -0.03265  -0.03286   1.95155
   A101       2.17359   0.02019   0.00000   0.03490   0.03499   2.20858
   A102       2.03507   0.00124   0.00000  -0.00127  -0.00085   2.03423
   A103       2.15816  -0.00196   0.00000  -0.00265  -0.00287   2.15529
   A104       2.08993   0.00071   0.00000   0.00389   0.00367   2.09360
   A105       1.93814   0.00318   0.00000   0.02655   0.02405   1.96219
   A106       2.03736   0.01046   0.00000   0.04348   0.04162   2.07898
   A107       1.85952   0.00798   0.00000   0.02020   0.01925   1.87878
   A108       2.03532  -0.00418   0.00000   0.00352   0.00234   2.03765
   A109       1.96874  -0.00397   0.00000  -0.01174  -0.01163   1.95711
   A110       2.04467   0.01723   0.00000   0.04720   0.04642   2.09109
    D1        3.13136   0.00157   0.00000   0.00866   0.00867   3.14003
    D2       -0.02032   0.00157   0.00000   0.00877   0.00877  -0.01155
    D3       -2.56206  -0.00916   0.00000  -0.04118  -0.04106  -2.60312
    D4        0.03029  -0.00077   0.00000  -0.00635  -0.00653   0.02376
    D5        3.06085   0.00294   0.00000   0.01847   0.01857   3.07943
    D6       -0.08370   0.00407   0.00000   0.02410   0.02407  -0.05962
    D7       -2.30242  -0.02117   0.00000  -0.09537  -0.09457  -2.39699
    D8        0.13838  -0.00260   0.00000  -0.02692  -0.02719   0.11119
    D9        0.00016   0.00006   0.00000   0.00032   0.00032   0.00047
   D10       -3.14157   0.00000   0.00000   0.00002   0.00002  -3.14155
   D11       -3.14140   0.00011   0.00000   0.00055   0.00055  -3.14084
   D12        0.00006   0.00005   0.00000   0.00025   0.00025   0.00032
   D13       -0.00036  -0.00004   0.00000  -0.00021  -0.00021  -0.00057
   D14       -3.14099   0.00015   0.00000   0.00077   0.00077  -3.14021
   D15        3.14119  -0.00009   0.00000  -0.00045  -0.00045   3.14073
   D16        0.00057   0.00010   0.00000   0.00052   0.00053   0.00110
   D17        0.00008  -0.00002   0.00000  -0.00009  -0.00009  -0.00001
   D18        3.14145  -0.00004   0.00000  -0.00020  -0.00020   3.14126
   D19       -3.14138   0.00004   0.00000   0.00021   0.00021  -3.14117
   D20       -0.00001   0.00002   0.00000   0.00010   0.00011   0.00010
   D21       -0.00009  -0.00005   0.00000  -0.00025  -0.00025  -0.00034
   D22        3.14128  -0.00001   0.00000  -0.00005  -0.00005   3.14122
   D23       -3.14147  -0.00003   0.00000  -0.00014  -0.00014   3.14158
   D24       -0.00010   0.00001   0.00000   0.00005   0.00005  -0.00005
   D25       -0.00013   0.00007   0.00000   0.00035   0.00036   0.00023
   D26        3.14090   0.00002   0.00000   0.00010   0.00010   3.14099
   D27       -3.14150   0.00003   0.00000   0.00016   0.00016  -3.14133
   D28       -0.00047  -0.00002   0.00000  -0.00010  -0.00010  -0.00057
   D29        0.00035  -0.00003   0.00000  -0.00013  -0.00013   0.00022
   D30        3.14095  -0.00022   0.00000  -0.00112  -0.00111   3.13983
   D31       -3.14065   0.00003   0.00000   0.00014   0.00014  -3.14051
   D32       -0.00005  -0.00017   0.00000  -0.00085  -0.00085  -0.00090
   D33       -0.00262  -0.00027   0.00000  -0.00085  -0.00086  -0.00348
   D34       -3.13301   0.00000   0.00000  -0.00052  -0.00050  -3.13351
   D35        3.13998  -0.00007   0.00000   0.00017   0.00015   3.14014
   D36        0.00960   0.00020   0.00000   0.00049   0.00050   0.01011
   D37       -0.00008   0.00013   0.00000   0.00065   0.00065   0.00056
   D38       -3.14158  -0.00002   0.00000  -0.00009  -0.00009   3.14151
   D39        3.14152   0.00027   0.00000   0.00133   0.00133  -3.14033
   D40        0.00002   0.00012   0.00000   0.00059   0.00059   0.00061
   D41       -0.00007  -0.00005   0.00000  -0.00025  -0.00025  -0.00032
   D42        3.14104   0.00007   0.00000   0.00034   0.00034   3.14138
   D43        3.14151  -0.00019   0.00000  -0.00095  -0.00095   3.14056
   D44       -0.00057  -0.00008   0.00000  -0.00037  -0.00036  -0.00093
   D45        0.00017  -0.00007   0.00000  -0.00032  -0.00032  -0.00015
   D46       -3.14140  -0.00009   0.00000  -0.00045  -0.00045   3.14134
   D47       -3.14152   0.00008   0.00000   0.00042   0.00042  -3.14110
   D48        0.00011   0.00006   0.00000   0.00029   0.00029   0.00040
   D49       -0.00010  -0.00008   0.00000  -0.00039  -0.00039  -0.00049
   D50       -3.14157   0.00003   0.00000   0.00015   0.00015  -3.14142
   D51        3.14146  -0.00006   0.00000  -0.00027  -0.00027   3.14120
   D52       -0.00001   0.00006   0.00000   0.00028   0.00028   0.00027
   D53       -0.00005   0.00016   0.00000   0.00079   0.00079   0.00074
   D54       -3.14132   0.00012   0.00000   0.00061   0.00061  -3.14071
   D55        3.14142   0.00005   0.00000   0.00025   0.00025  -3.14152
   D56        0.00016   0.00001   0.00000   0.00006   0.00006   0.00022
   D57        0.00014  -0.00010   0.00000  -0.00047  -0.00047  -0.00033
   D58       -3.14096  -0.00022   0.00000  -0.00108  -0.00107   3.14116
   D59        3.14138  -0.00005   0.00000  -0.00027  -0.00027   3.14112
   D60        0.00029  -0.00018   0.00000  -0.00088  -0.00087  -0.00058
   D61       -0.00383   0.00051   0.00000   0.00269   0.00274  -0.00109
   D62        3.14106  -0.00066   0.00000  -0.00344  -0.00349   3.13757
   D63        3.13725   0.00064   0.00000   0.00331   0.00336   3.14061
   D64       -0.00105  -0.00054   0.00000  -0.00283  -0.00287  -0.00392
   D65        1.07836  -0.00165   0.00000  -0.00594  -0.00596   1.07240
   D66       -3.11303   0.00018   0.00000   0.00136   0.00134  -3.11169
   D67       -1.08740   0.00170   0.00000   0.00583   0.00587  -1.08154
   D68       -3.11908  -0.00198   0.00000  -0.00724  -0.00725  -3.12633
   D69       -1.02729  -0.00015   0.00000   0.00007   0.00005  -1.02724
   D70        0.99834   0.00136   0.00000   0.00454   0.00457   1.00292
   D71       -1.03067  -0.00133   0.00000  -0.00469  -0.00470  -1.03537
   D72        1.06112   0.00050   0.00000   0.00262   0.00260   1.06372
   D73        3.08675   0.00202   0.00000   0.00709   0.00712   3.09388
   D74        1.31051   0.00376   0.00000   0.01980   0.01985   1.33036
   D75       -1.21105  -0.00246   0.00000  -0.01026  -0.01037  -1.22142
   D76       -0.78536   0.00233   0.00000   0.01270   0.01278  -0.77258
   D77        2.97626  -0.00389   0.00000  -0.01735  -0.01743   2.95883
   D78       -2.85228   0.00487   0.00000   0.02147   0.02158  -2.83070
   D79        0.90934  -0.00136   0.00000  -0.00858  -0.00863   0.90071
   D80        1.05473  -0.00174   0.00000  -0.00639  -0.00640   1.04834
   D81       -3.11629   0.00079   0.00000   0.00338   0.00338  -3.11291
   D82       -1.05747   0.00025   0.00000   0.00059   0.00059  -1.05688
   D83        3.14032  -0.00148   0.00000  -0.00536  -0.00537   3.13494
   D84       -1.03071   0.00106   0.00000   0.00440   0.00440  -1.02630
   D85        1.02811   0.00051   0.00000   0.00161   0.00162   1.02973
   D86       -1.05631  -0.00111   0.00000  -0.00392  -0.00392  -1.06024
   D87        1.05585   0.00143   0.00000   0.00585   0.00585   1.06170
   D88        3.11467   0.00088   0.00000   0.00306   0.00307   3.11774
   D89        1.21385   0.00503   0.00000   0.02389   0.02433   1.23818
   D90       -1.19615  -0.00530   0.00000  -0.02279  -0.02327  -1.21941
   D91       -0.90171   0.00481   0.00000   0.02069   0.02115  -0.88056
   D92        2.97148  -0.00552   0.00000  -0.02599  -0.02644   2.94504
   D93       -2.95963   0.00519   0.00000   0.02292   0.02339  -2.93624
   D94        0.91356  -0.00514   0.00000  -0.02376  -0.02420   0.88936
   D95        0.00414  -0.00143   0.00000  -0.00805  -0.00800  -0.00386
   D96       -3.11726  -0.00072   0.00000  -0.00399  -0.00394  -3.12119
   D97        3.13531  -0.00157   0.00000  -0.00818  -0.00817   3.12714
   D98        0.01390  -0.00086   0.00000  -0.00412  -0.00410   0.00981
   D99        0.01904   0.00069   0.00000   0.00277   0.00284   0.02187
   D100       3.13358  -0.00053   0.00000  -0.00197  -0.00196   3.13162
   D101       3.14051   0.00000   0.00000  -0.00125  -0.00119   3.13932
   D102      -0.02813  -0.00122   0.00000  -0.00599  -0.00598  -0.03411
   D103      -0.03337   0.00043   0.00000   0.00383   0.00384  -0.02954
   D104       2.51850   0.00588   0.00000   0.03382   0.03382   2.55233
   D105       3.13640   0.00156   0.00000   0.00852   0.00855  -3.13824
   D106      -0.59491   0.00702   0.00000   0.03851   0.03853  -0.55638
   D107      -0.16076  -0.00589   0.00000  -0.03071  -0.03074  -0.19151
   D108       3.06056  -0.00634   0.00000  -0.02741  -0.02740   3.03316
   D109       2.94903  -0.00701   0.00000  -0.03581  -0.03582   2.91321
   D110      -0.11283  -0.00746   0.00000  -0.03251  -0.03247  -0.14531
   D111       1.61658  -0.00140   0.00000  -0.00119  -0.00114   1.61544
   D112      -0.57217   0.00710   0.00000   0.02710   0.02718  -0.54499
   D113      -2.59896   0.00165   0.00000   0.00462   0.00460  -2.59436
   D114      -1.59275  -0.00059   0.00000  -0.00286  -0.00281  -1.59557
   D115       2.50168   0.00791   0.00000   0.02542   0.02550   2.52718
   D116       0.47490   0.00246   0.00000   0.00294   0.00292   0.47782
   D117       3.05315  -0.00419   0.00000  -0.02016  -0.02049   3.03266
   D118      -1.18852   0.01030   0.00000   0.05122   0.05173  -1.13679
   D119      -0.01877  -0.00366   0.00000  -0.01590  -0.01614  -0.03491
   D120       2.02274   0.01083   0.00000   0.05548   0.05608   2.07882
   D121      -0.84919   0.00096   0.00000   0.00596   0.00602  -0.84317
   D122      -2.97749   0.00383   0.00000   0.01636   0.01644  -2.96105
   D123       1.28408   0.00717   0.00000   0.02640   0.02641   1.31048
   D124       1.28258  -0.00489   0.00000  -0.01517  -0.01515   1.26744
   D125      -0.84572  -0.00202   0.00000  -0.00477  -0.00473  -0.85045
   D126      -2.86734   0.00132   0.00000   0.00527   0.00524  -2.86210
   D127      -2.88960   0.00161   0.00000   0.00533   0.00555  -2.88404
   D128       1.26529   0.00449   0.00000   0.01573   0.01597   1.28126
   D129      -0.75633   0.00783   0.00000   0.02577   0.02594  -0.73039
   D130       0.83547  -0.00522   0.00000  -0.02470  -0.02476   0.81071
   D131      -1.26767   0.00178   0.00000  -0.00149  -0.00145  -1.26913
   D132       2.89523  -0.00363   0.00000  -0.01894  -0.01873   2.87650
   D133       2.96005  -0.00319   0.00000  -0.01994  -0.01990   2.94015
   D134       0.85690   0.00381   0.00000   0.00327   0.00340   0.86031
   D135      -1.26338  -0.00160   0.00000  -0.01418  -0.01387  -1.27725
   D136      -1.29606  -0.01152   0.00000  -0.04494  -0.04472  -1.34078
   D137       2.88398  -0.00452   0.00000  -0.02173  -0.02142   2.86256
   D138       0.76370  -0.00993   0.00000  -0.03918  -0.03869   0.72500
   D139       1.56766   0.00970   0.00000   0.03634   0.03668   1.60434
   D140      -0.57394  -0.00952   0.00000  -0.04587  -0.04575  -0.61969
   D141      -2.57125   0.00508   0.00000   0.02083   0.02102  -2.55023
   D142       1.57034  -0.01414   0.00000  -0.06138  -0.06141   1.50893
   D143      -0.45374   0.00410   0.00000   0.02436   0.02478  -0.42896
   D144      -2.59534  -0.01512   0.00000  -0.05786  -0.05765  -2.65299
   D145       2.96278  -0.00112   0.00000  -0.00900  -0.00900   2.95378
   D146       0.82699  -0.02277   0.00000  -0.09251  -0.09406   0.73293
   D147      -1.32015   0.01825   0.00000   0.06698   0.06852  -1.25163
   D148       2.82725  -0.00340   0.00000  -0.01654  -0.01653   2.81071
   D149       0.00611  -0.00294   0.00000  -0.01328  -0.01333  -0.00721
   D150       3.14141  -0.00436   0.00000  -0.01964  -0.01961   3.12180
   D151      -3.13853  -0.00183   0.00000  -0.00754  -0.00758   3.13707
   D152      -0.00324  -0.00324   0.00000  -0.01390  -0.01386  -0.01710
   D153      -2.14112  -0.02043   0.00000  -0.09443  -0.09431  -2.23543
   D154       0.09471   0.00076   0.00000  -0.00664  -0.00658   0.08813
   D155       1.00651  -0.01906   0.00000  -0.08831  -0.08824   0.91827
   D156      -3.04084   0.00213   0.00000  -0.00052  -0.00051  -3.04135
   D157       2.02210   0.02072   0.00000   0.10797   0.10841   2.13051
   D158      -1.82430   0.03014   0.00000   0.15789   0.15821  -1.66610
   D159      -0.15408   0.00254   0.00000   0.02537   0.02528  -0.12880
   D160       2.28270   0.01197   0.00000   0.07529   0.07508   2.35778
         Item               Value     Threshold  Converged?
 Maximum Force            0.064919     0.000450     NO 
 RMS     Force            0.011124     0.000300     NO 
 Maximum Displacement     0.285138     0.001800     NO 
 RMS     Displacement     0.059369     0.001200     NO 
 Predicted change in Energy=-6.583882D-02
 Lowest energy point so far.  Saving SCF results.
 GradGradGradGradGradGradGradGradGradGradGradGradGradGradGradGradGradGrad

 Leave Link  103 at Thu Dec  6 21:52:33 2018, MaxMem=   536870912 cpu:         8.0
 (Enter /pbs_home/pkowalski/g09d01/g09/l202.exe)
 Stoichiometry    C29H22F6S2
 Framework group  C1[X(C29H22F6S2)]
 Deg. of freedom   171
 Full point group                 C1      NOp   1
 RotChk:  IX=0 Diff= 1.91D-03
 Largest Abelian subgroup         C1      NOp   1
 Largest concise Abelian subgroup C1      NOp   1
                         Standard orientation:                         
 ---------------------------------------------------------------------
 Center     Atomic      Atomic             Coordinates (Angstroms)
 Number     Number       Type             X           Y           Z
 ---------------------------------------------------------------------
      1         16           0       -2.530530   -2.243553   -0.862966
      2         16           0        2.421940   -2.131135    0.770355
      3          9           0       -1.261407    2.804269    1.540140
      4          9           0       -2.389465    2.907237   -0.373574
      5          9           0       -0.138115    4.757774   -0.092036
      6          9           0       -0.243652    3.362471   -1.811123
      7          9           0        1.421983    3.033131    1.269804
      8          9           0        2.231194    3.102615   -0.789453
      9          6           0       -5.613874   -2.493791   -0.353394
     10          6           0       -6.971349   -2.745298   -0.174315
     11          6           0       -7.808374   -1.746433    0.310096
     12          6           0       -7.280701   -0.495333    0.614288
     13          6           0       -5.923779   -0.241263    0.436593
     14          6           0       -5.065766   -1.238452   -0.051154
     15          6           0        5.421234   -2.542806   -0.043907
     16          6           0        6.730032   -2.869932   -0.388312
     17          6           0        7.634399   -1.868991   -0.724872
     18          6           0        7.222686   -0.539759   -0.715252
     19          6           0        5.914586   -0.210030   -0.372063
     20          6           0        4.989860   -1.208066   -0.029673
     21          6           0       -0.482202   -0.840297   -3.165240
     22          6           0       -0.057760   -1.382139   -1.801550
     23          6           0        1.194501   -0.924596    3.639614
     24          6           0        0.369667   -1.144304    2.374290
     25          6           0       -3.612428   -0.988126   -0.250925
     26          6           0       -2.954167    0.154907    0.002792
     27          6           0       -1.523679    0.113985   -0.269417
     28          6           0       -1.147066   -1.165990   -0.786349
     29          6           0       -0.673683    1.206286   -0.079358
     30          6           0       -1.185065    2.599999    0.195189
     31          6           0       -0.103925    3.447403   -0.455329
     32          6           0        1.154330    2.725944   -0.038862
     33          6           0        0.788697    1.242419   -0.199710
     34          6           0        3.586867   -0.876842    0.340806
     35          6           0        3.044043    0.349470    0.399888
     36          6           0        1.623020    0.423567    0.788964
     37          6           0        1.190442   -0.920660    1.136484
     38          1           0       -4.989749   -3.298606   -0.734811
     39          1           0       -7.376793   -3.725634   -0.414642
     40          1           0       -8.869312   -1.941781    0.450115
     41          1           0       -7.930940    0.289956    0.993250
     42          1           0       -5.558901    0.749819    0.687130
     43          1           0        4.741471   -3.351261    0.214833
     44          1           0        7.044679   -3.911213   -0.393133
     45          1           0        8.657306   -2.123393   -0.993903
     46          1           0        7.925785    0.247572   -0.977817
     47          1           0        5.638967    0.839792   -0.379349
     48          1           0       -0.665926    0.247462   -3.105623
     49          1           0        0.319901   -1.019981   -3.902404
     50          1           0       -1.401360   -1.339187   -3.519923
     51          1           0        0.152282   -2.464738   -1.883266
     52          1           0        0.882758   -0.899955   -1.504612
     53          1           0        1.582828    0.108358    3.672543
     54          1           0        0.559686   -1.090265    4.528035
     55          1           0        2.044505   -1.628224    3.681294
     56          1           0       -0.035366   -2.174760    2.373194
     57          1           0       -0.487378   -0.445151    2.369399
     58          1           0       -3.441547    1.034242    0.401367
     59          1           0        3.596408    1.259283    0.190337
 ---------------------------------------------------------------------
 Rotational constants (GHZ):      0.1498467      0.0585147      0.0481193
 Leave Link  202 at Thu Dec  6 21:52:33 2018, MaxMem=   536870912 cpu:         0.0
 (Enter /pbs_home/pkowalski/g09d01/g09/l301.exe)
 Basis read from rwf:  (5D, 7F)
 No pseudopotential information found on rwf file.
 There are   673 symmetry adapted cartesian basis functions of A   symmetry.
 There are   636 symmetry adapted basis functions of A   symmetry.
   636 basis functions,  1103 primitive gaussians,   673 cartesian basis functions
   141 alpha electrons      141 beta electrons
       nuclear repulsion energy      4589.1657040221 Hartrees.
 IExCor=32609 DFT=T Ex+Corr=LC-wPBE ExCW=0 ScaHFX=  1.000000
 ScaDFX=  1.000000  0.000000  1.000000  1.000000 ScalE2=  1.000000  1.000000
 IRadAn=      0 IRanWt=     -1 IRanGd=            0 ICorTp=0 IEmpDi=131
  HFx wShort=  0.000000 wLong=  0.400000 cFull=  0.000000 cShort=  0.000000 cLong=  1.000000
  DFx wShort=  0.000000 wLong=  0.400000 cFull=  0.000000 cShort=  0.000000 cLong=  1.000000
 NAtoms=   59 NActive=   59 NUniq=   59 SFac= 1.00D+00 NAtFMM=   60 NAOKFM=F Big=F
 Integral buffers will be    131072 words long.
 Raffenetti 2 integral format.
 Two-electron integral symmetry is turned on.
 R6Disp:  Grimme-D3 Dispersion energy=       -0.0557341368 Hartrees.
 Nuclear repulsion after empirical dispersion term =     4589.1099698853 Hartrees.
 No density basis found on file   724.
 Leave Link  301 at Thu Dec  6 21:52:34 2018, MaxMem=   536870912 cpu:         0.6
 (Enter /pbs_home/pkowalski/g09d01/g09/l302.exe)
 NPDir=0 NMtPBC=     1 NCelOv=     1 NCel=       1 NClECP=     1 NCelD=      1
         NCelK=      1 NCelE2=     1 NClLst=     1 CellRange=     0.0.
 One-electron integrals computed using PRISM.
 NBasis=   636 RedAO= T EigKep=  2.93D-04  NBF=   636
 NBsUse=   636 1.00D-06 EigRej= -1.00D+00 NBFU=   636
 Precomputing XC quadrature grid using
 IXCGrd= 4 IRadAn=           0 IRanWt=          -1 IRanGd=           0 AccXCQ= 0.00D+00.
 Generated NRdTot=       0 NPtTot=           0 NUsed=           0 NTot=          32
 NSgBfM=   605   605   605   607   609 MxSgAt=    59 MxSgA2=    59.
 Leave Link  302 at Thu Dec  6 21:52:36 2018, MaxMem=   536870912 cpu:        16.4
 (Enter /pbs_home/pkowalski/g09d01/g09/l303.exe)
 DipDrv:  MaxL=1.
 Leave Link  303 at Thu Dec  6 21:52:36 2018, MaxMem=   536870912 cpu:         1.5
 (Enter /pbs_home/pkowalski/g09d01/g09/l401.exe)
 Initial guess from the checkpoint file:  "dae0068freq_open_lc-wpbe_air_D3.chk"
 B after Tr=     0.000000    0.000000    0.000000
         Rot=    1.000000   -0.000511    0.000682    0.000362 Ang=  -0.11 deg.
 Guess basis will be translated and rotated to current coordinates.
 JPrj=2 DoOrth=T DoCkMO=T.
 Generating alternative initial guess.
 ExpMin= 1.22D-01 ExpMax= 9.18D+03 ExpMxC= 1.38D+03 IAcc=1 IRadAn=         1 AccDes= 0.00D+00
 Harris functional with IExCor=32609 and IRadAn=       1 diagonalized for initial guess.
 HarFok:  IExCor=32609 AccDes= 0.00D+00 IRadAn=         1 IDoV= 1 UseB2=F ITyADJ=14
 ICtDFT=  3500011 ScaDFX=  1.000000  1.000000  1.000000  1.000000
 FoFCou: FMM=F IPFlag=           0 FMFlag=      100000 FMFlg1=           0
         NFxFlg=           0 DoJE=T BraDBF=F KetDBF=T FulRan=T
         wScrn=  0.000000 ICntrl=     500 IOpCl=  0 I1Cent=   200000004 NGrid=           0
         NMat0=    1 NMatS0=      1 NMatT0=    0 NMatD0=    1 NMtDS0=    0 NMtDT0=    0
 Petite list used in FoFCou.
 Harris En= -2510.49656601934    
 Leave Link  401 at Thu Dec  6 21:52:41 2018, MaxMem=   536870912 cpu:        41.6
 (Enter /pbs_home/pkowalski/g09d01/g09/l502.exe)
 Closed shell SCF:
 Using DIIS extrapolation, IDIIS=  1040.
 Integral symmetry usage will be decided dynamically.
 IVT=     1387805 IEndB=     1387805 NGot=   536870912 MDV=   535953350
 LenX=   535953350 LenY=   535499748
 Requested convergence on RMS density matrix=1.00D-08 within 128 cycles.
 Requested convergence on MAX density matrix=1.00D-06.
 Requested convergence on             energy=1.00D-06.
 No special actions if energy rises.
 Fock matrices will be formed incrementally for  20 cycles.
 Integral accuracy reduced to 1.0D-05 until final iterations.

 Cycle   1  Pass 0  IDiag  1:
 FoFJK:  IHMeth= 1 ICntrl=       0 DoSepK=T KAlg= 0 I1Cent=   0 FoldK=F
 IRaf=         1 NMat=   1 IRICut=       1 DoRegI=T DoRafI=F ISym2E= 0.
 FoFCou: FMM=F IPFlag=           0 FMFlag=      100000 FMFlg1=           0
         NFxFlg=           0 DoJE=T BraDBF=F KetDBF=F FulRan=T
         wScrn=  0.000000 ICntrl=     500 IOpCl=  0 I1Cent=           0 NGrid=           0
         NMat0=    1 NMatS0=      1 NMatT0=    0 NMatD0=    1 NMtDS0=    0 NMtDT0=    0
 Symmetry not used in FoFCou.
 E= -2510.80805258483    
 DIIS: error= 4.31D-03 at cycle   1 NSaved=   1.
 NSaved= 1 IEnMin= 1 EnMin= -2510.80805258483     IErMin= 1 ErrMin= 4.31D-03
 ErrMax= 4.31D-03  0.00D+00 EMaxC= 1.00D-01 BMatC= 1.62D-02 BMatP= 1.62D-02
 IDIUse=3 WtCom= 9.57D-01 WtEn= 4.31D-02
 Coeff-Com:  0.100D+01
 Coeff-En:   0.100D+01
 Coeff:      0.100D+01
 Gap=     0.673 Goal=   None    Shift=    0.000
 GapD=    0.673 DampG=2.000 DampE=1.000 DampFc=2.0000 IDamp=-1.
 RMSDP=5.27D-04 MaxDP=2.41D-02              OVMax= 2.23D-02

 Cycle   2  Pass 0  IDiag  1:
 RMSU=  5.27D-04    CP:  1.00D+00
 E= -2510.83002940136     Delta-E=       -0.021976816528 Rises=F Damp=F
 DIIS: error= 1.28D-03 at cycle   2 NSaved=   2.
 NSaved= 2 IEnMin= 2 EnMin= -2510.83002940136     IErMin= 2 ErrMin= 1.28D-03
 ErrMax= 1.28D-03  0.00D+00 EMaxC= 1.00D-01 BMatC= 1.19D-03 BMatP= 1.62D-02
 IDIUse=3 WtCom= 9.87D-01 WtEn= 1.28D-02
 Coeff-Com: -0.543D-01 0.105D+01
 Coeff-En:   0.000D+00 0.100D+01
 Coeff:     -0.536D-01 0.105D+01
 Gap=     0.229 Goal=   None    Shift=    0.000
 RMSDP=1.54D-04 MaxDP=1.01D-02 DE=-2.20D-02 OVMax= 1.49D-02

 Cycle   3  Pass 0  IDiag  1:
 RMSU=  1.34D-04    CP:  1.00D+00  1.14D+00
 E= -2510.83196801986     Delta-E=       -0.001938618503 Rises=F Damp=F
 DIIS: error= 4.57D-04 at cycle   3 NSaved=   3.
 NSaved= 3 IEnMin= 3 EnMin= -2510.83196801986     IErMin= 3 ErrMin= 4.57D-04
 ErrMax= 4.57D-04  0.00D+00 EMaxC= 1.00D-01 BMatC= 6.97D-04 BMatP= 1.19D-03
 IDIUse=3 WtCom= 9.95D-01 WtEn= 4.57D-03
 Coeff-Com: -0.879D-01 0.465D+00 0.623D+00
 Coeff-En:   0.000D+00 0.000D+00 0.100D+01
 Coeff:     -0.875D-01 0.463D+00 0.624D+00
 Gap=     0.230 Goal=   None    Shift=    0.000
 RMSDP=7.81D-05 MaxDP=5.00D-03 DE=-1.94D-03 OVMax= 6.88D-03

 Cycle   4  Pass 0  IDiag  1:
 RMSU=  6.14D-05    CP:  1.00D+00  1.20D+00  7.29D-01
 E= -2510.83277656766     Delta-E=       -0.000808547800 Rises=F Damp=F
 DIIS: error= 2.16D-04 at cycle   4 NSaved=   4.
 NSaved= 4 IEnMin= 4 EnMin= -2510.83277656766     IErMin= 4 ErrMin= 2.16D-04
 ErrMax= 2.16D-04  0.00D+00 EMaxC= 1.00D-01 BMatC= 6.80D-05 BMatP= 6.97D-04
 IDIUse=3 WtCom= 9.98D-01 WtEn= 2.16D-03
 Coeff-Com: -0.157D-01-0.421D-01 0.189D+00 0.869D+00
 Coeff-En:   0.000D+00 0.000D+00 0.000D+00 0.100D+01
 Coeff:     -0.157D-01-0.420D-01 0.189D+00 0.869D+00
 Gap=     0.230 Goal=   None    Shift=    0.000
 RMSDP=3.55D-05 MaxDP=1.75D-03 DE=-8.09D-04 OVMax= 4.88D-03

 Cycle   5  Pass 0  IDiag  1:
 RMSU=  2.62D-05    CP:  1.00D+00  1.21D+00  8.97D-01  1.09D+00
 E= -2510.83289953886     Delta-E=       -0.000122971195 Rises=F Damp=F
 DIIS: error= 9.18D-05 at cycle   5 NSaved=   5.
 NSaved= 5 IEnMin= 5 EnMin= -2510.83289953886     IErMin= 5 ErrMin= 9.18D-05
 ErrMax= 9.18D-05  0.00D+00 EMaxC= 1.00D-01 BMatC= 1.27D-05 BMatP= 6.80D-05
 IDIUse=1 WtCom= 1.00D+00 WtEn= 0.00D+00
 Coeff-Com:  0.601D-02-0.853D-01-0.711D-02 0.354D+00 0.732D+00
 Coeff:      0.601D-02-0.853D-01-0.711D-02 0.354D+00 0.732D+00
 Gap=     0.230 Goal=   None    Shift=    0.000
 RMSDP=1.37D-05 MaxDP=6.26D-04 DE=-1.23D-04 OVMax= 1.97D-03

 Cycle   6  Pass 0  IDiag  1:
 RMSU=  9.11D-06    CP:  1.00D+00  1.22D+00  9.35D-01  1.23D+00  9.59D-01
 E= -2510.83292583064     Delta-E=       -0.000026291787 Rises=F Damp=F
 DIIS: error= 3.55D-05 at cycle   6 NSaved=   6.
 NSaved= 6 IEnMin= 6 EnMin= -2510.83292583064     IErMin= 6 ErrMin= 3.55D-05
 ErrMax= 3.55D-05  0.00D+00 EMaxC= 1.00D-01 BMatC= 1.87D-06 BMatP= 1.27D-05
 IDIUse=1 WtCom= 1.00D+00 WtEn= 0.00D+00
 Coeff-Com:  0.416D-02-0.226D-01-0.266D-01-0.128D-01 0.231D+00 0.827D+00
 Coeff:      0.416D-02-0.226D-01-0.266D-01-0.128D-01 0.231D+00 0.827D+00
 Gap=     0.230 Goal=   None    Shift=    0.000
 RMSDP=7.31D-06 MaxDP=3.22D-04 DE=-2.63D-05 OVMax= 1.43D-03

 Initial convergence to 1.0D-05 achieved.  Increase integral accuracy.
 Cycle   7  Pass 1  IDiag  1:
 E= -2510.83291533145     Delta-E=        0.000010499188 Rises=F Damp=F
 DIIS: error= 1.33D-04 at cycle   1 NSaved=   1.
 NSaved= 1 IEnMin= 1 EnMin= -2510.83291533145     IErMin= 1 ErrMin= 1.33D-04
 ErrMax= 1.33D-04  0.00D+00 EMaxC= 1.00D-01 BMatC= 1.16D-05 BMatP= 1.16D-05
 IDIUse=3 WtCom= 9.99D-01 WtEn= 1.33D-03
 Coeff-Com:  0.100D+01
 Coeff-En:   0.100D+01
 Coeff:      0.100D+01
 Gap=     0.231 Goal=   None    Shift=    0.000
 RMSDP=7.31D-06 MaxDP=3.22D-04 DE= 1.05D-05 OVMax= 9.59D-04

 Cycle   8  Pass 1  IDiag  1:
 RMSU=  1.15D-04    CP:  1.00D+00
 E= -2510.83292788012     Delta-E=       -0.000012548669 Rises=F Damp=F
 DIIS: error= 1.68D-05 at cycle   2 NSaved=   2.
 NSaved= 2 IEnMin= 2 EnMin= -2510.83292788012     IErMin= 2 ErrMin= 1.68D-05
 ErrMax= 1.68D-05  0.00D+00 EMaxC= 1.00D-01 BMatC= 4.07D-07 BMatP= 1.16D-05
 IDIUse=1 WtCom= 1.00D+00 WtEn= 0.00D+00
 Coeff-Com:  0.221D-02 0.998D+00
 Coeff:      0.221D-02 0.998D+00
 Gap=     0.231 Goal=   None    Shift=    0.000
 RMSDP=7.04D-06 MaxDP=2.23D-04 DE=-1.25D-05 OVMax= 6.44D-04

 Cycle   9  Pass 1  IDiag  1:
 RMSU=  3.81D-06    CP:  1.00D+00  1.05D+00
 E= -2510.83292855451     Delta-E=       -0.000000674381 Rises=F Damp=F
 DIIS: error= 1.80D-05 at cycle   3 NSaved=   3.
 NSaved= 3 IEnMin= 3 EnMin= -2510.83292855451     IErMin= 2 ErrMin= 1.68D-05
 ErrMax= 1.80D-05  0.00D+00 EMaxC= 1.00D-01 BMatC= 3.86D-07 BMatP= 4.07D-07
 IDIUse=1 WtCom= 1.00D+00 WtEn= 0.00D+00
 Coeff-Com: -0.262D-01 0.505D+00 0.521D+00
 Coeff:     -0.262D-01 0.505D+00 0.521D+00
 Gap=     0.231 Goal=   None    Shift=    0.000
 RMSDP=1.68D-06 MaxDP=8.97D-05 DE=-6.74D-07 OVMax= 3.21D-04

 Cycle  10  Pass 1  IDiag  1:
 RMSU=  1.55D-06    CP:  1.00D+00  1.05D+00  8.74D-01
 E= -2510.83292908959     Delta-E=       -0.000000535089 Rises=F Damp=F
 DIIS: error= 4.34D-06 at cycle   4 NSaved=   4.
 NSaved= 4 IEnMin= 4 EnMin= -2510.83292908959     IErMin= 4 ErrMin= 4.34D-06
 ErrMax= 4.34D-06  0.00D+00 EMaxC= 1.00D-01 BMatC= 4.54D-08 BMatP= 3.86D-07
 IDIUse=1 WtCom= 1.00D+00 WtEn= 0.00D+00
 Coeff-Com: -0.326D-02-0.919D-01 0.109D+00 0.986D+00
 Coeff:     -0.326D-02-0.919D-01 0.109D+00 0.986D+00
 Gap=     0.231 Goal=   None    Shift=    0.000
 RMSDP=1.45D-06 MaxDP=5.68D-05 DE=-5.35D-07 OVMax= 3.89D-04

 Cycle  11  Pass 1  IDiag  1:
 RMSU=  7.75D-07    CP:  1.00D+00  1.06D+00  1.14D+00  1.42D+00
 E= -2510.83292933385     Delta-E=       -0.000000244257 Rises=F Damp=F
 DIIS: error= 2.49D-06 at cycle   5 NSaved=   5.
 NSaved= 5 IEnMin= 5 EnMin= -2510.83292933385     IErMin= 5 ErrMin= 2.49D-06
 ErrMax= 2.49D-06  0.00D+00 EMaxC= 1.00D-01 BMatC= 1.35D-08 BMatP= 4.54D-08
 IDIUse=1 WtCom= 1.00D+00 WtEn= 0.00D+00
 Coeff-Com:  0.132D-01-0.321D+00-0.204D+00 0.322D+00 0.119D+01
 Coeff:      0.132D-01-0.321D+00-0.204D+00 0.322D+00 0.119D+01
 Gap=     0.231 Goal=   None    Shift=    0.000
 RMSDP=1.61D-06 MaxDP=6.53D-05 DE=-2.44D-07 OVMax= 4.99D-04

 Cycle  12  Pass 1  IDiag  1:
 RMSU=  4.99D-07    CP:  1.00D+00  1.06D+00  1.40D+00  2.04D+00  1.83D+00
 E= -2510.83292949899     Delta-E=       -0.000000165142 Rises=F Damp=F
 DIIS: error= 1.76D-06 at cycle   6 NSaved=   6.
 NSaved= 6 IEnMin= 6 EnMin= -2510.83292949899     IErMin= 6 ErrMin= 1.76D-06
 ErrMax= 1.76D-06  0.00D+00 EMaxC= 1.00D-01 BMatC= 3.03D-09 BMatP= 1.35D-08
 IDIUse=1 WtCom= 1.00D+00 WtEn= 0.00D+00
 Coeff-Com:  0.552D-02-0.105D+00-0.949D-01-0.828D-01 0.469D+00 0.808D+00
 Coeff:      0.552D-02-0.105D+00-0.949D-01-0.828D-01 0.469D+00 0.808D+00
 Gap=     0.231 Goal=   None    Shift=    0.000
 RMSDP=5.32D-07 MaxDP=2.27D-05 DE=-1.65D-07 OVMax= 1.67D-04

 Cycle  13  Pass 1  IDiag  1:
 RMSU=  1.57D-07    CP:  1.00D+00  1.06D+00  1.48D+00  2.22D+00  2.22D+00
                    CP:  1.21D+00
 E= -2510.83292950752     Delta-E=       -0.000000008527 Rises=F Damp=F
 DIIS: error= 5.17D-07 at cycle   7 NSaved=   7.
 NSaved= 7 IEnMin= 7 EnMin= -2510.83292950752     IErMin= 7 ErrMin= 5.17D-07
 ErrMax= 5.17D-07  0.00D+00 EMaxC= 1.00D-01 BMatC= 4.20D-10 BMatP= 3.03D-09
 IDIUse=1 WtCom= 1.00D+00 WtEn= 0.00D+00
 Coeff-Com: -0.219D-02 0.563D-01 0.308D-01-0.696D-01-0.201D+00 0.872D-01
 Coeff-Com:  0.110D+01
 Coeff:     -0.219D-02 0.563D-01 0.308D-01-0.696D-01-0.201D+00 0.872D-01
 Coeff:      0.110D+01
 Gap=     0.231 Goal=   None    Shift=    0.000
 RMSDP=2.29D-07 MaxDP=9.28D-06 DE=-8.53D-09 OVMax= 7.29D-05

 Cycle  14  Pass 1  IDiag  1:
 RMSU=  9.82D-08    CP:  1.00D+00  1.06D+00  1.49D+00  2.27D+00  2.38D+00
                    CP:  1.43D+00  1.43D+00
 E= -2510.83292951057     Delta-E=       -0.000000003052 Rises=F Damp=F
 DIIS: error= 2.84D-07 at cycle   8 NSaved=   8.
 NSaved= 8 IEnMin= 8 EnMin= -2510.83292951057     IErMin= 8 ErrMin= 2.84D-07
 ErrMax= 2.84D-07  0.00D+00 EMaxC= 1.00D-01 BMatC= 8.91D-11 BMatP= 4.20D-10
 IDIUse=1 WtCom= 1.00D+00 WtEn= 0.00D+00
 Coeff-Com: -0.122D-02 0.254D-01 0.186D-01 0.133D-01-0.114D+00-0.116D+00
 Coeff-Com:  0.123D+00 0.105D+01
 Coeff:     -0.122D-02 0.254D-01 0.186D-01 0.133D-01-0.114D+00-0.116D+00
 Coeff:      0.123D+00 0.105D+01
 Gap=     0.231 Goal=   None    Shift=    0.000
 RMSDP=9.29D-08 MaxDP=4.43D-06 DE=-3.05D-09 OVMax= 2.87D-05

 Cycle  15  Pass 1  IDiag  1:
 RMSU=  4.03D-08    CP:  1.00D+00  1.06D+00  1.50D+00  2.29D+00  2.41D+00
                    CP:  1.50D+00  1.69D+00  1.49D+00
 E= -2510.83292951124     Delta-E=       -0.000000000670 Rises=F Damp=F
 DIIS: error= 1.62D-07 at cycle   9 NSaved=   9.
 NSaved= 9 IEnMin= 9 EnMin= -2510.83292951124     IErMin= 9 ErrMin= 1.62D-07
 ErrMax= 1.62D-07  0.00D+00 EMaxC= 1.00D-01 BMatC= 5.46D-11 BMatP= 8.91D-11
 IDIUse=1 WtCom= 1.00D+00 WtEn= 0.00D+00
 Coeff-Com:  0.161D-03-0.708D-02-0.275D-02 0.315D-01 0.809D-02-0.814D-01
 Coeff-Com: -0.357D+00 0.546D+00 0.863D+00
 Coeff:      0.161D-03-0.708D-02-0.275D-02 0.315D-01 0.809D-02-0.814D-01
 Coeff:     -0.357D+00 0.546D+00 0.863D+00
 Gap=     0.231 Goal=   None    Shift=    0.000
 RMSDP=6.89D-08 MaxDP=2.89D-06 DE=-6.70D-10 OVMax= 1.98D-05

 Cycle  16  Pass 1  IDiag  1:
 RMSU=  1.85D-08    CP:  1.00D+00  1.06D+00  1.50D+00  2.31D+00  2.43D+00
                    CP:  1.55D+00  1.88D+00  1.91D+00  1.15D+00
 E= -2510.83292951179     Delta-E=       -0.000000000550 Rises=F Damp=F
 DIIS: error= 6.01D-08 at cycle  10 NSaved=  10.
 NSaved=10 IEnMin=10 EnMin= -2510.83292951179     IErMin=10 ErrMin= 6.01D-08
 ErrMax= 6.01D-08  0.00D+00 EMaxC= 1.00D-01 BMatC= 4.04D-12 BMatP= 5.46D-11
 IDIUse=1 WtCom= 1.00D+00 WtEn= 0.00D+00
 Coeff-Com:  0.292D-03-0.743D-02-0.464D-02 0.111D-01 0.232D-01-0.621D-02
 Coeff-Com: -0.155D+00 0.449D-01 0.265D+00 0.829D+00
 Coeff:      0.292D-03-0.743D-02-0.464D-02 0.111D-01 0.232D-01-0.621D-02
 Coeff:     -0.155D+00 0.449D-01 0.265D+00 0.829D+00
 Gap=     0.231 Goal=   None    Shift=    0.000
 RMSDP=1.53D-08 MaxDP=5.41D-07 DE=-5.50D-10 OVMax= 3.56D-06

 Cycle  17  Pass 1  IDiag  1:
 RMSU=  6.29D-09    CP:  1.00D+00  1.06D+00  1.50D+00  2.31D+00  2.43D+00
                    CP:  1.56D+00  1.91D+00  2.00D+00  1.31D+00  1.20D+00
 E= -2510.83292951148     Delta-E=        0.000000000317 Rises=F Damp=F
 DIIS: error= 1.72D-08 at cycle  11 NSaved=  11.
 NSaved=11 IEnMin=10 EnMin= -2510.83292951179     IErMin=11 ErrMin= 1.72D-08
 ErrMax= 1.72D-08  0.00D+00 EMaxC= 1.00D-01 BMatC= 7.19D-13 BMatP= 4.04D-12
 IDIUse=1 WtCom= 1.00D+00 WtEn= 0.00D+00
 Coeff-Com:  0.536D-04-0.916D-03-0.822D-03-0.152D-02 0.424D-02 0.114D-01
 Coeff-Com:  0.108D-01-0.648D-01-0.751D-01 0.226D+00 0.891D+00
 Coeff:      0.536D-04-0.916D-03-0.822D-03-0.152D-02 0.424D-02 0.114D-01
 Coeff:      0.108D-01-0.648D-01-0.751D-01 0.226D+00 0.891D+00
 Gap=     0.231 Goal=   None    Shift=    0.000
 RMSDP=6.24D-09 MaxDP=2.77D-07 DE= 3.17D-10 OVMax= 1.32D-06

 SCF Done:  E(RLC-wPBE) =  -2510.83292951     A.U. after   17 cycles
            NFock= 17  Conv=0.62D-08     -V/T= 2.0077
 KE= 2.491526548849D+03 PE=-1.507734768060D+04 EE= 5.485878232352D+03
 Leave Link  502 at Thu Dec  6 22:05:09 2018, MaxMem=   536870912 cpu:      5960.6
 (Enter /pbs_home/pkowalski/g09d01/g09/l701.exe)
 Compute integral first derivatives.
 ... and contract with generalized density number  0.
 R6Disp: Adding Grimme-D3 dispersion energy 1st derivatives to the gradient.
 Leave Link  701 at Thu Dec  6 22:05:11 2018, MaxMem=   536870912 cpu:         6.1
 (Enter /pbs_home/pkowalski/g09d01/g09/l702.exe)
 L702 exits ... SP integral derivatives will be done elsewhere.
 Leave Link  702 at Thu Dec  6 22:05:11 2018, MaxMem=   536870912 cpu:         0.3
 (Enter /pbs_home/pkowalski/g09d01/g09/l703.exe)
 Compute integral first derivatives, UseDBF=F ICtDFT=           0.
 Integral derivatives from FoFJK, PRISM(SPDF).
 Calling FoFJK, ICntrl=      2127 FMM=F ISym2X=0 I1Cent= 0 IOpClX= 0 NMat=1 NMatS=1 NMatT=0.
 FoFJK:  IHMeth= 1 ICntrl=    2127 DoSepK=T KAlg= 0 I1Cent=   0 FoldK=F
 IRaf=         1 NMat=   1 IRICut=       1 DoRegI=T DoRafI=F ISym2E= 0.
 FoFCou: FMM=F IPFlag=           0 FMFlag=      100000 FMFlg1=         800
         NFxFlg=           0 DoJE=F BraDBF=F KetDBF=F FulRan=T
         wScrn=  0.000000 ICntrl=    2527 IOpCl=  0 I1Cent=           0 NGrid=           0
         NMat0=    1 NMatS0=      1 NMatT0=    0 NMatD0=    1 NMtDS0=    0 NMtDT0=    0
 Symmetry not used in FoFCou.
 Leave Link  703 at Thu Dec  6 22:08:57 2018, MaxMem=   536870912 cpu:      1803.8
 (Enter /pbs_home/pkowalski/g09d01/g09/l716.exe)
 Dipole        =-2.65577977D-01-1.62886612D+00 2.75502361D-02
 ***** Axes restored to original set *****
 -------------------------------------------------------------------
 Center     Atomic                   Forces (Hartrees/Bohr)
 Number     Number              X              Y              Z
 -------------------------------------------------------------------
      1       16           0.029473585    0.004057092    0.020277144
      2       16           0.033076672   -0.004931830    0.014867452
      3        9          -0.013329964   -0.007231452    0.010904978
      4        9           0.007196799    0.013941580   -0.007975851
      5        9          -0.019375465    0.002389390   -0.012221650
      6        9           0.016331886    0.003882854   -0.009646689
      7        9          -0.013832786   -0.002774068    0.012763162
      8        9           0.005485613   -0.006959491   -0.012028101
      9        6           0.006212723   -0.006822073   -0.000020084
     10        6           0.004965967    0.002599997    0.004225986
     11        6          -0.000105810    0.003332007    0.001738051
     12        6          -0.005551542    0.005590458    0.000093449
     13        6          -0.005270333   -0.002978860   -0.004615427
     14        6          -0.004554077    0.004861756   -0.002449209
     15        6           0.001591434    0.005352507    0.007524723
     16        6           0.004603596   -0.003959656    0.003576402
     17        6           0.001259406   -0.003339720   -0.001147605
     18        6          -0.001373092   -0.004318322   -0.006528526
     19        6          -0.005145322    0.004486073   -0.003477938
     20        6          -0.004473172   -0.003646381   -0.004860519
     21        6          -0.000732476   -0.001312373    0.001307707
     22        6          -0.004479373    0.009597320   -0.009681477
     23        6           0.001165190    0.001150459    0.000019541
     24        6          -0.017370776   -0.024106932   -0.004747859
     25        6          -0.018336281   -0.007227192   -0.016298521
     26        6           0.005618699    0.024933741    0.007883476
     27        6          -0.043393749   -0.017656335   -0.052586338
     28        6           0.014391942   -0.037554812    0.021543261
     29        6          -0.007626125    0.068156330    0.050162945
     30        6          -0.012983506   -0.016360223    0.007448153
     31        6           0.016165309   -0.006133516    0.026909020
     32        6          -0.010361637    0.012679257    0.002391712
     33        6           0.107572703   -0.044485248   -0.067126299
     34        6          -0.014691128    0.013769646   -0.011337187
     35        6           0.015007752   -0.026037081   -0.004021856
     36        6          -0.108165436    0.011207639    0.012035237
     37        6           0.035678770    0.038711413    0.018278024
     38        1          -0.002253737    0.003716156    0.000774732
     39        1          -0.002665895   -0.000310456   -0.001706352
     40        1           0.000035733   -0.002780005   -0.001497328
     41        1           0.002709562   -0.001591568    0.000708829
     42        1           0.002074028    0.003578898    0.003040335
     43        1           0.000123195   -0.003118203   -0.003142261
     44        1          -0.002121515    0.000999044   -0.002182237
     45        1          -0.001135866    0.002820737    0.000855131
     46        1           0.001355948    0.000928235    0.002771924
     47        1           0.002831457   -0.004128445    0.000778040
     48        1          -0.003003933    0.000746760   -0.002033948
     49        1           0.002193040   -0.002626343   -0.001185437
     50        1           0.002485551    0.002352611    0.002119339
     51        1           0.002765755    0.001141473    0.002401743
     52        1           0.000634645   -0.001021985   -0.003849231
     53        1          -0.002828374    0.000057838   -0.002803055
     54        1          -0.001541661    0.001682850    0.002637136
     55        1           0.002474736   -0.002631013    0.001432570
     56        1           0.003454461   -0.002406647    0.001323627
     57        1          -0.002884589    0.002174891   -0.000812764
     58        1           0.003523110   -0.002253440    0.000726383
     59        1          -0.002871649   -0.000195345    0.006463536
 -------------------------------------------------------------------
 Cartesian Forces:  Max     0.108165436 RMS     0.018246313
 Leave Link  716 at Thu Dec  6 22:08:57 2018, MaxMem=   536870912 cpu:         0.2
 (Enter /pbs_home/pkowalski/g09d01/g09/l103.exe)

 GradGradGradGradGradGradGradGradGradGradGradGradGradGradGradGradGradGrad
 Berny optimization.
 Using GEDIIS/GDIIS optimizer.
 FormGI is forming the generalized inverse of G from B-inverse, IUseBI=4.
 GSVD:  received Info=                   1 from GESDD.
 Internal  Forces:  Max     0.048350140 RMS     0.007271997
 Search for a local minimum.
 Step number   2 out of a maximum of  343
 All quantities printed in internal units (Hartrees-Bohrs-Radians)
 RMS Force = .72720D-02 SwitMx=.10000D-02 MixMth= 1
 Mixed Optimization -- RFO/linear search
 Update second derivatives using D2CorX and points    1    2
 DE= -6.89D-02 DEPred=-6.58D-02 R= 1.05D+00
 TightC=F SS=  1.41D+00  RLast= 4.63D-01 DXNew= 5.0454D-01 1.3894D+00
 Trust test= 1.05D+00 RLast= 4.63D-01 DXMaxT set to 5.05D-01
 ITU=  1  0
 Use linear search instead of GDIIS.
 Linear search step of   0.546 exceeds DXMaxT=   0.505 but not scaled.
 Quartic linear search produced a step of  1.82938.
 Iteration  1 RMS(Cart)=  0.09660185 RMS(Int)=  0.00499813
 Iteration  2 RMS(Cart)=  0.02999350 RMS(Int)=  0.00157943
 Iteration  3 RMS(Cart)=  0.00033149 RMS(Int)=  0.00157632
 Iteration  4 RMS(Cart)=  0.00000045 RMS(Int)=  0.00157632
 ITry= 1 IFail=0 DXMaxC= 4.82D-01 DCOld= 1.00D+10 DXMaxT= 5.05D-01 DXLimC= 3.00D+00 Rises=F
 Variable       Old X    -DE/DX   Delta X   Delta X   Delta X     New X
                                 (Linear)    (Quad)   (Total)
    R1        3.33856  -0.02247  -0.11970   0.00000  -0.11947   3.21909
    R2        3.31698  -0.02193  -0.12162   0.00000  -0.12085   3.19614
    R3        3.33515  -0.02171  -0.10737   0.00000  -0.10950   3.22565
    R4        3.33572  -0.02077  -0.09355   0.00000  -0.09297   3.24275
    R5        2.57478  -0.01797  -0.07933   0.00000  -0.07933   2.49546
    R6        2.58310  -0.01592  -0.06106   0.00000  -0.06106   2.52204
    R7        2.57046  -0.02299  -0.08293   0.00000  -0.08293   2.48753
    R8        2.58065  -0.01910  -0.08273   0.00000  -0.08273   2.49792
    R9        2.59010  -0.01794  -0.07135   0.00000  -0.07135   2.51875
   R10        2.58064  -0.01467  -0.06204   0.00000  -0.06204   2.51860
   R11        2.63077  -0.00364  -0.01961   0.00000  -0.01961   2.61116
   R12        2.65077  -0.00521  -0.03142   0.00000  -0.03139   2.61938
   R13        2.05515   0.00393   0.02299   0.00000   0.02299   2.07813
   R14        2.62733  -0.00172  -0.01227   0.00000  -0.01230   2.61503
   R15        2.05555   0.00314   0.01822   0.00000   0.01822   2.07377
   R16        2.62952  -0.00152  -0.00895   0.00000  -0.00898   2.62054
   R17        2.05568   0.00316   0.01887   0.00000   0.01887   2.07455
   R18        2.63030  -0.00406  -0.02232   0.00000  -0.02233   2.60797
   R19        2.05546   0.00316   0.01790   0.00000   0.01790   2.07336
   R20        2.65133  -0.00629  -0.03960   0.00000  -0.03958   2.61175
   R21        2.05116   0.00414   0.02430   0.00000   0.02430   2.07545
   R22        2.81230  -0.00828  -0.04541   0.00000  -0.04541   2.76689
   R23        2.63112  -0.00364  -0.01900   0.00000  -0.01900   2.61212
   R24        2.65089  -0.00515  -0.03060   0.00000  -0.03058   2.62031
   R25        2.05505   0.00392   0.02260   0.00000   0.02260   2.07765
   R26        2.62735  -0.00181  -0.01260   0.00000  -0.01262   2.61474
   R27        2.05563   0.00316   0.01840   0.00000   0.01840   2.07403
   R28        2.62968  -0.00151  -0.00898   0.00000  -0.00901   2.62067
   R29        2.05575   0.00316   0.01900   0.00000   0.01900   2.07476
   R30        2.63047  -0.00413  -0.02198   0.00000  -0.02198   2.60849
   R31        2.05553   0.00317   0.01804   0.00000   0.01804   2.07357
   R32        2.65130  -0.00613  -0.03855   0.00000  -0.03854   2.61276
   R33        2.05115   0.00411   0.02378   0.00000   0.02378   2.07493
   R34        2.81268  -0.00774  -0.04152   0.00000  -0.04152   2.77116
   R35        2.88664   0.00024   0.00471   0.00000   0.00471   2.89135
   R36        2.08772  -0.00366  -0.02170   0.00000  -0.02170   2.06602
   R37        2.08647  -0.00351  -0.02155   0.00000  -0.02155   2.06492
   R38        2.08688  -0.00384  -0.02195   0.00000  -0.02195   2.06493
   R39        2.84336  -0.00079  -0.01909   0.00000  -0.01909   2.82426
   R40        2.08968  -0.00306  -0.01730   0.00000  -0.01730   2.07237
   R41        2.07461  -0.00191  -0.01281   0.00000  -0.01281   2.06180
   R42        2.88434  -0.00071  -0.00490   0.00000  -0.00490   2.87943
   R43        2.08631  -0.00390  -0.02349   0.00000  -0.02349   2.06282
   R44        2.08704  -0.00345  -0.02011   0.00000  -0.02011   2.06693
   R45        2.08670  -0.00372  -0.02166   0.00000  -0.02166   2.06505
   R46        2.83827   0.00131   0.00179   0.00000   0.00179   2.84007
   R47        2.09230  -0.00274  -0.01245   0.00000  -0.01245   2.07985
   R48        2.09015  -0.00338  -0.01739   0.00000  -0.01739   2.07276
   R49        2.53830   0.01062   0.02510   0.00000   0.02445   2.56275
   R50        2.75282  -0.01156  -0.04369   0.00000  -0.04438   2.70844
   R51        2.04373   0.00424   0.02429   0.00000   0.02429   2.06802
   R52        2.70395  -0.03345  -0.17228   0.00000  -0.17217   2.53179
   R53        2.64003   0.03470   0.10703   0.00000   0.10703   2.74706
   R54        2.85300   0.00156  -0.00553   0.00000  -0.00690   2.84610
   R55        2.77368  -0.04835  -0.20265   0.00000  -0.20116   2.57252
   R56        2.87222  -0.00259  -0.01986   0.00000  -0.02095   2.85127
   R57        2.85164   0.00032  -0.01066   0.00000  -0.01176   2.83988
   R58        2.90330  -0.00403  -0.03535   0.00000  -0.03314   2.87016
   R59        2.89325  -0.02192  -0.09215   0.00000  -0.09215   2.80110
   R60        2.53673   0.00913   0.02554   0.00000   0.02415   2.56088
   R61        2.78770  -0.01306  -0.05553   0.00000  -0.05459   2.73311
   R62        2.04996   0.00420   0.02429   0.00000   0.02429   2.07425
   R63        2.74813  -0.02934  -0.13797   0.00000  -0.13567   2.61246
    A1        1.60211   0.00920   0.05282   0.00000   0.05477   1.65687
    A2        1.59442   0.00996   0.05536   0.00000   0.05618   1.65060
    A3        2.11178   0.00017   0.00160   0.00000   0.00163   2.11341
    A4        2.06124   0.00198   0.01332   0.00000   0.01330   2.07454
    A5        2.11017  -0.00215  -0.01492   0.00000  -0.01494   2.09524
    A6        2.09678  -0.00019  -0.00216   0.00000  -0.00218   2.09460
    A7        2.09192  -0.00046  -0.00256   0.00000  -0.00255   2.08937
    A8        2.09448   0.00064   0.00472   0.00000   0.00473   2.09922
    A9        2.08728  -0.00143  -0.00895   0.00000  -0.00900   2.07828
   A10        2.09785   0.00076   0.00436   0.00000   0.00438   2.10223
   A11        2.09806   0.00067   0.00459   0.00000   0.00461   2.10267
   A12        2.10122   0.00021   0.00352   0.00000   0.00349   2.10471
   A13        2.09278   0.00052   0.00349   0.00000   0.00350   2.09628
   A14        2.08919  -0.00072  -0.00701   0.00000  -0.00699   2.08219
   A15        2.10694   0.00016  -0.00178   0.00000  -0.00176   2.10518
   A16        2.05434   0.00303   0.02017   0.00000   0.02016   2.07450
   A17        2.12190  -0.00319  -0.01838   0.00000  -0.01839   2.10351
   A18        2.06237   0.00108   0.00777   0.00000   0.00782   2.07019
   A19        2.09809   0.00305   0.01217   0.00000   0.01215   2.11024
   A20        2.12273  -0.00413  -0.01994   0.00000  -0.01997   2.10276
   A21        2.11195   0.00027   0.00264   0.00000   0.00267   2.11462
   A22        2.06209   0.00195   0.01366   0.00000   0.01365   2.07574
   A23        2.10915  -0.00222  -0.01631   0.00000  -0.01632   2.09283
   A24        2.09691  -0.00019  -0.00187   0.00000  -0.00188   2.09503
   A25        2.09197  -0.00045  -0.00249   0.00000  -0.00248   2.08949
   A26        2.09431   0.00064   0.00436   0.00000   0.00436   2.09867
   A27        2.08697  -0.00145  -0.00966   0.00000  -0.00970   2.07727
   A28        2.09802   0.00077   0.00474   0.00000   0.00477   2.10278
   A29        2.09820   0.00068   0.00491   0.00000   0.00493   2.10313
   A30        2.10134   0.00026   0.00400   0.00000   0.00397   2.10531
   A31        2.09265   0.00050   0.00313   0.00000   0.00315   2.09580
   A32        2.08919  -0.00076  -0.00713   0.00000  -0.00712   2.08207
   A33        2.10720   0.00019  -0.00093   0.00000  -0.00091   2.10629
   A34        2.05565   0.00294   0.01977   0.00000   0.01976   2.07541
   A35        2.12034  -0.00313  -0.01884   0.00000  -0.01885   2.10149
   A36        2.06200   0.00092   0.00581   0.00000   0.00585   2.06785
   A37        2.09917   0.00308   0.01284   0.00000   0.01282   2.11199
   A38        2.12201  -0.00400  -0.01865   0.00000  -0.01867   2.10334
   A39        1.92547   0.00017   0.00158   0.00000   0.00158   1.92705
   A40        1.91395   0.00111   0.00266   0.00000   0.00263   1.91658
   A41        1.93665   0.00099   0.01131   0.00000   0.01127   1.94792
   A42        1.89344  -0.00070  -0.00407   0.00000  -0.00407   1.88937
   A43        1.90045  -0.00101  -0.00858   0.00000  -0.00859   1.89186
   A44        1.89305  -0.00062  -0.00333   0.00000  -0.00339   1.88966
   A45        1.92861  -0.00176  -0.01593   0.00000  -0.01587   1.91274
   A46        1.91142   0.00119   0.01188   0.00000   0.01182   1.92324
   A47        1.90044   0.00259   0.02285   0.00000   0.02253   1.92297
   A48        1.90500   0.00157   0.01267   0.00000   0.01280   1.91780
   A49        1.95480  -0.00213  -0.02129   0.00000  -0.02109   1.93371
   A50        1.86216  -0.00138  -0.00915   0.00000  -0.00939   1.85276
   A51        1.92782   0.00012  -0.00064   0.00000  -0.00064   1.92718
   A52        1.91203   0.00062   0.00225   0.00000   0.00223   1.91427
   A53        1.93430   0.00096   0.00688   0.00000   0.00687   1.94117
   A54        1.89498  -0.00018   0.00069   0.00000   0.00069   1.89567
   A55        1.90107  -0.00103  -0.00688   0.00000  -0.00687   1.89420
   A56        1.89285  -0.00054  -0.00248   0.00000  -0.00250   1.89035
   A57        1.94599  -0.00353  -0.01832   0.00000  -0.01829   1.92770
   A58        1.90973   0.00093   0.00184   0.00000   0.00195   1.91168
   A59        1.90860   0.00185   0.01187   0.00000   0.01174   1.92034
   A60        1.91524   0.00274   0.02272   0.00000   0.02279   1.93803
   A61        1.90252  -0.00013  -0.00716   0.00000  -0.00711   1.89541
   A62        1.88056  -0.00181  -0.01082   0.00000  -0.01079   1.86977
   A63        2.12353   0.00142   0.00133   0.00000   0.00149   2.12502
   A64        1.94984  -0.01175  -0.06602   0.00000  -0.06634   1.88350
   A65        2.20976   0.01033   0.06468   0.00000   0.06484   2.27461
   A66        2.00649  -0.00347  -0.00476   0.00000  -0.00589   2.00060
   A67        2.14202   0.00155   0.00403   0.00000   0.00457   2.14659
   A68        2.13441   0.00191   0.00058   0.00000   0.00113   2.13554
   A69        1.92954   0.00739   0.02651   0.00000   0.02610   1.95564
   A70        2.15325  -0.00065  -0.00296   0.00000  -0.00278   2.15047
   A71        2.19990  -0.00675  -0.02379   0.00000  -0.02361   2.17629
   A72        2.04089  -0.00162   0.00314   0.00000   0.00166   2.04255
   A73        1.93636  -0.00133  -0.00821   0.00000  -0.00854   1.92782
   A74        2.16858   0.00654   0.03635   0.00000   0.03516   2.20374
   A75        2.14174  -0.00854  -0.05022   0.00000  -0.05156   2.09018
   A76        2.23227   0.00269   0.04318   0.00000   0.04191   2.27418
   A77        1.90674   0.00590   0.00669   0.00000   0.00926   1.91600
   A78        1.90462  -0.00504  -0.04502   0.00000  -0.04483   1.85979
   A79        1.91440  -0.00129  -0.00770   0.00000  -0.00820   1.90621
   A80        1.95924   0.00199   0.00619   0.00000   0.00646   1.96570
   A81        2.01559   0.00428   0.01962   0.00000   0.01954   2.03514
   A82        1.90006   0.00230   0.02031   0.00000   0.01967   1.91973
   A83        1.76799  -0.00168   0.01287   0.00000   0.01202   1.78001
   A84        1.89917  -0.00176  -0.01271   0.00000  -0.01288   1.88629
   A85        1.98768   0.00488   0.02965   0.00000   0.02915   2.01683
   A86        1.99086   0.00444   0.03079   0.00000   0.03201   2.02287
   A87        1.89385  -0.00245  -0.03148   0.00000  -0.02962   1.86423
   A88        1.90665   0.00081   0.00585   0.00000   0.00453   1.91119
   A89        1.78077  -0.00636  -0.02467   0.00000  -0.02710   1.75367
   A90        1.88492  -0.00360  -0.03788   0.00000  -0.03743   1.84749
   A91        1.89566   0.00439   0.01563   0.00000   0.01363   1.90929
   A92        1.94212  -0.00115   0.00105   0.00000   0.00165   1.94377
   A93        1.95406  -0.00277  -0.00952   0.00000  -0.00927   1.94479
   A94        1.97846   0.00421   0.02757   0.00000   0.02552   2.00397
   A95        1.80732  -0.00083   0.00554   0.00000   0.00776   1.81508
   A96        1.82585   0.00702   0.04493   0.00000   0.04020   1.86606
   A97        2.06783   0.00818   0.08852   0.00000   0.08167   2.14950
   A98        1.89562   0.00497   0.03925   0.00000   0.02629   1.92191
   A99        2.12305   0.00111  -0.00390   0.00000  -0.00338   2.11967
   A100       1.95155  -0.01226  -0.06011   0.00000  -0.06121   1.89034
   A101       2.20858   0.01116   0.06401   0.00000   0.06452   2.27310
   A102       2.03423  -0.00134  -0.00155   0.00000   0.00035   2.03458
   A103       2.15529  -0.00065  -0.00526   0.00000  -0.00624   2.14905
   A104       2.09360   0.00199   0.00671   0.00000   0.00571   2.09931
   A105       1.96219   0.00450   0.04399   0.00000   0.03149   1.99368
   A106       2.07898   0.00479   0.07613   0.00000   0.06688   2.14586
   A107       1.87878   0.00649   0.03522   0.00000   0.03046   1.90924
   A108       2.03765  -0.00311   0.00428   0.00000  -0.00183   2.03582
   A109       1.95711  -0.00237  -0.02127   0.00000  -0.02066   1.93645
   A110       2.09109   0.01242   0.08492   0.00000   0.08090   2.17198
    D1        3.14003   0.00138   0.01586   0.00000   0.01595  -3.12720
    D2       -0.01155   0.00122   0.01604   0.00000   0.01606   0.00451
    D3       -2.60312  -0.00937  -0.07511   0.00000  -0.07444  -2.67756
    D4        0.02376  -0.00119  -0.01195   0.00000  -0.01293   0.01084
    D5        3.07943   0.00271   0.03398   0.00000   0.03472   3.11415
    D6       -0.05962   0.00322   0.04404   0.00000   0.04397  -0.01565
    D7       -2.39699  -0.01771  -0.17300   0.00000  -0.16875  -2.56574
    D8        0.11119  -0.00330  -0.04974   0.00000  -0.05151   0.05968
    D9        0.00047   0.00005   0.00058   0.00000   0.00058   0.00106
   D10       -3.14155   0.00001   0.00003   0.00000   0.00003  -3.14152
   D11       -3.14084   0.00007   0.00101   0.00000   0.00103  -3.13982
   D12        0.00032   0.00003   0.00047   0.00000   0.00048   0.00079
   D13       -0.00057  -0.00003  -0.00038   0.00000  -0.00039  -0.00097
   D14       -3.14021   0.00011   0.00141   0.00000   0.00144  -3.13877
   D15        3.14073  -0.00005  -0.00083   0.00000  -0.00083   3.13990
   D16        0.00110   0.00009   0.00097   0.00000   0.00100   0.00209
   D17       -0.00001  -0.00002  -0.00016   0.00000  -0.00016  -0.00017
   D18        3.14126  -0.00003  -0.00036   0.00000  -0.00036   3.14090
   D19       -3.14117   0.00003   0.00039   0.00000   0.00040  -3.14077
   D20        0.00010   0.00001   0.00019   0.00000   0.00020   0.00030
   D21       -0.00034  -0.00004  -0.00045   0.00000  -0.00045  -0.00079
   D22        3.14122   0.00000  -0.00010   0.00000  -0.00010   3.14112
   D23        3.14158  -0.00003  -0.00025   0.00000  -0.00025   3.14132
   D24       -0.00005   0.00001   0.00010   0.00000   0.00010   0.00006
   D25        0.00023   0.00006   0.00065   0.00000   0.00065   0.00088
   D26        3.14099   0.00003   0.00018   0.00000   0.00018   3.14117
   D27       -3.14133   0.00003   0.00030   0.00000   0.00030  -3.14103
   D28       -0.00057  -0.00001  -0.00018   0.00000  -0.00018  -0.00074
   D29        0.00022  -0.00003  -0.00023   0.00000  -0.00023   0.00000
   D30        3.13983  -0.00016  -0.00204   0.00000  -0.00201   3.13782
   D31       -3.14051   0.00000   0.00025   0.00000   0.00024  -3.14027
   D32       -0.00090  -0.00013  -0.00156   0.00000  -0.00154  -0.00245
   D33       -0.00348  -0.00025  -0.00157   0.00000  -0.00163  -0.00511
   D34       -3.13351   0.00008  -0.00092   0.00000  -0.00085  -3.13436
   D35        3.14014  -0.00011   0.00028   0.00000   0.00020   3.14034
   D36        0.01011   0.00022   0.00092   0.00000   0.00098   0.01109
   D37        0.00056   0.00010   0.00118   0.00000   0.00118   0.00175
   D38        3.14151  -0.00001  -0.00017   0.00000  -0.00017   3.14134
   D39       -3.14033   0.00020   0.00243   0.00000   0.00245  -3.13788
   D40        0.00061   0.00009   0.00108   0.00000   0.00110   0.00172
   D41       -0.00032  -0.00003  -0.00046   0.00000  -0.00046  -0.00078
   D42        3.14138   0.00003   0.00063   0.00000   0.00064  -3.14117
   D43        3.14056  -0.00013  -0.00174   0.00000  -0.00173   3.13883
   D44       -0.00093  -0.00007  -0.00066   0.00000  -0.00063  -0.00156
   D45       -0.00015  -0.00006  -0.00058   0.00000  -0.00058  -0.00073
   D46        3.14134  -0.00007  -0.00082   0.00000  -0.00082   3.14053
   D47       -3.14110   0.00006   0.00077   0.00000   0.00078  -3.14032
   D48        0.00040   0.00004   0.00053   0.00000   0.00054   0.00094
   D49       -0.00049  -0.00006  -0.00072   0.00000  -0.00072  -0.00121
   D50       -3.14142   0.00003   0.00028   0.00000   0.00029  -3.14113
   D51        3.14120  -0.00005  -0.00049   0.00000  -0.00049   3.14071
   D52        0.00027   0.00004   0.00051   0.00000   0.00052   0.00079
   D53        0.00074   0.00014   0.00145   0.00000   0.00146   0.00220
   D54       -3.14071   0.00012   0.00111   0.00000   0.00111  -3.13960
   D55       -3.14152   0.00005   0.00045   0.00000   0.00046  -3.14106
   D56        0.00022   0.00003   0.00011   0.00000   0.00011   0.00033
   D57       -0.00033  -0.00009  -0.00085   0.00000  -0.00085  -0.00118
   D58        3.14116  -0.00015  -0.00196   0.00000  -0.00194   3.13921
   D59        3.14112  -0.00007  -0.00049   0.00000  -0.00050   3.14062
   D60       -0.00058  -0.00013  -0.00160   0.00000  -0.00159  -0.00217
   D61       -0.00109   0.00030   0.00501   0.00000   0.00518   0.00410
   D62        3.13757  -0.00033  -0.00638   0.00000  -0.00654   3.13102
   D63        3.14061   0.00036   0.00614   0.00000   0.00631  -3.13627
   D64       -0.00392  -0.00027  -0.00525   0.00000  -0.00542  -0.00934
   D65        1.07240  -0.00131  -0.01090   0.00000  -0.01097   1.06143
   D66       -3.11169   0.00029   0.00246   0.00000   0.00236  -3.10933
   D67       -1.08154   0.00077   0.01073   0.00000   0.01091  -1.07062
   D68       -3.12633  -0.00137  -0.01327   0.00000  -0.01336  -3.13969
   D69       -1.02724   0.00023   0.00009   0.00000  -0.00003  -1.02726
   D70        1.00292   0.00071   0.00837   0.00000   0.00853   1.01144
   D71       -1.03537  -0.00080  -0.00860   0.00000  -0.00866  -1.04404
   D72        1.06372   0.00080   0.00476   0.00000   0.00466   1.06839
   D73        3.09388   0.00128   0.01303   0.00000   0.01322   3.10709
   D74        1.33036   0.00410   0.03631   0.00000   0.03653   1.36689
   D75       -1.22142  -0.00227  -0.01896   0.00000  -0.01950  -1.24092
   D76       -0.77258   0.00272   0.02338   0.00000   0.02376  -0.74882
   D77        2.95883  -0.00364  -0.03189   0.00000  -0.03228   2.92655
   D78       -2.83070   0.00471   0.03949   0.00000   0.04003  -2.79066
   D79        0.90071  -0.00165  -0.01579   0.00000  -0.01600   0.88471
   D80        1.04834  -0.00122  -0.01170   0.00000  -0.01175   1.03659
   D81       -3.11291   0.00054   0.00618   0.00000   0.00618  -3.10673
   D82       -1.05688  -0.00003   0.00109   0.00000   0.00113  -1.05575
   D83        3.13494  -0.00098  -0.00983   0.00000  -0.00988   3.12507
   D84       -1.02630   0.00079   0.00805   0.00000   0.00805  -1.01826
   D85        1.02973   0.00021   0.00296   0.00000   0.00299   1.03272
   D86       -1.06024  -0.00065  -0.00718   0.00000  -0.00721  -1.06745
   D87        1.06170   0.00112   0.01070   0.00000   0.01071   1.07241
   D88        3.11774   0.00054   0.00561   0.00000   0.00566   3.12339
   D89        1.23818   0.00486   0.04450   0.00000   0.04629   1.28447
   D90       -1.21941  -0.00455  -0.04257   0.00000  -0.04461  -1.26403
   D91       -0.88056   0.00415   0.03870   0.00000   0.04065  -0.83990
   D92        2.94504  -0.00526  -0.04837   0.00000  -0.05025   2.89478
   D93       -2.93624   0.00484   0.04279   0.00000   0.04480  -2.89143
   D94        0.88936  -0.00457  -0.04427   0.00000  -0.04610   0.84326
   D95       -0.00386  -0.00073  -0.01464   0.00000  -0.01439  -0.01825
   D96       -3.12119  -0.00045  -0.00720   0.00000  -0.00694  -3.12813
   D97        3.12714  -0.00098  -0.01494   0.00000  -0.01483   3.11231
   D98        0.00981  -0.00070  -0.00750   0.00000  -0.00737   0.00243
   D99        0.02187  -0.00012   0.00519   0.00000   0.00550   0.02737
   D100       3.13162  -0.00049  -0.00358   0.00000  -0.00354   3.12808
   D101       3.13932  -0.00041  -0.00218   0.00000  -0.00185   3.13747
   D102      -0.03411  -0.00077  -0.01094   0.00000  -0.01089  -0.04501
   D103      -0.02954   0.00100   0.00702   0.00000   0.00702  -0.02252
   D104       2.55233   0.00676   0.06187   0.00000   0.06185   2.61417
   D105      -3.13824   0.00123   0.01563   0.00000   0.01573  -3.12251
   D106      -0.55638   0.00699   0.07049   0.00000   0.07056  -0.48582
   D107      -0.19151  -0.00485  -0.05624   0.00000  -0.05648  -0.24799
   D108       3.03316  -0.00592  -0.05012   0.00000  -0.04996   2.98320
   D109       2.91321  -0.00499  -0.06553   0.00000  -0.06569   2.84752
   D110      -0.14531  -0.00606  -0.05941   0.00000  -0.05917  -0.20448
   D111       1.61544  -0.00032  -0.00208   0.00000  -0.00184   1.61360
   D112      -0.54499   0.00427   0.04971   0.00000   0.05012  -0.49488
   D113      -2.59436   0.00055   0.00841   0.00000   0.00825  -2.58611
   D114      -1.59557   0.00058  -0.00515   0.00000  -0.00501  -1.60058
   D115       2.52718   0.00516   0.04665   0.00000   0.04695   2.57414
   D116       0.47782   0.00144   0.00535   0.00000   0.00509   0.48291
   D117       3.03266  -0.00230  -0.03749   0.00000  -0.03907   2.99359
   D118      -1.13679   0.01490   0.09463   0.00000   0.09714  -1.03965
   D119      -0.03491  -0.00269  -0.02953   0.00000  -0.03045  -0.06536
   D120       2.07882   0.01450   0.10259   0.00000   0.10576   2.18458
   D121      -0.84317   0.00128   0.01101   0.00000   0.01135  -0.83181
   D122      -2.96105   0.00207   0.03007   0.00000   0.03049  -2.93056
   D123       1.31048   0.00511   0.04831   0.00000   0.04827   1.35876
   D124       1.26744  -0.00221  -0.02771   0.00000  -0.02757   1.23986
   D125      -0.85045  -0.00142  -0.00865   0.00000  -0.00844  -0.85889
   D126      -2.86210   0.00162   0.00959   0.00000   0.00934  -2.85275
   D127      -2.88404   0.00285   0.01016   0.00000   0.01125  -2.87279
   D128       1.28126   0.00364   0.02921   0.00000   0.03039   1.31164
   D129      -0.73039   0.00669   0.04745   0.00000   0.04817  -0.68222
   D130       0.81071  -0.00371  -0.04529   0.00000  -0.04556   0.76515
   D131      -1.26913  -0.00040  -0.00266   0.00000  -0.00248  -1.27161
   D132       2.87650  -0.00346  -0.03426   0.00000  -0.03318   2.84332
   D133       2.94015  -0.00231  -0.03641   0.00000  -0.03622   2.90392
   D134       0.86031   0.00099   0.00622   0.00000   0.00686   0.86716
   D135      -1.27725  -0.00207  -0.02538   0.00000  -0.02385  -1.30110
   D136      -1.34078  -0.00783  -0.08182   0.00000  -0.08053  -1.42131
   D137       2.86256  -0.00453  -0.03918   0.00000  -0.03745   2.82511
   D138       0.72500  -0.00758  -0.07079   0.00000  -0.06815   0.65685
   D139       1.60434   0.00754   0.06710   0.00000   0.06842   1.67276
   D140      -0.61969  -0.00963  -0.08369   0.00000  -0.08248  -0.70216
   D141      -2.55023   0.00502   0.03845   0.00000   0.03901  -2.51122
   D142       1.50893  -0.01215  -0.11234   0.00000  -0.11189   1.39704
   D143      -0.42896   0.00341   0.04533   0.00000   0.04726  -0.38170
   D144      -2.65299  -0.01376  -0.10546   0.00000  -0.10363  -2.75662
   D145       2.95378  -0.00297  -0.01647   0.00000  -0.01666   2.93711
   D146       0.73293  -0.02167  -0.17207   0.00000  -0.17846   0.55447
   D147      -1.25163   0.01600   0.12536   0.00000   0.13175  -1.11988
   D148       2.81071  -0.00270  -0.03024   0.00000  -0.03005   2.78066
   D149      -0.00721  -0.00167  -0.02438   0.00000  -0.02441  -0.03162
   D150       3.12180  -0.00278  -0.03587   0.00000  -0.03550   3.08630
   D151       3.13707  -0.00110  -0.01387   0.00000  -0.01392   3.12315
   D152      -0.01710  -0.00222  -0.02536   0.00000  -0.02501  -0.04212
   D153      -2.23543  -0.01653  -0.17253   0.00000  -0.17125  -2.40668
   D154       0.08813  -0.00071  -0.01203   0.00000  -0.01207   0.07606
   D155       0.91827  -0.01544  -0.16143   0.00000  -0.16041   0.75786
   D156      -3.04135   0.00038  -0.00093   0.00000  -0.00123  -3.04258
   D157       2.13051   0.02017   0.19832   0.00000   0.20043   2.33094
   D158      -1.66610   0.02858   0.28942   0.00000   0.29101  -1.37509
   D159      -0.12880   0.00315   0.04624   0.00000   0.04602  -0.08278
   D160       2.35778   0.01155   0.13735   0.00000   0.13660   2.49437
         Item               Value     Threshold  Converged?
 Maximum Force            0.048350     0.000450     NO 
 RMS     Force            0.007272     0.000300     NO 
 Maximum Displacement     0.481851     0.001800     NO 
 RMS     Displacement     0.103440     0.001200     NO 
 Predicted change in Energy=-6.374068D-02
 Lowest energy point so far.  Saving SCF results.
 GradGradGradGradGradGradGradGradGradGradGradGradGradGradGradGradGradGrad

 Leave Link  103 at Thu Dec  6 22:08:57 2018, MaxMem=   536870912 cpu:         1.8
 (Enter /pbs_home/pkowalski/g09d01/g09/l202.exe)
 Stoichiometry    C29H22F6S2
 Framework group  C1[X(C29H22F6S2)]
 Deg. of freedom   171
 Full point group                 C1      NOp   1
 RotChk:  IX=0 Diff= 4.98D-03
 Largest Abelian subgroup         C1      NOp   1
 Largest concise Abelian subgroup C1      NOp   1
                         Standard orientation:                         
 ---------------------------------------------------------------------
 Center     Atomic      Atomic             Coordinates (Angstroms)
 Number     Number       Type             X           Y           Z
 ---------------------------------------------------------------------
      1         16           0       -2.586516   -2.087068   -0.926977
      2         16           0        2.523091   -2.030652    0.905044
      3          9           0       -1.255947    2.758663    1.503100
      4          9           0       -2.323857    2.869709   -0.334497
      5          9           0       -0.085321    4.700597   -0.073418
      6          9           0       -0.216330    3.354029   -1.725506
      7          9           0        1.487726    2.976286    1.245682
      8          9           0        2.218531    3.001860   -0.751487
      9          6           0       -5.606008   -2.465898   -0.429277
     10          6           0       -6.947245   -2.746728   -0.251784
     11          6           0       -7.787926   -1.792480    0.293752
     12          6           0       -7.264032   -0.560624    0.655814
     13          6           0       -5.923148   -0.287593    0.476647
     14          6           0       -5.078244   -1.236236   -0.067732
     15          6           0        5.444733   -2.536342    0.060670
     16          6           0        6.737398   -2.881591   -0.286465
     17          6           0        7.612584   -1.914115   -0.747500
     18          6           0        7.171331   -0.603734   -0.854329
     19          6           0        5.878328   -0.266705   -0.508009
     20          6           0        4.998538   -1.227785   -0.045501
     21          6           0       -0.481432   -0.737905   -3.145944
     22          6           0       -0.117331   -1.344760   -1.789415
     23          6           0        1.006009   -0.866759    3.618806
     24          6           0        0.319420   -1.175829    2.294107
     25          6           0       -3.657066   -0.941652   -0.260822
     26          6           0       -2.945732    0.176720    0.026204
     27          6           0       -1.546662    0.087547   -0.271868
     28          6           0       -1.222422   -1.093432   -0.815122
     29          6           0       -0.614704    1.181615   -0.053543
     30          6           0       -1.138744    2.570403    0.201315
     31          6           0       -0.062254    3.429512   -0.414849
     32          6           0        1.164928    2.662908   -0.008960
     33          6           0        0.744461    1.208094   -0.125350
     34          6           0        3.626600   -0.865091    0.324195
     35          6           0        3.004188    0.338541    0.305985
     36          6           0        1.617541    0.356139    0.716701
     37          6           0        1.249642   -0.905761    1.144996
     38          1           0       -4.955385   -3.237438   -0.866037
     39          1           0       -7.341095   -3.727848   -0.545978
     40          1           0       -8.854806   -2.007706    0.437357
     41          1           0       -7.915349    0.208496    1.089442
     42          1           0       -5.538535    0.697526    0.773022
     43          1           0        4.765664   -3.319001    0.428218
     44          1           0        7.065758   -3.924657   -0.192863
     45          1           0        8.641210   -2.180044   -1.024312
     46          1           0        7.850603    0.177376   -1.218325
     47          1           0        5.558100    0.779042   -0.605415
     48          1           0       -0.619546    0.342846   -3.055460
     49          1           0        0.323520   -0.921327   -3.861779
     50          1           0       -1.401316   -1.170754   -3.546540
     51          1           0        0.052529   -2.423443   -1.890584
     52          1           0        0.821355   -0.922216   -1.427847
     53          1           0        1.316666    0.179178    3.651826
     54          1           0        0.313084   -1.051386    4.444703
     55          1           0        1.887868   -1.495693    3.763460
     56          1           0       -0.019183   -2.223052    2.290697
     57          1           0       -0.572143   -0.547637    2.177559
     58          1           0       -3.392687    1.067605    0.478034
     59          1           0        3.508773    1.270608    0.020545
 ---------------------------------------------------------------------
 Rotational constants (GHZ):      0.1539969      0.0586029      0.0485518
 Leave Link  202 at Thu Dec  6 22:08:58 2018, MaxMem=   536870912 cpu:         0.0
 (Enter /pbs_home/pkowalski/g09d01/g09/l301.exe)
 Basis read from rwf:  (5D, 7F)
 No pseudopotential information found on rwf file.
 There are   673 symmetry adapted cartesian basis functions of A   symmetry.
 There are   636 symmetry adapted basis functions of A   symmetry.
   636 basis functions,  1103 primitive gaussians,   673 cartesian basis functions
   141 alpha electrons      141 beta electrons
       nuclear repulsion energy      4638.0942072188 Hartrees.
 IExCor=32609 DFT=T Ex+Corr=LC-wPBE ExCW=0 ScaHFX=  1.000000
 ScaDFX=  1.000000  0.000000  1.000000  1.000000 ScalE2=  1.000000  1.000000
 IRadAn=      0 IRanWt=     -1 IRanGd=            0 ICorTp=0 IEmpDi=131
  HFx wShort=  0.000000 wLong=  0.400000 cFull=  0.000000 cShort=  0.000000 cLong=  1.000000
  DFx wShort=  0.000000 wLong=  0.400000 cFull=  0.000000 cShort=  0.000000 cLong=  1.000000
 NAtoms=   59 NActive=   59 NUniq=   59 SFac= 1.00D+00 NAtFMM=   60 NAOKFM=F Big=F
 Integral buffers will be    131072 words long.
 Raffenetti 2 integral format.
 Two-electron integral symmetry is turned on.
 R6Disp:  Grimme-D3 Dispersion energy=       -0.0553669359 Hartrees.
 Nuclear repulsion after empirical dispersion term =     4638.0388402828 Hartrees.
 No density basis found on file   724.
 Leave Link  301 at Thu Dec  6 22:08:58 2018, MaxMem=   536870912 cpu:         0.6
 (Enter /pbs_home/pkowalski/g09d01/g09/l302.exe)
 NPDir=0 NMtPBC=     1 NCelOv=     1 NCel=       1 NClECP=     1 NCelD=      1
         NCelK=      1 NCelE2=     1 NClLst=     1 CellRange=     0.0.
 One-electron integrals computed using PRISM.
 NBasis=   636 RedAO= T EigKep=  2.66D-04  NBF=   636
 NBsUse=   636 1.00D-06 EigRej= -1.00D+00 NBFU=   636
 Precomputing XC quadrature grid using
 IXCGrd= 4 IRadAn=           0 IRanWt=          -1 IRanGd=           0 AccXCQ= 0.00D+00.
 Generated NRdTot=       0 NPtTot=           0 NUsed=           0 NTot=          32
 NSgBfM=   601   602   603   605   611 MxSgAt=    59 MxSgA2=    59.
 Leave Link  302 at Thu Dec  6 22:09:00 2018, MaxMem=   536870912 cpu:        16.4
 (Enter /pbs_home/pkowalski/g09d01/g09/l303.exe)
 DipDrv:  MaxL=1.
 Leave Link  303 at Thu Dec  6 22:09:00 2018, MaxMem=   536870912 cpu:         1.5
 (Enter /pbs_home/pkowalski/g09d01/g09/l401.exe)
 Initial guess from the checkpoint file:  "dae0068freq_open_lc-wpbe_air_D3.chk"
 B after Tr=     0.000000    0.000000    0.000000
         Rot=    0.999996   -0.002204    0.000665    0.001502 Ang=  -0.31 deg.
 Guess basis will be translated and rotated to current coordinates.
 JPrj=2 DoOrth=T DoCkMO=T.
 Generating alternative initial guess.
 ExpMin= 1.22D-01 ExpMax= 9.18D+03 ExpMxC= 1.38D+03 IAcc=1 IRadAn=         1 AccDes= 0.00D+00
 Harris functional with IExCor=32609 and IRadAn=       1 diagonalized for initial guess.
 HarFok:  IExCor=32609 AccDes= 0.00D+00 IRadAn=         1 IDoV= 1 UseB2=F ITyADJ=14
 ICtDFT=  3500011 ScaDFX=  1.000000  1.000000  1.000000  1.000000
 FoFCou: FMM=F IPFlag=           0 FMFlag=      100000 FMFlg1=           0
         NFxFlg=           0 DoJE=T BraDBF=F KetDBF=T FulRan=T
         wScrn=  0.000000 ICntrl=     500 IOpCl=  0 I1Cent=   200000004 NGrid=           0
         NMat0=    1 NMatS0=      1 NMatT0=    0 NMatD0=    1 NMtDS0=    0 NMtDT0=    0
 Petite list used in FoFCou.
 Harris En= -2510.54291251461    
 Leave Link  401 at Thu Dec  6 22:09:06 2018, MaxMem=   536870912 cpu:        41.4
 (Enter /pbs_home/pkowalski/g09d01/g09/l502.exe)
 Closed shell SCF:
 Using DIIS extrapolation, IDIIS=  1040.
 Integral symmetry usage will be decided dynamically.
 IVT=     1387805 IEndB=     1387805 NGot=   536870912 MDV=   535953350
 LenX=   535953350 LenY=   535499748
 Requested convergence on RMS density matrix=1.00D-08 within 128 cycles.
 Requested convergence on MAX density matrix=1.00D-06.
 Requested convergence on             energy=1.00D-06.
 No special actions if energy rises.
 Fock matrices will be formed incrementally for  20 cycles.
 Integral accuracy reduced to 1.0D-05 until final iterations.

 Cycle   1  Pass 0  IDiag  1:
 FoFJK:  IHMeth= 1 ICntrl=       0 DoSepK=T KAlg= 0 I1Cent=   0 FoldK=F
 IRaf=         1 NMat=   1 IRICut=       1 DoRegI=T DoRafI=F ISym2E= 0.
 FoFCou: FMM=F IPFlag=           0 FMFlag=      100000 FMFlg1=           0
         NFxFlg=           0 DoJE=T BraDBF=F KetDBF=F FulRan=T
         wScrn=  0.000000 ICntrl=     500 IOpCl=  0 I1Cent=           0 NGrid=           0
         NMat0=    1 NMatS0=      1 NMatT0=    0 NMatD0=    1 NMtDS0=    0 NMtDT0=    0
 Symmetry not used in FoFCou.
 E= -2510.80327039670    
 DIIS: error= 8.22D-03 at cycle   1 NSaved=   1.
 NSaved= 1 IEnMin= 1 EnMin= -2510.80327039670     IErMin= 1 ErrMin= 8.22D-03
 ErrMax= 8.22D-03  0.00D+00 EMaxC= 1.00D-01 BMatC= 5.73D-02 BMatP= 5.73D-02
 IDIUse=3 WtCom= 9.18D-01 WtEn= 8.22D-02
 Coeff-Com:  0.100D+01
 Coeff-En:   0.100D+01
 Coeff:      0.100D+01
 Gap=     0.681 Goal=   None    Shift=    0.000
 GapD=    0.681 DampG=2.000 DampE=1.000 DampFc=2.0000 IDamp=-1.
 RMSDP=1.09D-03 MaxDP=8.08D-02              OVMax= 3.67D-02

 Cycle   2  Pass 0  IDiag  1:
 RMSU=  1.09D-03    CP:  1.00D+00
 E= -2510.87797858113     Delta-E=       -0.074708184432 Rises=F Damp=F
 DIIS: error= 2.50D-03 at cycle   2 NSaved=   2.
 NSaved= 2 IEnMin= 2 EnMin= -2510.87797858113     IErMin= 2 ErrMin= 2.50D-03
 ErrMax= 2.50D-03  0.00D+00 EMaxC= 1.00D-01 BMatC= 4.13D-03 BMatP= 5.73D-02
 IDIUse=3 WtCom= 9.75D-01 WtEn= 2.50D-02
 Coeff-Com: -0.425D-01 0.104D+01
 Coeff-En:   0.000D+00 0.100D+01
 Coeff:     -0.414D-01 0.104D+01
 Gap=     0.271 Goal=   None    Shift=    0.000
 RMSDP=2.90D-04 MaxDP=2.03D-02 DE=-7.47D-02 OVMax= 2.20D-02

 Cycle   3  Pass 0  IDiag  1:
 RMSU=  2.54D-04    CP:  1.00D+00  1.13D+00
 E= -2510.88435878766     Delta-E=       -0.006380206523 Rises=F Damp=F
 DIIS: error= 9.28D-04 at cycle   3 NSaved=   3.
 NSaved= 3 IEnMin= 3 EnMin= -2510.88435878766     IErMin= 3 ErrMin= 9.28D-04
 ErrMax= 9.28D-04  0.00D+00 EMaxC= 1.00D-01 BMatC= 2.16D-03 BMatP= 4.13D-03
 IDIUse=3 WtCom= 9.91D-01 WtEn= 9.28D-03
 Coeff-Com: -0.827D-01 0.438D+00 0.645D+00
 Coeff-En:   0.000D+00 0.000D+00 0.100D+01
 Coeff:     -0.819D-01 0.434D+00 0.648D+00
 Gap=     0.272 Goal=   None    Shift=    0.000
 RMSDP=1.49D-04 MaxDP=1.08D-02 DE=-6.38D-03 OVMax= 1.15D-02

 Cycle   4  Pass 0  IDiag  1:
 RMSU=  1.14D-04    CP:  1.00D+00  1.18D+00  7.14D-01
 E= -2510.88682085047     Delta-E=       -0.002462062816 Rises=F Damp=F
 DIIS: error= 4.49D-04 at cycle   4 NSaved=   4.
 NSaved= 4 IEnMin= 4 EnMin= -2510.88682085047     IErMin= 4 ErrMin= 4.49D-04
 ErrMax= 4.49D-04  0.00D+00 EMaxC= 1.00D-01 BMatC= 1.99D-04 BMatP= 2.16D-03
 IDIUse=3 WtCom= 9.96D-01 WtEn= 4.49D-03
 Coeff-Com: -0.158D-01-0.335D-01 0.187D+00 0.862D+00
 Coeff-En:   0.000D+00 0.000D+00 0.000D+00 0.100D+01
 Coeff:     -0.158D-01-0.333D-01 0.186D+00 0.863D+00
 Gap=     0.272 Goal=   None    Shift=    0.000
 RMSDP=5.77D-05 MaxDP=2.47D-03 DE=-2.46D-03 OVMax= 5.79D-03

 Cycle   5  Pass 0  IDiag  1:
 RMSU=  4.41D-05    CP:  1.00D+00  1.19D+00  8.58D-01  1.04D+00
 E= -2510.88715243404     Delta-E=       -0.000331583570 Rises=F Damp=F
 DIIS: error= 1.86D-04 at cycle   5 NSaved=   5.
 NSaved= 5 IEnMin= 5 EnMin= -2510.88715243404     IErMin= 5 ErrMin= 1.86D-04
 ErrMax= 1.86D-04  0.00D+00 EMaxC= 1.00D-01 BMatC= 3.59D-05 BMatP= 1.99D-04
 IDIUse=3 WtCom= 9.98D-01 WtEn= 1.86D-03
 Coeff-Com:  0.498D-02-0.755D-01-0.121D-01 0.343D+00 0.740D+00
 Coeff-En:   0.000D+00 0.000D+00 0.000D+00 0.000D+00 0.100D+01
 Coeff:      0.497D-02-0.754D-01-0.121D-01 0.342D+00 0.741D+00
 Gap=     0.272 Goal=   None    Shift=    0.000
 RMSDP=2.14D-05 MaxDP=1.33D-03 DE=-3.32D-04 OVMax= 2.77D-03

 Cycle   6  Pass 0  IDiag  1:
 RMSU=  1.41D-05    CP:  1.00D+00  1.19D+00  8.84D-01  1.16D+00  9.50D-01
 E= -2510.88721394806     Delta-E=       -0.000061514022 Rises=F Damp=F
 DIIS: error= 7.31D-05 at cycle   6 NSaved=   6.
 NSaved= 6 IEnMin= 6 EnMin= -2510.88721394806     IErMin= 6 ErrMin= 7.31D-05
 ErrMax= 7.31D-05  0.00D+00 EMaxC= 1.00D-01 BMatC= 4.30D-06 BMatP= 3.59D-05
 IDIUse=1 WtCom= 1.00D+00 WtEn= 0.00D+00
 Coeff-Com:  0.353D-02-0.210D-01-0.256D-01 0.330D-02 0.243D+00 0.797D+00
 Coeff:      0.353D-02-0.210D-01-0.256D-01 0.330D-02 0.243D+00 0.797D+00
 Gap=     0.273 Goal=   None    Shift=    0.000
 RMSDP=8.54D-06 MaxDP=3.61D-04 DE=-6.15D-05 OVMax= 1.11D-03

 Initial convergence to 1.0D-05 achieved.  Increase integral accuracy.
 Cycle   7  Pass 1  IDiag  1:
 E= -2510.88712823182     Delta-E=        0.000085716240 Rises=F Damp=F
 DIIS: error= 1.36D-04 at cycle   1 NSaved=   1.
 NSaved= 1 IEnMin= 1 EnMin= -2510.88712823182     IErMin= 1 ErrMin= 1.36D-04
 ErrMax= 1.36D-04  0.00D+00 EMaxC= 1.00D-01 BMatC= 1.43D-05 BMatP= 1.43D-05
 IDIUse=3 WtCom= 9.99D-01 WtEn= 1.36D-03
 Coeff-Com:  0.100D+01
 Coeff-En:   0.100D+01
 Coeff:      0.100D+01
 Gap=     0.273 Goal=   None    Shift=    0.000
 RMSDP=8.54D-06 MaxDP=3.61D-04 DE= 8.57D-05 OVMax= 7.05D-04

 Cycle   8  Pass 1  IDiag  1:
 RMSU=  1.46D-04    CP:  1.00D+00
 E= -2510.88714327816     Delta-E=       -0.000015046339 Rises=F Damp=F
 DIIS: error= 3.33D-05 at cycle   2 NSaved=   2.
 NSaved= 2 IEnMin= 2 EnMin= -2510.88714327816     IErMin= 2 ErrMin= 3.33D-05
 ErrMax= 3.33D-05  0.00D+00 EMaxC= 1.00D-01 BMatC= 5.62D-07 BMatP= 1.43D-05
 IDIUse=1 WtCom= 1.00D+00 WtEn= 0.00D+00
 Coeff-Com:  0.176D-01 0.982D+00
 Coeff:      0.176D-01 0.982D+00
 Gap=     0.273 Goal=   None    Shift=    0.000
 RMSDP=8.02D-06 MaxDP=3.33D-04 DE=-1.50D-05 OVMax= 3.75D-04

 Cycle   9  Pass 1  IDiag  1:
 RMSU=  3.95D-06    CP:  1.00D+00  1.05D+00
 E= -2510.88714377468     Delta-E=       -0.000000496520 Rises=F Damp=F
 DIIS: error= 3.69D-05 at cycle   3 NSaved=   3.
 NSaved= 3 IEnMin= 3 EnMin= -2510.88714377468     IErMin= 2 ErrMin= 3.33D-05
 ErrMax= 3.69D-05  0.00D+00 EMaxC= 1.00D-01 BMatC= 5.26D-07 BMatP= 5.62D-07
 IDIUse=1 WtCom= 1.00D+00 WtEn= 0.00D+00
 Coeff-Com: -0.257D-01 0.501D+00 0.525D+00
 Coeff:     -0.257D-01 0.501D+00 0.525D+00
 Gap=     0.273 Goal=   None    Shift=    0.000
 RMSDP=1.74D-06 MaxDP=7.18D-05 DE=-4.97D-07 OVMax= 2.08D-04

 Cycle  10  Pass 1  IDiag  1:
 RMSU=  1.47D-06    CP:  1.00D+00  1.05D+00  8.13D-01
 E= -2510.88714438814     Delta-E=       -0.000000613457 Rises=F Damp=F
 DIIS: error= 4.98D-06 at cycle   4 NSaved=   4.
 NSaved= 4 IEnMin= 4 EnMin= -2510.88714438814     IErMin= 4 ErrMin= 4.98D-06
 ErrMax= 4.98D-06  0.00D+00 EMaxC= 1.00D-01 BMatC= 2.68D-08 BMatP= 5.26D-07
 IDIUse=1 WtCom= 1.00D+00 WtEn= 0.00D+00
 Coeff-Com: -0.465D-02-0.289D-01 0.795D-01 0.954D+00
 Coeff:     -0.465D-02-0.289D-01 0.795D-01 0.954D+00
 Gap=     0.273 Goal=   None    Shift=    0.000
 RMSDP=9.74D-07 MaxDP=3.72D-05 DE=-6.13D-07 OVMax= 1.60D-04

 Cycle  11  Pass 1  IDiag  1:
 RMSU=  6.83D-07    CP:  1.00D+00  1.05D+00  9.56D-01  1.26D+00
 E= -2510.88714449300     Delta-E=       -0.000000104857 Rises=F Damp=F
 DIIS: error= 2.83D-06 at cycle   5 NSaved=   5.
 NSaved= 5 IEnMin= 5 EnMin= -2510.88714449300     IErMin= 5 ErrMin= 2.83D-06
 ErrMax= 2.83D-06  0.00D+00 EMaxC= 1.00D-01 BMatC= 7.69D-09 BMatP= 2.68D-08
 IDIUse=1 WtCom= 1.00D+00 WtEn= 0.00D+00
 Coeff-Com:  0.848D-02-0.211D+00-0.166D+00 0.322D+00 0.105D+01
 Coeff:      0.848D-02-0.211D+00-0.166D+00 0.322D+00 0.105D+01
 Gap=     0.273 Goal=   None    Shift=    0.000
 RMSDP=7.82D-07 MaxDP=3.44D-05 DE=-1.05D-07 OVMax= 1.58D-04

 Cycle  12  Pass 1  IDiag  1:
 RMSU=  3.74D-07    CP:  1.00D+00  1.05D+00  1.05D+00  1.60D+00  1.46D+00
 E= -2510.88714453833     Delta-E=       -0.000000045336 Rises=F Damp=F
 DIIS: error= 9.24D-07 at cycle   6 NSaved=   6.
 NSaved= 6 IEnMin= 6 EnMin= -2510.88714453833     IErMin= 6 ErrMin= 9.24D-07
 ErrMax= 9.24D-07  0.00D+00 EMaxC= 1.00D-01 BMatC= 1.41D-09 BMatP= 7.69D-09
 IDIUse=1 WtCom= 1.00D+00 WtEn= 0.00D+00
 Coeff-Com:  0.385D-02-0.773D-01-0.726D-01-0.246D-01 0.424D+00 0.746D+00
 Coeff:      0.385D-02-0.773D-01-0.726D-01-0.246D-01 0.424D+00 0.746D+00
 Gap=     0.273 Goal=   None    Shift=    0.000
 RMSDP=2.34D-07 MaxDP=1.10D-05 DE=-4.53D-08 OVMax= 4.71D-05

 Cycle  13  Pass 1  IDiag  1:
 RMSU=  1.04D-07    CP:  1.00D+00  1.05D+00  1.07D+00  1.66D+00  1.70D+00
                    CP:  1.11D+00
 E= -2510.88714454192     Delta-E=       -0.000000003590 Rises=F Damp=F
 DIIS: error= 2.91D-07 at cycle   7 NSaved=   7.
 NSaved= 7 IEnMin= 7 EnMin= -2510.88714454192     IErMin= 7 ErrMin= 2.91D-07
 ErrMax= 2.91D-07  0.00D+00 EMaxC= 1.00D-01 BMatC= 1.11D-10 BMatP= 1.41D-09
 IDIUse=1 WtCom= 1.00D+00 WtEn= 0.00D+00
 Coeff-Com: -0.859D-03 0.234D-01 0.183D-01-0.565D-01-0.977D-01 0.877D-01
 Coeff-Com:  0.103D+01
 Coeff:     -0.859D-03 0.234D-01 0.183D-01-0.565D-01-0.977D-01 0.877D-01
 Coeff:      0.103D+01
 Gap=     0.273 Goal=   None    Shift=    0.000
 RMSDP=8.79D-08 MaxDP=5.20D-06 DE=-3.59D-09 OVMax= 1.95D-05

 Cycle  14  Pass 1  IDiag  1:
 RMSU=  5.13D-08    CP:  1.00D+00  1.05D+00  1.07D+00  1.66D+00  1.77D+00
                    CP:  1.22D+00  1.22D+00
 E= -2510.88714454243     Delta-E=       -0.000000000506 Rises=F Damp=F
 DIIS: error= 1.04D-07 at cycle   8 NSaved=   8.
 NSaved= 8 IEnMin= 8 EnMin= -2510.88714454243     IErMin= 8 ErrMin= 1.04D-07
 ErrMax= 1.04D-07  0.00D+00 EMaxC= 1.00D-01 BMatC= 2.33D-11 BMatP= 1.11D-10
 IDIUse=1 WtCom= 1.00D+00 WtEn= 0.00D+00
 Coeff-Com: -0.689D-03 0.154D-01 0.136D-01-0.122D-01-0.781D-01-0.713D-01
 Coeff-Com:  0.236D+00 0.897D+00
 Coeff:     -0.689D-03 0.154D-01 0.136D-01-0.122D-01-0.781D-01-0.713D-01
 Coeff:      0.236D+00 0.897D+00
 Gap=     0.273 Goal=   None    Shift=    0.000
 RMSDP=3.62D-08 MaxDP=2.44D-06 DE=-5.06D-10 OVMax= 9.01D-06

 Cycle  15  Pass 1  IDiag  1:
 RMSU=  2.11D-08    CP:  1.00D+00  1.05D+00  1.07D+00  1.67D+00  1.79D+00
                    CP:  1.25D+00  1.34D+00  1.34D+00
 E= -2510.88714454240     Delta-E=        0.000000000025 Rises=F Damp=F
 DIIS: error= 7.42D-08 at cycle   9 NSaved=   9.
 NSaved= 9 IEnMin= 8 EnMin= -2510.88714454243     IErMin= 9 ErrMin= 7.42D-08
 ErrMax= 7.42D-08  0.00D+00 EMaxC= 1.00D-01 BMatC= 9.45D-12 BMatP= 2.33D-11
 IDIUse=1 WtCom= 1.00D+00 WtEn= 0.00D+00
 Coeff-Com:  0.176D-04-0.173D-02-0.752D-03 0.133D-01 0.286D-02-0.479D-01
 Coeff-Com: -0.259D+00 0.364D+00 0.929D+00
 Coeff:      0.176D-04-0.173D-02-0.752D-03 0.133D-01 0.286D-02-0.479D-01
 Coeff:     -0.259D+00 0.364D+00 0.929D+00
 Gap=     0.273 Goal=   None    Shift=    0.000
 RMSDP=2.38D-08 MaxDP=1.08D-06 DE= 2.55D-11 OVMax= 5.39D-06

 Cycle  16  Pass 1  IDiag  1:
 RMSU=  9.33D-09    CP:  1.00D+00  1.05D+00  1.07D+00  1.67D+00  1.79D+00
                    CP:  1.26D+00  1.42D+00  1.70D+00  1.13D+00
 E= -2510.88714454257     Delta-E=       -0.000000000166 Rises=F Damp=F
 DIIS: error= 1.88D-08 at cycle  10 NSaved=  10.
 NSaved=10 IEnMin=10 EnMin= -2510.88714454257     IErMin=10 ErrMin= 1.88D-08
 ErrMax= 1.88D-08  0.00D+00 EMaxC= 1.00D-01 BMatC= 9.25D-13 BMatP= 9.45D-12
 IDIUse=1 WtCom= 1.00D+00 WtEn= 0.00D+00
 Coeff-Com:  0.129D-03-0.331D-02-0.268D-02 0.694D-02 0.138D-01-0.220D-02
 Coeff-Com: -0.131D+00 0.699D-03 0.254D+00 0.863D+00
 Coeff:      0.129D-03-0.331D-02-0.268D-02 0.694D-02 0.138D-01-0.220D-02
 Coeff:     -0.131D+00 0.699D-03 0.254D+00 0.863D+00
 Gap=     0.273 Goal=   None    Shift=    0.000
 RMSDP=7.51D-09 MaxDP=3.73D-07 DE=-1.66D-10 OVMax= 1.72D-06

 SCF Done:  E(RLC-wPBE) =  -2510.88714454     A.U. after   16 cycles
            NFock= 16  Conv=0.75D-08     -V/T= 2.0070
 KE= 2.493541147341D+03 PE=-1.517671319902D+04 EE= 5.534246066857D+03
 Leave Link  502 at Thu Dec  6 22:21:05 2018, MaxMem=   536870912 cpu:      5736.4
 (Enter /pbs_home/pkowalski/g09d01/g09/l701.exe)
 Compute integral first derivatives.
 ... and contract with generalized density number  0.
 R6Disp: Adding Grimme-D3 dispersion energy 1st derivatives to the gradient.
 Leave Link  701 at Thu Dec  6 22:21:07 2018, MaxMem=   536870912 cpu:         6.0
 (Enter /pbs_home/pkowalski/g09d01/g09/l702.exe)
 L702 exits ... SP integral derivatives will be done elsewhere.
 Leave Link  702 at Thu Dec  6 22:21:07 2018, MaxMem=   536870912 cpu:         0.2
 (Enter /pbs_home/pkowalski/g09d01/g09/l703.exe)
 Compute integral first derivatives, UseDBF=F ICtDFT=           0.
 Integral derivatives from FoFJK, PRISM(SPDF).
 Calling FoFJK, ICntrl=      2127 FMM=F ISym2X=0 I1Cent= 0 IOpClX= 0 NMat=1 NMatS=1 NMatT=0.
 FoFJK:  IHMeth= 1 ICntrl=    2127 DoSepK=T KAlg= 0 I1Cent=   0 FoldK=F
 IRaf=         1 NMat=   1 IRICut=       1 DoRegI=T DoRafI=F ISym2E= 0.
 FoFCou: FMM=F IPFlag=           0 FMFlag=      100000 FMFlg1=         800
         NFxFlg=           0 DoJE=F BraDBF=F KetDBF=F FulRan=T
         wScrn=  0.000000 ICntrl=    2527 IOpCl=  0 I1Cent=           0 NGrid=           0
         NMat0=    1 NMatS0=      1 NMatT0=    0 NMatD0=    1 NMtDS0=    0 NMtDT0=    0
 Symmetry not used in FoFCou.
 Leave Link  703 at Thu Dec  6 22:24:59 2018, MaxMem=   536870912 cpu:      1850.1
 (Enter /pbs_home/pkowalski/g09d01/g09/l716.exe)
 Dipole        =-4.51387195D-02-1.32976807D+00 4.10189493D-02
 ***** Axes restored to original set *****
 -------------------------------------------------------------------
 Center     Atomic                   Forces (Hartrees/Bohr)
 Number     Number              X              Y              Z
 -------------------------------------------------------------------
      1       16          -0.021994582   -0.000143358   -0.011586042
      2       16           0.002709879   -0.001319883   -0.017846639
      3        9           0.022411782    0.005541155   -0.014721679
      4        9          -0.004019495   -0.013886783    0.004333448
      5        9           0.018509397    0.001249558    0.002271644
      6        9          -0.019635186   -0.005956670    0.018063599
      7        9           0.015762216    0.005053344   -0.008702030
      8        9          -0.010612708    0.008687376    0.014879323
      9        6          -0.013010103    0.004639019   -0.003943887
     10        6          -0.006947562   -0.003258806   -0.005369187
     11        6           0.001200310   -0.007246469   -0.003442815
     12        6           0.006905738   -0.008835147   -0.001318600
     13        6           0.015171936   -0.003294038    0.005930477
     14        6          -0.000847326    0.007838546    0.002770065
     15        6          -0.005987855   -0.001433471   -0.012494394
     16        6          -0.005879312    0.005015162   -0.005350695
     17        6          -0.002242160    0.006845044    0.003272430
     18        6           0.000864173    0.006874484    0.008801165
     19        6           0.008150877   -0.001201837    0.014074676
     20        6           0.001409507   -0.007563736   -0.003074428
     21        6           0.001541013    0.006460444   -0.003270285
     22        6          -0.004368577    0.005691234   -0.003206856
     23        6          -0.002374328   -0.004103409    0.000132808
     24        6          -0.013572288   -0.015271626    0.000274216
     25        6          -0.000707807    0.006533810    0.002217928
     26        6           0.023592814   -0.002181529   -0.000769493
     27        6           0.047166465   -0.008250359   -0.003289150
     28        6          -0.038977910    0.000985643    0.007716006
     29        6          -0.024345474   -0.018037910    0.013352868
     30        6          -0.022645726   -0.010095105    0.012124602
     31        6           0.003643741   -0.000633364   -0.006109669
     32        6          -0.008279692    0.000479967    0.004643045
     33        6           0.090352907    0.007539449   -0.037446063
     34        6           0.003791254   -0.003437263   -0.003299429
     35        6           0.010821214    0.001460287    0.017241895
     36        6          -0.077384111    0.013019417    0.035761792
     37        6           0.019579520    0.021351372   -0.020859572
     38        1           0.003597355   -0.002695099    0.000275620
     39        1           0.002827238    0.000919218    0.001936841
     40        1           0.000205575    0.003403823    0.001993194
     41        1          -0.002742534    0.001723009   -0.000419277
     42        1          -0.004224481   -0.000403425   -0.002470412
     43        1           0.000967131    0.001908631    0.003727369
     44        1           0.002212456   -0.001832532    0.002215756
     45        1           0.001603828   -0.003582082   -0.000896104
     46        1          -0.000950332   -0.001045348   -0.003003651
     47        1          -0.002882897    0.001611527   -0.003323682
     48        1           0.003208818   -0.001158490    0.002337450
     49        1          -0.002689115    0.001950125    0.003062162
     50        1          -0.001377295   -0.003301852   -0.001852401
     51        1          -0.002203823    0.001710666   -0.001036714
     52        1           0.000518672    0.002895141    0.000551018
     53        1           0.003287506    0.001017508    0.003243122
     54        1           0.002241963   -0.001018864   -0.002892423
     55        1          -0.001240569    0.003708874   -0.000587578
     56        1          -0.000898103   -0.002002347    0.000281759
     57        1           0.000614347   -0.002046202   -0.001009209
     58        1          -0.004267513    0.001557455   -0.001858409
     59        1          -0.007560769   -0.002434281   -0.002035507
 -------------------------------------------------------------------
 Cartesian Forces:  Max     0.090352907 RMS     0.013370862
 Leave Link  716 at Thu Dec  6 22:24:59 2018, MaxMem=   536870912 cpu:         0.2
 (Enter /pbs_home/pkowalski/g09d01/g09/l103.exe)

 GradGradGradGradGradGradGradGradGradGradGradGradGradGradGradGradGradGrad
 Berny optimization.
 Using GEDIIS/GDIIS optimizer.
 FormGI is forming the generalized inverse of G from B-inverse, IUseBI=4.
 Internal  Forces:  Max     0.050547509 RMS     0.006344737
 Search for a local minimum.
 Step number   3 out of a maximum of  343
 All quantities printed in internal units (Hartrees-Bohrs-Radians)
 RMS Force = .63447D-02 SwitMx=.10000D-02 MixMth= 1
 Mixed Optimization -- RFO/linear search
 Update second derivatives using D2CorX and points    2    3
 ITU=  0  1  0
 Use linear search instead of GDIIS.
     Eigenvalues ---    0.00229   0.00399   0.00420   0.00456   0.00631
     Eigenvalues ---    0.00733   0.00747   0.00748   0.00759   0.00760
     Eigenvalues ---    0.00846   0.01121   0.01308   0.01327   0.01385
     Eigenvalues ---    0.01522   0.01544   0.01560   0.01565   0.01619
     Eigenvalues ---    0.01829   0.01934   0.01941   0.01944   0.02001
     Eigenvalues ---    0.02003   0.02027   0.02028   0.02079   0.02085
     Eigenvalues ---    0.02086   0.02136   0.02136   0.02142   0.02143
     Eigenvalues ---    0.02153   0.02154   0.02167   0.02169   0.02226
     Eigenvalues ---    0.02391   0.02524   0.04366   0.04385   0.04645
     Eigenvalues ---    0.05149   0.05479   0.05504   0.05537   0.05573
     Eigenvalues ---    0.05721   0.05721   0.07391   0.08318   0.08950
     Eigenvalues ---    0.09080   0.09154   0.09635   0.10034   0.10480
     Eigenvalues ---    0.12088   0.12288   0.12548   0.12634   0.13652
     Eigenvalues ---    0.15583   0.15943   0.15990   0.15997   0.16000
     Eigenvalues ---    0.16000   0.16000   0.16000   0.16000   0.16000
     Eigenvalues ---    0.16000   0.16000   0.16000   0.16000   0.16000
     Eigenvalues ---    0.16000   0.16000   0.16000   0.16009   0.17834
     Eigenvalues ---    0.18410   0.21384   0.21853   0.21894   0.21998
     Eigenvalues ---    0.22000   0.22000   0.22004   0.22142   0.22334
     Eigenvalues ---    0.22435   0.23471   0.23476   0.23488   0.23880
     Eigenvalues ---    0.24092   0.24228   0.24784   0.24924   0.24976
     Eigenvalues ---    0.24998   0.25000   0.25029   0.25847   0.25983
     Eigenvalues ---    0.26278   0.26699   0.26883   0.27018   0.28207
     Eigenvalues ---    0.29188   0.29633   0.29780   0.30264   0.30879
     Eigenvalues ---    0.31350   0.32053   0.32224   0.32254   0.32325
     Eigenvalues ---    0.32472   0.32489   0.32505   0.32514   0.32516
     Eigenvalues ---    0.32526   0.32545   0.32562   0.32574   0.32714
     Eigenvalues ---    0.33510   0.34867   0.35617   0.35691   0.35694
     Eigenvalues ---    0.35697   0.35705   0.35710   0.35855   0.35884
     Eigenvalues ---    0.36136   0.36181   0.36249   0.36648   0.37727
     Eigenvalues ---    0.40717   0.41052   0.41062   0.41144   0.44207
     Eigenvalues ---    0.44230   0.45533   0.45679   0.45939   0.46007
     Eigenvalues ---    0.46483   0.46507   0.46622   0.47321   0.47700
     Eigenvalues ---    0.48265   0.48332   0.48492   0.52665   0.55543
     Eigenvalues ---    0.56189
 RFO step:  Lambda=-6.43333638D-02 EMin= 2.29402807D-03
 Quartic linear search produced a step of -0.00889.
 Iteration  1 RMS(Cart)=  0.12118293 RMS(Int)=  0.00592694
 Iteration  2 RMS(Cart)=  0.04413816 RMS(Int)=  0.00106294
 Iteration  3 RMS(Cart)=  0.00078955 RMS(Int)=  0.00104155
 Iteration  4 RMS(Cart)=  0.00000035 RMS(Int)=  0.00104155
 ITry= 1 IFail=0 DXMaxC= 9.06D-01 DCOld= 1.00D+10 DXMaxT= 5.05D-01 DXLimC= 3.00D+00 Rises=F
 Variable       Old X    -DE/DX   Delta X   Delta X   Delta X     New X
                                 (Linear)    (Quad)   (Total)
    R1        3.21909   0.01544   0.00106   0.03547   0.03642   3.25552
    R2        3.19614   0.01176   0.00107   0.02517   0.02643   3.22257
    R3        3.22565   0.01139   0.00097   0.03229   0.03228   3.25794
    R4        3.24275  -0.00151   0.00083  -0.00794  -0.00708   3.23568
    R5        2.49546   0.02722   0.00070   0.04155   0.04226   2.53771
    R6        2.52204   0.01477   0.00054   0.02246   0.02300   2.54504
    R7        2.48753   0.01685   0.00074   0.02543   0.02617   2.51370
    R8        2.49792   0.02712   0.00074   0.04177   0.04250   2.54042
    R9        2.51875   0.01851   0.00063   0.02860   0.02924   2.54799
   R10        2.51860   0.01918   0.00055   0.02920   0.02975   2.54835
   R11        2.61116   0.00693   0.00017   0.01120   0.01137   2.62254
   R12        2.61938   0.01135   0.00028   0.01957   0.01985   2.63923
   R13        2.07813  -0.00450  -0.00020  -0.00914  -0.00935   2.06879
   R14        2.61503   0.00661   0.00011   0.01014   0.01024   2.62527
   R15        2.07377  -0.00355  -0.00016  -0.00721  -0.00737   2.06639
   R16        2.62054   0.00409   0.00008   0.00619   0.00627   2.62681
   R17        2.07455  -0.00395  -0.00017  -0.00801  -0.00818   2.06638
   R18        2.60797   0.00788   0.00020   0.01289   0.01309   2.62106
   R19        2.07336  -0.00324  -0.00016  -0.00661  -0.00677   2.06660
   R20        2.61175   0.01542   0.00035   0.02661   0.02697   2.63871
   R21        2.07545  -0.00484  -0.00022  -0.00978  -0.01000   2.06545
   R22        2.76689   0.00824   0.00040   0.01733   0.01774   2.78463
   R23        2.61212   0.00641   0.00017   0.01036   0.01053   2.62265
   R24        2.62031   0.01089   0.00027   0.01876   0.01904   2.63935
   R25        2.07765  -0.00429  -0.00020  -0.00872  -0.00892   2.06874
   R26        2.61474   0.00666   0.00011   0.01023   0.01034   2.62508
   R27        2.07403  -0.00363  -0.00016  -0.00737  -0.00753   2.06650
   R28        2.62067   0.00412   0.00008   0.00626   0.00633   2.62701
   R29        2.07476  -0.00402  -0.00017  -0.00816  -0.00833   2.06642
   R30        2.60849   0.00745   0.00020   0.01220   0.01239   2.62088
   R31        2.07357  -0.00330  -0.00016  -0.00673  -0.00689   2.06668
   R32        2.61276   0.01500   0.00034   0.02585   0.02620   2.63896
   R33        2.07493  -0.00464  -0.00021  -0.00936  -0.00957   2.06536
   R34        2.77116   0.00702   0.00037   0.01472   0.01508   2.78625
   R35        2.89135  -0.00195  -0.00004  -0.00459  -0.00464   2.88671
   R36        2.06602   0.00413   0.00019   0.00884   0.00903   2.07505
   R37        2.06492   0.00440   0.00019   0.00942   0.00961   2.07453
   R38        2.06493   0.00390   0.00020   0.00829   0.00848   2.07341
   R39        2.82426   0.01003   0.00017   0.02229   0.02246   2.84673
   R40        2.07237   0.00279   0.00015   0.00597   0.00613   2.07850
   R41        2.06180   0.00281   0.00011   0.00600   0.00612   2.06792
   R42        2.87943   0.00124   0.00004   0.00280   0.00284   2.88228
   R43        2.06282   0.00470   0.00021   0.01003   0.01024   2.07306
   R44        2.06693   0.00371   0.00018   0.00792   0.00809   2.07502
   R45        2.06505   0.00393   0.00019   0.00838   0.00858   2.07362
   R46        2.84007   0.00300  -0.00002   0.00642   0.00640   2.84647
   R47        2.07985   0.00063   0.00011   0.00129   0.00140   2.08125
   R48        2.07276   0.00182   0.00015   0.00391   0.00406   2.07682
   R49        2.56275   0.01076  -0.00022   0.01382   0.01339   2.57613
   R50        2.70844   0.00015   0.00039   0.00090   0.00123   2.70968
   R51        2.06802  -0.00477  -0.00022  -0.00953  -0.00975   2.05827
   R52        2.53179   0.05055   0.00153   0.09659   0.09830   2.63008
   R53        2.74706   0.00525  -0.00095   0.00485   0.00390   2.75097
   R54        2.84610   0.00820   0.00006   0.01917   0.01864   2.86474
   R55        2.57252   0.01630   0.00179   0.01965   0.02298   2.59550
   R56        2.85127   0.01305   0.00019   0.03517   0.03349   2.88476
   R57        2.83988   0.01457   0.00010   0.03779   0.03733   2.87721
   R58        2.87016   0.00822   0.00029   0.01321   0.01512   2.88528
   R59        2.80110   0.00460   0.00082   0.00669   0.00751   2.80861
   R60        2.56088   0.00643  -0.00021   0.00957   0.00893   2.56981
   R61        2.73311   0.00100   0.00049  -0.00120  -0.00009   2.73302
   R62        2.07425  -0.00533  -0.00022  -0.01058  -0.01080   2.06345
   R63        2.61246   0.02006   0.00121   0.03283   0.03497   2.64743
    A1        1.65687  -0.00421  -0.00049  -0.01551  -0.01560   1.64127
    A2        1.65060  -0.00289  -0.00050  -0.00819  -0.00909   1.64151
    A3        2.11341  -0.00082  -0.00001  -0.00187  -0.00188   2.11153
    A4        2.07454   0.00045  -0.00012   0.00161   0.00149   2.07603
    A5        2.09524   0.00037   0.00013   0.00027   0.00039   2.09563
    A6        2.09460   0.00153   0.00002   0.00338   0.00340   2.09800
    A7        2.08937  -0.00083   0.00002  -0.00205  -0.00203   2.08734
    A8        2.09922  -0.00070  -0.00004  -0.00133  -0.00137   2.09785
    A9        2.07828   0.00199   0.00008   0.00396   0.00403   2.08231
   A10        2.10223  -0.00082  -0.00004  -0.00133  -0.00136   2.10087
   A11        2.10267  -0.00117  -0.00004  -0.00263  -0.00267   2.10000
   A12        2.10471  -0.00058  -0.00003  -0.00237  -0.00241   2.10230
   A13        2.09628  -0.00010  -0.00003  -0.00012  -0.00014   2.09614
   A14        2.08219   0.00069   0.00006   0.00249   0.00255   2.08475
   A15        2.10518   0.00053   0.00002   0.00246   0.00248   2.10766
   A16        2.07450   0.00058  -0.00018   0.00264   0.00246   2.07696
   A17        2.10351  -0.00111   0.00016  -0.00510  -0.00494   2.09857
   A18        2.07019  -0.00264  -0.00007  -0.00556  -0.00561   2.06457
   A19        2.11024   0.00273  -0.00011   0.00677   0.00666   2.11690
   A20        2.10276  -0.00009   0.00018  -0.00122  -0.00105   2.10171
   A21        2.11462  -0.00101  -0.00002  -0.00245  -0.00246   2.11215
   A22        2.07574   0.00028  -0.00012   0.00091   0.00079   2.07653
   A23        2.09283   0.00073   0.00015   0.00153   0.00167   2.09450
   A24        2.09503   0.00138   0.00002   0.00298   0.00299   2.09802
   A25        2.08949  -0.00083   0.00002  -0.00215  -0.00213   2.08736
   A26        2.09867  -0.00055  -0.00004  -0.00083  -0.00086   2.09780
   A27        2.07727   0.00214   0.00009   0.00452   0.00459   2.08187
   A28        2.10278  -0.00090  -0.00004  -0.00162  -0.00166   2.10113
   A29        2.10313  -0.00124  -0.00004  -0.00290  -0.00294   2.10019
   A30        2.10531  -0.00070  -0.00004  -0.00264  -0.00268   2.10263
   A31        2.09580   0.00002  -0.00003   0.00026   0.00024   2.09603
   A32        2.08207   0.00068   0.00006   0.00238   0.00244   2.08452
   A33        2.10629   0.00027   0.00001   0.00168   0.00169   2.10798
   A34        2.07541   0.00054  -0.00018   0.00237   0.00219   2.07760
   A35        2.10149  -0.00081   0.00017  -0.00405  -0.00388   2.09761
   A36        2.06785  -0.00208  -0.00005  -0.00409  -0.00413   2.06372
   A37        2.11199   0.00247  -0.00011   0.00608   0.00596   2.11795
   A38        2.10334  -0.00039   0.00017  -0.00199  -0.00183   2.10151
   A39        1.92705  -0.00034  -0.00001  -0.00180  -0.00182   1.92522
   A40        1.91658   0.00187  -0.00002   0.00809   0.00807   1.92465
   A41        1.94792  -0.00153  -0.00010  -0.00573  -0.00583   1.94209
   A42        1.88937  -0.00051   0.00004  -0.00146  -0.00142   1.88795
   A43        1.89186   0.00041   0.00008  -0.00034  -0.00028   1.89158
   A44        1.88966   0.00011   0.00003   0.00129   0.00133   1.89099
   A45        1.91274   0.00279   0.00014   0.00925   0.00938   1.92212
   A46        1.92324  -0.00018  -0.00011   0.00237   0.00223   1.92547
   A47        1.92297  -0.00161  -0.00020  -0.00622  -0.00640   1.91657
   A48        1.91780  -0.00050  -0.00011   0.00173   0.00157   1.91936
   A49        1.93371  -0.00048   0.00019  -0.00320  -0.00300   1.93071
   A50        1.85276  -0.00014   0.00008  -0.00437  -0.00429   1.84847
   A51        1.92718   0.00039   0.00001   0.00113   0.00113   1.92831
   A52        1.91427   0.00118  -0.00002   0.00510   0.00508   1.91935
   A53        1.94117  -0.00035  -0.00006  -0.00131  -0.00137   1.93981
   A54        1.89567  -0.00060  -0.00001  -0.00164  -0.00165   1.89402
   A55        1.89420  -0.00042   0.00006  -0.00308  -0.00302   1.89118
   A56        1.89035  -0.00023   0.00002  -0.00033  -0.00031   1.89004
   A57        1.92770   0.00006   0.00016   0.00085   0.00100   1.92870
   A58        1.91168   0.00149  -0.00002   0.00766   0.00764   1.91932
   A59        1.92034  -0.00083  -0.00010  -0.00371  -0.00381   1.91653
   A60        1.93803  -0.00065  -0.00020  -0.00049  -0.00071   1.93732
   A61        1.89541   0.00083   0.00006   0.00240   0.00246   1.89787
   A62        1.86977  -0.00094   0.00010  -0.00706  -0.00696   1.86282
   A63        2.12502  -0.00216  -0.00001  -0.00473  -0.00467   2.12035
   A64        1.88350   0.01288   0.00059   0.03183   0.03226   1.91576
   A65        2.27461  -0.01073  -0.00058  -0.02711  -0.02761   2.24700
   A66        2.00060  -0.00411   0.00005  -0.01128  -0.01133   1.98927
   A67        2.14659   0.00100  -0.00004   0.00168   0.00169   2.14828
   A68        2.13554   0.00311  -0.00001   0.00959   0.00964   2.14517
   A69        1.95564  -0.00137  -0.00023  -0.00230  -0.00226   1.95338
   A70        2.15047   0.00210   0.00002   0.00574   0.00562   2.15609
   A71        2.17629  -0.00071   0.00021  -0.00309  -0.00304   2.17324
   A72        2.04255  -0.00040  -0.00001   0.00822   0.00679   2.04935
   A73        1.92782  -0.00316   0.00008  -0.00234  -0.00295   1.92487
   A74        2.20374   0.00655  -0.00031   0.02934   0.02807   2.23181
   A75        2.09018   0.00519   0.00046   0.01993   0.01915   2.10933
   A76        2.27418  -0.00824  -0.00037  -0.01771  -0.01940   2.25478
   A77        1.91600   0.00310  -0.00008  -0.00143   0.00101   1.91701
   A78        1.85979   0.00190   0.00040   0.00722   0.00762   1.86742
   A79        1.90621  -0.00056   0.00007  -0.00753  -0.00780   1.89840
   A80        1.96570  -0.00145  -0.00006  -0.01427  -0.01431   1.95139
   A81        2.03514   0.00198  -0.00017   0.00785   0.00812   2.04326
   A82        1.91973   0.00047  -0.00017   0.00546   0.00538   1.92512
   A83        1.78001  -0.00261  -0.00011  -0.00031  -0.00079   1.77922
   A84        1.88629   0.00272   0.00011   0.00984   0.00972   1.89601
   A85        2.01683  -0.00101  -0.00026  -0.00259  -0.00286   2.01396
   A86        2.02287  -0.00265  -0.00028  -0.01260  -0.01229   2.01058
   A87        1.86423  -0.00001   0.00026  -0.00251  -0.00162   1.86261
   A88        1.91119  -0.00266  -0.00004  -0.01163  -0.01188   1.89930
   A89        1.75367   0.00351   0.00024   0.01914   0.01865   1.77232
   A90        1.84749   0.00318   0.00033   0.01429   0.01496   1.86245
   A91        1.90929   0.00164  -0.00012   0.01153   0.01122   1.92051
   A92        1.94377  -0.00235  -0.00001  -0.00704  -0.00726   1.93651
   A93        1.94479  -0.00252   0.00008  -0.01084  -0.01180   1.93299
   A94        2.00397   0.00046  -0.00023   0.00197   0.00067   2.00464
   A95        1.81508  -0.00050  -0.00007  -0.00996  -0.00800   1.80708
   A96        1.86606  -0.00086  -0.00036   0.02329   0.01857   1.88463
   A97        2.14950   0.00354  -0.00073   0.05483   0.04414   2.19363
   A98        1.92191   0.01181  -0.00023   0.08982   0.08131   2.00322
   A99        2.11967   0.00087   0.00003   0.00113   0.00141   2.12108
   A100       1.89034   0.00640   0.00054   0.01876   0.01879   1.90913
   A101       2.27310  -0.00727  -0.00057  -0.01994  -0.02026   2.25284
   A102       2.03458  -0.00549   0.00000  -0.02273  -0.02171   2.01287
   A103       2.14905   0.00089   0.00006   0.00427   0.00376   2.15281
   A104       2.09931   0.00459  -0.00005   0.01819   0.01760   2.11691
   A105       1.99368   0.01012  -0.00028   0.06604   0.06121   2.05489
   A106       2.14586  -0.00250  -0.00059   0.02280   0.01627   2.16213
   A107       1.90924   0.00117  -0.00027   0.01709   0.01452   1.92376
   A108       2.03582  -0.00148   0.00002   0.01665   0.01425   2.05007
   A109       1.93645   0.00106   0.00018   0.00029   0.00036   1.93681
   A110       2.17198   0.00422  -0.00072   0.03216   0.02941   2.20140
    D1       -3.12720   0.00078  -0.00014   0.01499   0.01514  -3.11206
    D2        0.00451   0.00040  -0.00014   0.01330   0.01348   0.01799
    D3       -2.67756  -0.00873   0.00066  -0.09731  -0.09564  -2.77320
    D4        0.01084  -0.00114   0.00011  -0.02146  -0.02121  -0.01038
    D5        3.11415   0.00158  -0.00031   0.03299   0.03294  -3.13609
    D6       -0.01565   0.00153  -0.00039   0.03683   0.03708   0.02143
    D7       -2.56574  -0.01078   0.00150  -0.15383  -0.15122  -2.71695
    D8        0.05968  -0.00300   0.00046  -0.06134  -0.06055  -0.00088
    D9        0.00106   0.00002  -0.00001   0.00033   0.00032   0.00138
   D10       -3.14152   0.00002   0.00000   0.00018   0.00017  -3.14134
   D11       -3.13982   0.00001  -0.00001   0.00023   0.00022  -3.13960
   D12        0.00079   0.00000   0.00000   0.00008   0.00007   0.00087
   D13       -0.00097   0.00000   0.00000  -0.00012  -0.00012  -0.00109
   D14       -3.13877   0.00003  -0.00001   0.00057   0.00055  -3.13822
   D15        3.13990   0.00001   0.00001  -0.00002  -0.00002   3.13988
   D16        0.00209   0.00005  -0.00001   0.00067   0.00066   0.00275
   D17       -0.00017  -0.00001   0.00000  -0.00015  -0.00014  -0.00031
   D18        3.14090   0.00000   0.00000  -0.00010  -0.00009   3.14081
   D19       -3.14077  -0.00001   0.00000   0.00001   0.00000  -3.14077
   D20        0.00030   0.00000   0.00000   0.00006   0.00006   0.00035
   D21       -0.00079  -0.00002   0.00000  -0.00023  -0.00023  -0.00102
   D22        3.14112   0.00001   0.00000   0.00006   0.00007   3.14119
   D23        3.14132  -0.00003   0.00000  -0.00028  -0.00028   3.14104
   D24        0.00006   0.00000   0.00000   0.00001   0.00001   0.00007
   D25        0.00088   0.00003  -0.00001   0.00044   0.00043   0.00132
   D26        3.14117   0.00004   0.00000   0.00040   0.00040   3.14157
   D27       -3.14103   0.00001   0.00000   0.00014   0.00014  -3.14089
   D28       -0.00074   0.00001   0.00000   0.00010   0.00010  -0.00064
   D29        0.00000  -0.00002   0.00000  -0.00026  -0.00025  -0.00026
   D30        3.13782  -0.00005   0.00002  -0.00092  -0.00090   3.13692
   D31       -3.14027  -0.00003   0.00000  -0.00022  -0.00023  -3.14050
   D32       -0.00245  -0.00006   0.00001  -0.00089  -0.00088  -0.00332
   D33       -0.00511  -0.00014   0.00001  -0.00094  -0.00088  -0.00598
   D34       -3.13436   0.00016   0.00001   0.00076   0.00071  -3.13365
   D35        3.14034  -0.00011   0.00000  -0.00023  -0.00018   3.14016
   D36        0.01109   0.00020  -0.00001   0.00147   0.00141   0.01250
   D37        0.00175   0.00005  -0.00001   0.00067   0.00066   0.00240
   D38        3.14134   0.00001   0.00000   0.00004   0.00004   3.14138
   D39       -3.13788   0.00007  -0.00002   0.00114   0.00112  -3.13676
   D40        0.00172   0.00003  -0.00001   0.00051   0.00050   0.00222
   D41       -0.00078   0.00001   0.00000   0.00004   0.00005  -0.00074
   D42       -3.14117  -0.00002  -0.00001  -0.00017  -0.00018  -3.14135
   D43        3.13883  -0.00002   0.00002  -0.00044  -0.00042   3.13840
   D44       -0.00156  -0.00005   0.00001  -0.00065  -0.00065  -0.00221
   D45       -0.00073  -0.00004   0.00001  -0.00051  -0.00050  -0.00124
   D46        3.14053  -0.00003   0.00001  -0.00042  -0.00042   3.14011
   D47       -3.14032   0.00000  -0.00001   0.00013   0.00012  -3.14020
   D48        0.00094   0.00001   0.00000   0.00021   0.00021   0.00115
   D49       -0.00121  -0.00002   0.00001  -0.00036  -0.00035  -0.00157
   D50       -3.14113   0.00003   0.00000   0.00031   0.00031  -3.14082
   D51        3.14071  -0.00004   0.00000  -0.00044  -0.00044   3.14027
   D52        0.00079   0.00001   0.00000   0.00023   0.00022   0.00101
   D53        0.00220   0.00008  -0.00001   0.00108   0.00107   0.00326
   D54       -3.13960   0.00010  -0.00001   0.00116   0.00115  -3.13846
   D55       -3.14106   0.00003   0.00000   0.00041   0.00041  -3.14065
   D56        0.00033   0.00005   0.00000   0.00049   0.00049   0.00082
   D57       -0.00118  -0.00008   0.00001  -0.00091  -0.00090  -0.00208
   D58        3.13921  -0.00004   0.00002  -0.00069  -0.00068   3.13854
   D59        3.14062  -0.00009   0.00000  -0.00099  -0.00098   3.13964
   D60       -0.00217  -0.00005   0.00001  -0.00077  -0.00076  -0.00293
   D61        0.00410  -0.00001  -0.00005   0.00300   0.00313   0.00723
   D62        3.13102   0.00017   0.00006  -0.00143  -0.00156   3.12947
   D63       -3.13627  -0.00005  -0.00006   0.00278   0.00291  -3.13336
   D64       -0.00934   0.00013   0.00005  -0.00165  -0.00178  -0.01112
   D65        1.06143  -0.00059   0.00010  -0.00552  -0.00543   1.05600
   D66       -3.10933   0.00047  -0.00002   0.00408   0.00407  -3.10526
   D67       -1.07062  -0.00077  -0.00010  -0.00356  -0.00365  -1.07427
   D68       -3.13969  -0.00025   0.00012  -0.00335  -0.00324   3.14026
   D69       -1.02726   0.00081   0.00000   0.00625   0.00626  -1.02100
   D70        1.01144  -0.00044  -0.00008  -0.00139  -0.00146   1.00998
   D71       -1.04404   0.00014   0.00008  -0.00005   0.00001  -1.04403
   D72        1.06839   0.00120  -0.00004   0.00956   0.00952   1.07790
   D73        3.10709  -0.00004  -0.00012   0.00191   0.00179   3.10889
   D74        1.36689   0.00425  -0.00032   0.05514   0.05510   1.42199
   D75       -1.24092  -0.00143   0.00017  -0.02367  -0.02376  -1.26468
   D76       -0.74882   0.00301  -0.00021   0.04519   0.04525  -0.70357
   D77        2.92655  -0.00267   0.00029  -0.03361  -0.03361   2.89294
   D78       -2.79066   0.00378  -0.00036   0.05142   0.05134  -2.73932
   D79        0.88471  -0.00190   0.00014  -0.02738  -0.02752   0.85719
   D80        1.03659  -0.00014   0.00010  -0.00310  -0.00300   1.03359
   D81       -3.10673   0.00007  -0.00005   0.00198   0.00193  -3.10480
   D82       -1.05575  -0.00067  -0.00001  -0.00424  -0.00426  -1.06001
   D83        3.12507   0.00011   0.00009  -0.00120  -0.00111   3.12395
   D84       -1.01826   0.00032  -0.00007   0.00388   0.00382  -1.01443
   D85        1.03272  -0.00042  -0.00003  -0.00234  -0.00236   1.03036
   D86       -1.06745   0.00036   0.00006   0.00089   0.00095  -1.06650
   D87        1.07241   0.00058  -0.00010   0.00597   0.00588   1.07830
   D88        3.12339  -0.00017  -0.00005  -0.00025  -0.00030   3.12309
   D89        1.28447   0.00444  -0.00041   0.05152   0.05177   1.33624
   D90       -1.26403  -0.00313   0.00040  -0.04355  -0.04382  -1.30785
   D91       -0.83990   0.00296  -0.00036   0.04156   0.04187  -0.79803
   D92        2.89478  -0.00461   0.00045  -0.05351  -0.05372   2.84106
   D93       -2.89143   0.00398  -0.00040   0.04899   0.04926  -2.84217
   D94        0.84326  -0.00359   0.00041  -0.04608  -0.04634   0.79692
   D95       -0.01825   0.00019   0.00013  -0.00274  -0.00263  -0.02089
   D96       -3.12813  -0.00003   0.00006  -0.00267  -0.00260  -3.13073
   D97        3.11231  -0.00015   0.00013  -0.00441  -0.00423   3.10808
   D98        0.00243  -0.00037   0.00007  -0.00434  -0.00419  -0.00176
   D99        0.02737  -0.00122  -0.00005  -0.01368  -0.01370   0.01367
   D100       3.12808  -0.00051   0.00003  -0.00463  -0.00446   3.12362
   D101       3.13747  -0.00104   0.00002  -0.01390  -0.01390   3.12357
   D102      -0.04501  -0.00033   0.00010  -0.00485  -0.00465  -0.04966
   D103      -0.02252   0.00135  -0.00006   0.02271   0.02287   0.00035
   D104       2.61417   0.00720  -0.00055   0.09920   0.09892   2.71309
   D105      -3.12251   0.00055  -0.00014   0.01326   0.01328  -3.10923
   D106      -0.48582   0.00640  -0.00063   0.08975   0.08933  -0.39649
   D107      -0.24799  -0.00516   0.00050  -0.05501  -0.05432  -0.30230
   D108       2.98320  -0.00615   0.00044  -0.06759  -0.06747   2.91573
   D109       2.84752  -0.00436   0.00058  -0.04476  -0.04386   2.80366
   D110      -0.20448  -0.00535   0.00053  -0.05734  -0.05700  -0.26149
   D111       1.61360   0.00195   0.00002  -0.00321  -0.00335   1.61025
   D112      -0.49488  -0.00152  -0.00045  -0.01233  -0.01296  -0.50783
   D113      -2.58611  -0.00132  -0.00007  -0.02304  -0.02346  -2.60957
   D114      -1.60058   0.00216   0.00004   0.00592   0.00627  -1.59431
   D115       2.57414  -0.00131  -0.00042  -0.00320  -0.00335   2.57079
   D116       0.48291  -0.00111  -0.00005  -0.01391  -0.01385   0.46906
   D117       2.99359  -0.00055   0.00035   0.00069   0.00114   2.99473
   D118      -1.03965   0.01956  -0.00086   0.21164   0.20958  -0.83008
   D119      -0.06536  -0.00161   0.00027  -0.01190  -0.01174  -0.07711
   D120       2.18458   0.01850  -0.00094   0.19905   0.19669   2.38127
   D121      -0.83181   0.00130  -0.00010   0.01653   0.01653  -0.81528
   D122      -2.93056  -0.00153  -0.00027   0.00745   0.00713  -2.92344
   D123       1.35876  -0.00005  -0.00043   0.01313   0.01300   1.37176
   D124       1.23986   0.00307   0.00025   0.02014   0.02050   1.26037
   D125      -0.85889   0.00025   0.00008   0.01106   0.01110  -0.84779
   D126      -2.85275   0.00172  -0.00008   0.01674   0.01697  -2.83578
   D127      -2.87279   0.00411  -0.00010   0.03196   0.03238  -2.84041
   D128       1.31164   0.00128  -0.00027   0.02288   0.02298   1.33462
   D129      -0.68222   0.00276  -0.00043   0.02857   0.02885  -0.65337
   D130       0.76515  -0.00070   0.00040  -0.02879  -0.02868   0.73647
   D131      -1.27161  -0.00412   0.00002  -0.04702  -0.04691  -1.31851
   D132       2.84332  -0.00293   0.00029  -0.03683  -0.03614   2.80718
   D133       2.90392  -0.00116   0.00032  -0.03423  -0.03399   2.86993
   D134       0.86716  -0.00457  -0.00006  -0.05245  -0.05221   0.81495
   D135      -1.30110  -0.00338   0.00021  -0.04226  -0.04144  -1.34254
   D136      -1.42131  -0.00048   0.00072  -0.03226  -0.03151  -1.45282
   D137       2.82511  -0.00389   0.00033  -0.05049  -0.04973   2.77538
   D138       0.65685  -0.00270   0.00061  -0.04030  -0.03896   0.61789
   D139       1.67276   0.00400  -0.00061   0.03823   0.03829   1.71105
   D140      -0.70216  -0.00970   0.00073  -0.12861  -0.12827  -0.83043
   D141      -2.51122   0.00673  -0.00035   0.05312   0.05293  -2.45829
   D142       1.39704  -0.00698   0.00099  -0.11373  -0.11363   1.28341
   D143      -0.38170   0.00350  -0.00042   0.03377   0.03314  -0.34856
   D144      -2.75662  -0.01020   0.00092  -0.13307  -0.13342  -2.89004
   D145       2.93711  -0.00501   0.00015  -0.07207  -0.07375   2.86337
   D146       0.55447  -0.01810   0.00159  -0.22670  -0.22949   0.32499
   D147      -1.11988   0.01014  -0.00117   0.11587   0.11906  -1.00082
   D148       2.78066  -0.00294   0.00027  -0.03877  -0.03667   2.74399
   D149      -0.03162  -0.00005   0.00022  -0.00504  -0.00522  -0.03684
   D150       3.08630  -0.00072   0.00032  -0.01792  -0.01807   3.06823
   D151       3.12315  -0.00019   0.00012  -0.00098  -0.00090   3.12224
   D152      -0.04212  -0.00086   0.00022  -0.01386  -0.01376  -0.05587
   D153      -2.40668  -0.01141   0.00152  -0.17259  -0.17228  -2.57896
   D154       0.07606  -0.00230   0.00011  -0.03957  -0.03923   0.03683
   D155       0.75786  -0.01071   0.00143  -0.15992  -0.15953   0.59833
   D156      -3.04258  -0.00160   0.00001  -0.02691  -0.02648  -3.06906
   D157       2.33094   0.01892  -0.00178   0.22999   0.22723   2.55818
   D158      -1.37509   0.02530  -0.00259   0.32451   0.32098  -1.05411
   D159      -0.08278   0.00294  -0.00041   0.06359   0.06399  -0.01879
   D160       2.49437   0.00932  -0.00121   0.15811   0.15774   2.65211
         Item               Value     Threshold  Converged?
 Maximum Force            0.050548     0.000450     NO 
 RMS     Force            0.006345     0.000300     NO 
 Maximum Displacement     0.905946     0.001800     NO 
 RMS     Displacement     0.141138     0.001200     NO 
 Predicted change in Energy=-5.271449D-02
 Lowest energy point so far.  Saving SCF results.
 GradGradGradGradGradGradGradGradGradGradGradGradGradGradGradGradGradGrad

 Leave Link  103 at Thu Dec  6 22:24:59 2018, MaxMem=   536870912 cpu:         1.8
 (Enter /pbs_home/pkowalski/g09d01/g09/l202.exe)
 Stoichiometry    C29H22F6S2
 Framework group  C1[X(C29H22F6S2)]
 Deg. of freedom   171
 Full point group                 C1      NOp   1
 RotChk:  IX=0 Diff= 2.49D-02
 Largest Abelian subgroup         C1      NOp   1
 Largest concise Abelian subgroup C1      NOp   1
                         Standard orientation:                         
 ---------------------------------------------------------------------
 Center     Atomic      Atomic             Coordinates (Angstroms)
 Number     Number       Type             X           Y           Z
 ---------------------------------------------------------------------
      1         16           0       -2.502337   -2.100287   -0.995678
      2         16           0        2.491634   -2.058601    0.968036
      3          9           0       -1.370023    2.872186    1.491472
      4          9           0       -2.364993    2.966358   -0.425718
      5          9           0       -0.103862    4.814544   -0.027138
      6          9           0       -0.169514    3.465921   -1.728979
      7          9           0        1.475048    3.088761    1.325573
      8          9           0        2.226034    3.087441   -0.703763
      9          6           0       -5.535952   -2.555599   -0.478088
     10          6           0       -6.876252   -2.864162   -0.292788
     11          6           0       -7.735544   -1.933071    0.276999
     12          6           0       -7.238230   -0.692379    0.658565
     13          6           0       -5.898230   -0.385290    0.474505
     14          6           0       -5.025034   -1.312782   -0.097401
     15          6           0        5.452775   -2.593592    0.162905
     16          6           0        6.757030   -2.940804   -0.160328
     17          6           0        7.633827   -1.982465   -0.652775
     18          6           0        7.189587   -0.675695   -0.818686
     19          6           0        5.885075   -0.330320   -0.498546
     20          6           0        4.994910   -1.284291   -0.000851
     21          6           0       -0.210104   -0.726686   -3.117343
     22          6           0        0.027800   -1.326789   -1.732862
     23          6           0        0.593366   -0.900689    3.499052
     24          6           0        0.119663   -1.217794    2.084345
     25          6           0       -3.604021   -0.976457   -0.294855
     26          6           0       -2.947471    0.174865    0.024203
     27          6           0       -1.544502    0.146456   -0.270646
     28          6           0       -1.158103   -1.062202   -0.842392
     29          6           0       -0.650109    1.270460   -0.034247
     30          6           0       -1.197158    2.668639    0.175394
     31          6           0       -0.074568    3.535075   -0.389790
     32          6           0        1.159897    2.763164    0.055659
     33          6           0        0.722957    1.303419   -0.041370
     34          6           0        3.610970   -0.907296    0.340462
     35          6           0        3.008424    0.308957    0.257056
     36          6           0        1.616966    0.338376    0.650282
     37          6           0        1.209878   -0.929428    1.085758
     38          1           0       -4.877588   -3.304026   -0.930751
     39          1           0       -7.252119   -3.844304   -0.598995
     40          1           0       -8.792240   -2.173085    0.423575
     41          1           0       -7.903222    0.050425    1.107985
     42          1           0       -5.532540    0.597379    0.783147
     43          1           0        4.780234   -3.363902    0.553726
     44          1           0        7.091082   -3.972938   -0.022688
     45          1           0        8.662488   -2.252525   -0.907084
     46          1           0        7.868432    0.089261   -1.206060
     47          1           0        5.559767    0.703318   -0.640987
     48          1           0       -0.349867    0.359900   -3.042826
     49          1           0        0.653421   -0.916978   -3.767934
     50          1           0       -1.100864   -1.158413   -3.590644
     51          1           0        0.204670   -2.409546   -1.811118
     52          1           0        0.938628   -0.904769   -1.297234
     53          1           0        0.882755    0.154403    3.579541
     54          1           0       -0.213521   -1.096816    4.217518
     55          1           0        1.457603   -1.518078    3.774770
     56          1           0       -0.204076   -2.268687    2.022794
     57          1           0       -0.756592   -0.601855    1.838153
     58          1           0       -3.437083    1.029016    0.490075
     59          1           0        3.530587    1.217782   -0.049048
 ---------------------------------------------------------------------
 Rotational constants (GHZ):      0.1480508      0.0592296      0.0481318
 Leave Link  202 at Thu Dec  6 22:24:59 2018, MaxMem=   536870912 cpu:         0.0
 (Enter /pbs_home/pkowalski/g09d01/g09/l301.exe)
 Basis read from rwf:  (5D, 7F)
 No pseudopotential information found on rwf file.
 There are   673 symmetry adapted cartesian basis functions of A   symmetry.
 There are   636 symmetry adapted basis functions of A   symmetry.
   636 basis functions,  1103 primitive gaussians,   673 cartesian basis functions
   141 alpha electrons      141 beta electrons
       nuclear repulsion energy      4612.8304033305 Hartrees.
 IExCor=32609 DFT=T Ex+Corr=LC-wPBE ExCW=0 ScaHFX=  1.000000
 ScaDFX=  1.000000  0.000000  1.000000  1.000000 ScalE2=  1.000000  1.000000
 IRadAn=      0 IRanWt=     -1 IRanGd=            0 ICorTp=0 IEmpDi=131
  HFx wShort=  0.000000 wLong=  0.400000 cFull=  0.000000 cShort=  0.000000 cLong=  1.000000
  DFx wShort=  0.000000 wLong=  0.400000 cFull=  0.000000 cShort=  0.000000 cLong=  1.000000
 NAtoms=   59 NActive=   59 NUniq=   59 SFac= 1.00D+00 NAtFMM=   60 NAOKFM=F Big=F
 Integral buffers will be    131072 words long.
 Raffenetti 2 integral format.
 Two-electron integral symmetry is turned on.
 R6Disp:  Grimme-D3 Dispersion energy=       -0.0559539049 Hartrees.
 Nuclear repulsion after empirical dispersion term =     4612.7744494256 Hartrees.
 No density basis found on file   724.
 Leave Link  301 at Thu Dec  6 22:24:59 2018, MaxMem=   536870912 cpu:         0.6
 (Enter /pbs_home/pkowalski/g09d01/g09/l302.exe)
 NPDir=0 NMtPBC=     1 NCelOv=     1 NCel=       1 NClECP=     1 NCelD=      1
         NCelK=      1 NCelE2=     1 NClLst=     1 CellRange=     0.0.
 One-electron integrals computed using PRISM.
 NBasis=   636 RedAO= T EigKep=  2.84D-04  NBF=   636
 NBsUse=   636 1.00D-06 EigRej= -1.00D+00 NBFU=   636
 Precomputing XC quadrature grid using
 IXCGrd= 4 IRadAn=           0 IRanWt=          -1 IRanGd=           0 AccXCQ= 0.00D+00.
 Generated NRdTot=       0 NPtTot=           0 NUsed=           0 NTot=          32
 NSgBfM=   603   603   606   606   606 MxSgAt=    59 MxSgA2=    59.
 Leave Link  302 at Thu Dec  6 22:25:02 2018, MaxMem=   536870912 cpu:        16.4
 (Enter /pbs_home/pkowalski/g09d01/g09/l303.exe)
 DipDrv:  MaxL=1.
 Leave Link  303 at Thu Dec  6 22:25:02 2018, MaxMem=   536870912 cpu:         1.7
 (Enter /pbs_home/pkowalski/g09d01/g09/l401.exe)
 Initial guess from the checkpoint file:  "dae0068freq_open_lc-wpbe_air_D3.chk"
 B after Tr=     0.000000    0.000000    0.000000
         Rot=    0.999971   -0.001692    0.007225   -0.001922 Ang=  -0.88 deg.
 Guess basis will be translated and rotated to current coordinates.
 JPrj=2 DoOrth=T DoCkMO=T.
 Generating alternative initial guess.
 ExpMin= 1.22D-01 ExpMax= 9.18D+03 ExpMxC= 1.38D+03 IAcc=1 IRadAn=         1 AccDes= 0.00D+00
 Harris functional with IExCor=32609 and IRadAn=       1 diagonalized for initial guess.
 HarFok:  IExCor=32609 AccDes= 0.00D+00 IRadAn=         1 IDoV= 1 UseB2=F ITyADJ=14
 ICtDFT=  3500011 ScaDFX=  1.000000  1.000000  1.000000  1.000000
 FoFCou: FMM=F IPFlag=           0 FMFlag=      100000 FMFlg1=           0
         NFxFlg=           0 DoJE=T BraDBF=F KetDBF=T FulRan=T
         wScrn=  0.000000 ICntrl=     500 IOpCl=  0 I1Cent=   200000004 NGrid=           0
         NMat0=    1 NMatS0=      1 NMatT0=    0 NMatD0=    1 NMtDS0=    0 NMtDT0=    0
 Petite list used in FoFCou.
 Harris En= -2510.57877247667    
 Leave Link  401 at Thu Dec  6 22:25:08 2018, MaxMem=   536870912 cpu:        43.1
 (Enter /pbs_home/pkowalski/g09d01/g09/l502.exe)
 Closed shell SCF:
 Using DIIS extrapolation, IDIIS=  1040.
 Integral symmetry usage will be decided dynamically.
 IVT=     1387805 IEndB=     1387805 NGot=   536870912 MDV=   535953350
 LenX=   535953350 LenY=   535499748
 Requested convergence on RMS density matrix=1.00D-08 within 128 cycles.
 Requested convergence on MAX density matrix=1.00D-06.
 Requested convergence on             energy=1.00D-06.
 No special actions if energy rises.
 Fock matrices will be formed incrementally for  20 cycles.
 Integral accuracy reduced to 1.0D-05 until final iterations.

 Cycle   1  Pass 0  IDiag  1:
 FoFJK:  IHMeth= 1 ICntrl=       0 DoSepK=T KAlg= 0 I1Cent=   0 FoldK=F
 IRaf=         1 NMat=   1 IRICut=       1 DoRegI=T DoRafI=F ISym2E= 0.
 FoFCou: FMM=F IPFlag=           0 FMFlag=      100000 FMFlg1=           0
         NFxFlg=           0 DoJE=T BraDBF=F KetDBF=F FulRan=T
         wScrn=  0.000000 ICntrl=     500 IOpCl=  0 I1Cent=           0 NGrid=           0
         NMat0=    1 NMatS0=      1 NMatT0=    0 NMatD0=    1 NMtDS0=    0 NMtDT0=    0
 Symmetry not used in FoFCou.
 E= -2510.89358603397    
 DIIS: error= 3.82D-03 at cycle   1 NSaved=   1.
 NSaved= 1 IEnMin= 1 EnMin= -2510.89358603397     IErMin= 1 ErrMin= 3.82D-03
 ErrMax= 3.82D-03  0.00D+00 EMaxC= 1.00D-01 BMatC= 2.97D-02 BMatP= 2.97D-02
 IDIUse=3 WtCom= 9.62D-01 WtEn= 3.82D-02
 Coeff-Com:  0.100D+01
 Coeff-En:   0.100D+01
 Coeff:      0.100D+01
 Gap=     0.685 Goal=   None    Shift=    0.000
 GapD=    0.685 DampG=2.000 DampE=1.000 DampFc=2.0000 IDamp=-1.
 RMSDP=8.28D-04 MaxDP=1.39D-01              OVMax= 2.25D-02

 Cycle   2  Pass 0  IDiag  1:
 RMSU=  8.21D-04    CP:  9.93D-01
 E= -2510.92843810585     Delta-E=       -0.034852071887 Rises=F Damp=F
 DIIS: error= 9.20D-04 at cycle   2 NSaved=   2.
 NSaved= 2 IEnMin= 2 EnMin= -2510.92843810585     IErMin= 2 ErrMin= 9.20D-04
 ErrMax= 9.20D-04  0.00D+00 EMaxC= 1.00D-01 BMatC= 1.35D-03 BMatP= 2.97D-02
 IDIUse=3 WtCom= 9.91D-01 WtEn= 9.20D-03
 Coeff-Com: -0.101D+00 0.110D+01
 Coeff-En:   0.000D+00 0.100D+01
 Coeff:     -0.999D-01 0.110D+01
 Gap=     0.279 Goal=   None    Shift=    0.000
 RMSDP=1.62D-04 MaxDP=1.82D-02 DE=-3.49D-02 OVMax= 9.57D-03

 Cycle   3  Pass 0  IDiag  1:
 RMSU=  1.27D-04    CP:  9.92D-01  1.12D+00
 E= -2510.93104471373     Delta-E=       -0.002606607874 Rises=F Damp=F
 DIIS: error= 5.41D-04 at cycle   3 NSaved=   3.
 NSaved= 3 IEnMin= 3 EnMin= -2510.93104471373     IErMin= 3 ErrMin= 5.41D-04
 ErrMax= 5.41D-04  0.00D+00 EMaxC= 1.00D-01 BMatC= 4.61D-04 BMatP= 1.35D-03
 IDIUse=3 WtCom= 9.95D-01 WtEn= 5.41D-03
 Coeff-Com: -0.694D-01 0.389D+00 0.680D+00
 Coeff-En:   0.000D+00 0.000D+00 0.100D+01
 Coeff:     -0.690D-01 0.387D+00 0.682D+00
 Gap=     0.277 Goal=   None    Shift=    0.000
 RMSDP=6.08D-05 MaxDP=3.61D-03 DE=-2.61D-03 OVMax= 4.50D-03

 Cycle   4  Pass 0  IDiag  1:
 RMSU=  5.84D-05    CP:  9.91D-01  1.14D+00  9.57D-01
 E= -2510.93151939227     Delta-E=       -0.000474678546 Rises=F Damp=F
 DIIS: error= 2.12D-04 at cycle   4 NSaved=   4.
 NSaved= 4 IEnMin= 4 EnMin= -2510.93151939227     IErMin= 4 ErrMin= 2.12D-04
 ErrMax= 2.12D-04  0.00D+00 EMaxC= 1.00D-01 BMatC= 5.88D-05 BMatP= 4.61D-04
 IDIUse=3 WtCom= 9.98D-01 WtEn= 2.12D-03
 Coeff-Com: -0.329D-02-0.803D-01 0.205D+00 0.878D+00
 Coeff-En:   0.000D+00 0.000D+00 0.000D+00 0.100D+01
 Coeff:     -0.328D-02-0.801D-01 0.205D+00 0.879D+00
 Gap=     0.278 Goal=   None    Shift=    0.000
 RMSDP=2.76D-05 MaxDP=1.40D-03 DE=-4.75D-04 OVMax= 2.06D-03

 Cycle   5  Pass 0  IDiag  1:
 RMSU=  1.93D-05    CP:  9.91D-01  1.14D+00  1.11D+00  1.04D+00
 E= -2510.93160470487     Delta-E=       -0.000085312593 Rises=F Damp=F
 DIIS: error= 7.32D-05 at cycle   5 NSaved=   5.
 NSaved= 5 IEnMin= 5 EnMin= -2510.93160470487     IErMin= 5 ErrMin= 7.32D-05
 ErrMax= 7.32D-05  0.00D+00 EMaxC= 1.00D-01 BMatC= 8.31D-06 BMatP= 5.88D-05
 IDIUse=1 WtCom= 1.00D+00 WtEn= 0.00D+00
 Coeff-Com:  0.459D-02-0.672D-01 0.232D-01 0.366D+00 0.674D+00
 Coeff:      0.459D-02-0.672D-01 0.232D-01 0.366D+00 0.674D+00
 Gap=     0.278 Goal=   None    Shift=    0.000
 RMSDP=9.51D-06 MaxDP=4.98D-04 DE=-8.53D-05 OVMax= 5.88D-04

 Initial convergence to 1.0D-05 achieved.  Increase integral accuracy.
 Cycle   6  Pass 1  IDiag  1:
 E= -2510.93149379257     Delta-E=        0.000110912295 Rises=F Damp=F
 DIIS: error= 1.49D-04 at cycle   1 NSaved=   1.
 NSaved= 1 IEnMin= 1 EnMin= -2510.93149379257     IErMin= 1 ErrMin= 1.49D-04
 ErrMax= 1.49D-04  0.00D+00 EMaxC= 1.00D-01 BMatC= 1.37D-05 BMatP= 1.37D-05
 IDIUse=3 WtCom= 9.99D-01 WtEn= 1.49D-03
 Coeff-Com:  0.100D+01
 Coeff-En:   0.100D+01
 Coeff:      0.100D+01
 Gap=     0.278 Goal=   None    Shift=    0.000
 RMSDP=9.51D-06 MaxDP=4.98D-04 DE= 1.11D-04 OVMax= 3.90D-04

 Cycle   7  Pass 1  IDiag  1:
 RMSU=  1.30D-04    CP:  1.00D+00
 E= -2510.93150730173     Delta-E=       -0.000013509163 Rises=F Damp=F
 DIIS: error= 1.82D-05 at cycle   2 NSaved=   2.
 NSaved= 2 IEnMin= 2 EnMin= -2510.93150730173     IErMin= 2 ErrMin= 1.82D-05
 ErrMax= 1.82D-05  0.00D+00 EMaxC= 1.00D-01 BMatC= 5.58D-07 BMatP= 1.37D-05
 IDIUse=1 WtCom= 1.00D+00 WtEn= 0.00D+00
 Coeff-Com:  0.267D-01 0.973D+00
 Coeff:      0.267D-01 0.973D+00
 Gap=     0.278 Goal=   None    Shift=    0.000
 RMSDP=7.25D-06 MaxDP=2.50D-04 DE=-1.35D-05 OVMax= 2.48D-04

 Cycle   8  Pass 1  IDiag  1:
 RMSU=  3.84D-06    CP:  1.00D+00  1.05D+00
 E= -2510.93150744352     Delta-E=       -0.000000141788 Rises=F Damp=F
 DIIS: error= 2.63D-05 at cycle   3 NSaved=   3.
 NSaved= 3 IEnMin= 3 EnMin= -2510.93150744352     IErMin= 2 ErrMin= 1.82D-05
 ErrMax= 2.63D-05  0.00D+00 EMaxC= 1.00D-01 BMatC= 5.91D-07 BMatP= 5.58D-07
 IDIUse=1 WtCom= 1.00D+00 WtEn= 0.00D+00
 Coeff-Com: -0.246D-01 0.516D+00 0.509D+00
 Coeff:     -0.246D-01 0.516D+00 0.509D+00
 Gap=     0.278 Goal=   None    Shift=    0.000
 RMSDP=1.82D-06 MaxDP=1.05D-04 DE=-1.42D-07 OVMax= 1.50D-04

 Cycle   9  Pass 1  IDiag  1:
 RMSU=  1.28D-06    CP:  1.00D+00  1.05D+00  6.95D-01
 E= -2510.93150804901     Delta-E=       -0.000000605489 Rises=F Damp=F
 DIIS: error= 3.70D-06 at cycle   4 NSaved=   4.
 NSaved= 4 IEnMin= 4 EnMin= -2510.93150804901     IErMin= 4 ErrMin= 3.70D-06
 ErrMax= 3.70D-06  0.00D+00 EMaxC= 1.00D-01 BMatC= 1.05D-08 BMatP= 5.58D-07
 IDIUse=1 WtCom= 1.00D+00 WtEn= 0.00D+00
 Coeff-Com: -0.600D-02 0.569D-01 0.104D+00 0.845D+00
 Coeff:     -0.600D-02 0.569D-01 0.104D+00 0.845D+00
 Gap=     0.278 Goal=   None    Shift=    0.000
 RMSDP=4.83D-07 MaxDP=3.07D-05 DE=-6.05D-07 OVMax= 3.46D-05

 Cycle  10  Pass 1  IDiag  1:
 RMSU=  3.75D-07    CP:  1.00D+00  1.05D+00  7.59D-01  1.12D+00
 E= -2510.93150806372     Delta-E=       -0.000000014714 Rises=F Damp=F
 DIIS: error= 1.60D-06 at cycle   5 NSaved=   5.
 NSaved= 5 IEnMin= 5 EnMin= -2510.93150806372     IErMin= 5 ErrMin= 1.60D-06
 ErrMax= 1.60D-06  0.00D+00 EMaxC= 1.00D-01 BMatC= 2.83D-09 BMatP= 1.05D-08
 IDIUse=1 WtCom= 1.00D+00 WtEn= 0.00D+00
 Coeff-Com:  0.517D-02-0.133D+00-0.109D+00 0.281D+00 0.955D+00
 Coeff:      0.517D-02-0.133D+00-0.109D+00 0.281D+00 0.955D+00
 Gap=     0.278 Goal=   None    Shift=    0.000
 RMSDP=3.27D-07 MaxDP=1.91D-05 DE=-1.47D-08 OVMax= 5.12D-05

 Cycle  11  Pass 1  IDiag  1:
 RMSU=  2.07D-07    CP:  1.00D+00  1.05D+00  7.89D-01  1.28D+00  1.25D+00
 E= -2510.93150805684     Delta-E=        0.000000006884 Rises=F Damp=F
 DIIS: error= 4.99D-07 at cycle   6 NSaved=   6.
 NSaved= 6 IEnMin= 5 EnMin= -2510.93150806372     IErMin= 6 ErrMin= 4.99D-07
 ErrMax= 4.99D-07  0.00D+00 EMaxC= 1.00D-01 BMatC= 4.32D-10 BMatP= 2.83D-09
 IDIUse=1 WtCom= 1.00D+00 WtEn= 0.00D+00
 Coeff-Com:  0.249D-02-0.525D-01-0.496D-01-0.185D-01 0.353D+00 0.765D+00
 Coeff:      0.249D-02-0.525D-01-0.496D-01-0.185D-01 0.353D+00 0.765D+00
 Gap=     0.278 Goal=   None    Shift=    0.000
 RMSDP=9.36D-08 MaxDP=5.79D-06 DE= 6.88D-09 OVMax= 1.33D-05

 Cycle  12  Pass 1  IDiag  1:
 RMSU=  5.63D-08    CP:  1.00D+00  1.05D+00  7.95D-01  1.30D+00  1.40D+00
                    CP:  1.15D+00
 E= -2510.93150805781     Delta-E=       -0.000000000967 Rises=F Damp=F
 DIIS: error= 2.88D-07 at cycle   7 NSaved=   7.
 NSaved= 7 IEnMin= 5 EnMin= -2510.93150806372     IErMin= 7 ErrMin= 2.88D-07
 ErrMax= 2.88D-07  0.00D+00 EMaxC= 1.00D-01 BMatC= 5.06D-11 BMatP= 4.32D-10
 IDIUse=1 WtCom= 1.00D+00 WtEn= 0.00D+00
 Coeff-Com:  0.135D-04 0.310D-02 0.633D-03-0.517D-01-0.142D-01 0.215D+00
 Coeff-Com:  0.847D+00
 Coeff:      0.135D-04 0.310D-02 0.633D-03-0.517D-01-0.142D-01 0.215D+00
 Coeff:      0.847D+00
 Gap=     0.278 Goal=   None    Shift=    0.000
 RMSDP=3.93D-08 MaxDP=2.02D-06 DE=-9.67D-10 OVMax= 7.81D-06

 Cycle  13  Pass 1  IDiag  1:
 RMSU=  2.42D-08    CP:  1.00D+00  1.05D+00  7.95D-01  1.30D+00  1.45D+00
                    CP:  1.26D+00  1.07D+00
 E= -2510.93150805757     Delta-E=        0.000000000235 Rises=F Damp=F
 DIIS: error= 1.01D-07 at cycle   8 NSaved=   8.
 NSaved= 8 IEnMin= 5 EnMin= -2510.93150806372     IErMin= 8 ErrMin= 1.01D-07
 ErrMax= 1.01D-07  0.00D+00 EMaxC= 1.00D-01 BMatC= 1.16D-11 BMatP= 5.06D-11
 IDIUse=1 WtCom= 1.00D+00 WtEn= 0.00D+00
 Coeff-Com: -0.432D-03 0.104D-01 0.896D-02-0.184D-01-0.589D-01-0.610D-01
 Coeff-Com:  0.299D+00 0.821D+00
 Coeff:     -0.432D-03 0.104D-01 0.896D-02-0.184D-01-0.589D-01-0.610D-01
 Coeff:      0.299D+00 0.821D+00
 Gap=     0.278 Goal=   None    Shift=    0.000
 RMSDP=1.76D-08 MaxDP=8.80D-07 DE= 2.35D-10 OVMax= 4.24D-06

 Cycle  14  Pass 1  IDiag  1:
 RMSU=  1.21D-08    CP:  1.00D+00  1.05D+00  7.95D-01  1.30D+00  1.47D+00
                    CP:  1.29D+00  1.22D+00  1.19D+00
 E= -2510.93150805791     Delta-E=       -0.000000000336 Rises=F Damp=F
 DIIS: error= 3.54D-08 at cycle   9 NSaved=   9.
 NSaved= 9 IEnMin= 5 EnMin= -2510.93150806372     IErMin= 9 ErrMin= 3.54D-08
 ErrMax= 3.54D-08  0.00D+00 EMaxC= 1.00D-01 BMatC= 2.62D-12 BMatP= 1.16D-11
 IDIUse=1 WtCom= 1.00D+00 WtEn= 0.00D+00
 Coeff-Com: -0.844D-04 0.129D-02 0.152D-02 0.559D-02-0.370D-02-0.645D-01
 Coeff-Com: -0.149D+00 0.209D+00 0.100D+01
 Coeff:     -0.844D-04 0.129D-02 0.152D-02 0.559D-02-0.370D-02-0.645D-01
 Coeff:     -0.149D+00 0.209D+00 0.100D+01
 Gap=     0.278 Goal=   None    Shift=    0.000
 RMSDP=1.07D-08 MaxDP=4.81D-07 DE=-3.36D-10 OVMax= 2.74D-06

 Cycle  15  Pass 1  IDiag  1:
 RMSU=  4.73D-09    CP:  1.00D+00  1.05D+00  7.95D-01  1.30D+00  1.47D+00
                    CP:  1.30D+00  1.27D+00  1.50D+00  1.23D+00
 E= -2510.93150805771     Delta-E=        0.000000000195 Rises=F Damp=F
 DIIS: error= 1.85D-08 at cycle  10 NSaved=  10.
 NSaved=10 IEnMin= 5 EnMin= -2510.93150806372     IErMin=10 ErrMin= 1.85D-08
 ErrMax= 1.85D-08  0.00D+00 EMaxC= 1.00D-01 BMatC= 3.68D-13 BMatP= 2.62D-12
 IDIUse=1 WtCom= 1.00D+00 WtEn= 0.00D+00
 Coeff-Com:  0.501D-04-0.146D-02-0.114D-02 0.504D-02 0.114D-01-0.127D-01
 Coeff-Com: -0.111D+00-0.573D-01 0.313D+00 0.854D+00
 Coeff:      0.501D-04-0.146D-02-0.114D-02 0.504D-02 0.114D-01-0.127D-01
 Coeff:     -0.111D+00-0.573D-01 0.313D+00 0.854D+00
 Gap=     0.278 Goal=   None    Shift=    0.000
 RMSDP=3.90D-09 MaxDP=1.61D-07 DE= 1.95D-10 OVMax= 1.09D-06

 SCF Done:  E(RLC-wPBE) =  -2510.93150806     A.U. after   15 cycles
            NFock= 15  Conv=0.39D-08     -V/T= 2.0074
 KE= 2.492445184132D+03 PE=-1.512520031972D+04 EE= 5.509049178106D+03
 Leave Link  502 at Thu Dec  6 22:36:25 2018, MaxMem=   536870912 cpu:      5403.4
 (Enter /pbs_home/pkowalski/g09d01/g09/l701.exe)
 Compute integral first derivatives.
 ... and contract with generalized density number  0.
 R6Disp: Adding Grimme-D3 dispersion energy 1st derivatives to the gradient.
 Leave Link  701 at Thu Dec  6 22:36:27 2018, MaxMem=   536870912 cpu:         6.0
 (Enter /pbs_home/pkowalski/g09d01/g09/l702.exe)
 L702 exits ... SP integral derivatives will be done elsewhere.
 Leave Link  702 at Thu Dec  6 22:36:27 2018, MaxMem=   536870912 cpu:         0.2
 (Enter /pbs_home/pkowalski/g09d01/g09/l703.exe)
 Compute integral first derivatives, UseDBF=F ICtDFT=           0.
 Integral derivatives from FoFJK, PRISM(SPDF).
 Calling FoFJK, ICntrl=      2127 FMM=F ISym2X=0 I1Cent= 0 IOpClX= 0 NMat=1 NMatS=1 NMatT=0.
 FoFJK:  IHMeth= 1 ICntrl=    2127 DoSepK=T KAlg= 0 I1Cent=   0 FoldK=F
 IRaf=         1 NMat=   1 IRICut=       1 DoRegI=T DoRafI=F ISym2E= 0.
 FoFCou: FMM=F IPFlag=           0 FMFlag=      100000 FMFlg1=         800
         NFxFlg=           0 DoJE=F BraDBF=F KetDBF=F FulRan=T
         wScrn=  0.000000 ICntrl=    2527 IOpCl=  0 I1Cent=           0 NGrid=           0
         NMat0=    1 NMatS0=      1 NMatT0=    0 NMatD0=    1 NMtDS0=    0 NMtDT0=    0
 Symmetry not used in FoFCou.
 Leave Link  703 at Thu Dec  6 22:40:17 2018, MaxMem=   536870912 cpu:      1839.5
 (Enter /pbs_home/pkowalski/g09d01/g09/l716.exe)
 Dipole        =-3.59799706D-02-1.45460261D+00 1.14567464D-02
 ***** Axes restored to original set *****
 -------------------------------------------------------------------
 Center     Atomic                   Forces (Hartrees/Bohr)
 Number     Number              X              Y              Z
 -------------------------------------------------------------------
      1       16           0.000171733    0.000263310   -0.002136123
      2       16           0.003614741   -0.000518176   -0.002477245
      3        9           0.006001580    0.000496842   -0.001528664
      4        9          -0.002985667    0.001936367   -0.002006811
      5        9           0.002366142    0.001739132   -0.004135636
      6        9          -0.000685120    0.000396407    0.004668198
      7        9           0.001257765   -0.000588395    0.000288694
      8        9          -0.004021673    0.000857849   -0.000674373
      9        6          -0.001678867    0.000462687   -0.000554229
     10        6          -0.000515650   -0.000546632   -0.000579364
     11        6          -0.000178528   -0.000683979   -0.000499711
     12        6           0.001109605   -0.000907071   -0.000004515
     13        6           0.002046496   -0.001053157    0.000436552
     14        6           0.000319227    0.000857213    0.000244468
     15        6          -0.000676411   -0.000471286   -0.001737153
     16        6          -0.000592566    0.000795405   -0.000352783
     17        6          -0.000337297    0.000644240    0.000047531
     18        6           0.000169472    0.000760866    0.001313205
     19        6           0.000910075    0.000122653    0.002110765
     20        6           0.000216872   -0.000776968    0.000092646
     21        6           0.000602932    0.002524701   -0.000697553
     22        6           0.000859300    0.001296568   -0.003441172
     23        6          -0.001122599   -0.001524454   -0.000497559
     24        6          -0.007638758   -0.008897145    0.003913575
     25        6          -0.002229460    0.001978352   -0.000678613
     26        6           0.004971860    0.004993407   -0.002849649
     27        6          -0.002647401    0.002999148   -0.010646110
     28        6          -0.000678687   -0.014072702    0.018873845
     29        6          -0.019320428    0.001570236    0.017892065
     30        6          -0.011939441   -0.005194239    0.007168483
     31        6          -0.000633149   -0.002508916    0.000061901
     32        6          -0.005267900    0.002014980   -0.000124643
     33        6           0.069524755    0.000083961   -0.035157326
     34        6           0.001807888    0.000130862   -0.004949923
     35        6           0.006352291   -0.004635765    0.004278745
     36        6          -0.062159317   -0.000443435    0.018025054
     37        6           0.030290453    0.017397473   -0.003052611
     38        1           0.000965312   -0.000591273    0.000070067
     39        1           0.000693711    0.000226435    0.000470265
     40        1          -0.000005590    0.000824530    0.000484953
     41        1          -0.000729482    0.000480234   -0.000058165
     42        1          -0.001228205   -0.000039270   -0.000668089
     43        1           0.000216772    0.000374128    0.000980091
     44        1           0.000514642   -0.000478291    0.000572039
     45        1           0.000354442   -0.000857454   -0.000257441
     46        1          -0.000191181   -0.000284502   -0.000828942
     47        1          -0.000777025    0.000338257   -0.001025155
     48        1           0.000573061   -0.000501162    0.000511232
     49        1          -0.000495167    0.000290707    0.000677475
     50        1          -0.000139785   -0.001112887   -0.000283399
     51        1          -0.000124062   -0.000178915   -0.000637828
     52        1          -0.001663820   -0.000559584   -0.000071432
     53        1           0.000713469    0.000376731    0.000671268
     54        1           0.000704582   -0.000060360   -0.000562069
     55        1           0.000141587    0.001186990   -0.000025658
     56        1          -0.000800231   -0.000933280    0.001272236
     57        1          -0.000177444    0.001939867   -0.003167131
     58        1          -0.000532086    0.000512202    0.000293439
     59        1          -0.005297762   -0.002453443    0.000948281
 -------------------------------------------------------------------
 Cartesian Forces:  Max     0.069524755 RMS     0.008806865
 Leave Link  716 at Thu Dec  6 22:40:17 2018, MaxMem=   536870912 cpu:         0.3
 (Enter /pbs_home/pkowalski/g09d01/g09/l103.exe)

 GradGradGradGradGradGradGradGradGradGradGradGradGradGradGradGradGradGrad
 Berny optimization.
 Using GEDIIS/GDIIS optimizer.
 FormGI is forming the generalized inverse of G from B-inverse, IUseBI=4.
 Internal  Forces:  Max     0.018404163 RMS     0.003197533
 Search for a local minimum.
 Step number   4 out of a maximum of  343
 All quantities printed in internal units (Hartrees-Bohrs-Radians)
 RMS Force = .31975D-02 SwitMx=.10000D-02 MixMth= 1
 Mixed Optimization -- RFO/linear search
 Update second derivatives using D2CorX and points    3    4
 DE= -4.44D-02 DEPred=-5.27D-02 R= 8.42D-01
 TightC=F SS=  1.41D+00  RLast= 7.86D-01 DXNew= 8.4853D-01 2.3573D+00
 Trust test= 8.42D-01 RLast= 7.86D-01 DXMaxT set to 8.49D-01
 ITU=  1  0  1  0
 Use linear search instead of GDIIS.
     Eigenvalues ---    0.00208   0.00399   0.00420   0.00464   0.00632
     Eigenvalues ---    0.00716   0.00747   0.00748   0.00760   0.00811
     Eigenvalues ---    0.00887   0.01098   0.01144   0.01164   0.01317
     Eigenvalues ---    0.01387   0.01472   0.01533   0.01558   0.01563
     Eigenvalues ---    0.01754   0.01788   0.01931   0.01941   0.01944
     Eigenvalues ---    0.02001   0.02004   0.02027   0.02028   0.02086
     Eigenvalues ---    0.02086   0.02136   0.02136   0.02142   0.02143
     Eigenvalues ---    0.02153   0.02154   0.02166   0.02167   0.02169
     Eigenvalues ---    0.02225   0.02794   0.04326   0.04351   0.04691
     Eigenvalues ---    0.05093   0.05469   0.05491   0.05567   0.05576
     Eigenvalues ---    0.05684   0.05688   0.07435   0.08327   0.09033
     Eigenvalues ---    0.09106   0.09213   0.09919   0.09970   0.10782
     Eigenvalues ---    0.12048   0.12155   0.12609   0.12638   0.13997
     Eigenvalues ---    0.15919   0.15990   0.15993   0.15998   0.16000
     Eigenvalues ---    0.16000   0.16000   0.16000   0.16000   0.16000
     Eigenvalues ---    0.16000   0.16000   0.16000   0.16000   0.16000
     Eigenvalues ---    0.16000   0.16000   0.16003   0.16463   0.19036
     Eigenvalues ---    0.20601   0.21831   0.21853   0.21993   0.21999
     Eigenvalues ---    0.22000   0.22000   0.22194   0.22820   0.22917
     Eigenvalues ---    0.23106   0.23469   0.23470   0.23549   0.23965
     Eigenvalues ---    0.24261   0.24309   0.24663   0.24909   0.24974
     Eigenvalues ---    0.24997   0.25000   0.25308   0.26001   0.26110
     Eigenvalues ---    0.26337   0.26755   0.26990   0.27268   0.28339
     Eigenvalues ---    0.29315   0.29632   0.29778   0.30276   0.30938
     Eigenvalues ---    0.31352   0.32119   0.32185   0.32295   0.32358
     Eigenvalues ---    0.32442   0.32487   0.32499   0.32514   0.32518
     Eigenvalues ---    0.32523   0.32542   0.32561   0.32573   0.32732
     Eigenvalues ---    0.33513   0.34935   0.35483   0.35691   0.35694
     Eigenvalues ---    0.35697   0.35705   0.35710   0.35838   0.35884
     Eigenvalues ---    0.36108   0.36180   0.36247   0.36647   0.39784
     Eigenvalues ---    0.40743   0.41091   0.41102   0.42033   0.44213
     Eigenvalues ---    0.44234   0.45534   0.45700   0.45936   0.46021
     Eigenvalues ---    0.46301   0.46504   0.46543   0.47180   0.47694
     Eigenvalues ---    0.48015   0.48349   0.48470   0.51247   0.55625
     Eigenvalues ---    0.55644
 RFO step:  Lambda=-4.87219912D-02 EMin= 2.08354602D-03
 Quartic linear search produced a step of  0.66211.
 Iteration  1 RMS(Cart)=  0.20979577 RMS(Int)=  0.02024300
 Iteration  2 RMS(Cart)=  0.09780921 RMS(Int)=  0.00332837
 Iteration  3 RMS(Cart)=  0.00620228 RMS(Int)=  0.00265074
 Iteration  4 RMS(Cart)=  0.00002976 RMS(Int)=  0.00265073
 Iteration  5 RMS(Cart)=  0.00000010 RMS(Int)=  0.00265073
 ITry= 1 IFail=0 DXMaxC= 1.01D+00 DCOld= 1.00D+10 DXMaxT= 8.49D-01 DXLimC= 3.00D+00 Rises=F
 Variable       Old X    -DE/DX   Delta X   Delta X   Delta X     New X
                                 (Linear)    (Quad)   (Total)
    R1        3.25552  -0.00211   0.02412  -0.02093   0.00298   3.25850
    R2        3.22257   0.00140   0.01750  -0.00630   0.01150   3.23406
    R3        3.25794  -0.00159   0.02138  -0.01238   0.00570   3.26364
    R4        3.23568  -0.00226  -0.00469  -0.01071  -0.01548   3.22019
    R5        2.53771   0.00581   0.02798  -0.00197   0.02601   2.56372
    R6        2.54504  -0.00190   0.01523  -0.01390   0.00133   2.54637
    R7        2.51370  -0.00018   0.01733  -0.01180   0.00552   2.51923
    R8        2.54042   0.00319   0.02814  -0.00816   0.01998   2.56039
    R9        2.54799   0.00070   0.01936  -0.00988   0.00948   2.55747
   R10        2.54835   0.00109   0.01970  -0.00883   0.01086   2.55921
   R11        2.62254   0.00034   0.00753  -0.00341   0.00412   2.62665
   R12        2.63923   0.00084   0.01315  -0.00486   0.00830   2.64753
   R13        2.06879  -0.00113  -0.00619   0.00034  -0.00585   2.06294
   R14        2.62527   0.00004   0.00678  -0.00356   0.00321   2.62848
   R15        2.06639  -0.00087  -0.00488   0.00031  -0.00457   2.06183
   R16        2.62681   0.00015   0.00415  -0.00200   0.00214   2.62895
   R17        2.06638  -0.00096  -0.00541   0.00030  -0.00512   2.06126
   R18        2.62106   0.00027   0.00867  -0.00415   0.00451   2.62557
   R19        2.06660  -0.00087  -0.00448   0.00012  -0.00436   2.06223
   R20        2.63871   0.00160   0.01786  -0.00516   0.01270   2.65141
   R21        2.06545  -0.00137  -0.00662  -0.00009  -0.00671   2.05874
   R22        2.78463   0.00116   0.01174  -0.00282   0.00892   2.79355
   R23        2.62265   0.00033   0.00697  -0.00318   0.00379   2.62644
   R24        2.63935   0.00061   0.01261  -0.00519   0.00742   2.64677
   R25        2.06874  -0.00107  -0.00590   0.00037  -0.00554   2.06320
   R26        2.62508   0.00011   0.00685  -0.00343   0.00342   2.62850
   R27        2.06650  -0.00091  -0.00499   0.00025  -0.00474   2.06176
   R28        2.62701   0.00016   0.00419  -0.00197   0.00222   2.62923
   R29        2.06642  -0.00096  -0.00552   0.00033  -0.00519   2.06123
   R30        2.62088   0.00034   0.00820  -0.00376   0.00445   2.62533
   R31        2.06668  -0.00089  -0.00456   0.00010  -0.00446   2.06222
   R32        2.63896   0.00144   0.01735  -0.00535   0.01200   2.65096
   R33        2.06536  -0.00129  -0.00634  -0.00001  -0.00635   2.05901
   R34        2.78625   0.00045   0.00999  -0.00435   0.00564   2.79189
   R35        2.88671  -0.00054  -0.00307  -0.00044  -0.00351   2.88320
   R36        2.07505   0.00088   0.00598  -0.00053   0.00545   2.08050
   R37        2.07453   0.00081   0.00637  -0.00093   0.00544   2.07997
   R38        2.07341   0.00104   0.00562   0.00015   0.00577   2.07918
   R39        2.84673  -0.00057   0.01487  -0.00892   0.00595   2.85267
   R40        2.07850   0.00042   0.00406  -0.00110   0.00296   2.08146
   R41        2.06792  -0.00133   0.00405  -0.00666  -0.00261   2.06531
   R42        2.88228   0.00049   0.00188   0.00082   0.00271   2.88498
   R43        2.07306   0.00101   0.00678  -0.00049   0.00629   2.07935
   R44        2.07502   0.00073   0.00536  -0.00071   0.00465   2.07968
   R45        2.07362   0.00106   0.00568   0.00018   0.00585   2.07948
   R46        2.84647  -0.00033   0.00424  -0.00270   0.00154   2.84801
   R47        2.08125  -0.00024   0.00093  -0.00174  -0.00082   2.08043
   R48        2.07682  -0.00280   0.00269  -0.01128  -0.00859   2.06823
   R49        2.57613   0.00022   0.00886  -0.00113   0.00739   2.58352
   R50        2.70968  -0.00247   0.00082  -0.01002  -0.00928   2.70040
   R51        2.05827  -0.00066  -0.00645   0.00200  -0.00446   2.05381
   R52        2.63008  -0.00422   0.06508  -0.04581   0.01959   2.64967
   R53        2.75097   0.00265   0.00258   0.01179   0.01437   2.76534
   R54        2.86474  -0.00217   0.01234  -0.01446  -0.00369   2.86105
   R55        2.59550  -0.00222   0.01522  -0.02539  -0.00750   2.58800
   R56        2.88476  -0.00101   0.02218  -0.00504   0.01551   2.90027
   R57        2.87721  -0.00030   0.02472  -0.00877   0.01390   2.89111
   R58        2.88528  -0.00529   0.01001  -0.02844  -0.01558   2.86970
   R59        2.80861  -0.00273   0.00497  -0.01458  -0.00961   2.79900
   R60        2.56981   0.00104   0.00591   0.00276   0.00754   2.57736
   R61        2.73302  -0.00463  -0.00006  -0.02034  -0.01814   2.71488
   R62        2.06345  -0.00163  -0.00715  -0.00073  -0.00788   2.05557
   R63        2.64743  -0.00556   0.02315  -0.03714  -0.01103   2.63639
    A1        1.64127  -0.00049  -0.01033   0.00291  -0.00680   1.63447
    A2        1.64151  -0.00147  -0.00602  -0.00096  -0.00803   1.63349
    A3        2.11153  -0.00005  -0.00124   0.00043  -0.00081   2.11073
    A4        2.07603   0.00013   0.00098   0.00057   0.00155   2.07758
    A5        2.09563  -0.00008   0.00026  -0.00100  -0.00075   2.09488
    A6        2.09800   0.00027   0.00225  -0.00006   0.00218   2.10018
    A7        2.08734  -0.00016  -0.00134  -0.00009  -0.00143   2.08591
    A8        2.09785  -0.00012  -0.00090   0.00015  -0.00075   2.09710
    A9        2.08231   0.00026   0.00267  -0.00069   0.00196   2.08427
   A10        2.10087  -0.00015  -0.00090   0.00005  -0.00084   2.10003
   A11        2.10000  -0.00011  -0.00177   0.00064  -0.00112   2.09888
   A12        2.10230  -0.00020  -0.00160  -0.00039  -0.00200   2.10031
   A13        2.09614   0.00003  -0.00009   0.00024   0.00015   2.09628
   A14        2.08475   0.00017   0.00169   0.00015   0.00185   2.08660
   A15        2.10766   0.00027   0.00164   0.00080   0.00244   2.11010
   A16        2.07696   0.00018   0.00163   0.00092   0.00255   2.07950
   A17        2.09857  -0.00045  -0.00327  -0.00172  -0.00499   2.09359
   A18        2.06457  -0.00054  -0.00372  -0.00008  -0.00378   2.06079
   A19        2.11690   0.00028   0.00441  -0.00030   0.00410   2.12100
   A20        2.10171   0.00026  -0.00069   0.00038  -0.00032   2.10139
   A21        2.11215  -0.00025  -0.00163  -0.00030  -0.00192   2.11023
   A22        2.07653   0.00016   0.00052   0.00077   0.00129   2.07782
   A23        2.09450   0.00009   0.00111  -0.00048   0.00063   2.09513
   A24        2.09802   0.00023   0.00198  -0.00012   0.00185   2.09987
   A25        2.08736  -0.00015  -0.00141  -0.00008  -0.00149   2.08587
   A26        2.09780  -0.00007  -0.00057   0.00021  -0.00036   2.09744
   A27        2.08187   0.00037   0.00304  -0.00026   0.00277   2.08463
   A28        2.10113  -0.00021  -0.00110  -0.00015  -0.00124   2.09989
   A29        2.10019  -0.00017  -0.00194   0.00041  -0.00153   2.09867
   A30        2.10263  -0.00028  -0.00178  -0.00056  -0.00235   2.10028
   A31        2.09603   0.00007   0.00016   0.00029   0.00045   2.09649
   A32        2.08452   0.00020   0.00162   0.00027   0.00189   2.08641
   A33        2.10798   0.00006   0.00112   0.00010   0.00122   2.10920
   A34        2.07760   0.00030   0.00145   0.00154   0.00299   2.08059
   A35        2.09761  -0.00036  -0.00257  -0.00164  -0.00421   2.09339
   A36        2.06372  -0.00013  -0.00274   0.00114  -0.00158   2.06214
   A37        2.11795  -0.00004   0.00395  -0.00142   0.00252   2.12047
   A38        2.10151   0.00017  -0.00121   0.00028  -0.00094   2.10057
   A39        1.92522   0.00005  -0.00121   0.00036  -0.00087   1.92436
   A40        1.92465   0.00065   0.00535   0.00259   0.00794   1.93259
   A41        1.94209  -0.00029  -0.00386  -0.00037  -0.00424   1.93785
   A42        1.88795  -0.00021  -0.00094  -0.00016  -0.00111   1.88684
   A43        1.89158  -0.00021  -0.00019  -0.00291  -0.00313   1.88845
   A44        1.89099   0.00000   0.00088   0.00041   0.00130   1.89229
   A45        1.92212   0.00053   0.00621  -0.00016   0.00603   1.92815
   A46        1.92547   0.00059   0.00147   0.00310   0.00456   1.93002
   A47        1.91657  -0.00105  -0.00424  -0.00454  -0.00878   1.90778
   A48        1.91936  -0.00090   0.00104  -0.00645  -0.00545   1.91391
   A49        1.93071   0.00086  -0.00198   0.00895   0.00700   1.93771
   A50        1.84847  -0.00006  -0.00284  -0.00089  -0.00372   1.84475
   A51        1.92831  -0.00007   0.00075  -0.00134  -0.00060   1.92771
   A52        1.91935   0.00077   0.00336   0.00409   0.00744   1.92679
   A53        1.93981   0.00030  -0.00091   0.00214   0.00122   1.94102
   A54        1.89402  -0.00031  -0.00109  -0.00119  -0.00229   1.89173
   A55        1.89118  -0.00043  -0.00200  -0.00322  -0.00522   1.88596
   A56        1.89004  -0.00030  -0.00020  -0.00064  -0.00086   1.88918
   A57        1.92870  -0.00050   0.00066  -0.00188  -0.00123   1.92747
   A58        1.91932   0.00139   0.00506   0.00526   0.01032   1.92964
   A59        1.91653  -0.00101  -0.00252  -0.00443  -0.00697   1.90956
   A60        1.93732  -0.00119  -0.00047  -0.01002  -0.01047   1.92685
   A61        1.89787   0.00209   0.00163   0.01743   0.01908   1.91696
   A62        1.86282  -0.00078  -0.00461  -0.00637  -0.01091   1.85190
   A63        2.12035   0.00144  -0.00309   0.00653   0.00356   2.12391
   A64        1.91576  -0.00082   0.02136  -0.01317   0.00793   1.92370
   A65        2.24700  -0.00062  -0.01828   0.00663  -0.01152   2.23548
   A66        1.98927   0.00087  -0.00750   0.00667  -0.00098   1.98829
   A67        2.14828  -0.00004   0.00112  -0.00004   0.00111   2.14939
   A68        2.14517  -0.00084   0.00638  -0.00697  -0.00055   2.14463
   A69        1.95338   0.00014  -0.00150  -0.00064  -0.00169   1.95169
   A70        2.15609  -0.00880   0.00372  -0.03738  -0.03397   2.12212
   A71        2.17324   0.00861  -0.00201   0.03714   0.03470   2.20794
   A72        2.04935  -0.00388   0.00450  -0.01283  -0.01104   2.03831
   A73        1.92487   0.00030  -0.00195   0.00420   0.00113   1.92600
   A74        2.23181   0.00469   0.01859   0.02112   0.03801   2.26982
   A75        2.10933  -0.01198   0.01268  -0.05434  -0.04428   2.06505
   A76        2.25478   0.01258  -0.01284   0.06386   0.04873   2.30351
   A77        1.91701  -0.00055   0.00067  -0.00979  -0.00432   1.91269
   A78        1.86742   0.00059   0.00505   0.00441   0.00934   1.87676
   A79        1.89840   0.00082  -0.00517   0.00965   0.00434   1.90274
   A80        1.95139  -0.00092  -0.00948   0.00125  -0.00718   1.94421
   A81        2.04326  -0.00175   0.00537  -0.01891  -0.01269   2.03056
   A82        1.92512   0.00126   0.00356   0.00224   0.00543   1.93054
   A83        1.77922  -0.00010  -0.00053   0.00147  -0.00032   1.77890
   A84        1.89601   0.00063   0.00644   0.00289   0.00863   1.90464
   A85        2.01396   0.00051  -0.00190  -0.00029  -0.00259   2.01138
   A86        2.01058  -0.00030  -0.00814  -0.00622  -0.01291   1.99767
   A87        1.86261   0.00042  -0.00108   0.00731   0.00854   1.87114
   A88        1.89930  -0.00126  -0.00787  -0.00296  -0.01068   1.88862
   A89        1.77232  -0.00011   0.01235  -0.00019   0.00933   1.78165
   A90        1.86245   0.00106   0.00990   0.00575   0.01623   1.87868
   A91        1.92051   0.00132   0.00743  -0.00470  -0.00066   1.91985
   A92        1.93651  -0.00162  -0.00481  -0.00861  -0.01306   1.92345
   A93        1.93299  -0.00074  -0.00781   0.00839   0.00153   1.93452
   A94        2.00464  -0.00041   0.00044  -0.00583  -0.00823   1.99641
   A95        1.80708   0.00041  -0.00529   0.00466   0.00342   1.81050
   A96        1.88463   0.00165   0.01230   0.01744   0.01987   1.90449
   A97        2.19363   0.01560   0.02922   0.10888   0.12489   2.31853
   A98        2.00322  -0.01146   0.05384  -0.05177  -0.02141   1.98181
   A99        2.12108   0.00083   0.00094   0.00119   0.00256   2.12364
   A100       1.90913   0.00019   0.01244  -0.00304   0.00855   1.91768
   A101       2.25284  -0.00103  -0.01342   0.00190  -0.01109   2.24175
   A102       2.01287  -0.00145  -0.01438  -0.00879  -0.01891   1.99396
   A103       2.15281   0.00007   0.00249   0.00235   0.00278   2.15559
   A104       2.11691   0.00136   0.01165   0.00657   0.01602   2.13293
   A105       2.05489  -0.00672   0.04053  -0.01420   0.00598   2.06087
   A106       2.16213   0.01130   0.01077   0.08726   0.08141   2.24354
   A107       1.92376   0.00148   0.00961   0.01416   0.01634   1.94009
   A108       2.05007  -0.00421   0.00943  -0.01126  -0.00876   2.04131
   A109       1.93681   0.00123   0.00024  -0.00149   0.00157   1.93838
   A110       2.20140   0.00484   0.01948   0.03066   0.04535   2.24675
    D1       -3.11206  -0.00015   0.01002  -0.00827   0.00201  -3.11005
    D2        0.01799  -0.00030   0.00893  -0.00922   0.00000   0.01799
    D3       -2.77320  -0.00271  -0.06332  -0.00767  -0.06862  -2.84181
    D4       -0.01038   0.00109  -0.01404   0.02673   0.01267   0.00229
    D5       -3.13609   0.00032   0.02181   0.00057   0.02281  -3.11328
    D6        0.02143   0.00063   0.02455  -0.00249   0.02205   0.04348
    D7       -2.71695  -0.00563  -0.10012  -0.04040  -0.13593  -2.85289
    D8       -0.00088  -0.00036  -0.04009   0.00550  -0.03425  -0.03513
    D9        0.00138   0.00000   0.00021  -0.00010   0.00012   0.00150
   D10       -3.14134   0.00001   0.00012   0.00017   0.00029  -3.14106
   D11       -3.13960  -0.00003   0.00015  -0.00062  -0.00048  -3.14007
   D12        0.00087  -0.00002   0.00005  -0.00035  -0.00031   0.00056
   D13       -0.00109   0.00000  -0.00008   0.00016   0.00008  -0.00101
   D14       -3.13822  -0.00003   0.00037  -0.00080  -0.00044  -3.13866
   D15        3.13988   0.00003  -0.00001   0.00069   0.00068   3.14056
   D16        0.00275   0.00000   0.00043  -0.00027   0.00016   0.00291
   D17       -0.00031   0.00000  -0.00010  -0.00003  -0.00012  -0.00044
   D18        3.14081   0.00001  -0.00006   0.00016   0.00010   3.14090
   D19       -3.14077  -0.00001   0.00000  -0.00030  -0.00030  -3.14106
   D20        0.00035   0.00000   0.00004  -0.00011  -0.00008   0.00028
   D21       -0.00102   0.00000  -0.00015   0.00009  -0.00006  -0.00108
   D22        3.14119   0.00001   0.00004   0.00011   0.00015   3.14134
   D23        3.14104  -0.00001  -0.00019  -0.00009  -0.00028   3.14076
   D24        0.00007   0.00000   0.00001  -0.00007  -0.00007   0.00000
   D25        0.00132   0.00001   0.00029  -0.00003   0.00025   0.00157
   D26        3.14157   0.00002   0.00026   0.00032   0.00059  -3.14103
   D27       -3.14089   0.00000   0.00009  -0.00005   0.00004  -3.14085
   D28       -0.00064   0.00002   0.00007   0.00031   0.00038  -0.00026
   D29       -0.00026  -0.00001  -0.00017  -0.00009  -0.00026  -0.00052
   D30        3.13692   0.00002  -0.00060   0.00086   0.00026   3.13718
   D31       -3.14050  -0.00003  -0.00015  -0.00045  -0.00060  -3.14110
   D32       -0.00332   0.00001  -0.00058   0.00050  -0.00008  -0.00340
   D33       -0.00598  -0.00003  -0.00058   0.00089   0.00036  -0.00563
   D34       -3.13365   0.00015   0.00047   0.00216   0.00258  -3.13106
   D35        3.14016  -0.00006  -0.00012  -0.00009  -0.00016   3.14000
   D36        0.01250   0.00012   0.00093   0.00119   0.00207   0.01457
   D37        0.00240  -0.00001   0.00043  -0.00042   0.00002   0.00242
   D38        3.14138   0.00001   0.00003   0.00009   0.00012   3.14150
   D39       -3.13676  -0.00002   0.00074  -0.00085  -0.00011  -3.13687
   D40        0.00222  -0.00001   0.00033  -0.00034  -0.00001   0.00221
   D41       -0.00074   0.00004   0.00003   0.00079   0.00082   0.00008
   D42       -3.14135  -0.00005  -0.00012  -0.00091  -0.00103   3.14081
   D43        3.13840   0.00005  -0.00028   0.00123   0.00095   3.13935
   D44       -0.00221  -0.00003  -0.00043  -0.00047  -0.00090  -0.00311
   D45       -0.00124  -0.00002  -0.00033  -0.00013  -0.00047  -0.00170
   D46        3.14011   0.00000  -0.00028   0.00026  -0.00002   3.14009
   D47       -3.14020  -0.00003   0.00008  -0.00064  -0.00056  -3.14077
   D48        0.00115  -0.00001   0.00014  -0.00025  -0.00012   0.00103
   D49       -0.00157   0.00001  -0.00023   0.00029   0.00005  -0.00151
   D50       -3.14082   0.00001   0.00020   0.00021   0.00041  -3.14041
   D51        3.14027  -0.00001  -0.00029  -0.00010  -0.00039   3.13988
   D52        0.00101  -0.00001   0.00015  -0.00018  -0.00003   0.00098
   D53        0.00326   0.00002   0.00071   0.00010   0.00081   0.00407
   D54       -3.13846   0.00005   0.00076   0.00061   0.00137  -3.13708
   D55       -3.14065   0.00002   0.00027   0.00018   0.00045  -3.14020
   D56        0.00082   0.00004   0.00032   0.00069   0.00101   0.00183
   D57       -0.00208  -0.00005  -0.00060  -0.00063  -0.00123  -0.00331
   D58        3.13854   0.00004  -0.00045   0.00105   0.00060   3.13914
   D59        3.13964  -0.00007  -0.00065  -0.00115  -0.00180   3.13784
   D60       -0.00293   0.00001  -0.00050   0.00053   0.00003  -0.00290
   D61        0.00723   0.00025   0.00207  -0.00058   0.00120   0.00843
   D62        3.12947  -0.00012  -0.00103   0.00309   0.00235   3.13181
   D63       -3.13336   0.00016   0.00192  -0.00232  -0.00069  -3.13405
   D64       -0.01112  -0.00020  -0.00118   0.00135   0.00046  -0.01067
   D65        1.05600   0.00022  -0.00360   0.00376   0.00015   1.05615
   D66       -3.10526  -0.00017   0.00270  -0.00238   0.00033  -3.10493
   D67       -1.07427  -0.00052  -0.00242  -0.00434  -0.00674  -1.08101
   D68        3.14026   0.00040  -0.00215   0.00543   0.00326  -3.13967
   D69       -1.02100   0.00001   0.00415  -0.00072   0.00345  -1.01755
   D70        1.00998  -0.00034  -0.00097  -0.00267  -0.00362   1.00636
   D71       -1.04403   0.00065   0.00001   0.00743   0.00741  -1.03662
   D72        1.07790   0.00025   0.00630   0.00129   0.00759   1.08549
   D73        3.10889  -0.00010   0.00119  -0.00067   0.00052   3.10941
   D74        1.42199   0.00225   0.03648   0.02555   0.06226   1.48425
   D75       -1.26468  -0.00069  -0.01573  -0.00945  -0.02544  -1.29012
   D76       -0.70357   0.00176   0.02996   0.02601   0.05621  -0.64736
   D77        2.89294  -0.00118  -0.02225  -0.00899  -0.03149   2.86145
   D78       -2.73932   0.00186   0.03400   0.02567   0.05992  -2.67940
   D79        0.85719  -0.00108  -0.01822  -0.00934  -0.02778   0.82941
   D80        1.03359   0.00072  -0.00199   0.00861   0.00661   1.04020
   D81       -3.10480  -0.00018   0.00128  -0.00173  -0.00045  -3.10525
   D82       -1.06001  -0.00091  -0.00282  -0.00900  -0.01181  -1.07182
   D83        3.12395   0.00078  -0.00074   0.00889   0.00815   3.13210
   D84       -1.01443  -0.00011   0.00253  -0.00145   0.00109  -1.01335
   D85        1.03036  -0.00084  -0.00157  -0.00871  -0.01028   1.02008
   D86       -1.06650   0.00110   0.00063   0.01215   0.01277  -1.05373
   D87        1.07830   0.00021   0.00390   0.00181   0.00571   1.08401
   D88        3.12309  -0.00052  -0.00020  -0.00546  -0.00565   3.11744
   D89        1.33624   0.00225   0.03428   0.01173   0.04658   1.38282
   D90       -1.30785  -0.00241  -0.02901  -0.03081  -0.06043  -1.36828
   D91       -0.79803   0.00165   0.02772   0.01319   0.04148  -0.75655
   D92        2.84106  -0.00301  -0.03557  -0.02935  -0.06553   2.77553
   D93       -2.84217   0.00203   0.03261   0.01618   0.04942  -2.79276
   D94        0.79692  -0.00263  -0.03068  -0.02636  -0.05759   0.73933
   D95       -0.02089  -0.00060  -0.00174  -0.01090  -0.01280  -0.03368
   D96       -3.13073   0.00002  -0.00172   0.00113  -0.00047  -3.13120
   D97        3.10808  -0.00075  -0.00280  -0.01195  -0.01482   3.09326
   D98       -0.00176  -0.00013  -0.00278   0.00009  -0.00249  -0.00426
   D99        0.01367   0.00144  -0.00907   0.03160   0.02253   0.03620
   D100       3.12362   0.00001  -0.00295   0.00235   0.00023   3.12384
   D101       3.12357   0.00084  -0.00920   0.01973   0.01028   3.13385
   D102      -0.04966  -0.00060  -0.00308  -0.00952  -0.01203  -0.06169
   D103       0.00035  -0.00159   0.01514  -0.03696  -0.02168  -0.02133
   D104       2.71309   0.00019   0.06549  -0.00799   0.05831   2.77140
   D105      -3.10923   0.00024   0.00879  -0.00576   0.00349  -3.10574
   D106      -0.39649   0.00202   0.05915   0.02321   0.08347  -0.31302
   D107      -0.30230  -0.00919  -0.03596  -0.14769  -0.18423  -0.48654
   D108       2.91573  -0.01001  -0.04467  -0.14165  -0.18599   2.72974
   D109       2.80366  -0.01101  -0.02904  -0.18155  -0.21092   2.59274
   D110      -0.26149  -0.01184  -0.03774  -0.17551  -0.21268  -0.47417
   D111       1.61025   0.00089  -0.00222   0.02678   0.02558   1.63583
   D112      -0.50783   0.00068  -0.00858   0.02656   0.01874  -0.48909
   D113      -2.60957   0.00014  -0.01553   0.03302   0.01908  -2.59049
   D114      -1.59431   0.00223   0.00415   0.02532   0.02964  -1.56467
   D115       2.57079   0.00203  -0.00221   0.02510   0.02280   2.59359
   D116       0.46906   0.00148  -0.00917   0.03155   0.02314   0.49219
   D117       2.99473  -0.00290   0.00075  -0.06289  -0.06397   2.93076
   D118      -0.83008   0.00007   0.13876   0.01956   0.16410  -0.66598
   D119      -0.07711  -0.00317  -0.00778  -0.05536  -0.06394  -0.14105
   D120       2.38127  -0.00020   0.13023   0.02709   0.16413   2.54540
   D121      -0.81528   0.00182   0.01094   0.02701   0.03847  -0.77681
   D122      -2.92344   0.00039   0.00472   0.01816   0.02279  -2.90065
   D123       1.37176   0.00167   0.00861   0.01890   0.02755   1.39930
   D124       1.26037   0.00281   0.01358   0.03483   0.04914   1.30951
   D125      -0.84779   0.00137   0.00735   0.02599   0.03346  -0.81432
   D126      -2.83578   0.00266   0.01124   0.02673   0.03822  -2.79756
   D127      -2.84041   0.00133   0.02144   0.01447   0.03670  -2.80371
   D128       1.33462  -0.00011   0.01521   0.00562   0.02102   1.35565
   D129      -0.65337   0.00118   0.01910   0.00636   0.02578  -0.62759
   D130       0.73647  -0.00141  -0.01899  -0.03342  -0.05275   0.68372
   D131      -1.31851  -0.00308  -0.03106  -0.04271  -0.07334  -1.39185
   D132       2.80718  -0.00244  -0.02393  -0.04313  -0.06640   2.74078
   D133       2.86993  -0.00176  -0.02251  -0.03628  -0.05848   2.81145
   D134       0.81495  -0.00344  -0.03457  -0.04557  -0.07906   0.73588
   D135      -1.34254  -0.00280  -0.02744  -0.04599  -0.07213  -1.41467
   D136      -1.45282  -0.00180  -0.02086  -0.02927  -0.04866  -1.50148
   D137       2.77538  -0.00347  -0.03293  -0.03857  -0.06924   2.70614
   D138       0.61789  -0.00283  -0.02580  -0.03898  -0.06231   0.55558
   D139       1.71105   0.00463   0.02535   0.04963   0.07262   1.78368
   D140      -0.83043  -0.00916  -0.08493  -0.08955  -0.16820  -0.99863
   D141      -2.45829   0.00448   0.03505   0.04633   0.07805  -2.38024
   D142       1.28341  -0.00931  -0.07524  -0.09285  -0.16277   1.12064
   D143      -0.34856   0.00362   0.02194   0.05662   0.07768  -0.27089
   D144      -2.89004  -0.01017  -0.08834  -0.08256  -0.16314  -3.05319
   D145       2.86337  -0.00667  -0.04883  -0.16399  -0.21429   2.64908
   D146       0.32499  -0.01840  -0.15195  -0.33417  -0.49400  -0.16901
   D147      -1.00082   0.00168   0.07883  -0.04863   0.03809  -0.96273
   D148       2.74399  -0.01005  -0.02428  -0.21881  -0.24163   2.50236
   D149      -0.03684  -0.00074  -0.00345  -0.00098  -0.00404  -0.04088
   D150       3.06823  -0.00118  -0.01196   0.00320  -0.00709   3.06114
   D151       3.12224  -0.00043  -0.00060  -0.00433  -0.00505   3.11719
   D152      -0.05587  -0.00086  -0.00911  -0.00015  -0.00810  -0.06397
   D153      -2.57896  -0.01346  -0.11407  -0.16895  -0.27722  -2.85618
   D154       0.03683   0.00051  -0.02598   0.00539  -0.02128   0.01555
   D155       0.59833  -0.01301  -0.10563  -0.17294  -0.27393   0.32441
   D156      -3.06906   0.00096  -0.01754   0.00139  -0.01798  -3.08705
   D157       2.55818   0.00816   0.15046   0.14134   0.29577   2.85394
   D158      -1.05411   0.01117   0.21253   0.17852   0.39436  -0.65974
   D159      -0.01879  -0.00005   0.04237  -0.00710   0.03662   0.01783
   D160       2.65211   0.00297   0.10444   0.03007   0.13522   2.78733
         Item               Value     Threshold  Converged?
 Maximum Force            0.018404     0.000450     NO 
 RMS     Force            0.003198     0.000300     NO 
 Maximum Displacement     1.012433     0.001800     NO 
 RMS     Displacement     0.275500     0.001200     NO 
 Predicted change in Energy=-4.415076D-02
 Lowest energy point so far.  Saving SCF results.
 GradGradGradGradGradGradGradGradGradGradGradGradGradGradGradGradGradGrad

 Leave Link  103 at Thu Dec  6 22:40:18 2018, MaxMem=   536870912 cpu:         1.8
 (Enter /pbs_home/pkowalski/g09d01/g09/l202.exe)
 Stoichiometry    C29H22F6S2
 Framework group  C1[X(C29H22F6S2)]
 Deg. of freedom   171
 Full point group                 C1      NOp   1
 RotChk:  IX=0 Diff= 4.74D-02
 Largest Abelian subgroup         C1      NOp   1
 Largest concise Abelian subgroup C1      NOp   1
                         Standard orientation:                         
 ---------------------------------------------------------------------
 Center     Atomic      Atomic             Coordinates (Angstroms)
 Number     Number       Type             X           Y           Z
 ---------------------------------------------------------------------
      1         16           0       -2.741909   -2.053897   -1.280112
      2         16           0        2.811891   -1.948393    1.390475
      3          9           0       -1.490671    2.759604    1.430517
      4          9           0       -2.358404    2.821283   -0.569674
      5          9           0       -0.094057    4.674963    0.013272
      6          9           0       -0.078731    3.353154   -1.732942
      7          9           0        1.441346    2.965528    1.389180
      8          9           0        2.236720    2.876382   -0.644512
      9          6           0       -5.755099   -2.437494   -0.530597
     10          6           0       -7.091076   -2.700530   -0.251351
     11          6           0       -7.841511   -1.802635    0.500533
     12          6           0       -7.243151   -0.638387    0.971574
     13          6           0       -5.907375   -0.374448    0.695081
     14          6           0       -5.137729   -1.270229   -0.062426
     15          6           0        5.727200   -2.417813    0.357995
     16          6           0        7.023493   -2.718271   -0.043308
     17          6           0        7.729861   -1.835752   -0.853813
     18          6           0        7.127104   -0.649899   -1.261524
     19          6           0        5.830083   -0.349423   -0.864656
     20          6           0        5.106775   -1.228508   -0.044920
     21          6           0       -0.434879   -0.598482   -3.396833
     22          6           0       -0.213264   -1.361883   -2.094549
     23          6           0        0.812661   -0.565093    3.744669
     24          6           0        0.388044   -1.194455    2.420162
     25          6           0       -3.718885   -0.975699   -0.354748
     26          6           0       -2.983671    0.107107    0.040307
     27          6           0       -1.613781    0.055712   -0.363136
     28          6           0       -1.337216   -1.088756   -1.124529
     29          6           0       -0.680861    1.138284   -0.048325
     30          6           0       -1.234139    2.537849    0.116914
     31          6           0       -0.066105    3.401157   -0.378950
     32          6           0        1.147755    2.612434    0.116115
     33          6           0        0.683525    1.167408    0.066384
     34          6           0        3.729182   -0.896583    0.373149
     35          6           0        2.997546    0.215438    0.076028
     36          6           0        1.668274    0.210049    0.620991
     37          6           0        1.432446   -0.948338    1.361858
     38          1           0       -5.186357   -3.156054   -1.123828
     39          1           0       -7.548390   -3.617075   -0.627176
     40          1           0       -8.890079   -2.008885    0.719043
     41          1           0       -7.821483    0.073958    1.562339
     42          1           0       -5.458296    0.542935    1.074040
     43          1           0        5.193357   -3.123241    0.997842
     44          1           0        7.484828   -3.651202    0.284053
     45          1           0        8.747697   -2.070891   -1.167615
     46          1           0        7.670714    0.049957   -1.898375
     47          1           0        5.374382    0.582412   -1.198145
     48          1           0       -0.465114    0.484888   -3.203212
     49          1           0        0.381493   -0.796226   -4.108108
     50          1           0       -1.385198   -0.889925   -3.868549
     51          1           0       -0.144710   -2.444226   -2.287029
     52          1           0        0.751288   -1.075813   -1.667627
     53          1           0        0.950340    0.520339    3.627890
     54          1           0        0.045135   -0.736850    4.514436
     55          1           0        1.761296   -0.992689    4.102662
     56          1           0        0.213824   -2.274474    2.543555
     57          1           0       -0.568597   -0.766714    2.104376
     58          1           0       -3.391196    0.914142    0.643476
     59          1           0        3.388283    1.057492   -0.490977
 ---------------------------------------------------------------------
 Rotational constants (GHZ):      0.1496648      0.0555806      0.0476208
 Leave Link  202 at Thu Dec  6 22:40:18 2018, MaxMem=   536870912 cpu:         0.0
 (Enter /pbs_home/pkowalski/g09d01/g09/l301.exe)
 Basis read from rwf:  (5D, 7F)
 No pseudopotential information found on rwf file.
 There are   673 symmetry adapted cartesian basis functions of A   symmetry.
 There are   636 symmetry adapted basis functions of A   symmetry.
   636 basis functions,  1103 primitive gaussians,   673 cartesian basis functions
   141 alpha electrons      141 beta electrons
       nuclear repulsion energy      4558.2125745453 Hartrees.
 IExCor=32609 DFT=T Ex+Corr=LC-wPBE ExCW=0 ScaHFX=  1.000000
 ScaDFX=  1.000000  0.000000  1.000000  1.000000 ScalE2=  1.000000  1.000000
 IRadAn=      0 IRanWt=     -1 IRanGd=            0 ICorTp=0 IEmpDi=131
  HFx wShort=  0.000000 wLong=  0.400000 cFull=  0.000000 cShort=  0.000000 cLong=  1.000000
  DFx wShort=  0.000000 wLong=  0.400000 cFull=  0.000000 cShort=  0.000000 cLong=  1.000000
 NAtoms=   59 NActive=   59 NUniq=   59 SFac= 1.00D+00 NAtFMM=   60 NAOKFM=F Big=F
 Integral buffers will be    131072 words long.
 Raffenetti 2 integral format.
 Two-electron integral symmetry is turned on.
 R6Disp:  Grimme-D3 Dispersion energy=       -0.0528373782 Hartrees.
 Nuclear repulsion after empirical dispersion term =     4558.1597371671 Hartrees.
 No density basis found on file   724.
 Leave Link  301 at Thu Dec  6 22:40:18 2018, MaxMem=   536870912 cpu:         0.6
 (Enter /pbs_home/pkowalski/g09d01/g09/l302.exe)
 NPDir=0 NMtPBC=     1 NCelOv=     1 NCel=       1 NClECP=     1 NCelD=      1
         NCelK=      1 NCelE2=     1 NClLst=     1 CellRange=     0.0.
 One-electron integrals computed using PRISM.
 NBasis=   636 RedAO= T EigKep=  2.90D-04  NBF=   636
 NBsUse=   636 1.00D-06 EigRej= -1.00D+00 NBFU=   636
 Precomputing XC quadrature grid using
 IXCGrd= 4 IRadAn=           0 IRanWt=          -1 IRanGd=           0 AccXCQ= 0.00D+00.
 Generated NRdTot=       0 NPtTot=           0 NUsed=           0 NTot=          32
 NSgBfM=   628   628   628   628   628 MxSgAt=    59 MxSgA2=    59.
 Leave Link  302 at Thu Dec  6 22:40:20 2018, MaxMem=   536870912 cpu:        16.4
 (Enter /pbs_home/pkowalski/g09d01/g09/l303.exe)
 DipDrv:  MaxL=1.
 Leave Link  303 at Thu Dec  6 22:40:21 2018, MaxMem=   536870912 cpu:         1.5
 (Enter /pbs_home/pkowalski/g09d01/g09/l401.exe)
 Initial guess from the checkpoint file:  "dae0068freq_open_lc-wpbe_air_D3.chk"
 B after Tr=     0.000000    0.000000    0.000000
         Rot=    0.999955    0.005504   -0.007637   -0.001126 Ang=   1.09 deg.
 Guess basis will be translated and rotated to current coordinates.
 JPrj=2 DoOrth=T DoCkMO=T.
 Generating alternative initial guess.
 ExpMin= 1.22D-01 ExpMax= 9.18D+03 ExpMxC= 1.38D+03 IAcc=1 IRadAn=         1 AccDes= 0.00D+00
 Harris functional with IExCor=32609 and IRadAn=       1 diagonalized for initial guess.
 HarFok:  IExCor=32609 AccDes= 0.00D+00 IRadAn=         1 IDoV= 1 UseB2=F ITyADJ=14
 ICtDFT=  3500011 ScaDFX=  1.000000  1.000000  1.000000  1.000000
 FoFCou: FMM=F IPFlag=           0 FMFlag=      100000 FMFlg1=           0
         NFxFlg=           0 DoJE=T BraDBF=F KetDBF=T FulRan=T
         wScrn=  0.000000 ICntrl=     500 IOpCl=  0 I1Cent=   200000004 NGrid=           0
         NMat0=    1 NMatS0=      1 NMatT0=    0 NMatD0=    1 NMtDS0=    0 NMtDT0=    0
 Petite list used in FoFCou.
 Harris En= -2510.60286173387    
 Leave Link  401 at Thu Dec  6 22:40:26 2018, MaxMem=   536870912 cpu:        41.6
 (Enter /pbs_home/pkowalski/g09d01/g09/l502.exe)
 Closed shell SCF:
 Using DIIS extrapolation, IDIIS=  1040.
 Integral symmetry usage will be decided dynamically.
 IVT=     1387805 IEndB=     1387805 NGot=   536870912 MDV=   535953350
 LenX=   535953350 LenY=   535499748
 Requested convergence on RMS density matrix=1.00D-08 within 128 cycles.
 Requested convergence on MAX density matrix=1.00D-06.
 Requested convergence on             energy=1.00D-06.
 No special actions if energy rises.
 Fock matrices will be formed incrementally for  20 cycles.
 Integral accuracy reduced to 1.0D-05 until final iterations.

 Cycle   1  Pass 0  IDiag  1:
 FoFJK:  IHMeth= 1 ICntrl=       0 DoSepK=T KAlg= 0 I1Cent=   0 FoldK=F
 IRaf=         1 NMat=   1 IRICut=       1 DoRegI=T DoRafI=F ISym2E= 0.
 FoFCou: FMM=F IPFlag=           0 FMFlag=      100000 FMFlg1=           0
         NFxFlg=           0 DoJE=T BraDBF=F KetDBF=F FulRan=T
         wScrn=  0.000000 ICntrl=     500 IOpCl=  0 I1Cent=           0 NGrid=           0
         NMat0=    1 NMatS0=      1 NMatT0=    0 NMatD0=    1 NMtDS0=    0 NMtDT0=    0
 Symmetry not used in FoFCou.
 E= -2510.60677945812    
 DIIS: error= 1.36D-02 at cycle   1 NSaved=   1.
 NSaved= 1 IEnMin= 1 EnMin= -2510.60677945812     IErMin= 1 ErrMin= 1.36D-02
 ErrMax= 1.36D-02  0.00D+00 EMaxC= 1.00D-01 BMatC= 2.04D-01 BMatP= 2.04D-01
 IDIUse=3 WtCom= 8.64D-01 WtEn= 1.36D-01
 Coeff-Com:  0.100D+01
 Coeff-En:   0.100D+01
 Coeff:      0.100D+01
 Recover alternate guess density for next cycle.
 RMSDP=3.19D-03 MaxDP=1.27D-01              OVMax= 0.00D+00

 Cycle   2  Pass 0  IDiag  1:
 RMSU=  3.18D-03    CP:  1.01D+00
 E= -2510.18434884636     Delta-E=        0.422430611755 Rises=F Damp=F
 Switch densities from cycles 1 and 2 for lowest energy.
 DIIS: error= 3.05D-02 at cycle   2 NSaved=   2.
 NSaved= 2 IEnMin= 1 EnMin= -2510.60677945812     IErMin= 1 ErrMin= 1.36D-02
 ErrMax= 3.05D-02  0.00D+00 EMaxC= 1.00D+00 BMatC= 6.88D-01 BMatP= 2.04D-01
 IDIUse=1 WtCom= 1.00D+00 WtEn= 0.00D+00
 Coeff-Com:  0.768D+00 0.232D+00
 Coeff:      0.768D+00 0.232D+00
 Gap=     0.324 Goal=   None    Shift=    0.000
 RMSDP=1.51D-03 MaxDP=9.44D-02 DE= 4.22D-01 OVMax= 1.91D-01

 Cycle   3  Pass 0  IDiag  1:
 RMSU=  1.31D-03    CP:  9.89D-01  2.30D-01
 E= -2510.91421253004     Delta-E=       -0.729863683679 Rises=F Damp=F
 DIIS: error= 3.71D-03 at cycle   3 NSaved=   3.
 NSaved= 3 IEnMin= 3 EnMin= -2510.91421253004     IErMin= 3 ErrMin= 3.71D-03
 ErrMax= 3.71D-03  0.00D+00 EMaxC= 1.00D+00 BMatC= 2.97D-02 BMatP= 2.04D-01
 IDIUse=1 WtCom= 1.00D+00 WtEn= 0.00D+00
 Coeff-Com: -0.939D-01 0.161D+00 0.933D+00
 Coeff:     -0.939D-01 0.161D+00 0.933D+00
 Gap=     0.289 Goal=   None    Shift=    0.000
 RMSDP=4.92D-04 MaxDP=2.58D-02 DE=-7.30D-01 OVMax= 3.56D-02

 Cycle   4  Pass 0  IDiag  1:
 RMSU=  4.07D-04    CP:  9.87D-01  3.16D-01  9.88D-01
 E= -2510.95574220125     Delta-E=       -0.041529671213 Rises=F Damp=F
 DIIS: error= 1.11D-03 at cycle   4 NSaved=   4.
 NSaved= 4 IEnMin= 4 EnMin= -2510.95574220125     IErMin= 4 ErrMin= 1.11D-03
 ErrMax= 1.11D-03  0.00D+00 EMaxC= 1.00D+00 BMatC= 1.84D-03 BMatP= 2.97D-02
 IDIUse=1 WtCom= 1.00D+00 WtEn= 0.00D+00
 Coeff-Com: -0.445D-01 0.269D-01 0.233D+00 0.784D+00
 Coeff:     -0.445D-01 0.269D-01 0.233D+00 0.784D+00
 Gap=     0.295 Goal=   None    Shift=    0.000
 RMSDP=1.43D-04 MaxDP=6.81D-03 DE=-4.15D-02 OVMax= 1.49D-02

 Cycle   5  Pass 0  IDiag  1:
 RMSU=  1.24D-04    CP:  9.87D-01  3.12D-01  1.03D+00  8.92D-01
 E= -2510.95795326073     Delta-E=       -0.002211059474 Rises=F Damp=F
 DIIS: error= 5.23D-04 at cycle   5 NSaved=   5.
 NSaved= 5 IEnMin= 5 EnMin= -2510.95795326073     IErMin= 5 ErrMin= 5.23D-04
 ErrMax= 5.23D-04  0.00D+00 EMaxC= 1.00D+00 BMatC= 4.47D-04 BMatP= 1.84D-03
 IDIUse=1 WtCom= 1.00D+00 WtEn= 0.00D+00
 Coeff-Com: -0.448D-02-0.112D-01-0.541D-01 0.303D+00 0.767D+00
 Coeff:     -0.448D-02-0.112D-01-0.541D-01 0.303D+00 0.767D+00
 Gap=     0.295 Goal=   None    Shift=    0.000
 RMSDP=5.76D-05 MaxDP=2.36D-03 DE=-2.21D-03 OVMax= 5.93D-03

 Cycle   6  Pass 0  IDiag  1:
 RMSU=  3.89D-05    CP:  9.86D-01  3.11D-01  1.03D+00  9.95D-01  9.66D-01
 E= -2510.95859043880     Delta-E=       -0.000637178071 Rises=F Damp=F
 DIIS: error= 2.15D-04 at cycle   6 NSaved=   6.
 NSaved= 6 IEnMin= 6 EnMin= -2510.95859043880     IErMin= 6 ErrMin= 2.15D-04
 ErrMax= 2.15D-04  0.00D+00 EMaxC= 1.00D+00 BMatC= 2.85D-05 BMatP= 4.47D-04
 IDIUse=1 WtCom= 1.00D+00 WtEn= 0.00D+00
 Coeff-Com:  0.256D-02-0.467D-02-0.369D-01-0.954D-03 0.165D+00 0.875D+00
 Coeff:      0.256D-02-0.467D-02-0.369D-01-0.954D-03 0.165D+00 0.875D+00
 Gap=     0.295 Goal=   None    Shift=    0.000
 RMSDP=2.16D-05 MaxDP=1.18D-03 DE=-6.37D-04 OVMax= 3.05D-03

 Cycle   7  Pass 0  IDiag  1:
 RMSU=  1.57D-05    CP:  9.86D-01  3.12D-01  1.03D+00  1.02D+00  1.06D+00
                    CP:  1.08D+00
 E= -2510.95865806767     Delta-E=       -0.000067628876 Rises=F Damp=F
 DIIS: error= 1.20D-04 at cycle   7 NSaved=   7.
 NSaved= 7 IEnMin= 7 EnMin= -2510.95865806767     IErMin= 7 ErrMin= 1.20D-04
 ErrMax= 1.20D-04  0.00D+00 EMaxC= 1.00D+00 BMatC= 7.47D-06 BMatP= 2.85D-05
 IDIUse=1 WtCom= 1.00D+00 WtEn= 0.00D+00
 Coeff-Com:  0.166D-02-0.558D-03-0.965D-02-0.373D-01-0.309D-01 0.343D+00
 Coeff-Com:  0.733D+00
 Coeff:      0.166D-02-0.558D-03-0.965D-02-0.373D-01-0.309D-01 0.343D+00
 Coeff:      0.733D+00
 Gap=     0.295 Goal=   None    Shift=    0.000
 RMSDP=9.53D-06 MaxDP=4.79D-04 DE=-6.76D-05 OVMax= 1.36D-03

 Initial convergence to 1.0D-05 achieved.  Increase integral accuracy.
 Cycle   8  Pass 1  IDiag  1:
 E= -2510.95873038169     Delta-E=       -0.000072314014 Rises=F Damp=F
 DIIS: error= 1.40D-04 at cycle   1 NSaved=   1.
 NSaved= 1 IEnMin= 1 EnMin= -2510.95873038169     IErMin= 1 ErrMin= 1.40D-04
 ErrMax= 1.40D-04  0.00D+00 EMaxC= 1.00D+00 BMatC= 1.48D-05 BMatP= 1.48D-05
 IDIUse=1 WtCom= 1.00D+00 WtEn= 0.00D+00
 Coeff-Com:  0.100D+01
 Coeff:      0.100D+01
 Gap=     0.295 Goal=   None    Shift=    0.000
 RMSDP=9.53D-06 MaxDP=4.79D-04 DE=-7.23D-05 OVMax= 8.69D-04

 Cycle   9  Pass 1  IDiag  1:
 RMSU=  1.21D-04    CP:  1.00D+00
 E= -2510.95874589410     Delta-E=       -0.000015512412 Rises=F Damp=F
 DIIS: error= 5.41D-05 at cycle   2 NSaved=   2.
 NSaved= 2 IEnMin= 2 EnMin= -2510.95874589410     IErMin= 2 ErrMin= 5.41D-05
 ErrMax= 5.41D-05  0.00D+00 EMaxC= 1.00D+00 BMatC= 1.10D-06 BMatP= 1.48D-05
 IDIUse=1 WtCom= 1.00D+00 WtEn= 0.00D+00
 Coeff-Com:  0.708D-01 0.929D+00
 Coeff:      0.708D-01 0.929D+00
 Gap=     0.295 Goal=   None    Shift=    0.000
 RMSDP=7.68D-06 MaxDP=2.34D-04 DE=-1.55D-05 OVMax= 5.03D-04

 Cycle  10  Pass 1  IDiag  1:
 RMSU=  4.87D-06    CP:  1.00D+00  1.05D+00
 E= -2510.95874640833     Delta-E=       -0.000000514229 Rises=F Damp=F
 DIIS: error= 4.82D-05 at cycle   3 NSaved=   3.
 NSaved= 3 IEnMin= 3 EnMin= -2510.95874640833     IErMin= 3 ErrMin= 4.82D-05
 ErrMax= 4.82D-05  0.00D+00 EMaxC= 1.00D+00 BMatC= 1.13D-06 BMatP= 1.10D-06
 IDIUse=1 WtCom= 1.00D+00 WtEn= 0.00D+00
 Coeff-Com: -0.293D-01 0.511D+00 0.519D+00
 Coeff:     -0.293D-01 0.511D+00 0.519D+00
 Gap=     0.295 Goal=   None    Shift=    0.000
 RMSDP=2.35D-06 MaxDP=1.24D-04 DE=-5.14D-07 OVMax= 2.18D-04

 Cycle  11  Pass 1  IDiag  1:
 RMSU=  1.72D-06    CP:  1.00D+00  1.06D+00  7.25D-01
 E= -2510.95874765810     Delta-E=       -0.000001249774 Rises=F Damp=F
 DIIS: error= 4.31D-06 at cycle   4 NSaved=   4.
 NSaved= 4 IEnMin= 4 EnMin= -2510.95874765810     IErMin= 4 ErrMin= 4.31D-06
 ErrMax= 4.31D-06  0.00D+00 EMaxC= 1.00D+00 BMatC= 2.17D-08 BMatP= 1.10D-06
 IDIUse=1 WtCom= 1.00D+00 WtEn= 0.00D+00
 Coeff-Com:  0.155D-02-0.152D+00-0.943D-01 0.124D+01
 Coeff:      0.155D-02-0.152D+00-0.943D-01 0.124D+01
 Gap=     0.295 Goal=   None    Shift=    0.000
 RMSDP=1.11D-06 MaxDP=5.74D-05 DE=-1.25D-06 OVMax= 2.03D-04

 Cycle  12  Pass 1  IDiag  1:
 RMSU=  6.55D-07    CP:  1.00D+00  1.06D+00  8.42D-01  1.38D+00
 E= -2510.95874778258     Delta-E=       -0.000000124477 Rises=F Damp=F
 DIIS: error= 2.15D-06 at cycle   5 NSaved=   5.
 NSaved= 5 IEnMin= 5 EnMin= -2510.95874778258     IErMin= 5 ErrMin= 2.15D-06
 ErrMax= 2.15D-06  0.00D+00 EMaxC= 1.00D+00 BMatC= 8.21D-09 BMatP= 2.17D-08
 IDIUse=1 WtCom= 1.00D+00 WtEn= 0.00D+00
 Coeff-Com:  0.884D-02-0.202D+00-0.182D+00 0.507D+00 0.868D+00
 Coeff:      0.884D-02-0.202D+00-0.182D+00 0.507D+00 0.868D+00
 Gap=     0.296 Goal=   None    Shift=    0.000
 RMSDP=5.97D-07 MaxDP=3.73D-05 DE=-1.24D-07 OVMax= 1.22D-04

 Cycle  13  Pass 1  IDiag  1:
 RMSU=  3.02D-07    CP:  1.00D+00  1.06D+00  8.86D-01  1.63D+00  1.27D+00
 E= -2510.95874781185     Delta-E=       -0.000000029266 Rises=F Damp=F
 DIIS: error= 7.80D-07 at cycle   6 NSaved=   6.
 NSaved= 6 IEnMin= 6 EnMin= -2510.95874781185     IErMin= 6 ErrMin= 7.80D-07
 ErrMax= 7.80D-07  0.00D+00 EMaxC= 1.00D+00 BMatC= 7.62D-10 BMatP= 8.21D-09
 IDIUse=1 WtCom= 1.00D+00 WtEn= 0.00D+00
 Coeff-Com:  0.312D-02-0.585D-01-0.579D-01 0.456D-01 0.300D+00 0.768D+00
 Coeff:      0.312D-02-0.585D-01-0.579D-01 0.456D-01 0.300D+00 0.768D+00
 Gap=     0.296 Goal=   None    Shift=    0.000
 RMSDP=1.54D-07 MaxDP=9.69D-06 DE=-2.93D-08 OVMax= 2.32D-05

 Cycle  14  Pass 1  IDiag  1:
 RMSU=  8.41D-08    CP:  1.00D+00  1.06D+00  8.94D-01  1.67D+00  1.42D+00
                    CP:  1.09D+00
 E= -2510.95874781392     Delta-E=       -0.000000002070 Rises=F Damp=F
 DIIS: error= 2.59D-07 at cycle   7 NSaved=   7.
 NSaved= 7 IEnMin= 7 EnMin= -2510.95874781392     IErMin= 7 ErrMin= 2.59D-07
 ErrMax= 2.59D-07  0.00D+00 EMaxC= 1.00D+00 BMatC= 7.51D-11 BMatP= 7.62D-10
 IDIUse=1 WtCom= 1.00D+00 WtEn= 0.00D+00
 Coeff-Com: -0.533D-03 0.152D-01 0.121D-01-0.529D-01-0.556D-01 0.175D+00
 Coeff-Com:  0.907D+00
 Coeff:     -0.533D-03 0.152D-01 0.121D-01-0.529D-01-0.556D-01 0.175D+00
 Coeff:      0.907D+00
 Gap=     0.296 Goal=   None    Shift=    0.000
 RMSDP=5.06D-08 MaxDP=1.83D-06 DE=-2.07D-09 OVMax= 6.56D-06

 Cycle  15  Pass 1  IDiag  1:
 RMSU=  3.45D-08    CP:  1.00D+00  1.06D+00  8.92D-01  1.67D+00  1.46D+00
                    CP:  1.16D+00  1.07D+00
 E= -2510.95874781405     Delta-E=       -0.000000000130 Rises=F Damp=F
 DIIS: error= 1.47D-07 at cycle   8 NSaved=   8.
 NSaved= 8 IEnMin= 8 EnMin= -2510.95874781405     IErMin= 8 ErrMin= 1.47D-07
 ErrMax= 1.47D-07  0.00D+00 EMaxC= 1.00D+00 BMatC= 1.08D-11 BMatP= 7.51D-11
 IDIUse=1 WtCom= 1.00D+00 WtEn= 0.00D+00
 Coeff-Com: -0.468D-03 0.991D-02 0.896D-02-0.164D-01-0.488D-01-0.500D-01
 Coeff-Com:  0.197D+00 0.900D+00
 Coeff:     -0.468D-03 0.991D-02 0.896D-02-0.164D-01-0.488D-01-0.500D-01
 Coeff:      0.197D+00 0.900D+00
 Gap=     0.296 Goal=   None    Shift=    0.000
 RMSDP=1.82D-08 MaxDP=6.90D-07 DE=-1.30D-10 OVMax= 2.85D-06

 Cycle  16  Pass 1  IDiag  1:
 RMSU=  9.92D-09    CP:  1.00D+00  1.06D+00  8.92D-01  1.67D+00  1.47D+00
                    CP:  1.18D+00  1.17D+00  1.28D+00
 E= -2510.95874781410     Delta-E=       -0.000000000057 Rises=F Damp=F
 DIIS: error= 5.74D-08 at cycle   9 NSaved=   9.
 NSaved= 9 IEnMin= 9 EnMin= -2510.95874781410     IErMin= 9 ErrMin= 5.74D-08
 ErrMax= 5.74D-08  0.00D+00 EMaxC= 1.00D+00 BMatC= 2.36D-12 BMatP= 1.08D-11
 IDIUse=1 WtCom= 1.00D+00 WtEn= 0.00D+00
 Coeff-Com: -0.382D-04 0.742D-04 0.305D-03 0.553D-02-0.520D-02-0.487D-01
 Coeff-Com: -0.112D+00 0.268D+00 0.892D+00
 Coeff:     -0.382D-04 0.742D-04 0.305D-03 0.553D-02-0.520D-02-0.487D-01
 Coeff:     -0.112D+00 0.268D+00 0.892D+00
 Gap=     0.296 Goal=   None    Shift=    0.000
 RMSDP=8.76D-09 MaxDP=3.40D-07 DE=-5.73D-11 OVMax= 1.39D-06

 SCF Done:  E(RLC-wPBE) =  -2510.95874781     A.U. after   16 cycles
            NFock= 16  Conv=0.88D-08     -V/T= 2.0075
 KE= 2.492189586079D+03 PE=-1.501583991748D+04 EE= 5.454531846421D+03
 Leave Link  502 at Thu Dec  6 22:51:30 2018, MaxMem=   536870912 cpu:      5286.7
 (Enter /pbs_home/pkowalski/g09d01/g09/l701.exe)
 Compute integral first derivatives.
 ... and contract with generalized density number  0.
 R6Disp: Adding Grimme-D3 dispersion energy 1st derivatives to the gradient.
 Leave Link  701 at Thu Dec  6 22:51:31 2018, MaxMem=   536870912 cpu:         6.0
 (Enter /pbs_home/pkowalski/g09d01/g09/l702.exe)
 L702 exits ... SP integral derivatives will be done elsewhere.
 Leave Link  702 at Thu Dec  6 22:51:31 2018, MaxMem=   536870912 cpu:         0.2
 (Enter /pbs_home/pkowalski/g09d01/g09/l703.exe)
 Compute integral first derivatives, UseDBF=F ICtDFT=           0.
 Integral derivatives from FoFJK, PRISM(SPDF).
 Calling FoFJK, ICntrl=      2127 FMM=F ISym2X=0 I1Cent= 0 IOpClX= 0 NMat=1 NMatS=1 NMatT=0.
 FoFJK:  IHMeth= 1 ICntrl=    2127 DoSepK=T KAlg= 0 I1Cent=   0 FoldK=F
 IRaf=         1 NMat=   1 IRICut=       1 DoRegI=T DoRafI=F ISym2E= 0.
 FoFCou: FMM=F IPFlag=           0 FMFlag=      100000 FMFlg1=         800
         NFxFlg=           0 DoJE=F BraDBF=F KetDBF=F FulRan=T
         wScrn=  0.000000 ICntrl=    2527 IOpCl=  0 I1Cent=           0 NGrid=           0
         NMat0=    1 NMatS0=      1 NMatT0=    0 NMatD0=    1 NMtDS0=    0 NMtDT0=    0
 Symmetry not used in FoFCou.
 Leave Link  703 at Thu Dec  6 22:55:09 2018, MaxMem=   536870912 cpu:      1738.3
 (Enter /pbs_home/pkowalski/g09d01/g09/l716.exe)
 Dipole        =-3.30378020D-02-1.34740662D+00-2.22928570D-02
 ***** Axes restored to original set *****
 -------------------------------------------------------------------
 Center     Atomic                   Forces (Hartrees/Bohr)
 Number     Number              X              Y              Z
 -------------------------------------------------------------------
      1       16           0.004989921    0.000393138    0.000743606
      2       16          -0.001957981    0.002183768    0.004580591
      3        9          -0.002208229   -0.001331626    0.005147008
      4        9          -0.000212645    0.005907980   -0.003240393
      5        9          -0.002317374    0.000284258   -0.004141179
      6        9           0.007029097    0.000486107   -0.002079082
      7        9          -0.001897864   -0.000531805    0.004859624
      8        9           0.002186255   -0.004761874   -0.003366480
      9        6           0.003813259   -0.000549400    0.000715440
     10        6           0.002198248    0.000864338    0.001196962
     11        6          -0.000861361    0.002015438    0.001008572
     12        6          -0.001906702    0.002364042    0.000869089
     13        6          -0.004396450    0.000047874   -0.001242218
     14        6           0.001212974   -0.002129701   -0.000833800
     15        6           0.000807471   -0.000409965    0.003609713
     16        6           0.001160483   -0.001463702    0.001859748
     17        6           0.000668226   -0.001776991   -0.001340603
     18        6           0.000319618   -0.001757464   -0.002515098
     19        6          -0.001302633    0.001377619   -0.004001322
     20        6          -0.000479038    0.001625371    0.001891872
     21        6          -0.000059105    0.000592015    0.001225958
     22        6           0.004834129    0.000577339   -0.004539025
     23        6           0.000561475   -0.001080561   -0.001305443
     24        6          -0.005191231   -0.003539995    0.004518807
     25        6           0.000825932   -0.001585022   -0.000656348
     26        6          -0.003222649    0.002459623   -0.008214991
     27        6          -0.013096586    0.009895628   -0.009665722
     28        6           0.012013835   -0.007520900    0.011549642
     29        6          -0.015496934    0.009265427    0.010574206
     30        6          -0.004610128   -0.000473998    0.007838558
     31        6          -0.002854544   -0.000522749    0.003537569
     32        6           0.001865753   -0.001997074   -0.002668940
     33        6           0.039353165   -0.002987404   -0.022176375
     34        6           0.002245949    0.003323331   -0.002623831
     35        6           0.000196587    0.002189139   -0.003337911
     36        6          -0.044166236   -0.008661033    0.004893925
     37        6           0.020417385   -0.001239385    0.006166931
     38        1          -0.000878146    0.000595224    0.000087392
     39        1          -0.000685629   -0.000299808   -0.000388706
     40        1          -0.000057638   -0.000828133   -0.000529171
     41        1           0.000642454   -0.000287372    0.000032815
     42        1           0.000964096    0.000279702    0.000471080
     43        1          -0.000083391   -0.000361736   -0.000887216
     44        1          -0.000383440    0.000571362   -0.000543541
     45        1          -0.000408185    0.000886526    0.000203155
     46        1           0.000076257    0.000143733    0.000692741
     47        1           0.000414933   -0.000606484    0.000720870
     48        1          -0.000896856   -0.000174014   -0.000461317
     49        1           0.000541834   -0.000830168   -0.000554677
     50        1           0.000713552    0.000687847    0.000295803
     51        1           0.000608323   -0.000980815    0.000182404
     52        1           0.004225791    0.003375423   -0.001513202
     53        1          -0.000781372    0.000094168   -0.000563742
     54        1           0.000062832    0.000707171    0.000748973
     55        1           0.000047513   -0.000916745    0.000527660
     56        1          -0.000144684    0.000531847    0.000577391
     57        1          -0.000964674   -0.003142325    0.002024956
     58        1           0.001207692   -0.000204280    0.000225837
     59        1          -0.004683330   -0.000772910   -0.000188561
 -------------------------------------------------------------------
 Cartesian Forces:  Max     0.044166236 RMS     0.006077028
 Leave Link  716 at Thu Dec  6 22:55:09 2018, MaxMem=   536870912 cpu:         0.2
 (Enter /pbs_home/pkowalski/g09d01/g09/l103.exe)

 GradGradGradGradGradGradGradGradGradGradGradGradGradGradGradGradGradGrad
 Berny optimization.
 Using GEDIIS/GDIIS optimizer.
 FormGI is forming the generalized inverse of G from B-inverse, IUseBI=4.
 GSVD:  received Info=                   1 from GESDD.
 Internal  Forces:  Max     0.025529936 RMS     0.004384726
 Search for a local minimum.
 Step number   5 out of a maximum of  343
 All quantities printed in internal units (Hartrees-Bohrs-Radians)
 RMS Force = .43847D-02 SwitMx=.10000D-02 MixMth= 1
 Mixed Optimization -- RFO/linear search
 Update second derivatives using D2CorX and points    4    5
 DE= -2.72D-02 DEPred=-4.42D-02 R= 6.17D-01
 TightC=F SS=  1.41D+00  RLast= 1.12D+00 DXNew= 1.4270D+00 3.3516D+00
 Trust test= 6.17D-01 RLast= 1.12D+00 DXMaxT set to 1.43D+00
 ITU=  1  1  0  1  0
 Use linear search instead of GDIIS.
     Eigenvalues ---    0.00285   0.00399   0.00420   0.00433   0.00630
     Eigenvalues ---    0.00668   0.00700   0.00746   0.00748   0.00760
     Eigenvalues ---    0.00765   0.00864   0.00989   0.01013   0.01119
     Eigenvalues ---    0.01328   0.01389   0.01507   0.01535   0.01557
     Eigenvalues ---    0.01563   0.01702   0.01876   0.01941   0.01944
     Eigenvalues ---    0.02002   0.02004   0.02027   0.02028   0.02086
     Eigenvalues ---    0.02086   0.02136   0.02136   0.02142   0.02143
     Eigenvalues ---    0.02154   0.02155   0.02167   0.02167   0.02169
     Eigenvalues ---    0.02225   0.03108   0.04285   0.04332   0.04815
     Eigenvalues ---    0.05078   0.05466   0.05479   0.05562   0.05573
     Eigenvalues ---    0.05641   0.05663   0.07483   0.08293   0.09087
     Eigenvalues ---    0.09112   0.09220   0.09895   0.10135   0.10891
     Eigenvalues ---    0.12038   0.12232   0.12643   0.12664   0.14037
     Eigenvalues ---    0.15902   0.15981   0.15992   0.15996   0.16000
     Eigenvalues ---    0.16000   0.16000   0.16000   0.16000   0.16000
     Eigenvalues ---    0.16000   0.16000   0.16000   0.16000   0.16000
     Eigenvalues ---    0.16000   0.16001   0.16005   0.16843   0.21698
     Eigenvalues ---    0.21842   0.21922   0.21998   0.22000   0.22000
     Eigenvalues ---    0.22016   0.22792   0.23351   0.23467   0.23469
     Eigenvalues ---    0.23502   0.23608   0.23789   0.24291   0.24350
     Eigenvalues ---    0.24410   0.24592   0.24825   0.24935   0.24996
     Eigenvalues ---    0.24999   0.25001   0.25831   0.26051   0.26332
     Eigenvalues ---    0.26480   0.26973   0.27267   0.28193   0.29317
     Eigenvalues ---    0.29632   0.29775   0.30253   0.30948   0.31358
     Eigenvalues ---    0.32018   0.32131   0.32287   0.32322   0.32409
     Eigenvalues ---    0.32447   0.32497   0.32514   0.32516   0.32523
     Eigenvalues ---    0.32541   0.32559   0.32573   0.32731   0.33428
     Eigenvalues ---    0.34906   0.35398   0.35691   0.35694   0.35697
     Eigenvalues ---    0.35705   0.35710   0.35832   0.35884   0.36090
     Eigenvalues ---    0.36180   0.36229   0.36644   0.39303   0.40752
     Eigenvalues ---    0.41089   0.41120   0.41217   0.44056   0.44222
     Eigenvalues ---    0.44245   0.45534   0.45699   0.45940   0.46132
     Eigenvalues ---    0.46502   0.46519   0.47148   0.47665   0.47764
     Eigenvalues ---    0.48326   0.48448   0.49307   0.51451   0.55639
     Eigenvalues ---    0.55682
 RFO step:  Lambda=-4.52327228D-02 EMin= 2.85013719D-03
 Quartic linear search produced a step of  0.43107.
 Iteration  1 RMS(Cart)=  0.19475223 RMS(Int)=  0.01316641
 Iteration  2 RMS(Cart)=  0.04070487 RMS(Int)=  0.00180590
 Iteration  3 RMS(Cart)=  0.00301681 RMS(Int)=  0.00174567
 Iteration  4 RMS(Cart)=  0.00000466 RMS(Int)=  0.00174567
 Iteration  5 RMS(Cart)=  0.00000003 RMS(Int)=  0.00174567
 ITry= 1 IFail=0 DXMaxC= 8.15D-01 DCOld= 1.00D+10 DXMaxT= 1.43D+00 DXLimC= 3.00D+00 Rises=F
 Variable       Old X    -DE/DX   Delta X   Delta X   Delta X     New X
                                 (Linear)    (Quad)   (Total)
    R1        3.25850  -0.00185   0.00129  -0.01745  -0.01637   3.24213
    R2        3.23406  -0.00137   0.00496  -0.01475  -0.00954   3.22452
    R3        3.26364  -0.00319   0.00246  -0.01818  -0.01795   3.24569
    R4        3.22019   0.00255  -0.00667   0.00482  -0.00187   3.21832
    R5        2.56372  -0.00482   0.01121  -0.02268  -0.01146   2.55226
    R6        2.54637  -0.00641   0.00057  -0.02208  -0.02151   2.52486
    R7        2.51923  -0.00395   0.00238  -0.01872  -0.01634   2.50289
    R8        2.56039  -0.00658   0.00861  -0.02716  -0.01854   2.54185
    R9        2.55747  -0.00374   0.00409  -0.01844  -0.01435   2.54311
   R10        2.55921  -0.00604   0.00468  -0.02232  -0.01763   2.54158
   R11        2.62665  -0.00196   0.00177  -0.00800  -0.00622   2.62043
   R12        2.64753  -0.00347   0.00358  -0.01410  -0.01053   2.63701
   R13        2.06294   0.00106  -0.00252   0.00582   0.00329   2.06623
   R14        2.62848  -0.00225   0.00138  -0.00784  -0.00645   2.62203
   R15        2.06183   0.00084  -0.00197   0.00461   0.00264   2.06446
   R16        2.62895  -0.00101   0.00092  -0.00410  -0.00318   2.62578
   R17        2.06126   0.00098  -0.00221   0.00515   0.00295   2.06420
   R18        2.62557  -0.00247   0.00194  -0.00968  -0.00774   2.61783
   R19        2.06223   0.00070  -0.00188   0.00406   0.00218   2.06441
   R20        2.65141  -0.00444   0.00547  -0.01821  -0.01274   2.63867
   R21        2.05874   0.00110  -0.00289   0.00606   0.00316   2.06190
   R22        2.79355  -0.00249   0.00385  -0.01249  -0.00864   2.78490
   R23        2.62644  -0.00173   0.00164  -0.00727  -0.00564   2.62081
   R24        2.64677  -0.00315   0.00320  -0.01326  -0.01005   2.63672
   R25        2.06320   0.00095  -0.00239   0.00543   0.00304   2.06624
   R26        2.62850  -0.00225   0.00147  -0.00786  -0.00639   2.62211
   R27        2.06176   0.00087  -0.00204   0.00471   0.00267   2.06442
   R28        2.62923  -0.00110   0.00096  -0.00431  -0.00336   2.62587
   R29        2.06123   0.00099  -0.00224   0.00523   0.00300   2.06423
   R30        2.62533  -0.00228   0.00192  -0.00905  -0.00714   2.61819
   R31        2.06222   0.00071  -0.00192   0.00413   0.00221   2.06443
   R32        2.65096  -0.00423   0.00517  -0.01757  -0.01239   2.63857
   R33        2.05901   0.00103  -0.00274   0.00576   0.00303   2.06204
   R34        2.79189  -0.00194   0.00243  -0.01058  -0.00815   2.78374
   R35        2.88320   0.00027  -0.00151   0.00195   0.00043   2.88363
   R36        2.08050  -0.00096   0.00235  -0.00546  -0.00312   2.07738
   R37        2.07997  -0.00112   0.00234  -0.00608  -0.00374   2.07623
   R38        2.07918  -0.00097   0.00249  -0.00523  -0.00275   2.07644
   R39        2.85267  -0.00676   0.00256  -0.02576  -0.02320   2.82948
   R40        2.08146  -0.00078   0.00128  -0.00428  -0.00300   2.07846
   R41        2.06531   0.00461  -0.00113   0.00874   0.00762   2.07292
   R42        2.88498  -0.00042   0.00117  -0.00182  -0.00066   2.88433
   R43        2.07935  -0.00093   0.00271  -0.00571  -0.00300   2.07635
   R44        2.07968  -0.00090   0.00201  -0.00506  -0.00305   2.07662
   R45        2.07948  -0.00102   0.00252  -0.00539  -0.00287   2.07661
   R46        2.84801  -0.00398   0.00066  -0.01239  -0.01173   2.83628
   R47        2.08043  -0.00035  -0.00035  -0.00194  -0.00229   2.07814
   R48        2.06823   0.00341  -0.00370   0.00555   0.00185   2.07008
   R49        2.58352  -0.00342   0.00319  -0.00648  -0.00362   2.57990
   R50        2.70040   0.00060  -0.00400  -0.00202  -0.00604   2.69435
   R51        2.05381   0.00120  -0.00192   0.00656   0.00464   2.05845
   R52        2.64967  -0.02553   0.00845  -0.09828  -0.08953   2.56014
   R53        2.76534  -0.00775   0.00619  -0.00661  -0.00042   2.76492
   R54        2.86105  -0.00294  -0.00159  -0.01361  -0.01587   2.84518
   R55        2.58800  -0.02029  -0.00323  -0.07240  -0.07382   2.51418
   R56        2.90027  -0.00477   0.00669  -0.02199  -0.01733   2.88295
   R57        2.89111  -0.00146   0.00599  -0.00901  -0.00379   2.88732
   R58        2.86970   0.00182  -0.00671  -0.00659  -0.01140   2.85830
   R59        2.79900  -0.01100  -0.00414  -0.03833  -0.04247   2.75653
   R60        2.57736  -0.00046   0.00325   0.00006   0.00240   2.57976
   R61        2.71488   0.00122  -0.00782  -0.00252  -0.00881   2.70607
   R62        2.05557  -0.00106  -0.00340   0.00087  -0.00253   2.05304
   R63        2.63639  -0.01669  -0.00476  -0.06262  -0.06522   2.57117
    A1        1.63447   0.00017  -0.00293   0.00472   0.00228   1.63675
    A2        1.63349   0.00011  -0.00346   0.00230  -0.00159   1.63189
    A3        2.11073   0.00024  -0.00035   0.00120   0.00085   2.11158
    A4        2.07758  -0.00004   0.00067  -0.00011   0.00056   2.07813
    A5        2.09488  -0.00020  -0.00032  -0.00109  -0.00141   2.09347
    A6        2.10018  -0.00044   0.00094  -0.00208  -0.00114   2.09904
    A7        2.08591   0.00024  -0.00062   0.00117   0.00055   2.08645
    A8        2.09710   0.00020  -0.00032   0.00091   0.00059   2.09769
    A9        2.08427  -0.00054   0.00085  -0.00261  -0.00177   2.08250
   A10        2.10003   0.00017  -0.00036   0.00066   0.00030   2.10033
   A11        2.09888   0.00037  -0.00048   0.00195   0.00147   2.10035
   A12        2.10031   0.00013  -0.00086   0.00122   0.00035   2.10066
   A13        2.09628   0.00005   0.00006   0.00021   0.00027   2.09656
   A14        2.08660  -0.00017   0.00080  -0.00142  -0.00062   2.08597
   A15        2.11010  -0.00016   0.00105  -0.00125  -0.00020   2.10990
   A16        2.07950  -0.00002   0.00110  -0.00026   0.00084   2.08034
   A17        2.09359   0.00018  -0.00215   0.00151  -0.00064   2.09295
   A18        2.06079   0.00076  -0.00163   0.00353   0.00190   2.06269
   A19        2.12100  -0.00129   0.00177  -0.00528  -0.00351   2.11749
   A20        2.10139   0.00053  -0.00014   0.00176   0.00162   2.10301
   A21        2.11023   0.00030  -0.00083   0.00148   0.00066   2.11089
   A22        2.07782  -0.00005   0.00056   0.00000   0.00056   2.07838
   A23        2.09513  -0.00025   0.00027  -0.00149  -0.00122   2.09391
   A24        2.09987  -0.00037   0.00080  -0.00175  -0.00095   2.09892
   A25        2.08587   0.00025  -0.00064   0.00128   0.00063   2.08650
   A26        2.09744   0.00012  -0.00016   0.00047   0.00032   2.09776
   A27        2.08463  -0.00057   0.00119  -0.00291  -0.00172   2.08291
   A28        2.09989   0.00019  -0.00054   0.00082   0.00028   2.10017
   A29        2.09867   0.00038  -0.00066   0.00209   0.00143   2.10010
   A30        2.10028   0.00017  -0.00101   0.00135   0.00033   2.10062
   A31        2.09649  -0.00003   0.00020  -0.00015   0.00004   2.09653
   A32        2.08641  -0.00014   0.00082  -0.00119  -0.00037   2.08604
   A33        2.10920  -0.00001   0.00053  -0.00064  -0.00011   2.10909
   A34        2.08059  -0.00002   0.00129  -0.00002   0.00127   2.08186
   A35        2.09339   0.00003  -0.00182   0.00066  -0.00116   2.09223
   A36        2.06214   0.00049  -0.00068   0.00247   0.00179   2.06393
   A37        2.12047  -0.00085   0.00109  -0.00385  -0.00277   2.11770
   A38        2.10057   0.00036  -0.00041   0.00138   0.00098   2.10155
   A39        1.92436   0.00025  -0.00037   0.00155   0.00117   1.92552
   A40        1.93259   0.00015   0.00342   0.00009   0.00351   1.93610
   A41        1.93785   0.00011  -0.00183   0.00126  -0.00057   1.93728
   A42        1.88684  -0.00006  -0.00048   0.00077   0.00028   1.88712
   A43        1.88845  -0.00037  -0.00135  -0.00325  -0.00461   1.88384
   A44        1.89229  -0.00011   0.00056  -0.00054   0.00002   1.89231
   A45        1.92815   0.00186   0.00260   0.00407   0.00668   1.93483
   A46        1.93002  -0.00020   0.00196   0.00297   0.00493   1.93496
   A47        1.90778   0.00109  -0.00379   0.00772   0.00395   1.91173
   A48        1.91391  -0.00055  -0.00235  -0.00332  -0.00572   1.90819
   A49        1.93771  -0.00286   0.00302  -0.01542  -0.01241   1.92530
   A50        1.84475   0.00059  -0.00161   0.00391   0.00224   1.84699
   A51        1.92771  -0.00049  -0.00026  -0.00334  -0.00360   1.92411
   A52        1.92679   0.00089   0.00321   0.00472   0.00792   1.93471
   A53        1.94102  -0.00018   0.00053  -0.00040   0.00011   1.94114
   A54        1.89173  -0.00013  -0.00099  -0.00015  -0.00114   1.89059
   A55        1.88596   0.00006  -0.00225  -0.00101  -0.00327   1.88270
   A56        1.88918  -0.00016  -0.00037   0.00013  -0.00026   1.88892
   A57        1.92747   0.00243  -0.00053   0.00840   0.00786   1.93533
   A58        1.92964  -0.00019   0.00445   0.00161   0.00608   1.93572
   A59        1.90956   0.00021  -0.00301   0.00327   0.00025   1.90980
   A60        1.92685  -0.00106  -0.00452  -0.00690  -0.01142   1.91542
   A61        1.91696  -0.00193   0.00823  -0.00762   0.00059   1.91754
   A62        1.85190   0.00043  -0.00470   0.00086  -0.00384   1.84807
   A63        2.12391   0.00122   0.00154   0.00442   0.00608   2.13000
   A64        1.92370  -0.00390   0.00342  -0.02049  -0.01732   1.90638
   A65        2.23548   0.00268  -0.00497   0.01606   0.01121   2.24670
   A66        1.98829  -0.00206  -0.00042  -0.00304  -0.00355   1.98474
   A67        2.14939   0.00140   0.00048   0.00497   0.00545   2.15484
   A68        2.14463   0.00071  -0.00024  -0.00124  -0.00149   2.14314
   A69        1.95169   0.00563  -0.00073   0.01582   0.01561   1.96730
   A70        2.12212   0.01024  -0.01465   0.02809   0.01312   2.13524
   A71        2.20794  -0.01578   0.01496  -0.04298  -0.02836   2.17959
   A72        2.03831   0.01014  -0.00476   0.03971   0.03286   2.07117
   A73        1.92600   0.00022   0.00049   0.00383   0.00323   1.92923
   A74        2.26982  -0.00960   0.01638  -0.02603  -0.01200   2.25782
   A75        2.06505   0.01186  -0.01909   0.02723   0.00656   2.07160
   A76        2.30351  -0.01577   0.02100  -0.03360  -0.01421   2.28930
   A77        1.91269   0.00394  -0.00186   0.00768   0.00878   1.92147
   A78        1.87676  -0.00048   0.00403  -0.00341   0.00064   1.87740
   A79        1.90274   0.00105   0.00187   0.00295   0.00481   1.90755
   A80        1.94421  -0.00260  -0.00310  -0.02246  -0.02536   1.91885
   A81        2.03056  -0.00056  -0.00547  -0.00731  -0.01250   2.01806
   A82        1.93054   0.00238   0.00234   0.01787   0.02051   1.95105
   A83        1.77890   0.00007  -0.00014   0.01125   0.01041   1.78931
   A84        1.90464  -0.00078   0.00372  -0.00351  -0.00007   1.90457
   A85        2.01138  -0.00050  -0.00111  -0.00638  -0.00748   2.00390
   A86        1.99767   0.00194  -0.00556   0.00313  -0.00171   1.99596
   A87        1.87114   0.00133   0.00368   0.00755   0.01208   1.88322
   A88        1.88862   0.00034  -0.00461   0.00555   0.00100   1.88962
   A89        1.78165  -0.00231   0.00402  -0.00527  -0.00271   1.77894
   A90        1.87868  -0.00097   0.00699  -0.00376   0.00360   1.88228
   A91        1.91985   0.00030  -0.00028   0.00677   0.00570   1.92556
   A92        1.92345   0.00236  -0.00563   0.01693   0.01099   1.93444
   A93        1.93452  -0.00165   0.00066  -0.01646  -0.01654   1.91799
   A94        1.99641   0.00174  -0.00355   0.00345  -0.00146   1.99495
   A95        1.81050  -0.00176   0.00148  -0.00642  -0.00238   1.80813
   A96        1.90449   0.00068   0.00856   0.01249   0.01513   1.91962
   A97        2.31853  -0.02273   0.05384  -0.05593  -0.01550   2.30303
   A98        1.98181   0.02310  -0.00923   0.08132   0.05853   2.04035
   A99        2.12364   0.00070   0.00110   0.00047   0.00184   2.12548
   A100       1.91768  -0.00183   0.00368  -0.00887  -0.00587   1.91180
   A101       2.24175   0.00115  -0.00478   0.00866   0.00415   2.24590
   A102       1.99396  -0.00168  -0.00815  -0.00437  -0.00961   1.98434
   A103       2.15559  -0.00053   0.00120  -0.00390  -0.00424   2.15135
   A104       2.13293   0.00222   0.00690   0.00811   0.01362   2.14655
   A105       2.06087   0.02123   0.00258   0.07015   0.05908   2.11995
   A106       2.24354  -0.02430   0.03509  -0.06025  -0.03958   2.20396
   A107       1.94009   0.00374   0.00704   0.01345   0.01538   1.95547
   A108       2.04131   0.00783  -0.00377   0.03388   0.02565   2.06697
   A109       1.93838  -0.00029   0.00068  -0.00188   0.00070   1.93908
   A110       2.24675  -0.00673   0.01955  -0.01237   0.00239   2.24914
    D1       -3.11005   0.00064   0.00087   0.00666   0.00725  -3.10280
    D2        0.01799   0.00074   0.00000   0.00622   0.00591   0.02390
    D3       -2.84181  -0.00216  -0.02958  -0.06906  -0.09940  -2.94122
    D4        0.00229  -0.00194   0.00546  -0.02341  -0.01795  -0.01566
    D5       -3.11328   0.00029   0.00983   0.00395   0.01356  -3.09972
    D6        0.04348  -0.00104   0.00951  -0.01291  -0.00293   0.04055
    D7       -2.85289  -0.00112  -0.05860  -0.05942  -0.11822  -2.97110
    D8       -0.03513  -0.00040  -0.01476  -0.00870  -0.02411  -0.05923
    D9        0.00150   0.00000   0.00005  -0.00017  -0.00012   0.00137
   D10       -3.14106   0.00000   0.00012  -0.00001   0.00012  -3.14094
   D11       -3.14007  -0.00001  -0.00021  -0.00045  -0.00066  -3.14073
   D12        0.00056  -0.00001  -0.00013  -0.00029  -0.00042   0.00014
   D13       -0.00101   0.00001   0.00003   0.00027   0.00031  -0.00070
   D14       -3.13866   0.00000  -0.00019  -0.00050  -0.00068  -3.13934
   D15        3.14056   0.00002   0.00029   0.00056   0.00085   3.14141
   D16        0.00291   0.00000   0.00007  -0.00021  -0.00014   0.00277
   D17       -0.00044   0.00000  -0.00005  -0.00006  -0.00011  -0.00055
   D18        3.14090   0.00000   0.00004   0.00005   0.00009   3.14100
   D19       -3.14106  -0.00001  -0.00013  -0.00023  -0.00035  -3.14142
   D20        0.00028   0.00000  -0.00003  -0.00011  -0.00015   0.00013
   D21       -0.00108   0.00001  -0.00003   0.00018   0.00016  -0.00093
   D22        3.14134   0.00000   0.00007  -0.00002   0.00005   3.14139
   D23        3.14076   0.00000  -0.00012   0.00007  -0.00005   3.14071
   D24        0.00000  -0.00001  -0.00003  -0.00013  -0.00016  -0.00016
   D25        0.00157   0.00000   0.00011  -0.00007   0.00004   0.00161
   D26       -3.14103  -0.00001   0.00025  -0.00003   0.00022  -3.14081
   D27       -3.14085   0.00001   0.00002   0.00013   0.00015  -3.14070
   D28       -0.00026   0.00000   0.00016   0.00017   0.00033   0.00007
   D29       -0.00052  -0.00001  -0.00011  -0.00015  -0.00027  -0.00078
   D30        3.13718   0.00000   0.00011   0.00059   0.00070   3.13788
   D31       -3.14110   0.00000  -0.00026  -0.00019  -0.00045  -3.14155
   D32       -0.00340   0.00001  -0.00004   0.00055   0.00052  -0.00289
   D33       -0.00563   0.00011   0.00015   0.00169   0.00182  -0.00381
   D34       -3.13106   0.00005   0.00111   0.00255   0.00369  -3.12737
   D35        3.14000   0.00009  -0.00007   0.00090   0.00081   3.14081
   D36        0.01457   0.00004   0.00089   0.00175   0.00267   0.01724
   D37        0.00242  -0.00004   0.00001  -0.00093  -0.00093   0.00149
   D38        3.14150   0.00000   0.00005   0.00004   0.00009   3.14159
   D39       -3.13687  -0.00007  -0.00005  -0.00157  -0.00162  -3.13849
   D40        0.00221  -0.00002   0.00000  -0.00060  -0.00061   0.00161
   D41        0.00008   0.00004   0.00035   0.00089   0.00124   0.00133
   D42        3.14081   0.00003  -0.00044   0.00003  -0.00042   3.14039
   D43        3.13935   0.00006   0.00041   0.00154   0.00195   3.14129
   D44       -0.00311   0.00005  -0.00039   0.00067   0.00028  -0.00283
   D45       -0.00170   0.00001  -0.00020   0.00020   0.00000  -0.00171
   D46        3.14009   0.00002  -0.00001   0.00051   0.00050   3.14059
   D47       -3.14077  -0.00003  -0.00024  -0.00078  -0.00103   3.14139
   D48        0.00103  -0.00002  -0.00005  -0.00047  -0.00052   0.00051
   D49       -0.00151   0.00003   0.00002   0.00057   0.00059  -0.00092
   D50       -3.14041  -0.00001   0.00018  -0.00016   0.00002  -3.14039
   D51        3.13988   0.00002  -0.00017   0.00026   0.00009   3.13996
   D52        0.00098  -0.00002  -0.00001  -0.00047  -0.00049   0.00049
   D53        0.00407  -0.00003   0.00035  -0.00060  -0.00025   0.00381
   D54       -3.13708  -0.00003   0.00059  -0.00036   0.00023  -3.13685
   D55       -3.14020   0.00001   0.00019   0.00013   0.00032  -3.13989
   D56        0.00183   0.00001   0.00044   0.00037   0.00081   0.00263
   D57       -0.00331   0.00000  -0.00053  -0.00013  -0.00066  -0.00397
   D58        3.13914   0.00001   0.00026   0.00073   0.00099   3.14013
   D59        3.13784  -0.00001  -0.00078  -0.00037  -0.00115   3.13669
   D60       -0.00290   0.00001   0.00001   0.00049   0.00050  -0.00240
   D61        0.00843  -0.00078   0.00052  -0.00948  -0.00859  -0.00016
   D62        3.13181   0.00079   0.00101   0.01059   0.01123  -3.14015
   D63       -3.13405  -0.00079  -0.00030  -0.01036  -0.01028   3.13885
   D64       -0.01067   0.00077   0.00020   0.00970   0.00953  -0.00114
   D65        1.05615  -0.00077   0.00006  -0.00431  -0.00426   1.05189
   D66       -3.10493  -0.00036   0.00014  -0.00379  -0.00364  -3.10857
   D67       -1.08101   0.00087  -0.00290   0.00719   0.00429  -1.07672
   D68       -3.13967  -0.00059   0.00141  -0.00230  -0.00090  -3.14056
   D69       -1.01755  -0.00018   0.00149  -0.00177  -0.00028  -1.01783
   D70        1.00636   0.00105  -0.00156   0.00921   0.00765   1.01401
   D71       -1.03662  -0.00055   0.00319  -0.00207   0.00111  -1.03551
   D72        1.08549  -0.00014   0.00327  -0.00155   0.00173   1.08722
   D73        3.10941   0.00109   0.00022   0.00943   0.00966   3.11906
   D74        1.48425   0.00236   0.02684   0.04933   0.07643   1.56068
   D75       -1.29012  -0.00105  -0.01097  -0.01691  -0.02814  -1.31827
   D76       -0.64736   0.00177   0.02423   0.04515   0.06968  -0.57768
   D77        2.86145  -0.00164  -0.01357  -0.02109  -0.03489   2.82656
   D78       -2.67940   0.00307   0.02583   0.05149   0.07755  -2.60185
   D79        0.82941  -0.00034  -0.01198  -0.01475  -0.02702   0.80239
   D80        1.04020  -0.00044   0.00285  -0.00116   0.00169   1.04188
   D81       -3.10525  -0.00026  -0.00019  -0.00307  -0.00326  -3.10851
   D82       -1.07182   0.00027  -0.00509   0.00085  -0.00424  -1.07606
   D83        3.13210  -0.00035   0.00351  -0.00046   0.00304   3.13514
   D84       -1.01335  -0.00016   0.00047  -0.00238  -0.00190  -1.01525
   D85        1.02008   0.00037  -0.00443   0.00155  -0.00289   1.01719
   D86       -1.05373  -0.00007   0.00551   0.00258   0.00808  -1.04565
   D87        1.08401   0.00011   0.00246   0.00066   0.00314   1.08715
   D88        3.11744   0.00065  -0.00244   0.00459   0.00215   3.11960
   D89        1.38282   0.00208   0.02008   0.04003   0.06110   1.44393
   D90       -1.36828  -0.00097  -0.02605  -0.02596  -0.05304  -1.42132
   D91       -0.75655   0.00139   0.01788   0.03698   0.05590  -0.70066
   D92        2.77553  -0.00166  -0.02825  -0.02901  -0.05825   2.71728
   D93       -2.79276   0.00265   0.02130   0.04456   0.06688  -2.72587
   D94        0.73933  -0.00040  -0.02483  -0.02143  -0.04727   0.69206
   D95       -0.03368   0.00080  -0.00552   0.01308   0.00751  -0.02617
   D96       -3.13120  -0.00036  -0.00020  -0.00396  -0.00423  -3.13543
   D97        3.09326   0.00089  -0.00639   0.01246   0.00598   3.09924
   D98       -0.00426  -0.00028  -0.00108  -0.00458  -0.00576  -0.01002
   D99        0.03620  -0.00208   0.00971  -0.03033  -0.02086   0.01534
   D100       3.12384  -0.00095   0.00010  -0.01426  -0.01404   3.10981
   D101       3.13385  -0.00090   0.00443  -0.01317  -0.00901   3.12484
   D102      -0.06169   0.00024  -0.00519   0.00290  -0.00219  -0.06387
   D103      -0.02133   0.00258  -0.00934   0.03393   0.02464   0.00332
   D104       2.77140   0.00763   0.02513   0.10334   0.12777   2.89917
   D105      -3.10574   0.00035   0.00150   0.01409   0.01600  -3.08974
   D106      -0.31302   0.00540   0.03598   0.08350   0.11913  -0.19389
   D107      -0.48654  -0.00005  -0.07942  -0.02549  -0.10480  -0.59134
   D108       2.72974  -0.00097  -0.08018  -0.05147  -0.13163   2.59811
   D109       2.59274   0.00212  -0.09092  -0.00454  -0.09547   2.49726
   D110      -0.47417   0.00121  -0.09168  -0.03052  -0.12231  -0.59647
   D111       1.63583   0.00054   0.01103  -0.03903  -0.02805   1.60778
   D112      -0.48909   0.00074   0.00808  -0.03167  -0.02382  -0.51292
   D113      -2.59049  -0.00195   0.00822  -0.05772  -0.04970  -2.64019
   D114      -1.56467   0.00034   0.01278  -0.02051  -0.00749  -1.57217
   D115       2.59359   0.00054   0.00983  -0.01314  -0.00326   2.59032
   D116       0.49219  -0.00215   0.00997  -0.03920  -0.02914   0.46305
   D117       2.93076   0.00502  -0.02757   0.06455   0.03671   2.96747
   D118      -0.66598   0.01547   0.07074   0.19444   0.26498  -0.40099
   D119      -0.14105   0.00381  -0.02756   0.03945   0.01163  -0.12942
   D120       2.54540   0.01427   0.07075   0.16934   0.23990   2.78529
   D121      -0.77681   0.00164   0.01658   0.03312   0.04985  -0.72697
   D122      -2.90065   0.00198   0.00982   0.03618   0.04587  -2.85477
   D123       1.39930   0.00211   0.01187   0.02950   0.04146   1.44077
   D124       1.30951   0.00091   0.02118   0.02599   0.04733   1.35684
   D125      -0.81432   0.00125   0.01442   0.02905   0.04336  -0.77097
   D126      -2.79756   0.00138   0.01647   0.02237   0.03895  -2.75862
   D127      -2.80371   0.00151   0.01582   0.03324   0.04964  -2.75406
   D128       1.35565   0.00185   0.00906   0.03629   0.04567   1.40132
   D129      -0.62759   0.00198   0.01111   0.02961   0.04126  -0.58633
   D130       0.68372  -0.00274  -0.02274  -0.03978  -0.06286   0.62086
   D131      -1.39185  -0.00070  -0.03161  -0.02911  -0.06057  -1.45242
   D132       2.74078  -0.00080  -0.02862  -0.02039  -0.04865   2.69213
   D133       2.81145  -0.00219  -0.02521  -0.03808  -0.06336   2.74810
   D134       0.73588  -0.00015  -0.03408  -0.02741  -0.06106   0.67482
   D135      -1.41467  -0.00026  -0.03109  -0.01869  -0.04915  -1.46382
   D136      -1.50148  -0.00162  -0.02098  -0.02994  -0.05071  -1.55219
   D137       2.70614   0.00042  -0.02985  -0.01928  -0.04842   2.65772
   D138       0.55558   0.00032  -0.02686  -0.01055  -0.03650   0.51908
   D139       1.78368  -0.00268   0.03131  -0.00762   0.02406   1.80774
   D140      -0.99863   0.00099  -0.07250  -0.07451  -0.14653  -1.14515
   D141      -2.38024  -0.00093   0.03364   0.00271   0.03614  -2.34410
   D142       1.12064   0.00274  -0.07017  -0.06417  -0.13445   0.98619
   D143      -0.27089  -0.00318   0.03348  -0.01996   0.01350  -0.25739
   D144      -3.05319   0.00049  -0.07033  -0.08685  -0.15709   3.07290
   D145       2.64908  -0.00148  -0.09237  -0.08710  -0.18037   2.46871
   D146      -0.16901  -0.00586  -0.21295  -0.18744  -0.40253  -0.57154
   D147      -0.96273   0.00439   0.01642   0.03197   0.05053  -0.91221
   D148       2.50236   0.00000  -0.10416  -0.06837  -0.17163   2.33073
   D149      -0.04088   0.00213  -0.00174   0.03076   0.02808  -0.01280
   D150       3.06114   0.00269  -0.00306   0.02677   0.02219   3.08333
   D151       3.11719   0.00069  -0.00218   0.01255   0.01015   3.12735
   D152      -0.06397   0.00126  -0.00349   0.00856   0.00426  -0.05971
   D153      -2.85618  -0.00028  -0.11950  -0.10570  -0.22876  -3.08494
   D154       0.01555  -0.00242  -0.00917  -0.03764  -0.04700  -0.03145
   D155       0.32441  -0.00076  -0.11808  -0.10147  -0.22243   0.10198
   D156      -3.08705  -0.00291  -0.00775  -0.03341  -0.04067  -3.12772
   D157       2.85394   0.00880   0.12750   0.13111   0.25551   3.10945
   D158      -0.65974   0.01329   0.17000   0.20068   0.36750  -0.29225
   D159       0.01783   0.00157   0.01579   0.02657   0.04327   0.06110
   D160       2.78733   0.00606   0.05829   0.09615   0.15526   2.94258
         Item               Value     Threshold  Converged?
 Maximum Force            0.025530     0.000450     NO 
 RMS     Force            0.004385     0.000300     NO 
 Maximum Displacement     0.815243     0.001800     NO 
 RMS     Displacement     0.210180     0.001200     NO 
 Predicted change in Energy=-2.636485D-02
 Lowest energy point so far.  Saving SCF results.
 GradGradGradGradGradGradGradGradGradGradGradGradGradGradGradGradGradGrad

 Leave Link  103 at Thu Dec  6 22:55:09 2018, MaxMem=   536870912 cpu:         2.1
 (Enter /pbs_home/pkowalski/g09d01/g09/l202.exe)
 Stoichiometry    C29H22F6S2
 Framework group  C1[X(C29H22F6S2)]
 Deg. of freedom   171
 Full point group                 C1      NOp   1
 RotChk:  IX=0 Diff= 2.35D-02
 Largest Abelian subgroup         C1      NOp   1
 Largest concise Abelian subgroup C1      NOp   1
                         Standard orientation:                         
 ---------------------------------------------------------------------
 Center     Atomic      Atomic             Coordinates (Angstroms)
 Number     Number       Type             X           Y           Z
 ---------------------------------------------------------------------
      1         16           0       -2.611378   -1.971936   -1.359693
      2         16           0        2.708443   -1.857786    1.500400
      3          9           0       -1.578132    2.860370    1.315499
      4          9           0       -2.296279    2.854660   -0.729692
      5          9           0       -0.091389    4.724138    0.068694
      6          9           0        0.050294    3.468739   -1.701812
      7          9           0        1.389178    3.027789    1.469350
      8          9           0        2.242906    2.907254   -0.527140
      9          6           0       -5.580918   -2.552832   -0.597429
     10          6           0       -6.893627   -2.901518   -0.318018
     11          6           0       -7.678425   -2.085421    0.484031
     12          6           0       -7.135043   -0.917010    1.003901
     13          6           0       -5.822959   -0.570680    0.725445
     14          6           0       -5.022897   -1.382777   -0.080858
     15          6           0        5.597146   -2.488316    0.520470
     16          6           0        6.881039   -2.858231    0.148726
     17          6           0        7.591400   -2.094532   -0.766411
     18          6           0        7.002776   -0.957911   -1.307213
     19          6           0        5.718938   -0.590893   -0.937574
     20          6           0        4.995241   -1.349170   -0.015156
     21          6           0       -0.179266   -0.345319   -3.320753
     22          6           0       -0.063617   -1.163045   -2.037600
     23          6           0        0.482066   -0.300904    3.624364
     24          6           0        0.208501   -1.038430    2.316362
     25          6           0       -3.629576   -1.003588   -0.375284
     26          6           0       -2.931636    0.087100    0.057287
     27          6           0       -1.575481    0.111410   -0.382181
     28          6           0       -1.258674   -0.951034   -1.160798
     29          6           0       -0.668187    1.213346   -0.060757
     30          6           0       -1.229345    2.607145    0.035524
     31          6           0       -0.036292    3.472008   -0.359517
     32          6           0        1.136106    2.666306    0.197993
     33          6           0        0.647978    1.236195    0.132313
     34          6           0        3.631518   -0.949148    0.372453
     35          6           0        2.903551    0.124129   -0.053897
     36          6           0        1.594587    0.197107    0.522197
     37          6           0        1.341889   -0.852613    1.350134
     38          1           0       -4.980373   -3.209888   -1.232370
     39          1           0       -7.306447   -3.823325   -0.734354
     40          1           0       -8.712807   -2.358648    0.704454
     41          1           0       -7.741177   -0.264701    1.636768
     42          1           0       -5.415383    0.350752    1.144219
     43          1           0        5.055968   -3.102505    1.245340
     44          1           0        7.330298   -3.754614    0.582435
     45          1           0        8.603056   -2.384293   -1.059331
     46          1           0        7.550068   -0.347962   -2.029621
     47          1           0        5.272000    0.302550   -1.376541
     48          1           0       -0.244961    0.726574   -3.085813
     49          1           0        0.696620   -0.500820   -3.965555
     50          1           0       -1.079871   -0.623813   -3.885305
     51          1           0        0.036514   -2.234751   -2.263738
     52          1           0        0.853674   -0.882646   -1.505395
     53          1           0        0.608820    0.774029    3.435382
     54          1           0       -0.351031   -0.431924    4.328898
     55          1           0        1.399336   -0.669361    4.104386
     56          1           0        0.046404   -2.111006    2.497073
     57          1           0       -0.721902   -0.664719    1.875141
     58          1           0       -3.356098    0.854082    0.703898
     59          1           0        3.294286    0.877760   -0.731892
 ---------------------------------------------------------------------
 Rotational constants (GHZ):      0.1453737      0.0579417      0.0487800
 Leave Link  202 at Thu Dec  6 22:55:10 2018, MaxMem=   536870912 cpu:         0.0
 (Enter /pbs_home/pkowalski/g09d01/g09/l301.exe)
 Basis read from rwf:  (5D, 7F)
 No pseudopotential information found on rwf file.
 There are   673 symmetry adapted cartesian basis functions of A   symmetry.
 There are   636 symmetry adapted basis functions of A   symmetry.
   636 basis functions,  1103 primitive gaussians,   673 cartesian basis functions
   141 alpha electrons      141 beta electrons
       nuclear repulsion energy      4600.6381437357 Hartrees.
 IExCor=32609 DFT=T Ex+Corr=LC-wPBE ExCW=0 ScaHFX=  1.000000
 ScaDFX=  1.000000  0.000000  1.000000  1.000000 ScalE2=  1.000000  1.000000
 IRadAn=      0 IRanWt=     -1 IRanGd=            0 ICorTp=0 IEmpDi=131
  HFx wShort=  0.000000 wLong=  0.400000 cFull=  0.000000 cShort=  0.000000 cLong=  1.000000
  DFx wShort=  0.000000 wLong=  0.400000 cFull=  0.000000 cShort=  0.000000 cLong=  1.000000
 NAtoms=   59 NActive=   59 NUniq=   59 SFac= 1.00D+00 NAtFMM=   60 NAOKFM=F Big=F
 Integral buffers will be    131072 words long.
 Raffenetti 2 integral format.
 Two-electron integral symmetry is turned on.
 R6Disp:  Grimme-D3 Dispersion energy=       -0.0543047218 Hartrees.
 Nuclear repulsion after empirical dispersion term =     4600.5838390139 Hartrees.
 No density basis found on file   724.
 Leave Link  301 at Thu Dec  6 22:55:10 2018, MaxMem=   536870912 cpu:         0.8
 (Enter /pbs_home/pkowalski/g09d01/g09/l302.exe)
 NPDir=0 NMtPBC=     1 NCelOv=     1 NCel=       1 NClECP=     1 NCelD=      1
         NCelK=      1 NCelE2=     1 NClLst=     1 CellRange=     0.0.
 One-electron integrals computed using PRISM.
 NBasis=   636 RedAO= T EigKep=  2.81D-04  NBF=   636
 NBsUse=   636 1.00D-06 EigRej= -1.00D+00 NBFU=   636
 Precomputing XC quadrature grid using
 IXCGrd= 4 IRadAn=           0 IRanWt=          -1 IRanGd=           0 AccXCQ= 0.00D+00.
 Generated NRdTot=       0 NPtTot=           0 NUsed=           0 NTot=          32
 NSgBfM=   615   624   624   626   626 MxSgAt=    59 MxSgA2=    59.
 Leave Link  302 at Thu Dec  6 22:55:12 2018, MaxMem=   536870912 cpu:        16.5
 (Enter /pbs_home/pkowalski/g09d01/g09/l303.exe)
 DipDrv:  MaxL=1.
 Leave Link  303 at Thu Dec  6 22:55:12 2018, MaxMem=   536870912 cpu:         1.5
 (Enter /pbs_home/pkowalski/g09d01/g09/l401.exe)
 Initial guess from the checkpoint file:  "dae0068freq_open_lc-wpbe_air_D3.chk"
 B after Tr=     0.000000    0.000000    0.000000
         Rot=    0.999972    0.002066    0.007252   -0.000171 Ang=   0.86 deg.
 Guess basis will be translated and rotated to current coordinates.
 JPrj=2 DoOrth=T DoCkMO=T.
 Generating alternative initial guess.
 ExpMin= 1.22D-01 ExpMax= 9.18D+03 ExpMxC= 1.38D+03 IAcc=1 IRadAn=         1 AccDes= 0.00D+00
 Harris functional with IExCor=32609 and IRadAn=       1 diagonalized for initial guess.
 HarFok:  IExCor=32609 AccDes= 0.00D+00 IRadAn=         1 IDoV= 1 UseB2=F ITyADJ=14
 ICtDFT=  3500011 ScaDFX=  1.000000  1.000000  1.000000  1.000000
 FoFCou: FMM=F IPFlag=           0 FMFlag=      100000 FMFlg1=           0
         NFxFlg=           0 DoJE=T BraDBF=F KetDBF=T FulRan=T
         wScrn=  0.000000 ICntrl=     500 IOpCl=  0 I1Cent=   200000004 NGrid=           0
         NMat0=    1 NMatS0=      1 NMatT0=    0 NMatD0=    1 NMtDS0=    0 NMtDT0=    0
 Petite list used in FoFCou.
 Harris En= -2510.62900747473    
 Leave Link  401 at Thu Dec  6 22:55:17 2018, MaxMem=   536870912 cpu:        41.5
 (Enter /pbs_home/pkowalski/g09d01/g09/l502.exe)
 Closed shell SCF:
 Using DIIS extrapolation, IDIIS=  1040.
 Integral symmetry usage will be decided dynamically.
 IVT=     1387805 IEndB=     1387805 NGot=   536870912 MDV=   535953350
 LenX=   535953350 LenY=   535499748
 Requested convergence on RMS density matrix=1.00D-08 within 128 cycles.
 Requested convergence on MAX density matrix=1.00D-06.
 Requested convergence on             energy=1.00D-06.
 No special actions if energy rises.
 Fock matrices will be formed incrementally for  20 cycles.
 Integral accuracy reduced to 1.0D-05 until final iterations.

 Cycle   1  Pass 0  IDiag  1:
 FoFJK:  IHMeth= 1 ICntrl=       0 DoSepK=T KAlg= 0 I1Cent=   0 FoldK=F
 IRaf=         1 NMat=   1 IRICut=       1 DoRegI=T DoRafI=F ISym2E= 0.
 FoFCou: FMM=F IPFlag=           0 FMFlag=      100000 FMFlg1=           0
         NFxFlg=           0 DoJE=T BraDBF=F KetDBF=F FulRan=T
         wScrn=  0.000000 ICntrl=     500 IOpCl=  0 I1Cent=           0 NGrid=           0
         NMat0=    1 NMatS0=      1 NMatT0=    0 NMatD0=    1 NMtDS0=    0 NMtDT0=    0
 Symmetry not used in FoFCou.
 E= -2510.88949286747    
 DIIS: error= 5.98D-03 at cycle   1 NSaved=   1.
 NSaved= 1 IEnMin= 1 EnMin= -2510.88949286747     IErMin= 1 ErrMin= 5.98D-03
 ErrMax= 5.98D-03  0.00D+00 EMaxC= 1.00D-01 BMatC= 6.30D-02 BMatP= 6.30D-02
 IDIUse=3 WtCom= 9.40D-01 WtEn= 5.98D-02
 Coeff-Com:  0.100D+01
 Coeff-En:   0.100D+01
 Coeff:      0.100D+01
 Gap=     0.679 Goal=   None    Shift=    0.000
 GapD=    0.679 DampG=2.000 DampE=1.000 DampFc=2.0000 IDamp=-1.
 RMSDP=1.00D-03 MaxDP=5.12D-02              OVMax= 3.22D-02

 Cycle   2  Pass 0  IDiag  1:
 RMSU=  1.00D-03    CP:  1.00D+00
 E= -2510.97158349826     Delta-E=       -0.082090630789 Rises=F Damp=F
 DIIS: error= 1.99D-03 at cycle   2 NSaved=   2.
 NSaved= 2 IEnMin= 2 EnMin= -2510.97158349826     IErMin= 2 ErrMin= 1.99D-03
 ErrMax= 1.99D-03  0.00D+00 EMaxC= 1.00D-01 BMatC= 3.01D-03 BMatP= 6.30D-02
 IDIUse=3 WtCom= 9.80D-01 WtEn= 1.99D-02
 Coeff-Com: -0.138D+00 0.114D+01
 Coeff-En:   0.000D+00 0.100D+01
 Coeff:     -0.135D+00 0.113D+01
 Gap=     0.318 Goal=   None    Shift=    0.000
 RMSDP=2.23D-04 MaxDP=6.63D-03 DE=-8.21D-02 OVMax= 1.54D-02

 Cycle   3  Pass 0  IDiag  1:
 RMSU=  1.82D-04    CP:  1.00D+00  1.13D+00
 E= -2510.97884978441     Delta-E=       -0.007266286147 Rises=F Damp=F
 DIIS: error= 6.23D-04 at cycle   3 NSaved=   3.
 NSaved= 3 IEnMin= 3 EnMin= -2510.97884978441     IErMin= 3 ErrMin= 6.23D-04
 ErrMax= 6.23D-04  0.00D+00 EMaxC= 1.00D-01 BMatC= 8.09D-04 BMatP= 3.01D-03
 IDIUse=3 WtCom= 9.94D-01 WtEn= 6.23D-03
 Coeff-Com: -0.716D-01 0.353D+00 0.718D+00
 Coeff-En:   0.000D+00 0.000D+00 0.100D+01
 Coeff:     -0.711D-01 0.351D+00 0.720D+00
 Gap=     0.316 Goal=   None    Shift=    0.000
 RMSDP=1.06D-04 MaxDP=8.06D-03 DE=-7.27D-03 OVMax= 6.49D-03

 Cycle   4  Pass 0  IDiag  1:
 RMSU=  9.72D-05    CP:  1.00D+00  1.16D+00  8.78D-01
 E= -2510.97980772643     Delta-E=       -0.000957942021 Rises=F Damp=F
 DIIS: error= 3.61D-04 at cycle   4 NSaved=   4.
 NSaved= 4 IEnMin= 4 EnMin= -2510.97980772643     IErMin= 4 ErrMin= 3.61D-04
 ErrMax= 3.61D-04  0.00D+00 EMaxC= 1.00D-01 BMatC= 1.88D-04 BMatP= 8.09D-04
 IDIUse=3 WtCom= 9.96D-01 WtEn= 3.61D-03
 Coeff-Com:  0.600D-02-0.147D+00 0.285D+00 0.857D+00
 Coeff-En:   0.000D+00 0.000D+00 0.000D+00 0.100D+01
 Coeff:      0.598D-02-0.147D+00 0.284D+00 0.857D+00
 Gap=     0.317 Goal=   None    Shift=    0.000
 RMSDP=4.50D-05 MaxDP=1.64D-03 DE=-9.58D-04 OVMax= 3.97D-03

 Cycle   5  Pass 0  IDiag  1:
 RMSU=  2.24D-05    CP:  1.00D+00  1.16D+00  1.09D+00  9.61D-01
 E= -2510.98009025132     Delta-E=       -0.000282524889 Rises=F Damp=F
 DIIS: error= 1.11D-04 at cycle   5 NSaved=   5.
 NSaved= 5 IEnMin= 5 EnMin= -2510.98009025132     IErMin= 5 ErrMin= 1.11D-04
 ErrMax= 1.11D-04  0.00D+00 EMaxC= 1.00D-01 BMatC= 1.30D-05 BMatP= 1.88D-04
 IDIUse=3 WtCom= 9.99D-01 WtEn= 1.11D-03
 Coeff-Com:  0.632D-02-0.732D-01 0.575D-01 0.303D+00 0.707D+00
 Coeff-En:   0.000D+00 0.000D+00 0.000D+00 0.000D+00 0.100D+01
 Coeff:      0.631D-02-0.731D-01 0.574D-01 0.302D+00 0.707D+00
 Gap=     0.317 Goal=   None    Shift=    0.000
 RMSDP=1.11D-05 MaxDP=5.72D-04 DE=-2.83D-04 OVMax= 9.23D-04

 Cycle   6  Pass 0  IDiag  1:
 RMSU=  8.88D-06    CP:  1.00D+00  1.16D+00  1.11D+00  1.01D+00  9.45D-01
 E= -2510.98010892173     Delta-E=       -0.000018670410 Rises=F Damp=F
 DIIS: error= 4.82D-05 at cycle   6 NSaved=   6.
 NSaved= 6 IEnMin= 6 EnMin= -2510.98010892173     IErMin= 6 ErrMin= 4.82D-05
 ErrMax= 4.82D-05  0.00D+00 EMaxC= 1.00D-01 BMatC= 1.94D-06 BMatP= 1.30D-05
 IDIUse=1 WtCom= 1.00D+00 WtEn= 0.00D+00
 Coeff-Com:  0.647D-03 0.765D-02-0.403D-01-0.802D-01 0.211D+00 0.902D+00
 Coeff:      0.647D-03 0.765D-02-0.403D-01-0.802D-01 0.211D+00 0.902D+00
 Gap=     0.317 Goal=   None    Shift=    0.000
 RMSDP=5.60D-06 MaxDP=2.14D-04 DE=-1.87D-05 OVMax= 5.46D-04

 Initial convergence to 1.0D-05 achieved.  Increase integral accuracy.
 Cycle   7  Pass 1  IDiag  1:
 E= -2510.98008244301     Delta-E=        0.000026478714 Rises=F Damp=F
 DIIS: error= 1.74D-04 at cycle   1 NSaved=   1.
 NSaved= 1 IEnMin= 1 EnMin= -2510.98008244301     IErMin= 1 ErrMin= 1.74D-04
 ErrMax= 1.74D-04  0.00D+00 EMaxC= 1.00D-01 BMatC= 1.55D-05 BMatP= 1.55D-05
 IDIUse=3 WtCom= 9.98D-01 WtEn= 1.74D-03
 Coeff-Com:  0.100D+01
 Coeff-En:   0.100D+01
 Coeff:      0.100D+01
 Gap=     0.317 Goal=   None    Shift=    0.000
 RMSDP=5.60D-06 MaxDP=2.14D-04 DE= 2.65D-05 OVMax= 3.85D-04

 Cycle   8  Pass 1  IDiag  1:
 RMSU=  1.41D-04    CP:  1.00D+00
 E= -2510.98009775978     Delta-E=       -0.000015316765 Rises=F Damp=F
 DIIS: error= 2.11D-05 at cycle   2 NSaved=   2.
 NSaved= 2 IEnMin= 2 EnMin= -2510.98009775978     IErMin= 2 ErrMin= 2.11D-05
 ErrMax= 2.11D-05  0.00D+00 EMaxC= 1.00D-01 BMatC= 2.57D-07 BMatP= 1.55D-05
 IDIUse=1 WtCom= 1.00D+00 WtEn= 0.00D+00
 Coeff-Com: -0.126D-01 0.101D+01
 Coeff:     -0.126D-01 0.101D+01
 Gap=     0.317 Goal=   None    Shift=    0.000
 RMSDP=7.54D-06 MaxDP=2.30D-04 DE=-1.53D-05 OVMax= 1.57D-04

 Cycle   9  Pass 1  IDiag  1:
 RMSU=  2.82D-06    CP:  1.00D+00  1.05D+00
 E= -2510.98009783345     Delta-E=       -0.000000073675 Rises=F Damp=F
 DIIS: error= 2.57D-05 at cycle   3 NSaved=   3.
 NSaved= 3 IEnMin= 3 EnMin= -2510.98009783345     IErMin= 2 ErrMin= 2.11D-05
 ErrMax= 2.57D-05  0.00D+00 EMaxC= 1.00D-01 BMatC= 2.43D-07 BMatP= 2.57D-07
 IDIUse=1 WtCom= 1.00D+00 WtEn= 0.00D+00
 Coeff-Com: -0.218D-01 0.508D+00 0.514D+00
 Coeff:     -0.218D-01 0.508D+00 0.514D+00
 Gap=     0.317 Goal=   None    Shift=    0.000
 RMSDP=1.09D-06 MaxDP=4.51D-05 DE=-7.37D-08 OVMax= 9.79D-05

 Cycle  10  Pass 1  IDiag  1:
 RMSU=  9.45D-07    CP:  1.00D+00  1.05D+00  8.56D-01
 E= -2510.98009807382     Delta-E=       -0.000000240369 Rises=F Damp=F
 DIIS: error= 2.79D-06 at cycle   4 NSaved=   4.
 NSaved= 4 IEnMin= 4 EnMin= -2510.98009807382     IErMin= 4 ErrMin= 2.79D-06
 ErrMax= 2.79D-06  0.00D+00 EMaxC= 1.00D-01 BMatC= 5.08D-09 BMatP= 2.43D-07
 IDIUse=1 WtCom= 1.00D+00 WtEn= 0.00D+00
 Coeff-Com: -0.510D-02 0.808D-01 0.143D+00 0.782D+00
 Coeff:     -0.510D-02 0.808D-01 0.143D+00 0.782D+00
 Gap=     0.317 Goal=   None    Shift=    0.000
 RMSDP=2.89D-07 MaxDP=9.84D-06 DE=-2.40D-07 OVMax= 3.28D-05

 Cycle  11  Pass 1  IDiag  1:
 RMSU=  2.20D-07    CP:  1.00D+00  1.05D+00  9.15D-01  1.04D+00
 E= -2510.98009808274     Delta-E=       -0.000000008919 Rises=F Damp=F
 DIIS: error= 1.13D-06 at cycle   5 NSaved=   5.
 NSaved= 5 IEnMin= 5 EnMin= -2510.98009808274     IErMin= 5 ErrMin= 1.13D-06
 ErrMax= 1.13D-06  0.00D+00 EMaxC= 1.00D-01 BMatC= 9.28D-10 BMatP= 5.08D-09
 IDIUse=1 WtCom= 1.00D+00 WtEn= 0.00D+00
 Coeff-Com:  0.281D-02-0.751D-01-0.566D-01 0.193D+00 0.936D+00
 Coeff:      0.281D-02-0.751D-01-0.566D-01 0.193D+00 0.936D+00
 Gap=     0.317 Goal=   None    Shift=    0.000
 RMSDP=1.95D-07 MaxDP=8.07D-06 DE=-8.92D-09 OVMax= 2.13D-05

 Cycle  12  Pass 1  IDiag  1:
 RMSU=  1.32D-07    CP:  1.00D+00  1.05D+00  9.44D-01  1.15D+00  1.23D+00
 E= -2510.98009808569     Delta-E=       -0.000000002949 Rises=F Damp=F
 DIIS: error= 5.35D-07 at cycle   6 NSaved=   6.
 NSaved= 6 IEnMin= 6 EnMin= -2510.98009808569     IErMin= 6 ErrMin= 5.35D-07
 ErrMax= 5.35D-07  0.00D+00 EMaxC= 1.00D-01 BMatC= 2.08D-10 BMatP= 9.28D-10
 IDIUse=1 WtCom= 1.00D+00 WtEn= 0.00D+00
 Coeff-Com:  0.187D-02-0.411D-01-0.423D-01-0.568D-01 0.356D+00 0.783D+00
 Coeff:      0.187D-02-0.411D-01-0.423D-01-0.568D-01 0.356D+00 0.783D+00
 Gap=     0.317 Goal=   None    Shift=    0.000
 RMSDP=7.01D-08 MaxDP=3.39D-06 DE=-2.95D-09 OVMax= 1.05D-05

 Cycle  13  Pass 1  IDiag  1:
 RMSU=  4.57D-08    CP:  1.00D+00  1.05D+00  9.51D-01  1.16D+00  1.43D+00
                    CP:  1.14D+00
 E= -2510.98009808604     Delta-E=       -0.000000000355 Rises=F Damp=F
 DIIS: error= 1.85D-07 at cycle   7 NSaved=   7.
 NSaved= 7 IEnMin= 7 EnMin= -2510.98009808604     IErMin= 7 ErrMin= 1.85D-07
 ErrMax= 1.85D-07  0.00D+00 EMaxC= 1.00D-01 BMatC= 1.89D-11 BMatP= 2.08D-10
 IDIUse=1 WtCom= 1.00D+00 WtEn= 0.00D+00
 Coeff-Com: -0.180D-03 0.630D-02 0.418D-02-0.465D-01-0.106D+00 0.113D+00
 Coeff-Com:  0.103D+01
 Coeff:     -0.180D-03 0.630D-02 0.418D-02-0.465D-01-0.106D+00 0.113D+00
 Coeff:      0.103D+01
 Gap=     0.317 Goal=   None    Shift=    0.000
 RMSDP=3.16D-08 MaxDP=9.83D-07 DE=-3.55D-10 OVMax= 4.47D-06

 Cycle  14  Pass 1  IDiag  1:
 RMSU=  1.56D-08    CP:  1.00D+00  1.05D+00  9.51D-01  1.16D+00  1.50D+00
                    CP:  1.30D+00  1.16D+00
 E= -2510.98009808633     Delta-E=       -0.000000000283 Rises=F Damp=F
 DIIS: error= 4.53D-08 at cycle   8 NSaved=   8.
 NSaved= 8 IEnMin= 8 EnMin= -2510.98009808633     IErMin= 8 ErrMin= 4.53D-08
 ErrMax= 4.53D-08  0.00D+00 EMaxC= 1.00D-01 BMatC= 2.44D-12 BMatP= 1.89D-11
 IDIUse=1 WtCom= 1.00D+00 WtEn= 0.00D+00
 Coeff-Com: -0.211D-03 0.521D-02 0.513D-02-0.729D-02-0.563D-01-0.461D-01
 Coeff-Com:  0.263D+00 0.837D+00
 Coeff:     -0.211D-03 0.521D-02 0.513D-02-0.729D-02-0.563D-01-0.461D-01
 Coeff:      0.263D+00 0.837D+00
 Gap=     0.317 Goal=   None    Shift=    0.000
 RMSDP=7.55D-09 MaxDP=2.59D-07 DE=-2.83D-10 OVMax= 1.15D-06

 SCF Done:  E(RLC-wPBE) =  -2510.98009809     A.U. after   14 cycles
            NFock= 14  Conv=0.75D-08     -V/T= 2.0072
 KE= 2.492910124490D+03 PE=-1.510117828366D+04 EE= 5.496704222068D+03
 Leave Link  502 at Thu Dec  6 23:05:16 2018, MaxMem=   536870912 cpu:      4772.7
 (Enter /pbs_home/pkowalski/g09d01/g09/l701.exe)
 Compute integral first derivatives.
 ... and contract with generalized density number  0.
 R6Disp: Adding Grimme-D3 dispersion energy 1st derivatives to the gradient.
 Leave Link  701 at Thu Dec  6 23:05:17 2018, MaxMem=   536870912 cpu:         6.0
 (Enter /pbs_home/pkowalski/g09d01/g09/l702.exe)
 L702 exits ... SP integral derivatives will be done elsewhere.
 Leave Link  702 at Thu Dec  6 23:05:17 2018, MaxMem=   536870912 cpu:         0.3
 (Enter /pbs_home/pkowalski/g09d01/g09/l703.exe)
 Compute integral first derivatives, UseDBF=F ICtDFT=           0.
 Integral derivatives from FoFJK, PRISM(SPDF).
 Calling FoFJK, ICntrl=      2127 FMM=F ISym2X=0 I1Cent= 0 IOpClX= 0 NMat=1 NMatS=1 NMatT=0.
 FoFJK:  IHMeth= 1 ICntrl=    2127 DoSepK=T KAlg= 0 I1Cent=   0 FoldK=F
 IRaf=         1 NMat=   1 IRICut=       1 DoRegI=T DoRafI=F ISym2E= 0.
 FoFCou: FMM=F IPFlag=           0 FMFlag=      100000 FMFlg1=         800
         NFxFlg=           0 DoJE=F BraDBF=F KetDBF=F FulRan=T
         wScrn=  0.000000 ICntrl=    2527 IOpCl=  0 I1Cent=           0 NGrid=           0
         NMat0=    1 NMatS0=      1 NMatT0=    0 NMatD0=    1 NMtDS0=    0 NMtDT0=    0
 Symmetry not used in FoFCou.
 Leave Link  703 at Thu Dec  6 23:09:04 2018, MaxMem=   536870912 cpu:      1806.6
 (Enter /pbs_home/pkowalski/g09d01/g09/l716.exe)
 Dipole        = 3.15352354D-03-1.30303673D+00-2.14593067D-02
 ***** Axes restored to original set *****
 -------------------------------------------------------------------
 Center     Atomic                   Forces (Hartrees/Bohr)
 Number     Number              X              Y              Z
 -------------------------------------------------------------------
      1       16          -0.006836353    0.000605040   -0.003226191
      2       16          -0.005672805    0.001719878   -0.003754888
      3        9           0.004371265   -0.001909270   -0.001296110
      4        9          -0.002773399   -0.002295682    0.000324205
      5        9           0.005870974   -0.000433620   -0.000030126
      6        9          -0.000231244   -0.001462425    0.002686654
      7        9           0.002812035    0.001688854    0.000626956
      8        9          -0.001119261    0.003301620   -0.000538933
      9        6          -0.001795904    0.001072036    0.000225319
     10        6          -0.001404432   -0.000694771   -0.000813971
     11        6           0.000306184   -0.001086609   -0.000687491
     12        6           0.001016122   -0.001034488   -0.000590102
     13        6           0.001660613    0.000619115    0.000866910
     14        6           0.000094225    0.000398733    0.000932594
     15        6           0.000192191   -0.000056578   -0.001837021
     16        6          -0.000444441    0.001095492   -0.001169690
     17        6          -0.000531228    0.001075695    0.000611639
     18        6          -0.000441954    0.000572000    0.001309090
     19        6           0.000476625   -0.000823142    0.001386889
     20        6           0.000423721   -0.000750407    0.000320811
     21        6          -0.000016644    0.000596458   -0.000204348
     22        6          -0.000113465    0.003074872   -0.000214839
     23        6          -0.000253107   -0.000814355   -0.000877150
     24        6          -0.000716020   -0.001203528    0.000926111
     25        6           0.003492003    0.001109676    0.001471331
     26        6           0.004064542   -0.003393715   -0.006258894
     27        6           0.022252816    0.001733981   -0.002180370
     28        6          -0.019994052    0.001217665    0.004077848
     29        6          -0.011916031   -0.021347632    0.001477777
     30        6          -0.002026463    0.000659423    0.002619760
     31        6          -0.004497052    0.000252881   -0.000393604
     32        6           0.001229236   -0.002308047   -0.001770539
     33        6           0.021065364    0.019176284    0.000493403
     34        6           0.001729761   -0.001309385    0.001339147
     35        6           0.001765311    0.005696390    0.000140710
     36        6          -0.020823875   -0.001599590    0.017719727
     37        6           0.012183507   -0.000417571   -0.016129216
     38        1           0.000081491   -0.000111139   -0.000067147
     39        1           0.000108261    0.000018912    0.000046819
     40        1           0.000030379    0.000091565    0.000080922
     41        1          -0.000070853    0.000009387    0.000005393
     42        1           0.000081643   -0.000148448   -0.000002928
     43        1          -0.000149678    0.000084570    0.000145713
     44        1           0.000024473   -0.000045802    0.000103037
     45        1           0.000071207   -0.000115485   -0.000006924
     46        1           0.000001681    0.000018622   -0.000091680
     47        1          -0.000005777    0.000294327    0.000132829
     48        1           0.000244054   -0.000010034    0.000202641
     49        1          -0.000157962   -0.000010855    0.000044103
     50        1          -0.000020127   -0.000147989    0.000151363
     51        1          -0.000735135   -0.000336335    0.000740672
     52        1          -0.000143959   -0.000631867   -0.001687693
     53        1           0.000100268   -0.000093301    0.000442951
     54        1           0.000157952    0.000009765    0.000033553
     55        1          -0.000120288    0.000133228    0.000128633
     56        1           0.000256035    0.000517399   -0.000526654
     57        1          -0.001368773   -0.000936118    0.001048714
     58        1           0.000247040    0.000108619    0.000477398
     59        1          -0.002030699   -0.001424299    0.001014884
 -------------------------------------------------------------------
 Cartesian Forces:  Max     0.022252816 RMS     0.004713227
 Leave Link  716 at Thu Dec  6 23:09:04 2018, MaxMem=   536870912 cpu:         0.2
 (Enter /pbs_home/pkowalski/g09d01/g09/l103.exe)

 GradGradGradGradGradGradGradGradGradGradGradGradGradGradGradGradGradGrad
 Berny optimization.
 Using GEDIIS/GDIIS optimizer.
 FormGI is forming the generalized inverse of G from B-inverse, IUseBI=4.
 Internal  Forces:  Max     0.021429984 RMS     0.002420096
 Search for a local minimum.
 Step number   6 out of a maximum of  343
 All quantities printed in internal units (Hartrees-Bohrs-Radians)
 RMS Force = .24201D-02 SwitMx=.10000D-02 MixMth= 1
 Mixed Optimization -- RFO/linear search
 Update second derivatives using D2CorX and points    5    6
 DE= -2.14D-02 DEPred=-2.64D-02 R= 8.10D-01
 TightC=F SS=  1.41D+00  RLast= 9.98D-01 DXNew= 2.4000D+00 2.9930D+00
 Trust test= 8.10D-01 RLast= 9.98D-01 DXMaxT set to 2.40D+00
 ITU=  1  1  1  0  1  0
 Use linear search instead of GDIIS.
     Eigenvalues ---    0.00282   0.00399   0.00420   0.00446   0.00544
     Eigenvalues ---    0.00625   0.00641   0.00699   0.00746   0.00748
     Eigenvalues ---    0.00760   0.00855   0.00881   0.00916   0.01128
     Eigenvalues ---    0.01380   0.01396   0.01525   0.01557   0.01563
     Eigenvalues ---    0.01632   0.01764   0.01856   0.01941   0.01944
     Eigenvalues ---    0.02002   0.02004   0.02027   0.02028   0.02085
     Eigenvalues ---    0.02086   0.02136   0.02136   0.02142   0.02143
     Eigenvalues ---    0.02153   0.02154   0.02167   0.02169   0.02180
     Eigenvalues ---    0.02224   0.02881   0.04249   0.04279   0.04754
     Eigenvalues ---    0.05164   0.05435   0.05444   0.05537   0.05558
     Eigenvalues ---    0.05635   0.05650   0.07477   0.08254   0.09172
     Eigenvalues ---    0.09205   0.09260   0.09865   0.10152   0.10900
     Eigenvalues ---    0.12158   0.12179   0.12692   0.12710   0.14194
     Eigenvalues ---    0.15905   0.15985   0.15993   0.15997   0.16000
     Eigenvalues ---    0.16000   0.16000   0.16000   0.16000   0.16000
     Eigenvalues ---    0.16000   0.16000   0.16000   0.16000   0.16000
     Eigenvalues ---    0.16000   0.16001   0.16005   0.16839   0.21819
     Eigenvalues ---    0.21845   0.21987   0.21999   0.22000   0.22000
     Eigenvalues ---    0.22891   0.23443   0.23471   0.23473   0.23690
     Eigenvalues ---    0.23814   0.24240   0.24350   0.24421   0.24514
     Eigenvalues ---    0.24684   0.24810   0.24914   0.24969   0.24998
     Eigenvalues ---    0.25000   0.25017   0.25875   0.26118   0.26341
     Eigenvalues ---    0.26498   0.26998   0.27293   0.28251   0.29352
     Eigenvalues ---    0.29632   0.29776   0.30195   0.30996   0.31360
     Eigenvalues ---    0.32014   0.32170   0.32282   0.32302   0.32398
     Eigenvalues ---    0.32449   0.32497   0.32514   0.32517   0.32523
     Eigenvalues ---    0.32541   0.32558   0.32573   0.32727   0.33402
     Eigenvalues ---    0.34923   0.35392   0.35691   0.35693   0.35697
     Eigenvalues ---    0.35705   0.35710   0.35831   0.35884   0.36087
     Eigenvalues ---    0.36179   0.36223   0.36639   0.39363   0.40736
     Eigenvalues ---    0.40958   0.41090   0.41114   0.43898   0.44219
     Eigenvalues ---    0.44259   0.45533   0.45723   0.45939   0.46223
     Eigenvalues ---    0.46489   0.46509   0.47168   0.47693   0.47782
     Eigenvalues ---    0.48037   0.48369   0.48477   0.54830   0.55657
     Eigenvalues ---    0.60410
 RFO step:  Lambda=-1.11687261D-02 EMin= 2.82141593D-03
 Quartic linear search produced a step of  0.16182.
 Iteration  1 RMS(Cart)=  0.17391976 RMS(Int)=  0.00394698
 Iteration  2 RMS(Cart)=  0.02486210 RMS(Int)=  0.00081373
 Iteration  3 RMS(Cart)=  0.00021584 RMS(Int)=  0.00080995
 Iteration  4 RMS(Cart)=  0.00000105 RMS(Int)=  0.00080995
 Iteration  5 RMS(Cart)=  0.00000001 RMS(Int)=  0.00080995
 ITry= 1 IFail=0 DXMaxC= 5.30D-01 DCOld= 1.00D+10 DXMaxT= 2.40D+00 DXLimC= 3.00D+00 Rises=F
 Variable       Old X    -DE/DX   Delta X   Delta X   Delta X     New X
                                 (Linear)    (Quad)   (Total)
    R1        3.24213   0.00616  -0.00265   0.01730   0.01455   3.25667
    R2        3.22452   0.00276  -0.00154   0.00878   0.00735   3.23187
    R3        3.24569   0.00472  -0.00291   0.01391   0.01028   3.25597
    R4        3.21832   0.00384  -0.00030   0.01379   0.01343   3.23175
    R5        2.55226   0.00441  -0.00186   0.01008   0.00822   2.56048
    R6        2.52486   0.00287  -0.00348   0.00384   0.00036   2.52522
    R7        2.50289   0.00534  -0.00264   0.01048   0.00784   2.51073
    R8        2.54185   0.00226  -0.00300   0.00398   0.00098   2.54283
    R9        2.54311   0.00271  -0.00232   0.00504   0.00272   2.54583
   R10        2.54158   0.00205  -0.00285   0.00315   0.00030   2.54188
   R11        2.62043   0.00165  -0.00101   0.00333   0.00233   2.62275
   R12        2.63701   0.00186  -0.00170   0.00363   0.00192   2.63893
   R13        2.06623  -0.00013   0.00053  -0.00070  -0.00017   2.06606
   R14        2.62203   0.00152  -0.00104   0.00268   0.00164   2.62367
   R15        2.06446  -0.00012   0.00043  -0.00056  -0.00014   2.06433
   R16        2.62578   0.00114  -0.00051   0.00227   0.00176   2.62753
   R17        2.06420  -0.00012   0.00048  -0.00055  -0.00007   2.06413
   R18        2.61783   0.00168  -0.00125   0.00318   0.00193   2.61977
   R19        2.06441  -0.00007   0.00035  -0.00049  -0.00014   2.06428
   R20        2.63867   0.00188  -0.00206   0.00354   0.00147   2.64015
   R21        2.06190   0.00002   0.00051  -0.00038   0.00013   2.06203
   R22        2.78490   0.00071  -0.00140   0.00147   0.00007   2.78498
   R23        2.62081   0.00148  -0.00091   0.00301   0.00210   2.62291
   R24        2.63672   0.00201  -0.00163   0.00397   0.00234   2.63906
   R25        2.06624  -0.00017   0.00049  -0.00083  -0.00034   2.06590
   R26        2.62211   0.00141  -0.00103   0.00245   0.00142   2.62352
   R27        2.06442  -0.00011   0.00043  -0.00055  -0.00011   2.06431
   R28        2.62587   0.00107  -0.00054   0.00208   0.00153   2.62740
   R29        2.06423  -0.00013   0.00048  -0.00058  -0.00009   2.06414
   R30        2.61819   0.00153  -0.00115   0.00295   0.00180   2.61999
   R31        2.06443  -0.00008   0.00036  -0.00055  -0.00019   2.06424
   R32        2.63857   0.00211  -0.00201   0.00410   0.00209   2.64067
   R33        2.06204  -0.00009   0.00049  -0.00068  -0.00019   2.06185
   R34        2.78374   0.00156  -0.00132   0.00403   0.00271   2.78645
   R35        2.88363   0.00002   0.00007  -0.00001   0.00006   2.88369
   R36        2.07738   0.00031  -0.00050   0.00096   0.00046   2.07784
   R37        2.07623   0.00010  -0.00061   0.00020  -0.00041   2.07582
   R38        2.07644   0.00013  -0.00044   0.00052   0.00007   2.07651
   R39        2.82948   0.00168  -0.00375   0.00174  -0.00201   2.82746
   R40        2.07846   0.00018  -0.00049   0.00048  -0.00001   2.07845
   R41        2.07292  -0.00074   0.00123  -0.00168  -0.00045   2.07248
   R42        2.88433  -0.00027  -0.00011  -0.00091  -0.00101   2.88331
   R43        2.07635   0.00043  -0.00049   0.00136   0.00088   2.07722
   R44        2.07662   0.00003  -0.00049   0.00005  -0.00044   2.07618
   R45        2.07661   0.00009  -0.00046   0.00038  -0.00009   2.07652
   R46        2.83628  -0.00028  -0.00190  -0.00286  -0.00476   2.83152
   R47        2.07814   0.00031  -0.00037   0.00080   0.00043   2.07857
   R48        2.07008   0.00119   0.00030   0.00317   0.00347   2.07355
   R49        2.57990   0.00057  -0.00059  -0.00113  -0.00186   2.57804
   R50        2.69435   0.00358  -0.00098   0.00997   0.00899   2.70335
   R51        2.05845   0.00018   0.00075   0.00043   0.00118   2.05963
   R52        2.56014   0.02143  -0.01449   0.04631   0.03197   2.59211
   R53        2.76492   0.00034  -0.00007  -0.00379  -0.00385   2.76107
   R54        2.84518   0.00158  -0.00257   0.00292   0.00025   2.84543
   R55        2.51418   0.01798  -0.01195   0.04761   0.03581   2.54999
   R56        2.88295   0.00392  -0.00280   0.00870   0.00554   2.88848
   R57        2.88732   0.00601  -0.00061   0.01643   0.01591   2.90323
   R58        2.85830   0.00083  -0.00184  -0.00248  -0.00410   2.85420
   R59        2.75653   0.00542  -0.00687   0.01195   0.00508   2.76161
   R60        2.57976   0.00087   0.00039   0.00074   0.00097   2.58072
   R61        2.70607   0.00206  -0.00143   0.00428   0.00344   2.70950
   R62        2.05304   0.00079  -0.00041   0.00113   0.00072   2.05376
   R63        2.57117   0.01305  -0.01055   0.02828   0.01826   2.58944
    A1        1.63675  -0.00028   0.00037  -0.00285  -0.00232   1.63443
    A2        1.63189   0.00018  -0.00026  -0.00006  -0.00182   1.63007
    A3        2.11158  -0.00018   0.00014  -0.00048  -0.00034   2.11124
    A4        2.07813   0.00001   0.00009   0.00003   0.00012   2.07826
    A5        2.09347   0.00016  -0.00023   0.00045   0.00022   2.09369
    A6        2.09904  -0.00002  -0.00018  -0.00028  -0.00047   2.09858
    A7        2.08645   0.00003   0.00009   0.00025   0.00033   2.08679
    A8        2.09769  -0.00001   0.00010   0.00004   0.00013   2.09782
    A9        2.08250   0.00023  -0.00029   0.00066   0.00037   2.08287
   A10        2.10033  -0.00008   0.00005  -0.00028  -0.00023   2.10010
   A11        2.10035  -0.00015   0.00024  -0.00038  -0.00014   2.10021
   A12        2.10066   0.00007   0.00006   0.00036   0.00042   2.10108
   A13        2.09656  -0.00006   0.00004  -0.00015  -0.00011   2.09645
   A14        2.08597  -0.00001  -0.00010  -0.00021  -0.00032   2.08566
   A15        2.10990  -0.00020  -0.00003  -0.00095  -0.00098   2.10891
   A16        2.08034  -0.00006   0.00014  -0.00041  -0.00027   2.08006
   A17        2.09295   0.00026  -0.00010   0.00136   0.00126   2.09421
   A18        2.06269   0.00009   0.00031   0.00069   0.00100   2.06369
   A19        2.11749  -0.00014  -0.00057  -0.00150  -0.00207   2.11542
   A20        2.10301   0.00005   0.00026   0.00081   0.00107   2.10408
   A21        2.11089   0.00005   0.00011   0.00041   0.00052   2.11140
   A22        2.07838  -0.00013   0.00009  -0.00056  -0.00047   2.07792
   A23        2.09391   0.00008  -0.00020   0.00015  -0.00005   2.09386
   A24        2.09892   0.00002  -0.00015  -0.00019  -0.00034   2.09858
   A25        2.08650   0.00003   0.00010   0.00034   0.00045   2.08695
   A26        2.09776  -0.00005   0.00005  -0.00016  -0.00010   2.09766
   A27        2.08291   0.00016  -0.00028   0.00030   0.00002   2.08294
   A28        2.10017  -0.00005   0.00005  -0.00012  -0.00008   2.10009
   A29        2.10010  -0.00011   0.00023  -0.00018   0.00005   2.10015
   A30        2.10062   0.00011   0.00005   0.00046   0.00051   2.10113
   A31        2.09653  -0.00010   0.00001  -0.00033  -0.00033   2.09621
   A32        2.08604  -0.00002  -0.00006  -0.00012  -0.00019   2.08585
   A33        2.10909  -0.00001  -0.00002  -0.00015  -0.00017   2.10892
   A34        2.08186  -0.00029   0.00021  -0.00152  -0.00132   2.08055
   A35        2.09223   0.00030  -0.00019   0.00168   0.00149   2.09372
   A36        2.06393  -0.00032   0.00029  -0.00082  -0.00053   2.06340
   A37        2.11770  -0.00021  -0.00045  -0.00184  -0.00229   2.11541
   A38        2.10155   0.00054   0.00016   0.00267   0.00282   2.10437
   A39        1.92552   0.00001   0.00019   0.00038   0.00056   1.92609
   A40        1.93610   0.00001   0.00057   0.00008   0.00065   1.93675
   A41        1.93728   0.00021  -0.00009   0.00182   0.00173   1.93901
   A42        1.88712  -0.00002   0.00005  -0.00045  -0.00040   1.88672
   A43        1.88384  -0.00010  -0.00075  -0.00106  -0.00181   1.88204
   A44        1.89231  -0.00012   0.00000  -0.00088  -0.00088   1.89143
   A45        1.93483   0.00107   0.00108   0.00573   0.00681   1.94164
   A46        1.93496  -0.00072   0.00080  -0.00210  -0.00130   1.93365
   A47        1.91173   0.00052   0.00064   0.00557   0.00623   1.91797
   A48        1.90819   0.00019  -0.00093   0.00105   0.00010   1.90830
   A49        1.92530  -0.00123  -0.00201  -0.01089  -0.01291   1.91238
   A50        1.84699   0.00009   0.00036   0.00020   0.00054   1.84753
   A51        1.92411  -0.00031  -0.00058  -0.00299  -0.00358   1.92054
   A52        1.93471   0.00032   0.00128   0.00339   0.00467   1.93937
   A53        1.94114  -0.00020   0.00002  -0.00067  -0.00066   1.94048
   A54        1.89059   0.00000  -0.00018  -0.00022  -0.00040   1.89019
   A55        1.88270   0.00014  -0.00053  -0.00061  -0.00115   1.88155
   A56        1.88892   0.00005  -0.00004   0.00109   0.00104   1.88995
   A57        1.93533   0.00147   0.00127   0.00746   0.00873   1.94407
   A58        1.93572  -0.00057   0.00098  -0.00018   0.00081   1.93653
   A59        1.90980   0.00041   0.00004   0.00405   0.00411   1.91392
   A60        1.91542  -0.00018  -0.00185  -0.00138  -0.00326   1.91217
   A61        1.91754  -0.00147   0.00009  -0.01075  -0.01068   1.90687
   A62        1.84807   0.00025  -0.00062   0.00027  -0.00039   1.84768
   A63        2.13000  -0.00221   0.00098  -0.00571  -0.00466   2.12534
   A64        1.90638   0.00479  -0.00280   0.01289   0.00995   1.91632
   A65        2.24670  -0.00258   0.00181  -0.00716  -0.00528   2.24142
   A66        1.98474  -0.00089  -0.00057  -0.00311  -0.00378   1.98096
   A67        2.15484   0.00089   0.00088   0.00563   0.00647   2.16130
   A68        2.14314   0.00001  -0.00024  -0.00199  -0.00228   2.14086
   A69        1.96730  -0.00173   0.00253  -0.00311  -0.00036   1.96694
   A70        2.13524  -0.00093   0.00212  -0.00769  -0.00573   2.12951
   A71        2.17959   0.00266  -0.00459   0.01014   0.00540   2.18498
   A72        2.07117   0.00140   0.00532   0.00931   0.01371   2.08489
   A73        1.92923  -0.00188   0.00052  -0.00323  -0.00320   1.92603
   A74        2.25782   0.00080  -0.00194   0.00403   0.00103   2.25885
   A75        2.07160   0.00282   0.00106   0.00463   0.00546   2.07707
   A76        2.28930  -0.00084  -0.00230  -0.00177  -0.00429   2.28501
   A77        1.92147  -0.00193   0.00142  -0.00125  -0.00037   1.92110
   A78        1.87740  -0.00010   0.00010  -0.00652  -0.00637   1.87103
   A79        1.90755   0.00139   0.00078   0.00959   0.01045   1.91800
   A80        1.91885  -0.00179  -0.00410  -0.01561  -0.01972   1.89913
   A81        2.01806  -0.00181  -0.00202  -0.01458  -0.01656   2.00149
   A82        1.95105   0.00184   0.00332   0.01524   0.01889   1.96995
   A83        1.78931   0.00041   0.00168   0.01189   0.01318   1.80248
   A84        1.90457   0.00055  -0.00001  -0.00042  -0.00043   1.90414
   A85        2.00390  -0.00168  -0.00121  -0.01343  -0.01454   1.98936
   A86        1.99596  -0.00120  -0.00028  -0.00601  -0.00609   1.98987
   A87        1.88322  -0.00056   0.00195   0.00352   0.00542   1.88864
   A88        1.88962   0.00025   0.00016   0.01005   0.01009   1.89971
   A89        1.77894   0.00278  -0.00044   0.00824   0.00748   1.78642
   A90        1.88228  -0.00125   0.00058  -0.01390  -0.01332   1.86896
   A91        1.92556  -0.00001   0.00092   0.00235   0.00358   1.92914
   A92        1.93444   0.00128   0.00178   0.00958   0.01134   1.94578
   A93        1.91799   0.00235  -0.00268   0.01401   0.01105   1.92904
   A94        1.99495  -0.00139  -0.00024  -0.01073  -0.01091   1.98404
   A95        1.80813  -0.00085  -0.00038   0.00007  -0.00043   1.80770
   A96        1.91962  -0.00021   0.00245   0.00076   0.00235   1.92197
   A97        2.30303  -0.00965  -0.00251  -0.04352  -0.04751   2.25552
   A98        2.04035   0.01001   0.00947   0.03869   0.04737   2.08772
   A99        2.12548  -0.00105   0.00030  -0.00350  -0.00284   2.12264
   A100       1.91180   0.00286  -0.00095   0.01030   0.00832   1.92012
   A101       2.24590  -0.00181   0.00067  -0.00683  -0.00583   2.24007
   A102       1.98434  -0.00101  -0.00156  -0.00458  -0.00610   1.97825
   A103       2.15135   0.00103  -0.00069   0.00581   0.00469   2.15604
   A104       2.14655   0.00004   0.00220   0.00055   0.00234   2.14889
   A105       2.11995   0.00911   0.00956   0.04167   0.04633   2.16628
   A106       2.20396  -0.00967  -0.00641  -0.04015  -0.05075   2.15321
   A107       1.95547   0.00072   0.00249   0.00770   0.00701   1.96248
   A108       2.06697   0.00459   0.00415   0.02635   0.02871   2.09567
   A109       1.93908  -0.00263   0.00011  -0.00493  -0.00681   1.93228
   A110       2.24914  -0.00145   0.00039  -0.00029  -0.00245   2.24669
    D1       -3.10280  -0.00030   0.00117  -0.02216  -0.02112  -3.12392
    D2        0.02390  -0.00031   0.00096  -0.02117  -0.02037   0.00353
    D3       -2.94122  -0.00132  -0.01609  -0.02017  -0.03677  -2.97798
    D4       -0.01566   0.00013  -0.00291   0.02322   0.02018   0.00452
    D5       -3.09972  -0.00045   0.00219  -0.04613  -0.04406   3.13941
    D6        0.04055  -0.00094  -0.00047  -0.06899  -0.06905  -0.02850
    D7       -2.97110  -0.00008  -0.01913   0.02831   0.00614  -2.96497
    D8       -0.05923   0.00169  -0.00390   0.11292   0.10761   0.04838
    D9        0.00137  -0.00001  -0.00002  -0.00048  -0.00050   0.00087
   D10       -3.14094   0.00000   0.00002  -0.00015  -0.00013  -3.14107
   D11       -3.14073  -0.00003  -0.00011  -0.00089  -0.00099   3.14146
   D12        0.00014  -0.00002  -0.00007  -0.00056  -0.00062  -0.00048
   D13       -0.00070   0.00000   0.00005  -0.00001   0.00004  -0.00067
   D14       -3.13934  -0.00005  -0.00011  -0.00192  -0.00203  -3.14137
   D15        3.14141   0.00001   0.00014   0.00039   0.00053  -3.14124
   D16        0.00277  -0.00004  -0.00002  -0.00152  -0.00154   0.00124
   D17       -0.00055   0.00001  -0.00002   0.00033   0.00031  -0.00024
   D18        3.14100   0.00000   0.00002   0.00006   0.00008   3.14107
   D19       -3.14142   0.00000  -0.00006  -0.00001  -0.00007  -3.14148
   D20        0.00013  -0.00001  -0.00002  -0.00028  -0.00030  -0.00017
   D21       -0.00093   0.00001   0.00003   0.00033   0.00035  -0.00057
   D22        3.14139  -0.00002   0.00001  -0.00053  -0.00052   3.14087
   D23        3.14071   0.00002  -0.00001   0.00059   0.00058   3.14130
   D24       -0.00016  -0.00001  -0.00003  -0.00026  -0.00029  -0.00045
   D25        0.00161  -0.00002   0.00001  -0.00084  -0.00083   0.00077
   D26       -3.14081  -0.00003   0.00004  -0.00089  -0.00086   3.14152
   D27       -3.14070   0.00000   0.00002   0.00001   0.00004  -3.14067
   D28        0.00007   0.00000   0.00005  -0.00004   0.00001   0.00008
   D29       -0.00078   0.00002  -0.00004   0.00067   0.00063  -0.00015
   D30        3.13788   0.00007   0.00011   0.00256   0.00268   3.14056
   D31       -3.14155   0.00002  -0.00007   0.00073   0.00066  -3.14089
   D32       -0.00289   0.00007   0.00008   0.00262   0.00271  -0.00018
   D33       -0.00381   0.00013   0.00029   0.00610   0.00637   0.00257
   D34       -3.12737   0.00007   0.00060   0.00471   0.00533  -3.12204
   D35        3.14081   0.00009   0.00013   0.00414   0.00425  -3.13812
   D36        0.01724   0.00003   0.00043   0.00276   0.00321   0.02045
   D37        0.00149  -0.00004  -0.00015  -0.00134  -0.00149   0.00000
   D38        3.14159   0.00000   0.00001   0.00018   0.00019  -3.14141
   D39       -3.13849  -0.00008  -0.00026  -0.00269  -0.00295  -3.14144
   D40        0.00161  -0.00003  -0.00010  -0.00117  -0.00127   0.00034
   D41        0.00133  -0.00002   0.00020  -0.00071  -0.00051   0.00082
   D42        3.14039   0.00002  -0.00007   0.00071   0.00064   3.14103
   D43        3.14129   0.00002   0.00031   0.00065   0.00097  -3.14092
   D44       -0.00283   0.00006   0.00005   0.00207   0.00211  -0.00072
   D45       -0.00171   0.00004   0.00000   0.00135   0.00135  -0.00035
   D46        3.14059   0.00002   0.00008   0.00068   0.00076   3.14136
   D47        3.14139  -0.00001  -0.00017  -0.00017  -0.00034   3.14105
   D48        0.00051  -0.00002  -0.00008  -0.00085  -0.00093  -0.00042
   D49       -0.00092   0.00002   0.00010   0.00069   0.00078  -0.00014
   D50       -3.14039  -0.00004   0.00000  -0.00140  -0.00140   3.14139
   D51        3.13996   0.00004   0.00001   0.00136   0.00137   3.14134
   D52        0.00049  -0.00002  -0.00008  -0.00073  -0.00081  -0.00032
   D53        0.00381  -0.00008  -0.00004  -0.00278  -0.00282   0.00099
   D54       -3.13685  -0.00008   0.00004  -0.00276  -0.00272  -3.13957
   D55       -3.13989  -0.00002   0.00005  -0.00071  -0.00066  -3.14054
   D56        0.00263  -0.00002   0.00013  -0.00068  -0.00055   0.00208
   D57       -0.00397   0.00008  -0.00011   0.00276   0.00265  -0.00132
   D58        3.14013   0.00004   0.00016   0.00136   0.00152  -3.14153
   D59        3.13669   0.00008  -0.00019   0.00274   0.00255   3.13924
   D60       -0.00240   0.00004   0.00008   0.00134   0.00142  -0.00098
   D61       -0.00016  -0.00034  -0.00139  -0.01702  -0.01798  -0.01814
   D62       -3.14015   0.00024   0.00182   0.01056   0.01196  -3.12819
   D63        3.13885  -0.00031  -0.00166  -0.01558  -0.01682   3.12204
   D64       -0.00114   0.00028   0.00154   0.01201   0.01312   0.01198
   D65        1.05189  -0.00026  -0.00069   0.00001  -0.00068   1.05121
   D66       -3.10857   0.00022  -0.00059   0.00381   0.00322  -3.10535
   D67       -1.07672   0.00022   0.00069   0.00618   0.00687  -1.06985
   D68       -3.14056  -0.00027  -0.00015  -0.00025  -0.00040  -3.14096
   D69       -1.01783   0.00021  -0.00004   0.00355   0.00351  -1.01433
   D70        1.01401   0.00021   0.00124   0.00592   0.00716   1.02117
   D71       -1.03551  -0.00028   0.00018  -0.00009   0.00009  -1.03542
   D72        1.08722   0.00020   0.00028   0.00372   0.00400   1.09121
   D73        3.11906   0.00020   0.00156   0.00609   0.00765   3.12671
   D74        1.56068   0.00141   0.01237   0.07431   0.08685   1.64753
   D75       -1.31827   0.00000  -0.00455   0.02237   0.01767  -1.30059
   D76       -0.57768   0.00148   0.01128   0.07246   0.08391  -0.49378
   D77        2.82656   0.00006  -0.00565   0.02052   0.01473   2.84129
   D78       -2.60185   0.00196   0.01255   0.07782   0.09050  -2.51135
   D79        0.80239   0.00055  -0.00437   0.02588   0.02132   0.82371
   D80        1.04188  -0.00037   0.00027  -0.00264  -0.00236   1.03952
   D81       -3.10851   0.00002  -0.00053   0.00064   0.00012  -3.10838
   D82       -1.07606   0.00024  -0.00069   0.00330   0.00261  -1.07345
   D83        3.13514  -0.00037   0.00049  -0.00268  -0.00219   3.13294
   D84       -1.01525   0.00002  -0.00031   0.00060   0.00029  -1.01496
   D85        1.01719   0.00025  -0.00047   0.00326   0.00278   1.01997
   D86       -1.04565  -0.00022   0.00131   0.00052   0.00183  -1.04381
   D87        1.08715   0.00017   0.00051   0.00380   0.00432   1.09147
   D88        3.11960   0.00040   0.00035   0.00646   0.00680   3.12640
   D89        1.44393   0.00166   0.00989   0.08618   0.09697   1.54090
   D90       -1.42132  -0.00053  -0.00858  -0.01595  -0.02542  -1.44674
   D91       -0.70066   0.00152   0.00905   0.08233   0.09229  -0.60836
   D92        2.71728  -0.00067  -0.00943  -0.01980  -0.03010   2.68718
   D93       -2.72587   0.00217   0.01082   0.08899   0.10068  -2.62520
   D94        0.69206  -0.00002  -0.00765  -0.01314  -0.02171   0.67035
   D95       -0.02617   0.00052   0.00122   0.01439   0.01564  -0.01053
   D96       -3.13543  -0.00008  -0.00068  -0.00370  -0.00445  -3.13988
   D97        3.09924   0.00053   0.00097   0.01550   0.01648   3.11571
   D98       -0.01002  -0.00007  -0.00093  -0.00259  -0.00362  -0.01363
   D99        0.01534  -0.00054  -0.00338   0.00250  -0.00094   0.01440
   D100       3.10981  -0.00034  -0.00227  -0.01201  -0.01432   3.09549
   D101       3.12484   0.00007  -0.00146   0.02062   0.01907  -3.13928
   D102      -0.06387   0.00027  -0.00035   0.00611   0.00569  -0.05818
   D103       0.00332   0.00021   0.00399  -0.01855  -0.01451  -0.01119
   D104       2.89917   0.00190   0.02068   0.03148   0.05170   2.95087
   D105      -3.08974   0.00013   0.00259  -0.00303  -0.00027  -3.09001
   D106      -0.19389   0.00182   0.01928   0.04701   0.06594  -0.12795
   D107      -0.59134  -0.00114  -0.01696  -0.05046  -0.06729  -0.65863
   D108       2.59811  -0.00246  -0.02130  -0.09831  -0.11967   2.47844
   D109       2.49726  -0.00106  -0.01545  -0.06722  -0.08261   2.41466
   D110      -0.59647  -0.00238  -0.01979  -0.11507  -0.13498  -0.73146
   D111       1.60778  -0.00141  -0.00454  -0.08689  -0.09165   1.51613
   D112      -0.51292  -0.00108  -0.00385  -0.07552  -0.07971  -0.59262
   D113      -2.64019  -0.00265  -0.00804  -0.09466  -0.10301  -2.74320
   D114      -1.57217  -0.00035  -0.00121  -0.04860  -0.04966  -1.62182
   D115       2.59032  -0.00003  -0.00053  -0.03722  -0.03772   2.55261
   D116       0.46305  -0.00159  -0.00472  -0.05636  -0.06102   0.40204
   D117       2.96747   0.00275   0.00594   0.10197   0.10798   3.07545
   D118      -0.40099   0.00517   0.04288   0.08582   0.12768  -0.27332
   D119      -0.12942   0.00142   0.00188   0.05715   0.05907  -0.07035
   D120       2.78529   0.00384   0.03882   0.04100   0.07877   2.86406
   D121      -0.72697   0.00101   0.00807   0.04846   0.05647  -0.67050
   D122      -2.85477   0.00183   0.00742   0.05535   0.06270  -2.79207
   D123       1.44077   0.00052   0.00671   0.03914   0.04592   1.48669
   D124       1.35684   0.00088   0.00766   0.03972   0.04729   1.40413
   D125      -0.77097   0.00171   0.00702   0.04661   0.05352  -0.71745
   D126      -2.75862   0.00039   0.00630   0.03041   0.03674  -2.72187
   D127      -2.75406  -0.00004   0.00803   0.03800   0.04633  -2.70774
   D128       1.40132   0.00078   0.00739   0.04489   0.05256   1.45388
   D129      -0.58633  -0.00053   0.00668   0.02869   0.03578  -0.55055
   D130       0.62086  -0.00120  -0.01017  -0.02735  -0.03756   0.58329
   D131      -1.45242  -0.00112  -0.00980  -0.02039  -0.03024  -1.48266
   D132       2.69213  -0.00019  -0.00787  -0.01499  -0.02279   2.66934
   D133       2.74810  -0.00111  -0.01025  -0.02450  -0.03479   2.71331
   D134       0.67482  -0.00102  -0.00988  -0.01753  -0.02746   0.64736
   D135      -1.46382  -0.00010  -0.00795  -0.01213  -0.02001  -1.48383
   D136      -1.55219  -0.00038  -0.00821  -0.01307  -0.02136  -1.57355
   D137       2.65772  -0.00029  -0.00783  -0.00610  -0.01403   2.64369
   D138       0.51908   0.00063  -0.00591  -0.00071  -0.00658   0.51250
   D139       1.80774  -0.00049   0.00389  -0.02615  -0.02174   1.78600
   D140      -1.14515   0.00014  -0.02371  -0.00156  -0.02612  -1.17127
   D141      -2.34410  -0.00217   0.00585  -0.04495  -0.03858  -2.38269
   D142       0.98619  -0.00154  -0.02176  -0.02037  -0.04296   0.94323
   D143      -0.25739  -0.00060   0.00218  -0.03354  -0.03122  -0.28861
   D144       3.07290   0.00003  -0.02542  -0.00896  -0.03560   3.03730
   D145       2.46871  -0.00063  -0.02919  -0.04356  -0.07293   2.39578
   D146      -0.57154  -0.00276  -0.06514  -0.16673  -0.23139  -0.80294
   D147      -0.91221   0.00067   0.00818  -0.06536  -0.05765  -0.96986
   D148       2.33073  -0.00147  -0.02777  -0.18852  -0.21612   2.11461
   D149      -0.01280   0.00030   0.00454   0.01080   0.01481   0.00201
   D150       3.08333   0.00148   0.00359   0.05357   0.05534   3.13867
   D151       3.12735  -0.00023   0.00164  -0.01408  -0.01233   3.11502
   D152      -0.05971   0.00095   0.00069   0.02868   0.02820  -0.03151
   D153      -3.08494  -0.00033  -0.03702  -0.03051  -0.07348   3.12476
   D154      -0.03145   0.00087  -0.00761   0.07359   0.06623   0.03478
   D155       0.10198  -0.00154  -0.03599  -0.07330  -0.11389  -0.01192
   D156      -3.12772  -0.00033  -0.00658   0.03080   0.02582  -3.10190
   D157       3.10945   0.00079   0.04135  -0.00826   0.02827   3.13772
   D158      -0.29225   0.00377   0.05947   0.09188   0.14602  -0.14622
   D159       0.06110  -0.00167   0.00700  -0.12360  -0.11612  -0.05503
   D160       2.94258   0.00131   0.02512  -0.02345   0.00163   2.94421
         Item               Value     Threshold  Converged?
 Maximum Force            0.021430     0.000450     NO 
 RMS     Force            0.002420     0.000300     NO 
 Maximum Displacement     0.530029     0.001800     NO 
 RMS     Displacement     0.169764     0.001200     NO 
 Predicted change in Energy=-7.981366D-03
 Lowest energy point so far.  Saving SCF results.
 GradGradGradGradGradGradGradGradGradGradGradGradGradGradGradGradGradGrad

 Leave Link  103 at Thu Dec  6 23:09:04 2018, MaxMem=   536870912 cpu:         1.7
 (Enter /pbs_home/pkowalski/g09d01/g09/l202.exe)
 Stoichiometry    C29H22F6S2
 Framework group  C1[X(C29H22F6S2)]
 Deg. of freedom   171
 Full point group                 C1      NOp   1
 RotChk:  IX=0 Diff= 3.59D-02
 Largest Abelian subgroup         C1      NOp   1
 Largest concise Abelian subgroup C1      NOp   1
                         Standard orientation:                         
 ---------------------------------------------------------------------
 Center     Atomic      Atomic             Coordinates (Angstroms)
 Number     Number       Type             X           Y           Z
 ---------------------------------------------------------------------
      1         16           0       -2.530849   -1.999360   -1.429526
      2         16           0        2.609200   -1.810780    1.530309
      3          9           0       -1.735371    2.878174    1.151586
      4          9           0       -2.276775    2.845352   -0.945629
      5          9           0       -0.208909    4.777224    0.141802
      6          9           0        0.107203    3.641299   -1.690023
      7          9           0        1.263829    3.081812    1.543582
      8          9           0        2.243995    3.048165   -0.386976
      9          6           0       -5.440739   -2.689231   -0.552626
     10          6           0       -6.729179   -3.090253   -0.228012
     11          6           0       -7.510046   -2.315562    0.619166
     12          6           0       -6.988073   -1.135928    1.138116
     13          6           0       -5.700656   -0.736594    0.814121
     14          6           0       -4.904899   -1.507077   -0.037367
     15          6           0        5.489670   -2.572925    0.627344
     16          6           0        6.763096   -3.009439    0.289201
     17          6           0        7.511564   -2.318461   -0.654064
     18          6           0        6.972536   -1.186756   -1.255562
     19          6           0        5.700233   -0.751627   -0.917743
     20          6           0        4.937067   -1.437551    0.030812
     21          6           0       -0.145505   -0.204661   -3.431479
     22          6           0       -0.027581   -1.086940   -2.192004
     23          6           0        0.423687    0.078001    3.583922
     24          6           0        0.160489   -0.772156    2.344577
     25          6           0       -3.537552   -1.076103   -0.378761
     26          6           0       -2.864652    0.029623    0.052194
     27          6           0       -1.531159    0.120647   -0.457690
     28          6           0       -1.211618   -0.919639   -1.292688
     29          6           0       -0.664405    1.258778   -0.160719
     30          6           0       -1.266075    2.637588   -0.096517
     31          6           0       -0.071545    3.554364   -0.359177
     32          6           0        1.093811    2.757680    0.247060
     33          6           0        0.660359    1.319533    0.088637
     34          6           0        3.584503   -0.969738    0.385710
[truncated: 2,052,449 more chars]
