# Supplementary material for: Wide-range IR spectra of diarylethene derivatives and their simulation using the density functional theory
Source: Sci Rep. 2022 Oct 7;12:16834. doi: 10.1038/s41598-022-20264-x (PMC9546887; doi:10.1038/s41598-022-20264-x)
Supplement: Supplementary file 1 — Supplementary Information 1. [file 41598_2022_20264_MOESM1_ESM.zip › IR_files/3_3cz/closed/closed_wb97xd.log]

 Entering Gaussian System, Link 0=g09
 Input=closed_wb97xd.gjf
 Output=closed_wb97xd.log
 AtFile(1): /pbs_home/ewapastorczak/DAE/0068/Def2SVP.gbs
            H     0
            S   3   1.00
                 13.0107010              0.19682158E-01
                  1.9622572              0.13796524
                  0.44453796             0.47831935
            S   1   1.00
                  0.12194962             1.0000000
            P   1   1.00
                  0.8000000              1.0000000
            ****
            C     0
            S   5   1.00
               1238.4016938              0.54568832082E-02
                186.29004992             0.40638409211E-01
                 42.251176346            0.18025593888
                 11.676557932            0.46315121755
                  3.5930506482           0.44087173314
            S   1   1.00
                  0.40245147363          1.0000000
            S   1   1.00
                  0.13090182668          1.0000000
            P   3   1.00
                  9.4680970621           0.38387871728E-01
                  2.0103545142           0.21117025112
                  0.54771004707          0.51328172114
            P   1   1.00
                  0.15268613795          1.0000000
            D   1   1.00
                  0.8000000              1.0000000
            ****
            F     0
            S   5   1.00
               2894.8325990             -0.53408255515E-02
                435.41939120            -0.39904258866E-01
                 98.843328866           -0.17912768038
                 27.485198001           -0.46758090825
                  8.5405498171          -0.44653131020
            S   1   1.00
                  1.0654578038           1.0000000
            S   1   1.00
                  0.33247346748          1.0000000
            P   3   1.00
                 22.696633924           -0.45212874436E-01
                  4.9872339257          -0.23754317067
                  1.3491613954          -0.51287353587
            P   1   1.00
                  0.34829881977          1.0000000
            D   1   1.00
                  1.4000000              1.0000000
            ****
            S     0
            S   5   1.00
               9184.9303010             -0.22294387756E-02
               1381.5105503             -0.16683029937E-01
                313.87147580            -0.75262436116E-01
                 88.053870623           -0.19376827038
                 27.039914905           -0.17718020803
            S   3   1.00
                 45.648731303           -0.10736062573
                  4.9664522326           0.65066293018
                  2.0116242047           0.59712155354
            S   1   1.00
                  0.35661077013          1.0000000
            S   1   1.00
                  0.13507221477          1.0000000
            P   5   1.00
                261.98233439            -0.92729929822E-02
                 61.306894736           -0.66547669241E-01
                 19.103729887           -0.24828595903
                  6.6567720378          -0.48703847402
                  2.3959635161          -0.39337850312
            P   1   1.00
                  0.61776161679          1.0000000
            P   1   1.00
                  0.16993376871          1.0000000
            D   1   1.00
                  0.5500000              1.0000000
            ****
 Initial command:
 /pbs_home/pkowalski/g09d01/g09/l1.exe "/pbs_home/daria/obliczenia/3_czastka/closed/WB97XD/Gau-545.inp" -scrdir="/pbs_home/daria/obliczenia/3_czastka/closed/WB97XD/"
 Entering Link 1 = /pbs_home/pkowalski/g09d01/g09/l1.exe PID=       546.
  
 Copyright (c) 1988,1990,1992,1993,1995,1998,2003,2009,2013,
            Gaussian, Inc.  All Rights Reserved.
  
 This is part of the Gaussian(R) 09 program.  It is based on
 the Gaussian(R) 03 system (copyright 2003, Gaussian, Inc.),
 the Gaussian(R) 98 system (copyright 1998, Gaussian, Inc.),
 the Gaussian(R) 94 system (copyright 1995, Gaussian, Inc.),
 the Gaussian 92(TM) system (copyright 1992, Gaussian, Inc.),
 the Gaussian 90(TM) system (copyright 1990, Gaussian, Inc.),
 the Gaussian 88(TM) system (copyright 1988, Gaussian, Inc.),
 the Gaussian 86(TM) system (copyright 1986, Carnegie Mellon
 University), and the Gaussian 82(TM) system (copyright 1983,
 Carnegie Mellon University). Gaussian is a federally registered
 trademark of Gaussian, Inc.
  
 This software contains proprietary and confidential information,
 including trade secrets, belonging to Gaussian, Inc.
  
 This software is provided under written license and may be
 used, copied, transmitted, or stored only in accord with that
 written license.
  
 The following legend is applicable only to US Government
 contracts under FAR:
  
                    RESTRICTED RIGHTS LEGEND
  
 Use, reproduction and disclosure by the US Government is
 subject to restrictions as set forth in subparagraphs (a)
 and (c) of the Commercial Computer Software - Restricted
 Rights clause in FAR 52.227-19.
  
 Gaussian, Inc.
 340 Quinnipiac St., Bldg. 40, Wallingford CT 06492
  
  
 ---------------------------------------------------------------
 Warning -- This program may not be used in any manner that
 competes with the business of Gaussian, Inc. or will provide
 assistance to any competitor of Gaussian, Inc.  The licensee
 of this program is prohibited from giving any competitor of
 Gaussian, Inc. access to this program.  By using this program,
 the user acknowledges that Gaussian, Inc. is engaged in the
 business of creating and licensing software in the field of
 computational chemistry and represents and warrants to the
 licensee that it is not a competitor of Gaussian, Inc. and that
 it will not use this program in any manner prohibited above.
 ---------------------------------------------------------------
  

 Cite this work as:
 Gaussian 09, Revision D.01,
 M. J. Frisch, G. W. Trucks, H. B. Schlegel, G. E. Scuseria, 
 M. A. Robb, J. R. Cheeseman, G. Scalmani, V. Barone, B. Mennucci, 
 G. A. Petersson, H. Nakatsuji, M. Caricato, X. Li, H. P. Hratchian, 
 A. F. Izmaylov, J. Bloino, G. Zheng, J. L. Sonnenberg, M. Hada, 
 M. Ehara, K. Toyota, R. Fukuda, J. Hasegawa, M. Ishida, T. Nakajima, 
 Y. Honda, O. Kitao, H. Nakai, T. Vreven, J. A. Montgomery, Jr., 
 J. E. Peralta, F. Ogliaro, M. Bearpark, J. J. Heyd, E. Brothers, 
 K. N. Kudin, V. N. Staroverov, T. Keith, R. Kobayashi, J. Normand, 
 K. Raghavachari, A. Rendell, J. C. Burant, S. S. Iyengar, J. Tomasi, 
 M. Cossi, N. Rega, J. M. Millam, M. Klene, J. E. Knox, J. B. Cross, 
 V. Bakken, C. Adamo, J. Jaramillo, R. Gomperts, R. E. Stratmann, 
 O. Yazyev, A. J. Austin, R. Cammi, C. Pomelli, J. W. Ochterski, 
 R. L. Martin, K. Morokuma, V. G. Zakrzewski, G. A. Voth, 
 P. Salvador, J. J. Dannenberg, S. Dapprich, A. D. Daniels, 
 O. Farkas, J. B. Foresman, J. V. Ortiz, J. Cioslowski, 
 and D. J. Fox, Gaussian, Inc., Wallingford CT, 2013.
 
 ******************************************
 Gaussian 09:  ES64L-G09RevD.01 24-Apr-2013
                 6-Dec-2018 
 ******************************************
 %chk=dae0068freq_closed_wb97xd.chk
 %NProcShared=8
 Will use up to    8 processors via shared memory.
 %Mem=4GB
 ----------------------------
 #P opt freq=Raman wB97XD/Gen
 ----------------------------
 1/14=-1,18=20,19=15,26=3,38=1/1,3;
 2/9=110,12=2,17=6,18=5,40=1/2;
 3/5=7,11=2,16=1,25=1,30=1,71=1,74=-58/1,2,3;
 4//1;
 5/5=2,38=5/2;
 6/7=2,8=2,9=2,10=2,28=1/1;
 7//1,2,3,16;
 1/14=-1,18=20,19=15,26=3/3(2);
 2/9=110/2;
 99//99;
 2/9=110/2;
 3/5=7,6=1,11=2,16=1,25=1,30=1,71=1,74=-58,82=7/1,2,3;
 4/5=5,16=3,69=1/1;
 5/5=2,38=5/2;
 7//1,2,3,16;
 1/14=-1,18=20,19=15,26=3/3(-5);
 2/9=110/2;
 6/7=2,8=2,9=2,10=2,19=2,28=1/1;
 99/9=1/99;
 Leave Link    1 at Thu Dec  6 15:19:15 2018, MaxMem=   536870912 cpu:         1.0
 (Enter /pbs_home/pkowalski/g09d01/g09/l101.exe)
 -------------------
 Title Card Required
 -------------------
 Symbolic Z-matrix:
 Charge =  0 Multiplicity = 1
 S                     2.4859    10.0696   0.7969 
 S                     2.3292    6.5674    0.0996 
 F                     5.421     9.4637    5.3918 
 F                     7.1259    9.0948    4.1051 
 F                     5.1661    6.943     5.9793 
 F                     7.3149    7.0462    5.676 
 F                     5.5354    5.0058    4.283 
 F                     7.1455    6.0558    3.2629 
 C                     3.6926    8.761     1.2656 
 C                     4.327     9.2719    2.5646 
 C                     4.0143    10.6225   2.8491 
 H                     4.4427    11.1122   3.5415 
 C                     3.0557    11.1613   2.0562 
 C                     5.0191    8.3635    3.303 
 C                     5.908     8.5939    4.4733 
 C                     6.1267    7.1889    5.0728 
 C                     5.9346    6.2334    3.8704 
 C                     4.9714    6.9468    3.0003 
 C                     3.0213    7.4066    1.5795 
 C                     4.089     6.441     2.1054 
 C                     3.9542    5.1312    1.5689 
 H                     4.4364    4.3855    1.9086 
 C                     3.083     5.0332    0.5334 
 C                     4.7744    8.6467    0.1605 
 H                     5.3993    7.9197    0.4062 
 H                     4.3322    8.387    -0.6859 
 C                     5.5794    9.9159   -0.0831 
 H                     4.9717    10.6475  -0.3218 
 H                     6.2138    9.7651   -0.8151 
 H                     6.07      10.1529   0.7307 
 C                     1.9033    7.5406    2.6505 
 H                     2.2849    7.9881    3.4478 
 H                     1.1943    8.1285    2.2911 
 C                     1.2687    6.2349    3.0896 
 H                     0.8994    5.7736    2.3082 
 H                     0.5499    6.4198    3.7301 
 H                     1.9482    5.668     3.5124 
 C                     2.429     12.4734   2.2212 
 C                     3.0235    13.4526   3.0174 
 H                     3.8725    13.2894   3.4096 
 C                     2.3859    14.6581   3.2393 
 H                     2.7981    15.3163   3.7868 
 C                     1.154     14.9143   2.6704 
 H                     0.7132    15.7388   2.8358 
 C                     0.566     13.9586   1.8571 
 H                    -0.2754    14.1357   1.4548 
 C                     1.1949    12.7551   1.6291 
 H                     0.7866    12.1101   1.0644 
 C                     2.734     3.8184   -0.2108 
 C                     3.6027    2.7269   -0.2075 
 H                     4.4223    2.7774    0.2691 
 C                     3.2749    1.5672   -0.8958 
 H                     3.8699    0.8264   -0.885 
 C                     2.0844    1.4838   -1.5981 
 H                     1.8662    0.6922   -2.0761 
 C                     1.2195    2.5542   -1.5997 
 H                     0.3984    2.4953   -2.0734 
 C                     1.5348    3.7179   -0.9164 
 H                     0.9317    4.4514   -0.9286 
 
 NAtoms=     59 NQM=       59 NQMF=       0 NMMI=      0 NMMIF=      0
                NMic=       0 NMicF=      0.
                    Isotopes and Nuclear Properties:
 (Nuclear quadrupole moments (NQMom) in fm**2, nuclear magnetic moments (NMagM)
  in nuclear magnetons)

  Atom         1           2           3           4           5           6           7           8           9          10
 IAtWgt=          32          32          19          19          19          19          19          19          12          12
 AtmWgt=  31.9720718  31.9720718  18.9984033  18.9984033  18.9984033  18.9984033  18.9984033  18.9984033  12.0000000  12.0000000
 NucSpn=           0           0           1           1           1           1           1           1           0           0
 AtZEff=   0.0000000   0.0000000   0.0000000   0.0000000   0.0000000   0.0000000   0.0000000   0.0000000   0.0000000   0.0000000
 NQMom=    0.0000000   0.0000000   0.0000000   0.0000000   0.0000000   0.0000000   0.0000000   0.0000000   0.0000000   0.0000000
 NMagM=    0.0000000   0.0000000   2.6288670   2.6288670   2.6288670   2.6288670   2.6288670   2.6288670   0.0000000   0.0000000
 AtZNuc=  16.0000000  16.0000000   9.0000000   9.0000000   9.0000000   9.0000000   9.0000000   9.0000000   6.0000000   6.0000000

  Atom        11          12          13          14          15          16          17          18          19          20
 IAtWgt=          12           1          12          12          12          12          12          12          12          12
 AtmWgt=  12.0000000   1.0078250  12.0000000  12.0000000  12.0000000  12.0000000  12.0000000  12.0000000  12.0000000  12.0000000
 NucSpn=           0           1           0           0           0           0           0           0           0           0
 AtZEff=   0.0000000   0.0000000   0.0000000   0.0000000   0.0000000   0.0000000   0.0000000   0.0000000   0.0000000   0.0000000
 NQMom=    0.0000000   0.0000000   0.0000000   0.0000000   0.0000000   0.0000000   0.0000000   0.0000000   0.0000000   0.0000000
 NMagM=    0.0000000   2.7928460   0.0000000   0.0000000   0.0000000   0.0000000   0.0000000   0.0000000   0.0000000   0.0000000
 AtZNuc=   6.0000000   1.0000000   6.0000000   6.0000000   6.0000000   6.0000000   6.0000000   6.0000000   6.0000000   6.0000000

  Atom        21          22          23          24          25          26          27          28          29          30
 IAtWgt=          12           1          12          12           1           1          12           1           1           1
 AtmWgt=  12.0000000   1.0078250  12.0000000  12.0000000   1.0078250   1.0078250  12.0000000   1.0078250   1.0078250   1.0078250
 NucSpn=           0           1           0           0           1           1           0           1           1           1
 AtZEff=   0.0000000   0.0000000   0.0000000   0.0000000   0.0000000   0.0000000   0.0000000   0.0000000   0.0000000   0.0000000
 NQMom=    0.0000000   0.0000000   0.0000000   0.0000000   0.0000000   0.0000000   0.0000000   0.0000000   0.0000000   0.0000000
 NMagM=    0.0000000   2.7928460   0.0000000   0.0000000   2.7928460   2.7928460   0.0000000   2.7928460   2.7928460   2.7928460
 AtZNuc=   6.0000000   1.0000000   6.0000000   6.0000000   1.0000000   1.0000000   6.0000000   1.0000000   1.0000000   1.0000000

  Atom        31          32          33          34          35          36          37          38          39          40
 IAtWgt=          12           1           1          12           1           1           1          12          12           1
 AtmWgt=  12.0000000   1.0078250   1.0078250  12.0000000   1.0078250   1.0078250   1.0078250  12.0000000  12.0000000   1.0078250
 NucSpn=           0           1           1           0           1           1           1           0           0           1
 AtZEff=   0.0000000   0.0000000   0.0000000   0.0000000   0.0000000   0.0000000   0.0000000   0.0000000   0.0000000   0.0000000
 NQMom=    0.0000000   0.0000000   0.0000000   0.0000000   0.0000000   0.0000000   0.0000000   0.0000000   0.0000000   0.0000000
 NMagM=    0.0000000   2.7928460   2.7928460   0.0000000   2.7928460   2.7928460   2.7928460   0.0000000   0.0000000   2.7928460
 AtZNuc=   6.0000000   1.0000000   1.0000000   6.0000000   1.0000000   1.0000000   1.0000000   6.0000000   6.0000000   1.0000000

  Atom        41          42          43          44          45          46          47          48          49          50
 IAtWgt=          12           1          12           1          12           1          12           1          12          12
 AtmWgt=  12.0000000   1.0078250  12.0000000   1.0078250  12.0000000   1.0078250  12.0000000   1.0078250  12.0000000  12.0000000
 NucSpn=           0           1           0           1           0           1           0           1           0           0
 AtZEff=   0.0000000   0.0000000   0.0000000   0.0000000   0.0000000   0.0000000   0.0000000   0.0000000   0.0000000   0.0000000
 NQMom=    0.0000000   0.0000000   0.0000000   0.0000000   0.0000000   0.0000000   0.0000000   0.0000000   0.0000000   0.0000000
 NMagM=    0.0000000   2.7928460   0.0000000   2.7928460   0.0000000   2.7928460   0.0000000   2.7928460   0.0000000   0.0000000
 AtZNuc=   6.0000000   1.0000000   6.0000000   1.0000000   6.0000000   1.0000000   6.0000000   1.0000000   6.0000000   6.0000000

  Atom        51          52          53          54          55          56          57          58          59
 IAtWgt=           1          12           1          12           1          12           1          12           1
 AtmWgt=   1.0078250  12.0000000   1.0078250  12.0000000   1.0078250  12.0000000   1.0078250  12.0000000   1.0078250
 NucSpn=           1           0           1           0           1           0           1           0           1
 AtZEff=   0.0000000   0.0000000   0.0000000   0.0000000   0.0000000   0.0000000   0.0000000   0.0000000   0.0000000
 NQMom=    0.0000000   0.0000000   0.0000000   0.0000000   0.0000000   0.0000000   0.0000000   0.0000000   0.0000000
 NMagM=    2.7928460   0.0000000   2.7928460   0.0000000   2.7928460   0.0000000   2.7928460   0.0000000   2.7928460
 AtZNuc=   1.0000000   6.0000000   1.0000000   6.0000000   1.0000000   6.0000000   1.0000000   6.0000000   1.0000000
 Leave Link  101 at Thu Dec  6 15:19:16 2018, MaxMem=   536870912 cpu:         3.4
 (Enter /pbs_home/pkowalski/g09d01/g09/l103.exe)

 GradGradGradGradGradGradGradGradGradGradGradGradGradGradGradGradGradGrad
 Berny optimization.
 Initialization pass.
                           ----------------------------
                           !    Initial Parameters    !
                           ! (Angstroms and Degrees)  !
 --------------------------                            --------------------------
 ! Name  Definition              Value          Derivative Info.                !
 --------------------------------------------------------------------------------
 ! R1    R(1,9)                  1.8407         estimate D2E/DX2                !
 ! R2    R(1,13)                 1.7613         estimate D2E/DX2                !
 ! R3    R(2,19)                 1.8367         estimate D2E/DX2                !
 ! R4    R(2,23)                 1.7636         estimate D2E/DX2                !
 ! R5    R(3,15)                 1.3555         estimate D2E/DX2                !
 ! R6    R(4,15)                 1.3674         estimate D2E/DX2                !
 ! R7    R(5,16)                 1.3435         estimate D2E/DX2                !
 ! R8    R(6,16)                 1.3402         estimate D2E/DX2                !
 ! R9    R(7,17)                 1.3552         estimate D2E/DX2                !
 ! R10   R(8,17)                 1.3663         estimate D2E/DX2                !
 ! R11   R(9,10)                 1.5333         estimate D2E/DX2                !
 ! R12   R(9,19)                 1.5439         estimate D2E/DX2                !
 ! R13   R(9,24)                 1.5507         estimate D2E/DX2                !
 ! R14   R(10,11)                1.4152         estimate D2E/DX2                !
 ! R15   R(10,14)                1.3599         estimate D2E/DX2                !
 ! R16   R(11,12)                0.9501         estimate D2E/DX2                !
 ! R17   R(11,13)                1.3557         estimate D2E/DX2                !
 ! R18   R(13,38)                1.4634         estimate D2E/DX2                !
 ! R19   R(14,15)                1.4876         estimate D2E/DX2                !
 ! R20   R(14,18)                1.4495         estimate D2E/DX2                !
 ! R21   R(15,16)                1.5431         estimate D2E/DX2                !
 ! R22   R(16,17)                1.5478         estimate D2E/DX2                !
 ! R23   R(17,18)                1.4811         estimate D2E/DX2                !
 ! R24   R(18,20)                1.3547         estimate D2E/DX2                !
 ! R25   R(19,20)                1.5326         estimate D2E/DX2                !
 ! R26   R(19,31)                1.554          estimate D2E/DX2                !
 ! R27   R(20,21)                1.4218         estimate D2E/DX2                !
 ! R28   R(21,22)                0.9508         estimate D2E/DX2                !
 ! R29   R(21,23)                1.3568         estimate D2E/DX2                !
 ! R30   R(23,49)                1.4668         estimate D2E/DX2                !
 ! R31   R(24,25)                0.9896         estimate D2E/DX2                !
 ! R32   R(24,26)                0.9896         estimate D2E/DX2                !
 ! R33   R(24,27)                1.5226         estimate D2E/DX2                !
 ! R34   R(27,28)                0.9806         estimate D2E/DX2                !
 ! R35   R(27,29)                0.9803         estimate D2E/DX2                !
 ! R36   R(27,30)                0.9794         estimate D2E/DX2                !
 ! R37   R(31,32)                0.9907         estimate D2E/DX2                !
 ! R38   R(31,33)                0.9887         estimate D2E/DX2                !
 ! R39   R(31,34)                1.5167         estimate D2E/DX2                !
 ! R40   R(34,35)                0.9797         estimate D2E/DX2                !
 ! R41   R(34,36)                0.9804         estimate D2E/DX2                !
 ! R42   R(34,37)                0.9807         estimate D2E/DX2                !
 ! R43   R(38,39)                1.3951         estimate D2E/DX2                !
 ! R44   R(38,47)                1.3975         estimate D2E/DX2                !
 ! R45   R(39,40)                0.9493         estimate D2E/DX2                !
 ! R46   R(39,41)                1.3817         estimate D2E/DX2                !
 ! R47   R(41,42)                0.9502         estimate D2E/DX2                !
 ! R48   R(41,43)                1.3809         estimate D2E/DX2                !
 ! R49   R(43,44)                0.9495         estimate D2E/DX2                !
 ! R50   R(43,45)                1.3858         estimate D2E/DX2                !
 ! R51   R(45,46)                0.9493         estimate D2E/DX2                !
 ! R52   R(45,47)                1.3769         estimate D2E/DX2                !
 ! R53   R(47,48)                0.9495         estimate D2E/DX2                !
 ! R54   R(49,50)                1.395          estimate D2E/DX2                !
 ! R55   R(49,58)                1.395          estimate D2E/DX2                !
 ! R56   R(50,51)                0.9494         estimate D2E/DX2                !
 ! R57   R(50,52)                1.3878         estimate D2E/DX2                !
 ! R58   R(52,53)                0.9502         estimate D2E/DX2                !
 ! R59   R(52,54)                1.3847         estimate D2E/DX2                !
 ! R60   R(54,55)                0.9501         estimate D2E/DX2                !
 ! R61   R(54,56)                1.3762         estimate D2E/DX2                !
 ! R62   R(56,57)                0.9498         estimate D2E/DX2                !
 ! R63   R(56,58)                1.3858         estimate D2E/DX2                !
 ! R64   R(58,59)                0.9497         estimate D2E/DX2                !
 ! A1    A(9,1,13)              92.6657         estimate D2E/DX2                !
 ! A2    A(19,2,23)             92.1907         estimate D2E/DX2                !
 ! A3    A(1,9,10)             104.4824         estimate D2E/DX2                !
 ! A4    A(1,9,19)             112.9789         estimate D2E/DX2                !
 ! A5    A(1,9,24)             109.1642         estimate D2E/DX2                !
 ! A6    A(10,9,19)            107.4558         estimate D2E/DX2                !
 ! A7    A(10,9,24)            109.8576         estimate D2E/DX2                !
 ! A8    A(19,9,24)            112.5551         estimate D2E/DX2                !
 ! A9    A(9,10,11)            113.3839         estimate D2E/DX2                !
 ! A10   A(9,10,14)            116.6157         estimate D2E/DX2                !
 ! A11   A(11,10,14)           129.8492         estimate D2E/DX2                !
 ! A12   A(10,11,12)           122.598          estimate D2E/DX2                !
 ! A13   A(10,11,13)           114.7051         estimate D2E/DX2                !
 ! A14   A(12,11,13)           122.6968         estimate D2E/DX2                !
 ! A15   A(1,13,11)            113.6139         estimate D2E/DX2                !
 ! A16   A(1,13,38)            119.8544         estimate D2E/DX2                !
 ! A17   A(11,13,38)           126.3848         estimate D2E/DX2                !
 ! A18   A(10,14,15)           128.8892         estimate D2E/DX2                !
 ! A19   A(10,14,18)           121.5159         estimate D2E/DX2                !
 ! A20   A(15,14,18)           109.5935         estimate D2E/DX2                !
 ! A21   A(3,15,4)             105.5097         estimate D2E/DX2                !
 ! A22   A(3,15,14)            114.6953         estimate D2E/DX2                !
 ! A23   A(3,15,16)            111.8337         estimate D2E/DX2                !
 ! A24   A(4,15,14)            112.1556         estimate D2E/DX2                !
 ! A25   A(4,15,16)            108.1743         estimate D2E/DX2                !
 ! A26   A(14,15,16)           104.4365         estimate D2E/DX2                !
 ! A27   A(5,16,6)             108.1041         estimate D2E/DX2                !
 ! A28   A(5,16,15)            109.1138         estimate D2E/DX2                !
 ! A29   A(5,16,17)            108.8104         estimate D2E/DX2                !
 ! A30   A(6,16,15)            113.4197         estimate D2E/DX2                !
 ! A31   A(6,16,17)            113.2013         estimate D2E/DX2                !
 ! A32   A(15,16,17)           104.0448         estimate D2E/DX2                !
 ! A33   A(7,17,8)             106.1814         estimate D2E/DX2                !
 ! A34   A(7,17,16)            111.0539         estimate D2E/DX2                !
 ! A35   A(7,17,18)            115.0618         estimate D2E/DX2                !
 ! A36   A(8,17,16)            108.4002         estimate D2E/DX2                !
 ! A37   A(8,17,18)            112.194          estimate D2E/DX2                !
 ! A38   A(16,17,18)           103.8708         estimate D2E/DX2                !
 ! A39   A(14,18,17)           109.0678         estimate D2E/DX2                !
 ! A40   A(14,18,20)           121.6214         estimate D2E/DX2                !
 ! A41   A(17,18,20)           129.1832         estimate D2E/DX2                !
 ! A42   A(2,19,9)             113.6319         estimate D2E/DX2                !
 ! A43   A(2,19,20)            104.5442         estimate D2E/DX2                !
 ! A44   A(2,19,31)            108.8817         estimate D2E/DX2                !
 ! A45   A(9,19,20)            108.6363         estimate D2E/DX2                !
 ! A46   A(9,19,31)            112.1664         estimate D2E/DX2                !
 ! A47   A(20,19,31)           108.6044         estimate D2E/DX2                !
 ! A48   A(18,20,19)           116.436          estimate D2E/DX2                !
 ! A49   A(18,20,21)           130.9158         estimate D2E/DX2                !
 ! A50   A(19,20,21)           112.6355         estimate D2E/DX2                !
 ! A51   A(20,21,22)           122.6572         estimate D2E/DX2                !
 ! A52   A(20,21,23)           114.5444         estimate D2E/DX2                !
 ! A53   A(22,21,23)           122.7984         estimate D2E/DX2                !
 ! A54   A(2,23,21)            113.5377         estimate D2E/DX2                !
 ! A55   A(2,23,49)            119.6037         estimate D2E/DX2                !
 ! A56   A(21,23,49)           126.8583         estimate D2E/DX2                !
 ! A57   A(9,24,25)            108.5255         estimate D2E/DX2                !
 ! A58   A(9,24,26)            108.4894         estimate D2E/DX2                !
 ! A59   A(9,24,27)            114.9243         estimate D2E/DX2                !
 ! A60   A(25,24,26)           107.5602         estimate D2E/DX2                !
 ! A61   A(25,24,27)           108.5561         estimate D2E/DX2                !
 ! A62   A(26,24,27)           108.5516         estimate D2E/DX2                !
 ! A63   A(24,27,28)           109.4644         estimate D2E/DX2                !
 ! A64   A(24,27,29)           109.4743         estimate D2E/DX2                !
 ! A65   A(24,27,30)           109.4894         estimate D2E/DX2                !
 ! A66   A(28,27,29)           109.5153         estimate D2E/DX2                !
 ! A67   A(28,27,30)           109.4013         estimate D2E/DX2                !
 ! A68   A(29,27,30)           109.4825         estimate D2E/DX2                !
 ! A69   A(19,31,32)           108.4498         estimate D2E/DX2                !
 ! A70   A(19,31,33)           108.4613         estimate D2E/DX2                !
 ! A71   A(19,31,34)           115.2337         estimate D2E/DX2                !
 ! A72   A(32,31,33)           107.4676         estimate D2E/DX2                !
 ! A73   A(32,31,34)           108.4828         estimate D2E/DX2                !
 ! A74   A(33,31,34)           108.4878         estimate D2E/DX2                !
 ! A75   A(31,34,35)           109.4006         estimate D2E/DX2                !
 ! A76   A(31,34,36)           109.4849         estimate D2E/DX2                !
 ! A77   A(31,34,37)           109.4227         estimate D2E/DX2                !
 ! A78   A(35,34,36)           109.4828         estimate D2E/DX2                !
 ! A79   A(35,34,37)           109.4418         estimate D2E/DX2                !
 ! A80   A(36,34,37)           109.5944         estimate D2E/DX2                !
 ! A81   A(13,38,39)           120.7427         estimate D2E/DX2                !
 ! A82   A(13,38,47)           120.74           estimate D2E/DX2                !
 ! A83   A(39,38,47)           118.4669         estimate D2E/DX2                !
 ! A84   A(38,39,40)           119.7504         estimate D2E/DX2                !
 ! A85   A(38,39,41)           120.4918         estimate D2E/DX2                !
 ! A86   A(40,39,41)           119.7578         estimate D2E/DX2                !
 ! A87   A(39,41,42)           119.7834         estimate D2E/DX2                !
 ! A88   A(39,41,43)           120.4903         estimate D2E/DX2                !
 ! A89   A(42,41,43)           119.7263         estimate D2E/DX2                !
 ! A90   A(41,43,44)           120.2332         estimate D2E/DX2                !
 ! A91   A(41,43,45)           119.4946         estimate D2E/DX2                !
 ! A92   A(44,43,45)           120.2722         estimate D2E/DX2                !
 ! A93   A(43,45,46)           119.7434         estimate D2E/DX2                !
 ! A94   A(43,45,47)           120.4074         estimate D2E/DX2                !
 ! A95   A(46,45,47)           119.8492         estimate D2E/DX2                !
 ! A96   A(38,47,45)           120.6224         estimate D2E/DX2                !
 ! A97   A(38,47,48)           119.655          estimate D2E/DX2                !
 ! A98   A(45,47,48)           119.7226         estimate D2E/DX2                !
 ! A99   A(23,49,50)           119.9114         estimate D2E/DX2                !
 ! A100  A(23,49,58)           121.3888         estimate D2E/DX2                !
 ! A101  A(50,49,58)           118.6948         estimate D2E/DX2                !
 ! A102  A(49,50,51)           119.8105         estimate D2E/DX2                !
 ! A103  A(49,50,52)           120.3684         estimate D2E/DX2                !
 ! A104  A(51,50,52)           119.8211         estimate D2E/DX2                !
 ! A105  A(50,52,53)           119.8621         estimate D2E/DX2                !
 ! A106  A(50,52,54)           120.3264         estimate D2E/DX2                !
 ! A107  A(53,52,54)           119.8116         estimate D2E/DX2                !
 ! A108  A(52,54,55)           120.1841         estimate D2E/DX2                !
 ! A109  A(52,54,56)           119.6089         estimate D2E/DX2                !
 ! A110  A(55,54,56)           120.207          estimate D2E/DX2                !
 ! A111  A(54,56,57)           119.7151         estimate D2E/DX2                !
 ! A112  A(54,56,58)           120.6359         estimate D2E/DX2                !
 ! A113  A(57,56,58)           119.649          estimate D2E/DX2                !
 ! A114  A(49,58,56)           120.3626         estimate D2E/DX2                !
 ! A115  A(49,58,59)           119.7865         estimate D2E/DX2                !
 ! A116  A(56,58,59)           119.8509         estimate D2E/DX2                !
 ! D1    D(13,1,9,10)            8.0089         estimate D2E/DX2                !
 ! D2    D(13,1,9,19)          124.4989         estimate D2E/DX2                !
 ! D3    D(13,1,9,24)         -109.4544         estimate D2E/DX2                !
 ! D4    D(9,1,13,11)           -3.4262         estimate D2E/DX2                !
 ! D5    D(9,1,13,38)         -179.2979         estimate D2E/DX2                !
 ! D6    D(23,2,19,9)          131.9529         estimate D2E/DX2                !
 ! D7    D(23,2,19,20)          13.6665         estimate D2E/DX2                !
 ! D8    D(23,2,19,31)        -102.2507         estimate D2E/DX2                !
 ! D9    D(19,2,23,21)          -8.866          estimate D2E/DX2                !
 ! D10   D(19,2,23,49)         170.9552         estimate D2E/DX2                !
 ! D11   D(1,9,10,11)          -11.3319         estimate D2E/DX2                !
 ! D12   D(1,9,10,14)          164.6438         estimate D2E/DX2                !
 ! D13   D(19,9,10,11)        -131.5894         estimate D2E/DX2                !
 ! D14   D(19,9,10,14)          44.3863         estimate D2E/DX2                !
 ! D15   D(24,9,10,11)         105.6539         estimate D2E/DX2                !
 ! D16   D(24,9,10,14)         -78.3705         estimate D2E/DX2                !
 ! D17   D(1,9,19,2)            70.3331         estimate D2E/DX2                !
 ! D18   D(1,9,19,20)         -173.7642         estimate D2E/DX2                !
 ! D19   D(1,9,19,31)          -53.7012         estimate D2E/DX2                !
 ! D20   D(10,9,19,2)         -174.9528         estimate D2E/DX2                !
 ! D21   D(10,9,19,20)         -59.0501         estimate D2E/DX2                !
 ! D22   D(10,9,19,31)          61.0129         estimate D2E/DX2                !
 ! D23   D(24,9,19,2)          -53.8766         estimate D2E/DX2                !
 ! D24   D(24,9,19,20)          62.026          estimate D2E/DX2                !
 ! D25   D(24,9,19,31)        -177.911          estimate D2E/DX2                !
 ! D26   D(1,9,24,25)         -178.0296         estimate D2E/DX2                !
 ! D27   D(1,9,24,26)          -61.442          estimate D2E/DX2                !
 ! D28   D(1,9,24,27)           60.2477         estimate D2E/DX2                !
 ! D29   D(10,9,24,25)          67.9533         estimate D2E/DX2                !
 ! D30   D(10,9,24,26)        -175.4591         estimate D2E/DX2                !
 ! D31   D(10,9,24,27)         -53.7694         estimate D2E/DX2                !
 ! D32   D(19,9,24,25)         -51.7396         estimate D2E/DX2                !
 ! D33   D(19,9,24,26)          64.848          estimate D2E/DX2                !
 ! D34   D(19,9,24,27)        -173.4623         estimate D2E/DX2                !
 ! D35   D(9,10,11,12)        -170.1492         estimate D2E/DX2                !
 ! D36   D(9,10,11,13)           9.8662         estimate D2E/DX2                !
 ! D37   D(14,10,11,12)         14.5385         estimate D2E/DX2                !
 ! D38   D(14,10,11,13)       -165.446          estimate D2E/DX2                !
 ! D39   D(9,10,14,15)         169.4495         estimate D2E/DX2                !
 ! D40   D(9,10,14,18)         -10.0716         estimate D2E/DX2                !
 ! D41   D(11,10,14,15)        -15.3635         estimate D2E/DX2                !
 ! D42   D(11,10,14,18)        165.1154         estimate D2E/DX2                !
 ! D43   D(10,11,13,1)          -3.1033         estimate D2E/DX2                !
 ! D44   D(10,11,13,38)        172.4486         estimate D2E/DX2                !
 ! D45   D(12,11,13,1)         176.9121         estimate D2E/DX2                !
 ! D46   D(12,11,13,38)         -7.5359         estimate D2E/DX2                !
 ! D47   D(1,13,38,39)        -167.0635         estimate D2E/DX2                !
 ! D48   D(1,13,38,47)          15.5597         estimate D2E/DX2                !
 ! D49   D(11,13,38,39)         17.6363         estimate D2E/DX2                !
 ! D50   D(11,13,38,47)       -159.7405         estimate D2E/DX2                !
 ! D51   D(10,14,15,3)          44.3315         estimate D2E/DX2                !
 ! D52   D(10,14,15,4)         -76.0018         estimate D2E/DX2                !
 ! D53   D(10,14,15,16)        167.0888         estimate D2E/DX2                !
 ! D54   D(18,14,15,3)        -136.1018         estimate D2E/DX2                !
 ! D55   D(18,14,15,4)         103.5649         estimate D2E/DX2                !
 ! D56   D(18,14,15,16)        -13.3445         estimate D2E/DX2                !
 ! D57   D(10,14,18,17)        173.7208         estimate D2E/DX2                !
 ! D58   D(10,14,18,20)        -10.0303         estimate D2E/DX2                !
 ! D59   D(15,14,18,17)         -5.8836         estimate D2E/DX2                !
 ! D60   D(15,14,18,20)        170.3653         estimate D2E/DX2                !
 ! D61   D(3,15,16,5)           35.0049         estimate D2E/DX2                !
 ! D62   D(3,15,16,6)          -85.5597         estimate D2E/DX2                !
 ! D63   D(3,15,16,17)         151.0104         estimate D2E/DX2                !
 ! D64   D(4,15,16,5)          150.7724         estimate D2E/DX2                !
 ! D65   D(4,15,16,6)           30.2078         estimate D2E/DX2                !
 ! D66   D(4,15,16,17)         -93.2221         estimate D2E/DX2                !
 ! D67   D(14,15,16,5)         -89.5988         estimate D2E/DX2                !
 ! D68   D(14,15,16,6)         149.8366         estimate D2E/DX2                !
 ! D69   D(14,15,16,17)         26.4067         estimate D2E/DX2                !
 ! D70   D(5,16,17,7)          -37.837          estimate D2E/DX2                !
 ! D71   D(5,16,17,8)         -154.117          estimate D2E/DX2                !
 ! D72   D(5,16,17,18)          86.3978         estimate D2E/DX2                !
 ! D73   D(6,16,17,7)           82.3727         estimate D2E/DX2                !
 ! D74   D(6,16,17,8)          -33.9073         estimate D2E/DX2                !
 ! D75   D(6,16,17,18)        -153.3925         estimate D2E/DX2                !
 ! D76   D(15,16,17,7)        -154.0552         estimate D2E/DX2                !
 ! D77   D(15,16,17,8)          89.6648         estimate D2E/DX2                !
 ! D78   D(15,16,17,18)        -29.8205         estimate D2E/DX2                !
 ! D79   D(7,17,18,14)         144.0514         estimate D2E/DX2                !
 ! D80   D(7,17,18,20)         -31.8272         estimate D2E/DX2                !
 ! D81   D(8,17,18,14)         -94.4125         estimate D2E/DX2                !
 ! D82   D(8,17,18,20)          89.7089         estimate D2E/DX2                !
 ! D83   D(16,17,18,14)         22.4526         estimate D2E/DX2                !
 ! D84   D(16,17,18,20)       -153.4259         estimate D2E/DX2                !
 ! D85   D(14,18,20,19)         -8.2363         estimate D2E/DX2                !
 ! D86   D(14,18,20,21)        173.1739         estimate D2E/DX2                !
 ! D87   D(17,18,20,19)        167.1883         estimate D2E/DX2                !
 ! D88   D(17,18,20,21)        -11.4015         estimate D2E/DX2                !
 ! D89   D(2,19,20,18)         164.8183         estimate D2E/DX2                !
 ! D90   D(2,19,20,21)         -16.3362         estimate D2E/DX2                !
 ! D91   D(9,19,20,18)          43.181          estimate D2E/DX2                !
 ! D92   D(9,19,20,21)        -137.9735         estimate D2E/DX2                !
 ! D93   D(31,19,20,18)        -79.0716         estimate D2E/DX2                !
 ! D94   D(31,19,20,21)         99.7738         estimate D2E/DX2                !
 ! D95   D(2,19,31,32)         179.612          estimate D2E/DX2                !
 ! D96   D(2,19,31,33)         -63.9661         estimate D2E/DX2                !
 ! D97   D(2,19,31,34)          57.8306         estimate D2E/DX2                !
 ! D98   D(9,19,31,32)         -53.7463         estimate D2E/DX2                !
 ! D99   D(9,19,31,33)          62.6755         estimate D2E/DX2                !
 ! D100  D(9,19,31,34)        -175.5277         estimate D2E/DX2                !
 ! D101  D(20,19,31,32)         66.3352         estimate D2E/DX2                !
 ! D102  D(20,19,31,33)       -177.243          estimate D2E/DX2                !
 ! D103  D(20,19,31,34)        -55.4462         estimate D2E/DX2                !
 ! D104  D(18,20,21,22)          9.7921         estimate D2E/DX2                !
 ! D105  D(18,20,21,23)       -170.1646         estimate D2E/DX2                !
 ! D106  D(19,20,21,22)       -168.8398         estimate D2E/DX2                !
 ! D107  D(19,20,21,23)         11.2035         estimate D2E/DX2                !
 ! D108  D(20,21,23,2)           0.1911         estimate D2E/DX2                !
 ! D109  D(20,21,23,49)       -179.6146         estimate D2E/DX2                !
 ! D110  D(22,21,23,2)        -179.7656         estimate D2E/DX2                !
 ! D111  D(22,21,23,49)          0.4287         estimate D2E/DX2                !
 ! D112  D(2,23,49,50)         158.4757         estimate D2E/DX2                !
 ! D113  D(2,23,49,58)         -22.348          estimate D2E/DX2                !
 ! D114  D(21,23,49,50)        -21.7292         estimate D2E/DX2                !
 ! D115  D(21,23,49,58)        157.4471         estimate D2E/DX2                !
 ! D116  D(9,24,27,28)         -57.906          estimate D2E/DX2                !
 ! D117  D(9,24,27,29)        -177.9577         estimate D2E/DX2                !
 ! D118  D(9,24,27,30)          62.0154         estimate D2E/DX2                !
 ! D119  D(25,24,27,28)       -179.6121         estimate D2E/DX2                !
 ! D120  D(25,24,27,29)         60.3362         estimate D2E/DX2                !
 ! D121  D(25,24,27,30)        -59.6907         estimate D2E/DX2                !
 ! D122  D(26,24,27,28)         63.7499         estimate D2E/DX2                !
 ! D123  D(26,24,27,29)        -56.3018         estimate D2E/DX2                !
 ! D124  D(26,24,27,30)       -176.3287         estimate D2E/DX2                !
 ! D125  D(19,31,34,35)        -57.3179         estimate D2E/DX2                !
 ! D126  D(19,31,34,36)       -177.2973         estimate D2E/DX2                !
 ! D127  D(19,31,34,37)         62.5732         estimate D2E/DX2                !
 ! D128  D(32,31,34,35)       -179.0815         estimate D2E/DX2                !
 ! D129  D(32,31,34,36)         60.9391         estimate D2E/DX2                !
 ! D130  D(32,31,34,37)        -59.1904         estimate D2E/DX2                !
 ! D131  D(33,31,34,35)         64.4646         estimate D2E/DX2                !
 ! D132  D(33,31,34,36)        -55.5148         estimate D2E/DX2                !
 ! D133  D(33,31,34,37)       -175.6443         estimate D2E/DX2                !
 ! D134  D(13,38,39,40)          4.1921         estimate D2E/DX2                !
 ! D135  D(13,38,39,41)       -175.8117         estimate D2E/DX2                !
 ! D136  D(47,38,39,40)       -178.3725         estimate D2E/DX2                !
 ! D137  D(47,38,39,41)          1.6237         estimate D2E/DX2                !
 ! D138  D(13,38,47,45)        175.7289         estimate D2E/DX2                !
 ! D139  D(13,38,47,48)         -4.264          estimate D2E/DX2                !
 ! D140  D(39,38,47,45)         -1.7065         estimate D2E/DX2                !
 ! D141  D(39,38,47,48)        178.3006         estimate D2E/DX2                !
 ! D142  D(38,39,41,42)        179.7005         estimate D2E/DX2                !
 ! D143  D(38,39,41,43)         -0.3488         estimate D2E/DX2                !
 ! D144  D(40,39,41,42)         -0.3032         estimate D2E/DX2                !
 ! D145  D(40,39,41,43)        179.6475         estimate D2E/DX2                !
 ! D146  D(39,41,43,44)        179.0858         estimate D2E/DX2                !
 ! D147  D(39,41,43,45)         -0.8768         estimate D2E/DX2                !
 ! D148  D(42,41,43,44)         -0.9635         estimate D2E/DX2                !
 ! D149  D(42,41,43,45)        179.074          estimate D2E/DX2                !
 ! D150  D(41,43,45,46)       -179.1799         estimate D2E/DX2                !
 ! D151  D(41,43,45,47)          0.7952         estimate D2E/DX2                !
 ! D152  D(44,43,45,46)          0.8576         estimate D2E/DX2                !
 ! D153  D(44,43,45,47)       -179.1673         estimate D2E/DX2                !
 ! D154  D(43,45,47,38)          0.5123         estimate D2E/DX2                !
 ! D155  D(43,45,47,48)       -179.4948         estimate D2E/DX2                !
 ! D156  D(46,45,47,38)       -179.5126         estimate D2E/DX2                !
 ! D157  D(46,45,47,48)          0.4803         estimate D2E/DX2                !
 ! D158  D(23,49,50,51)         -0.6715         estimate D2E/DX2                !
 ! D159  D(23,49,50,52)        179.2602         estimate D2E/DX2                !
 ! D160  D(58,49,50,51)       -179.8699         estimate D2E/DX2                !
 ! D161  D(58,49,50,52)          0.0618         estimate D2E/DX2                !
 ! D162  D(23,49,58,56)       -179.2539         estimate D2E/DX2                !
 ! D163  D(23,49,58,59)          0.7752         estimate D2E/DX2                !
 ! D164  D(50,49,58,56)         -0.0679         estimate D2E/DX2                !
 ! D165  D(50,49,58,59)        179.9613         estimate D2E/DX2                !
 ! D166  D(49,50,52,53)       -179.6837         estimate D2E/DX2                !
 ! D167  D(49,50,52,54)          0.2889         estimate D2E/DX2                !
 ! D168  D(51,50,52,53)          0.248          estimate D2E/DX2                !
 ! D169  D(51,50,52,54)       -179.7794         estimate D2E/DX2                !
 ! D170  D(50,52,54,55)        179.358          estimate D2E/DX2                !
 ! D171  D(50,52,54,56)         -0.6329         estimate D2E/DX2                !
 ! D172  D(53,52,54,55)         -0.6694         estimate D2E/DX2                !
 ! D173  D(53,52,54,56)        179.3397         estimate D2E/DX2                !
 ! D174  D(52,54,56,57)       -179.3619         estimate D2E/DX2                !
 ! D175  D(52,54,56,58)          0.6287         estimate D2E/DX2                !
 ! D176  D(55,54,56,57)          0.6472         estimate D2E/DX2                !
 ! D177  D(55,54,56,58)       -179.3622         estimate D2E/DX2                !
 ! D178  D(54,56,58,49)         -0.2796         estimate D2E/DX2                !
 ! D179  D(54,56,58,59)        179.6913         estimate D2E/DX2                !
 ! D180  D(57,56,58,49)        179.7111         estimate D2E/DX2                !
 ! D181  D(57,56,58,59)         -0.318          estimate D2E/DX2                !
 --------------------------------------------------------------------------------
 Trust Radius=3.00D-01 FncErr=1.00D-07 GrdErr=1.00D-06
 Number of steps in this run=    354 maximum allowed number of steps=    354.
 GradGradGradGradGradGradGradGradGradGradGradGradGradGradGradGradGradGrad

 Leave Link  103 at Thu Dec  6 15:19:16 2018, MaxMem=   536870912 cpu:         0.2
 (Enter /pbs_home/pkowalski/g09d01/g09/l202.exe)
 Stoichiometry    C29H22F6S2
 Framework group  C1[X(C29H22F6S2)]
 Deg. of freedom   171
 Full point group                 C1      NOp   1
 Largest Abelian subgroup         C1      NOp   1
 Largest concise Abelian subgroup C1      NOp   1
                         Standard orientation:                         
 ---------------------------------------------------------------------
 Center     Atomic      Atomic             Coordinates (Angstroms)
 Number     Number       Type             X           Y           Z
 ---------------------------------------------------------------------
      1         16           0        1.755650   -2.171249    0.476041
      2         16           0       -1.799113   -2.131187    0.104224
      3          9           0        2.375206    3.145061   -0.727300
      4          9           0        1.630557    3.554406    1.266766
      5          9           0        0.119376    3.811078   -1.837124
      6          9           0        0.089640    5.119493   -0.103010
      7          9           0       -2.217101    3.269916   -0.829861
      8          9           0       -1.522580    3.539363    1.214782
      9          6           0        0.601242   -0.759569    0.726523
     10          6           0        1.436239    0.482396    0.393074
     11          6           0        2.819298    0.211414    0.264389
     12          1           0        3.471401    0.899010    0.195656
     13          6           0        3.139346   -1.105842    0.246677
     14          6           0        0.751586    1.638558    0.183390
     15          6           0        1.276178    3.024791    0.056942
     16          6           0        0.086013    3.837736   -0.494314
     17          6           0       -1.159114    3.055976   -0.010414
     18          6           0       -0.692384    1.651965    0.058039
     19          6           0       -0.600015   -0.783979   -0.242993
     20          6           0       -1.406059    0.506183   -0.056683
     21          6           0       -2.809753    0.279909   -0.061174
     22          1           0       -3.443262    0.987070   -0.111882
     23          6           0       -3.170375   -1.025926    0.013659
     24          6           0        0.164460   -0.716881    2.213802
     25          1           0       -0.479955    0.024986    2.331099
     26          1           0       -0.308645   -1.559737    2.426273
     27          6           0        1.300335   -0.534269    3.211137
     28          1           0        1.950733   -1.259945    3.102089
     29          1           0        0.940582   -0.551201    4.122905
     30          1           0        1.741628    0.325051    3.050023
     31          6           0       -0.152913   -0.879114   -1.728244
     32          1           0        0.488478   -0.146253   -1.910164
     33          1           0        0.328303   -1.733235   -1.856245
     34          6           0       -1.273695   -0.801158   -2.747140
     35          1           0       -1.924235   -1.512007   -2.570345
     36          1           0       -0.904551   -0.912529   -3.648489
     37          1           0       -1.716660    0.071161   -2.678607
     38          6           0        4.459172   -1.674904   -0.028665
     39          6           0        5.606813   -0.885774    0.051286
     40          1           0        5.539870    0.014690    0.344441
     41          6           0        6.840061   -1.405024   -0.292927
     42          1           0        7.614603   -0.857263   -0.238756
     43          6           0        6.955889   -2.714933   -0.714336
     44          1           0        7.803217   -3.064194   -0.962356
     45          6           0        5.825994   -3.515211   -0.773128
     46          1           0        5.903358   -4.419580   -1.051146
     47          6           0        4.593174   -3.006657   -0.430432
     48          1           0        3.826505   -3.565651   -0.467366
     49          6           0       -4.535362   -1.562708    0.020672
     50          6           0       -5.601975   -0.746304    0.397295
     51          1           0       -5.439672    0.152302    0.657308
     52          6           0       -6.899071   -1.239896    0.392657
     53          1           0       -7.620739   -0.676139    0.646229
     54          6           0       -7.147236   -2.550157    0.019694
     55          1           0       -8.034987   -2.888659    0.025990
     56          6           0       -6.100517   -3.358936   -0.359868
     57          1           0       -6.270064   -4.255148   -0.624678
     58          6           0       -4.800687   -2.878361   -0.359738
     59          1           0       -4.086249   -3.447543   -0.619568
 ---------------------------------------------------------------------
 Rotational constants (GHZ):      0.1284985      0.0716033      0.0514695
 Leave Link  202 at Thu Dec  6 15:19:16 2018, MaxMem=   536870912 cpu:         0.1
 (Enter /pbs_home/pkowalski/g09d01/g09/l301.exe)
 General basis read from cards:  (5D, 7F)
 Centers:      12     22     25     26     28     29     30     32     33     35
 Centers:      36     37     40     42     44     46     48     51     53     55
 Centers:      57     59
 S 3 1.00
     Exponent=  1.3010701000D+01 Coefficients=  1.9682158000D-02
     Exponent=  1.9622572000D+00 Coefficients=  1.3796524000D-01
     Exponent=  4.4453796000D-01 Coefficients=  4.7831935000D-01
 S 1 1.00
     Exponent=  1.2194962000D-01 Coefficients=  1.0000000000D+00
 P 1 1.00
     Exponent=  8.0000000000D-01 Coefficients=  1.0000000000D+00
 ****
 Centers:       9     10     11     13     14     15     16     17     18     19
 Centers:      20     21     23     24     27     31     34     38     39     41
 Centers:      43     45     47     49     50     52     54     56     58
 S 5 1.00
     Exponent=  1.2384016938D+03 Coefficients=  5.4568832082D-03
     Exponent=  1.8629004992D+02 Coefficients=  4.0638409211D-02
     Exponent=  4.2251176346D+01 Coefficients=  1.8025593888D-01
     Exponent=  1.1676557932D+01 Coefficients=  4.6315121755D-01
     Exponent=  3.5930506482D+00 Coefficients=  4.4087173314D-01
 S 1 1.00
     Exponent=  4.0245147363D-01 Coefficients=  1.0000000000D+00
 S 1 1.00
     Exponent=  1.3090182668D-01 Coefficients=  1.0000000000D+00
 P 3 1.00
     Exponent=  9.4680970621D+00 Coefficients=  3.8387871728D-02
     Exponent=  2.0103545142D+00 Coefficients=  2.1117025112D-01
     Exponent=  5.4771004707D-01 Coefficients=  5.1328172114D-01
 P 1 1.00
     Exponent=  1.5268613795D-01 Coefficients=  1.0000000000D+00
 D 1 1.00
     Exponent=  8.0000000000D-01 Coefficients=  1.0000000000D+00
 ****
 Centers:       3      4      5      6      7      8
 S 5 1.00
     Exponent=  2.8948325990D+03 Coefficients= -5.3408255515D-03
     Exponent=  4.3541939120D+02 Coefficients= -3.9904258866D-02
     Exponent=  9.8843328866D+01 Coefficients= -1.7912768038D-01
     Exponent=  2.7485198001D+01 Coefficients= -4.6758090825D-01
     Exponent=  8.5405498171D+00 Coefficients= -4.4653131020D-01
 S 1 1.00
     Exponent=  1.0654578038D+00 Coefficients=  1.0000000000D+00
 S 1 1.00
     Exponent=  3.3247346748D-01 Coefficients=  1.0000000000D+00
 P 3 1.00
     Exponent=  2.2696633924D+01 Coefficients= -4.5212874436D-02
     Exponent=  4.9872339257D+00 Coefficients= -2.3754317067D-01
     Exponent=  1.3491613954D+00 Coefficients= -5.1287353587D-01
 P 1 1.00
     Exponent=  3.4829881977D-01 Coefficients=  1.0000000000D+00
 D 1 1.00
     Exponent=  1.4000000000D+00 Coefficients=  1.0000000000D+00
 ****
 Centers:       1      2
 S 5 1.00
     Exponent=  9.1849303010D+03 Coefficients= -2.2294387756D-03
     Exponent=  1.3815105503D+03 Coefficients= -1.6683029937D-02
     Exponent=  3.1387147580D+02 Coefficients= -7.5262436116D-02
     Exponent=  8.8053870623D+01 Coefficients= -1.9376827038D-01
     Exponent=  2.7039914905D+01 Coefficients= -1.7718020803D-01
 S 3 1.00
     Exponent=  4.5648731303D+01 Coefficients= -1.0736062573D-01
     Exponent=  4.9664522326D+00 Coefficients=  6.5066293018D-01
     Exponent=  2.0116242047D+00 Coefficients=  5.9712155354D-01
 S 1 1.00
     Exponent=  3.5661077013D-01 Coefficients=  1.0000000000D+00
 S 1 1.00
     Exponent=  1.3507221477D-01 Coefficients=  1.0000000000D+00
 P 5 1.00
     Exponent=  2.6198233439D+02 Coefficients= -9.2729929822D-03
     Exponent=  6.1306894736D+01 Coefficients= -6.6547669241D-02
     Exponent=  1.9103729887D+01 Coefficients= -2.4828595903D-01
     Exponent=  6.6567720378D+00 Coefficients= -4.8703847402D-01
     Exponent=  2.3959635161D+00 Coefficients= -3.9337850312D-01
 P 1 1.00
     Exponent=  6.1776161679D-01 Coefficients=  1.0000000000D+00
 P 1 1.00
     Exponent=  1.6993376871D-01 Coefficients=  1.0000000000D+00
 D 1 1.00
     Exponent=  5.5000000000D-01 Coefficients=  1.0000000000D+00
 ****
 Ernie: Thresh=  0.10000D-02 Tol=  0.10000D-05 Strict=F.
 There are   673 symmetry adapted cartesian basis functions of A   symmetry.
 There are   636 symmetry adapted basis functions of A   symmetry.
   636 basis functions,  1103 primitive gaussians,   673 cartesian basis functions
   141 alpha electrons      141 beta electrons
       nuclear repulsion energy      4731.4254479197 Hartrees.
 IExCor= 4639 DFT=T Ex+Corr=wB97XD ExCW=0 ScaHFX=  1.000000
 ScaDFX=  1.000000  1.000000  1.000000  1.000000 ScalE2=  1.000000  1.000000
 IRadAn=      0 IRanWt=     -1 IRanGd=            0 ICorTp=0 IEmpDi=121
  HFx wShort=  0.000000 wLong=  0.200000 cFull=  0.222036 cShort=  0.000000 cLong=  0.777964
  DFx wShort=  0.000000 wLong=  0.200000 cFull=  0.000000 cShort=  0.000000 cLong=  1.000000
 NAtoms=   59 NActive=   59 NUniq=   59 SFac= 1.00D+00 NAtFMM=   60 NAOKFM=F Big=F
 Integral buffers will be    131072 words long.
 Raffenetti 2 integral format.
 Two-electron integral symmetry is turned on.
 R6Disp:  Grimme-D2 Dispersion energy=       -0.0588855616 Hartrees.
 Nuclear repulsion after empirical dispersion term =     4731.3665623581 Hartrees.
 Leave Link  301 at Thu Dec  6 15:19:17 2018, MaxMem=   536870912 cpu:         1.0
 (Enter /pbs_home/pkowalski/g09d01/g09/l302.exe)
 NPDir=0 NMtPBC=     1 NCelOv=     1 NCel=       1 NClECP=     1 NCelD=      1
         NCelK=      1 NCelE2=     1 NClLst=     1 CellRange=     0.0.
 One-electron integrals computed using PRISM.
 NBasis=   636 RedAO= T EigKep=  2.84D-04  NBF=   636
 NBsUse=   636 1.00D-06 EigRej= -1.00D+00 NBFU=   636
 Precomputing XC quadrature grid using
 IXCGrd= 4 IRadAn=           0 IRanWt=          -1 IRanGd=           0 AccXCQ= 0.00D+00.
 Generated NRdTot=       0 NPtTot=           0 NUsed=           0 NTot=          32
 NSgBfM=   614   614   618   618   618 MxSgAt=    59 MxSgA2=    59.
 Leave Link  302 at Thu Dec  6 15:19:19 2018, MaxMem=   536870912 cpu:        16.9
 (Enter /pbs_home/pkowalski/g09d01/g09/l303.exe)
 DipDrv:  MaxL=1.
 Leave Link  303 at Thu Dec  6 15:19:19 2018, MaxMem=   536870912 cpu:         1.7
 (Enter /pbs_home/pkowalski/g09d01/g09/l401.exe)
 ExpMin= 1.22D-01 ExpMax= 9.18D+03 ExpMxC= 1.38D+03 IAcc=1 IRadAn=         1 AccDes= 0.00D+00
 Harris functional with IExCor= 4639 and IRadAn=       1 diagonalized for initial guess.
 HarFok:  IExCor= 4639 AccDes= 0.00D+00 IRadAn=         1 IDoV= 1 UseB2=F ITyADJ=14
 ICtDFT=  3500011 ScaDFX=  1.000000  1.000000  1.000000  1.000000
 FoFCou: FMM=F IPFlag=           0 FMFlag=      100000 FMFlg1=           0
         NFxFlg=           0 DoJE=T BraDBF=F KetDBF=T FulRan=T
         wScrn=  0.000000 ICntrl=     500 IOpCl=  0 I1Cent=   200000004 NGrid=           0
         NMat0=    1 NMatS0=      1 NMatT0=    0 NMatD0=    1 NMtDS0=    0 NMtDT0=    0
 Petite list used in FoFCou.
 Harris En= -2428.26128107174    
 JPrj=0 DoOrth=F DoCkMO=F.
 Leave Link  401 at Thu Dec  6 15:19:24 2018, MaxMem=   536870912 cpu:        31.9
 (Enter /pbs_home/pkowalski/g09d01/g09/l502.exe)
 Closed shell SCF:
 Using DIIS extrapolation, IDIIS=  1040.
 Integral symmetry usage will be decided dynamically.
 IVT=     1387805 IEndB=     1387805 NGot=   536870912 MDV=   535953350
 LenX=   535953350 LenY=   535499748
 Requested convergence on RMS density matrix=1.00D-08 within 128 cycles.
 Requested convergence on MAX density matrix=1.00D-06.
 Requested convergence on             energy=1.00D-06.
 No special actions if energy rises.
 Fock matrices will be formed incrementally for  20 cycles.
 Integral accuracy reduced to 1.0D-05 until final iterations.

 Cycle   1  Pass 0  IDiag  1:
 FoFJK:  IHMeth= 1 ICntrl=       0 DoSepK=T KAlg= 0 I1Cent=   0 FoldK=F
 IRaf=         1 NMat=   1 IRICut=       1 DoRegI=T DoRafI=F ISym2E= 0.
 FoFCou: FMM=F IPFlag=           0 FMFlag=      100000 FMFlg1=           0
         NFxFlg=           0 DoJE=T BraDBF=F KetDBF=F FulRan=T
         wScrn=  0.000000 ICntrl=     500 IOpCl=  0 I1Cent=           0 NGrid=           0
         NMat0=    1 NMatS0=      1 NMatT0=    0 NMatD0=    1 NMtDS0=    0 NMtDT0=    0
 Symmetry not used in FoFCou.
 E= -2510.54868784343    
 DIIS: error= 4.51D-02 at cycle   1 NSaved=   1.
 NSaved= 1 IEnMin= 1 EnMin= -2510.54868784343     IErMin= 1 ErrMin= 4.51D-02
 ErrMax= 4.51D-02  0.00D+00 EMaxC= 1.00D-01 BMatC= 1.61D+00 BMatP= 1.61D+00
 IDIUse=3 WtCom= 5.49D-01 WtEn= 4.51D-01
 Coeff-Com:  0.100D+01
 Coeff-En:   0.100D+01
 Coeff:      0.100D+01
 Gap=     0.258 Goal=   None    Shift=    0.000
 GapD=    0.258 DampG=1.000 DampE=0.500 DampFc=0.5000 IDamp=-1.
 Damping current iteration by 5.00D-01
 RMSDP=5.17D-03 MaxDP=3.83D-01              OVMax= 2.13D-01

 Cycle   2  Pass 0  IDiag  1:
 RMSU=  2.39D-03    CP:  9.41D-01
 E= -2510.97634855942     Delta-E=       -0.427660715986 Rises=F Damp=T
 DIIS: error= 1.45D-02 at cycle   2 NSaved=   2.
 NSaved= 2 IEnMin= 2 EnMin= -2510.97634855942     IErMin= 2 ErrMin= 1.45D-02
 ErrMax= 1.45D-02  0.00D+00 EMaxC= 1.00D-01 BMatC= 1.90D-01 BMatP= 1.61D+00
 IDIUse=3 WtCom= 8.55D-01 WtEn= 1.45D-01
 Coeff-Com: -0.186D+00 0.119D+01
 Coeff-En:   0.000D+00 0.100D+01
 Coeff:     -0.159D+00 0.116D+01
 Gap=     0.224 Goal=   None    Shift=    0.000
 RMSDP=1.77D-03 MaxDP=9.37D-02 DE=-4.28D-01 OVMax= 2.08D-01

 Cycle   3  Pass 0  IDiag  1:
 RMSU=  1.58D-03    CP:  9.09D-01  1.24D+00
 E= -2511.35035187756     Delta-E=       -0.374003318142 Rises=F Damp=F
 DIIS: error= 7.52D-03 at cycle   3 NSaved=   3.
 NSaved= 3 IEnMin= 3 EnMin= -2511.35035187756     IErMin= 3 ErrMin= 7.52D-03
 ErrMax= 7.52D-03  0.00D+00 EMaxC= 1.00D-01 BMatC= 7.17D-02 BMatP= 1.90D-01
 IDIUse=3 WtCom= 9.25D-01 WtEn= 7.52D-02
 Coeff-Com: -0.165D+00 0.494D+00 0.672D+00
 Coeff-En:   0.000D+00 0.000D+00 0.100D+01
 Coeff:     -0.153D+00 0.456D+00 0.696D+00
 Gap=     0.212 Goal=   None    Shift=    0.000
 RMSDP=1.06D-03 MaxDP=6.40D-02 DE=-3.74D-01 OVMax= 1.21D-01

 Cycle   4  Pass 0  IDiag  1:
 RMSU=  6.87D-04    CP:  8.96D-01  1.46D+00  6.39D-01
 E= -2511.40568714004     Delta-E=       -0.055335262478 Rises=F Damp=F
 DIIS: error= 3.07D-03 at cycle   4 NSaved=   4.
 NSaved= 4 IEnMin= 4 EnMin= -2511.40568714004     IErMin= 4 ErrMin= 3.07D-03
 ErrMax= 3.07D-03  0.00D+00 EMaxC= 1.00D-01 BMatC= 1.37D-02 BMatP= 7.17D-02
 IDIUse=3 WtCom= 9.69D-01 WtEn= 3.07D-02
 Coeff-Com: -0.508D-01 0.110D+00 0.361D+00 0.580D+00
 Coeff-En:   0.000D+00 0.000D+00 0.143D+00 0.857D+00
 Coeff:     -0.493D-01 0.107D+00 0.354D+00 0.589D+00
 Gap=     0.205 Goal=   None    Shift=    0.000
 RMSDP=3.54D-04 MaxDP=2.03D-02 DE=-5.53D-02 OVMax= 4.22D-02

 Cycle   5  Pass 0  IDiag  1:
 RMSU=  1.47D-04    CP:  8.97D-01  1.43D+00  7.82D-01  6.80D-01
 E= -2511.41922944914     Delta-E=       -0.013542309101 Rises=F Damp=F
 DIIS: error= 9.13D-04 at cycle   5 NSaved=   5.
 NSaved= 5 IEnMin= 5 EnMin= -2511.41922944914     IErMin= 5 ErrMin= 9.13D-04
 ErrMax= 9.13D-04  0.00D+00 EMaxC= 1.00D-01 BMatC= 5.97D-04 BMatP= 1.37D-02
 IDIUse=3 WtCom= 9.91D-01 WtEn= 9.13D-03
 Coeff-Com: -0.131D-01 0.213D-01 0.134D+00 0.277D+00 0.581D+00
 Coeff-En:   0.000D+00 0.000D+00 0.000D+00 0.000D+00 0.100D+01
 Coeff:     -0.130D-01 0.211D-01 0.133D+00 0.274D+00 0.585D+00
 Gap=     0.204 Goal=   None    Shift=    0.000
 RMSDP=7.27D-05 MaxDP=3.00D-03 DE=-1.35D-02 OVMax= 1.06D-02

 Cycle   6  Pass 0  IDiag  1:
 RMSU=  5.66D-05    CP:  8.97D-01  1.43D+00  7.90D-01  7.28D-01  8.20D-01
 E= -2511.41995901846     Delta-E=       -0.000729569323 Rises=F Damp=F
 DIIS: error= 2.54D-04 at cycle   6 NSaved=   6.
 NSaved= 6 IEnMin= 6 EnMin= -2511.41995901846     IErMin= 6 ErrMin= 2.54D-04
 ErrMax= 2.54D-04  0.00D+00 EMaxC= 1.00D-01 BMatC= 4.55D-05 BMatP= 5.97D-04
 IDIUse=3 WtCom= 9.97D-01 WtEn= 2.54D-03
 Coeff-Com:  0.732D-02-0.170D-01-0.333D-01-0.523D-01 0.111D+00 0.985D+00
 Coeff-En:   0.000D+00 0.000D+00 0.000D+00 0.000D+00 0.000D+00 0.100D+01
 Coeff:      0.730D-02-0.170D-01-0.332D-01-0.522D-01 0.110D+00 0.985D+00
 Gap=     0.205 Goal=   None    Shift=    0.000
 RMSDP=4.20D-05 MaxDP=2.18D-03 DE=-7.30D-04 OVMax= 1.03D-02

 Cycle   7  Pass 0  IDiag  1:
 RMSU=  2.37D-05    CP:  8.96D-01  1.43D+00  7.99D-01  7.46D-01  9.84D-01
                    CP:  1.26D+00
 E= -2511.42013193070     Delta-E=       -0.000172912230 Rises=F Damp=F
 DIIS: error= 9.10D-05 at cycle   7 NSaved=   7.
 NSaved= 7 IEnMin= 7 EnMin= -2511.42013193070     IErMin= 7 ErrMin= 9.10D-05
 ErrMax= 9.10D-05  0.00D+00 EMaxC= 1.00D-01 BMatC= 9.60D-06 BMatP= 4.55D-05
 IDIUse=1 WtCom= 1.00D+00 WtEn= 0.00D+00
 Coeff-Com:  0.426D-02-0.830D-02-0.287D-01-0.584D-01-0.492D-01 0.327D+00
 Coeff-Com:  0.813D+00
 Coeff:      0.426D-02-0.830D-02-0.287D-01-0.584D-01-0.492D-01 0.327D+00
 Coeff:      0.813D+00
 Gap=     0.206 Goal=   None    Shift=    0.000
 RMSDP=1.80D-05 MaxDP=8.47D-04 DE=-1.73D-04 OVMax= 4.81D-03

 Cycle   8  Pass 0  IDiag  1:
 RMSU=  9.43D-06    CP:  8.96D-01  1.43D+00  8.03D-01  7.51D-01  1.02D+00
                    CP:  1.46D+00  1.20D+00
 E= -2511.42016596462     Delta-E=       -0.000034033924 Rises=F Damp=F
 DIIS: error= 4.14D-05 at cycle   8 NSaved=   8.
 NSaved= 8 IEnMin= 8 EnMin= -2511.42016596462     IErMin= 8 ErrMin= 4.14D-05
 ErrMax= 4.14D-05  0.00D+00 EMaxC= 1.00D-01 BMatC= 1.89D-06 BMatP= 9.60D-06
 IDIUse=1 WtCom= 1.00D+00 WtEn= 0.00D+00
 Coeff-Com: -0.105D-03 0.748D-03-0.265D-02-0.109D-01-0.397D-01-0.900D-01
 Coeff-Com:  0.271D+00 0.871D+00
 Coeff:     -0.105D-03 0.748D-03-0.265D-02-0.109D-01-0.397D-01-0.900D-01
 Coeff:      0.271D+00 0.871D+00
 Gap=     0.206 Goal=   None    Shift=    0.000
 RMSDP=9.74D-06 MaxDP=5.55D-04 DE=-3.40D-05 OVMax= 2.79D-03

 Initial convergence to 1.0D-05 achieved.  Increase integral accuracy.
 Cycle   9  Pass 1  IDiag  1:
 E= -2511.41870310003     Delta-E=        0.001462864591 Rises=F Damp=F
 DIIS: error= 2.05D-04 at cycle   1 NSaved=   1.
 NSaved= 1 IEnMin= 1 EnMin= -2511.41870310003     IErMin= 1 ErrMin= 2.05D-04
 ErrMax= 2.05D-04  0.00D+00 EMaxC= 1.00D-01 BMatC= 2.85D-05 BMatP= 2.85D-05
 IDIUse=3 WtCom= 9.98D-01 WtEn= 2.05D-03
 Coeff-Com:  0.100D+01
 Coeff-En:   0.100D+01
 Coeff:      0.100D+01
 Gap=     0.206 Goal=   None    Shift=    0.000
 RMSDP=9.74D-06 MaxDP=5.55D-04 DE= 1.46D-03 OVMax= 9.49D-04

 Cycle  10  Pass 1  IDiag  1:
 RMSU=  1.62D-04    CP:  1.00D+00
 E= -2511.41873120170     Delta-E=       -0.000028101669 Rises=F Damp=F
 DIIS: error= 2.60D-05 at cycle   2 NSaved=   2.
 NSaved= 2 IEnMin= 2 EnMin= -2511.41873120170     IErMin= 2 ErrMin= 2.60D-05
 ErrMax= 2.60D-05  0.00D+00 EMaxC= 1.00D-01 BMatC= 1.38D-06 BMatP= 2.85D-05
 IDIUse=1 WtCom= 1.00D+00 WtEn= 0.00D+00
 Coeff-Com:  0.388D-01 0.961D+00
 Coeff:      0.388D-01 0.961D+00
 Gap=     0.206 Goal=   None    Shift=    0.000
 RMSDP=9.94D-06 MaxDP=5.84D-04 DE=-2.81D-05 OVMax= 4.34D-04

 Cycle  11  Pass 1  IDiag  1:
 RMSU=  6.21D-06    CP:  1.00D+00  1.05D+00
 E= -2511.41873182950     Delta-E=       -0.000000627802 Rises=F Damp=F
 DIIS: error= 2.14D-05 at cycle   3 NSaved=   3.
 NSaved= 3 IEnMin= 3 EnMin= -2511.41873182950     IErMin= 3 ErrMin= 2.14D-05
 ErrMax= 2.14D-05  0.00D+00 EMaxC= 1.00D-01 BMatC= 1.02D-06 BMatP= 1.38D-06
 IDIUse=1 WtCom= 1.00D+00 WtEn= 0.00D+00
 Coeff-Com: -0.276D-01 0.464D+00 0.564D+00
 Coeff:     -0.276D-01 0.464D+00 0.564D+00
 Gap=     0.206 Goal=   None    Shift=    0.000
 RMSDP=3.23D-06 MaxDP=2.05D-04 DE=-6.28D-07 OVMax= 3.35D-04

 Cycle  12  Pass 1  IDiag  1:
 RMSU=  2.22D-06    CP:  1.00D+00  1.05D+00  6.45D-01
 E= -2511.41873285062     Delta-E=       -0.000001021125 Rises=F Damp=F
 DIIS: error= 5.44D-06 at cycle   4 NSaved=   4.
 NSaved= 4 IEnMin= 4 EnMin= -2511.41873285062     IErMin= 4 ErrMin= 5.44D-06
 ErrMax= 5.44D-06  0.00D+00 EMaxC= 1.00D-01 BMatC= 5.50D-08 BMatP= 1.02D-06
 IDIUse=1 WtCom= 1.00D+00 WtEn= 0.00D+00
 Coeff-Com: -0.143D-01 0.134D+00 0.243D+00 0.637D+00
 Coeff:     -0.143D-01 0.134D+00 0.243D+00 0.637D+00
 Gap=     0.206 Goal=   None    Shift=    0.000
 RMSDP=9.46D-07 MaxDP=8.60D-05 DE=-1.02D-06 OVMax= 7.90D-05

 Cycle  13  Pass 1  IDiag  1:
 RMSU=  7.49D-07    CP:  1.00D+00  1.05D+00  7.18D-01  8.55D-01
 E= -2511.41873291813     Delta-E=       -0.000000067508 Rises=F Damp=F
 DIIS: error= 2.24D-06 at cycle   5 NSaved=   5.
 NSaved= 5 IEnMin= 5 EnMin= -2511.41873291813     IErMin= 5 ErrMin= 2.24D-06
 ErrMax= 2.24D-06  0.00D+00 EMaxC= 1.00D-01 BMatC= 5.04D-09 BMatP= 5.50D-08
 IDIUse=1 WtCom= 1.00D+00 WtEn= 0.00D+00
 Coeff-Com: -0.448D-03-0.236D-01 0.288D-04 0.187D+00 0.837D+00
 Coeff:     -0.448D-03-0.236D-01 0.288D-04 0.187D+00 0.837D+00
 Gap=     0.206 Goal=   None    Shift=    0.000
 RMSDP=3.71D-07 MaxDP=1.29D-05 DE=-6.75D-08 OVMax= 9.10D-05

 Cycle  14  Pass 1  IDiag  1:
 RMSU=  2.78D-07    CP:  1.00D+00  1.05D+00  7.37D-01  9.51D-01  1.06D+00
 E= -2511.41873293104     Delta-E=       -0.000000012904 Rises=F Damp=F
 DIIS: error= 1.35D-06 at cycle   6 NSaved=   6.
 NSaved= 6 IEnMin= 6 EnMin= -2511.41873293104     IErMin= 6 ErrMin= 1.35D-06
 ErrMax= 1.35D-06  0.00D+00 EMaxC= 1.00D-01 BMatC= 1.61D-09 BMatP= 5.04D-09
 IDIUse=1 WtCom= 1.00D+00 WtEn= 0.00D+00
 Coeff-Com:  0.235D-02-0.350D-01-0.425D-01-0.381D-01 0.385D+00 0.729D+00
 Coeff:      0.235D-02-0.350D-01-0.425D-01-0.381D-01 0.385D+00 0.729D+00
 Gap=     0.206 Goal=   None    Shift=    0.000
 RMSDP=1.93D-07 MaxDP=7.51D-06 DE=-1.29D-08 OVMax= 4.45D-05

 Cycle  15  Pass 1  IDiag  1:
 RMSU=  1.34D-07    CP:  1.00D+00  1.05D+00  7.46D-01  9.76D-01  1.19D+00
                    CP:  1.15D+00
 E= -2511.41873293525     Delta-E=       -0.000000004213 Rises=F Damp=F
 DIIS: error= 6.34D-07 at cycle   7 NSaved=   7.
 NSaved= 7 IEnMin= 7 EnMin= -2511.41873293525     IErMin= 7 ErrMin= 6.34D-07
 ErrMax= 6.34D-07  0.00D+00 EMaxC= 1.00D-01 BMatC= 2.10D-10 BMatP= 1.61D-09
 IDIUse=1 WtCom= 1.00D+00 WtEn= 0.00D+00
 Coeff-Com:  0.824D-03-0.726D-02-0.116D-01-0.471D-01-0.302D-01 0.207D+00
 Coeff-Com:  0.888D+00
 Coeff:      0.824D-03-0.726D-02-0.116D-01-0.471D-01-0.302D-01 0.207D+00
 Coeff:      0.888D+00
 Gap=     0.206 Goal=   None    Shift=    0.000
 RMSDP=1.05D-07 MaxDP=5.17D-06 DE=-4.21D-09 OVMax= 3.15D-05

 Cycle  16  Pass 1  IDiag  1:
 RMSU=  5.48D-08    CP:  1.00D+00  1.05D+00  7.50D-01  9.83D-01  1.26D+00
                    CP:  1.39D+00  1.17D+00
 E= -2511.41873293649     Delta-E=       -0.000000001238 Rises=F Damp=F
 DIIS: error= 2.13D-07 at cycle   8 NSaved=   8.
 NSaved= 8 IEnMin= 8 EnMin= -2511.41873293649     IErMin= 8 ErrMin= 2.13D-07
 ErrMax= 2.13D-07  0.00D+00 EMaxC= 1.00D-01 BMatC= 6.57D-11 BMatP= 2.10D-10
 IDIUse=1 WtCom= 1.00D+00 WtEn= 0.00D+00
 Coeff-Com: -0.185D-03 0.530D-02 0.616D-02-0.132D-01-0.110D+00-0.917D-01
 Coeff-Com:  0.393D+00 0.810D+00
 Coeff:     -0.185D-03 0.530D-02 0.616D-02-0.132D-01-0.110D+00-0.917D-01
 Coeff:      0.393D+00 0.810D+00
 Gap=     0.206 Goal=   None    Shift=    0.000
 RMSDP=5.80D-08 MaxDP=3.19D-06 DE=-1.24D-09 OVMax= 1.39D-05

 Cycle  17  Pass 1  IDiag  1:
 RMSU=  2.73D-08    CP:  1.00D+00  1.05D+00  7.52D-01  9.82D-01  1.28D+00
                    CP:  1.50D+00  1.40D+00  1.10D+00
 E= -2511.41873293664     Delta-E=       -0.000000000156 Rises=F Damp=F
 DIIS: error= 9.55D-08 at cycle   9 NSaved=   9.
 NSaved= 9 IEnMin= 9 EnMin= -2511.41873293664     IErMin= 9 ErrMin= 9.55D-08
 ErrMax= 9.55D-08  0.00D+00 EMaxC= 1.00D-01 BMatC= 1.01D-11 BMatP= 6.57D-11
 IDIUse=1 WtCom= 1.00D+00 WtEn= 0.00D+00
 Coeff-Com: -0.222D-03 0.348D-02 0.502D-02 0.251D-02-0.399D-01-0.745D-01
 Coeff-Com:  0.192D-01 0.343D+00 0.741D+00
 Coeff:     -0.222D-03 0.348D-02 0.502D-02 0.251D-02-0.399D-01-0.745D-01
 Coeff:      0.192D-01 0.343D+00 0.741D+00
 Gap=     0.206 Goal=   None    Shift=    0.000
 RMSDP=1.90D-08 MaxDP=1.17D-06 DE=-1.56D-10 OVMax= 4.60D-06

 Cycle  18  Pass 1  IDiag  1:
 RMSU=  9.53D-09    CP:  1.00D+00  1.05D+00  7.52D-01  9.81D-01  1.29D+00
                    CP:  1.53D+00  1.45D+00  1.30D+00  1.09D+00
 E= -2511.41873293703     Delta-E=       -0.000000000386 Rises=F Damp=F
 DIIS: error= 3.07D-08 at cycle  10 NSaved=  10.
 NSaved=10 IEnMin=10 EnMin= -2511.41873293703     IErMin=10 ErrMin= 3.07D-08
 ErrMax= 3.07D-08  0.00D+00 EMaxC= 1.00D-01 BMatC= 1.24D-12 BMatP= 1.01D-11
 IDIUse=1 WtCom= 1.00D+00 WtEn= 0.00D+00
 Coeff-Com: -0.508D-04 0.488D-03 0.974D-03 0.257D-02 0.119D-02-0.147D-01
 Coeff-Com: -0.484D-01 0.652D-02 0.250D+00 0.801D+00
 Coeff:     -0.508D-04 0.488D-03 0.974D-03 0.257D-02 0.119D-02-0.147D-01
 Coeff:     -0.484D-01 0.652D-02 0.250D+00 0.801D+00
 Gap=     0.206 Goal=   None    Shift=    0.000
 RMSDP=7.52D-09 MaxDP=5.23D-07 DE=-3.86D-10 OVMax= 1.72D-06

 SCF Done:  E(RwB97XD) =  -2511.41873294     A.U. after   18 cycles
            NFock= 18  Conv=0.75D-08     -V/T= 2.0049
 KE= 2.499127220389D+03 PE=-1.536776752933D+04 EE= 5.625855013642D+03
 Leave Link  502 at Thu Dec  6 15:34:22 2018, MaxMem=   536870912 cpu:      7154.8
 (Enter /pbs_home/pkowalski/g09d01/g09/l601.exe)
 Copying SCF densities to generalized density rwf, IOpCl= 0 IROHF=0.

 **********************************************************************

            Population analysis using the SCF density.

 **********************************************************************

 Orbital symmetries:
       Occupied  (A) (A) (A) (A) (A) (A) (A) (A) (A) (A) (A) (A)
                 (A) (A) (A) (A) (A) (A) (A) (A) (A) (A) (A) (A)
                 (A) (A) (A) (A) (A) (A) (A) (A) (A) (A) (A) (A)
                 (A) (A) (A) (A) (A) (A) (A) (A) (A) (A) (A) (A)
                 (A) (A) (A) (A) (A) (A) (A) (A) (A) (A) (A) (A)
                 (A) (A) (A) (A) (A) (A) (A) (A) (A) (A) (A) (A)
                 (A) (A) (A) (A) (A) (A) (A) (A) (A) (A) (A) (A)
                 (A) (A) (A) (A) (A) (A) (A) (A) (A) (A) (A) (A)
                 (A) (A) (A) (A) (A) (A) (A) (A) (A) (A) (A) (A)
                 (A) (A) (A) (A) (A) (A) (A) (A) (A) (A) (A) (A)
                 (A) (A) (A) (A) (A) (A) (A) (A) (A) (A) (A) (A)
                 (A) (A) (A) (A) (A) (A) (A) (A) (A)
       Virtual   (A) (A) (A) (A) (A) (A) (A) (A) (A) (A) (A) (A)
                 (A) (A) (A) (A) (A) (A) (A) (A) (A) (A) (A) (A)
                 (A) (A) (A) (A) (A) (A) (A) (A) (A) (A) (A) (A)
                 (A) (A) (A) (A) (A) (A) (A) (A) (A) (A) (A) (A)
                 (A) (A) (A) (A) (A) (A) (A) (A) (A) (A) (A) (A)
                 (A) (A) (A) (A) (A) (A) (A) (A) (A) (A) (A) (A)
                 (A) (A) (A) (A) (A) (A) (A) (A) (A) (A) (A) (A)
                 (A) (A) (A) (A) (A) (A) (A) (A) (A) (A) (A) (A)
                 (A) (A) (A) (A) (A) (A) (A) (A) (A) (A) (A) (A)
                 (A) (A) (A) (A) (A) (A) (A) (A) (A) (A) (A) (A)
                 (A) (A) (A) (A) (A) (A) (A) (A) (A) (A) (A) (A)
                 (A) (A) (A) (A) (A) (A) (A) (A) (A) (A) (A) (A)
                 (A) (A) (A) (A) (A) (A) (A) (A) (A) (A) (A) (A)
                 (A) (A) (A) (A) (A) (A) (A) (A) (A) (A) (A) (A)
                 (A) (A) (A) (A) (A) (A) (A) (A) (A) (A) (A) (A)
                 (A) (A) (A) (A) (A) (A) (A) (A) (A) (A) (A) (A)
                 (A) (A) (A) (A) (A) (A) (A) (A) (A) (A) (A) (A)
                 (A) (A) (A) (A) (A) (A) (A) (A) (A) (A) (A) (A)
                 (A) (A) (A) (A) (A) (A) (A) (A) (A) (A) (A) (A)
                 (A) (A) (A) (A) (A) (A) (A) (A) (A) (A) (A) (A)
                 (A) (A) (A) (A) (A) (A) (A) (A) (A) (A) (A) (A)
                 (A) (A) (A) (A) (A) (A) (A) (A) (A) (A) (A) (A)
                 (A) (A) (A) (A) (A) (A) (A) (A) (A) (A) (A) (A)
                 (A) (A) (A) (A) (A) (A) (A) (A) (A) (A) (A) (A)
                 (A) (A) (A) (A) (A) (A) (A) (A) (A) (A) (A) (A)
                 (A) (A) (A) (A) (A) (A) (A) (A) (A) (A) (A) (A)
                 (A) (A) (A) (A) (A) (A) (A) (A) (A) (A) (A) (A)
                 (A) (A) (A) (A) (A) (A) (A) (A) (A) (A) (A) (A)
                 (A) (A) (A) (A) (A) (A) (A) (A) (A) (A) (A) (A)
                 (A) (A) (A) (A) (A) (A) (A) (A) (A) (A) (A) (A)
                 (A) (A) (A) (A) (A) (A) (A) (A) (A) (A) (A) (A)
                 (A) (A) (A) (A) (A) (A) (A) (A) (A) (A) (A) (A)
                 (A) (A) (A) (A) (A) (A) (A) (A) (A) (A) (A) (A)
                 (A) (A) (A) (A) (A) (A) (A) (A) (A) (A) (A) (A)
                 (A) (A) (A) (A) (A) (A) (A) (A) (A) (A) (A) (A)
                 (A) (A) (A) (A) (A) (A) (A) (A) (A) (A) (A) (A)
                 (A) (A) (A) (A) (A) (A) (A) (A) (A) (A) (A) (A)
                 (A) (A) (A) (A) (A) (A) (A) (A) (A) (A) (A) (A)
                 (A) (A) (A) (A) (A) (A) (A) (A) (A) (A) (A) (A)
                 (A) (A) (A) (A) (A) (A) (A) (A) (A) (A) (A) (A)
                 (A) (A) (A) (A) (A) (A) (A) (A) (A) (A) (A) (A)
                 (A) (A) (A)
 The electronic state is 1-A.
 Alpha  occ. eigenvalues --  -89.03063 -89.03004 -24.84627 -24.84373 -24.84023
 Alpha  occ. eigenvalues --  -24.83893 -24.83129 -24.83094 -10.47880 -10.47797
 Alpha  occ. eigenvalues --  -10.47785 -10.36592 -10.36506 -10.35987 -10.35932
 Alpha  occ. eigenvalues --  -10.34242 -10.34128 -10.32918 -10.32871 -10.32467
 Alpha  occ. eigenvalues --  -10.32429 -10.30614 -10.30612 -10.30448 -10.30415
 Alpha  occ. eigenvalues --  -10.30378 -10.30350 -10.30066 -10.30056 -10.30005
 Alpha  occ. eigenvalues --  -10.29979 -10.29945 -10.29898 -10.28530 -10.28462
 Alpha  occ. eigenvalues --  -10.25310 -10.25281  -8.08203  -8.08150  -6.03633
 Alpha  occ. eigenvalues --   -6.03578  -6.03263  -6.03213  -6.02676  -6.02621
 Alpha  occ. eigenvalues --   -1.38038  -1.35462  -1.34684  -1.30844  -1.28876
 Alpha  occ. eigenvalues --   -1.28645  -1.02807  -0.99538  -0.98534  -0.97184
 Alpha  occ. eigenvalues --   -0.96840  -0.92324  -0.90100  -0.88960  -0.88595
 Alpha  occ. eigenvalues --   -0.87283  -0.87062  -0.86435  -0.85840  -0.84887
 Alpha  occ. eigenvalues --   -0.82381  -0.80661  -0.80070  -0.76146  -0.75305
 Alpha  occ. eigenvalues --   -0.74688  -0.74412  -0.73220  -0.73174  -0.71664
 Alpha  occ. eigenvalues --   -0.70945  -0.70019  -0.68698  -0.67963  -0.67399
 Alpha  occ. eigenvalues --   -0.66692  -0.66245  -0.64949  -0.64337  -0.64121
 Alpha  occ. eigenvalues --   -0.63709  -0.62739  -0.62691  -0.60545  -0.60424
 Alpha  occ. eigenvalues --   -0.58158  -0.57982  -0.57572  -0.57217  -0.56509
 Alpha  occ. eigenvalues --   -0.56456  -0.55913  -0.55747  -0.54628  -0.54497
 Alpha  occ. eigenvalues --   -0.54353  -0.54302  -0.53933  -0.53435  -0.53042
 Alpha  occ. eigenvalues --   -0.52792  -0.51720  -0.51505  -0.51201  -0.50092
 Alpha  occ. eigenvalues --   -0.50074  -0.49718  -0.49537  -0.49419  -0.49216
 Alpha  occ. eigenvalues --   -0.48989  -0.48499  -0.47937  -0.47448  -0.46996
 Alpha  occ. eigenvalues --   -0.45944  -0.45795  -0.45522  -0.44939  -0.44715
 Alpha  occ. eigenvalues --   -0.44713  -0.44113  -0.43952  -0.42911  -0.42217
 Alpha  occ. eigenvalues --   -0.41804  -0.41615  -0.41047  -0.39572  -0.36719
 Alpha  occ. eigenvalues --   -0.35097  -0.34880  -0.34197  -0.33813  -0.31254
 Alpha  occ. eigenvalues --   -0.25477
 Alpha virt. eigenvalues --   -0.04831   0.00673   0.04241   0.04636   0.04892
 Alpha virt. eigenvalues --    0.07265   0.08836   0.10355   0.11580   0.12910
 Alpha virt. eigenvalues --    0.14046   0.15160   0.15897   0.16236   0.16975
 Alpha virt. eigenvalues --    0.17317   0.17712   0.18438   0.19102   0.19391
 Alpha virt. eigenvalues --    0.19499   0.20246   0.20326   0.21110   0.21372
 Alpha virt. eigenvalues --    0.22118   0.22295   0.22679   0.23261   0.23418
 Alpha virt. eigenvalues --    0.23520   0.23580   0.24089   0.24973   0.25367
 Alpha virt. eigenvalues --    0.25998   0.26305   0.26808   0.27065   0.27491
 Alpha virt. eigenvalues --    0.28366   0.28668   0.29770   0.30533   0.31136
 Alpha virt. eigenvalues --    0.31841   0.32481   0.32524   0.32681   0.33231
 Alpha virt. eigenvalues --    0.34769   0.34906   0.35470   0.36379   0.36647
 Alpha virt. eigenvalues --    0.36752   0.37052   0.37280   0.37745   0.37820
 Alpha virt. eigenvalues --    0.38117   0.38264   0.39013   0.39451   0.40133
 Alpha virt. eigenvalues --    0.40620   0.41831   0.42272   0.43513   0.43937
 Alpha virt. eigenvalues --    0.44969   0.45432   0.46382   0.46730   0.47681
 Alpha virt. eigenvalues --    0.47955   0.48493   0.48691   0.49283   0.49602
 Alpha virt. eigenvalues --    0.49701   0.50531   0.51665   0.52226   0.52671
 Alpha virt. eigenvalues --    0.53205   0.53937   0.54167   0.54654   0.55172
 Alpha virt. eigenvalues --    0.55300   0.55826   0.56272   0.56912   0.57146
 Alpha virt. eigenvalues --    0.57175   0.57481   0.58238   0.58962   0.59032
 Alpha virt. eigenvalues --    0.59260   0.59540   0.59876   0.60450   0.60581
 Alpha virt. eigenvalues --    0.61043   0.61349   0.61868   0.62091   0.62551
 Alpha virt. eigenvalues --    0.63174   0.63526   0.64149   0.64372   0.64899
 Alpha virt. eigenvalues --    0.65967   0.67359   0.67570   0.68072   0.68639
 Alpha virt. eigenvalues --    0.69326   0.69619   0.70461   0.70727   0.70972
 Alpha virt. eigenvalues --    0.72087   0.72657   0.73231   0.73959   0.74210
 Alpha virt. eigenvalues --    0.74726   0.75301   0.76306   0.76431   0.76821
 Alpha virt. eigenvalues --    0.76934   0.77415   0.77814   0.78137   0.78738
 Alpha virt. eigenvalues --    0.78840   0.79298   0.79518   0.80101   0.80351
 Alpha virt. eigenvalues --    0.80503   0.80582   0.80787   0.81067   0.81534
 Alpha virt. eigenvalues --    0.81779   0.82452   0.82609   0.82901   0.83183
 Alpha virt. eigenvalues --    0.83456   0.83891   0.84250   0.84590   0.84967
 Alpha virt. eigenvalues --    0.85226   0.85659   0.85869   0.86531   0.86636
 Alpha virt. eigenvalues --    0.86927   0.87445   0.87698   0.87857   0.88283
 Alpha virt. eigenvalues --    0.88592   0.89045   0.89206   0.89301   0.90161
 Alpha virt. eigenvalues --    0.90330   0.90622   0.91927   0.92300   0.93037
 Alpha virt. eigenvalues --    0.93583   0.94104   0.94929   0.95352   0.96103
 Alpha virt. eigenvalues --    0.96782   0.97406   0.99250   1.00160   1.02004
 Alpha virt. eigenvalues --    1.02473   1.03623   1.04277   1.05393   1.07275
 Alpha virt. eigenvalues --    1.07822   1.09215   1.10051   1.10567   1.11570
 Alpha virt. eigenvalues --    1.12734   1.13634   1.14431   1.15370   1.16192
 Alpha virt. eigenvalues --    1.17376   1.17839   1.18502   1.19129   1.20329
 Alpha virt. eigenvalues --    1.20647   1.21359   1.21867   1.22632   1.23082
 Alpha virt. eigenvalues --    1.24697   1.25175   1.25947   1.26591   1.27241
 Alpha virt. eigenvalues --    1.27791   1.28355   1.28653   1.29707   1.30996
 Alpha virt. eigenvalues --    1.31863   1.32159   1.32324   1.32604   1.33021
 Alpha virt. eigenvalues --    1.33097   1.35262   1.36533   1.36885   1.37277
 Alpha virt. eigenvalues --    1.37783   1.38268   1.38586   1.39011   1.39582
 Alpha virt. eigenvalues --    1.40099   1.40405   1.41226   1.42166   1.42640
 Alpha virt. eigenvalues --    1.43589   1.44045   1.44789   1.45181   1.46938
 Alpha virt. eigenvalues --    1.47706   1.47971   1.48755   1.50302   1.50830
 Alpha virt. eigenvalues --    1.51958   1.52698   1.53527   1.55477   1.55552
 Alpha virt. eigenvalues --    1.56907   1.58029   1.58196   1.59066   1.59827
 Alpha virt. eigenvalues --    1.60497   1.60704   1.60888   1.61739   1.62631
 Alpha virt. eigenvalues --    1.64473   1.65971   1.69681   1.70717   1.72771
 Alpha virt. eigenvalues --    1.73140   1.73245   1.74318   1.75111   1.76478
 Alpha virt. eigenvalues --    1.77119   1.77780   1.78033   1.79252   1.80507
 Alpha virt. eigenvalues --    1.81063   1.81901   1.82117   1.82403   1.83292
 Alpha virt. eigenvalues --    1.84117   1.85112   1.85488   1.85537   1.85932
 Alpha virt. eigenvalues --    1.86057   1.86329   1.87157   1.87624   1.87728
 Alpha virt. eigenvalues --    1.88198   1.89142   1.89489   1.89932   1.90682
 Alpha virt. eigenvalues --    1.91364   1.91821   1.92035   1.92619   1.92832
 Alpha virt. eigenvalues --    1.93693   1.94052   1.95007   1.95085   1.95555
 Alpha virt. eigenvalues --    1.96826   1.97144   1.97362   1.97589   1.98147
 Alpha virt. eigenvalues --    1.98759   1.99315   2.00536   2.01234   2.01899
 Alpha virt. eigenvalues --    2.03215   2.03561   2.04557   2.05231   2.06042
 Alpha virt. eigenvalues --    2.06871   2.07310   2.08224   2.08468   2.09558
 Alpha virt. eigenvalues --    2.10214   2.11086   2.11894   2.12078   2.12904
 Alpha virt. eigenvalues --    2.13050   2.13758   2.14373   2.14720   2.14840
 Alpha virt. eigenvalues --    2.16222   2.16543   2.16774   2.17045   2.17711
 Alpha virt. eigenvalues --    2.18499   2.19888   2.20467   2.21228   2.21636
 Alpha virt. eigenvalues --    2.21957   2.22218   2.22425   2.23974   2.24368
 Alpha virt. eigenvalues --    2.25471   2.26063   2.26768   2.27031   2.27423
 Alpha virt. eigenvalues --    2.28346   2.29579   2.30515   2.30657   2.31408
 Alpha virt. eigenvalues --    2.32098   2.33020   2.33566   2.34142   2.34730
 Alpha virt. eigenvalues --    2.36879   2.37068   2.37635   2.38680   2.39336
 Alpha virt. eigenvalues --    2.39981   2.40577   2.41394   2.42721   2.43322
 Alpha virt. eigenvalues --    2.44898   2.46470   2.47572   2.49327   2.50634
 Alpha virt. eigenvalues --    2.52015   2.52308   2.53275   2.53539   2.54428
 Alpha virt. eigenvalues --    2.54882   2.55925   2.56482   2.56707   2.57221
 Alpha virt. eigenvalues --    2.59524   2.61971   2.62501   2.63887   2.65312
 Alpha virt. eigenvalues --    2.66655   2.68065   2.68981   2.71386   2.72128
 Alpha virt. eigenvalues --    2.72714   2.73609   2.73886   2.74186   2.74404
 Alpha virt. eigenvalues --    2.76075   2.76338   2.77142   2.78571   2.79305
 Alpha virt. eigenvalues --    2.82442   2.85480   2.86032   2.86554   2.87446
 Alpha virt. eigenvalues --    2.87967   2.90475   2.90599   2.94860   2.95817
 Alpha virt. eigenvalues --    2.95942   2.99627   3.06614   3.08577   3.09969
 Alpha virt. eigenvalues --    3.10419   3.13597   3.14059   3.14105   3.14571
 Alpha virt. eigenvalues --    3.15264   3.15407   3.15487   3.16778   3.16911
 Alpha virt. eigenvalues --    3.17229   3.17439   3.18277   3.19544   3.20553
 Alpha virt. eigenvalues --    3.20653   3.21277   3.21434   3.21568   3.22105
 Alpha virt. eigenvalues --    3.23332   3.24304   3.24842   3.24959   3.25878
 Alpha virt. eigenvalues --    3.26493   3.27744   3.28253   3.28844   3.29952
 Alpha virt. eigenvalues --    3.33630   3.34330   3.35301   3.38883   3.39534
 Alpha virt. eigenvalues --    3.40287   3.42853   3.43524   3.43649   3.46984
 Alpha virt. eigenvalues --    3.47907   3.50385   3.51195   3.53374   3.55275
 Alpha virt. eigenvalues --    3.55632   3.56300   3.56693   3.58178   3.58449
 Alpha virt. eigenvalues --    3.66581   3.68393   3.77739   3.80906   3.83656
 Alpha virt. eigenvalues --    3.97071   3.97155   3.97342   3.97534   4.00450
          Condensed to atoms (all electrons):
 Mulliken charges:
               1
     1  S    0.066598
     2  S    0.077189
     3  F   -0.201264
     4  F   -0.205494
     5  F   -0.185973
     6  F   -0.180115
     7  F   -0.200055
     8  F   -0.205148
     9  C   -0.336690
    10  C   -0.014760
    11  C    0.058536
    12  H   -0.082225
    13  C   -0.005526
    14  C   -0.071554
    15  C    0.451513
    16  C    0.308434
    17  C    0.436428
    18  C   -0.069897
    19  C   -0.348677
    20  C    0.011147
    21  C    0.058058
    22  H   -0.079748
    23  C   -0.021558
    24  C    0.172350
    25  H    0.001793
    26  H   -0.005031
    27  C    0.149572
    28  H   -0.013176
    29  H   -0.007083
    30  H   -0.006696
    31  C    0.179550
    32  H    0.002117
    33  H   -0.008212
    34  C    0.156591
    35  H   -0.016527
    36  H   -0.007749
    37  H   -0.005230
    38  C    0.076096
    39  C    0.049595
    40  H   -0.083600
    41  C    0.093034
    42  H   -0.067022
    43  C    0.087272
    44  H   -0.064838
    45  C    0.088283
    46  H   -0.067873
    47  C    0.042074
    48  H   -0.077299
    49  C    0.071100
    50  C    0.051559
    51  H   -0.083907
    52  C    0.090210
    53  H   -0.066240
    54  C    0.086214
    55  H   -0.064541
    56  C    0.088503
    57  H   -0.067304
    58  C    0.047781
    59  H   -0.080585
 Sum of Mulliken charges =   0.00000
 Mulliken charges with hydrogens summed into heavy atoms:
               1
     1  S    0.066598
     2  S    0.077189
     3  F   -0.201264
     4  F   -0.205494
     5  F   -0.185973
     6  F   -0.180115
     7  F   -0.200055
     8  F   -0.205148
     9  C   -0.336690
    10  C   -0.014760
    11  C   -0.023689
    13  C   -0.005526
    14  C   -0.071554
    15  C    0.451513
    16  C    0.308434
    17  C    0.436428
    18  C   -0.069897
    19  C   -0.348677
    20  C    0.011147
    21  C   -0.021690
    23  C   -0.021558
    24  C    0.169112
    27  C    0.122617
    31  C    0.173455
    34  C    0.127085
    38  C    0.076096
    39  C   -0.034005
    41  C    0.026012
    43  C    0.022434
    45  C    0.020410
    47  C   -0.035225
    49  C    0.071100
    50  C   -0.032348
    52  C    0.023971
    54  C    0.021673
    56  C    0.021199
    58  C   -0.032804
 Electronic spatial extent (au):  <R**2>=          19977.8666
 Charge=              0.0000 electrons
 Dipole moment (field-independent basis, Debye):
    X=             -0.0253    Y=             -5.0013    Z=             -0.3316  Tot=              5.0124
 Quadrupole moment (field-independent basis, Debye-Ang):
   XX=           -181.1325   YY=           -233.1627   ZZ=           -226.7171
   XY=             -0.3715   XZ=             -3.0482   YZ=              4.5201
 Traceless Quadrupole moment (field-independent basis, Debye-Ang):
   XX=             32.5383   YY=            -19.4919   ZZ=            -13.0463
   XY=             -0.3715   XZ=             -3.0482   YZ=              4.5201
 Octapole moment (field-independent basis, Debye-Ang**2):
  XXX=             -3.7548  YYY=             17.5780  ZZZ=             -1.4063  XYY=             -0.7190
  XXY=            -49.2835  XXZ=            -12.6313  XZZ=              2.5834  YZZ=             41.4592
  YYZ=            -26.8959  XYZ=              7.1092
 Hexadecapole moment (field-independent basis, Debye-Ang**3):
 XXXX=         -14139.0521 YYYY=          -7429.4632 ZZZZ=          -1654.8077 XXXY=             56.1712
 XXXZ=           -253.4618 YYYX=              1.2040 YYYZ=             48.8458 ZZZX=             15.9836
 ZZZY=            -23.3667 XXYY=          -3671.3284 XXZZ=          -3303.9137 YYZZ=          -1565.4928
 XXYZ=            162.1845 YYXZ=            -29.0793 ZZXY=             -8.7049
 N-N= 4.731366562358D+03 E-N=-1.536776752124D+04  KE= 2.499127220389D+03
 No NMR shielding tensors so no spin-rotation constants.
 Leave Link  601 at Thu Dec  6 15:34:24 2018, MaxMem=   536870912 cpu:         9.4
 (Enter /pbs_home/pkowalski/g09d01/g09/l701.exe)
 Compute integral first derivatives.
 ... and contract with generalized density number  0.
 R6Disp: Adding Grimme-D2 dispersion energy 1st derivatives to the gradient.
 Leave Link  701 at Thu Dec  6 15:34:26 2018, MaxMem=   536870912 cpu:         7.1
 (Enter /pbs_home/pkowalski/g09d01/g09/l702.exe)
 L702 exits ... SP integral derivatives will be done elsewhere.
 Leave Link  702 at Thu Dec  6 15:34:26 2018, MaxMem=   536870912 cpu:         0.2
 (Enter /pbs_home/pkowalski/g09d01/g09/l703.exe)
 Compute integral first derivatives, UseDBF=F ICtDFT=           0.
 Integral derivatives from FoFJK, PRISM(SPDF).
 Calling FoFJK, ICntrl=      2127 FMM=F ISym2X=0 I1Cent= 0 IOpClX= 0 NMat=1 NMatS=1 NMatT=0.
 FoFJK:  IHMeth= 1 ICntrl=    2127 DoSepK=T KAlg= 0 I1Cent=   0 FoldK=F
 IRaf=         1 NMat=   1 IRICut=       1 DoRegI=T DoRafI=F ISym2E= 0.
 FoFCou: FMM=F IPFlag=           0 FMFlag=      100000 FMFlg1=         800
         NFxFlg=           0 DoJE=F BraDBF=F KetDBF=F FulRan=T
         wScrn=  0.000000 ICntrl=    2527 IOpCl=  0 I1Cent=           0 NGrid=           0
         NMat0=    1 NMatS0=      1 NMatT0=    0 NMatD0=    1 NMtDS0=    0 NMtDT0=    0
 Symmetry not used in FoFCou.
 Leave Link  703 at Thu Dec  6 15:38:44 2018, MaxMem=   536870912 cpu:      2050.3
 (Enter /pbs_home/pkowalski/g09d01/g09/l716.exe)
 Dipole        =-9.93924838D-03-1.96767388D+00-1.30470685D-01
 ***** Axes restored to original set *****
 -------------------------------------------------------------------
 Center     Atomic                   Forces (Hartrees/Bohr)
 Number     Number              X              Y              Z
 -------------------------------------------------------------------
      1       16          -0.004547492    0.001179204   -0.001118307
      2       16          -0.000988861   -0.000679410   -0.005128124
      3        9          -0.000529226   -0.005216766   -0.003449357
      4        9          -0.007511630   -0.003599469   -0.000812116
      5        9          -0.001275471    0.000443051   -0.001739251
      6        9          -0.005771405    0.001410805   -0.004931352
      7        9          -0.000470175    0.007206590   -0.003196229
      8        9          -0.005857579    0.001800980    0.002934893
      9        6           0.000203924   -0.000832749    0.002324324
     10        6           0.002492859   -0.016177372   -0.001463823
     11        6          -0.055830587   -0.059524621   -0.104108413
     12        1           0.062653185    0.073488330    0.110962480
     13        6          -0.003760803   -0.005361863   -0.002950890
     14        6          -0.004318383    0.003923888   -0.003899137
     15        6           0.010883049    0.017200318    0.006718871
     16        6           0.004118345   -0.003801855    0.009515437
     17        6           0.015022560   -0.017131088   -0.000614888
     18        6          -0.004886431   -0.000568620   -0.002951696
     19        6           0.001231978   -0.000183946    0.001089228
     20        6           0.000332311    0.010923865    0.000446191
     21        6          -0.071933751    0.101888985   -0.049513436
     22        1           0.074743838   -0.114286887    0.052355124
     23        6          -0.002947853    0.006382566   -0.001141050
     24        6          -0.017054637    0.094055223    0.053791015
     25        1           0.061088076   -0.074690435    0.026990000
     26        1          -0.046741096   -0.027663591   -0.083297509
     27        6          -0.059947385   -0.087584569    0.021545060
     28        1          -0.066024575    0.083631919   -0.027818151
     29        1           0.070853919   -0.017092258   -0.081658592
     30        1           0.058090828    0.028820004    0.091115015
     31        6           0.029589375   -0.094604371   -0.039924752
     32        1           0.040398791    0.045377131    0.077712587
     33        1          -0.069700500    0.061117867   -0.038844844
     34        6           0.049145277    0.087080038   -0.031319075
     35        1          -0.043649429   -0.054248526   -0.086375655
     36        1          -0.079953587    0.020874017    0.071619879
     37        1           0.073175599   -0.065565024    0.048902110
     38        6          -0.000574629    0.000514286   -0.002082729
     39        6          -0.123329283    0.020649967   -0.057536596
     40        1           0.133525398   -0.025313141    0.062220624
     41        6          -0.056740110   -0.095178055   -0.078118096
     42        1           0.065281308    0.102368572    0.085880201
     43        6           0.061633555   -0.122123210   -0.025810389
     44        1          -0.069386277    0.130217880    0.025368223
     45        6           0.121358013   -0.020629162    0.059708887
     46        1          -0.132979162    0.027308616   -0.063791789
     47        6           0.065767849    0.089064124    0.081515780
     48        1          -0.065591292   -0.102096064   -0.088000913
     49        6           0.000547574    0.001697521    0.001367683
     50        6          -0.121831385   -0.011776005   -0.070723123
     51        1           0.129422847    0.007602015    0.074093789
     52        6          -0.084228547    0.111930957    0.001648537
     53        1           0.094154189   -0.115034819    0.001886326
     54        6           0.035897441    0.110919378    0.070441702
     55        1          -0.034261893   -0.124101785   -0.074505987
     56        6           0.115119271    0.015524485    0.069379365
     57        1          -0.129209638   -0.008030424   -0.074498672
     58        6           0.090738978   -0.106481832    0.001390147
     59        1          -0.095637265    0.114975333   -0.001598533
 -------------------------------------------------------------------
 Cartesian Forces:  Max     0.133525398 RMS     0.060731075
 Leave Link  716 at Thu Dec  6 15:38:44 2018, MaxMem=   536870912 cpu:         0.2
 (Enter /pbs_home/pkowalski/g09d01/g09/l103.exe)

 GradGradGradGradGradGradGradGradGradGradGradGradGradGradGradGradGradGrad
 Berny optimization.
 FormGI is forming the generalized inverse of G from B-inverse, IUseBI=4.
 Internal  Forces:  Max     0.149996707 RMS     0.032505231
 Search for a local minimum.
 Step number   1 out of a maximum of  354
 All quantities printed in internal units (Hartrees-Bohrs-Radians)
 RMS Force = .32505D-01 SwitMx=.10000D-02 MixMth= 1
 Mixed Optimization -- RFO/linear search
 Second derivative matrix not updated -- first step.
 ITU=  0
     Eigenvalues ---    0.00230   0.00230   0.00467   0.00483   0.00545
     Eigenvalues ---    0.00686   0.00923   0.01173   0.01206   0.01250
     Eigenvalues ---    0.01471   0.01568   0.01600   0.01706   0.01752
     Eigenvalues ---    0.01774   0.01864   0.01875   0.01957   0.01984
     Eigenvalues ---    0.02164   0.02170   0.02202   0.02218   0.02236
     Eigenvalues ---    0.02251   0.02258   0.02270   0.02271   0.02300
     Eigenvalues ---    0.02308   0.02314   0.02325   0.02328   0.02332
     Eigenvalues ---    0.02336   0.02348   0.02360   0.03359   0.03360
     Eigenvalues ---    0.04468   0.04807   0.04826   0.04880   0.05079
     Eigenvalues ---    0.05825   0.05867   0.05871   0.05920   0.05934
     Eigenvalues ---    0.06126   0.07187   0.07414   0.07840   0.08541
     Eigenvalues ---    0.08657   0.08730   0.08993   0.09189   0.09603
     Eigenvalues ---    0.10078   0.10489   0.11051   0.12396   0.12438
     Eigenvalues ---    0.12485   0.12579   0.14073   0.14674   0.16000
     Eigenvalues ---    0.16000   0.16000   0.16000   0.16000   0.16000
     Eigenvalues ---    0.16000   0.16000   0.16000   0.16000   0.16000
     Eigenvalues ---    0.16000   0.16000   0.16000   0.16000   0.16000
     Eigenvalues ---    0.16000   0.16000   0.17007   0.17178   0.20435
     Eigenvalues ---    0.21998   0.21999   0.22000   0.22000   0.22001
     Eigenvalues ---    0.22005   0.22980   0.23104   0.23459   0.23473
     Eigenvalues ---    0.23793   0.23836   0.24211   0.24507   0.24930
     Eigenvalues ---    0.24937   0.24973   0.24997   0.25000   0.26629
     Eigenvalues ---    0.27033   0.27314   0.27504   0.27594   0.27608
     Eigenvalues ---    0.27632   0.28917   0.29135   0.30120   0.30687
     Eigenvalues ---    0.32253   0.33722   0.35325   0.36131   0.36540
     Eigenvalues ---    0.40876   0.41845   0.42825   0.42941   0.43156
     Eigenvalues ---    0.43446   0.46784   0.46984   0.47516   0.47710
     Eigenvalues ---    0.47890   0.48686   0.49196   0.49351   0.49354
     Eigenvalues ---    0.49556   0.49558   0.49736   0.50273   0.50603
     Eigenvalues ---    0.50838   0.51241   0.51274   0.51315   0.51323
     Eigenvalues ---    0.51448   0.51482   0.51511   0.51687   0.52086
     Eigenvalues ---    0.53869   0.53927   0.56430   0.57169   0.57505
     Eigenvalues ---    0.57630   0.57634   0.57651   0.57654   0.57733
     Eigenvalues ---    0.57753   0.57786   0.57805   0.57807   0.57830
     Eigenvalues ---    0.57841
 RFO step:  Lambda=-3.99979043D-01 EMin= 2.30000000D-03
 Linear search not attempted -- first point.
 Maximum step size (   0.300) exceeded in Quadratic search.
    -- Step size scaled by   0.463
 Iteration  1 RMS(Cart)=  0.01753168 RMS(Int)=  0.00003057
 Iteration  2 RMS(Cart)=  0.00003800 RMS(Int)=  0.00000112
 Iteration  3 RMS(Cart)=  0.00000000 RMS(Int)=  0.00000112
 ITry= 1 IFail=0 DXMaxC= 8.39D-02 DCOld= 1.00D+10 DXMaxT= 3.00D-01 DXLimC= 3.00D+00 Rises=F
 Variable       Old X    -DE/DX   Delta X   Delta X   Delta X     New X
                                 (Linear)    (Quad)   (Total)
    R1        3.47845   0.00386   0.00000   0.00255   0.00255   3.48100
    R2        3.32845   0.00097   0.00000   0.00067   0.00067   3.32912
    R3        3.47081   0.00399   0.00000   0.00274   0.00274   3.47354
    R4        3.33266   0.00043   0.00000   0.00028   0.00028   3.33294
    R5        2.56151  -0.00550   0.00000  -0.00271  -0.00271   2.55880
    R6        2.58399  -0.00779   0.00000  -0.00394  -0.00394   2.58005
    R7        2.53883  -0.00035   0.00000  -0.00017  -0.00017   2.53866
    R8        2.53254  -0.00748   0.00000  -0.00357  -0.00357   2.52897
    R9        2.56098  -0.00737   0.00000  -0.00363  -0.00363   2.55735
   R10        2.58200  -0.00672   0.00000  -0.00340  -0.00340   2.57861
   R11        2.89744   0.00058   0.00000   0.00024   0.00024   2.89768
   R12        2.91752  -0.00084   0.00000  -0.00055  -0.00055   2.91697
   R13        2.93036  -0.00026   0.00000  -0.00018  -0.00018   2.93018
   R14        2.67437   0.01247   0.00000   0.00709   0.00709   2.68147
   R15        2.56991  -0.00362   0.00000  -0.00186  -0.00186   2.56805
   R16        1.79549   0.14699   0.00000   0.06971   0.06971   1.86520
   R17        2.56189   0.00588   0.00000   0.00308   0.00308   2.56498
   R18        2.76545   0.00467   0.00000   0.00283   0.00283   2.76828
   R19        2.81108   0.00390   0.00000   0.00242   0.00242   2.81350
   R20        2.73909   0.00296   0.00000   0.00173   0.00173   2.74082
   R21        2.91610   0.00586   0.00000   0.00399   0.00399   2.92009
   R22        2.92490   0.00442   0.00000   0.00299   0.00299   2.92788
   R23        2.79894   0.00680   0.00000   0.00427   0.00427   2.80322
   R24        2.56008  -0.00046   0.00000  -0.00019  -0.00019   2.55989
   R25        2.89624   0.00015   0.00000   0.00011   0.00011   2.89635
   R26        2.93664   0.00193   0.00000   0.00133   0.00133   2.93797
   R27        2.68686   0.00817   0.00000   0.00471   0.00471   2.69156
   R28        1.79671   0.14625   0.00000   0.06946   0.06946   1.86618
   R29        2.56394   0.00382   0.00000   0.00200   0.00200   2.56595
   R30        2.77177   0.00269   0.00000   0.00164   0.00164   2.77341
   R31        1.87016   0.10014   0.00000   0.05178   0.05178   1.92194
   R32        1.87014   0.09939   0.00000   0.05140   0.05140   1.92153
   R33        2.87725   0.00754   0.00000   0.00498   0.00498   2.88223
   R34        1.85301   0.11009   0.00000   0.05586   0.05586   1.90887
   R35        1.85254   0.10945   0.00000   0.05551   0.05551   1.90804
   R36        1.85070   0.11178   0.00000   0.05657   0.05657   1.90728
   R37        1.87222   0.09860   0.00000   0.05110   0.05110   1.92333
   R38        1.86832   0.10044   0.00000   0.05184   0.05184   1.92016
   R39        2.86615   0.01157   0.00000   0.00758   0.00758   2.87373
   R40        1.85132   0.11089   0.00000   0.05616   0.05616   1.90748
   R41        1.85261   0.10935   0.00000   0.05546   0.05546   1.90807
   R42        1.85333   0.10968   0.00000   0.05567   0.05567   1.90901
   R43        2.63628   0.00889   0.00000   0.00469   0.00469   2.64097
   R44        2.64085   0.00738   0.00000   0.00392   0.00392   2.64476
   R45        1.79400   0.14947   0.00000   0.07076   0.07076   1.86476
   R46        2.61097   0.01013   0.00000   0.00527   0.00527   2.61624
   R47        1.79563   0.14871   0.00000   0.07054   0.07054   1.86617
   R48        2.60951   0.01462   0.00000   0.00766   0.00766   2.61717
   R49        1.79421   0.14971   0.00000   0.07089   0.07089   1.86510
   R50        2.61887   0.01010   0.00000   0.00538   0.00538   2.62425
   R51        1.79391   0.15000   0.00000   0.07100   0.07100   1.86491
   R52        2.60200   0.01456   0.00000   0.00753   0.00753   2.60954
   R53        1.79436   0.14989   0.00000   0.07099   0.07099   1.86535
   R54        2.63617   0.01001   0.00000   0.00524   0.00524   2.64140
   R55        2.63619   0.00766   0.00000   0.00404   0.00404   2.64023
   R56        1.79419   0.14932   0.00000   0.07070   0.07070   1.86489
   R57        2.62265   0.00362   0.00000   0.00186   0.00186   2.62450
   R58        1.79566   0.14866   0.00000   0.07052   0.07052   1.86618
   R59        2.61676   0.01180   0.00000   0.00626   0.00626   2.62301
   R60        1.79546   0.14875   0.00000   0.07054   0.07054   1.86601
   R61        2.60056   0.01795   0.00000   0.00937   0.00938   2.60994
   R62        1.79481   0.14936   0.00000   0.07077   0.07077   1.86558
   R63        2.61883   0.00712   0.00000   0.00380   0.00380   2.62263
   R64        1.79464   0.14956   0.00000   0.07085   0.07085   1.86550
    A1        1.61732   0.00131   0.00000   0.00036   0.00036   1.61768
    A2        1.60903   0.00006   0.00000  -0.00031  -0.00031   1.60872
    A3        1.82356   0.00061   0.00000   0.00042   0.00042   1.82398
    A4        1.97185  -0.00001   0.00000   0.00012   0.00012   1.97197
    A5        1.90528   0.00079   0.00000   0.00076   0.00076   1.90604
    A6        1.87546   0.00049   0.00000   0.00050   0.00050   1.87596
    A7        1.91738  -0.00060   0.00000  -0.00054  -0.00054   1.91684
    A8        1.96446  -0.00117   0.00000  -0.00118  -0.00118   1.96327
    A9        1.97892   0.00023   0.00000   0.00021   0.00021   1.97913
   A10        2.03533   0.00064   0.00000   0.00039   0.00039   2.03572
   A11        2.26630  -0.00082   0.00000  -0.00054  -0.00054   2.26575
   A12        2.13974   0.00121   0.00000   0.00066   0.00066   2.14040
   A13        2.00198  -0.00369   0.00000  -0.00236  -0.00236   1.99962
   A14        2.14146   0.00247   0.00000   0.00170   0.00170   2.14316
   A15        1.98294   0.00144   0.00000   0.00126   0.00126   1.98420
   A16        2.09185  -0.00066   0.00000  -0.00057  -0.00057   2.09129
   A17        2.20583  -0.00069   0.00000  -0.00059  -0.00059   2.20524
   A18        2.24954  -0.00110   0.00000  -0.00078  -0.00078   2.24876
   A19        2.12085   0.00010   0.00000   0.00000   0.00000   2.12085
   A20        1.91277   0.00100   0.00000   0.00078   0.00078   1.91355
   A21        1.84149   0.00166   0.00000   0.00170   0.00170   1.84319
   A22        2.00181  -0.00041   0.00000  -0.00045  -0.00045   2.00136
   A23        1.95187   0.00023   0.00000   0.00004   0.00004   1.95190
   A24        1.95748  -0.00074   0.00000  -0.00080  -0.00080   1.95668
   A25        1.88800   0.00129   0.00000   0.00112   0.00112   1.88912
   A26        1.82276  -0.00194   0.00000  -0.00155  -0.00155   1.82121
   A27        1.88677   0.00174   0.00000   0.00147   0.00147   1.88824
   A28        1.90439  -0.00120   0.00000  -0.00085  -0.00085   1.90354
   A29        1.89910  -0.00041   0.00000  -0.00035  -0.00035   1.89875
   A30        1.97955  -0.00094   0.00000  -0.00082  -0.00082   1.97873
   A31        1.97574  -0.00147   0.00000  -0.00107  -0.00107   1.97467
   A32        1.81592   0.00220   0.00000   0.00156   0.00156   1.81748
   A33        1.85321   0.00063   0.00000   0.00082   0.00082   1.85403
   A34        1.93826   0.00184   0.00000   0.00133   0.00132   1.93958
   A35        2.00821  -0.00131   0.00000  -0.00136  -0.00136   2.00685
   A36        1.89194   0.00068   0.00000   0.00058   0.00058   1.89252
   A37        1.95815   0.00115   0.00000   0.00091   0.00091   1.95907
   A38        1.81289  -0.00284   0.00000  -0.00216  -0.00216   1.81072
   A39        1.90359   0.00107   0.00000   0.00083   0.00083   1.90442
   A40        2.12269  -0.00108   0.00000  -0.00076  -0.00076   2.12194
   A41        2.25467   0.00003   0.00000  -0.00006  -0.00006   2.25461
   A42        1.98325  -0.00056   0.00000  -0.00056  -0.00056   1.98269
   A43        1.82464   0.00013   0.00000   0.00003   0.00003   1.82467
   A44        1.90034   0.00162   0.00000   0.00159   0.00159   1.90193
   A45        1.89606  -0.00055   0.00000  -0.00052  -0.00052   1.89554
   A46        1.95767  -0.00105   0.00000  -0.00094  -0.00094   1.95674
   A47        1.89550   0.00052   0.00000   0.00049   0.00049   1.89600
   A48        2.03219   0.00084   0.00000   0.00073   0.00073   2.03292
   A49        2.28491  -0.00168   0.00000  -0.00132  -0.00132   2.28359
   A50        1.96586   0.00084   0.00000   0.00058   0.00058   1.96644
   A51        2.14077   0.00131   0.00000   0.00079   0.00079   2.14156
   A52        1.99918  -0.00364   0.00000  -0.00242  -0.00242   1.99675
   A53        2.14324   0.00233   0.00000   0.00163   0.00163   2.14487
   A54        1.98161   0.00227   0.00000   0.00177   0.00177   1.98337
   A55        2.08748  -0.00063   0.00000  -0.00053  -0.00053   2.08695
   A56        2.21410  -0.00163   0.00000  -0.00124  -0.00124   2.21286
   A57        1.89413  -0.00142   0.00000  -0.00150  -0.00150   1.89263
   A58        1.89350  -0.00138   0.00000  -0.00135  -0.00135   1.89215
   A59        2.00581  -0.00145   0.00000  -0.00110  -0.00110   2.00470
   A60        1.87728  -0.00010   0.00000  -0.00001  -0.00001   1.87727
   A61        1.89466   0.00156   0.00000   0.00138   0.00137   1.89604
   A62        1.89458   0.00285   0.00000   0.00264   0.00263   1.89722
   A63        1.91051   0.00329   0.00000   0.00278   0.00277   1.91329
   A64        1.91069  -0.00188   0.00000  -0.00165  -0.00164   1.90904
   A65        1.91095   0.00372   0.00000   0.00312   0.00311   1.91406
   A66        1.91140  -0.00131   0.00000  -0.00117  -0.00117   1.91024
   A67        1.90941  -0.00221   0.00000  -0.00164  -0.00165   1.90777
   A68        1.91083  -0.00161   0.00000  -0.00144  -0.00143   1.90940
   A69        1.89281  -0.00213   0.00000  -0.00200  -0.00200   1.89080
   A70        1.89301  -0.00250   0.00000  -0.00221  -0.00221   1.89079
   A71        2.01121   0.00145   0.00000   0.00108   0.00108   2.01228
   A72        1.87566   0.00046   0.00000   0.00037   0.00037   1.87603
   A73        1.89338   0.00049   0.00000   0.00055   0.00055   1.89394
   A74        1.89347   0.00220   0.00000   0.00219   0.00219   1.89566
   A75        1.90940   0.00398   0.00000   0.00335   0.00334   1.91274
   A76        1.91087  -0.00224   0.00000  -0.00196  -0.00196   1.90891
   A77        1.90979   0.00454   0.00000   0.00381   0.00380   1.91359
   A78        1.91084  -0.00155   0.00000  -0.00138  -0.00138   1.90946
   A79        1.91012  -0.00278   0.00000  -0.00208  -0.00209   1.90802
   A80        1.91278  -0.00194   0.00000  -0.00172  -0.00172   1.91107
   A81        2.10736  -0.00284   0.00000  -0.00194  -0.00194   2.10541
   A82        2.10731  -0.00019   0.00000  -0.00006  -0.00006   2.10725
   A83        2.06764   0.00306   0.00000   0.00203   0.00203   2.06967
   A84        2.09004   0.00078   0.00000   0.00067   0.00067   2.09071
   A85        2.10298  -0.00057   0.00000  -0.00053  -0.00053   2.10245
   A86        2.09017  -0.00021   0.00000  -0.00014  -0.00014   2.09003
   A87        2.09061  -0.00048   0.00000  -0.00047  -0.00047   2.09015
   A88        2.10295  -0.00086   0.00000  -0.00057  -0.00057   2.10238
   A89        2.08962   0.00135   0.00000   0.00104   0.00104   2.09066
   A90        2.09847   0.00002   0.00000  -0.00007  -0.00007   2.09840
   A91        2.08557   0.00044   0.00000   0.00052   0.00052   2.08609
   A92        2.09915  -0.00045   0.00000  -0.00045  -0.00046   2.09869
   A93        2.08992   0.00117   0.00000   0.00085   0.00085   2.09077
   A94        2.10151  -0.00107   0.00000  -0.00066  -0.00066   2.10085
   A95        2.09176  -0.00010   0.00000  -0.00019  -0.00019   2.09157
   A96        2.10526  -0.00098   0.00000  -0.00077  -0.00077   2.10449
   A97        2.08837   0.00097   0.00000   0.00078   0.00078   2.08916
   A98        2.08955   0.00001   0.00000  -0.00002  -0.00002   2.08954
   A99        2.09285  -0.00043   0.00000  -0.00019  -0.00019   2.09266
   A100       2.11863  -0.00292   0.00000  -0.00196  -0.00196   2.11667
   A101       2.07161   0.00335   0.00000   0.00215   0.00215   2.07377
   A102       2.09109   0.00059   0.00000   0.00061   0.00061   2.09170
   A103       2.10082   0.00004   0.00000  -0.00021  -0.00021   2.10062
   A104       2.09127  -0.00063   0.00000  -0.00040  -0.00040   2.09087
   A105       2.09199  -0.00079   0.00000  -0.00069  -0.00069   2.09130
   A106       2.10009  -0.00064   0.00000  -0.00045  -0.00045   2.09964
   A107       2.09111   0.00143   0.00000   0.00114   0.00114   2.09225
   A108       2.09761  -0.00020   0.00000  -0.00030  -0.00030   2.09731
   A109       2.08757   0.00026   0.00000   0.00047   0.00047   2.08804
   A110       2.09801  -0.00005   0.00000  -0.00017  -0.00017   2.09783
   A111       2.08942   0.00208   0.00000   0.00150   0.00150   2.09092
   A112       2.10549  -0.00207   0.00000  -0.00127  -0.00127   2.10422
   A113       2.08827  -0.00001   0.00000  -0.00023  -0.00023   2.08804
   A114       2.10072  -0.00094   0.00000  -0.00069  -0.00069   2.10003
   A115       2.09067   0.00093   0.00000   0.00072   0.00072   2.09139
   A116       2.09179   0.00002   0.00000  -0.00003  -0.00003   2.09176
    D1        0.13978   0.00072   0.00000   0.00072   0.00072   0.14051
    D2        2.17292   0.00167   0.00000   0.00164   0.00164   2.17455
    D3       -1.91034   0.00073   0.00000   0.00077   0.00077  -1.90957
    D4       -0.05980  -0.00039   0.00000  -0.00055  -0.00055  -0.06035
    D5       -3.12934  -0.00170   0.00000  -0.00198  -0.00198  -3.13132
    D6        2.30301  -0.00004   0.00000  -0.00013  -0.00013   2.30288
    D7        0.23853   0.00084   0.00000   0.00078   0.00078   0.23930
    D8       -1.78461  -0.00056   0.00000  -0.00053  -0.00053  -1.78514
    D9       -0.15474  -0.00011   0.00000  -0.00012  -0.00012  -0.15486
   D10        2.98373   0.00026   0.00000   0.00028   0.00028   2.98401
   D11       -0.19778  -0.00051   0.00000  -0.00058  -0.00058  -0.19836
   D12        2.87358   0.00012   0.00000   0.00015   0.00015   2.87373
   D13       -2.29667  -0.00104   0.00000  -0.00118  -0.00118  -2.29785
   D14        0.77469  -0.00042   0.00000  -0.00045  -0.00045   0.77424
   D15        1.84401   0.00045   0.00000   0.00028   0.00028   1.84429
   D16       -1.36782   0.00107   0.00000   0.00101   0.00101  -1.36681
   D17        1.22755   0.00012   0.00000   0.00022   0.00022   1.22777
   D18       -3.03276  -0.00040   0.00000  -0.00041  -0.00041  -3.03316
   D19       -0.93726  -0.00077   0.00000  -0.00073  -0.00073  -0.93799
   D20       -3.05350   0.00115   0.00000   0.00110   0.00110  -3.05240
   D21       -1.03062   0.00063   0.00000   0.00047   0.00047  -1.03015
   D22        1.06488   0.00026   0.00000   0.00015   0.00015   1.06503
   D23       -0.94032   0.00001   0.00000   0.00004   0.00004  -0.94028
   D24        1.08256  -0.00052   0.00000  -0.00059  -0.00059   1.08197
   D25       -3.10513  -0.00089   0.00000  -0.00091  -0.00091  -3.10604
   D26       -3.10720   0.00127   0.00000   0.00116   0.00116  -3.10604
   D27       -1.07237  -0.00036   0.00000  -0.00039  -0.00039  -1.07276
   D28        1.05152   0.00130   0.00000   0.00126   0.00126   1.05278
   D29        1.18601   0.00044   0.00000   0.00053   0.00053   1.18654
   D30       -3.06234  -0.00119   0.00000  -0.00102  -0.00102  -3.06336
   D31       -0.93845   0.00047   0.00000   0.00063   0.00063  -0.93782
   D32       -0.90303   0.00100   0.00000   0.00104   0.00104  -0.90199
   D33        1.13181  -0.00063   0.00000  -0.00051  -0.00052   1.13130
   D34       -3.02749   0.00103   0.00000   0.00113   0.00113  -3.02635
   D35       -2.96966  -0.00137   0.00000  -0.00148  -0.00148  -2.97114
   D36        0.17220   0.00001   0.00000   0.00005   0.00005   0.17225
   D37        0.25374  -0.00218   0.00000  -0.00238  -0.00238   0.25136
   D38       -2.88758  -0.00079   0.00000  -0.00085  -0.00085  -2.88843
   D39        2.95745   0.00060   0.00000   0.00057   0.00057   2.95802
   D40       -0.17578   0.00096   0.00000   0.00102   0.00102  -0.17476
   D41       -0.26814   0.00141   0.00000   0.00149   0.00149  -0.26665
   D42        2.88181   0.00177   0.00000   0.00194   0.00194   2.88374
   D43       -0.05416   0.00043   0.00000   0.00048   0.00048  -0.05368
   D44        3.00980   0.00186   0.00000   0.00203   0.00203   3.01182
   D45        3.08770   0.00183   0.00000   0.00201   0.00201   3.08971
   D46       -0.13153   0.00325   0.00000   0.00356   0.00356  -0.12797
   D47       -2.91581   0.00106   0.00000   0.00113   0.00113  -2.91468
   D48        0.27157   0.00030   0.00000   0.00033   0.00033   0.27190
   D49        0.30781  -0.00052   0.00000  -0.00058  -0.00058   0.30724
   D50       -2.78800  -0.00128   0.00000  -0.00137  -0.00137  -2.78937
   D51        0.77373   0.00183   0.00000   0.00185   0.00185   0.77558
   D52       -1.32648   0.00052   0.00000   0.00055   0.00055  -1.32593
   D53        2.91625   0.00049   0.00000   0.00053   0.00053   2.91678
   D54       -2.37542   0.00150   0.00000   0.00145   0.00145  -2.37398
   D55        1.80755   0.00018   0.00000   0.00014   0.00014   1.80769
   D56       -0.23291   0.00016   0.00000   0.00012   0.00012  -0.23278
   D57        3.03200  -0.00083   0.00000  -0.00096  -0.00096   3.03104
   D58       -0.17506  -0.00058   0.00000  -0.00070  -0.00070  -0.17576
   D59       -0.10269  -0.00052   0.00000  -0.00059  -0.00059  -0.10328
   D60        2.97344  -0.00027   0.00000  -0.00032  -0.00032   2.97311
   D61        0.61095  -0.00080   0.00000  -0.00071  -0.00071   0.61024
   D62       -1.49330  -0.00156   0.00000  -0.00144  -0.00144  -1.49474
   D63        2.63563  -0.00070   0.00000  -0.00071  -0.00071   2.63492
   D64        2.63147   0.00211   0.00000   0.00205   0.00205   2.63352
   D65        0.52723   0.00135   0.00000   0.00132   0.00132   0.52854
   D66       -1.62703   0.00222   0.00000   0.00205   0.00205  -1.62498
   D67       -1.56379   0.00086   0.00000   0.00085   0.00085  -1.56295
   D68        2.61514   0.00010   0.00000   0.00012   0.00012   2.61526
   D69        0.46088   0.00096   0.00000   0.00085   0.00085   0.46173
   D70       -0.66038   0.00115   0.00000   0.00108   0.00108  -0.65930
   D71       -2.68985  -0.00105   0.00000  -0.00099  -0.00099  -2.69084
   D72        1.50793  -0.00121   0.00000  -0.00119  -0.00119   1.50673
   D73        1.43767   0.00213   0.00000   0.00201   0.00201   1.43968
   D74       -0.59179  -0.00007   0.00000  -0.00007  -0.00007  -0.59186
   D75       -2.67720  -0.00023   0.00000  -0.00027  -0.00027  -2.67747
   D76       -2.68877   0.00160   0.00000   0.00143   0.00143  -2.68734
   D77        1.56495  -0.00060   0.00000  -0.00064  -0.00064   1.56430
   D78       -0.52047  -0.00076   0.00000  -0.00084  -0.00084  -0.52131
   D79        2.51417   0.00005   0.00000   0.00002   0.00003   2.51420
   D80       -0.55549  -0.00018   0.00000  -0.00024  -0.00023  -0.55572
   D81       -1.64781   0.00081   0.00000   0.00081   0.00081  -1.64700
   D82        1.56572   0.00058   0.00000   0.00055   0.00055   1.56627
   D83        0.39187   0.00051   0.00000   0.00067   0.00067   0.39255
   D84       -2.67779   0.00028   0.00000   0.00041   0.00041  -2.67737
   D85       -0.14375   0.00007   0.00000   0.00014   0.00014  -0.14361
   D86        3.02246   0.00032   0.00000   0.00041   0.00041   3.02286
   D87        2.91799   0.00041   0.00000   0.00049   0.00049   2.91848
   D88       -0.19899   0.00065   0.00000   0.00076   0.00076  -0.19823
   D89        2.87662  -0.00108   0.00000  -0.00109  -0.00109   2.87554
   D90       -0.28512  -0.00132   0.00000  -0.00133  -0.00133  -0.28645
   D91        0.75365  -0.00021   0.00000  -0.00018  -0.00018   0.75347
   D92       -2.40809  -0.00045   0.00000  -0.00043  -0.00043  -2.40852
   D93       -1.38006   0.00108   0.00000   0.00098   0.00098  -1.37908
   D94        1.74138   0.00084   0.00000   0.00073   0.00073   1.74212
   D95        3.13482   0.00161   0.00000   0.00155   0.00155   3.13637
   D96       -1.11642  -0.00034   0.00000  -0.00028  -0.00028  -1.11670
   D97        1.00933   0.00160   0.00000   0.00162   0.00162   1.01095
   D98       -0.93805   0.00135   0.00000   0.00135   0.00135  -0.93670
   D99        1.09389  -0.00059   0.00000  -0.00048  -0.00048   1.09342
   D100      -3.06354   0.00135   0.00000   0.00142   0.00142  -3.06212
   D101       1.15777   0.00036   0.00000   0.00044   0.00044   1.15821
   D102      -3.09347  -0.00159   0.00000  -0.00139  -0.00139  -3.09486
   D103      -0.96772   0.00035   0.00000   0.00051   0.00051  -0.96721
   D104       0.17090  -0.00006   0.00000  -0.00011  -0.00011   0.17080
   D105      -2.96993   0.00099   0.00000   0.00102   0.00102  -2.96892
   D106      -2.94681   0.00017   0.00000   0.00015   0.00015  -2.94666
   D107       0.19554   0.00122   0.00000   0.00127   0.00127   0.19681
   D108       0.00334  -0.00046   0.00000  -0.00053  -0.00053   0.00281
   D109      -3.13487  -0.00087   0.00000  -0.00096  -0.00096  -3.13583
   D110      -3.13750   0.00060   0.00000   0.00060   0.00060  -3.13690
   D111       0.00748   0.00018   0.00000   0.00016   0.00016   0.00765
   D112       2.76592  -0.00003   0.00000  -0.00001  -0.00001   2.76591
   D113      -0.39005   0.00027   0.00000   0.00031   0.00031  -0.38973
   D114      -0.37925   0.00041   0.00000   0.00045   0.00045  -0.37879
   D115       2.74797   0.00071   0.00000   0.00077   0.00077   2.74875
   D116      -1.01065  -0.00106   0.00000  -0.00111  -0.00111  -1.01176
   D117      -3.10595  -0.00033   0.00000  -0.00037  -0.00037  -3.10632
   D118       1.08237   0.00052   0.00000   0.00049   0.00049   1.08286
   D119      -3.13482   0.00059   0.00000   0.00055   0.00055  -3.13427
   D120       1.05306   0.00132   0.00000   0.00129   0.00129   1.05436
   D121      -1.04180   0.00217   0.00000   0.00215   0.00215  -1.03965
   D122       1.11265  -0.00170   0.00000  -0.00162  -0.00162   1.11102
   D123      -0.98265  -0.00097   0.00000  -0.00088  -0.00089  -0.98354
   D124      -3.07752  -0.00012   0.00000  -0.00003  -0.00003  -3.07754
   D125      -1.00039  -0.00115   0.00000  -0.00121  -0.00122  -1.00160
   D126      -3.09442  -0.00032   0.00000  -0.00038  -0.00038  -3.09480
   D127       1.09211   0.00064   0.00000   0.00059   0.00060   1.09271
   D128      -3.12556   0.00025   0.00000   0.00023   0.00023  -3.12533
   D129       1.06359   0.00108   0.00000   0.00107   0.00107   1.06466
   D130      -1.03307   0.00205   0.00000   0.00204   0.00204  -1.03102
   D131       1.12512  -0.00174   0.00000  -0.00168  -0.00169   1.12343
   D132      -0.96892  -0.00091   0.00000  -0.00085  -0.00085  -0.96976
   D133      -3.06557   0.00005   0.00000   0.00012   0.00013  -3.06544
   D134       0.07317  -0.00072   0.00000  -0.00080  -0.00080   0.07236
   D135      -3.06849  -0.00112   0.00000  -0.00123  -0.00123  -3.06972
   D136      -3.11319  -0.00006   0.00000  -0.00007  -0.00007  -3.11326
   D137       0.02834  -0.00046   0.00000  -0.00050  -0.00050   0.02784
   D138       3.06705   0.00103   0.00000   0.00115   0.00115   3.06820
   D139      -0.07442   0.00120   0.00000   0.00135   0.00135  -0.07307
   D140      -0.02978   0.00044   0.00000   0.00048   0.00048  -0.02931
   D141       3.11193   0.00061   0.00000   0.00067   0.00067   3.11260
   D142       3.13637   0.00028   0.00000   0.00030   0.00030   3.13667
   D143      -0.00609   0.00018   0.00000   0.00019   0.00019  -0.00590
   D144      -0.00529  -0.00011   0.00000  -0.00012  -0.00012  -0.00542
   D145       3.13544  -0.00021   0.00000  -0.00024  -0.00024   3.13520
   D146       3.12564   0.00028   0.00000   0.00030   0.00030   3.12594
   D147      -0.01530   0.00019   0.00000   0.00020   0.00020  -0.01510
   D148      -0.01682   0.00017   0.00000   0.00019   0.00019  -0.01663
   D149       3.12543   0.00009   0.00000   0.00009   0.00009   3.12552
   D150      -3.12728  -0.00025   0.00000  -0.00025  -0.00025  -3.12753
   D151       0.01388  -0.00022   0.00000  -0.00023  -0.00023   0.01365
   D152       0.01497  -0.00033   0.00000  -0.00036  -0.00036   0.01461
   D153      -3.12706  -0.00030   0.00000  -0.00033  -0.00033  -3.12739
   D154       0.00894  -0.00014   0.00000  -0.00014  -0.00013   0.00881
   D155      -3.13278  -0.00031   0.00000  -0.00033  -0.00033  -3.13311
   D156      -3.13309  -0.00011   0.00000  -0.00011  -0.00011  -3.13320
   D157       0.00838  -0.00029   0.00000  -0.00031  -0.00031   0.00807
   D158      -0.01172  -0.00030   0.00000  -0.00033  -0.00033  -0.01205
   D159       3.12868   0.00014   0.00000   0.00016   0.00016   3.12884
   D160      -3.13932  -0.00055   0.00000  -0.00061  -0.00061  -3.13993
   D161       0.00108  -0.00010   0.00000  -0.00012  -0.00012   0.00096
   D162      -3.12857  -0.00009   0.00000  -0.00010  -0.00010  -3.12867
   D163       0.01353  -0.00040   0.00000  -0.00045  -0.00045   0.01308
   D164      -0.00118   0.00018   0.00000   0.00020   0.00020  -0.00098
   D165       3.14092  -0.00013   0.00000  -0.00015  -0.00015   3.14077
   D166      -3.13607  -0.00032   0.00000  -0.00035  -0.00035  -3.13642
   D167       0.00504  -0.00015   0.00000  -0.00017  -0.00017   0.00487
   D168       0.00433   0.00013   0.00000   0.00015   0.00015   0.00447
   D169      -3.13774   0.00029   0.00000   0.00032   0.00032  -3.13742
   D170       3.13039   0.00014   0.00000   0.00016   0.00016   3.13055
   D171      -0.01105   0.00034   0.00000   0.00037   0.00037  -0.01067
   D172      -0.01168   0.00031   0.00000   0.00033   0.00034  -0.01135
   D173       3.13007   0.00050   0.00000   0.00055   0.00055   3.13062
   D174      -3.13046  -0.00026   0.00000  -0.00028  -0.00028  -3.13074
   D175       0.01097  -0.00027   0.00000  -0.00029  -0.00029   0.01068
   D176       0.01130  -0.00006   0.00000  -0.00007  -0.00007   0.01123
   D177      -3.13046  -0.00007   0.00000  -0.00008  -0.00008  -3.13054
   D178      -0.00488   0.00001   0.00000   0.00000   0.00000  -0.00487
   D179       3.13620   0.00032   0.00000   0.00035   0.00035   3.13656
   D180       3.13655   0.00000   0.00000   0.00000   0.00000   3.13655
   D181      -0.00555   0.00032   0.00000   0.00035   0.00035  -0.00520
         Item               Value     Threshold  Converged?
 Maximum Force            0.149997     0.000450     NO 
 RMS     Force            0.032505     0.000300     NO 
 Maximum Displacement     0.083938     0.001800     NO 
 RMS     Displacement     0.017534     0.001200     NO 
 Predicted change in Energy=-1.603708D-01
 Lowest energy point so far.  Saving SCF results.
 GradGradGradGradGradGradGradGradGradGradGradGradGradGradGradGradGradGrad

 Leave Link  103 at Thu Dec  6 15:38:44 2018, MaxMem=   536870912 cpu:         2.3
 (Enter /pbs_home/pkowalski/g09d01/g09/l202.exe)
 Stoichiometry    C29H22F6S2
 Framework group  C1[X(C29H22F6S2)]
 Deg. of freedom   171
 Full point group                 C1      NOp   1
 RotChk:  IX=0 Diff= 8.89D-04
 Largest Abelian subgroup         C1      NOp   1
 Largest concise Abelian subgroup C1      NOp   1
                         Standard orientation:                         
 ---------------------------------------------------------------------
 Center     Atomic      Atomic             Coordinates (Angstroms)
 Number     Number       Type             X           Y           Z
 ---------------------------------------------------------------------
      1         16           0        1.756819   -2.170695    0.471880
      2         16           0       -1.799439   -2.132291    0.103224
      3          9           0        2.372737    3.146720   -0.729083
      4          9           0        1.630905    3.553591    1.265013
      5          9           0        0.115657    3.812341   -1.836972
      6          9           0        0.087028    5.119718   -0.102613
      7          9           0       -2.220756    3.270109   -0.826699
      8          9           0       -1.525540    3.540758    1.215094
      9          6           0        0.600947   -0.758591    0.723134
     10          6           0        1.435127    0.484389    0.390854
     11          6           0        2.822246    0.214302    0.262673
     12          1           0        3.499273    0.928923    0.190835
     13          6           0        3.141060   -1.104931    0.244756
     14          6           0        0.750586    1.639634    0.182125
     15          6           0        1.276281    3.026886    0.056346
     16          6           0        0.083213    3.840037   -0.494250
     17          6           0       -1.163457    3.058476   -0.008944
     18          6           0       -0.694378    1.652771    0.057612
     19          6           0       -0.600529   -0.783368   -0.245642
     20          6           0       -1.406882    0.506446   -0.057773
     21          6           0       -2.813109    0.280213   -0.061891
     22          1           0       -3.471485    1.014441   -0.113663
     23          6           0       -3.171232   -1.027377    0.013546
     24          6           0        0.163109   -0.716070    2.210009
     25          1           0       -0.500135    0.045822    2.328395
     26          1           0       -0.323093   -1.582481    2.426544
     27          6           0        1.301104   -0.531149    3.208529
     28          1           0        1.973117   -1.277315    3.099006
     29          1           0        0.929404   -0.548566    4.147153
     30          1           0        1.756295    0.354618    3.044587
     31          6           0       -0.152460   -0.877095   -1.731427
     32          1           0        0.506621   -0.123629   -1.915214
     33          1           0        0.343071   -1.754653   -1.861088
     34          6           0       -1.274528   -0.797490   -2.754750
     35          1           0       -1.946632   -1.529483   -2.577721
     36          1           0       -0.891024   -0.911252   -3.681835
     37          1           0       -1.732599    0.100353   -2.687218
     38          6           0        4.462577   -1.675230   -0.027851
     39          6           0        5.610993   -0.883253    0.056073
     40          1           0        5.539867    0.052730    0.360417
     41          6           0        6.848290   -1.402827   -0.284301
     42          1           0        7.652425   -0.832663   -0.225105
     43          6           0        6.966051   -2.716738   -0.706026
     44          1           0        7.847835   -3.079805   -0.960476
     45          6           0        5.834509   -3.519315   -0.768891
     46          1           0        5.915671   -4.459560   -1.057436
     47          6           0        4.596988   -3.009151   -0.429504
     48          1           0        3.800058   -3.590160   -0.470751
     49          6           0       -4.536577   -1.565592    0.022252
     50          6           0       -5.605413   -0.748070    0.400419
     51          1           0       -5.437570    0.186182    0.670403
     52          6           0       -6.902995   -1.243159    0.397551
     53          1           0       -7.652750   -0.657344    0.661988
     54          6           0       -7.150429   -2.557018    0.024455
     55          1           0       -8.072704   -2.909728    0.032087
     56          6           0       -6.099644   -3.368100   -0.356973
     57          1           0       -6.273928   -4.300199   -0.631615
     58          6           0       -4.798915   -2.884165   -0.357967
     59          1           0       -4.055290   -3.474387   -0.628489
 ---------------------------------------------------------------------
 Rotational constants (GHZ):      0.1283264      0.0714892      0.0513851
 Leave Link  202 at Thu Dec  6 15:38:45 2018, MaxMem=   536870912 cpu:         0.0
 (Enter /pbs_home/pkowalski/g09d01/g09/l301.exe)
 Basis read from rwf:  (5D, 7F)
 No pseudopotential information found on rwf file.
 There are   673 symmetry adapted cartesian basis functions of A   symmetry.
 There are   636 symmetry adapted basis functions of A   symmetry.
   636 basis functions,  1103 primitive gaussians,   673 cartesian basis functions
   141 alpha electrons      141 beta electrons
       nuclear repulsion energy      4724.4817047129 Hartrees.
 IExCor= 4639 DFT=T Ex+Corr=wB97XD ExCW=0 ScaHFX=  1.000000
 ScaDFX=  1.000000  1.000000  1.000000  1.000000 ScalE2=  1.000000  1.000000
 IRadAn=      0 IRanWt=     -1 IRanGd=            0 ICorTp=0 IEmpDi=121
  HFx wShort=  0.000000 wLong=  0.200000 cFull=  0.222036 cShort=  0.000000 cLong=  0.777964
  DFx wShort=  0.000000 wLong=  0.200000 cFull=  0.000000 cShort=  0.000000 cLong=  1.000000
 NAtoms=   59 NActive=   59 NUniq=   59 SFac= 1.00D+00 NAtFMM=   60 NAOKFM=F Big=F
 Integral buffers will be    131072 words long.
 Raffenetti 2 integral format.
 Two-electron integral symmetry is turned on.
 R6Disp:  Grimme-D2 Dispersion energy=       -0.0587250614 Hartrees.
 Nuclear repulsion after empirical dispersion term =     4724.4229796515 Hartrees.
 No density basis found on file   724.
 Leave Link  301 at Thu Dec  6 15:38:45 2018, MaxMem=   536870912 cpu:         0.6
 (Enter /pbs_home/pkowalski/g09d01/g09/l302.exe)
 NPDir=0 NMtPBC=     1 NCelOv=     1 NCel=       1 NClECP=     1 NCelD=      1
         NCelK=      1 NCelE2=     1 NClLst=     1 CellRange=     0.0.
 One-electron integrals computed using PRISM.
 NBasis=   636 RedAO= T EigKep=  2.85D-04  NBF=   636
 NBsUse=   636 1.00D-06 EigRej= -1.00D+00 NBFU=   636
 Precomputing XC quadrature grid using
 IXCGrd= 4 IRadAn=           0 IRanWt=          -1 IRanGd=           0 AccXCQ= 0.00D+00.
 Generated NRdTot=       0 NPtTot=           0 NUsed=           0 NTot=          32
 NSgBfM=   611   615   615   615   615 MxSgAt=    59 MxSgA2=    59.
 Leave Link  302 at Thu Dec  6 15:38:47 2018, MaxMem=   536870912 cpu:        16.2
 (Enter /pbs_home/pkowalski/g09d01/g09/l303.exe)
 DipDrv:  MaxL=1.
 Leave Link  303 at Thu Dec  6 15:38:47 2018, MaxMem=   536870912 cpu:         1.5
 (Enter /pbs_home/pkowalski/g09d01/g09/l401.exe)
 Initial guess from the checkpoint file:  "dae0068freq_closed_wb97xd.chk"
 B after Tr=     0.000000    0.000000    0.000000
         Rot=    1.000000    0.000089    0.000035   -0.000252 Ang=   0.03 deg.
 Guess basis will be translated and rotated to current coordinates.
 JPrj=2 DoOrth=T DoCkMO=T.
 Generating alternative initial guess.
 ExpMin= 1.22D-01 ExpMax= 9.18D+03 ExpMxC= 1.38D+03 IAcc=1 IRadAn=         1 AccDes= 0.00D+00
 Harris functional with IExCor= 4639 and IRadAn=       1 diagonalized for initial guess.
 HarFok:  IExCor= 4639 AccDes= 0.00D+00 IRadAn=         1 IDoV= 1 UseB2=F ITyADJ=14
 ICtDFT=  3500011 ScaDFX=  1.000000  1.000000  1.000000  1.000000
 FoFCou: FMM=F IPFlag=           0 FMFlag=      100000 FMFlg1=           0
         NFxFlg=           0 DoJE=T BraDBF=F KetDBF=T FulRan=T
         wScrn=  0.000000 ICntrl=     500 IOpCl=  0 I1Cent=   200000004 NGrid=           0
         NMat0=    1 NMatS0=      1 NMatT0=    0 NMatD0=    1 NMtDS0=    0 NMtDT0=    0
 Petite list used in FoFCou.
 Harris En= -2428.43193555855    
 Leave Link  401 at Thu Dec  6 15:38:53 2018, MaxMem=   536870912 cpu:        42.6
 (Enter /pbs_home/pkowalski/g09d01/g09/l502.exe)
 Closed shell SCF:
 Using DIIS extrapolation, IDIIS=  1040.
 Integral symmetry usage will be decided dynamically.
 IVT=     1387805 IEndB=     1387805 NGot=   536870912 MDV=   535953350
 LenX=   535953350 LenY=   535499748
 Requested convergence on RMS density matrix=1.00D-08 within 128 cycles.
 Requested convergence on MAX density matrix=1.00D-06.
 Requested convergence on             energy=1.00D-06.
 No special actions if energy rises.
 Fock matrices will be formed incrementally for  20 cycles.
 Integral accuracy reduced to 1.0D-05 until final iterations.

 Cycle   1  Pass 0  IDiag  1:
 FoFJK:  IHMeth= 1 ICntrl=       0 DoSepK=T KAlg= 0 I1Cent=   0 FoldK=F
 IRaf=         1 NMat=   1 IRICut=       1 DoRegI=T DoRafI=F ISym2E= 0.
 FoFCou: FMM=F IPFlag=           0 FMFlag=      100000 FMFlg1=           0
         NFxFlg=           0 DoJE=T BraDBF=F KetDBF=F FulRan=T
         wScrn=  0.000000 ICntrl=     500 IOpCl=  0 I1Cent=           0 NGrid=           0
         NMat0=    1 NMatS0=      1 NMatT0=    0 NMatD0=    1 NMtDS0=    0 NMtDT0=    0
 Symmetry not used in FoFCou.
 E= -2511.56918502499    
 DIIS: error= 2.43D-03 at cycle   1 NSaved=   1.
 NSaved= 1 IEnMin= 1 EnMin= -2511.56918502499     IErMin= 1 ErrMin= 2.43D-03
 ErrMax= 2.43D-03  0.00D+00 EMaxC= 1.00D-01 BMatC= 4.51D-03 BMatP= 4.51D-03
 IDIUse=3 WtCom= 9.76D-01 WtEn= 2.43D-02
 Coeff-Com:  0.100D+01
 Coeff-En:   0.100D+01
 Coeff:      0.100D+01
 Gap=     0.697 Goal=   None    Shift=    0.000
 GapD=    0.697 DampG=2.000 DampE=1.000 DampFc=2.0000 IDamp=-1.
 RMSDP=4.59D-04 MaxDP=1.52D-02              OVMax= 7.25D-03

 Cycle   2  Pass 0  IDiag  1:
 RMSU=  4.47D-04    CP:  9.93D-01
 E= -2511.57373767434     Delta-E=       -0.004552649345 Rises=F Damp=F
 DIIS: error= 4.95D-04 at cycle   2 NSaved=   2.
 NSaved= 2 IEnMin= 2 EnMin= -2511.57373767434     IErMin= 2 ErrMin= 4.95D-04
 ErrMax= 4.95D-04  0.00D+00 EMaxC= 1.00D-01 BMatC= 2.02D-04 BMatP= 4.51D-03
 IDIUse=3 WtCom= 9.95D-01 WtEn= 4.95D-03
 Coeff-Com:  0.384D-01 0.962D+00
 Coeff-En:   0.000D+00 0.100D+01
 Coeff:      0.382D-01 0.962D+00
 Gap=     0.207 Goal=   None    Shift=    0.000
 RMSDP=5.32D-05 MaxDP=4.15D-03 DE=-4.55D-03 OVMax= 2.86D-03

 Cycle   3  Pass 0  IDiag  1:
 RMSU=  5.00D-05    CP:  9.93D-01  1.04D+00
 E= -2511.57386940225     Delta-E=       -0.000131727911 Rises=F Damp=F
 DIIS: error= 2.61D-04 at cycle   3 NSaved=   3.
 NSaved= 3 IEnMin= 3 EnMin= -2511.57386940225     IErMin= 3 ErrMin= 2.61D-04
 ErrMax= 2.61D-04  0.00D+00 EMaxC= 1.00D-01 BMatC= 9.93D-05 BMatP= 2.02D-04
 IDIUse=3 WtCom= 9.97D-01 WtEn= 2.61D-03
 Coeff-Com: -0.202D-01 0.402D+00 0.618D+00
 Coeff-En:   0.000D+00 0.177D+00 0.823D+00
 Coeff:     -0.202D-01 0.402D+00 0.619D+00
 Gap=     0.207 Goal=   None    Shift=    0.000
 RMSDP=2.29D-05 MaxDP=1.09D-03 DE=-1.32D-04 OVMax= 1.91D-03

 Cycle   4  Pass 0  IDiag  1:
 RMSU=  1.76D-05    CP:  9.93D-01  1.04D+00  7.09D-01
 E= -2511.57396222806     Delta-E=       -0.000092825808 Rises=F Damp=F
 DIIS: error= 7.28D-05 at cycle   4 NSaved=   4.
 NSaved= 4 IEnMin= 4 EnMin= -2511.57396222806     IErMin= 4 ErrMin= 7.28D-05
 ErrMax= 7.28D-05  0.00D+00 EMaxC= 1.00D-01 BMatC= 6.43D-06 BMatP= 9.93D-05
 IDIUse=1 WtCom= 1.00D+00 WtEn= 0.00D+00
 Coeff-Com: -0.996D-02 0.809D-01 0.231D+00 0.698D+00
 Coeff:     -0.996D-02 0.809D-01 0.231D+00 0.698D+00
 Gap=     0.207 Goal=   None    Shift=    0.000
 RMSDP=7.79D-06 MaxDP=4.03D-04 DE=-9.28D-05 OVMax= 8.45D-04

 Initial convergence to 1.0D-05 achieved.  Increase integral accuracy.
 Cycle   5  Pass 1  IDiag  1:
 E= -2511.57233750584     Delta-E=        0.001624722217 Rises=F Damp=F
 DIIS: error= 1.46D-04 at cycle   1 NSaved=   1.
 NSaved= 1 IEnMin= 1 EnMin= -2511.57233750584     IErMin= 1 ErrMin= 1.46D-04
 ErrMax= 1.46D-04  0.00D+00 EMaxC= 1.00D-01 BMatC= 2.86D-05 BMatP= 2.86D-05
 IDIUse=3 WtCom= 9.99D-01 WtEn= 1.46D-03
 Coeff-Com:  0.100D+01
 Coeff-En:   0.100D+01
 Coeff:      0.100D+01
 Gap=     0.207 Goal=   None    Shift=    0.000
 RMSDP=7.79D-06 MaxDP=4.03D-04 DE= 1.62D-03 OVMax= 1.00D-03

 Cycle   6  Pass 1  IDiag  1:
 RMSU=  1.65D-04    CP:  1.00D+00
 E= -2511.57236244946     Delta-E=       -0.000024943621 Rises=F Damp=F
 DIIS: error= 4.06D-05 at cycle   2 NSaved=   2.
 NSaved= 2 IEnMin= 2 EnMin= -2511.57236244946     IErMin= 2 ErrMin= 4.06D-05
 ErrMax= 4.06D-05  0.00D+00 EMaxC= 1.00D-01 BMatC= 4.05D-06 BMatP= 2.86D-05
 IDIUse=1 WtCom= 1.00D+00 WtEn= 0.00D+00
 Coeff-Com:  0.158D+00 0.842D+00
 Coeff:      0.158D+00 0.842D+00
 Gap=     0.207 Goal=   None    Shift=    0.000
 RMSDP=1.28D-05 MaxDP=5.76D-04 DE=-2.49D-05 OVMax= 1.18D-03

 Cycle   7  Pass 1  IDiag  1:
 RMSU=  1.10D-05    CP:  1.00D+00  1.04D+00
 E= -2511.57236257518     Delta-E=       -0.000000125723 Rises=F Damp=F
 DIIS: error= 4.71D-05 at cycle   3 NSaved=   3.
 NSaved= 3 IEnMin= 3 EnMin= -2511.57236257518     IErMin= 2 ErrMin= 4.06D-05
 ErrMax= 4.71D-05  0.00D+00 EMaxC= 1.00D-01 BMatC= 4.16D-06 BMatP= 4.05D-06
 IDIUse=1 WtCom= 1.00D+00 WtEn= 0.00D+00
 Coeff-Com: -0.258D-01 0.508D+00 0.517D+00
 Coeff:     -0.258D-01 0.508D+00 0.517D+00
 Gap=     0.207 Goal=   None    Shift=    0.000
 RMSDP=5.98D-06 MaxDP=3.65D-04 DE=-1.26D-07 OVMax= 6.25D-04

 Cycle   8  Pass 1  IDiag  1:
 RMSU=  2.45D-06    CP:  1.00D+00  1.05D+00  5.37D-01
 E= -2511.57236674904     Delta-E=       -0.000004173854 Rises=F Damp=F
 DIIS: error= 4.37D-06 at cycle   4 NSaved=   4.
 NSaved= 4 IEnMin= 4 EnMin= -2511.57236674904     IErMin= 4 ErrMin= 4.37D-06
 ErrMax= 4.37D-06  0.00D+00 EMaxC= 1.00D-01 BMatC= 5.82D-08 BMatP= 4.05D-06
 IDIUse=1 WtCom= 1.00D+00 WtEn= 0.00D+00
 Coeff-Com: -0.169D-01 0.163D+00 0.198D+00 0.656D+00
 Coeff:     -0.169D-01 0.163D+00 0.198D+00 0.656D+00
 Gap=     0.207 Goal=   None    Shift=    0.000
 RMSDP=8.29D-07 MaxDP=7.10D-05 DE=-4.17D-06 OVMax= 4.05D-05

 Cycle   9  Pass 1  IDiag  1:
 RMSU=  7.65D-07    CP:  1.00D+00  1.05D+00  5.53D-01  9.19D-01
 E= -2511.57236680516     Delta-E=       -0.000000056120 Rises=F Damp=F
 DIIS: error= 1.76D-06 at cycle   5 NSaved=   5.
 NSaved= 5 IEnMin= 5 EnMin= -2511.57236680516     IErMin= 5 ErrMin= 1.76D-06
 ErrMax= 1.76D-06  0.00D+00 EMaxC= 1.00D-01 BMatC= 3.54D-09 BMatP= 5.82D-08
 IDIUse=1 WtCom= 1.00D+00 WtEn= 0.00D+00
 Coeff-Com: -0.232D-02 0.162D-02 0.110D-01 0.174D+00 0.816D+00
 Coeff:     -0.232D-02 0.162D-02 0.110D-01 0.174D+00 0.816D+00
 Gap=     0.207 Goal=   None    Shift=    0.000
 RMSDP=2.81D-07 MaxDP=1.25D-05 DE=-5.61D-08 OVMax= 1.87D-05

 Cycle  10  Pass 1  IDiag  1:
 RMSU=  2.18D-07    CP:  1.00D+00  1.05D+00  5.61D-01  9.83D-01  9.81D-01
 E= -2511.57236681008     Delta-E=       -0.000000004923 Rises=F Damp=F
 DIIS: error= 6.52D-07 at cycle   6 NSaved=   6.
 NSaved= 6 IEnMin= 6 EnMin= -2511.57236681008     IErMin= 6 ErrMin= 6.52D-07
 ErrMax= 6.52D-07  0.00D+00 EMaxC= 1.00D-01 BMatC= 7.84D-10 BMatP= 3.54D-09
 IDIUse=1 WtCom= 1.00D+00 WtEn= 0.00D+00
 Coeff-Com:  0.125D-02-0.211D-01-0.220D-01-0.215D-01 0.334D+00 0.729D+00
 Coeff:      0.125D-02-0.211D-01-0.220D-01-0.215D-01 0.334D+00 0.729D+00
 Gap=     0.207 Goal=   None    Shift=    0.000
 RMSDP=1.21D-07 MaxDP=5.08D-06 DE=-4.92D-09 OVMax= 1.23D-05

 Cycle  11  Pass 1  IDiag  1:
 RMSU=  8.37D-08    CP:  1.00D+00  1.05D+00  5.60D-01  1.00D+00  1.07D+00
                    CP:  9.22D-01
 E= -2511.57236681078     Delta-E=       -0.000000000701 Rises=F Damp=F
 DIIS: error= 3.25D-07 at cycle   7 NSaved=   7.
 NSaved= 7 IEnMin= 7 EnMin= -2511.57236681078     IErMin= 7 ErrMin= 3.25D-07
 ErrMax= 3.25D-07  0.00D+00 EMaxC= 1.00D-01 BMatC= 6.17D-11 BMatP= 7.84D-10
 IDIUse=1 WtCom= 1.00D+00 WtEn= 0.00D+00
 Coeff-Com:  0.601D-03-0.687D-02-0.787D-02-0.232D-01 0.301D-01 0.232D+00
 Coeff-Com:  0.775D+00
 Coeff:      0.601D-03-0.687D-02-0.787D-02-0.232D-01 0.301D-01 0.232D+00
 Coeff:      0.775D+00
 Gap=     0.207 Goal=   None    Shift=    0.000
 RMSDP=3.66D-08 MaxDP=1.26D-06 DE=-7.01D-10 OVMax= 5.73D-06

 Cycle  12  Pass 1  IDiag  1:
 RMSU=  2.42D-08    CP:  1.00D+00  1.05D+00  5.61D-01  1.01D+00  1.09D+00
                    CP:  1.01D+00  1.14D+00
 E= -2511.57236681087     Delta-E=       -0.000000000083 Rises=F Damp=F
 DIIS: error= 8.08D-08 at cycle   8 NSaved=   8.
 NSaved= 8 IEnMin= 8 EnMin= -2511.57236681087     IErMin= 8 ErrMin= 8.08D-08
 ErrMax= 8.08D-08  0.00D+00 EMaxC= 1.00D-01 BMatC= 9.16D-12 BMatP= 6.17D-11
 IDIUse=1 WtCom= 1.00D+00 WtEn= 0.00D+00
 Coeff-Com: -0.287D-04 0.137D-02 0.145D-02-0.304D-02-0.461D-01-0.424D-01
 Coeff-Com:  0.187D+00 0.902D+00
 Coeff:     -0.287D-04 0.137D-02 0.145D-02-0.304D-02-0.461D-01-0.424D-01
 Coeff:      0.187D+00 0.902D+00
 Gap=     0.207 Goal=   None    Shift=    0.000
 RMSDP=2.06D-08 MaxDP=9.09D-07 DE=-8.28D-11 OVMax= 4.67D-06

 Cycle  13  Pass 1  IDiag  1:
 RMSU=  1.29D-08    CP:  1.00D+00  1.05D+00  5.61D-01  1.01D+00  1.10D+00
                    CP:  1.05D+00  1.26D+00  1.28D+00
 E= -2511.57236681126     Delta-E=       -0.000000000396 Rises=F Damp=F
 DIIS: error= 6.52D-08 at cycle   9 NSaved=   9.
 NSaved= 9 IEnMin= 9 EnMin= -2511.57236681126     IErMin= 9 ErrMin= 6.52D-08
 ErrMax= 6.52D-08  0.00D+00 EMaxC= 1.00D-01 BMatC= 2.36D-12 BMatP= 9.16D-12
 IDIUse=1 WtCom= 1.00D+00 WtEn= 0.00D+00
 Coeff-Com: -0.114D-03 0.164D-02 0.196D-02 0.331D-02-0.210D-01-0.518D-01
 Coeff-Com: -0.920D-01 0.290D+00 0.869D+00
 Coeff:     -0.114D-03 0.164D-02 0.196D-02 0.331D-02-0.210D-01-0.518D-01
 Coeff:     -0.920D-01 0.290D+00 0.869D+00
 Gap=     0.207 Goal=   None    Shift=    0.000
 RMSDP=1.12D-08 MaxDP=4.69D-07 DE=-3.96D-10 OVMax= 2.85D-06

 Cycle  14  Pass 1  IDiag  1:
 RMSU=  5.33D-09    CP:  1.00D+00  1.05D+00  5.61D-01  1.01D+00  1.10D+00
                    CP:  1.07D+00  1.32D+00  1.54D+00  1.37D+00
 E= -2511.57236681125     Delta-E=        0.000000000008 Rises=F Damp=F
 DIIS: error= 1.93D-08 at cycle  10 NSaved=  10.
 NSaved=10 IEnMin= 9 EnMin= -2511.57236681126     IErMin=10 ErrMin= 1.93D-08
 ErrMax= 1.93D-08  0.00D+00 EMaxC= 1.00D-01 BMatC= 4.84D-13 BMatP= 2.36D-12
 IDIUse=1 WtCom= 1.00D+00 WtEn= 0.00D+00
 Coeff-Com: -0.269D-04 0.162D-03 0.294D-03 0.162D-02 0.378D-02-0.406D-02
 Coeff-Com: -0.678D-01-0.110D+00 0.242D+00 0.934D+00
 Coeff:     -0.269D-04 0.162D-03 0.294D-03 0.162D-02 0.378D-02-0.406D-02
 Coeff:     -0.678D-01-0.110D+00 0.242D+00 0.934D+00
 Gap=     0.207 Goal=   None    Shift=    0.000
 RMSDP=6.66D-09 MaxDP=4.09D-07 DE= 8.19D-12 OVMax= 1.83D-06

 SCF Done:  E(RwB97XD) =  -2511.57236681     A.U. after   14 cycles
            NFock= 14  Conv=0.67D-08     -V/T= 2.0056
 KE= 2.497671332748D+03 PE=-1.535307759701D+04 EE= 5.619410917797D+03
 Leave Link  502 at Thu Dec  6 15:51:10 2018, MaxMem=   536870912 cpu:      5876.2
 (Enter /pbs_home/pkowalski/g09d01/g09/l701.exe)
 Compute integral first derivatives.
 ... and contract with generalized density number  0.
 R6Disp: Adding Grimme-D2 dispersion energy 1st derivatives to the gradient.
 Leave Link  701 at Thu Dec  6 15:51:12 2018, MaxMem=   536870912 cpu:         6.0
 (Enter /pbs_home/pkowalski/g09d01/g09/l702.exe)
 L702 exits ... SP integral derivatives will be done elsewhere.
 Leave Link  702 at Thu Dec  6 15:51:12 2018, MaxMem=   536870912 cpu:         0.2
 (Enter /pbs_home/pkowalski/g09d01/g09/l703.exe)
 Compute integral first derivatives, UseDBF=F ICtDFT=           0.
 Integral derivatives from FoFJK, PRISM(SPDF).
 Calling FoFJK, ICntrl=      2127 FMM=F ISym2X=0 I1Cent= 0 IOpClX= 0 NMat=1 NMatS=1 NMatT=0.
 FoFJK:  IHMeth= 1 ICntrl=    2127 DoSepK=T KAlg= 0 I1Cent=   0 FoldK=F
 IRaf=         1 NMat=   1 IRICut=       1 DoRegI=T DoRafI=F ISym2E= 0.
 FoFCou: FMM=F IPFlag=           0 FMFlag=      100000 FMFlg1=         800
         NFxFlg=           0 DoJE=F BraDBF=F KetDBF=F FulRan=T
         wScrn=  0.000000 ICntrl=    2527 IOpCl=  0 I1Cent=           0 NGrid=           0
         NMat0=    1 NMatS0=      1 NMatT0=    0 NMatD0=    1 NMtDS0=    0 NMtDT0=    0
 Symmetry not used in FoFCou.
 Leave Link  703 at Thu Dec  6 15:55:30 2018, MaxMem=   536870912 cpu:      2059.3
 (Enter /pbs_home/pkowalski/g09d01/g09/l716.exe)
 Dipole        =-1.17460895D-02-1.93466151D+00-1.27189470D-01
 ***** Axes restored to original set *****
 -------------------------------------------------------------------
 Center     Atomic                   Forces (Hartrees/Bohr)
 Number     Number              X              Y              Z
 -------------------------------------------------------------------
      1       16          -0.003899072    0.000939252   -0.000986850
      2       16          -0.000846842   -0.000532799   -0.004278957
      3        9          -0.000772152   -0.004610370   -0.002734070
      4        9          -0.006321815   -0.003183121   -0.000942157
      5        9          -0.001296399    0.000368747   -0.001579174
      6        9          -0.004487883    0.001242876   -0.004074074
      7        9          -0.000771101    0.006045199   -0.002513822
      8        9          -0.004922116    0.001772968    0.002445240
      9        6           0.000176432   -0.000577952    0.002128840
     10        6           0.002051640   -0.013242570   -0.000905479
     11        6          -0.034922122   -0.036279300   -0.069806481
     12        1           0.040280007    0.047468786    0.074063318
     13        6          -0.002700634   -0.004873972   -0.001427562
     14        6          -0.003678981    0.003135263   -0.003289801
     15        6           0.009624402    0.014905025    0.005859374
     16        6           0.003108557   -0.003271661    0.008086195
     17        6           0.013350615   -0.014524049   -0.000942300
     18        6          -0.004226190   -0.000530294   -0.002437696
     19        6           0.000794814   -0.000356116    0.001263894
     20        6           0.000613306    0.009026784    0.000618426
     21        6          -0.047911834    0.065461562   -0.032480328
     22        1           0.049372440   -0.075014415    0.034534509
     23        6          -0.001965149    0.005121836   -0.000508782
     24        6          -0.010910542    0.066943641    0.036295798
     25        1           0.041796432   -0.052223729    0.018692572
     26        1          -0.032539668   -0.019884176   -0.057414863
     27        6          -0.042868138   -0.062037069    0.016402386
     28        1          -0.044593359    0.058176120   -0.019501725
     29        1           0.048953706   -0.011293569   -0.056078630
     30        1           0.040685127    0.020465307    0.061966175
     31        6           0.018910704   -0.066775211   -0.027422419
     32        1           0.028236223    0.032062437    0.053485891
     33        1          -0.047749256    0.042830417   -0.026917279
     34        6           0.035994070    0.061299487   -0.022917761
     35        1          -0.030822562   -0.038114806   -0.058531175
     36        1          -0.054990512    0.014075968    0.049463320
     37        1           0.049393209   -0.045815774    0.034241684
     38        6          -0.000442406    0.000504734   -0.001921867
     39        6          -0.081030093    0.013653010   -0.037555924
     40        1           0.087788179   -0.016563539    0.040978870
     41        6          -0.036831962   -0.062109303   -0.050717095
     42        1           0.043285303    0.067321034    0.056371765
     43        6           0.039797943   -0.080516503   -0.016931832
     44        1          -0.045415573    0.085920498    0.016305803
     45        6           0.079077641   -0.012556681    0.039101538
     46        1          -0.087511217    0.017881885   -0.042018433
     47        6           0.044193720    0.058064516    0.052989769
     48        1          -0.043656608   -0.067303696   -0.057308074
     49        6           0.000729398    0.001380681    0.001312821
     50        6          -0.080369959   -0.008371196   -0.046386763
     51        1           0.085288960    0.005012498    0.048475009
     52        6          -0.055042965    0.073360137    0.001354630
     53        1           0.062218275   -0.075549132    0.001099617
     54        6           0.023768193    0.072333744    0.046458309
     55        1          -0.022601486   -0.081721426   -0.049124340
     56        6           0.074735114    0.010391971    0.045153527
     57        1          -0.085013501   -0.005051488   -0.049119577
     58        6           0.059951105   -0.069879956    0.000366622
     59        1          -0.063063420    0.075597487   -0.000740609
 -------------------------------------------------------------------
 Cartesian Forces:  Max     0.087788179 RMS     0.040479498
 Leave Link  716 at Thu Dec  6 15:55:30 2018, MaxMem=   536870912 cpu:         0.3
 (Enter /pbs_home/pkowalski/g09d01/g09/l103.exe)

 GradGradGradGradGradGradGradGradGradGradGradGradGradGradGradGradGradGrad
 Berny optimization.
 Using GEDIIS/GDIIS optimizer.
 FormGI is forming the generalized inverse of G from B-inverse, IUseBI=4.
 Internal  Forces:  Max     0.098710325 RMS     0.021726062
 Search for a local minimum.
 Step number   2 out of a maximum of  354
 All quantities printed in internal units (Hartrees-Bohrs-Radians)
 RMS Force = .21726D-01 SwitMx=.10000D-02 MixMth= 1
 Mixed Optimization -- RFO/linear search
 Update second derivatives using D2CorX and points    1    2
 DE= -1.54D-01 DEPred=-1.60D-01 R= 9.58D-01
 TightC=F SS=  1.41D+00  RLast= 3.00D-01 DXNew= 5.0454D-01 9.0076D-01
 Trust test= 9.58D-01 RLast= 3.00D-01 DXMaxT set to 5.05D-01
 ITU=  1  0
 Use linear search instead of GDIIS.
 Linear search step of   0.600 exceeds DXMaxT=   0.505 but not scaled.
 Quartic linear search produced a step of  2.00000.
 Iteration  1 RMS(Cart)=  0.03507026 RMS(Int)=  0.00011431
 Iteration  2 RMS(Cart)=  0.00015171 RMS(Int)=  0.00000669
 Iteration  3 RMS(Cart)=  0.00000003 RMS(Int)=  0.00000669
 ITry= 1 IFail=0 DXMaxC= 1.68D-01 DCOld= 1.00D+10 DXMaxT= 5.05D-01 DXLimC= 3.00D+00 Rises=F
 Variable       Old X    -DE/DX   Delta X   Delta X   Delta X     New X
                                 (Linear)    (Quad)   (Total)
    R1        3.48100   0.00315   0.00510   0.00000   0.00509   3.48610
    R2        3.32912   0.00087   0.00133   0.00000   0.00134   3.33045
    R3        3.47354   0.00334   0.00547   0.00000   0.00547   3.47901
    R4        3.33294   0.00037   0.00056   0.00000   0.00057   3.33350
    R5        2.55880  -0.00453  -0.00542   0.00000  -0.00542   2.55338
    R6        2.58005  -0.00654  -0.00788   0.00000  -0.00788   2.57217
    R7        2.53866  -0.00021  -0.00034   0.00000  -0.00034   2.53832
    R8        2.52897  -0.00594  -0.00713   0.00000  -0.00713   2.52184
    R9        2.55735  -0.00602  -0.00727   0.00000  -0.00727   2.55008
   R10        2.57861  -0.00567  -0.00679   0.00000  -0.00679   2.57181
   R11        2.89768   0.00024   0.00047   0.00000   0.00047   2.89815
   R12        2.91697  -0.00012  -0.00109   0.00000  -0.00109   2.91588
   R13        2.93018   0.00009  -0.00036   0.00000  -0.00036   2.92982
   R14        2.68147   0.00975   0.01418   0.00000   0.01419   2.69565
   R15        2.56805  -0.00301  -0.00372   0.00000  -0.00372   2.56433
   R16        1.86520   0.09660   0.13942   0.00000   0.13942   2.00462
   R17        2.56498   0.00411   0.00617   0.00000   0.00617   2.57115
   R18        2.76828   0.00410   0.00565   0.00000   0.00565   2.77393
   R19        2.81350   0.00338   0.00484   0.00000   0.00484   2.81834
   R20        2.74082   0.00236   0.00346   0.00000   0.00346   2.74428
   R21        2.92009   0.00488   0.00799   0.00000   0.00799   2.92808
   R22        2.92788   0.00375   0.00598   0.00000   0.00598   2.93386
   R23        2.80322   0.00571   0.00855   0.00000   0.00854   2.81176
   R24        2.55989  -0.00048  -0.00038   0.00000  -0.00038   2.55951
   R25        2.89635   0.00001   0.00022   0.00000   0.00022   2.89658
   R26        2.93797   0.00166   0.00266   0.00000   0.00266   2.94063
   R27        2.69156   0.00649   0.00942   0.00000   0.00942   2.70098
   R28        1.86618   0.09621   0.13893   0.00000   0.13893   2.00510
   R29        2.56595   0.00272   0.00401   0.00000   0.00401   2.56996
   R30        2.77341   0.00251   0.00328   0.00000   0.00328   2.77668
   R31        1.92194   0.06940   0.10357   0.00000   0.10357   2.02551
   R32        1.92153   0.06887   0.10279   0.00000   0.10279   2.02433
   R33        2.88223   0.00514   0.00997   0.00000   0.00997   2.89220
   R34        1.90887   0.07580   0.11172   0.00000   0.11172   2.02059
   R35        1.90804   0.07529   0.11101   0.00000   0.11101   2.01906
   R36        1.90728   0.07683   0.11314   0.00000   0.11314   2.02042
   R37        1.92333   0.06841   0.10220   0.00000   0.10220   2.02553
   R38        1.92016   0.06950   0.10368   0.00000   0.10368   2.02384
   R39        2.87373   0.00820   0.01516   0.00000   0.01516   2.88889
   R40        1.90748   0.07627   0.11232   0.00000   0.11232   2.01979
   R41        1.90807   0.07529   0.11092   0.00000   0.11092   2.01898
   R42        1.90901   0.07548   0.11135   0.00000   0.11135   2.02035
   R43        2.64097   0.00663   0.00938   0.00000   0.00938   2.65035
   R44        2.64476   0.00511   0.00783   0.00000   0.00783   2.65260
   R45        1.86476   0.09828   0.14151   0.00000   0.14151   2.00627
   R46        2.61624   0.00710   0.01054   0.00000   0.01054   2.62678
   R47        1.86617   0.09789   0.14108   0.00000   0.14108   2.00725
   R48        2.61717   0.01048   0.01533   0.00000   0.01533   2.63250
   R49        1.86510   0.09854   0.14178   0.00000   0.14178   2.00688
   R50        2.62425   0.00684   0.01077   0.00000   0.01077   2.63502
   R51        1.86491   0.09871   0.14200   0.00000   0.14200   2.00691
   R52        2.60954   0.01066   0.01507   0.00000   0.01507   2.62461
   R53        1.86535   0.09858   0.14198   0.00000   0.14198   2.00733
   R54        2.64140   0.00724   0.01048   0.00000   0.01047   2.65188
   R55        2.64023   0.00560   0.00808   0.00000   0.00808   2.64831
   R56        1.86489   0.09823   0.14141   0.00000   0.14141   2.00630
   R57        2.62450   0.00256   0.00371   0.00000   0.00371   2.62821
   R58        1.86618   0.09787   0.14104   0.00000   0.14104   2.00722
   R59        2.62301   0.00833   0.01251   0.00000   0.01251   2.63553
   R60        1.86601   0.09799   0.14109   0.00000   0.14109   2.00709
   R61        2.60994   0.01272   0.01875   0.00000   0.01875   2.62869
   R62        1.86558   0.09831   0.14155   0.00000   0.14155   2.00713
   R63        2.62263   0.00518   0.00760   0.00000   0.00761   2.63024
   R64        1.86550   0.09845   0.14171   0.00000   0.14171   2.00721
    A1        1.61768   0.00090   0.00072   0.00000   0.00072   1.61840
    A2        1.60872   0.00000  -0.00062   0.00000  -0.00062   1.60810
    A3        1.82398   0.00056   0.00084   0.00000   0.00083   1.82481
    A4        1.97197   0.00009   0.00024   0.00000   0.00024   1.97222
    A5        1.90604   0.00052   0.00153   0.00000   0.00153   1.90757
    A6        1.87596   0.00030   0.00101   0.00000   0.00100   1.87696
    A7        1.91684  -0.00058  -0.00107   0.00000  -0.00107   1.91576
    A8        1.96327  -0.00083  -0.00237   0.00000  -0.00237   1.96090
    A9        1.97913  -0.00003   0.00042   0.00000   0.00042   1.97956
   A10        2.03572   0.00068   0.00078   0.00000   0.00078   2.03649
   A11        2.26575  -0.00060  -0.00109   0.00000  -0.00109   2.26467
   A12        2.14040   0.00046   0.00132   0.00000   0.00131   2.14171
   A13        1.99962  -0.00259  -0.00472   0.00000  -0.00472   1.99490
   A14        2.14316   0.00212   0.00340   0.00000   0.00340   2.14656
   A15        1.98420   0.00107   0.00252   0.00000   0.00253   1.98673
   A16        2.09129  -0.00086  -0.00113   0.00000  -0.00114   2.09015
   A17        2.20524  -0.00011  -0.00118   0.00000  -0.00119   2.20405
   A18        2.24876  -0.00094  -0.00156   0.00000  -0.00156   2.24720
   A19        2.12085   0.00006  -0.00001   0.00000  -0.00001   2.12084
   A20        1.91355   0.00087   0.00156   0.00000   0.00156   1.91511
   A21        1.84319   0.00165   0.00340   0.00000   0.00340   1.84659
   A22        2.00136  -0.00039  -0.00090   0.00000  -0.00091   2.00045
   A23        1.95190   0.00008   0.00008   0.00000   0.00007   1.95197
   A24        1.95668  -0.00070  -0.00161   0.00000  -0.00160   1.95508
   A25        1.88912   0.00108   0.00224   0.00000   0.00223   1.89135
   A26        1.82121  -0.00168  -0.00310   0.00000  -0.00310   1.81811
   A27        1.88824   0.00159   0.00294   0.00000   0.00294   1.89118
   A28        1.90354  -0.00102  -0.00170   0.00000  -0.00171   1.90184
   A29        1.89875  -0.00041  -0.00071   0.00000  -0.00070   1.89804
   A30        1.97873  -0.00087  -0.00163   0.00000  -0.00163   1.97710
   A31        1.97467  -0.00121  -0.00213   0.00000  -0.00213   1.97254
   A32        1.81748   0.00184   0.00311   0.00000   0.00312   1.82060
   A33        1.85403   0.00077   0.00164   0.00000   0.00163   1.85567
   A34        1.93958   0.00143   0.00265   0.00000   0.00263   1.94221
   A35        2.00685  -0.00123  -0.00272   0.00000  -0.00272   2.00413
   A36        1.89252   0.00057   0.00115   0.00000   0.00115   1.89366
   A37        1.95907   0.00098   0.00183   0.00000   0.00183   1.96090
   A38        1.81072  -0.00242  -0.00433   0.00000  -0.00433   1.80640
   A39        1.90442   0.00089   0.00166   0.00000   0.00166   1.90609
   A40        2.12194  -0.00099  -0.00151   0.00000  -0.00151   2.12043
   A41        2.25461   0.00011  -0.00012   0.00000  -0.00011   2.25450
   A42        1.98269  -0.00046  -0.00112   0.00000  -0.00112   1.98158
   A43        1.82467   0.00016   0.00006   0.00000   0.00006   1.82473
   A44        1.90193   0.00126   0.00318   0.00000   0.00318   1.90511
   A45        1.89554  -0.00064  -0.00105   0.00000  -0.00105   1.89449
   A46        1.95674  -0.00067  -0.00187   0.00000  -0.00187   1.95487
   A47        1.89600   0.00044   0.00098   0.00000   0.00098   1.89698
   A48        2.03292   0.00090   0.00146   0.00000   0.00146   2.03438
   A49        2.28359  -0.00132  -0.00263   0.00000  -0.00263   2.28096
   A50        1.96644   0.00042   0.00116   0.00000   0.00116   1.96760
   A51        2.14156   0.00069   0.00158   0.00000   0.00158   2.14314
   A52        1.99675  -0.00255  -0.00484   0.00000  -0.00484   1.99191
   A53        2.14487   0.00186   0.00326   0.00000   0.00326   2.14813
   A54        1.98337   0.00167   0.00354   0.00000   0.00354   1.98692
   A55        2.08695  -0.00064  -0.00106   0.00000  -0.00106   2.08589
   A56        2.21286  -0.00103  -0.00248   0.00000  -0.00248   2.21038
   A57        1.89263  -0.00136  -0.00300   0.00000  -0.00300   1.88962
   A58        1.89215  -0.00129  -0.00270   0.00000  -0.00269   1.88946
   A59        2.00470  -0.00063  -0.00220   0.00000  -0.00220   2.00250
   A60        1.87727  -0.00025  -0.00002   0.00000  -0.00005   1.87722
   A61        1.89604   0.00116   0.00275   0.00000   0.00274   1.89877
   A62        1.89722   0.00236   0.00527   0.00000   0.00526   1.90248
   A63        1.91329   0.00321   0.00554   0.00000   0.00553   1.91881
   A64        1.90904  -0.00098  -0.00329   0.00000  -0.00328   1.90576
   A65        1.91406   0.00366   0.00623   0.00000   0.00621   1.92027
   A66        1.91024  -0.00165  -0.00233   0.00000  -0.00232   1.90792
   A67        1.90777  -0.00228  -0.00329   0.00000  -0.00334   1.90443
   A68        1.90940  -0.00198  -0.00287   0.00000  -0.00286   1.90654
   A69        1.89080  -0.00194  -0.00401   0.00000  -0.00401   1.88679
   A70        1.89079  -0.00224  -0.00442   0.00000  -0.00444   1.88636
   A71        2.01228   0.00176   0.00215   0.00000   0.00216   2.01444
   A72        1.87603   0.00022   0.00073   0.00000   0.00070   1.87673
   A73        1.89394   0.00027   0.00111   0.00000   0.00111   1.89505
   A74        1.89566   0.00184   0.00438   0.00000   0.00438   1.90004
   A75        1.91274   0.00385   0.00669   0.00000   0.00666   1.91940
   A76        1.90891  -0.00139  -0.00392   0.00000  -0.00390   1.90501
   A77        1.91359   0.00436   0.00760   0.00000   0.00758   1.92117
   A78        1.90946  -0.00185  -0.00275   0.00000  -0.00274   1.90672
   A79        1.90802  -0.00276  -0.00419   0.00000  -0.00425   1.90377
   A80        1.91107  -0.00222  -0.00343   0.00000  -0.00342   1.90765
   A81        2.10541  -0.00168  -0.00389   0.00000  -0.00389   2.10152
   A82        2.10725  -0.00002  -0.00011   0.00000  -0.00011   2.10714
   A83        2.06967   0.00172   0.00406   0.00000   0.00405   2.07372
   A84        2.09071   0.00058   0.00135   0.00000   0.00135   2.09206
   A85        2.10245  -0.00011  -0.00107   0.00000  -0.00107   2.10137
   A86        2.09003  -0.00047  -0.00028   0.00000  -0.00028   2.08975
   A87        2.09015  -0.00036  -0.00094   0.00000  -0.00094   2.08921
   A88        2.10238  -0.00071  -0.00115   0.00000  -0.00115   2.10123
   A89        2.09066   0.00108   0.00208   0.00000   0.00208   2.09274
   A90        2.09840   0.00001  -0.00013   0.00000  -0.00013   2.09827
   A91        2.08609   0.00036   0.00104   0.00000   0.00104   2.08714
   A92        2.09869  -0.00037  -0.00091   0.00000  -0.00091   2.09778
   A93        2.09077   0.00095   0.00170   0.00000   0.00170   2.09247
   A94        2.10085  -0.00082  -0.00131   0.00000  -0.00131   2.09953
   A95        2.09157  -0.00013  -0.00039   0.00000  -0.00039   2.09118
   A96        2.10449  -0.00042  -0.00154   0.00000  -0.00154   2.10295
   A97        2.08916   0.00071   0.00157   0.00000   0.00157   2.09072
   A98        2.08954  -0.00029  -0.00003   0.00000  -0.00003   2.08951
   A99        2.09266   0.00030  -0.00037   0.00000  -0.00037   2.09229
   A100       2.11667  -0.00213  -0.00392   0.00000  -0.00392   2.11275
   A101       2.07377   0.00183   0.00430   0.00000   0.00430   2.07807
   A102       2.09170   0.00032   0.00122   0.00000   0.00122   2.09291
   A103       2.10062   0.00032  -0.00042   0.00000  -0.00042   2.10020
   A104       2.09087  -0.00064  -0.00080   0.00000  -0.00080   2.09008
   A105       2.09130  -0.00063  -0.00138   0.00000  -0.00138   2.08992
   A106       2.09964  -0.00042  -0.00091   0.00000  -0.00091   2.09873
   A107       2.09225   0.00105   0.00229   0.00000   0.00229   2.09454
   A108       2.09731  -0.00009  -0.00060   0.00000  -0.00060   2.09671
   A109       2.08804   0.00016   0.00095   0.00000   0.00095   2.08899
   A110       2.09783  -0.00007  -0.00035   0.00000  -0.00035   2.09748
   A111       2.09092   0.00156   0.00300   0.00000   0.00299   2.09391
   A112       2.10422  -0.00161  -0.00254   0.00000  -0.00253   2.10169
   A113       2.08804   0.00005  -0.00046   0.00000  -0.00046   2.08758
   A114       2.10003  -0.00028  -0.00138   0.00000  -0.00138   2.09865
   A115       2.09139   0.00049   0.00145   0.00000   0.00145   2.09284
   A116       2.09176  -0.00022  -0.00006   0.00000  -0.00007   2.09169
    D1        0.14051   0.00066   0.00145   0.00000   0.00145   0.14195
    D2        2.17455   0.00141   0.00328   0.00000   0.00327   2.17783
    D3       -1.90957   0.00079   0.00153   0.00000   0.00153  -1.90804
    D4       -0.06035  -0.00041  -0.00110   0.00000  -0.00110  -0.06145
    D5       -3.13132  -0.00172  -0.00395   0.00000  -0.00396  -3.13527
    D6        2.30288  -0.00020  -0.00027   0.00000  -0.00027   2.30261
    D7        0.23930   0.00073   0.00155   0.00000   0.00155   0.24086
    D8       -1.78514  -0.00043  -0.00106   0.00000  -0.00106  -1.78620
    D9       -0.15486  -0.00004  -0.00024   0.00000  -0.00024  -0.15510
   D10        2.98401   0.00029   0.00056   0.00000   0.00056   2.98457
   D11       -0.19836  -0.00044  -0.00116   0.00000  -0.00116  -0.19952
   D12        2.87373   0.00018   0.00030   0.00000   0.00030   2.87403
   D13       -2.29785  -0.00098  -0.00236   0.00000  -0.00236  -2.30021
   D14        0.77424  -0.00035  -0.00090   0.00000  -0.00090   0.77334
   D15        1.84429   0.00020   0.00056   0.00000   0.00055   1.84484
   D16       -1.36681   0.00082   0.00202   0.00000   0.00202  -1.36480
   D17        1.22777   0.00015   0.00044   0.00000   0.00045   1.22821
   D18       -3.03316  -0.00034  -0.00081   0.00000  -0.00082  -3.03398
   D19       -0.93799  -0.00064  -0.00145   0.00000  -0.00145  -0.93944
   D20       -3.05240   0.00106   0.00220   0.00000   0.00220  -3.05020
   D21       -1.03015   0.00057   0.00095   0.00000   0.00094  -1.02920
   D22        1.06503   0.00027   0.00031   0.00000   0.00031   1.06534
   D23       -0.94028   0.00004   0.00008   0.00000   0.00008  -0.94020
   D24        1.08197  -0.00046  -0.00118   0.00000  -0.00118   1.08079
   D25       -3.10604  -0.00076  -0.00182   0.00000  -0.00182  -3.10786
   D26       -3.10604   0.00120   0.00232   0.00000   0.00232  -3.10372
   D27       -1.07276  -0.00052  -0.00078   0.00000  -0.00078  -1.07354
   D28        1.05278   0.00114   0.00252   0.00000   0.00252   1.05530
   D29        1.18654   0.00055   0.00107   0.00000   0.00107   1.18761
   D30       -3.06336  -0.00117  -0.00204   0.00000  -0.00203  -3.06539
   D31       -0.93782   0.00049   0.00126   0.00000   0.00126  -0.93656
   D32       -0.90199   0.00111   0.00207   0.00000   0.00207  -0.89992
   D33        1.13130  -0.00062  -0.00103   0.00000  -0.00103   1.13027
   D34       -3.02635   0.00105   0.00227   0.00000   0.00227  -3.02409
   D35       -2.97114  -0.00133  -0.00296   0.00000  -0.00295  -2.97410
   D36        0.17225   0.00001   0.00010   0.00000   0.00010   0.17235
   D37        0.25136  -0.00213  -0.00476   0.00000  -0.00476   0.24660
   D38       -2.88843  -0.00079  -0.00170   0.00000  -0.00170  -2.89013
   D39        2.95802   0.00050   0.00114   0.00000   0.00114   2.95917
   D40       -0.17476   0.00085   0.00204   0.00000   0.00204  -0.17273
   D41       -0.26665   0.00128   0.00298   0.00000   0.00298  -0.26367
   D42        2.88374   0.00163   0.00388   0.00000   0.00387   2.88762
   D43       -0.05368   0.00042   0.00096   0.00000   0.00096  -0.05272
   D44        3.01182   0.00180   0.00405   0.00000   0.00405   3.01587
   D45        3.08971   0.00176   0.00403   0.00000   0.00403   3.09375
   D46       -0.12797   0.00315   0.00712   0.00000   0.00712  -0.12085
   D47       -2.91468   0.00112   0.00225   0.00000   0.00224  -2.91244
   D48        0.27190   0.00039   0.00066   0.00000   0.00066   0.27256
   D49        0.30724  -0.00043  -0.00115   0.00000  -0.00115   0.30608
   D50       -2.78937  -0.00115  -0.00274   0.00000  -0.00274  -2.79211
   D51        0.77558   0.00182   0.00371   0.00000   0.00370   0.77929
   D52       -1.32593   0.00046   0.00110   0.00000   0.00111  -1.32482
   D53        2.91678   0.00050   0.00106   0.00000   0.00106   2.91783
   D54       -2.37398   0.00150   0.00289   0.00000   0.00289  -2.37109
   D55        1.80769   0.00014   0.00029   0.00000   0.00029   1.80799
   D56       -0.23278   0.00019   0.00024   0.00000   0.00024  -0.23254
   D57        3.03104  -0.00086  -0.00193   0.00000  -0.00193   3.02911
   D58       -0.17576  -0.00062  -0.00140   0.00000  -0.00140  -0.17716
   D59       -0.10328  -0.00056  -0.00118   0.00000  -0.00118  -0.10445
   D60        2.97311  -0.00032  -0.00065   0.00000  -0.00065   2.97246
   D61        0.61024  -0.00071  -0.00142   0.00000  -0.00142   0.60881
   D62       -1.49474  -0.00144  -0.00289   0.00000  -0.00289  -1.49763
   D63        2.63492  -0.00070  -0.00142   0.00000  -0.00142   2.63350
   D64        2.63352   0.00199   0.00410   0.00000   0.00410   2.63763
   D65        0.52854   0.00126   0.00264   0.00000   0.00264   0.53119
   D66       -1.62498   0.00200   0.00410   0.00000   0.00411  -1.62087
   D67       -1.56295   0.00082   0.00170   0.00000   0.00170  -1.56125
   D68        2.61526   0.00009   0.00023   0.00000   0.00023   2.61549
   D69        0.46173   0.00083   0.00170   0.00000   0.00170   0.46344
   D70       -0.65930   0.00105   0.00217   0.00000   0.00217  -0.65713
   D71       -2.69084  -0.00103  -0.00199   0.00000  -0.00199  -2.69283
   D72        1.50673  -0.00117  -0.00238   0.00000  -0.00238   1.50435
   D73        1.43968   0.00200   0.00402   0.00000   0.00402   1.44370
   D74       -0.59186  -0.00008  -0.00014   0.00000  -0.00014  -0.59200
   D75       -2.67747  -0.00022  -0.00053   0.00000  -0.00053  -2.67801
   D76       -2.68734   0.00147   0.00287   0.00000   0.00287  -2.68446
   D77        1.56430  -0.00060  -0.00129   0.00000  -0.00129   1.56302
   D78       -0.52131  -0.00074  -0.00168   0.00000  -0.00168  -0.52298
   D79        2.51420  -0.00005   0.00005   0.00000   0.00006   2.51426
   D80       -0.55572  -0.00027  -0.00047   0.00000  -0.00046  -0.55619
   D81       -1.64700   0.00082   0.00162   0.00000   0.00162  -1.64537
   D82        1.56627   0.00060   0.00110   0.00000   0.00110   1.56737
   D83        0.39255   0.00056   0.00135   0.00000   0.00134   0.39389
   D84       -2.67737   0.00034   0.00083   0.00000   0.00082  -2.67655
   D85       -0.14361   0.00002   0.00029   0.00000   0.00029  -0.14332
   D86        3.02286   0.00025   0.00082   0.00000   0.00082   3.02368
   D87        2.91848   0.00033   0.00098   0.00000   0.00098   2.91946
   D88       -0.19823   0.00056   0.00152   0.00000   0.00152  -0.19672
   D89        2.87554  -0.00092  -0.00217   0.00000  -0.00217   2.87337
   D90       -0.28645  -0.00114  -0.00266   0.00000  -0.00267  -0.28912
   D91        0.75347  -0.00014  -0.00036   0.00000  -0.00036   0.75311
   D92       -2.40852  -0.00036  -0.00085   0.00000  -0.00085  -2.40937
   D93       -1.37908   0.00081   0.00196   0.00000   0.00196  -1.37712
   D94        1.74212   0.00059   0.00147   0.00000   0.00147   1.74358
   D95        3.13637   0.00153   0.00310   0.00000   0.00309   3.13946
   D96       -1.11670  -0.00043  -0.00056   0.00000  -0.00055  -1.11725
   D97        1.01095   0.00146   0.00323   0.00000   0.00323   1.01419
   D98       -0.93670   0.00140   0.00270   0.00000   0.00269  -0.93401
   D99        1.09342  -0.00056  -0.00096   0.00000  -0.00095   1.09247
   D100      -3.06212   0.00133   0.00284   0.00000   0.00283  -3.05929
   D101       1.15821   0.00047   0.00088   0.00000   0.00087   1.15908
   D102      -3.09486  -0.00149  -0.00278   0.00000  -0.00277  -3.09763
   D103      -0.96721   0.00039   0.00101   0.00000   0.00101  -0.96620
   D104       0.17080  -0.00005  -0.00022   0.00000  -0.00021   0.17058
   D105      -2.96892   0.00091   0.00203   0.00000   0.00203  -2.96689
   D106      -2.94666   0.00017   0.00030   0.00000   0.00030  -2.94636
   D107       0.19681   0.00113   0.00254   0.00000   0.00254   0.19935
   D108       0.00281  -0.00049  -0.00105   0.00000  -0.00105   0.00176
   D109      -3.13583  -0.00085  -0.00192   0.00000  -0.00192  -3.13775
   D110      -3.13690   0.00047   0.00120   0.00000   0.00120  -3.13570
   D111       0.00765   0.00011   0.00033   0.00000   0.00033   0.00798
   D112       2.76591  -0.00010  -0.00002   0.00000  -0.00002   2.76589
   D113      -0.38973   0.00020   0.00062   0.00000   0.00062  -0.38911
   D114      -0.37879   0.00029   0.00090   0.00000   0.00090  -0.37789
   D115       2.74875   0.00059   0.00155   0.00000   0.00155   2.75029
   D116      -1.01176  -0.00099  -0.00222   0.00000  -0.00223  -1.01399
   D117      -3.10632  -0.00033  -0.00074   0.00000  -0.00074  -3.10706
   D118       1.08286   0.00045   0.00098   0.00000   0.00099   1.08386
   D119      -3.13427   0.00032   0.00111   0.00000   0.00110  -3.13317
   D120       1.05436   0.00098   0.00259   0.00000   0.00259   1.05695
   D121      -1.03965   0.00177   0.00430   0.00000   0.00433  -1.03532
   D122       1.11102  -0.00131  -0.00325   0.00000  -0.00327   1.10775
   D123      -0.98354  -0.00066  -0.00177   0.00000  -0.00178  -0.98532
   D124      -3.07754   0.00013  -0.00005   0.00000  -0.00005  -3.07759
   D125      -1.00160  -0.00109  -0.00243   0.00000  -0.00245  -1.00406
   D126      -3.09480  -0.00032  -0.00075   0.00000  -0.00076  -3.09555
   D127       1.09271   0.00059   0.00119   0.00000   0.00121   1.09392
   D128      -3.12533   0.00002   0.00046   0.00000   0.00044  -3.12489
   D129       1.06466   0.00079   0.00214   0.00000   0.00214   1.06680
   D130      -1.03102   0.00170   0.00409   0.00000   0.00411  -1.02691
   D131       1.12343  -0.00139  -0.00338   0.00000  -0.00339   1.12004
   D132      -0.96976  -0.00062  -0.00170   0.00000  -0.00170  -0.97146
   D133      -3.06544   0.00029   0.00025   0.00000   0.00027  -3.06517
   D134       0.07236  -0.00069  -0.00160   0.00000  -0.00160   0.07076
   D135      -3.06972  -0.00110  -0.00245   0.00000  -0.00245  -3.07217
   D136      -3.11326  -0.00003  -0.00015   0.00000  -0.00015  -3.11341
   D137       0.02784  -0.00043  -0.00100   0.00000  -0.00100   0.02684
   D138       3.06820   0.00104   0.00231   0.00000   0.00231   3.07051
   D139      -0.07307   0.00122   0.00270   0.00000   0.00270  -0.07037
   D140      -0.02931   0.00041   0.00095   0.00000   0.00095  -0.02836
   D141       3.11260   0.00060   0.00134   0.00000   0.00134   3.11394
   D142       3.13667   0.00027   0.00060   0.00000   0.00060   3.13726
   D143      -0.00590   0.00015   0.00037   0.00000   0.00037  -0.00553
   D144      -0.00542  -0.00013  -0.00025   0.00000  -0.00025  -0.00567
   D145       3.13520  -0.00025  -0.00048   0.00000  -0.00047   3.13473
   D146       3.12594   0.00028   0.00061   0.00000   0.00061   3.12655
   D147      -0.01510   0.00018   0.00041   0.00000   0.00041  -0.01469
   D148      -0.01663   0.00016   0.00038   0.00000   0.00038  -0.01624
   D149       3.12552   0.00006   0.00018   0.00000   0.00018   3.12570
   D150      -3.12753  -0.00022  -0.00051   0.00000  -0.00051  -3.12804
   D151       0.01365  -0.00020  -0.00047   0.00000  -0.00046   0.01318
   D152       0.01461  -0.00032  -0.00071   0.00000  -0.00071   0.01390
   D153      -3.12739  -0.00030  -0.00067   0.00000  -0.00067  -3.12806
   D154       0.00881  -0.00012  -0.00027   0.00000  -0.00027   0.00854
   D155      -3.13311  -0.00030  -0.00066   0.00000  -0.00066  -3.13376
   D156      -3.13320  -0.00010  -0.00023   0.00000  -0.00022  -3.13342
   D157       0.00807  -0.00028  -0.00062   0.00000  -0.00061   0.00746
   D158      -0.01205  -0.00031  -0.00066   0.00000  -0.00065  -0.01270
   D159       3.12884   0.00014   0.00033   0.00000   0.00033   3.12918
   D160      -3.13993  -0.00057  -0.00122   0.00000  -0.00122  -3.14115
   D161       0.00096  -0.00012  -0.00023   0.00000  -0.00023   0.00073
   D162      -3.12867  -0.00009  -0.00019   0.00000  -0.00019  -3.12886
   D163       0.01308  -0.00042  -0.00089   0.00000  -0.00089   0.01219
   D164      -0.00098   0.00019   0.00041   0.00000   0.00041  -0.00057
   D165       3.14077  -0.00013  -0.00029   0.00000  -0.00029   3.14048
   D166      -3.13642  -0.00031  -0.00069   0.00000  -0.00069  -3.13711
   D167       0.00487  -0.00014  -0.00034   0.00000  -0.00034   0.00453
   D168       0.00447   0.00015   0.00029   0.00000   0.00029   0.00477
   D169      -3.13742   0.00032   0.00065   0.00000   0.00065  -3.13677
   D170       3.13055   0.00013   0.00032   0.00000   0.00032   3.13086
   D171      -0.01067   0.00033   0.00075   0.00000   0.00075  -0.00992
   D172      -0.01135   0.00030   0.00067   0.00000   0.00067  -0.01068
   D173       3.13062   0.00050   0.00110   0.00000   0.00110   3.13172
   D174      -3.13074  -0.00025  -0.00057   0.00000  -0.00057  -3.13131
   D175       0.01068  -0.00026  -0.00059   0.00000  -0.00058   0.01010
   D176       0.01123  -0.00005  -0.00014   0.00000  -0.00014   0.01109
   D177      -3.13054  -0.00006  -0.00015   0.00000  -0.00015  -3.13069
   D178      -0.00487   0.00000   0.00001   0.00000   0.00001  -0.00486
   D179       3.13656   0.00033   0.00071   0.00000   0.00071   3.13727
   D180       3.13655  -0.00001  -0.00001   0.00000  -0.00001   3.13654
   D181      -0.00520   0.00032   0.00069   0.00000   0.00069  -0.00451
         Item               Value     Threshold  Converged?
 Maximum Force            0.098710     0.000450     NO 
 RMS     Force            0.021726     0.000300     NO 
 Maximum Displacement     0.168219     0.001800     NO 
 RMS     Displacement     0.035081     0.001200     NO 
 Predicted change in Energy=-1.251438D-01
 Lowest energy point so far.  Saving SCF results.
 GradGradGradGradGradGradGradGradGradGradGradGradGradGradGradGradGradGrad

 Leave Link  103 at Thu Dec  6 15:55:30 2018, MaxMem=   536870912 cpu:         1.4
 (Enter /pbs_home/pkowalski/g09d01/g09/l202.exe)
 Stoichiometry    C29H22F6S2
 Framework group  C1[X(C29H22F6S2)]
 Deg. of freedom   171
 Full point group                 C1      NOp   1
 RotChk:  IX=0 Diff= 1.78D-03
 Largest Abelian subgroup         C1      NOp   1
 Largest concise Abelian subgroup C1      NOp   1
                         Standard orientation:                         
 ---------------------------------------------------------------------
 Center     Atomic      Atomic             Coordinates (Angstroms)
 Number     Number       Type             X           Y           Z
 ---------------------------------------------------------------------
      1         16           0        1.759169   -2.169583    0.463513
      2         16           0       -1.800076   -2.134504    0.101207
      3          9           0        2.367784    3.150040   -0.732663
      4          9           0        1.631605    3.551964    1.261459
      5          9           0        0.108196    3.814833   -1.836655
      6          9           0        0.081779    5.120134   -0.101817
      7          9           0       -2.228060    3.270480   -0.820348
      8          9           0       -1.531471    3.543513    1.215735
      9          6           0        0.600362   -0.756642    0.716325
     10          6           0        1.432903    0.488365    0.386382
     11          6           0        2.828143    0.220089    0.259217
     12          1           0        3.554928    0.988835    0.181079
     13          6           0        3.144478   -1.103094    0.240868
     14          6           0        0.748586    1.641775    0.179573
     15          6           0        1.276485    3.031059    0.055131
     16          6           0        0.077596    3.844605   -0.494112
     17          6           0       -1.172151    3.063439   -0.005980
     18          6           0       -0.698365    1.654362    0.056751
     19          6           0       -0.601556   -0.782150   -0.250964
     20          6           0       -1.408527    0.506957   -0.059968
     21          6           0       -2.819817    0.280805   -0.063324
     22          1           0       -3.528011    1.069104   -0.117018
     23          6           0       -3.172923   -1.030279    0.013315
     24          6           0        0.160420   -0.714461    2.202391
     25          1           0       -0.540626    0.087383    2.322609
     26          1           0       -0.351981   -1.628040    2.426767
     27          6           0        1.302651   -0.524906    3.203272
     28          1           0        2.018211   -1.311779    3.093283
     29          1           0        0.906860   -0.543295    4.195528
     30          1           0        1.785688    0.413783    3.034040
     31          6           0       -0.151567   -0.873050   -1.737819
     32          1           0        0.542901   -0.078296   -1.924836
     33          1           0        0.372725   -1.797435   -1.870489
     34          6           0       -1.276180   -0.790111   -2.769999
     35          1           0       -1.991642   -1.564273   -2.593415
     36          1           0       -0.863410   -0.908489   -3.748306
     37          1           0       -1.764699    0.158654   -2.705012
     38          6           0        4.469359   -1.675868   -0.026256
     39          6           0        5.619267   -0.878188    0.065628
     40          1           0        5.539431    0.128834    0.392245
     41          6           0        6.864630   -1.398403   -0.266994
     42          1           0        7.727723   -0.783234   -0.197110
     43          6           0        6.986268   -2.720320   -0.689317
     44          1           0        7.937145   -3.110998   -0.955849
     45          6           0        5.851483   -3.527505   -0.760365
     46          1           0        5.940408   -4.539521   -1.069846
     47          6           0        4.604585   -3.014123   -0.427682
     48          1           0        3.747184   -3.639146   -0.478206
     49          6           0       -4.538977   -1.571358    0.025426
     50          6           0       -5.612253   -0.751604    0.406697
     51          1           0       -5.433524    0.253988    0.696561
     52          6           0       -6.910791   -1.249694    0.407391
     53          1           0       -7.716657   -0.619785    0.693766
     54          6           0       -7.156733   -2.570754    0.034039
     55          1           0       -8.147967   -2.952088    0.044597
     56          6           0       -6.097810   -3.386423   -0.351143
     57          1           0       -6.281119   -4.390403   -0.645315
     58          6           0       -4.795309   -2.895748   -0.354411
     59          1           0       -3.993103   -3.527721   -0.646433
 ---------------------------------------------------------------------
 Rotational constants (GHZ):      0.1279796      0.0712620      0.0512170
 Leave Link  202 at Thu Dec  6 15:55:31 2018, MaxMem=   536870912 cpu:         0.0
 (Enter /pbs_home/pkowalski/g09d01/g09/l301.exe)
 Basis read from rwf:  (5D, 7F)
 No pseudopotential information found on rwf file.
 There are   673 symmetry adapted cartesian basis functions of A   symmetry.
 There are   636 symmetry adapted basis functions of A   symmetry.
   636 basis functions,  1103 primitive gaussians,   673 cartesian basis functions
   141 alpha electrons      141 beta electrons
       nuclear repulsion energy      4711.1850605639 Hartrees.
 IExCor= 4639 DFT=T Ex+Corr=wB97XD ExCW=0 ScaHFX=  1.000000
 ScaDFX=  1.000000  1.000000  1.000000  1.000000 ScalE2=  1.000000  1.000000
 IRadAn=      0 IRanWt=     -1 IRanGd=            0 ICorTp=0 IEmpDi=121
  HFx wShort=  0.000000 wLong=  0.200000 cFull=  0.222036 cShort=  0.000000 cLong=  0.777964
  DFx wShort=  0.000000 wLong=  0.200000 cFull=  0.000000 cShort=  0.000000 cLong=  1.000000
 NAtoms=   59 NActive=   59 NUniq=   59 SFac= 1.00D+00 NAtFMM=   60 NAOKFM=F Big=F
 Integral buffers will be    131072 words long.
 Raffenetti 2 integral format.
 Two-electron integral symmetry is turned on.
 R6Disp:  Grimme-D2 Dispersion energy=       -0.0584190523 Hartrees.
 Nuclear repulsion after empirical dispersion term =     4711.1266415116 Hartrees.
 No density basis found on file   724.
 Leave Link  301 at Thu Dec  6 15:55:31 2018, MaxMem=   536870912 cpu:         0.5
 (Enter /pbs_home/pkowalski/g09d01/g09/l302.exe)
 NPDir=0 NMtPBC=     1 NCelOv=     1 NCel=       1 NClECP=     1 NCelD=      1
         NCelK=      1 NCelE2=     1 NClLst=     1 CellRange=     0.0.
 One-electron integrals computed using PRISM.
 NBasis=   636 RedAO= T EigKep=  2.88D-04  NBF=   636
 NBsUse=   636 1.00D-06 EigRej= -1.00D+00 NBFU=   636
 Precomputing XC quadrature grid using
 IXCGrd= 4 IRadAn=           0 IRanWt=          -1 IRanGd=           0 AccXCQ= 0.00D+00.
 Generated NRdTot=       0 NPtTot=           0 NUsed=           0 NTot=          32
 NSgBfM=   611   611   611   624   632 MxSgAt=    59 MxSgA2=    59.
 Leave Link  302 at Thu Dec  6 15:55:33 2018, MaxMem=   536870912 cpu:        16.3
 (Enter /pbs_home/pkowalski/g09d01/g09/l303.exe)
 DipDrv:  MaxL=1.
 Leave Link  303 at Thu Dec  6 15:55:34 2018, MaxMem=   536870912 cpu:         1.5
 (Enter /pbs_home/pkowalski/g09d01/g09/l401.exe)
 Initial guess from the checkpoint file:  "dae0068freq_closed_wb97xd.chk"
 B after Tr=     0.000000    0.000000    0.000000
         Rot=    1.000000    0.000178    0.000069   -0.000504 Ang=   0.06 deg.
 Guess basis will be translated and rotated to current coordinates.
 JPrj=2 DoOrth=T DoCkMO=T.
 Generating alternative initial guess.
 ExpMin= 1.22D-01 ExpMax= 9.18D+03 ExpMxC= 1.38D+03 IAcc=1 IRadAn=         1 AccDes= 0.00D+00
 Harris functional with IExCor= 4639 and IRadAn=       1 diagonalized for initial guess.
 HarFok:  IExCor= 4639 AccDes= 0.00D+00 IRadAn=         1 IDoV= 1 UseB2=F ITyADJ=14
 ICtDFT=  3500011 ScaDFX=  1.000000  1.000000  1.000000  1.000000
 FoFCou: FMM=F IPFlag=           0 FMFlag=      100000 FMFlg1=           0
         NFxFlg=           0 DoJE=T BraDBF=F KetDBF=T FulRan=T
         wScrn=  0.000000 ICntrl=     500 IOpCl=  0 I1Cent=   200000004 NGrid=           0
         NMat0=    1 NMatS0=      1 NMatT0=    0 NMatD0=    1 NMtDS0=    0 NMtDT0=    0
 Petite list used in FoFCou.
 Harris En= -2428.63158138156    
 Leave Link  401 at Thu Dec  6 15:55:39 2018, MaxMem=   536870912 cpu:        42.5
 (Enter /pbs_home/pkowalski/g09d01/g09/l502.exe)
 Closed shell SCF:
 Using DIIS extrapolation, IDIIS=  1040.
 Integral symmetry usage will be decided dynamically.
 IVT=     1387805 IEndB=     1387805 NGot=   536870912 MDV=   535953350
 LenX=   535953350 LenY=   535499748
 Requested convergence on RMS density matrix=1.00D-08 within 128 cycles.
 Requested convergence on MAX density matrix=1.00D-06.
 Requested convergence on             energy=1.00D-06.
 No special actions if energy rises.
 Fock matrices will be formed incrementally for  20 cycles.
 Integral accuracy reduced to 1.0D-05 until final iterations.

 Cycle   1  Pass 0  IDiag  1:
 FoFJK:  IHMeth= 1 ICntrl=       0 DoSepK=T KAlg= 0 I1Cent=   0 FoldK=F
 IRaf=         1 NMat=   1 IRICut=       1 DoRegI=T DoRafI=F ISym2E= 0.
 FoFCou: FMM=F IPFlag=           0 FMFlag=      100000 FMFlg1=           0
         NFxFlg=           0 DoJE=T BraDBF=F KetDBF=F FulRan=T
         wScrn=  0.000000 ICntrl=     500 IOpCl=  0 I1Cent=           0 NGrid=           0
         NMat0=    1 NMatS0=      1 NMatT0=    0 NMatD0=    1 NMtDS0=    0 NMtDT0=    0
 Symmetry not used in FoFCou.
 E= -2511.70576548763    
 DIIS: error= 3.16D-03 at cycle   1 NSaved=   1.
 NSaved= 1 IEnMin= 1 EnMin= -2511.70576548763     IErMin= 1 ErrMin= 3.16D-03
 ErrMax= 3.16D-03  0.00D+00 EMaxC= 1.00D-01 BMatC= 1.50D-02 BMatP= 1.50D-02
 IDIUse=3 WtCom= 9.68D-01 WtEn= 3.16D-02
 Coeff-Com:  0.100D+01
 Coeff-En:   0.100D+01
 Coeff:      0.100D+01
 Gap=     0.706 Goal=   None    Shift=    0.000
 GapD=    0.706 DampG=2.000 DampE=1.000 DampFc=2.0000 IDamp=-1.
 RMSDP=8.28D-04 MaxDP=3.30D-02              OVMax= 1.42D-02

 Cycle   2  Pass 0  IDiag  1:
 RMSU=  8.06D-04    CP:  9.88D-01
 E= -2511.72164633061     Delta-E=       -0.015880842979 Rises=F Damp=F
 DIIS: error= 8.27D-04 at cycle   2 NSaved=   2.
 NSaved= 2 IEnMin= 2 EnMin= -2511.72164633061     IErMin= 2 ErrMin= 8.27D-04
 ErrMax= 8.27D-04  0.00D+00 EMaxC= 1.00D-01 BMatC= 6.81D-04 BMatP= 1.50D-02
 IDIUse=3 WtCom= 9.92D-01 WtEn= 8.27D-03
 Coeff-Com:  0.308D-01 0.969D+00
 Coeff-En:   0.000D+00 0.100D+01
 Coeff:      0.306D-01 0.969D+00
 Gap=     0.207 Goal=   None    Shift=    0.000
 RMSDP=9.62D-05 MaxDP=7.90D-03 DE=-1.59D-02 OVMax= 5.41D-03

 Cycle   3  Pass 0  IDiag  1:
 RMSU=  9.05D-05    CP:  9.87D-01  1.04D+00
 E= -2511.72209018241     Delta-E=       -0.000443851805 Rises=F Damp=F
 DIIS: error= 4.72D-04 at cycle   3 NSaved=   3.
 NSaved= 3 IEnMin= 3 EnMin= -2511.72209018241     IErMin= 3 ErrMin= 4.72D-04
 ErrMax= 4.72D-04  0.00D+00 EMaxC= 1.00D-01 BMatC= 3.53D-04 BMatP= 6.81D-04
 IDIUse=3 WtCom= 9.95D-01 WtEn= 4.72D-03
 Coeff-Com: -0.241D-01 0.412D+00 0.612D+00
 Coeff-En:   0.000D+00 0.188D+00 0.812D+00
 Coeff:     -0.240D-01 0.411D+00 0.613D+00
 Gap=     0.207 Goal=   None    Shift=    0.000
 RMSDP=4.21D-05 MaxDP=2.25D-03 DE=-4.44D-04 OVMax= 3.69D-03

 Cycle   4  Pass 0  IDiag  1:
 RMSU=  3.13D-05    CP:  9.87D-01  1.04D+00  6.89D-01
 E= -2511.72242522775     Delta-E=       -0.000335045339 Rises=F Damp=F
 DIIS: error= 1.24D-04 at cycle   4 NSaved=   4.
 NSaved= 4 IEnMin= 4 EnMin= -2511.72242522775     IErMin= 4 ErrMin= 1.24D-04
 ErrMax= 1.24D-04  0.00D+00 EMaxC= 1.00D-01 BMatC= 2.19D-05 BMatP= 3.53D-04
 IDIUse=3 WtCom= 9.99D-01 WtEn= 1.24D-03
 Coeff-Com: -0.108D-01 0.792D-01 0.225D+00 0.707D+00
 Coeff-En:   0.000D+00 0.000D+00 0.000D+00 0.100D+01
 Coeff:     -0.108D-01 0.791D-01 0.225D+00 0.707D+00
 Gap=     0.207 Goal=   None    Shift=    0.000
 RMSDP=1.49D-05 MaxDP=7.53D-04 DE=-3.35D-04 OVMax= 1.63D-03

 Cycle   5  Pass 0  IDiag  1:
 RMSU=  1.28D-05    CP:  9.88D-01  1.04D+00  7.52D-01  8.48D-01
 E= -2511.72244611453     Delta-E=       -0.000020886780 Rises=F Damp=F
 DIIS: error= 6.50D-05 at cycle   5 NSaved=   5.
 NSaved= 5 IEnMin= 5 EnMin= -2511.72244611453     IErMin= 5 ErrMin= 6.50D-05
 ErrMax= 6.50D-05  0.00D+00 EMaxC= 1.00D-01 BMatC= 4.63D-06 BMatP= 2.19D-05
 IDIUse=1 WtCom= 1.00D+00 WtEn= 0.00D+00
 Coeff-Com: -0.239D-02-0.127D-01 0.326D-01 0.346D+00 0.636D+00
 Coeff:     -0.239D-02-0.127D-01 0.326D-01 0.346D+00 0.636D+00
 Gap=     0.207 Goal=   None    Shift=    0.000
 RMSDP=6.56D-06 MaxDP=3.83D-04 DE=-2.09D-05 OVMax= 8.26D-04

 Initial convergence to 1.0D-05 achieved.  Increase integral accuracy.
 Cycle   6  Pass 1  IDiag  1:
 E= -2511.72107460775     Delta-E=        0.001371506784 Rises=F Damp=F
 DIIS: error= 1.78D-04 at cycle   1 NSaved=   1.
 NSaved= 1 IEnMin= 1 EnMin= -2511.72107460775     IErMin= 1 ErrMin= 1.78D-04
 ErrMax= 1.78D-04  0.00D+00 EMaxC= 1.00D-01 BMatC= 2.77D-05 BMatP= 2.77D-05
 IDIUse=3 WtCom= 9.98D-01 WtEn= 1.78D-03
 Coeff-Com:  0.100D+01
 Coeff-En:   0.100D+01
 Coeff:      0.100D+01
 Gap=     0.207 Goal=   None    Shift=    0.000
 RMSDP=6.56D-06 MaxDP=3.83D-04 DE= 1.37D-03 OVMax= 5.41D-04

 Cycle   7  Pass 1  IDiag  1:
 RMSU=  1.59D-04    CP:  1.00D+00
 E= -2511.72110153416     Delta-E=       -0.000026926418 Rises=F Damp=F
 DIIS: error= 2.95D-05 at cycle   2 NSaved=   2.
 NSaved= 2 IEnMin= 2 EnMin= -2511.72110153416     IErMin= 2 ErrMin= 2.95D-05
 ErrMax= 2.95D-05  0.00D+00 EMaxC= 1.00D-01 BMatC= 1.38D-06 BMatP= 2.77D-05
 IDIUse=1 WtCom= 1.00D+00 WtEn= 0.00D+00
 Coeff-Com:  0.442D-01 0.956D+00
 Coeff:      0.442D-01 0.956D+00
 Gap=     0.207 Goal=   None    Shift=    0.000
 RMSDP=9.77D-06 MaxDP=5.47D-04 DE=-2.69D-05 OVMax= 3.25D-04

 Cycle   8  Pass 1  IDiag  1:
 RMSU=  6.31D-06    CP:  1.00D+00  1.05D+00
 E= -2511.72110203203     Delta-E=       -0.000000497865 Rises=F Damp=F
 DIIS: error= 2.72D-05 at cycle   3 NSaved=   3.
 NSaved= 3 IEnMin= 3 EnMin= -2511.72110203203     IErMin= 3 ErrMin= 2.72D-05
 ErrMax= 2.72D-05  0.00D+00 EMaxC= 1.00D-01 BMatC= 1.07D-06 BMatP= 1.38D-06
 IDIUse=1 WtCom= 1.00D+00 WtEn= 0.00D+00
 Coeff-Com: -0.275D-01 0.470D+00 0.557D+00
 Coeff:     -0.275D-01 0.470D+00 0.557D+00
 Gap=     0.207 Goal=   None    Shift=    0.000
 RMSDP=3.12D-06 MaxDP=1.79D-04 DE=-4.98D-07 OVMax= 1.89D-04

 Cycle   9  Pass 1  IDiag  1:
 RMSU=  1.99D-06    CP:  1.00D+00  1.05D+00  6.49D-01
 E= -2511.72110308077     Delta-E=       -0.000001048741 Rises=F Damp=F
 DIIS: error= 6.81D-06 at cycle   4 NSaved=   4.
 NSaved= 4 IEnMin= 4 EnMin= -2511.72110308077     IErMin= 4 ErrMin= 6.81D-06
 ErrMax= 6.81D-06  0.00D+00 EMaxC= 1.00D-01 BMatC= 5.78D-08 BMatP= 1.07D-06
 IDIUse=1 WtCom= 1.00D+00 WtEn= 0.00D+00
 Coeff-Com: -0.155D-01 0.159D+00 0.257D+00 0.600D+00
 Coeff:     -0.155D-01 0.159D+00 0.257D+00 0.600D+00
 Gap=     0.207 Goal=   None    Shift=    0.000
 RMSDP=7.44D-07 MaxDP=4.70D-05 DE=-1.05D-06 OVMax= 7.27D-05

 Cycle  10  Pass 1  IDiag  1:
 RMSU=  6.82D-07    CP:  1.00D+00  1.05D+00  6.86D-01  9.20D-01
 E= -2511.72110314085     Delta-E=       -0.000000060084 Rises=F Damp=F
 DIIS: error= 1.52D-06 at cycle   5 NSaved=   5.
 NSaved= 5 IEnMin= 5 EnMin= -2511.72110314085     IErMin= 5 ErrMin= 1.52D-06
 ErrMax= 1.52D-06  0.00D+00 EMaxC= 1.00D-01 BMatC= 4.59D-09 BMatP= 5.78D-08
 IDIUse=1 WtCom= 1.00D+00 WtEn= 0.00D+00
 Coeff-Com: -0.178D-02-0.446D-02 0.157D-01 0.207D+00 0.783D+00
 Coeff:     -0.178D-02-0.446D-02 0.157D-01 0.207D+00 0.783D+00
 Gap=     0.207 Goal=   None    Shift=    0.000
 RMSDP=3.20D-07 MaxDP=1.63D-05 DE=-6.01D-08 OVMax= 3.28D-05

 Cycle  11  Pass 1  IDiag  1:
 RMSU=  2.54D-07    CP:  1.00D+00  1.05D+00  6.95D-01  1.01D+00  9.03D-01
 E= -2511.72110314703     Delta-E=       -0.000000006172 Rises=F Damp=F
 DIIS: error= 6.62D-07 at cycle   6 NSaved=   6.
 NSaved= 6 IEnMin= 6 EnMin= -2511.72110314703     IErMin= 6 ErrMin= 6.62D-07
 ErrMax= 6.62D-07  0.00D+00 EMaxC= 1.00D-01 BMatC= 9.64D-10 BMatP= 4.59D-09
 IDIUse=1 WtCom= 1.00D+00 WtEn= 0.00D+00
 Coeff-Com:  0.133D-02-0.243D-01-0.305D-01 0.343D-02 0.352D+00 0.698D+00
 Coeff:      0.133D-02-0.243D-01-0.305D-01 0.343D-02 0.352D+00 0.698D+00
 Gap=     0.207 Goal=   None    Shift=    0.000
 RMSDP=1.37D-07 MaxDP=5.95D-06 DE=-6.17D-09 OVMax= 2.03D-05

 Cycle  12  Pass 1  IDiag  1:
 RMSU=  9.38D-08    CP:  1.00D+00  1.05D+00  6.98D-01  1.03D+00  1.01D+00
                    CP:  8.53D-01
 E= -2511.72110314860     Delta-E=       -0.000000001577 Rises=F Damp=F
 DIIS: error= 2.17D-07 at cycle   7 NSaved=   7.
 NSaved= 7 IEnMin= 7 EnMin= -2511.72110314860     IErMin= 7 ErrMin= 2.17D-07
 ErrMax= 2.17D-07  0.00D+00 EMaxC= 1.00D-01 BMatC= 9.27D-11 BMatP= 9.64D-10
 IDIUse=1 WtCom= 1.00D+00 WtEn= 0.00D+00
 Coeff-Com:  0.665D-03-0.804D-02-0.127D-01-0.238D-01 0.311D-01 0.248D+00
 Coeff-Com:  0.765D+00
 Coeff:      0.665D-03-0.804D-02-0.127D-01-0.238D-01 0.311D-01 0.248D+00
 Coeff:      0.765D+00
 Gap=     0.207 Goal=   None    Shift=    0.000
 RMSDP=4.48D-08 MaxDP=2.06D-06 DE=-1.58D-09 OVMax= 6.81D-06

 Cycle  13  Pass 1  IDiag  1:
 RMSU=  2.64D-08    CP:  1.00D+00  1.05D+00  6.98D-01  1.04D+00  1.03D+00
                    CP:  9.64D-01  1.13D+00
 E= -2511.72110314860     Delta-E=        0.000000000004 Rises=F Damp=F
 DIIS: error= 1.10D-07 at cycle   8 NSaved=   8.
 NSaved= 8 IEnMin= 7 EnMin= -2511.72110314860     IErMin= 8 ErrMin= 1.10D-07
 ErrMax= 1.10D-07  0.00D+00 EMaxC= 1.00D-01 BMatC= 1.09D-11 BMatP= 9.27D-11
 IDIUse=1 WtCom= 1.00D+00 WtEn= 0.00D+00
 Coeff-Com: -0.627D-04 0.223D-02 0.233D-02-0.651D-02-0.557D-01-0.450D-01
 Coeff-Com:  0.139D+00 0.964D+00
 Coeff:     -0.627D-04 0.223D-02 0.233D-02-0.651D-02-0.557D-01-0.450D-01
 Coeff:      0.139D+00 0.964D+00
 Gap=     0.207 Goal=   None    Shift=    0.000
 RMSDP=2.56D-08 MaxDP=1.09D-06 DE= 3.64D-12 OVMax= 6.00D-06

 Cycle  14  Pass 1  IDiag  1:
 RMSU=  1.46D-08    CP:  1.00D+00  1.05D+00  6.99D-01  1.04D+00  1.03D+00
                    CP:  1.01D+00  1.27D+00  1.39D+00
 E= -2511.72110314848     Delta-E=        0.000000000122 Rises=F Damp=F
 DIIS: error= 5.91D-08 at cycle   9 NSaved=   9.
 NSaved= 9 IEnMin= 7 EnMin= -2511.72110314860     IErMin= 9 ErrMin= 5.91D-08
 ErrMax= 5.91D-08  0.00D+00 EMaxC= 1.00D-01 BMatC= 3.46D-12 BMatP= 1.09D-11
 IDIUse=1 WtCom= 1.00D+00 WtEn= 0.00D+00
 Coeff-Com: -0.133D-03 0.209D-02 0.306D-02 0.238D-02-0.241D-01-0.513D-01
 Coeff-Com: -0.112D+00 0.319D+00 0.861D+00
 Coeff:     -0.133D-03 0.209D-02 0.306D-02 0.238D-02-0.241D-01-0.513D-01
 Coeff:     -0.112D+00 0.319D+00 0.861D+00
 Gap=     0.207 Goal=   None    Shift=    0.000
 RMSDP=1.33D-08 MaxDP=6.31D-07 DE= 1.22D-10 OVMax= 3.05D-06

 Cycle  15  Pass 1  IDiag  1:
 RMSU=  6.07D-09    CP:  1.00D+00  1.05D+00  6.99D-01  1.04D+00  1.03D+00
                    CP:  1.03D+00  1.32D+00  1.69D+00  1.36D+00
 E= -2511.72110314859     Delta-E=       -0.000000000116 Rises=F Damp=F
 DIIS: error= 3.27D-08 at cycle  10 NSaved=  10.
 NSaved=10 IEnMin= 7 EnMin= -2511.72110314860     IErMin=10 ErrMin= 3.27D-08
 ErrMax= 3.27D-08  0.00D+00 EMaxC= 1.00D-01 BMatC= 5.56D-13 BMatP= 3.46D-12
 IDIUse=1 WtCom= 1.00D+00 WtEn= 0.00D+00
 Coeff-Com: -0.281D-04 0.161D-03 0.465D-03 0.215D-02 0.370D-02-0.389D-02
 Coeff-Com: -0.685D-01-0.913D-01 0.237D+00 0.920D+00
 Coeff:     -0.281D-04 0.161D-03 0.465D-03 0.215D-02 0.370D-02-0.389D-02
 Coeff:     -0.685D-01-0.913D-01 0.237D+00 0.920D+00
 Gap=     0.207 Goal=   None    Shift=    0.000
 RMSDP=7.23D-09 MaxDP=4.26D-07 DE=-1.16D-10 OVMax= 2.11D-06

 SCF Done:  E(RwB97XD) =  -2511.72110315     A.U. after   15 cycles
            NFock= 15  Conv=0.72D-08     -V/T= 2.0066
 KE= 2.495138038711D+03 PE=-1.532483821468D+04 EE= 5.606852431306D+03
 Leave Link  502 at Thu Dec  6 16:08:18 2018, MaxMem=   536870912 cpu:      6041.5
 (Enter /pbs_home/pkowalski/g09d01/g09/l701.exe)
 Compute integral first derivatives.
 ... and contract with generalized density number  0.
 R6Disp: Adding Grimme-D2 dispersion energy 1st derivatives to the gradient.
 Leave Link  701 at Thu Dec  6 16:08:22 2018, MaxMem=   536870912 cpu:         6.0
 (Enter /pbs_home/pkowalski/g09d01/g09/l702.exe)
 L702 exits ... SP integral derivatives will be done elsewhere.
 Leave Link  702 at Thu Dec  6 16:08:22 2018, MaxMem=   536870912 cpu:         0.2
 (Enter /pbs_home/pkowalski/g09d01/g09/l703.exe)
 Compute integral first derivatives, UseDBF=F ICtDFT=           0.
 Integral derivatives from FoFJK, PRISM(SPDF).
 Calling FoFJK, ICntrl=      2127 FMM=F ISym2X=0 I1Cent= 0 IOpClX= 0 NMat=1 NMatS=1 NMatT=0.
 FoFJK:  IHMeth= 1 ICntrl=    2127 DoSepK=T KAlg= 0 I1Cent=   0 FoldK=F
 IRaf=         1 NMat=   1 IRICut=       1 DoRegI=T DoRafI=F ISym2E= 0.
 FoFCou: FMM=F IPFlag=           0 FMFlag=      100000 FMFlg1=         800
         NFxFlg=           0 DoJE=F BraDBF=F KetDBF=F FulRan=T
         wScrn=  0.000000 ICntrl=    2527 IOpCl=  0 I1Cent=           0 NGrid=           0
         NMat0=    1 NMatS0=      1 NMatT0=    0 NMatD0=    1 NMtDS0=    0 NMtDT0=    0
 Symmetry not used in FoFCou.
 Leave Link  703 at Thu Dec  6 16:12:37 2018, MaxMem=   536870912 cpu:      2036.5
 (Enter /pbs_home/pkowalski/g09d01/g09/l716.exe)
 Dipole        =-1.53450146D-02-1.86660882D+00-1.20094123D-01
 ***** Axes restored to original set *****
 -------------------------------------------------------------------
 Center     Atomic                   Forces (Hartrees/Bohr)
 Number     Number              X              Y              Z
 -------------------------------------------------------------------
      1       16          -0.002678008    0.000510981   -0.000704208
      2       16          -0.000548480   -0.000204210   -0.002606502
      3        9          -0.001216546   -0.003454425   -0.001196979
      4        9          -0.003901349   -0.002324500   -0.001231515
      5        9          -0.001339507    0.000220787   -0.001262103
      6        9          -0.001872642    0.000907626   -0.002341111
      7        9          -0.001407407    0.003683614   -0.001166446
      8        9          -0.003021583    0.001730280    0.001443281
      9        6           0.000206623   -0.000050658    0.001655511
     10        6           0.001288008   -0.007359133    0.000217939
     11        6          -0.004741111   -0.002992299   -0.020111027
     12        1           0.006990212    0.008595051    0.018902145
     13        6          -0.000498929   -0.003943182    0.001693741
     14        6          -0.002409668    0.001581451   -0.002073465
     15        6           0.007090194    0.010333637    0.004163775
     16        6           0.001047802   -0.002228135    0.005243225
     17        6           0.010014701   -0.009338075   -0.001554648
     18        6          -0.002960054   -0.000460985   -0.001450795
     19        6          -0.000187905   -0.000680592    0.001688088
     20        6           0.001165094    0.005126306    0.001042889
     21        6          -0.012730900    0.012676817   -0.007751418
     22        1           0.011325243   -0.016336781    0.008204609
     23        6           0.000147582    0.002581279    0.000880949
     24        6          -0.001198482    0.025026450    0.008988021
     25        1           0.011419471   -0.016228374    0.005230340
     26        1          -0.009723019   -0.007395405   -0.016413799
     27        6          -0.016071556   -0.022688773    0.007722427
     28        1          -0.011041098    0.017736291   -0.006316902
     29        1           0.014511768   -0.001970777   -0.015793109
     30        1           0.013120904    0.007042123    0.016366515
     31        6           0.002372762   -0.023840175   -0.007832890
     32        1           0.008363965    0.010558171    0.015199197
     33        1          -0.013135166    0.013523872   -0.007733484
     34        6           0.014989995    0.021901413   -0.009129144
     35        1          -0.010205712   -0.012249896   -0.015204169
     36        1          -0.015734417    0.002951903    0.014344106
     37        1           0.012345676   -0.014365501    0.010990113
     38        6          -0.000200368    0.000569950   -0.001567326
     39        6          -0.020120829    0.004229410   -0.008551099
     40        1           0.019813345   -0.003324140    0.009400871
     41        6          -0.007918593   -0.014304537   -0.011560162
     42        1           0.010131635    0.015331466    0.012911876
     43        6           0.008756395   -0.020096845   -0.004344652
     44        1          -0.010129042    0.019868400    0.003287673
     45        6           0.018170565   -0.001241586    0.009218201
     46        1          -0.020038418    0.003878856   -0.009652515
     47        6           0.012163015    0.014157474    0.012334496
     48        1          -0.010783625   -0.015647525   -0.012307464
     49        6           0.001049198    0.000716703    0.001181745
     50        6          -0.020282676   -0.003277289   -0.011123870
     51        1           0.019666384    0.001210549    0.010337523
     52        6          -0.012928523    0.017054545    0.000408752
     53        1           0.014524610   -0.017100377   -0.000019730
     54        6           0.005747276    0.017016446    0.011465193
     55        1          -0.005329739   -0.018792742   -0.011183654
     56        6           0.016786919    0.002323033    0.009944663
     57        1          -0.019361161   -0.000996041   -0.011433266
     58        6           0.015178351   -0.017302666   -0.001177501
     59        1          -0.014671178    0.017150740    0.000327090
 -------------------------------------------------------------------
 Cartesian Forces:  Max     0.025026450 RMS     0.010530404
 Leave Link  716 at Thu Dec  6 16:12:37 2018, MaxMem=   536870912 cpu:         0.2
 (Enter /pbs_home/pkowalski/g09d01/g09/l103.exe)

 GradGradGradGradGradGradGradGradGradGradGradGradGradGradGradGradGradGrad
 Berny optimization.
 Using GEDIIS/GDIIS optimizer.
 FormGI is forming the generalized inverse of G from B-inverse, IUseBI=4.
 Internal  Forces:  Max     0.022599205 RMS     0.005483259
 Search for a local minimum.
 Step number   3 out of a maximum of  354
 All quantities printed in internal units (Hartrees-Bohrs-Radians)
 RMS Force = .54833D-02 SwitMx=.10000D-02 MixMth= 1
 Mixed Optimization -- RFO/linear search
 Update second derivatives using D2CorX and points    2    3
 ITU=  0  1  0
 Use linear search instead of GDIIS.
     Eigenvalues ---    0.00230   0.00230   0.00467   0.00484   0.00545
     Eigenvalues ---    0.00686   0.00923   0.01176   0.01206   0.01250
     Eigenvalues ---    0.01470   0.01565   0.01599   0.01707   0.01750
     Eigenvalues ---    0.01772   0.01866   0.01876   0.01955   0.01980
     Eigenvalues ---    0.02164   0.02170   0.02202   0.02218   0.02236
     Eigenvalues ---    0.02250   0.02258   0.02270   0.02271   0.02300
     Eigenvalues ---    0.02308   0.02315   0.02325   0.02328   0.02332
     Eigenvalues ---    0.02336   0.02348   0.02360   0.03347   0.03376
     Eigenvalues ---    0.04496   0.04812   0.04827   0.04899   0.05079
     Eigenvalues ---    0.05785   0.05829   0.05829   0.05865   0.05917
     Eigenvalues ---    0.06123   0.07248   0.07416   0.07838   0.08527
     Eigenvalues ---    0.08626   0.08757   0.08961   0.09198   0.09607
     Eigenvalues ---    0.10093   0.10528   0.11062   0.12325   0.12416
     Eigenvalues ---    0.12504   0.12522   0.14066   0.14590   0.15991
     Eigenvalues ---    0.16000   0.16000   0.16000   0.16000   0.16000
     Eigenvalues ---    0.16000   0.16000   0.16000   0.16000   0.16000
     Eigenvalues ---    0.16000   0.16000   0.16000   0.16000   0.16000
     Eigenvalues ---    0.16000   0.16002   0.16986   0.17186   0.20445
     Eigenvalues ---    0.21996   0.21998   0.21999   0.22000   0.22000
     Eigenvalues ---    0.22010   0.22982   0.23102   0.23464   0.23476
     Eigenvalues ---    0.23800   0.23837   0.24217   0.24498   0.24938
     Eigenvalues ---    0.24940   0.24976   0.24997   0.25000   0.26630
     Eigenvalues ---    0.27033   0.27314   0.27507   0.27593   0.27608
     Eigenvalues ---    0.27634   0.28916   0.29136   0.30124   0.30695
     Eigenvalues ---    0.32262   0.33714   0.35328   0.36129   0.36537
     Eigenvalues ---    0.40879   0.41850   0.42854   0.42993   0.43189
     Eigenvalues ---    0.43510   0.46783   0.46983   0.47498   0.47708
     Eigenvalues ---    0.47883   0.48681   0.49078   0.49248   0.49382
     Eigenvalues ---    0.49466   0.49557   0.49701   0.50270   0.50584
     Eigenvalues ---    0.50687   0.50864   0.51254   0.51292   0.51319
     Eigenvalues ---    0.51410   0.51485   0.51501   0.51696   0.52089
     Eigenvalues ---    0.53859   0.53916   0.55145   0.56430   0.57173
     Eigenvalues ---    0.57521   0.57632   0.57643   0.57654   0.57694
     Eigenvalues ---    0.57741   0.57767   0.57794   0.57807   0.57823
     Eigenvalues ---    0.57837
 RFO step:  Lambda=-5.83826693D-03 EMin= 2.29999636D-03
 Quartic linear search produced a step of  0.44922.
 Iteration  1 RMS(Cart)=  0.12748908 RMS(Int)=  0.00275732
 Iteration  2 RMS(Cart)=  0.00828107 RMS(Int)=  0.00012773
 Iteration  3 RMS(Cart)=  0.00002416 RMS(Int)=  0.00012737
 Iteration  4 RMS(Cart)=  0.00000000 RMS(Int)=  0.00012737
 ITry= 1 IFail=0 DXMaxC= 5.61D-01 DCOld= 1.00D+10 DXMaxT= 5.05D-01 DXLimC= 3.00D+00 Rises=F
 Variable       Old X    -DE/DX   Delta X   Delta X   Delta X     New X
                                 (Linear)    (Quad)   (Total)
    R1        3.48610   0.00179   0.00229   0.00534   0.00744   3.49353
    R2        3.33045   0.00060   0.00060   0.00220   0.00285   3.33330
    R3        3.47901   0.00199   0.00246   0.00766   0.01012   3.48914
    R4        3.33350   0.00027   0.00025   0.00060   0.00086   3.33436
    R5        2.55338  -0.00258  -0.00244  -0.00374  -0.00617   2.54720
    R6        2.57217  -0.00398  -0.00354  -0.00639  -0.00993   2.56224
    R7        2.53832   0.00006  -0.00015   0.00029   0.00014   2.53846
    R8        2.52184  -0.00280  -0.00320  -0.00318  -0.00639   2.51545
    R9        2.55008  -0.00328  -0.00326  -0.00459  -0.00785   2.54223
   R10        2.57181  -0.00354  -0.00305  -0.00573  -0.00878   2.56303
   R11        2.89815  -0.00036   0.00021  -0.00289  -0.00273   2.89542
   R12        2.91588   0.00136  -0.00049   0.00936   0.00893   2.92481
   R13        2.92982   0.00074  -0.00016   0.00359   0.00343   2.93325
   R14        2.69565   0.00438   0.00637   0.00670   0.01316   2.70882
   R15        2.56433  -0.00162  -0.00167  -0.00323  -0.00491   2.55942
   R16        2.00462   0.02136   0.06263  -0.00647   0.05616   2.06078
   R17        2.57115   0.00046   0.00277  -0.00102   0.00193   2.57308
   R18        2.77393   0.00306   0.00254   0.00791   0.01045   2.78438
   R19        2.81834   0.00250   0.00217   0.00707   0.00930   2.82763
   R20        2.74428   0.00121   0.00155   0.00064   0.00214   2.74641
   R21        2.92808   0.00295   0.00359   0.01039   0.01403   2.94211
   R22        2.93386   0.00241   0.00269   0.00698   0.00964   2.94350
   R23        2.81176   0.00354   0.00384   0.00866   0.01244   2.82420
   R24        2.55951  -0.00058  -0.00017  -0.00131  -0.00152   2.55799
   R25        2.89658  -0.00035   0.00010  -0.00029  -0.00018   2.89639
   R26        2.94063   0.00102   0.00120   0.00321   0.00441   2.94504
   R27        2.70098   0.00303   0.00423   0.00478   0.00900   2.70998
   R28        2.00510   0.02149   0.06241  -0.00592   0.05649   2.06159
   R29        2.56996   0.00042   0.00180  -0.00090   0.00089   2.57085
   R30        2.77668   0.00221   0.00147   0.00621   0.00768   2.78437
   R31        2.02551   0.02044   0.04653   0.00971   0.05623   2.08174
   R32        2.02433   0.02034   0.04618   0.00979   0.05596   2.08029
   R33        2.89220   0.00006   0.00448  -0.00521  -0.00073   2.89147
   R34        2.02059   0.02164   0.05019   0.00819   0.05838   2.07897
   R35        2.01906   0.02148   0.04987   0.00809   0.05796   2.07701
   R36        2.02042   0.02190   0.05083   0.00815   0.05897   2.07939
   R37        2.02553   0.02024   0.04591   0.00988   0.05579   2.08132
   R38        2.02384   0.02028   0.04657   0.00914   0.05571   2.07955
   R39        2.88889   0.00123   0.00681  -0.00308   0.00373   2.89262
   R40        2.01979   0.02180   0.05045   0.00826   0.05872   2.07851
   R41        2.01898   0.02145   0.04983   0.00800   0.05783   2.07681
   R42        2.02035   0.02163   0.05002   0.00839   0.05841   2.07877
   R43        2.65035   0.00205   0.00421   0.00127   0.00550   2.65586
   R44        2.65260   0.00041   0.00352  -0.00256   0.00097   2.65357
   R45        2.00627   0.02217   0.06357  -0.00551   0.05806   2.06433
   R46        2.62678   0.00077   0.00473  -0.00286   0.00187   2.62865
   R47        2.00725   0.02246   0.06338  -0.00456   0.05881   2.06606
   R48        2.63250   0.00205   0.00689  -0.00163   0.00524   2.63774
   R49        2.00688   0.02254   0.06369  -0.00477   0.05892   2.06580
   R50        2.63502   0.00003   0.00484  -0.00492  -0.00010   2.63491
   R51        2.00691   0.02258   0.06379  -0.00478   0.05901   2.06592
   R52        2.62461   0.00269   0.00677   0.00008   0.00684   2.63145
   R53        2.00733   0.02260   0.06378  -0.00463   0.05915   2.06648
   R54        2.65188   0.00167   0.00470  -0.00035   0.00436   2.65624
   R55        2.64831   0.00135   0.00363  -0.00008   0.00356   2.65187
   R56        2.00630   0.02223   0.06352  -0.00533   0.05820   2.06450
   R57        2.62821   0.00002   0.00167  -0.00188  -0.00021   2.62800
   R58        2.00722   0.02243   0.06336  -0.00462   0.05874   2.06596
   R59        2.63553   0.00114   0.00562  -0.00273   0.00288   2.63841
   R60        2.00709   0.02251   0.06338  -0.00451   0.05887   2.06596
   R61        2.62869   0.00224   0.00842  -0.00261   0.00581   2.63450
   R62        2.00713   0.02250   0.06359  -0.00471   0.05888   2.06601
   R63        2.63024   0.00093   0.00342  -0.00102   0.00240   2.63264
   R64        2.00721   0.02256   0.06366  -0.00465   0.05901   2.06621
    A1        1.61840   0.00011   0.00032  -0.00450  -0.00459   1.61381
    A2        1.60810  -0.00014  -0.00028  -0.00018  -0.00049   1.60762
    A3        1.82481   0.00048   0.00037   0.00094   0.00112   1.82593
    A4        1.97222   0.00029   0.00011   0.00620   0.00639   1.97861
    A5        1.90757  -0.00001   0.00069   0.00006   0.00077   1.90834
    A6        1.87696  -0.00006   0.00045   0.00366   0.00409   1.88105
    A7        1.91576  -0.00045  -0.00048  -0.00794  -0.00833   1.90744
    A8        1.96090  -0.00023  -0.00106  -0.00306  -0.00416   1.95674
    A9        1.97956  -0.00066   0.00019  -0.00580  -0.00595   1.97361
   A10        2.03649   0.00075   0.00035   0.00510   0.00528   2.04177
   A11        2.26467  -0.00004  -0.00049   0.00318   0.00255   2.26722
   A12        2.14171  -0.00111   0.00059  -0.00955  -0.00934   2.13237
   A13        1.99490  -0.00027  -0.00212   0.00099  -0.00131   1.99359
   A14        2.14656   0.00137   0.00153   0.00836   0.00945   2.15601
   A15        1.98673   0.00027   0.00114   0.00048   0.00134   1.98806
   A16        2.09015  -0.00147  -0.00051  -0.00593  -0.00690   2.08325
   A17        2.20405   0.00128  -0.00053   0.00863   0.00765   2.21169
   A18        2.24720  -0.00042  -0.00070   0.00022  -0.00047   2.24674
   A19        2.12084  -0.00011   0.00000  -0.00272  -0.00287   2.11797
   A20        1.91511   0.00053   0.00070   0.00233   0.00295   1.91806
   A21        1.84659   0.00164   0.00153   0.02144   0.02297   1.86956
   A22        2.00045  -0.00025  -0.00041  -0.00447  -0.00503   1.99542
   A23        1.95197  -0.00030   0.00003  -0.00741  -0.00748   1.94449
   A24        1.95508  -0.00062  -0.00072  -0.00760  -0.00823   1.94686
   A25        1.89135   0.00065   0.00100   0.00697   0.00794   1.89929
   A26        1.81811  -0.00114  -0.00139  -0.00924  -0.01077   1.80734
   A27        1.89118   0.00128   0.00132   0.01180   0.01311   1.90429
   A28        1.90184  -0.00068  -0.00077  -0.00333  -0.00411   1.89773
   A29        1.89804  -0.00038  -0.00032  -0.00505  -0.00530   1.89275
   A30        1.97710  -0.00072  -0.00073  -0.00601  -0.00668   1.97042
   A31        1.97254  -0.00071  -0.00096  -0.00143  -0.00241   1.97012
   A32        1.82060   0.00115   0.00140   0.00329   0.00462   1.82522
   A33        1.85567   0.00104   0.00073   0.01710   0.01783   1.87349
   A34        1.94221   0.00063   0.00118  -0.00098   0.00000   1.94221
   A35        2.00413  -0.00108  -0.00122  -0.01413  -0.01540   1.98873
   A36        1.89366   0.00035   0.00052   0.00519   0.00568   1.89935
   A37        1.96090   0.00064   0.00082   0.00627   0.00714   1.96803
   A38        1.80640  -0.00156  -0.00194  -0.01339  -0.01554   1.79086
   A39        1.90609   0.00059   0.00075   0.00137   0.00199   1.90808
   A40        2.12043  -0.00075  -0.00068  -0.00273  -0.00349   2.11694
   A41        2.25450   0.00017  -0.00005   0.00217   0.00225   2.25675
   A42        1.98158  -0.00034  -0.00050  -0.00660  -0.00710   1.97447
   A43        1.82473   0.00025   0.00003  -0.00074  -0.00080   1.82393
   A44        1.90511   0.00051   0.00143   0.00836   0.00977   1.91488
   A45        1.89449  -0.00085  -0.00047  -0.00802  -0.00854   1.88595
   A46        1.95487   0.00025  -0.00084   0.00525   0.00441   1.95927
   A47        1.89698   0.00018   0.00044   0.00139   0.00187   1.89885
   A48        2.03438   0.00106   0.00066   0.00707   0.00769   2.04208
   A49        2.28096  -0.00061  -0.00118  -0.00346  -0.00458   2.27638
   A50        1.96760  -0.00045   0.00052  -0.00358  -0.00308   1.96452
   A51        2.14314  -0.00069   0.00071  -0.00700  -0.00638   2.13676
   A52        1.99191  -0.00032  -0.00217   0.00154  -0.00083   1.99109
   A53        2.14813   0.00101   0.00146   0.00535   0.00672   2.15485
   A54        1.98692   0.00043   0.00159  -0.00001   0.00153   1.98844
   A55        2.08589  -0.00086  -0.00048  -0.00383  -0.00429   2.08160
   A56        2.21038   0.00043  -0.00111   0.00385   0.00275   2.21313
   A57        1.88962  -0.00125  -0.00135  -0.01597  -0.01737   1.87226
   A58        1.88946  -0.00133  -0.00121  -0.00538  -0.00698   1.88247
   A59        2.00250   0.00137  -0.00099   0.01315   0.01207   2.01457
   A60        1.87722  -0.00042  -0.00002  -0.01566  -0.01586   1.86137
   A61        1.89877   0.00012   0.00123  -0.00059   0.00075   1.89952
   A62        1.90248   0.00138   0.00236   0.02227   0.02457   1.92705
   A63        1.91881   0.00314   0.00248   0.02332   0.02546   1.94427
   A64        1.90576   0.00065  -0.00147   0.00291   0.00146   1.90722
   A65        1.92027   0.00340   0.00279   0.02386   0.02631   1.94658
   A66        1.90792  -0.00231  -0.00104  -0.01992  -0.02095   1.88697
   A67        1.90443  -0.00235  -0.00150  -0.00740  -0.00955   1.89488
   A68        1.90654  -0.00260  -0.00128  -0.02334  -0.02459   1.88195
   A69        1.88679  -0.00146  -0.00180  -0.01570  -0.01754   1.86925
   A70        1.88636  -0.00171  -0.00199  -0.00630  -0.00874   1.87761
   A71        2.01444   0.00240   0.00097   0.01593   0.01680   2.03125
   A72        1.87673  -0.00015   0.00032  -0.01390  -0.01375   1.86298
   A73        1.89505  -0.00031   0.00050  -0.00271  -0.00205   1.89300
   A74        1.90004   0.00108   0.00197   0.02033   0.02223   1.92227
   A75        1.91940   0.00361   0.00299   0.02648   0.02903   1.94844
   A76        1.90501   0.00011  -0.00175  -0.00171  -0.00338   1.90163
   A77        1.92117   0.00383   0.00341   0.02663   0.02961   1.95078
   A78        1.90672  -0.00236  -0.00123  -0.02071  -0.02187   1.88485
   A79        1.90377  -0.00263  -0.00191  -0.00733  -0.01009   1.89368
   A80        1.90765  -0.00264  -0.00154  -0.02401  -0.02545   1.88220
   A81        2.10152   0.00095  -0.00175   0.00774   0.00581   2.10734
   A82        2.10714   0.00010  -0.00005   0.00093   0.00069   2.10784
   A83        2.07372  -0.00103   0.00182  -0.00749  -0.00576   2.06796
   A84        2.09206   0.00021   0.00061   0.00170   0.00224   2.09430
   A85        2.10137   0.00081  -0.00048   0.00507   0.00460   2.10597
   A86        2.08975  -0.00102  -0.00012  -0.00679  -0.00699   2.08276
   A87        2.08921  -0.00014  -0.00042  -0.00069  -0.00112   2.08809
   A88        2.10123  -0.00038  -0.00052  -0.00156  -0.00207   2.09916
   A89        2.09274   0.00052   0.00094   0.00225   0.00318   2.09592
   A90        2.09827  -0.00004  -0.00006  -0.00004  -0.00009   2.09818
   A91        2.08714   0.00021   0.00047   0.00054   0.00099   2.08812
   A92        2.09778  -0.00018  -0.00041  -0.00050  -0.00090   2.09688
   A93        2.09247   0.00053   0.00077   0.00264   0.00340   2.09588
   A94        2.09953  -0.00035  -0.00059  -0.00130  -0.00189   2.09764
   A95        2.09118  -0.00018  -0.00018  -0.00134  -0.00151   2.08967
   A96        2.10295   0.00075  -0.00069   0.00510   0.00444   2.10739
   A97        2.09072   0.00007   0.00070   0.00025   0.00092   2.09165
   A98        2.08951  -0.00082  -0.00001  -0.00535  -0.00539   2.08412
   A99        2.09229   0.00205  -0.00017   0.01103   0.01081   2.10310
   A100       2.11275  -0.00076  -0.00176  -0.00147  -0.00327   2.10948
   A101       2.07807  -0.00128   0.00193  -0.00939  -0.00746   2.07061
   A102       2.09291  -0.00016   0.00055  -0.00080  -0.00032   2.09259
   A103       2.10020   0.00092  -0.00019   0.00491   0.00468   2.10488
   A104       2.09008  -0.00075  -0.00036  -0.00412  -0.00454   2.08553
   A105       2.08992  -0.00031  -0.00062  -0.00120  -0.00182   2.08809
   A106       2.09873   0.00004  -0.00041   0.00044   0.00002   2.09876
   A107       2.09454   0.00028   0.00103   0.00075   0.00177   2.09631
   A108       2.09671   0.00010  -0.00027   0.00098   0.00071   2.09742
   A109       2.08899  -0.00005   0.00043  -0.00073  -0.00033   2.08866
   A110       2.09748  -0.00005  -0.00016  -0.00026  -0.00042   2.09706
   A111       2.09391   0.00056   0.00134   0.00150   0.00285   2.09676
   A112       2.10169  -0.00074  -0.00114  -0.00244  -0.00358   2.09811
   A113       2.08758   0.00018  -0.00021   0.00094   0.00073   2.08831
   A114       2.09865   0.00112  -0.00062   0.00731   0.00667   2.10532
   A115       2.09284  -0.00048   0.00065  -0.00364  -0.00303   2.08981
   A116       2.09169  -0.00064  -0.00003  -0.00367  -0.00374   2.08796
    D1        0.14195   0.00057   0.00065   0.04366   0.04434   0.18629
    D2        2.17783   0.00093   0.00147   0.05174   0.05319   2.23101
    D3       -1.90804   0.00085   0.00069   0.05235   0.05305  -1.85499
    D4       -0.06145  -0.00046  -0.00050  -0.04161  -0.04203  -0.10348
    D5       -3.13527  -0.00177  -0.00178  -0.08943  -0.09079   3.05712
    D6        2.30261  -0.00053  -0.00012  -0.01241  -0.01253   2.29008
    D7        0.24086   0.00052   0.00070   0.00126   0.00196   0.24282
    D8       -1.78620  -0.00005  -0.00048  -0.00380  -0.00431  -1.79052
    D9       -0.15510   0.00011  -0.00011   0.01413   0.01403  -0.14107
   D10        2.98457   0.00033   0.00025   0.01984   0.02012   3.00469
   D11       -0.19952  -0.00032  -0.00052  -0.03889  -0.03934  -0.23887
   D12        2.87403   0.00029   0.00014  -0.00472  -0.00455   2.86947
   D13       -2.30021  -0.00087  -0.00106  -0.04832  -0.04935  -2.34955
   D14        0.77334  -0.00027  -0.00040  -0.01416  -0.01455   0.75879
   D15        1.84484  -0.00028   0.00025  -0.04209  -0.04180   1.80304
   D16       -1.36480   0.00032   0.00091  -0.00792  -0.00701  -1.37181
   D17        1.22821   0.00019   0.00020   0.00792   0.00813   1.23634
   D18       -3.03398  -0.00025  -0.00037  -0.00203  -0.00235  -3.03633
   D19       -0.93944  -0.00044  -0.00065  -0.00234  -0.00294  -0.94238
   D20       -3.05020   0.00089   0.00099   0.01469   0.01557  -3.03463
   D21       -1.02920   0.00045   0.00042   0.00474   0.00509  -1.02411
   D22        1.06534   0.00027   0.00014   0.00443   0.00449   1.06983
   D23       -0.94020   0.00015   0.00004   0.00538   0.00539  -0.93481
   D24        1.08079  -0.00029  -0.00053  -0.00456  -0.00509   1.07570
   D25       -3.10786  -0.00048  -0.00082  -0.00487  -0.00568  -3.11354
   D26       -3.10372   0.00106   0.00104   0.05558   0.05645  -3.04727
   D27       -1.07354  -0.00080  -0.00035   0.02576   0.02544  -1.04810
   D28        1.05530   0.00092   0.00113   0.05940   0.06044   1.11573
   D29        1.18761   0.00074   0.00048   0.05875   0.05921   1.24683
   D30       -3.06539  -0.00112  -0.00091   0.02893   0.02820  -3.03719
   D31       -0.93656   0.00060   0.00057   0.06257   0.06320  -0.87336
   D32       -0.89992   0.00127   0.00093   0.06149   0.06233  -0.83759
   D33        1.13027  -0.00059  -0.00046   0.03167   0.03132   1.16158
   D34       -3.02409   0.00113   0.00102   0.06531   0.06632  -2.95777
   D35       -2.97410  -0.00129  -0.00133  -0.03384  -0.03488  -3.00898
   D36        0.17235  -0.00001   0.00005   0.01142   0.01140   0.18375
   D37        0.24660  -0.00202  -0.00214  -0.07357  -0.07536   0.17124
   D38       -2.89013  -0.00074  -0.00076  -0.02832  -0.02908  -2.91921
   D39        2.95917   0.00033   0.00051   0.00628   0.00685   2.96601
   D40       -0.17273   0.00066   0.00091   0.03080   0.03168  -0.14105
   D41       -0.26367   0.00104   0.00134   0.04668   0.04821  -0.21546
   D42        2.88762   0.00137   0.00174   0.07120   0.07305   2.96067
   D43       -0.05272   0.00038   0.00043   0.02477   0.02521  -0.02751
   D44        3.01587   0.00166   0.00182   0.07557   0.07753   3.09341
   D45        3.09375   0.00167   0.00181   0.07022   0.07226  -3.11718
   D46       -0.12085   0.00295   0.00320   0.12102   0.12459   0.00374
   D47       -2.91244   0.00120   0.00101   0.05541   0.05643  -2.85601
   D48        0.27256   0.00055   0.00030   0.02357   0.02375   0.29631
   D49        0.30608  -0.00022  -0.00052   0.00159   0.00119   0.30728
   D50       -2.79211  -0.00087  -0.00123  -0.03025  -0.03149  -2.82360
   D51        0.77929   0.00187   0.00166   0.04750   0.04914   0.82842
   D52       -1.32482   0.00035   0.00050   0.02826   0.02878  -1.29605
   D53        2.91783   0.00055   0.00047   0.02909   0.02953   2.94736
   D54       -2.37109   0.00156   0.00130   0.02527   0.02656  -2.34453
   D55        1.80799   0.00005   0.00013   0.00602   0.00620   1.81419
   D56       -0.23254   0.00024   0.00011   0.00686   0.00695  -0.22559
   D57        3.02911  -0.00092  -0.00087  -0.04506  -0.04589   2.98321
   D58       -0.17716  -0.00069  -0.00063  -0.03294  -0.03353  -0.21069
   D59       -0.10445  -0.00064  -0.00053  -0.02474  -0.02528  -0.12973
   D60        2.97246  -0.00041  -0.00029  -0.01262  -0.01291   2.95955
   D61        0.60881  -0.00049  -0.00064   0.00394   0.00333   0.61215
   D62       -1.49763  -0.00117  -0.00130  -0.00477  -0.00605  -1.50367
   D63        2.63350  -0.00065  -0.00064  -0.00170  -0.00228   2.63122
   D64        2.63763   0.00174   0.00184   0.03009   0.03197   2.66959
   D65        0.53119   0.00106   0.00119   0.02138   0.02259   0.55377
   D66       -1.62087   0.00157   0.00185   0.02445   0.02635  -1.59452
   D67       -1.56125   0.00074   0.00076   0.01979   0.02057  -1.54068
   D68        2.61549   0.00006   0.00011   0.01108   0.01119   2.62669
   D69        0.46344   0.00057   0.00076   0.01414   0.01496   0.47840
   D70       -0.65713   0.00085   0.00097  -0.00562  -0.00464  -0.66177
   D71       -2.69283  -0.00099  -0.00089  -0.02897  -0.02990  -2.72273
   D72        1.50435  -0.00108  -0.00107  -0.03163  -0.03263   1.47172
   D73        1.44370   0.00175   0.00181   0.00486   0.00668   1.45039
   D74       -0.59200  -0.00009  -0.00006  -0.01848  -0.01857  -0.61057
   D75       -2.67801  -0.00018  -0.00024  -0.02115  -0.02130  -2.69931
   D76       -2.68446   0.00123   0.00129  -0.00117   0.00015  -2.68431
   D77        1.56302  -0.00061  -0.00058  -0.02452  -0.02510   1.53791
   D78       -0.52298  -0.00070  -0.00075  -0.02719  -0.02784  -0.55082
   D79        2.51426  -0.00024   0.00003   0.01247   0.01261   2.52687
   D80       -0.55619  -0.00044  -0.00021  -0.00062  -0.00076  -0.55695
   D81       -1.64537   0.00085   0.00073   0.02959   0.03033  -1.61505
   D82        1.56737   0.00064   0.00050   0.01650   0.01695   1.58432
   D83        0.39389   0.00066   0.00060   0.03091   0.03133   0.42522
   D84       -2.67655   0.00045   0.00037   0.01782   0.01795  -2.65860
   D85       -0.14332  -0.00013   0.00013   0.01455   0.01473  -0.12859
   D86        3.02368   0.00006   0.00037   0.01264   0.01303   3.03672
   D87        2.91946   0.00016   0.00044   0.02922   0.02974   2.94920
   D88       -0.19672   0.00034   0.00068   0.02732   0.02804  -0.16868
   D89        2.87337  -0.00063  -0.00098  -0.01629  -0.01727   2.85610
   D90       -0.28912  -0.00079  -0.00120  -0.01475  -0.01592  -0.30504
   D91        0.75311   0.00007  -0.00016  -0.00406  -0.00426   0.74885
   D92       -2.40937  -0.00010  -0.00038  -0.00252  -0.00291  -2.41228
   D93       -1.37712   0.00017   0.00088  -0.00641  -0.00556  -1.38267
   D94        1.74358   0.00001   0.00066  -0.00488  -0.00421   1.73937
   D95        3.13946   0.00129   0.00139   0.07452   0.07578  -3.06794
   D96       -1.11725  -0.00055  -0.00025   0.04666   0.04650  -1.07074
   D97        1.01419   0.00118   0.00145   0.07918   0.08059   1.09478
   D98       -0.93401   0.00142   0.00121   0.07613   0.07726  -0.85675
   D99        1.09247  -0.00042  -0.00043   0.04826   0.04799   1.14045
   D100      -3.05929   0.00131   0.00127   0.08078   0.08207  -2.97721
   D101       1.15908   0.00064   0.00039   0.07032   0.07061   1.22968
   D102      -3.09763  -0.00120  -0.00124   0.04246   0.04133  -3.05630
   D103      -0.96620   0.00053   0.00045   0.07498   0.07542  -0.89079
   D104       0.17058   0.00001  -0.00010   0.00146   0.00149   0.17207
   D105      -2.96689   0.00079   0.00091   0.02896   0.02987  -2.93701
   D106      -2.94636   0.00018   0.00013  -0.00051  -0.00028  -2.94665
   D107       0.19935   0.00095   0.00114   0.02698   0.02810   0.22746
   D108       0.00176  -0.00057  -0.00047  -0.02606  -0.02653  -0.02477
   D109      -3.13775  -0.00081  -0.00086  -0.03224  -0.03315   3.11229
   D110      -3.13570   0.00021   0.00054   0.00156   0.00223  -3.13347
   D111       0.00798  -0.00002   0.00015  -0.00462  -0.00439   0.00359
   D112       2.76589  -0.00026  -0.00001  -0.01296  -0.01301   2.75288
   D113      -0.38911   0.00004   0.00028   0.00183   0.00213  -0.38698
   D114      -0.37789  -0.00001   0.00041  -0.00645  -0.00606  -0.38395
   D115       2.75029   0.00029   0.00069   0.00834   0.00907   2.75936
   D116      -1.01399  -0.00082  -0.00100  -0.01475  -0.01602  -1.03001
   D117      -3.10706  -0.00031  -0.00033  -0.00635  -0.00679  -3.11385
   D118       1.08386   0.00041   0.00045   0.00592   0.00644   1.09030
   D119      -3.13317  -0.00022   0.00049  -0.00258  -0.00227  -3.13544
   D120       1.05695   0.00029   0.00116   0.00582   0.00696   1.06391
   D121      -1.03532   0.00100   0.00194   0.01809   0.02020  -1.01512
   D122       1.10775  -0.00056  -0.00147   0.00406   0.00253   1.11028
   D123      -0.98532  -0.00005  -0.00080   0.01245   0.01176  -0.97356
   D124      -3.07759   0.00067  -0.00002   0.02472   0.02499  -3.05260
   D125      -1.00406  -0.00095  -0.00110  -0.02130  -0.02276  -1.02681
   D126      -3.09555  -0.00032  -0.00034  -0.01098  -0.01143  -3.10698
   D127       1.09392   0.00051   0.00054   0.00328   0.00396   1.09788
   D128      -3.12489  -0.00045   0.00020  -0.00971  -0.00978  -3.13467
   D129       1.06680   0.00018   0.00096   0.00061   0.00154   1.06834
   D130      -1.02691   0.00101   0.00185   0.01487   0.01694  -1.00998
   D131       1.12004  -0.00068  -0.00152  -0.00283  -0.00446   1.11558
   D132      -0.97146  -0.00006  -0.00076   0.00750   0.00687  -0.96459
   D133      -3.06517   0.00078   0.00012   0.02176   0.02226  -3.04291
   D134       0.07076  -0.00060  -0.00072  -0.02647  -0.02715   0.04361
   D135      -3.07217  -0.00102  -0.00110  -0.04384  -0.04497  -3.11714
   D136      -3.11341   0.00007  -0.00007   0.00496   0.00494  -3.10847
   D137       0.02684  -0.00035  -0.00045  -0.01240  -0.01287   0.01398
   D138       3.07051   0.00104   0.00104   0.04382   0.04479   3.11530
   D139      -0.07037   0.00123   0.00121   0.05196   0.05312  -0.01725
   D140      -0.02836   0.00034   0.00043   0.01211   0.01256  -0.01580
   D141       3.11394   0.00054   0.00060   0.02025   0.02088   3.13483
   D142       3.13726   0.00023   0.00027   0.00882   0.00909  -3.13683
   D143      -0.00553   0.00009   0.00017   0.00341   0.00360  -0.00193
   D144      -0.00567  -0.00019  -0.00011  -0.00852  -0.00860  -0.01426
   D145       3.13473  -0.00032  -0.00021  -0.01393  -0.01409   3.12064
   D146       3.12655   0.00027   0.00027   0.01019   0.01046   3.13701
   D147      -0.01469   0.00015   0.00018   0.00590   0.00611  -0.00858
   D148      -0.01624   0.00013   0.00017   0.00476   0.00494  -0.01130
   D149       3.12570   0.00002   0.00008   0.00048   0.00059   3.12629
   D150      -3.12804  -0.00018  -0.00023  -0.00724  -0.00750  -3.13554
   D151       0.01318  -0.00016  -0.00021  -0.00619  -0.00642   0.00677
   D152       0.01390  -0.00029  -0.00032  -0.01153  -0.01185   0.00205
   D153      -3.12806  -0.00027  -0.00030  -0.01048  -0.01077  -3.13882
   D154       0.00854  -0.00007  -0.00012  -0.00279  -0.00296   0.00558
   D155      -3.13376  -0.00027  -0.00030  -0.01093  -0.01125   3.13817
   D156      -3.13342  -0.00005  -0.00010  -0.00174  -0.00187  -3.13530
   D157       0.00746  -0.00025  -0.00028  -0.00988  -0.01016  -0.00270
   D158      -0.01270  -0.00035  -0.00029  -0.01323  -0.01351  -0.02621
   D159       3.12918   0.00013   0.00015   0.00655   0.00675   3.13592
   D160      -3.14115  -0.00065  -0.00055  -0.02778  -0.02834   3.11370
   D161       0.00073  -0.00017  -0.00011  -0.00800  -0.00808  -0.00736
   D162      -3.12886  -0.00010  -0.00009  -0.00468  -0.00470  -3.13356
   D163       0.01219  -0.00045  -0.00040  -0.01899  -0.01934  -0.00715
   D164      -0.00057   0.00023   0.00018   0.01014   0.01030   0.00972
   D165       3.14048  -0.00012  -0.00013  -0.00417  -0.00435   3.13613
   D166      -3.13711  -0.00028  -0.00031  -0.01093  -0.01122   3.13486
   D167       0.00453  -0.00010  -0.00015  -0.00320  -0.00333   0.00120
   D168       0.00477   0.00020   0.00013   0.00882   0.00895   0.01372
   D169      -3.13677   0.00038   0.00029   0.01655   0.01684  -3.11993
   D170       3.13086   0.00011   0.00014   0.00407   0.00420   3.13506
   D171      -0.00992   0.00031   0.00034   0.01232   0.01265   0.00273
   D172      -0.01068   0.00029   0.00030   0.01182   0.01212   0.00145
   D173       3.13172   0.00050   0.00049   0.02007   0.02058  -3.13088
   D174      -3.13131  -0.00024  -0.00025  -0.00934  -0.00960  -3.14091
   D175       0.01010  -0.00026  -0.00026  -0.01020  -0.01047  -0.00037
   D176       0.01109  -0.00003  -0.00006  -0.00109  -0.00115   0.00994
   D177      -3.13069  -0.00006  -0.00007  -0.00194  -0.00201  -3.13270
   D178      -0.00486  -0.00001   0.00000  -0.00109  -0.00109  -0.00595
   D179       3.13727   0.00033   0.00032   0.01321   0.01354  -3.13238
   D180       3.13654  -0.00003   0.00000  -0.00194  -0.00195   3.13459
   D181      -0.00451   0.00031   0.00031   0.01236   0.01268   0.00816
         Item               Value     Threshold  Converged?
 Maximum Force            0.022599     0.000450     NO 
 RMS     Force            0.005483     0.000300     NO 
 Maximum Displacement     0.560916     0.001800     NO 
 RMS     Displacement     0.129709     0.001200     NO 
 Predicted change in Energy=-1.174407D-02
 Lowest energy point so far.  Saving SCF results.
 GradGradGradGradGradGradGradGradGradGradGradGradGradGradGradGradGradGrad

 Leave Link  103 at Thu Dec  6 16:12:38 2018, MaxMem=   536870912 cpu:         1.7
 (Enter /pbs_home/pkowalski/g09d01/g09/l202.exe)
 Stoichiometry    C29H22F6S2
 Framework group  C1[X(C29H22F6S2)]
 Deg. of freedom   171
 Full point group                 C1      NOp   1
 RotChk:  IX=0 Diff= 1.58D-02
 Largest Abelian subgroup         C1      NOp   1
 Largest concise Abelian subgroup C1      NOp   1
                         Standard orientation:                         
 ---------------------------------------------------------------------
 Center     Atomic      Atomic             Coordinates (Angstroms)
 Number     Number       Type             X           Y           Z
 ---------------------------------------------------------------------
      1         16           0        1.784697   -2.169401    0.250232
      2         16           0       -1.798683   -2.151171   -0.009959
      3          9           0        2.289598    3.195069   -0.820163
      4          9           0        1.654103    3.502889    1.237156
      5          9           0       -0.028133    3.858031   -1.779748
      6          9           0        0.033529    5.120263   -0.004941
      7          9           0       -2.304356    3.279448   -0.655303
      8          9           0       -1.493096    3.475039    1.354864
      9          6           0        0.613446   -0.776046    0.573373
     10          6           0        1.426011    0.488727    0.277249
     11          6           0        2.833644    0.240028    0.170127
     12          1           0        3.561126    1.047789    0.083399
     13          6           0        3.165865   -1.079608    0.123365
     14          6           0        0.732767    1.641262    0.117751
     15          6           0        1.252555    3.041467    0.027093
     16          6           0        0.013139    3.861411   -0.437091
     17          6           0       -1.210350    3.057978    0.095636
     18          6           0       -0.719001    1.647278    0.050441
     19          6           0       -0.616819   -0.777964   -0.365748
     20          6           0       -1.420689    0.499307   -0.098247
     21          6           0       -2.835096    0.264047   -0.073178
     22          1           0       -3.563349    1.076336   -0.074161
     23          6           0       -3.178037   -1.050840   -0.007999
     24          6           0        0.205366   -0.784365    2.070955
     25          1           0       -0.563616   -0.006991    2.204747
     26          1           0       -0.281008   -1.748911    2.282957
     27          6           0        1.342236   -0.530523    3.063070
     28          1           0        2.139246   -1.281981    2.961086
     29          1           0        0.948810   -0.586555    4.087821
     30          1           0        1.782775    0.468378    2.925497
     31          6           0       -0.211063   -0.810084   -1.870102
     32          1           0        0.548560   -0.026298   -2.017447
     33          1           0        0.286343   -1.773222   -2.059693
     34          6           0       -1.337277   -0.590158   -2.883189
     35          1           0       -2.131309   -1.343812   -2.776879
     36          1           0       -0.925060   -0.672224   -3.898641
     37          1           0       -1.787863    0.408248   -2.782017
     38          6           0        4.517455   -1.642494   -0.042060
     39          6           0        5.657424   -0.854806    0.192925
     40          1           0        5.547517    0.174723    0.541233
     41          6           0        6.932485   -1.379283    0.008285
     42          1           0        7.807778   -0.752935    0.200323
     43          6           0        7.095918   -2.700239   -0.412090
     44          1           0        8.098317   -3.110170   -0.561028
     45          6           0        5.973424   -3.496332   -0.636633
     46          1           0        6.093127   -4.533603   -0.960524
     47          6           0        4.696062   -2.974102   -0.450375
     48          1           0        3.824516   -3.608758   -0.633244
     49          6           0       -4.541322   -1.604854    0.066151
     50          6           0       -5.607856   -0.815553    0.530134
     51          1           0       -5.423107    0.208827    0.861849
     52          6           0       -6.896597   -1.334172    0.594656
     53          1           0       -7.713365   -0.708347    0.964040
     54          6           0       -7.145963   -2.649760    0.199211
     55          1           0       -8.158485   -3.058130    0.256210
     56          6           0       -6.095362   -3.443784   -0.258306
     57          1           0       -6.282153   -4.474770   -0.570470
     58          6           0       -4.802772   -2.927993   -0.321445
     59          1           0       -3.987391   -3.556369   -0.689961
 ---------------------------------------------------------------------
 Rotational constants (GHZ):      0.1282806      0.0706152      0.0507673
 Leave Link  202 at Thu Dec  6 16:12:38 2018, MaxMem=   536870912 cpu:         0.0
 (Enter /pbs_home/pkowalski/g09d01/g09/l301.exe)
 Basis read from rwf:  (5D, 7F)
 No pseudopotential information found on rwf file.
 There are   673 symmetry adapted cartesian basis functions of A   symmetry.
 There are   636 symmetry adapted basis functions of A   symmetry.
   636 basis functions,  1103 primitive gaussians,   673 cartesian basis functions
   141 alpha electrons      141 beta electrons
       nuclear repulsion energy      4700.8281121504 Hartrees.
 IExCor= 4639 DFT=T Ex+Corr=wB97XD ExCW=0 ScaHFX=  1.000000
 ScaDFX=  1.000000  1.000000  1.000000  1.000000 ScalE2=  1.000000  1.000000
 IRadAn=      0 IRanWt=     -1 IRanGd=            0 ICorTp=0 IEmpDi=121
  HFx wShort=  0.000000 wLong=  0.200000 cFull=  0.222036 cShort=  0.000000 cLong=  0.777964
  DFx wShort=  0.000000 wLong=  0.200000 cFull=  0.000000 cShort=  0.000000 cLong=  1.000000
 NAtoms=   59 NActive=   59 NUniq=   59 SFac= 1.00D+00 NAtFMM=   60 NAOKFM=F Big=F
 Integral buffers will be    131072 words long.
 Raffenetti 2 integral format.
 Two-electron integral symmetry is turned on.
 R6Disp:  Grimme-D2 Dispersion energy=       -0.0583203046 Hartrees.
 Nuclear repulsion after empirical dispersion term =     4700.7697918458 Hartrees.
 No density basis found on file   724.
 Leave Link  301 at Thu Dec  6 16:12:38 2018, MaxMem=   536870912 cpu:         0.6
 (Enter /pbs_home/pkowalski/g09d01/g09/l302.exe)
 NPDir=0 NMtPBC=     1 NCelOv=     1 NCel=       1 NClECP=     1 NCelD=      1
         NCelK=      1 NCelE2=     1 NClLst=     1 CellRange=     0.0.
 One-electron integrals computed using PRISM.
 NBasis=   636 RedAO= T EigKep=  2.89D-04  NBF=   636
 NBsUse=   636 1.00D-06 EigRej= -1.00D+00 NBFU=   636
 Precomputing XC quadrature grid using
 IXCGrd= 4 IRadAn=           0 IRanWt=          -1 IRanGd=           0 AccXCQ= 0.00D+00.
 Generated NRdTot=       0 NPtTot=           0 NUsed=           0 NTot=          32
 NSgBfM=   598   598   604   609   610 MxSgAt=    59 MxSgA2=    59.
 Leave Link  302 at Thu Dec  6 16:12:40 2018, MaxMem=   536870912 cpu:        16.3
 (Enter /pbs_home/pkowalski/g09d01/g09/l303.exe)
 DipDrv:  MaxL=1.
 Leave Link  303 at Thu Dec  6 16:12:40 2018, MaxMem=   536870912 cpu:         1.5
 (Enter /pbs_home/pkowalski/g09d01/g09/l401.exe)
 Initial guess from the checkpoint file:  "dae0068freq_closed_wb97xd.chk"
 B after Tr=     0.000000    0.000000    0.000000
         Rot=    0.999974   -0.005459   -0.001961   -0.004291 Ang=  -0.83 deg.
 Guess basis will be translated and rotated to current coordinates.
 JPrj=2 DoOrth=T DoCkMO=T.
 Generating alternative initial guess.
 ExpMin= 1.22D-01 ExpMax= 9.18D+03 ExpMxC= 1.38D+03 IAcc=1 IRadAn=         1 AccDes= 0.00D+00
 Harris functional with IExCor= 4639 and IRadAn=       1 diagonalized for initial guess.
 HarFok:  IExCor= 4639 AccDes= 0.00D+00 IRadAn=         1 IDoV= 1 UseB2=F ITyADJ=14
 ICtDFT=  3500011 ScaDFX=  1.000000  1.000000  1.000000  1.000000
 FoFCou: FMM=F IPFlag=           0 FMFlag=      100000 FMFlg1=           0
         NFxFlg=           0 DoJE=T BraDBF=F KetDBF=T FulRan=T
         wScrn=  0.000000 ICntrl=     500 IOpCl=  0 I1Cent=   200000004 NGrid=           0
         NMat0=    1 NMatS0=      1 NMatT0=    0 NMatD0=    1 NMtDS0=    0 NMtDT0=    0
 Petite list used in FoFCou.
 Harris En= -2428.67871035297    
 Leave Link  401 at Thu Dec  6 16:12:46 2018, MaxMem=   536870912 cpu:        42.3
 (Enter /pbs_home/pkowalski/g09d01/g09/l502.exe)
 Closed shell SCF:
 Using DIIS extrapolation, IDIIS=  1040.
 Integral symmetry usage will be decided dynamically.
 IVT=     1387805 IEndB=     1387805 NGot=   536870912 MDV=   535953350
 LenX=   535953350 LenY=   535499748
 Requested convergence on RMS density matrix=1.00D-08 within 128 cycles.
 Requested convergence on MAX density matrix=1.00D-06.
 Requested convergence on             energy=1.00D-06.
 No special actions if energy rises.
 Fock matrices will be formed incrementally for  20 cycles.
 Integral accuracy reduced to 1.0D-05 until final iterations.

 Cycle   1  Pass 0  IDiag  1:
 FoFJK:  IHMeth= 1 ICntrl=       0 DoSepK=T KAlg= 0 I1Cent=   0 FoldK=F
 IRaf=         1 NMat=   1 IRICut=       1 DoRegI=T DoRafI=F ISym2E= 0.
 FoFCou: FMM=F IPFlag=           0 FMFlag=      100000 FMFlg1=           0
         NFxFlg=           0 DoJE=T BraDBF=F KetDBF=F FulRan=T
         wScrn=  0.000000 ICntrl=     500 IOpCl=  0 I1Cent=           0 NGrid=           0
         NMat0=    1 NMatS0=      1 NMatT0=    0 NMatD0=    1 NMtDS0=    0 NMtDT0=    0
 Symmetry not used in FoFCou.
 E= -2511.68241106216    
 DIIS: error= 6.46D-03 at cycle   1 NSaved=   1.
 NSaved= 1 IEnMin= 1 EnMin= -2511.68241106216     IErMin= 1 ErrMin= 6.46D-03
 ErrMax= 6.46D-03  0.00D+00 EMaxC= 1.00D-01 BMatC= 3.39D-02 BMatP= 3.39D-02
 IDIUse=3 WtCom= 9.35D-01 WtEn= 6.46D-02
 Coeff-Com:  0.100D+01
 Coeff-En:   0.100D+01
 Coeff:      0.100D+01
 Gap=     0.710 Goal=   None    Shift=    0.000
 GapD=    0.710 DampG=2.000 DampE=1.000 DampFc=2.0000 IDamp=-1.
 RMSDP=5.49D-04 MaxDP=2.23D-02              OVMax= 2.98D-02

 Cycle   2  Pass 0  IDiag  1:
 RMSU=  5.45D-04    CP:  9.96D-01
 E= -2511.73406810512     Delta-E=       -0.051657042969 Rises=F Damp=F
 DIIS: error= 1.77D-03 at cycle   2 NSaved=   2.
 NSaved= 2 IEnMin= 2 EnMin= -2511.73406810512     IErMin= 2 ErrMin= 1.77D-03
 ErrMax= 1.77D-03  0.00D+00 EMaxC= 1.00D-01 BMatC= 1.33D-03 BMatP= 3.39D-02
 IDIUse=3 WtCom= 9.82D-01 WtEn= 1.77D-02
 Coeff-Com: -0.142D+00 0.114D+01
 Coeff-En:   0.000D+00 0.100D+01
 Coeff:     -0.139D+00 0.114D+01
 Gap=     0.210 Goal=   None    Shift=    0.000
 RMSDP=1.33D-04 MaxDP=6.59D-03 DE=-5.17D-02 OVMax= 1.17D-02

 Cycle   3  Pass 0  IDiag  1:
 RMSU=  1.06D-04    CP:  9.96D-01  1.15D+00
 E= -2511.73771798712     Delta-E=       -0.003649881995 Rises=F Damp=F
 DIIS: error= 4.37D-04 at cycle   3 NSaved=   3.
 NSaved= 3 IEnMin= 3 EnMin= -2511.73771798712     IErMin= 3 ErrMin= 4.37D-04
 ErrMax= 4.37D-04  0.00D+00 EMaxC= 1.00D-01 BMatC= 2.13D-04 BMatP= 1.33D-03
 IDIUse=3 WtCom= 9.96D-01 WtEn= 4.37D-03
 Coeff-Com: -0.522D-01 0.260D+00 0.792D+00
 Coeff-En:   0.000D+00 0.000D+00 0.100D+01
 Coeff:     -0.520D-01 0.259D+00 0.793D+00
 Gap=     0.210 Goal=   None    Shift=    0.000
 RMSDP=4.75D-05 MaxDP=2.35D-03 DE=-3.65D-03 OVMax= 3.88D-03

 Cycle   4  Pass 0  IDiag  1:
 RMSU=  4.67D-05    CP:  9.95D-01  1.16D+00  1.04D+00
 E= -2511.73797542292     Delta-E=       -0.000257435803 Rises=F Damp=F
 DIIS: error= 2.00D-04 at cycle   4 NSaved=   4.
 NSaved= 4 IEnMin= 4 EnMin= -2511.73797542292     IErMin= 4 ErrMin= 2.00D-04
 ErrMax= 2.00D-04  0.00D+00 EMaxC= 1.00D-01 BMatC= 7.96D-05 BMatP= 2.13D-04
 IDIUse=3 WtCom= 9.98D-01 WtEn= 2.00D-03
 Coeff-Com:  0.251D-02-0.101D+00 0.368D+00 0.731D+00
 Coeff-En:   0.000D+00 0.000D+00 0.000D+00 0.100D+01
 Coeff:      0.250D-02-0.101D+00 0.367D+00 0.732D+00
 Gap=     0.210 Goal=   None    Shift=    0.000
 RMSDP=2.68D-05 MaxDP=1.24D-03 DE=-2.57D-04 OVMax= 2.76D-03

 Cycle   5  Pass 0  IDiag  1:
 RMSU=  1.68D-05    CP:  9.95D-01  1.16D+00  1.20D+00  7.55D-01
 E= -2511.73806868103     Delta-E=       -0.000093258110 Rises=F Damp=F
 DIIS: error= 8.86D-05 at cycle   5 NSaved=   5.
 NSaved= 5 IEnMin= 5 EnMin= -2511.73806868103     IErMin= 5 ErrMin= 8.86D-05
 ErrMax= 8.86D-05  0.00D+00 EMaxC= 1.00D-01 BMatC= 9.71D-06 BMatP= 7.96D-05
 IDIUse=1 WtCom= 1.00D+00 WtEn= 0.00D+00
 Coeff-Com:  0.550D-02-0.706D-01 0.109D+00 0.352D+00 0.605D+00
 Coeff:      0.550D-02-0.706D-01 0.109D+00 0.352D+00 0.605D+00
 Gap=     0.210 Goal=   None    Shift=    0.000
 RMSDP=9.68D-06 MaxDP=5.07D-04 DE=-9.33D-05 OVMax= 1.03D-03

 Initial convergence to 1.0D-05 achieved.  Increase integral accuracy.
 Cycle   6  Pass 1  IDiag  1:
 E= -2511.73689873991     Delta-E=        0.001169941127 Rises=F Damp=F
 DIIS: error= 1.97D-04 at cycle   1 NSaved=   1.
 NSaved= 1 IEnMin= 1 EnMin= -2511.73689873991     IErMin= 1 ErrMin= 1.97D-04
 ErrMax= 1.97D-04  0.00D+00 EMaxC= 1.00D-01 BMatC= 2.77D-05 BMatP= 2.77D-05
 IDIUse=3 WtCom= 9.98D-01 WtEn= 1.97D-03
 Coeff-Com:  0.100D+01
 Coeff-En:   0.100D+01
 Coeff:      0.100D+01
 Gap=     0.210 Goal=   None    Shift=    0.000
 RMSDP=9.68D-06 MaxDP=5.07D-04 DE= 1.17D-03 OVMax= 5.60D-04

 Cycle   7  Pass 1  IDiag  1:
 RMSU=  1.52D-04    CP:  1.00D+00
 E= -2511.73692528101     Delta-E=       -0.000026541104 Rises=F Damp=F
 DIIS: error= 3.11D-05 at cycle   2 NSaved=   2.
 NSaved= 2 IEnMin= 2 EnMin= -2511.73692528101     IErMin= 2 ErrMin= 3.11D-05
 ErrMax= 3.11D-05  0.00D+00 EMaxC= 1.00D-01 BMatC= 1.89D-06 BMatP= 2.77D-05
 IDIUse=1 WtCom= 1.00D+00 WtEn= 0.00D+00
 Coeff-Com:  0.736D-01 0.926D+00
 Coeff:      0.736D-01 0.926D+00
 Gap=     0.210 Goal=   None    Shift=    0.000
 RMSDP=9.70D-06 MaxDP=5.25D-04 DE=-2.65D-05 OVMax= 4.06D-04

 Cycle   8  Pass 1  IDiag  1:
 RMSU=  6.89D-06    CP:  1.00D+00  1.04D+00
 E= -2511.73692576471     Delta-E=       -0.000000483697 Rises=F Damp=F
 DIIS: error= 3.47D-05 at cycle   3 NSaved=   3.
 NSaved= 3 IEnMin= 3 EnMin= -2511.73692576471     IErMin= 2 ErrMin= 3.11D-05
 ErrMax= 3.47D-05  0.00D+00 EMaxC= 1.00D-01 BMatC= 1.62D-06 BMatP= 1.89D-06
 IDIUse=1 WtCom= 1.00D+00 WtEn= 0.00D+00
 Coeff-Com: -0.257D-01 0.483D+00 0.543D+00
 Coeff:     -0.257D-01 0.483D+00 0.543D+00
 Gap=     0.210 Goal=   None    Shift=    0.000
 RMSDP=3.57D-06 MaxDP=1.89D-04 DE=-4.84D-07 OVMax= 3.00D-04

 Cycle   9  Pass 1  IDiag  1:
 RMSU=  2.14D-06    CP:  1.00D+00  1.05D+00  6.22D-01
 E= -2511.73692735732     Delta-E=       -0.000001592610 Rises=F Damp=F
 DIIS: error= 8.24D-06 at cycle   4 NSaved=   4.
 NSaved= 4 IEnMin= 4 EnMin= -2511.73692735732     IErMin= 4 ErrMin= 8.24D-06
 ErrMax= 8.24D-06  0.00D+00 EMaxC= 1.00D-01 BMatC= 7.86D-08 BMatP= 1.62D-06
 IDIUse=1 WtCom= 1.00D+00 WtEn= 0.00D+00
 Coeff-Com: -0.169D-01 0.168D+00 0.254D+00 0.595D+00
 Coeff:     -0.169D-01 0.168D+00 0.254D+00 0.595D+00
 Gap=     0.210 Goal=   None    Shift=    0.000
 RMSDP=8.67D-07 MaxDP=5.77D-05 DE=-1.59D-06 OVMax= 8.83D-05

 Cycle  10  Pass 1  IDiag  1:
 RMSU=  7.62D-07    CP:  1.00D+00  1.05D+00  6.65D-01  8.79D-01
 E= -2511.73692744055     Delta-E=       -0.000000083237 Rises=F Damp=F
 DIIS: error= 1.32D-06 at cycle   5 NSaved=   5.
 NSaved= 5 IEnMin= 5 EnMin= -2511.73692744055     IErMin= 5 ErrMin= 1.32D-06
 ErrMax= 1.32D-06  0.00D+00 EMaxC= 1.00D-01 BMatC= 4.96D-09 BMatP= 7.86D-08
 IDIUse=1 WtCom= 1.00D+00 WtEn= 0.00D+00
 Coeff-Com: -0.188D-02-0.616D-02 0.109D-01 0.182D+00 0.816D+00
 Coeff:     -0.188D-02-0.616D-02 0.109D-01 0.182D+00 0.816D+00
 Gap=     0.210 Goal=   None    Shift=    0.000
 RMSDP=3.36D-07 MaxDP=1.56D-05 DE=-8.32D-08 OVMax= 3.79D-05

 Cycle  11  Pass 1  IDiag  1:
 RMSU=  2.64D-07    CP:  1.00D+00  1.05D+00  6.72D-01  9.72D-01  9.55D-01
 E= -2511.73692744855     Delta-E=       -0.000000007999 Rises=F Damp=F
 DIIS: error= 7.73D-07 at cycle   6 NSaved=   6.
 NSaved= 6 IEnMin= 6 EnMin= -2511.73692744855     IErMin= 6 ErrMin= 7.73D-07
 ErrMax= 7.73D-07  0.00D+00 EMaxC= 1.00D-01 BMatC= 1.09D-09 BMatP= 4.96D-09
 IDIUse=1 WtCom= 1.00D+00 WtEn= 0.00D+00
 Coeff-Com:  0.152D-02-0.266D-01-0.329D-01-0.115D-01 0.346D+00 0.723D+00
 Coeff:      0.152D-02-0.266D-01-0.329D-01-0.115D-01 0.346D+00 0.723D+00
 Gap=     0.210 Goal=   None    Shift=    0.000
 RMSDP=1.54D-07 MaxDP=7.14D-06 DE=-8.00D-09 OVMax= 2.17D-05

 Cycle  12  Pass 1  IDiag  1:
 RMSU=  1.09D-07    CP:  1.00D+00  1.05D+00  6.77D-01  9.95D-01  1.06D+00
                    CP:  8.95D-01
 E= -2511.73692745011     Delta-E=       -0.000000001558 Rises=F Damp=F
 DIIS: error= 2.92D-07 at cycle   7 NSaved=   7.
 NSaved= 7 IEnMin= 7 EnMin= -2511.73692745011     IErMin= 7 ErrMin= 2.92D-07
 ErrMax= 2.92D-07  0.00D+00 EMaxC= 1.00D-01 BMatC= 1.12D-10 BMatP= 1.09D-09
 IDIUse=1 WtCom= 1.00D+00 WtEn= 0.00D+00
 Coeff-Com:  0.782D-03-0.893D-02-0.133D-01-0.262D-01 0.267D-01 0.257D+00
 Coeff-Com:  0.764D+00
 Coeff:      0.782D-03-0.893D-02-0.133D-01-0.262D-01 0.267D-01 0.257D+00
 Coeff:      0.764D+00
 Gap=     0.210 Goal=   None    Shift=    0.000
 RMSDP=5.17D-08 MaxDP=3.67D-06 DE=-1.56D-09 OVMax= 7.52D-06

 Cycle  13  Pass 1  IDiag  1:
 RMSU=  2.97D-08    CP:  1.00D+00  1.05D+00  6.77D-01  1.00D+00  1.09D+00
                    CP:  1.02D+00  1.12D+00
 E= -2511.73692745048     Delta-E=       -0.000000000375 Rises=F Damp=F
 DIIS: error= 1.20D-07 at cycle   8 NSaved=   8.
 NSaved= 8 IEnMin= 8 EnMin= -2511.73692745048     IErMin= 8 ErrMin= 1.20D-07
 ErrMax= 1.20D-07  0.00D+00 EMaxC= 1.00D-01 BMatC= 1.34D-11 BMatP= 1.12D-10
 IDIUse=1 WtCom= 1.00D+00 WtEn= 0.00D+00
 Coeff-Com: -0.520D-04 0.219D-02 0.224D-02-0.393D-02-0.538D-01-0.529D-01
 Coeff-Com:  0.158D+00 0.948D+00
 Coeff:     -0.520D-04 0.219D-02 0.224D-02-0.393D-02-0.538D-01-0.529D-01
 Coeff:      0.158D+00 0.948D+00
 Gap=     0.210 Goal=   None    Shift=    0.000
 RMSDP=2.76D-08 MaxDP=2.06D-06 DE=-3.75D-10 OVMax= 5.87D-06

 Cycle  14  Pass 1  IDiag  1:
 RMSU=  1.45D-08    CP:  1.00D+00  1.05D+00  6.77D-01  1.00D+00  1.10D+00
                    CP:  1.07D+00  1.26D+00  1.31D+00
 E= -2511.73692745044     Delta-E=        0.000000000045 Rises=F Damp=F
 DIIS: error= 4.88D-08 at cycle   9 NSaved=   9.
 NSaved= 9 IEnMin= 8 EnMin= -2511.73692745048     IErMin= 9 ErrMin= 4.88D-08
 ErrMax= 4.88D-08  0.00D+00 EMaxC= 1.00D-01 BMatC= 2.82D-12 BMatP= 1.34D-11
 IDIUse=1 WtCom= 1.00D+00 WtEn= 0.00D+00
 Coeff-Com: -0.125D-03 0.194D-02 0.262D-02 0.308D-02-0.217D-01-0.495D-01
 Coeff-Com: -0.659D-01 0.306D+00 0.823D+00
 Coeff:     -0.125D-03 0.194D-02 0.262D-02 0.308D-02-0.217D-01-0.495D-01
 Coeff:     -0.659D-01 0.306D+00 0.823D+00
 Gap=     0.210 Goal=   None    Shift=    0.000
 RMSDP=1.14D-08 MaxDP=7.19D-07 DE= 4.55D-11 OVMax= 2.27D-06

 Cycle  15  Pass 1  IDiag  1:
 RMSU=  6.30D-09    CP:  1.00D+00  1.05D+00  6.77D-01  1.00D+00  1.10D+00
                    CP:  1.08D+00  1.30D+00  1.51D+00  1.23D+00
 E= -2511.73692745078     Delta-E=       -0.000000000339 Rises=F Damp=F
 DIIS: error= 2.84D-08 at cycle  10 NSaved=  10.
 NSaved=10 IEnMin=10 EnMin= -2511.73692745078     IErMin=10 ErrMin= 2.84D-08
 ErrMax= 2.84D-08  0.00D+00 EMaxC= 1.00D-01 BMatC= 7.34D-13 BMatP= 2.82D-12
 IDIUse=1 WtCom= 1.00D+00 WtEn= 0.00D+00
 Coeff-Com: -0.407D-04 0.382D-03 0.638D-03 0.212D-02 0.184D-03-0.954D-02
 Coeff-Com: -0.580D-01-0.506D-01 0.342D+00 0.773D+00
 Coeff:     -0.407D-04 0.382D-03 0.638D-03 0.212D-02 0.184D-03-0.954D-02
 Coeff:     -0.580D-01-0.506D-01 0.342D+00 0.773D+00
 Gap=     0.210 Goal=   None    Shift=    0.000
 RMSDP=5.29D-09 MaxDP=2.80D-07 DE=-3.39D-10 OVMax= 1.05D-06

 SCF Done:  E(RwB97XD) =  -2511.73692745     A.U. after   15 cycles
            NFock= 15  Conv=0.53D-08     -V/T= 2.0071
 KE= 2.494091648931D+03 PE=-1.530336906404D+04 EE= 5.596770695812D+03
 Leave Link  502 at Thu Dec  6 16:25:22 2018, MaxMem=   536870912 cpu:      6025.8
 (Enter /pbs_home/pkowalski/g09d01/g09/l701.exe)
 Compute integral first derivatives.
 ... and contract with generalized density number  0.
 R6Disp: Adding Grimme-D2 dispersion energy 1st derivatives to the gradient.
 Leave Link  701 at Thu Dec  6 16:25:23 2018, MaxMem=   536870912 cpu:         6.0
 (Enter /pbs_home/pkowalski/g09d01/g09/l702.exe)
 L702 exits ... SP integral derivatives will be done elsewhere.
 Leave Link  702 at Thu Dec  6 16:25:24 2018, MaxMem=   536870912 cpu:         0.2
 (Enter /pbs_home/pkowalski/g09d01/g09/l703.exe)
 Compute integral first derivatives, UseDBF=F ICtDFT=           0.
 Integral derivatives from FoFJK, PRISM(SPDF).
 Calling FoFJK, ICntrl=      2127 FMM=F ISym2X=0 I1Cent= 0 IOpClX= 0 NMat=1 NMatS=1 NMatT=0.
 FoFJK:  IHMeth= 1 ICntrl=    2127 DoSepK=T KAlg= 0 I1Cent=   0 FoldK=F
 IRaf=         1 NMat=   1 IRICut=       1 DoRegI=T DoRafI=F ISym2E= 0.
 FoFCou: FMM=F IPFlag=           0 FMFlag=      100000 FMFlg1=         800
         NFxFlg=           0 DoJE=F BraDBF=F KetDBF=F FulRan=T
         wScrn=  0.000000 ICntrl=    2527 IOpCl=  0 I1Cent=           0 NGrid=           0
         NMat0=    1 NMatS0=      1 NMatT0=    0 NMatD0=    1 NMtDS0=    0 NMtDT0=    0
 Symmetry not used in FoFCou.
 Leave Link  703 at Thu Dec  6 16:29:37 2018, MaxMem=   536870912 cpu:      2023.7
 (Enter /pbs_home/pkowalski/g09d01/g09/l716.exe)
 Dipole        = 8.59449802D-03-1.74176193D+00-5.74439896D-02
 ***** Axes restored to original set *****
 -------------------------------------------------------------------
 Center     Atomic                   Forces (Hartrees/Bohr)
 Number     Number              X              Y              Z
 -------------------------------------------------------------------
      1       16           0.000073063   -0.000259042   -0.000641314
      2       16          -0.000918571   -0.000083787    0.000547863
      3        9           0.001131214   -0.000691465   -0.000774580
      4        9          -0.001729574   -0.000027661    0.001494728
      5        9           0.000532901    0.000027747   -0.000315973
      6        9           0.000045603   -0.000007424    0.000673079
      7        9           0.001141824   -0.000149631   -0.000097642
      8        9          -0.002582225    0.000163466    0.001363629
      9        6          -0.000572818   -0.000325041    0.001927440
     10        6          -0.000244018   -0.001664209    0.000767485
     11        6           0.000770981    0.002615590   -0.002395825
     12        1          -0.001525035   -0.000896977    0.000262016
     13        6           0.001414123   -0.000213557    0.002317804
     14        6          -0.000677927    0.001226217   -0.001317790
     15        6           0.000844541    0.000956274   -0.000028384
     16        6           0.000675927   -0.000068041   -0.000283185
     17        6           0.001245349   -0.000347018   -0.000367803
     18        6          -0.001276246   -0.000726923   -0.001402576
     19        6           0.000531900   -0.000462505    0.001635356
     20        6          -0.000074718    0.001178568    0.001322701
     21        6          -0.000065198   -0.001882242   -0.001568267
     22        1          -0.000820301    0.000895105   -0.000345635
     23        6           0.000773453   -0.000637603    0.001281280
     24        6           0.001918264    0.003379089   -0.000349276
     25        1          -0.000216543    0.000302043   -0.000942100
     26        1           0.000864028    0.000340238    0.000398743
     27        6          -0.002787648   -0.003502882    0.000458837
     28        1           0.000300975    0.000148289   -0.000298541
     29        1           0.000023501    0.000519206   -0.000088432
     30        1          -0.000013080   -0.000069785   -0.000428561
     31        6          -0.000011008   -0.002797709   -0.000209600
     32        1          -0.000865779    0.000421059   -0.000362683
     33        1           0.000197143   -0.000325016    0.000480649
     34        6           0.001923871    0.003865970   -0.002633111
     35        1          -0.000286377   -0.000202656    0.000020612
     36        1          -0.000237287   -0.000451672    0.000070408
     37        1          -0.000143584    0.000190580   -0.000109472
     38        6          -0.000099332   -0.000326342   -0.000456939
     39        6           0.000354525    0.000003515   -0.000185856
     40        1          -0.000716569   -0.000089069   -0.000225280
     41        6           0.000139177    0.000179227    0.000177318
     42        1          -0.000489311   -0.000754244   -0.000422208
     43        6          -0.000211803    0.000003596   -0.000065575
     44        1           0.000443654   -0.000716799   -0.000253864
     45        6          -0.000330559    0.000332395   -0.000182970
     46        1           0.000849432   -0.000331812    0.000376953
     47        6           0.000504826    0.000053647    0.000043054
     48        1           0.000048844    0.000414877    0.000759236
     49        6           0.000494383    0.000408808    0.000181187
     50        6          -0.000138967    0.000373216    0.000207912
     51        1          -0.000612084    0.000120954   -0.000376944
     52        6          -0.000092370   -0.000461440   -0.000148045
     53        1          -0.000612264    0.000711354    0.000087391
     54        6           0.000029181   -0.000070428   -0.000299704
     55        1           0.000130852    0.000673607    0.000569574
     56        6          -0.000267694   -0.000086693   -0.000132040
     57        1           0.000901945    0.000164659    0.000406817
     58        6          -0.000123976   -0.000467100   -0.000184951
     59        1           0.000437387   -0.000572525    0.000063059
 -------------------------------------------------------------------
 Cartesian Forces:  Max     0.003865970 RMS     0.000961059
 Leave Link  716 at Thu Dec  6 16:29:37 2018, MaxMem=   536870912 cpu:         0.2
 (Enter /pbs_home/pkowalski/g09d01/g09/l103.exe)

 GradGradGradGradGradGradGradGradGradGradGradGradGradGradGradGradGradGrad
 Berny optimization.
 Using GEDIIS/GDIIS optimizer.
 FormGI is forming the generalized inverse of G from B-inverse, IUseBI=4.
 Internal  Forces:  Max     0.004325120 RMS     0.000593482
 Search for a local minimum.
 Step number   4 out of a maximum of  354
 All quantities printed in internal units (Hartrees-Bohrs-Radians)
 RMS Force = .59348D-03 SwitMx=.10000D-02 MixMth= 2
 Mixed Optimization -- En-DIIS/RFO-DIIS
 Update second derivatives using D2CorX and points    3    4
 DE= -1.58D-02 DEPred=-1.17D-02 R= 1.35D+00
 TightC=F SS=  1.41D+00  RLast= 5.19D-01 DXNew= 8.4853D-01 1.5567D+00
 Trust test= 1.35D+00 RLast= 5.19D-01 DXMaxT set to 8.49D-01
 ITU=  1  0  1  0
 Use linear search instead of GDIIS.
     Eigenvalues ---    0.00230   0.00235   0.00467   0.00493   0.00545
     Eigenvalues ---    0.00685   0.00929   0.01182   0.01206   0.01249
     Eigenvalues ---    0.01473   0.01556   0.01601   0.01707   0.01737
     Eigenvalues ---    0.01767   0.01864   0.01869   0.01964   0.01976
     Eigenvalues ---    0.02159   0.02170   0.02203   0.02219   0.02236
     Eigenvalues ---    0.02250   0.02257   0.02271   0.02275   0.02300
     Eigenvalues ---    0.02303   0.02308   0.02325   0.02328   0.02332
     Eigenvalues ---    0.02337   0.02348   0.02360   0.03242   0.03291
     Eigenvalues ---    0.04601   0.04773   0.04792   0.04905   0.05092
     Eigenvalues ---    0.05496   0.05511   0.05776   0.05847   0.05861
     Eigenvalues ---    0.06113   0.07368   0.07518   0.07873   0.08587
     Eigenvalues ---    0.08787   0.08935   0.08965   0.09248   0.09676
     Eigenvalues ---    0.10160   0.10547   0.11029   0.12120   0.12357
     Eigenvalues ---    0.12522   0.12636   0.14074   0.14342   0.15931
     Eigenvalues ---    0.15975   0.15990   0.15997   0.15998   0.15998
     Eigenvalues ---    0.15999   0.15999   0.16000   0.16000   0.16000
     Eigenvalues ---    0.16000   0.16000   0.16000   0.16000   0.16000
     Eigenvalues ---    0.16001   0.16025   0.16887   0.17193   0.20478
     Eigenvalues ---    0.21968   0.21995   0.22000   0.22000   0.22000
     Eigenvalues ---    0.22059   0.22984   0.23078   0.23467   0.23480
     Eigenvalues ---    0.23780   0.23836   0.24204   0.24428   0.24961
     Eigenvalues ---    0.24987   0.24999   0.25000   0.25022   0.26619
     Eigenvalues ---    0.26981   0.27304   0.27494   0.27575   0.27602
     Eigenvalues ---    0.27630   0.28916   0.29120   0.29952   0.30576
     Eigenvalues ---    0.32246   0.33534   0.35311   0.36144   0.36565
     Eigenvalues ---    0.39057   0.40978   0.41880   0.42888   0.42997
     Eigenvalues ---    0.43205   0.43507   0.46787   0.46993   0.47562
     Eigenvalues ---    0.47739   0.47924   0.48687   0.49206   0.49370
     Eigenvalues ---    0.49402   0.49558   0.49670   0.50103   0.50282
     Eigenvalues ---    0.50663   0.50898   0.51253   0.51291   0.51319
     Eigenvalues ---    0.51407   0.51486   0.51513   0.51785   0.52085
     Eigenvalues ---    0.53684   0.53912   0.54035   0.56434   0.57175
     Eigenvalues ---    0.57522   0.57632   0.57642   0.57654   0.57694
     Eigenvalues ---    0.57742   0.57767   0.57794   0.57807   0.57823
     Eigenvalues ---    0.57838
 RFO step:  Lambda=-1.01751404D-03 EMin= 2.29994213D-03
 Quartic linear search produced a step of -0.01468.
 Iteration  1 RMS(Cart)=  0.06290194 RMS(Int)=  0.00076935
 Iteration  2 RMS(Cart)=  0.00194869 RMS(Int)=  0.00003224
 Iteration  3 RMS(Cart)=  0.00000102 RMS(Int)=  0.00003224
 Iteration  4 RMS(Cart)=  0.00000000 RMS(Int)=  0.00003224
 ITry= 1 IFail=0 DXMaxC= 3.15D-01 DCOld= 1.00D+10 DXMaxT= 8.49D-01 DXLimC= 3.00D+00 Rises=F
 Variable       Old X    -DE/DX   Delta X   Delta X   Delta X     New X
                                 (Linear)    (Quad)   (Total)
    R1        3.49353  -0.00057  -0.00011  -0.00177  -0.00195   3.49158
    R2        3.33330   0.00032  -0.00004   0.00081   0.00083   3.33413
    R3        3.48914  -0.00019  -0.00015  -0.00031  -0.00047   3.48866
    R4        3.33436   0.00017  -0.00001   0.00020   0.00020   3.33457
    R5        2.54720  -0.00139   0.00009  -0.00277  -0.00268   2.54453
    R6        2.56224  -0.00194   0.00015  -0.00407  -0.00392   2.55831
    R7        2.53846  -0.00059   0.00000  -0.00103  -0.00103   2.53743
    R8        2.51545   0.00033   0.00009   0.00033   0.00043   2.51588
    R9        2.54223  -0.00018   0.00012  -0.00061  -0.00050   2.54173
   R10        2.56303  -0.00293   0.00013  -0.00589  -0.00576   2.55727
   R11        2.89542  -0.00045   0.00004  -0.00054  -0.00062   2.89480
   R12        2.92481   0.00002  -0.00013   0.00113   0.00094   2.92575
   R13        2.93325   0.00092  -0.00005   0.00337   0.00332   2.93657
   R14        2.70882   0.00015  -0.00019   0.00079   0.00062   2.70943
   R15        2.55942  -0.00112   0.00007  -0.00246  -0.00236   2.55706
   R16        2.06078  -0.00094  -0.00082   0.00050  -0.00033   2.06045
   R17        2.57308  -0.00243  -0.00003  -0.00463  -0.00457   2.56851
   R18        2.78438  -0.00135  -0.00015  -0.00325  -0.00340   2.78098
   R19        2.82763   0.00094  -0.00014   0.00375   0.00359   2.83122
   R20        2.74641   0.00048  -0.00003   0.00112   0.00114   2.74756
   R21        2.94211   0.00015  -0.00021   0.00103   0.00082   2.94293
   R22        2.94350   0.00011  -0.00014  -0.00017  -0.00029   2.94322
   R23        2.82420   0.00117  -0.00018   0.00352   0.00335   2.82755
   R24        2.55799  -0.00065   0.00002  -0.00151  -0.00144   2.55655
   R25        2.89639  -0.00011   0.00000   0.00063   0.00059   2.89698
   R26        2.94504  -0.00231  -0.00006  -0.00814  -0.00821   2.93683
   R27        2.70998   0.00086  -0.00013   0.00239   0.00227   2.71224
   R28        2.06159  -0.00125  -0.00083  -0.00003  -0.00086   2.06073
   R29        2.57085  -0.00164  -0.00001  -0.00319  -0.00319   2.56766
   R30        2.78437  -0.00088  -0.00011  -0.00211  -0.00222   2.78214
   R31        2.08174  -0.00056  -0.00083   0.00103   0.00021   2.08195
   R32        2.08029  -0.00083  -0.00082   0.00050  -0.00032   2.07997
   R33        2.89147  -0.00372   0.00001  -0.01208  -0.01207   2.87940
   R34        2.07897   0.00001  -0.00086   0.00224   0.00138   2.08035
   R35        2.07701   0.00001  -0.00085   0.00222   0.00137   2.07838
   R36        2.07939  -0.00037  -0.00087   0.00153   0.00067   2.08006
   R37        2.08132  -0.00040  -0.00082   0.00134   0.00052   2.08185
   R38        2.07955  -0.00050  -0.00082   0.00114   0.00032   2.07987
   R39        2.89262  -0.00433  -0.00005  -0.01362  -0.01368   2.87895
   R40        2.07851   0.00021  -0.00086   0.00264   0.00177   2.08029
   R41        2.07681   0.00014  -0.00085   0.00246   0.00161   2.07842
   R42        2.07877  -0.00025  -0.00086   0.00173   0.00087   2.07964
   R43        2.65586  -0.00092  -0.00008  -0.00174  -0.00182   2.65403
   R44        2.65357  -0.00098  -0.00001  -0.00206  -0.00207   2.65149
   R45        2.06433  -0.00071  -0.00085   0.00095   0.00010   2.06443
   R46        2.62865  -0.00070  -0.00003  -0.00130  -0.00133   2.62733
   R47        2.06606  -0.00099  -0.00086   0.00050  -0.00036   2.06570
   R48        2.63774  -0.00052  -0.00008  -0.00078  -0.00086   2.63688
   R49        2.06580  -0.00085  -0.00086   0.00075  -0.00012   2.06568
   R50        2.63491  -0.00078   0.00000  -0.00154  -0.00154   2.63337
   R51        2.06592  -0.00098  -0.00087   0.00053  -0.00033   2.06558
   R52        2.63145  -0.00067  -0.00010  -0.00106  -0.00116   2.63030
   R53        2.06648  -0.00070  -0.00087   0.00102   0.00015   2.06663
   R54        2.65624  -0.00108  -0.00006  -0.00210  -0.00216   2.65408
   R55        2.65187  -0.00040  -0.00005  -0.00071  -0.00077   2.65111
   R56        2.06450  -0.00071  -0.00085   0.00096   0.00011   2.06460
   R57        2.62800  -0.00033   0.00000  -0.00066  -0.00065   2.62734
   R58        2.06596  -0.00094  -0.00086   0.00058  -0.00028   2.06568
   R59        2.63841  -0.00073  -0.00004  -0.00134  -0.00139   2.63702
   R60        2.06596  -0.00088  -0.00086   0.00069  -0.00018   2.06578
   R61        2.63450  -0.00079  -0.00009  -0.00131  -0.00140   2.63310
   R62        2.06601  -0.00099  -0.00086   0.00050  -0.00036   2.06565
   R63        2.63264  -0.00071  -0.00004  -0.00136  -0.00140   2.63124
   R64        2.06621  -0.00072  -0.00087   0.00098   0.00011   2.06632
    A1        1.61381  -0.00064   0.00007  -0.00339  -0.00358   1.61023
    A2        1.60762  -0.00014   0.00001  -0.00084  -0.00086   1.60675
    A3        1.82593   0.00030  -0.00002  -0.00178  -0.00187   1.82407
    A4        1.97861   0.00004  -0.00009  -0.00185  -0.00186   1.97675
    A5        1.90834  -0.00109  -0.00001  -0.01374  -0.01372   1.89461
    A6        1.88105  -0.00016  -0.00006   0.00656   0.00641   1.88746
    A7        1.90744   0.00006   0.00012   0.00420   0.00430   1.91174
    A8        1.95674   0.00083   0.00006   0.00673   0.00672   1.96346
    A9        1.97361  -0.00037   0.00009  -0.00316  -0.00327   1.97034
   A10        2.04177   0.00029  -0.00008   0.00477   0.00462   2.04640
   A11        2.26722   0.00009  -0.00004  -0.00104  -0.00093   2.26628
   A12        2.13237   0.00000   0.00014   0.00027   0.00035   2.13272
   A13        1.99359   0.00007   0.00002  -0.00148  -0.00160   1.99200
   A14        2.15601  -0.00009  -0.00014   0.00009  -0.00010   2.15591
   A15        1.98806   0.00062  -0.00002   0.00099   0.00093   1.98899
   A16        2.08325  -0.00048   0.00010  -0.00130  -0.00120   2.08205
   A17        2.21169  -0.00014  -0.00011   0.00054   0.00042   2.21212
   A18        2.24674  -0.00008   0.00001  -0.00150  -0.00144   2.24530
   A19        2.11797   0.00001   0.00004   0.00101   0.00104   2.11901
   A20        1.91806   0.00007  -0.00004   0.00052   0.00044   1.91850
   A21        1.86956  -0.00061  -0.00034  -0.00609  -0.00644   1.86312
   A22        1.99542   0.00027   0.00007   0.00131   0.00140   1.99682
   A23        1.94449  -0.00004   0.00011  -0.00229  -0.00216   1.94233
   A24        1.94686   0.00033   0.00012   0.00401   0.00414   1.95099
   A25        1.89929  -0.00010  -0.00012   0.00097   0.00084   1.90014
   A26        1.80734   0.00017   0.00016   0.00246   0.00256   1.80991
   A27        1.90429  -0.00023  -0.00019  -0.00233  -0.00252   1.90177
   A28        1.89773   0.00023   0.00006  -0.00078  -0.00071   1.89701
   A29        1.89275  -0.00031   0.00008  -0.00236  -0.00228   1.89047
   A30        1.97042  -0.00019   0.00010   0.00120   0.00129   1.97171
   A31        1.97012   0.00049   0.00004   0.00383   0.00386   1.97399
   A32        1.82522   0.00001  -0.00007   0.00030   0.00022   1.82544
   A33        1.87349  -0.00032  -0.00026  -0.00377  -0.00402   1.86947
   A34        1.94221  -0.00017   0.00000   0.00165   0.00163   1.94385
   A35        1.98873   0.00053   0.00023   0.00681   0.00703   1.99576
   A36        1.89935  -0.00013  -0.00008  -0.00293  -0.00302   1.89633
   A37        1.96803  -0.00027  -0.00010  -0.00360  -0.00370   1.96434
   A38        1.79086   0.00036   0.00023   0.00177   0.00199   1.79285
   A39        1.90808  -0.00045  -0.00003  -0.00274  -0.00284   1.90524
   A40        2.11694  -0.00023   0.00005   0.00110   0.00110   2.11803
   A41        2.25675   0.00068  -0.00003   0.00254   0.00248   2.25923
   A42        1.97447   0.00048   0.00010   0.00105   0.00113   1.97560
   A43        1.82393   0.00011   0.00001   0.00010   0.00015   1.82408
   A44        1.91488  -0.00124  -0.00014  -0.01672  -0.01687   1.89801
   A45        1.88595  -0.00005   0.00013   0.00850   0.00852   1.89447
   A46        1.95927   0.00021  -0.00006   0.00036   0.00022   1.95950
   A47        1.89885   0.00052  -0.00003   0.00769   0.00765   1.90650
   A48        2.04208   0.00018  -0.00011   0.00368   0.00346   2.04554
   A49        2.27638   0.00010   0.00007  -0.00207  -0.00197   2.27441
   A50        1.96452  -0.00028   0.00005  -0.00131  -0.00130   1.96322
   A51        2.13676   0.00000   0.00009   0.00003   0.00012   2.13688
   A52        1.99109   0.00010   0.00001   0.00024   0.00026   1.99134
   A53        2.15485  -0.00010  -0.00010  -0.00021  -0.00031   2.15454
   A54        1.98844   0.00034  -0.00002   0.00082   0.00079   1.98923
   A55        2.08160   0.00005   0.00006   0.00032   0.00037   2.08197
   A56        2.21313  -0.00039  -0.00004  -0.00117  -0.00123   2.21190
   A57        1.87226   0.00047   0.00025   0.00861   0.00884   1.88109
   A58        1.88247   0.00027   0.00010  -0.00090  -0.00080   1.88168
   A59        2.01457   0.00002  -0.00018   0.00141   0.00121   2.01578
   A60        1.86137  -0.00021   0.00023  -0.00467  -0.00443   1.85693
   A61        1.89952   0.00003  -0.00001   0.00381   0.00376   1.90328
   A62        1.92705  -0.00057  -0.00036  -0.00835  -0.00871   1.91834
   A63        1.94427   0.00037  -0.00037   0.00319   0.00282   1.94709
   A64        1.90722   0.00053  -0.00002   0.00273   0.00270   1.90993
   A65        1.94658   0.00006  -0.00039   0.00184   0.00146   1.94804
   A66        1.88697  -0.00057   0.00031  -0.00525  -0.00494   1.88202
   A67        1.89488  -0.00013   0.00014  -0.00021  -0.00006   1.89481
   A68        1.88195  -0.00030   0.00036  -0.00274  -0.00238   1.87956
   A69        1.86925   0.00095   0.00026   0.00914   0.00942   1.87866
   A70        1.87761   0.00087   0.00013  -0.00011  -0.00004   1.87757
   A71        2.03125  -0.00228  -0.00025  -0.00933  -0.00960   2.02164
   A72        1.86298  -0.00062   0.00020  -0.00407  -0.00385   1.85913
   A73        1.89300   0.00093   0.00003   0.00916   0.00922   1.90221
   A74        1.92227   0.00025  -0.00033  -0.00426  -0.00462   1.91765
   A75        1.94844   0.00022  -0.00043   0.00226   0.00184   1.95028
   A76        1.90163   0.00066   0.00005   0.00400   0.00405   1.90568
   A77        1.95078  -0.00024  -0.00043  -0.00036  -0.00079   1.94999
   A78        1.88485  -0.00046   0.00032  -0.00362  -0.00330   1.88155
   A79        1.89368  -0.00002   0.00015  -0.00075  -0.00059   1.89310
   A80        1.88220  -0.00019   0.00037  -0.00182  -0.00145   1.88074
   A81        2.10734  -0.00055  -0.00009  -0.00194  -0.00204   2.10530
   A82        2.10784   0.00043  -0.00001   0.00177   0.00174   2.10958
   A83        2.06796   0.00013   0.00008   0.00027   0.00034   2.06831
   A84        2.09430  -0.00016  -0.00003  -0.00097  -0.00101   2.09329
   A85        2.10597  -0.00008  -0.00007  -0.00023  -0.00029   2.10568
   A86        2.08276   0.00024   0.00010   0.00115   0.00126   2.08402
   A87        2.08809  -0.00006   0.00002  -0.00046  -0.00044   2.08765
   A88        2.09916  -0.00001   0.00003   0.00000   0.00002   2.09918
   A89        2.09592   0.00006  -0.00005   0.00044   0.00040   2.09632
   A90        2.09818  -0.00001   0.00000  -0.00015  -0.00015   2.09803
   A91        2.08812   0.00000  -0.00001   0.00016   0.00014   2.08827
   A92        2.09688   0.00002   0.00001  -0.00001   0.00001   2.09688
   A93        2.09588   0.00020  -0.00005   0.00122   0.00117   2.09705
   A94        2.09764  -0.00012   0.00003  -0.00055  -0.00052   2.09712
   A95        2.08967  -0.00008   0.00002  -0.00067  -0.00065   2.08902
   A96        2.10739   0.00009  -0.00007   0.00046   0.00039   2.10778
   A97        2.09165   0.00005  -0.00001   0.00045   0.00043   2.09208
   A98        2.08412  -0.00014   0.00008  -0.00093  -0.00086   2.08326
   A99        2.10310  -0.00029  -0.00016  -0.00077  -0.00093   2.10217
   A100       2.10948   0.00052   0.00005   0.00193   0.00198   2.11146
   A101       2.07061  -0.00023   0.00011  -0.00116  -0.00105   2.06956
   A102       2.09259  -0.00018   0.00000  -0.00106  -0.00105   2.09154
   A103       2.10488   0.00008  -0.00007   0.00051   0.00044   2.10532
   A104       2.08553   0.00010   0.00007   0.00053   0.00060   2.08613
   A105       2.08809  -0.00008   0.00003  -0.00051  -0.00049   2.08761
   A106       2.09876   0.00007   0.00000   0.00031   0.00031   2.09906
   A107       2.09631   0.00001  -0.00003   0.00020   0.00017   2.09648
   A108       2.09742   0.00005  -0.00001   0.00025   0.00024   2.09766
   A109       2.08866  -0.00010   0.00000  -0.00046  -0.00045   2.08821
   A110       2.09706   0.00005   0.00001   0.00023   0.00023   2.09730
   A111       2.09676   0.00006  -0.00004   0.00052   0.00048   2.09724
   A112       2.09811  -0.00002   0.00005  -0.00025  -0.00020   2.09791
   A113       2.08831  -0.00005  -0.00001  -0.00027  -0.00028   2.08804
   A114       2.10532   0.00020  -0.00010   0.00107   0.00097   2.10629
   A115       2.08981  -0.00011   0.00004  -0.00056  -0.00052   2.08929
   A116       2.08796  -0.00009   0.00005  -0.00050  -0.00045   2.08751
    D1        0.18629   0.00007  -0.00065   0.03203   0.03138   0.21767
    D2        2.23101   0.00008  -0.00078   0.03788   0.03698   2.26799
    D3       -1.85499   0.00036  -0.00078   0.03457   0.03376  -1.82124
    D4       -0.10348  -0.00009   0.00062  -0.02574  -0.02514  -0.12862
    D5        3.05712  -0.00047   0.00133  -0.03802  -0.03670   3.02043
    D6        2.29008  -0.00001   0.00018   0.01545   0.01556   2.30564
    D7        0.24282  -0.00026  -0.00003   0.00464   0.00463   0.24745
    D8       -1.79052  -0.00034   0.00006   0.00349   0.00353  -1.78699
    D9       -0.14107   0.00007  -0.00021  -0.00663  -0.00684  -0.14791
   D10        3.00469   0.00013  -0.00030   0.00175   0.00146   3.00615
   D11       -0.23887  -0.00006   0.00058  -0.03362  -0.03305  -0.27192
   D12        2.86947   0.00027   0.00007  -0.01764  -0.01758   2.85190
   D13       -2.34955  -0.00019   0.00072  -0.03379  -0.03308  -2.38264
   D14        0.75879   0.00015   0.00021  -0.01780  -0.01761   0.74118
   D15        1.80304  -0.00114   0.00061  -0.04851  -0.04792   1.75512
   D16       -1.37181  -0.00080   0.00010  -0.03253  -0.03244  -1.40425
   D17        1.23634  -0.00051  -0.00012   0.01824   0.01817   1.25452
   D18       -3.03633  -0.00014   0.00003   0.02426   0.02437  -3.01196
   D19       -0.94238   0.00060   0.00004   0.03965   0.03975  -0.90263
   D20       -3.03463  -0.00022  -0.00023   0.01915   0.01888  -3.01575
   D21       -1.02411   0.00014  -0.00007   0.02518   0.02508  -0.99904
   D22        1.06983   0.00089  -0.00007   0.04056   0.04045   1.11029
   D23       -0.93481   0.00026  -0.00008   0.03277   0.03270  -0.90211
   D24        1.07570   0.00062   0.00007   0.03880   0.03890   1.11460
   D25       -3.11354   0.00137   0.00008   0.05418   0.05428  -3.05926
   D26       -3.04727  -0.00001  -0.00083  -0.02240  -0.02327  -3.07054
   D27       -1.04810   0.00011  -0.00037  -0.02398  -0.02441  -1.07251
   D28        1.11573  -0.00041  -0.00089  -0.03467  -0.03561   1.08012
   D29        1.24683   0.00019  -0.00087  -0.01514  -0.01598   1.23085
   D30       -3.03719   0.00031  -0.00041  -0.01672  -0.01712  -3.05431
   D31       -0.87336  -0.00021  -0.00093  -0.02741  -0.02832  -0.90168
   D32       -0.83759  -0.00018  -0.00091  -0.03038  -0.03125  -0.86884
   D33        1.16158  -0.00006  -0.00046  -0.03196  -0.03239   1.12919
   D34       -2.95777  -0.00058  -0.00097  -0.04264  -0.04360  -3.00137
   D35       -3.00898  -0.00043   0.00051  -0.00641  -0.00593  -3.01491
   D36        0.18375  -0.00002  -0.00017   0.01743   0.01723   0.20098
   D37        0.17124  -0.00083   0.00111  -0.02510  -0.02397   0.14727
   D38       -2.91921  -0.00041   0.00043  -0.00126  -0.00082  -2.92003
   D39        2.96601  -0.00015  -0.00010   0.00652   0.00643   2.97245
   D40       -0.14105  -0.00016  -0.00046   0.00496   0.00450  -0.13654
   D41       -0.21546   0.00025  -0.00071   0.02567   0.02498  -0.19048
   D42        2.96067   0.00024  -0.00107   0.02411   0.02305   2.98372
   D43       -0.02751   0.00006  -0.00037   0.00931   0.00895  -0.01855
   D44        3.09341   0.00047  -0.00114   0.02264   0.02151   3.11492
   D45       -3.11718   0.00048  -0.00106   0.03351   0.03245  -3.08473
   D46        0.00374   0.00089  -0.00183   0.04684   0.04500   0.04874
   D47       -2.85601   0.00062  -0.00083   0.03449   0.03366  -2.82235
   D48        0.29631   0.00042  -0.00035   0.02357   0.02321   0.31952
   D49        0.30728   0.00017  -0.00002   0.02049   0.02047   0.32775
   D50       -2.82360  -0.00002   0.00046   0.00956   0.01003  -2.81356
   D51        0.82842   0.00015  -0.00072   0.01746   0.01675   0.84518
   D52       -1.29605   0.00050  -0.00042   0.02145   0.02103  -1.27501
   D53        2.94736   0.00037  -0.00043   0.01704   0.01662   2.96398
   D54       -2.34453   0.00016  -0.00039   0.01890   0.01852  -2.32601
   D55        1.81419   0.00051  -0.00009   0.02289   0.02280   1.83698
   D56       -0.22559   0.00038  -0.00010   0.01848   0.01838  -0.20721
   D57        2.98321  -0.00018   0.00067  -0.01661  -0.01590   2.96731
   D58       -0.21069  -0.00010   0.00049  -0.00023   0.00027  -0.21042
   D59       -0.12973  -0.00019   0.00037  -0.01787  -0.01747  -0.14720
   D60        2.95955  -0.00011   0.00019  -0.00149  -0.00129   2.95826
   D61        0.61215   0.00032  -0.00005  -0.00751  -0.00757   0.60458
   D62       -1.50367   0.00056   0.00009  -0.00480  -0.00471  -1.50839
   D63        2.63122   0.00007   0.00003  -0.01042  -0.01039   2.62083
   D64        2.66959  -0.00052  -0.00047  -0.01574  -0.01620   2.65340
   D65        0.55377  -0.00027  -0.00033  -0.01302  -0.01335   0.54042
   D66       -1.59452  -0.00077  -0.00039  -0.01865  -0.01903  -1.61355
   D67       -1.54068  -0.00010  -0.00030  -0.00938  -0.00969  -1.55036
   D68        2.62669   0.00015  -0.00016  -0.00667  -0.00683   2.61985
   D69        0.47840  -0.00035  -0.00022  -0.01229  -0.01251   0.46588
   D70       -0.66177  -0.00047   0.00007  -0.01001  -0.00994  -0.67171
   D71       -2.72273   0.00010   0.00044  -0.00454  -0.00410  -2.72683
   D72        1.47172   0.00029   0.00048   0.00000   0.00048   1.47219
   D73        1.45039  -0.00066  -0.00010  -0.01212  -0.01222   1.43817
   D74       -0.61057  -0.00009   0.00027  -0.00665  -0.00638  -0.61695
   D75       -2.69931   0.00009   0.00031  -0.00212  -0.00181  -2.70111
   D76       -2.68431  -0.00060   0.00000  -0.00820  -0.00820  -2.69252
   D77        1.53791  -0.00003   0.00037  -0.00273  -0.00237   1.53555
   D78       -0.55082   0.00016   0.00041   0.00181   0.00221  -0.54861
   D79        2.52687   0.00030  -0.00019   0.01631   0.01613   2.54300
   D80       -0.55695   0.00025   0.00001  -0.00170  -0.00168  -0.55863
   D81       -1.61505   0.00006  -0.00045   0.01371   0.01326  -1.60179
   D82        1.58432   0.00001  -0.00025  -0.00430  -0.00455   1.57977
   D83        0.42522   0.00000  -0.00046   0.00962   0.00915   0.43437
   D84       -2.65860  -0.00005  -0.00026  -0.00839  -0.00867  -2.66727
   D85       -0.12859   0.00021  -0.00022   0.00904   0.00882  -0.11977
   D86        3.03672   0.00012  -0.00019  -0.00753  -0.00775   3.02897
   D87        2.94920   0.00026  -0.00044   0.02884   0.02842   2.97762
   D88       -0.16868   0.00017  -0.00041   0.01226   0.01186  -0.15683
   D89        2.85610   0.00037   0.00025  -0.01559  -0.01538   2.84072
   D90       -0.30504   0.00045   0.00023  -0.00195  -0.00173  -0.30677
   D91        0.74885  -0.00021   0.00006  -0.02107  -0.02103   0.72782
   D92       -2.41228  -0.00014   0.00004  -0.00743  -0.00738  -2.41967
   D93       -1.38267  -0.00076   0.00008  -0.03127  -0.03124  -1.41391
   D94        1.73937  -0.00068   0.00006  -0.01763  -0.01759   1.72178
   D95       -3.06794  -0.00001  -0.00111  -0.01197  -0.01312  -3.08106
   D96       -1.07074   0.00016  -0.00068  -0.01226  -0.01298  -1.08372
   D97        1.09478  -0.00043  -0.00118  -0.02470  -0.02591   1.06887
   D98       -0.85675  -0.00018  -0.00113  -0.02331  -0.02439  -0.88114
   D99        1.14045  -0.00001  -0.00070  -0.02360  -0.02426   1.11620
   D100      -2.97721  -0.00060  -0.00120  -0.03604  -0.03719  -3.01440
   D101       1.22968   0.00024  -0.00104  -0.00738  -0.00844   1.22124
   D102      -3.05630   0.00041  -0.00061  -0.00768  -0.00830  -3.06461
   D103      -0.89079  -0.00018  -0.00111  -0.02012  -0.02123  -0.91202
   D104       0.17207   0.00000  -0.00002   0.01524   0.01521   0.18727
   D105      -2.93701  -0.00032  -0.00044   0.01330   0.01283  -2.92418
   D106      -2.94665  -0.00009   0.00000  -0.00081  -0.00079  -2.94744
   D107       0.22746  -0.00041  -0.00041  -0.00275  -0.00316   0.22429
   D108      -0.02477   0.00017   0.00039   0.00648   0.00688  -0.01789
   D109       3.11229   0.00010   0.00049  -0.00264  -0.00215   3.11013
   D110      -3.13347  -0.00016  -0.00003   0.00450   0.00447  -3.12900
   D111       0.00359  -0.00022   0.00006  -0.00462  -0.00456  -0.00097
   D112       2.75288  -0.00001   0.00019  -0.00396  -0.00377   2.74912
   D113      -0.38698  -0.00005  -0.00003  -0.00520  -0.00523  -0.39222
   D114      -0.38395   0.00005   0.00009   0.00560   0.00569  -0.37827
   D115       2.75936   0.00002  -0.00013   0.00436   0.00423   2.76359
   D116      -1.03001   0.00018   0.00024   0.01019   0.01042  -1.01959
   D117      -3.11385   0.00032   0.00010   0.01295   0.01305  -3.10079
   D118       1.09030   0.00031  -0.00009   0.01345   0.01336   1.10365
   D119      -3.13544  -0.00046   0.00003  -0.00482  -0.00479  -3.14023
   D120       1.06391  -0.00032  -0.00010  -0.00205  -0.00216   1.06175
   D121      -1.01512  -0.00033  -0.00030  -0.00156  -0.00186  -1.01698
   D122       1.11028   0.00010  -0.00004   0.00334   0.00331   1.11358
   D123      -0.97356   0.00023  -0.00017   0.00611   0.00594  -0.96762
   D124      -3.05260   0.00023  -0.00037   0.00661   0.00624  -3.04636
   D125      -1.02681   0.00025   0.00033   0.00648   0.00680  -1.02001
   D126      -3.10698   0.00025   0.00017   0.00699   0.00714  -3.09984
   D127       1.09788   0.00021  -0.00006   0.00688   0.00680   1.10468
   D128      -3.13467  -0.00015   0.00014  -0.00621  -0.00606  -3.14073
   D129       1.06834  -0.00015  -0.00002  -0.00570  -0.00572   1.06262
   D130      -1.00998  -0.00019  -0.00025  -0.00581  -0.00606  -1.01604
   D131       1.11558  -0.00008   0.00007  -0.00423  -0.00414   1.11144
   D132      -0.96459  -0.00008  -0.00010  -0.00372  -0.00381  -0.96840
   D133      -3.04291  -0.00012  -0.00033  -0.00383  -0.00414  -3.04705
   D134       0.04361  -0.00027   0.00040  -0.01343  -0.01302   0.03059
   D135      -3.11714  -0.00032   0.00066  -0.01619  -0.01552  -3.13266
   D136      -3.10847  -0.00008  -0.00007  -0.00273  -0.00281  -3.11128
   D137       0.01398  -0.00013   0.00019  -0.00550  -0.00531   0.00866
   D138       3.11530   0.00035  -0.00066   0.01759   0.01695   3.13225
   D139      -0.01725   0.00042  -0.00078   0.02111   0.02034   0.00309
   D140      -0.01580   0.00016  -0.00018   0.00692   0.00674  -0.00907
   D141       3.13483   0.00024  -0.00031   0.01044   0.01013  -3.13823
   D142      -3.13683   0.00004  -0.00013   0.00213   0.00200  -3.13483
   D143      -0.00193  -0.00002  -0.00005  -0.00089  -0.00094  -0.00287
   D144      -0.01426  -0.00001   0.00013  -0.00064  -0.00052  -0.01478
   D145       3.12064  -0.00008   0.00021  -0.00367  -0.00346   3.11718
   D146       3.13701   0.00014  -0.00015   0.00599   0.00583  -3.14034
   D147      -0.00858   0.00014  -0.00009   0.00597   0.00588  -0.00270
   D148      -0.01130   0.00007  -0.00007   0.00295   0.00288  -0.00843
   D149       3.12629   0.00007  -0.00001   0.00293   0.00292   3.12921
   D150      -3.13554  -0.00010   0.00011  -0.00448  -0.00437  -3.13991
   D151       0.00677  -0.00011   0.00009  -0.00456  -0.00446   0.00231
   D152       0.00205  -0.00010   0.00017  -0.00450  -0.00432  -0.00227
   D153      -3.13882  -0.00010   0.00016  -0.00457  -0.00441   3.13995
   D154       0.00558  -0.00005   0.00004  -0.00196  -0.00191   0.00367
   D155       3.13817  -0.00012   0.00017  -0.00545  -0.00528   3.13290
   D156      -3.13530  -0.00005   0.00003  -0.00203  -0.00200  -3.13730
   D157      -0.00270  -0.00013   0.00015  -0.00552  -0.00537  -0.00807
   D158      -0.02621  -0.00005   0.00020  -0.00263  -0.00243  -0.02864
   D159       3.13592  -0.00004  -0.00010  -0.00152  -0.00162   3.13430
   D160       3.11370  -0.00001   0.00042  -0.00142  -0.00100   3.11269
   D161      -0.00736   0.00000   0.00012  -0.00031  -0.00019  -0.00755
   D162      -3.13356  -0.00003   0.00007  -0.00144  -0.00137  -3.13494
   D163      -0.00715  -0.00001   0.00028  -0.00114  -0.00085  -0.00801
   D164       0.00972  -0.00007  -0.00015  -0.00266  -0.00281   0.00691
   D165       3.13613  -0.00005   0.00006  -0.00235  -0.00229   3.13384
   D166       3.13486   0.00003   0.00016   0.00094   0.00110   3.13596
   D167       0.00120   0.00007   0.00005   0.00268   0.00273   0.00394
   D168       0.01372   0.00004  -0.00013   0.00206   0.00193   0.01565
   D169      -3.11993   0.00008  -0.00025   0.00381   0.00356  -3.11637
   D170       3.13506   0.00001  -0.00006   0.00028   0.00022   3.13528
   D171       0.00273  -0.00006  -0.00019  -0.00208  -0.00226   0.00047
   D172       0.00145   0.00004  -0.00018   0.00204   0.00186   0.00331
   D173      -3.13088  -0.00002  -0.00030  -0.00032  -0.00062  -3.13150
   D174      -3.14091  -0.00002   0.00014  -0.00090  -0.00076   3.14152
   D175      -0.00037  -0.00001   0.00015  -0.00089  -0.00073  -0.00111
   D176       0.00994  -0.00008   0.00002  -0.00326  -0.00324   0.00671
   D177      -3.13270  -0.00008   0.00003  -0.00325  -0.00322  -3.13592
   D178      -0.00595   0.00008   0.00002   0.00328   0.00329  -0.00266
   D179      -3.13238   0.00006  -0.00020   0.00297   0.00277  -3.12960
   D180       3.13459   0.00008   0.00003   0.00329   0.00332   3.13791
   D181       0.00816   0.00006  -0.00019   0.00298   0.00280   0.01096
         Item               Value     Threshold  Converged?
 Maximum Force            0.004325     0.000450     NO 
 RMS     Force            0.000593     0.000300     NO 
 Maximum Displacement     0.315169     0.001800     NO 
 RMS     Displacement     0.062804     0.001200     NO 
 Predicted change in Energy=-5.435109D-04
 Lowest energy point so far.  Saving SCF results.
 GradGradGradGradGradGradGradGradGradGradGradGradGradGradGradGradGradGrad

 Leave Link  103 at Thu Dec  6 16:29:37 2018, MaxMem=   536870912 cpu:         1.7
 (Enter /pbs_home/pkowalski/g09d01/g09/l202.exe)
 Stoichiometry    C29H22F6S2
 Framework group  C1[X(C29H22F6S2)]
 Deg. of freedom   171
 Full point group                 C1      NOp   1
 RotChk:  IX=0 Diff= 6.17D-03
 Largest Abelian subgroup         C1      NOp   1
 Largest concise Abelian subgroup C1      NOp   1
                         Standard orientation:                         
 ---------------------------------------------------------------------
 Center     Atomic      Atomic             Coordinates (Angstroms)
 Number     Number       Type             X           Y           Z
 ---------------------------------------------------------------------
      1         16           0        1.794031   -2.162166    0.150887
      2         16           0       -1.807657   -2.148654   -0.012127
      3          9           0        2.264098    3.210374   -0.858304
      4          9           0        1.684580    3.491660    1.210885
      5          9           0       -0.063921    3.899849   -1.754931
      6          9           0        0.029977    5.125374    0.041339
      7          9           0       -2.323138    3.303477   -0.600087
      8          9           0       -1.469866    3.444600    1.390788
      9          6           0        0.622270   -0.783209    0.524153
     10          6           0        1.424795    0.490141    0.239322
     11          6           0        2.835364    0.251070    0.145334
     12          1           0        3.558009    1.063323    0.062390
     13          6           0        3.172834   -1.063805    0.077286
     14          6           0        0.728986    1.641568    0.094265
     15          6           0        1.248344    3.044353    0.009889
     16          6           0        0.000856    3.874648   -0.413980
     17          6           0       -1.213524    3.058258    0.119444
     18          6           0       -0.723796    1.646838    0.036369
     19          6           0       -0.628118   -0.779369   -0.388841
     20          6           0       -1.426337    0.500919   -0.117093
     21          6           0       -2.841786    0.266900   -0.075805
     22          1           0       -3.569041    1.079462   -0.071079
     23          6           0       -3.185194   -1.045892   -0.006190
     24          6           0        0.256393   -0.840116    2.033360
     25          1           0       -0.497674   -0.060417    2.226327
     26          1           0       -0.238384   -1.804707    2.223719
     27          6           0        1.421220   -0.655057    2.998050
     28          1           0        2.202212   -1.414594    2.839702
     29          1           0        1.059407   -0.754472    4.031897
     30          1           0        1.876522    0.342019    2.897429
     31          6           0       -0.256636   -0.840752   -1.896645
     32          1           0        0.494023   -0.057373   -2.087678
     33          1           0        0.243819   -1.804336   -2.076695
     34          6           0       -1.413331   -0.667550   -2.872876
     35          1           0       -2.193035   -1.429607   -2.720629
     36          1           0       -1.037227   -0.771975   -3.901134
     37          1           0       -1.875917    0.327046   -2.784049
     38          6           0        4.529207   -1.618854   -0.056399
     39          6           0        5.654952   -0.840959    0.259936
     40          1           0        5.526277    0.176566    0.636135
     41          6           0        6.936989   -1.361365    0.123720
     42          1           0        7.801045   -0.743124    0.380812
     43          6           0        7.121186   -2.668905   -0.327382
     44          1           0        8.129606   -3.077358   -0.432961
     45          6           0        6.012304   -3.453510   -0.638311
     46          1           0        6.147029   -4.479345   -0.990863
     47          6           0        4.728060   -2.934347   -0.502106
     48          1           0        3.867357   -3.558778   -0.757588
     49          6           0       -4.547706   -1.595935    0.086127
     50          6           0       -5.605490   -0.801408    0.557693
     51          1           0       -5.412226    0.223328    0.883594
     52          6           0       -6.895239   -1.314315    0.638276
     53          1           0       -7.705168   -0.682924    1.012774
     54          6           0       -7.153879   -2.630807    0.254560
     55          1           0       -8.167363   -3.034582    0.324024
     56          6           0       -6.111821   -3.430669   -0.210022
     57          1           0       -6.304867   -4.463110   -0.512762
     58          6           0       -4.819393   -2.919202   -0.292417
     59          1           0       -4.011029   -3.551932   -0.669032
 ---------------------------------------------------------------------
 Rotational constants (GHZ):      0.1287035      0.0703710      0.0506127
 Leave Link  202 at Thu Dec  6 16:29:38 2018, MaxMem=   536870912 cpu:         0.0
 (Enter /pbs_home/pkowalski/g09d01/g09/l301.exe)
 Basis read from rwf:  (5D, 7F)
 No pseudopotential information found on rwf file.
 There are   673 symmetry adapted cartesian basis functions of A   symmetry.
 There are   636 symmetry adapted basis functions of A   symmetry.
   636 basis functions,  1103 primitive gaussians,   673 cartesian basis functions
   141 alpha electrons      141 beta electrons
       nuclear repulsion energy      4699.2009690007 Hartrees.
 IExCor= 4639 DFT=T Ex+Corr=wB97XD ExCW=0 ScaHFX=  1.000000
 ScaDFX=  1.000000  1.000000  1.000000  1.000000 ScalE2=  1.000000  1.000000
 IRadAn=      0 IRanWt=     -1 IRanGd=            0 ICorTp=0 IEmpDi=121
  HFx wShort=  0.000000 wLong=  0.200000 cFull=  0.222036 cShort=  0.000000 cLong=  0.777964
  DFx wShort=  0.000000 wLong=  0.200000 cFull=  0.000000 cShort=  0.000000 cLong=  1.000000
 NAtoms=   59 NActive=   59 NUniq=   59 SFac= 1.00D+00 NAtFMM=   60 NAOKFM=F Big=F
 Integral buffers will be    131072 words long.
 Raffenetti 2 integral format.
 Two-electron integral symmetry is turned on.
 R6Disp:  Grimme-D2 Dispersion energy=       -0.0581798195 Hartrees.
 Nuclear repulsion after empirical dispersion term =     4699.1427891812 Hartrees.
 No density basis found on file   724.
 Leave Link  301 at Thu Dec  6 16:29:38 2018, MaxMem=   536870912 cpu:         0.6
 (Enter /pbs_home/pkowalski/g09d01/g09/l302.exe)
 NPDir=0 NMtPBC=     1 NCelOv=     1 NCel=       1 NClECP=     1 NCelD=      1
         NCelK=      1 NCelE2=     1 NClLst=     1 CellRange=     0.0.
 One-electron integrals computed using PRISM.
 NBasis=   636 RedAO= T EigKep=  2.89D-04  NBF=   636
 NBsUse=   636 1.00D-06 EigRej= -1.00D+00 NBFU=   636
 Precomputing XC quadrature grid using
 IXCGrd= 4 IRadAn=           0 IRanWt=          -1 IRanGd=           0 AccXCQ= 0.00D+00.
 Generated NRdTot=       0 NPtTot=           0 NUsed=           0 NTot=          32
 NSgBfM=   598   598   598   600   610 MxSgAt=    59 MxSgA2=    59.
 Leave Link  302 at Thu Dec  6 16:29:40 2018, MaxMem=   536870912 cpu:        16.3
 (Enter /pbs_home/pkowalski/g09d01/g09/l303.exe)
 DipDrv:  MaxL=1.
 Leave Link  303 at Thu Dec  6 16:29:40 2018, MaxMem=   536870912 cpu:         1.5
 (Enter /pbs_home/pkowalski/g09d01/g09/l401.exe)
 Initial guess from the checkpoint file:  "dae0068freq_closed_wb97xd.chk"
 B after Tr=     0.000000    0.000000    0.000000
         Rot=    0.999996   -0.001823   -0.001920   -0.000572 Ang=  -0.31 deg.
 Guess basis will be translated and rotated to current coordinates.
 JPrj=2 DoOrth=T DoCkMO=T.
 Generating alternative initial guess.
 ExpMin= 1.22D-01 ExpMax= 9.18D+03 ExpMxC= 1.38D+03 IAcc=1 IRadAn=         1 AccDes= 0.00D+00
 Harris functional with IExCor= 4639 and IRadAn=       1 diagonalized for initial guess.
 HarFok:  IExCor= 4639 AccDes= 0.00D+00 IRadAn=         1 IDoV= 1 UseB2=F ITyADJ=14
 ICtDFT=  3500011 ScaDFX=  1.000000  1.000000  1.000000  1.000000
 FoFCou: FMM=F IPFlag=           0 FMFlag=      100000 FMFlg1=           0
         NFxFlg=           0 DoJE=T BraDBF=F KetDBF=T FulRan=T
         wScrn=  0.000000 ICntrl=     500 IOpCl=  0 I1Cent=   200000004 NGrid=           0
         NMat0=    1 NMatS0=      1 NMatT0=    0 NMatD0=    1 NMtDS0=    0 NMtDT0=    0
 Petite list used in FoFCou.
 Harris En= -2428.67523973376    
 Leave Link  401 at Thu Dec  6 16:29:46 2018, MaxMem=   536870912 cpu:        42.2
 (Enter /pbs_home/pkowalski/g09d01/g09/l502.exe)
 Closed shell SCF:
 Using DIIS extrapolation, IDIIS=  1040.
 Integral symmetry usage will be decided dynamically.
 IVT=     1387805 IEndB=     1387805 NGot=   536870912 MDV=   535953350
 LenX=   535953350 LenY=   535499748
 Requested convergence on RMS density matrix=1.00D-08 within 128 cycles.
 Requested convergence on MAX density matrix=1.00D-06.
 Requested convergence on             energy=1.00D-06.
 No special actions if energy rises.
 Fock matrices will be formed incrementally for  20 cycles.
 Integral accuracy reduced to 1.0D-05 until final iterations.

 Cycle   1  Pass 0  IDiag  1:
 FoFJK:  IHMeth= 1 ICntrl=       0 DoSepK=T KAlg= 0 I1Cent=   0 FoldK=F
 IRaf=         1 NMat=   1 IRICut=       1 DoRegI=T DoRafI=F ISym2E= 0.
 FoFCou: FMM=F IPFlag=           0 FMFlag=      100000 FMFlg1=           0
         NFxFlg=           0 DoJE=T BraDBF=F KetDBF=F FulRan=T
         wScrn=  0.000000 ICntrl=     500 IOpCl=  0 I1Cent=           0 NGrid=           0
         NMat0=    1 NMatS0=      1 NMatT0=    0 NMatD0=    1 NMtDS0=    0 NMtDT0=    0
 Symmetry not used in FoFCou.
 E= -2511.72630764891    
 DIIS: error= 3.24D-03 at cycle   1 NSaved=   1.
 NSaved= 1 IEnMin= 1 EnMin= -2511.72630764891     IErMin= 1 ErrMin= 3.24D-03
 ErrMax= 3.24D-03  0.00D+00 EMaxC= 1.00D-01 BMatC= 7.13D-03 BMatP= 7.13D-03
 IDIUse=3 WtCom= 9.68D-01 WtEn= 3.24D-02
 Coeff-Com:  0.100D+01
 Coeff-En:   0.100D+01
 Coeff:      0.100D+01
 Gap=     0.706 Goal=   None    Shift=    0.000
 GapD=    0.706 DampG=2.000 DampE=1.000 DampFc=2.0000 IDamp=-1.
 RMSDP=2.72D-04 MaxDP=1.01D-02              OVMax= 1.42D-02

 Cycle   2  Pass 0  IDiag  1:
 RMSU=  2.72D-04    CP:  1.00D+00
 E= -2511.73754996027     Delta-E=       -0.011242311361 Rises=F Damp=F
 DIIS: error= 7.58D-04 at cycle   2 NSaved=   2.
 NSaved= 2 IEnMin= 2 EnMin= -2511.73754996027     IErMin= 2 ErrMin= 7.58D-04
 ErrMax= 7.58D-04  0.00D+00 EMaxC= 1.00D-01 BMatC= 2.75D-04 BMatP= 7.13D-03
 IDIUse=3 WtCom= 9.92D-01 WtEn= 7.58D-03
 Coeff-Com: -0.165D+00 0.117D+01
 Coeff-En:   0.000D+00 0.100D+01
 Coeff:     -0.164D+00 0.116D+01
 Gap=     0.211 Goal=   None    Shift=    0.000
 RMSDP=6.28D-05 MaxDP=3.00D-03 DE=-1.12D-02 OVMax= 5.65D-03

 Cycle   3  Pass 0  IDiag  1:
 RMSU=  4.94D-05    CP:  1.00D+00  1.14D+00
 E= -2511.73836254281     Delta-E=       -0.000812582541 Rises=F Damp=F
 DIIS: error= 1.58D-04 at cycle   3 NSaved=   3.
 NSaved= 3 IEnMin= 3 EnMin= -2511.73836254281     IErMin= 3 ErrMin= 1.58D-04
 ErrMax= 1.58D-04  0.00D+00 EMaxC= 1.00D-01 BMatC= 2.38D-05 BMatP= 2.75D-04
 IDIUse=3 WtCom= 9.98D-01 WtEn= 1.58D-03
 Coeff-Com: -0.330D-01 0.111D+00 0.922D+00
 Coeff-En:   0.000D+00 0.000D+00 0.100D+01
 Coeff:     -0.330D-01 0.111D+00 0.922D+00
 Gap=     0.211 Goal=   None    Shift=    0.000
 RMSDP=2.21D-05 MaxDP=7.15D-04 DE=-8.13D-04 OVMax= 1.77D-03

 Cycle   4  Pass 0  IDiag  1:
 RMSU=  2.08D-05    CP:  1.00D+00  1.17D+00  1.05D+00
 E= -2511.73839594811     Delta-E=       -0.000033405299 Rises=F Damp=F
 DIIS: error= 8.08D-05 at cycle   4 NSaved=   4.
 NSaved= 4 IEnMin= 4 EnMin= -2511.73839594811     IErMin= 4 ErrMin= 8.08D-05
 ErrMax= 8.08D-05  0.00D+00 EMaxC= 1.00D-01 BMatC= 1.56D-05 BMatP= 2.38D-05
 IDIUse=1 WtCom= 1.00D+00 WtEn= 0.00D+00
 Coeff-Com:  0.957D-02-0.134D+00 0.489D+00 0.636D+00
 Coeff:      0.957D-02-0.134D+00 0.489D+00 0.636D+00
 Gap=     0.211 Goal=   None    Shift=    0.000
 RMSDP=1.06D-05 MaxDP=5.31D-04 DE=-3.34D-05 OVMax= 1.10D-03

 Cycle   5  Pass 0  IDiag  1:
 RMSU=  5.47D-06    CP:  1.00D+00  1.16D+00  1.20D+00  7.34D-01
 E= -2511.73841184743     Delta-E=       -0.000015899318 Rises=F Damp=F
 DIIS: error= 3.18D-05 at cycle   5 NSaved=   5.
 NSaved= 5 IEnMin= 5 EnMin= -2511.73841184743     IErMin= 5 ErrMin= 3.18D-05
 ErrMax= 3.18D-05  0.00D+00 EMaxC= 1.00D-01 BMatC= 6.95D-07 BMatP= 1.56D-05
 IDIUse=1 WtCom= 1.00D+00 WtEn= 0.00D+00
 Coeff-Com:  0.572D-02-0.568D-01 0.118D+00 0.230D+00 0.703D+00
 Coeff:      0.572D-02-0.568D-01 0.118D+00 0.230D+00 0.703D+00
 Gap=     0.211 Goal=   None    Shift=    0.000
 RMSDP=3.13D-06 MaxDP=1.48D-04 DE=-1.59D-05 OVMax= 2.82D-04

 Initial convergence to 1.0D-05 achieved.  Increase integral accuracy.
 Cycle   6  Pass 1  IDiag  1:
 E= -2511.73724745203     Delta-E=        0.001164395401 Rises=F Damp=F
 DIIS: error= 1.86D-04 at cycle   1 NSaved=   1.
 NSaved= 1 IEnMin= 1 EnMin= -2511.73724745203     IErMin= 1 ErrMin= 1.86D-04
 ErrMax= 1.86D-04  0.00D+00 EMaxC= 1.00D-01 BMatC= 2.67D-05 BMatP= 2.67D-05
 IDIUse=3 WtCom= 9.98D-01 WtEn= 1.86D-03
 Coeff-Com:  0.100D+01
 Coeff-En:   0.100D+01
 Coeff:      0.100D+01
 Gap=     0.211 Goal=   None    Shift=    0.000
 RMSDP=3.13D-06 MaxDP=1.48D-04 DE= 1.16D-03 OVMax= 5.22D-04

 Cycle   7  Pass 1  IDiag  1:
 RMSU=  1.52D-04    CP:  1.00D+00
 E= -2511.73727307742     Delta-E=       -0.000025625385 Rises=F Damp=F
 DIIS: error= 2.61D-05 at cycle   2 NSaved=   2.
 NSaved= 2 IEnMin= 2 EnMin= -2511.73727307742     IErMin= 2 ErrMin= 2.61D-05
 ErrMax= 2.61D-05  0.00D+00 EMaxC= 1.00D-01 BMatC= 1.19D-06 BMatP= 2.67D-05
 IDIUse=1 WtCom= 1.00D+00 WtEn= 0.00D+00
 Coeff-Com:  0.399D-01 0.960D+00
 Coeff:      0.399D-01 0.960D+00
 Gap=     0.211 Goal=   None    Shift=    0.000
 RMSDP=9.21D-06 MaxDP=5.52D-04 DE=-2.56D-05 OVMax= 2.59D-04

 Cycle   8  Pass 1  IDiag  1:
 RMSU=  5.67D-06    CP:  1.00D+00  1.05D+00
 E= -2511.73727360571     Delta-E=       -0.000000528295 Rises=F Damp=F
 DIIS: error= 2.39D-05 at cycle   3 NSaved=   3.
 NSaved= 3 IEnMin= 3 EnMin= -2511.73727360571     IErMin= 3 ErrMin= 2.39D-05
 ErrMax= 2.39D-05  0.00D+00 EMaxC= 1.00D-01 BMatC= 8.22D-07 BMatP= 1.19D-06
 IDIUse=1 WtCom= 1.00D+00 WtEn= 0.00D+00
 Coeff-Com: -0.263D-01 0.453D+00 0.574D+00
 Coeff:     -0.263D-01 0.453D+00 0.574D+00
 Gap=     0.211 Goal=   None    Shift=    0.000
 RMSDP=2.66D-06 MaxDP=1.93D-04 DE=-5.28D-07 OVMax= 1.50D-04

 Cycle   9  Pass 1  IDiag  1:
 RMSU=  1.79D-06    CP:  1.00D+00  1.05D+00  6.89D-01
 E= -2511.73727441106     Delta-E=       -0.000000805347 Rises=F Damp=F
 DIIS: error= 7.32D-06 at cycle   4 NSaved=   4.
 NSaved= 4 IEnMin= 4 EnMin= -2511.73727441106     IErMin= 4 ErrMin= 7.32D-06
 ErrMax= 7.32D-06  0.00D+00 EMaxC= 1.00D-01 BMatC= 4.01D-08 BMatP= 8.22D-07
 IDIUse=1 WtCom= 1.00D+00 WtEn= 0.00D+00
 Coeff-Com: -0.136D-01 0.145D+00 0.249D+00 0.620D+00
 Coeff:     -0.136D-01 0.145D+00 0.249D+00 0.620D+00
 Gap=     0.211 Goal=   None    Shift=    0.000
 RMSDP=6.12D-07 MaxDP=3.25D-05 DE=-8.05D-07 OVMax= 4.64D-05

 Cycle  10  Pass 1  IDiag  1:
 RMSU=  5.75D-07    CP:  1.00D+00  1.05D+00  7.19D-01  9.45D-01
 E= -2511.73727445279     Delta-E=       -0.000000041732 Rises=F Damp=F
 DIIS: error= 1.67D-06 at cycle   5 NSaved=   5.
 NSaved= 5 IEnMin= 5 EnMin= -2511.73727445279     IErMin= 5 ErrMin= 1.67D-06
 ErrMax= 1.67D-06  0.00D+00 EMaxC= 1.00D-01 BMatC= 3.78D-09 BMatP= 4.01D-08
 IDIUse=1 WtCom= 1.00D+00 WtEn= 0.00D+00
 Coeff-Com: -0.168D-02-0.156D-02 0.167D-01 0.229D+00 0.758D+00
 Coeff:     -0.168D-02-0.156D-02 0.167D-01 0.229D+00 0.758D+00
 Gap=     0.211 Goal=   None    Shift=    0.000
 RMSDP=2.66D-07 MaxDP=1.38D-05 DE=-4.17D-08 OVMax= 3.21D-05

 Cycle  11  Pass 1  IDiag  1:
 RMSU=  2.19D-07    CP:  1.00D+00  1.05D+00  7.30D-01  1.01D+00  8.75D-01
 E= -2511.73727445748     Delta-E=       -0.000000004693 Rises=F Damp=F
 DIIS: error= 5.88D-07 at cycle   6 NSaved=   6.
 NSaved= 6 IEnMin= 6 EnMin= -2511.73727445748     IErMin= 6 ErrMin= 5.88D-07
 ErrMax= 5.88D-07  0.00D+00 EMaxC= 1.00D-01 BMatC= 8.77D-10 BMatP= 3.78D-09
 IDIUse=1 WtCom= 1.00D+00 WtEn= 0.00D+00
 Coeff-Com:  0.102D-02-0.214D-01-0.288D-01 0.212D-01 0.374D+00 0.654D+00
 Coeff:      0.102D-02-0.214D-01-0.288D-01 0.212D-01 0.374D+00 0.654D+00
 Gap=     0.211 Goal=   None    Shift=    0.000
 RMSDP=1.36D-07 MaxDP=8.33D-06 DE=-4.69D-09 OVMax= 1.40D-05

 Cycle  12  Pass 1  IDiag  1:
 RMSU=  9.11D-08    CP:  1.00D+00  1.05D+00  7.32D-01  1.04D+00  9.86D-01
                    CP:  7.87D-01
 E= -2511.73727445850     Delta-E=       -0.000000001012 Rises=F Damp=F
 DIIS: error= 2.25D-07 at cycle   7 NSaved=   7.
 NSaved= 7 IEnMin= 7 EnMin= -2511.73727445850     IErMin= 7 ErrMin= 2.25D-07
 ErrMax= 2.25D-07  0.00D+00 EMaxC= 1.00D-01 BMatC= 5.96D-11 BMatP= 8.77D-10
 IDIUse=1 WtCom= 1.00D+00 WtEn= 0.00D+00
 Coeff-Com:  0.574D-03-0.785D-02-0.131D-01-0.174D-01 0.657D-01 0.226D+00
 Coeff-Com:  0.746D+00
 Coeff:      0.574D-03-0.785D-02-0.131D-01-0.174D-01 0.657D-01 0.226D+00
 Coeff:      0.746D+00
 Gap=     0.211 Goal=   None    Shift=    0.000
 RMSDP=3.94D-08 MaxDP=1.70D-06 DE=-1.01D-09 OVMax= 8.95D-06

 Cycle  13  Pass 1  IDiag  1:
 RMSU=  2.54D-08    CP:  1.00D+00  1.05D+00  7.32D-01  1.05D+00  1.01D+00
                    CP:  8.83D-01  1.13D+00
 E= -2511.73727445852     Delta-E=       -0.000000000029 Rises=F Damp=F
 DIIS: error= 1.27D-07 at cycle   8 NSaved=   8.
 NSaved= 8 IEnMin= 8 EnMin= -2511.73727445852     IErMin= 8 ErrMin= 1.27D-07
 ErrMax= 1.27D-07  0.00D+00 EMaxC= 1.00D-01 BMatC= 1.18D-11 BMatP= 5.96D-11
 IDIUse=1 WtCom= 1.00D+00 WtEn= 0.00D+00
 Coeff-Com: -0.122D-04 0.141D-02 0.115D-02-0.850D-02-0.425D-01-0.567D-01
 Coeff-Com:  0.200D+00 0.905D+00
 Coeff:     -0.122D-04 0.141D-02 0.115D-02-0.850D-02-0.425D-01-0.567D-01
 Coeff:      0.200D+00 0.905D+00
 Gap=     0.211 Goal=   None    Shift=    0.000
 RMSDP=2.61D-08 MaxDP=1.26D-06 DE=-2.91D-11 OVMax= 7.26D-06

 Cycle  14  Pass 1  IDiag  1:
 RMSU=  1.35D-08    CP:  1.00D+00  1.05D+00  7.32D-01  1.05D+00  1.02D+00
                    CP:  9.11D-01  1.31D+00  1.41D+00
 E= -2511.73727445836     Delta-E=        0.000000000165 Rises=F Damp=F
 DIIS: error= 8.15D-08 at cycle   9 NSaved=   9.
 NSaved= 9 IEnMin= 8 EnMin= -2511.73727445852     IErMin= 9 ErrMin= 8.15D-08
 ErrMax= 8.15D-08  0.00D+00 EMaxC= 1.00D-01 BMatC= 2.66D-12 BMatP= 1.18D-11
 IDIUse=1 WtCom= 1.00D+00 WtEn= 0.00D+00
 Coeff-Com: -0.137D-03 0.219D-02 0.341D-02 0.219D-02-0.257D-01-0.693D-01
 Coeff-Com: -0.128D+00 0.211D+00 0.100D+01
 Coeff:     -0.137D-03 0.219D-02 0.341D-02 0.219D-02-0.257D-01-0.693D-01
 Coeff:     -0.128D+00 0.211D+00 0.100D+01
 Gap=     0.211 Goal=   None    Shift=    0.000
 RMSDP=1.80D-08 MaxDP=7.64D-07 DE= 1.65D-10 OVMax= 5.61D-06

 Cycle  15  Pass 1  IDiag  1:
 RMSU=  6.31D-09    CP:  1.00D+00  1.05D+00  7.32D-01  1.05D+00  1.03D+00
                    CP:  9.30D-01  1.42D+00  1.80D+00  1.58D+00
 E= -2511.73727445843     Delta-E=       -0.000000000066 Rises=F Damp=F
 DIIS: error= 3.20D-08 at cycle  10 NSaved=  10.
 NSaved=10 IEnMin= 8 EnMin= -2511.73727445852     IErMin=10 ErrMin= 3.20D-08
 ErrMax= 3.20D-08  0.00D+00 EMaxC= 1.00D-01 BMatC= 6.64D-13 BMatP= 2.66D-12
 IDIUse=1 WtCom= 1.00D+00 WtEn= 0.00D+00
 Coeff-Com: -0.332D-04 0.214D-03 0.591D-03 0.282D-02 0.344D-02-0.197D-02
 Coeff-Com: -0.828D-01-0.181D+00 0.251D+00 0.101D+01
 Coeff:     -0.332D-04 0.214D-03 0.591D-03 0.282D-02 0.344D-02-0.197D-02
 Coeff:     -0.828D-01-0.181D+00 0.251D+00 0.101D+01
 Gap=     0.211 Goal=   None    Shift=    0.000
 RMSDP=9.98D-09 MaxDP=4.23D-07 DE=-6.64D-11 OVMax= 3.04D-06

 SCF Done:  E(RwB97XD) =  -2511.73727446     A.U. after   15 cycles
            NFock= 15  Conv=0.10D-07     -V/T= 2.0070
 KE= 2.494166565674D+03 PE=-1.530017006395D+04 EE= 5.595123434636D+03
 Leave Link  502 at Thu Dec  6 16:42:11 2018, MaxMem=   536870912 cpu:      5940.2
 (Enter /pbs_home/pkowalski/g09d01/g09/l701.exe)
 Compute integral first derivatives.
 ... and contract with generalized density number  0.
 R6Disp: Adding Grimme-D2 dispersion energy 1st derivatives to the gradient.
 Leave Link  701 at Thu Dec  6 16:42:12 2018, MaxMem=   536870912 cpu:         6.0
 (Enter /pbs_home/pkowalski/g09d01/g09/l702.exe)
 L702 exits ... SP integral derivatives will be done elsewhere.
 Leave Link  702 at Thu Dec  6 16:42:12 2018, MaxMem=   536870912 cpu:         0.2
 (Enter /pbs_home/pkowalski/g09d01/g09/l703.exe)
 Compute integral first derivatives, UseDBF=F ICtDFT=           0.
 Integral derivatives from FoFJK, PRISM(SPDF).
 Calling FoFJK, ICntrl=      2127 FMM=F ISym2X=0 I1Cent= 0 IOpClX= 0 NMat=1 NMatS=1 NMatT=0.
 FoFJK:  IHMeth= 1 ICntrl=    2127 DoSepK=T KAlg= 0 I1Cent=   0 FoldK=F
 IRaf=         1 NMat=   1 IRICut=       1 DoRegI=T DoRafI=F ISym2E= 0.
 FoFCou: FMM=F IPFlag=           0 FMFlag=      100000 FMFlg1=         800
         NFxFlg=           0 DoJE=F BraDBF=F KetDBF=F FulRan=T
         wScrn=  0.000000 ICntrl=    2527 IOpCl=  0 I1Cent=           0 NGrid=           0
         NMat0=    1 NMatS0=      1 NMatT0=    0 NMatD0=    1 NMtDS0=    0 NMtDT0=    0
 Symmetry not used in FoFCou.
 Leave Link  703 at Thu Dec  6 16:46:24 2018, MaxMem=   536870912 cpu:      2012.2
 (Enter /pbs_home/pkowalski/g09d01/g09/l716.exe)
 Dipole        = 1.72125427D-02-1.74966168D+00-3.13273573D-02
 ***** Axes restored to original set *****
 -------------------------------------------------------------------
 Center     Atomic                   Forces (Hartrees/Bohr)
 Number     Number              X              Y              Z
 -------------------------------------------------------------------
      1       16          -0.000442899    0.000917484   -0.000677765
      2       16          -0.000184149   -0.000545306   -0.000810255
      3        9          -0.000546814   -0.000257688    0.000068659
      4        9          -0.000305166    0.000033479    0.000005142
      5        9          -0.000105813   -0.000111443    0.000244720
      6        9           0.000005832    0.000095164   -0.000278437
      7        9          -0.000127075    0.000083250    0.000003994
      8        9          -0.000249846    0.000420800   -0.000338877
      9        6          -0.000401558   -0.000722439    0.000807256
     10        6           0.000012642   -0.001233478   -0.000257159
     11        6           0.000405590    0.000995943   -0.000004766
     12        1          -0.000657820   -0.000439205   -0.000274296
     13        6           0.000142186    0.000088436    0.000765098
     14        6          -0.000377985    0.000149301    0.000107572
     15        6           0.001514436    0.000839878   -0.000183699
     16        6          -0.000642465   -0.000291286   -0.000100862
     17        6           0.000801926   -0.000406699    0.000502037
     18        6          -0.000800393   -0.000526263   -0.000634254
     19        6           0.000464723    0.000202586    0.000541874
     20        6           0.000497909    0.001600471   -0.000533164
     21        6           0.000246094   -0.001193765   -0.000351241
     22        1          -0.000612011    0.000778688   -0.000091552
     23        6           0.000700249   -0.000044889   -0.000100619
     24        6           0.000217002    0.000777664   -0.000299417
     25        1          -0.000412009   -0.000155771    0.000269538
     26        1           0.000354764    0.000056782    0.000610638
     27        6           0.000538497   -0.000631045    0.000230027
     28        1           0.000472227   -0.000396004    0.000058485
     29        1          -0.000175008    0.000209242    0.000281217
     30        1          -0.000169012    0.000105468   -0.000511815
     31        6          -0.000448896   -0.000528365   -0.000173654
     32        1          -0.000098535    0.000217810   -0.000253629
     33        1           0.000485017   -0.000285726    0.000518786
     34        6           0.000242296    0.000542567    0.000792267
     35        1           0.000139117    0.000323587    0.000524086
     36        1           0.000214239   -0.000440677   -0.000126543
     37        1          -0.000614156    0.000072554   -0.000090517
     38        6          -0.000241283   -0.000090625   -0.000261066
     39        6           0.000952665   -0.000076613    0.000137699
     40        1          -0.000639964   -0.000010961   -0.000308966
     41        6           0.000350243    0.000689745    0.000283706
     42        1          -0.000462743   -0.000582936   -0.000292602
     43        6          -0.000205891    0.000682806    0.000129803
     44        1           0.000298070   -0.000719810   -0.000082228
     45        6          -0.000763280    0.000222886   -0.000382681
     46        1           0.000727635   -0.000243336    0.000379049
     47        6          -0.000427457   -0.000398273   -0.000204265
     48        1           0.000410536    0.000265605    0.000388565
     49        6          -0.000072530    0.000083239    0.000096626
     50        6           0.000628261    0.000085108    0.000369814
     51        1          -0.000642124   -0.000111983   -0.000428958
     52        6           0.000504270   -0.000699631   -0.000142422
     53        1          -0.000553280    0.000613069    0.000065510
     54        6          -0.000097934   -0.000645656   -0.000421319
     55        1           0.000165728    0.000656769    0.000449191
     56        6          -0.000762831   -0.000076261   -0.000345527
     57        1           0.000755507    0.000105494    0.000399004
     58        6          -0.000498181    0.000439054   -0.000064117
     59        1           0.000491447   -0.000488796   -0.000003692
 -------------------------------------------------------------------
 Cartesian Forces:  Max     0.001600471 RMS     0.000479164
 Leave Link  716 at Thu Dec  6 16:46:24 2018, MaxMem=   536870912 cpu:         0.3
 (Enter /pbs_home/pkowalski/g09d01/g09/l103.exe)

 GradGradGradGradGradGradGradGradGradGradGradGradGradGradGradGradGradGrad
 Berny optimization.
 Using GEDIIS/GDIIS optimizer.
 FormGI is forming the generalized inverse of G from B-inverse, IUseBI=4.
 Internal  Forces:  Max     0.001627540 RMS     0.000323585
 Search for a local minimum.
 Step number   5 out of a maximum of  354
 All quantities printed in internal units (Hartrees-Bohrs-Radians)
 RMS Force = .32358D-03 SwitMx=.10000D-02 MixMth= 2
 Mixed Optimization -- En-DIIS/RFO-DIIS
 Swapping is turned off.
 Update second derivatives using D2CorX and points    3    4    5
 DE= -3.47D-04 DEPred=-5.44D-04 R= 6.38D-01
 TightC=F SS=  1.41D+00  RLast= 2.36D-01 DXNew= 1.4270D+00 7.0913D-01
 Trust test= 6.38D-01 RLast= 2.36D-01 DXMaxT set to 8.49D-01
 ITU=  1  1  0  1  0
     Eigenvalues ---    0.00230   0.00257   0.00467   0.00485   0.00545
     Eigenvalues ---    0.00835   0.00946   0.01080   0.01206   0.01256
     Eigenvalues ---    0.01461   0.01560   0.01587   0.01673   0.01735
     Eigenvalues ---    0.01773   0.01864   0.01870   0.01964   0.01975
     Eigenvalues ---    0.02145   0.02171   0.02203   0.02219   0.02227
     Eigenvalues ---    0.02241   0.02252   0.02263   0.02271   0.02282
     Eigenvalues ---    0.02300   0.02308   0.02325   0.02328   0.02332
     Eigenvalues ---    0.02337   0.02348   0.02359   0.03272   0.03446
     Eigenvalues ---    0.04574   0.04726   0.04794   0.04840   0.05078
     Eigenvalues ---    0.05464   0.05502   0.05754   0.05821   0.05902
     Eigenvalues ---    0.06117   0.07414   0.07641   0.07945   0.08709
     Eigenvalues ---    0.08827   0.08866   0.09177   0.09252   0.09768
     Eigenvalues ---    0.10350   0.10652   0.11097   0.12166   0.12390
     Eigenvalues ---    0.12530   0.12574   0.14067   0.14372   0.15686
     Eigenvalues ---    0.15946   0.15991   0.15997   0.15997   0.15998
     Eigenvalues ---    0.15999   0.15999   0.15999   0.16000   0.16000
     Eigenvalues ---    0.16000   0.16000   0.16000   0.16000   0.16000
     Eigenvalues ---    0.16015   0.16059   0.16886   0.17204   0.20682
     Eigenvalues ---    0.21777   0.21999   0.22000   0.22000   0.22000
     Eigenvalues ---    0.22724   0.23026   0.23395   0.23443   0.23522
     Eigenvalues ---    0.23756   0.23858   0.24181   0.24432   0.24919
     Eigenvalues ---    0.24989   0.24999   0.25001   0.25093   0.26643
     Eigenvalues ---    0.26999   0.27357   0.27543   0.27565   0.27625
     Eigenvalues ---    0.27892   0.28889   0.29095   0.29724   0.30552
     Eigenvalues ---    0.32261   0.33557   0.35312   0.36137   0.36497
     Eigenvalues ---    0.39660   0.41043   0.42003   0.42856   0.42992
     Eigenvalues ---    0.43209   0.43505   0.46782   0.46994   0.47498
     Eigenvalues ---    0.47692   0.47881   0.48688   0.49194   0.49317
     Eigenvalues ---    0.49416   0.49545   0.49696   0.49885   0.50176
     Eigenvalues ---    0.50397   0.50768   0.51248   0.51279   0.51319
     Eigenvalues ---    0.51345   0.51414   0.51490   0.51604   0.52175
     Eigenvalues ---    0.53588   0.53855   0.53948   0.56456   0.57184
     Eigenvalues ---    0.57514   0.57632   0.57642   0.57654   0.57692
     Eigenvalues ---    0.57738   0.57767   0.57795   0.57807   0.57823
     Eigenvalues ---    0.57836
 En-DIIS/RFO-DIIS IScMMF=        0 using points:     5    4
 RFO step:  Lambda=-1.05392860D-04.
 NNeg= 0 NP= 2 Switch=  2.50D-03 Rises=F DC=  3.47D-04 SmlDif=  1.00D-05
 RMS Error=  0.1249269796D-02 NUsed= 2 EDIIS=F
 DidBck=T Rises=F RFO-DIIS coefs:    0.76348    0.23652
 Iteration  1 RMS(Cart)=  0.04933399 RMS(Int)=  0.00062623
 Iteration  2 RMS(Cart)=  0.00102323 RMS(Int)=  0.00001408
 Iteration  3 RMS(Cart)=  0.00000034 RMS(Int)=  0.00001408
 ITry= 1 IFail=0 DXMaxC= 2.25D-01 DCOld= 1.00D+10 DXMaxT= 8.49D-01 DXLimC= 3.00D+00 Rises=F
 Variable       Old X    -DE/DX   Delta X   Delta X   Delta X     New X
                                 (Linear)    (Quad)   (Total)
    R1        3.49158   0.00102   0.00046   0.00149   0.00195   3.49353
    R2        3.33413   0.00000  -0.00020   0.00114   0.00094   3.33506
    R3        3.48866   0.00104   0.00011   0.00317   0.00327   3.49193
    R4        3.33457  -0.00003  -0.00005   0.00024   0.00021   3.33477
    R5        2.54453   0.00011   0.00063  -0.00180  -0.00117   2.54336
    R6        2.55831  -0.00025   0.00093  -0.00324  -0.00232   2.55600
    R7        2.53743   0.00027   0.00024  -0.00040  -0.00016   2.53727
    R8        2.51588  -0.00012  -0.00010   0.00018   0.00008   2.51596
    R9        2.54173  -0.00005   0.00012  -0.00040  -0.00029   2.54145
   R10        2.55727  -0.00007   0.00136  -0.00435  -0.00299   2.55428
   R11        2.89480  -0.00063   0.00015  -0.00344  -0.00329   2.89151
   R12        2.92575  -0.00030  -0.00022  -0.00086  -0.00109   2.92466
   R13        2.93657   0.00009  -0.00079   0.00269   0.00190   2.93847
   R14        2.70943   0.00053  -0.00015   0.00129   0.00115   2.71058
   R15        2.55706  -0.00069   0.00056  -0.00261  -0.00204   2.55502
   R16        2.06045  -0.00072   0.00008  -0.00136  -0.00129   2.05917
   R17        2.56851  -0.00039   0.00108  -0.00366  -0.00258   2.56593
   R18        2.78098  -0.00026   0.00080  -0.00311  -0.00230   2.77868
   R19        2.83122   0.00000  -0.00085   0.00278   0.00192   2.83314
   R20        2.74756  -0.00003  -0.00027   0.00096   0.00068   2.74824
   R21        2.94293   0.00016  -0.00019   0.00169   0.00151   2.94444
   R22        2.94322  -0.00008   0.00007  -0.00011  -0.00003   2.94318
   R23        2.82755   0.00015  -0.00079   0.00228   0.00148   2.82904
   R24        2.55655  -0.00075   0.00034  -0.00177  -0.00144   2.55511
   R25        2.89698  -0.00068  -0.00014  -0.00178  -0.00196   2.89502
   R26        2.93683   0.00089   0.00194  -0.00366  -0.00172   2.93511
   R27        2.71224   0.00066  -0.00054   0.00275   0.00221   2.71446
   R28        2.06073  -0.00096   0.00020  -0.00208  -0.00188   2.05886
   R29        2.56766  -0.00033   0.00075  -0.00284  -0.00206   2.56560
   R30        2.78214   0.00006   0.00053  -0.00156  -0.00103   2.78111
   R31        2.08195  -0.00010  -0.00005  -0.00014  -0.00019   2.08176
   R32        2.07997  -0.00070   0.00008  -0.00146  -0.00138   2.07859
   R33        2.87940  -0.00027   0.00285  -0.00962  -0.00676   2.87264
   R34        2.08035  -0.00061  -0.00033  -0.00003  -0.00035   2.07999
   R35        2.07838  -0.00035  -0.00032   0.00035   0.00002   2.07841
   R36        2.08006  -0.00048  -0.00016  -0.00037  -0.00052   2.07953
   R37        2.08185  -0.00013  -0.00012   0.00005  -0.00007   2.08177
   R38        2.07987  -0.00071  -0.00008  -0.00099  -0.00106   2.07881
   R39        2.87895  -0.00010   0.00323  -0.01037  -0.00714   2.87181
   R40        2.08029  -0.00062  -0.00042   0.00024  -0.00018   2.08011
   R41        2.07842  -0.00031  -0.00038   0.00059   0.00021   2.07863
   R42        2.07964  -0.00052  -0.00021  -0.00027  -0.00048   2.07916
   R43        2.65403  -0.00001   0.00043  -0.00139  -0.00096   2.65308
   R44        2.65149  -0.00019   0.00049  -0.00185  -0.00135   2.65014
   R45        2.06443  -0.00069  -0.00002  -0.00102  -0.00104   2.06339
   R46        2.62733   0.00008   0.00031  -0.00083  -0.00052   2.62681
   R47        2.06570  -0.00080   0.00009  -0.00150  -0.00142   2.06428
   R48        2.63688   0.00000   0.00020  -0.00062  -0.00041   2.63647
   R49        2.06568  -0.00078   0.00003  -0.00130  -0.00127   2.06441
   R50        2.63337   0.00011   0.00036  -0.00095  -0.00059   2.63279
   R51        2.06558  -0.00085   0.00008  -0.00155  -0.00148   2.06411
   R52        2.63030  -0.00002   0.00027  -0.00090  -0.00063   2.62966
   R53        2.06663  -0.00059  -0.00004  -0.00085  -0.00088   2.06575
   R54        2.65408   0.00007   0.00051  -0.00148  -0.00097   2.65311
   R55        2.65111   0.00003   0.00018  -0.00053  -0.00035   2.65076
   R56        2.06460  -0.00078  -0.00003  -0.00112  -0.00115   2.06346
   R57        2.62734   0.00008   0.00015  -0.00034  -0.00019   2.62716
   R58        2.06568  -0.00083   0.00007  -0.00148  -0.00142   2.06426
   R59        2.63702  -0.00007   0.00033  -0.00113  -0.00080   2.63622
   R60        2.06578  -0.00081   0.00004  -0.00139  -0.00135   2.06444
   R61        2.63310   0.00000   0.00033  -0.00103  -0.00070   2.63240
   R62        2.06565  -0.00086   0.00009  -0.00158  -0.00150   2.06415
   R63        2.63124  -0.00005   0.00033  -0.00112  -0.00079   2.63046
   R64        2.06632  -0.00069  -0.00003  -0.00101  -0.00104   2.06529
    A1        1.61023  -0.00006   0.00085  -0.00281  -0.00191   1.60832
    A2        1.60675   0.00015   0.00020   0.00099   0.00114   1.60789
    A3        1.82407  -0.00012   0.00044   0.00106   0.00154   1.82561
    A4        1.97675   0.00031   0.00044   0.00592   0.00636   1.98311
    A5        1.89461   0.00058   0.00325  -0.00274   0.00049   1.89510
    A6        1.88746   0.00016  -0.00152  -0.00265  -0.00420   1.88325
    A7        1.91174  -0.00028  -0.00102  -0.00241  -0.00342   1.90831
    A8        1.96346  -0.00064  -0.00159   0.00063  -0.00096   1.96251
    A9        1.97034   0.00009   0.00077  -0.00101  -0.00021   1.97013
   A10        2.04640  -0.00006  -0.00109  -0.00085  -0.00201   2.04438
   A11        2.26628  -0.00002   0.00022   0.00221   0.00238   2.26867
   A12        2.13272  -0.00001  -0.00008   0.00009  -0.00002   2.13270
   A13        1.99200   0.00012   0.00038  -0.00057  -0.00015   1.99185
   A14        2.15591  -0.00012   0.00002  -0.00076  -0.00076   2.15515
   A15        1.98899   0.00002  -0.00022   0.00170   0.00148   1.99047
   A16        2.08205  -0.00027   0.00028  -0.00212  -0.00190   2.08015
   A17        2.21212   0.00025  -0.00010   0.00056   0.00041   2.21252
   A18        2.24530  -0.00020   0.00034   0.00025   0.00062   2.24592
   A19        2.11901  -0.00012  -0.00025  -0.00230  -0.00254   2.11647
   A20        1.91850   0.00032  -0.00010   0.00189   0.00173   1.92022
   A21        1.86312   0.00014   0.00152  -0.00313  -0.00161   1.86151
   A22        1.99682  -0.00012  -0.00033  -0.00115  -0.00148   1.99534
   A23        1.94233   0.00008   0.00051  -0.00216  -0.00164   1.94069
   A24        1.95099   0.00002  -0.00098   0.00380   0.00284   1.95383
   A25        1.90014   0.00016  -0.00020   0.00209   0.00190   1.90204
   A26        1.80991  -0.00027  -0.00061   0.00088   0.00023   1.81014
   A27        1.90177   0.00006   0.00060  -0.00167  -0.00108   1.90069
   A28        1.89701   0.00022   0.00017   0.00043   0.00060   1.89762
   A29        1.89047  -0.00006   0.00054  -0.00111  -0.00057   1.88990
   A30        1.97171  -0.00027  -0.00031  -0.00064  -0.00094   1.97078
   A31        1.97399  -0.00002  -0.00091   0.00147   0.00056   1.97455
   A32        1.82544   0.00009  -0.00005   0.00159   0.00151   1.82695
   A33        1.86947   0.00022   0.00095  -0.00118  -0.00023   1.86925
   A34        1.94385  -0.00004  -0.00039   0.00173   0.00137   1.94521
   A35        1.99576  -0.00004  -0.00166   0.00568   0.00402   1.99978
   A36        1.89633   0.00019   0.00071  -0.00144  -0.00073   1.89559
   A37        1.96434  -0.00035   0.00087  -0.00568  -0.00480   1.95953
   A38        1.79285   0.00002  -0.00047   0.00070   0.00021   1.79306
   A39        1.90524  -0.00024   0.00067  -0.00333  -0.00269   1.90255
   A40        2.11803   0.00005  -0.00026  -0.00080  -0.00110   2.11694
   A41        2.25923   0.00019  -0.00059   0.00470   0.00415   2.26337
   A42        1.97560   0.00015  -0.00027   0.00354   0.00331   1.97891
   A43        1.82408  -0.00035  -0.00004   0.00099   0.00093   1.82500
   A44        1.89801   0.00069   0.00399  -0.00310   0.00089   1.89890
   A45        1.89447  -0.00025  -0.00202  -0.00508  -0.00710   1.88737
   A46        1.95950  -0.00050  -0.00005  -0.00139  -0.00143   1.95807
   A47        1.90650   0.00027  -0.00181   0.00541   0.00362   1.91011
   A48        2.04554   0.00006  -0.00082  -0.00126  -0.00211   2.04343
   A49        2.27441  -0.00024   0.00047  -0.00026   0.00028   2.27469
   A50        1.96322   0.00018   0.00031   0.00157   0.00184   1.96506
   A51        2.13688  -0.00022  -0.00003  -0.00099  -0.00102   2.13586
   A52        1.99134   0.00015  -0.00006   0.00113   0.00104   1.99238
   A53        2.15454   0.00007   0.00007   0.00009   0.00017   2.15471
   A54        1.98923  -0.00019  -0.00019   0.00074   0.00054   1.98977
   A55        2.08197  -0.00016  -0.00009  -0.00050  -0.00060   2.08137
   A56        2.21190   0.00036   0.00029  -0.00016   0.00013   2.21203
   A57        1.88109  -0.00085  -0.00209  -0.00005  -0.00213   1.87896
   A58        1.88168  -0.00042   0.00019   0.00047   0.00066   1.88234
   A59        2.01578   0.00148  -0.00029   0.00649   0.00621   2.02199
   A60        1.85693   0.00019   0.00105  -0.00463  -0.00358   1.85335
   A61        1.90328  -0.00032  -0.00089   0.00015  -0.00073   1.90255
   A62        1.91834  -0.00018   0.00206  -0.00329  -0.00124   1.91710
   A63        1.94709   0.00008  -0.00067   0.00233   0.00166   1.94875
   A64        1.90993   0.00015  -0.00064   0.00254   0.00190   1.91183
   A65        1.94804   0.00034  -0.00034   0.00279   0.00244   1.95048
   A66        1.88202  -0.00017   0.00117  -0.00479  -0.00362   1.87841
   A67        1.89481  -0.00020   0.00002  -0.00071  -0.00070   1.89411
   A68        1.87956  -0.00023   0.00056  -0.00262  -0.00206   1.87750
   A69        1.87866  -0.00063  -0.00223   0.00287   0.00063   1.87930
   A70        1.87757  -0.00036   0.00001   0.00157   0.00160   1.87917
   A71        2.02164   0.00163   0.00227  -0.00062   0.00165   2.02329
   A72        1.85913   0.00010   0.00091  -0.00598  -0.00507   1.85406
   A73        1.90221  -0.00051  -0.00218   0.00336   0.00117   1.90339
   A74        1.91765  -0.00033   0.00109  -0.00170  -0.00060   1.91705
   A75        1.95028  -0.00008  -0.00044   0.00084   0.00040   1.95068
   A76        1.90568   0.00047  -0.00096   0.00511   0.00415   1.90983
   A77        1.94999   0.00041   0.00019   0.00140   0.00158   1.95157
   A78        1.88155  -0.00025   0.00078  -0.00383  -0.00305   1.87850
   A79        1.89310  -0.00016   0.00014  -0.00098  -0.00084   1.89226
   A80        1.88074  -0.00043   0.00034  -0.00291  -0.00257   1.87818
   A81        2.10530  -0.00016   0.00048  -0.00205  -0.00157   2.10372
   A82        2.10958  -0.00003  -0.00041   0.00119   0.00078   2.11036
   A83        2.06831   0.00019  -0.00008   0.00086   0.00078   2.06909
   A84        2.09329  -0.00011   0.00024  -0.00135  -0.00112   2.09217
   A85        2.10568  -0.00011   0.00007  -0.00060  -0.00053   2.10514
   A86        2.08402   0.00022  -0.00030   0.00192   0.00162   2.08564
   A87        2.08765   0.00002   0.00010  -0.00029  -0.00018   2.08746
   A88        2.09918  -0.00005  -0.00001  -0.00009  -0.00010   2.09909
   A89        2.09632   0.00003  -0.00009   0.00037   0.00027   2.09659
   A90        2.09803  -0.00003   0.00004  -0.00025  -0.00021   2.09781
   A91        2.08827   0.00006  -0.00003   0.00036   0.00032   2.08859
   A92        2.09688  -0.00003   0.00000  -0.00011  -0.00011   2.09677
   A93        2.09705   0.00007  -0.00028   0.00118   0.00090   2.09795
   A94        2.09712  -0.00004   0.00012  -0.00053  -0.00041   2.09671
   A95        2.08902  -0.00003   0.00015  -0.00065  -0.00049   2.08852
   A96        2.10778  -0.00005  -0.00009   0.00005  -0.00004   2.10774
   A97        2.09208  -0.00017  -0.00010  -0.00051  -0.00061   2.09147
   A98        2.08326   0.00022   0.00020   0.00041   0.00061   2.08387
   A99        2.10217   0.00027   0.00022   0.00007   0.00029   2.10246
   A100       2.11146  -0.00018  -0.00047   0.00092   0.00045   2.11191
   A101       2.06956  -0.00009   0.00025  -0.00099  -0.00074   2.06882
   A102       2.09154   0.00007   0.00025  -0.00044  -0.00019   2.09136
   A103       2.10532   0.00002  -0.00010   0.00037   0.00027   2.10559
   A104       2.08613  -0.00009  -0.00014   0.00006  -0.00008   2.08605
   A105       2.08761  -0.00003   0.00012  -0.00049  -0.00038   2.08723
   A106       2.09906   0.00001  -0.00007   0.00025   0.00018   2.09924
   A107       2.09648   0.00002  -0.00004   0.00023   0.00019   2.09667
   A108       2.09766  -0.00001  -0.00006   0.00013   0.00007   2.09774
   A109       2.08821  -0.00001   0.00011  -0.00037  -0.00027   2.08794
   A110       2.09730   0.00002  -0.00006   0.00025   0.00020   2.09749
   A111       2.09724   0.00002  -0.00011   0.00050   0.00039   2.09763
   A112       2.09791   0.00001   0.00005  -0.00015  -0.00010   2.09781
   A113       2.08804  -0.00003   0.00007  -0.00035  -0.00029   2.08775
   A114       2.10629   0.00007  -0.00023   0.00088   0.00065   2.10694
   A115       2.08929  -0.00007   0.00012  -0.00065  -0.00053   2.08876
   A116       2.08751   0.00001   0.00011  -0.00023  -0.00012   2.08739
    D1        0.21767  -0.00016  -0.00742   0.00495  -0.00247   0.21520
    D2        2.26799   0.00011  -0.00875   0.00546  -0.00329   2.26471
    D3       -1.82124  -0.00005  -0.00798   0.00845   0.00046  -1.82077
    D4       -0.12862   0.00017   0.00595  -0.00360   0.00235  -0.12628
    D5        3.02043   0.00000   0.00868  -0.02261  -0.01393   3.00650
    D6        2.30564  -0.00031  -0.00368  -0.01773  -0.02143   2.28421
    D7        0.24745   0.00013  -0.00109  -0.01406  -0.01516   0.23229
    D8       -1.78699  -0.00032  -0.00083  -0.01937  -0.02021  -1.80720
    D9       -0.14791  -0.00003   0.00162   0.01005   0.01167  -0.13624
   D10        3.00615  -0.00015  -0.00034   0.00406   0.00371   3.00985
   D11       -0.27192   0.00018   0.00782  -0.00548   0.00234  -0.26957
   D12        2.85190   0.00035   0.00416   0.01235   0.01648   2.86838
   D13       -2.38264  -0.00019   0.00782  -0.01162  -0.00379  -2.38642
   D14        0.74118  -0.00002   0.00416   0.00621   0.01035   0.75153
   D15        1.75512   0.00066   0.01133  -0.00921   0.00213   1.75725
   D16       -1.40425   0.00084   0.00767   0.00862   0.01626  -1.38799
   D17        1.25452   0.00019  -0.00430  -0.01569  -0.01997   1.23455
   D18       -3.01196  -0.00031  -0.00576  -0.01566  -0.02144  -3.03340
   D19       -0.90263  -0.00046  -0.00940  -0.01320  -0.02260  -0.92524
   D20       -3.01575   0.00031  -0.00447  -0.01270  -0.01714  -3.03289
   D21       -0.99904  -0.00018  -0.00593  -0.01267  -0.01861  -1.01765
   D22        1.11029  -0.00034  -0.00957  -0.01022  -0.01978   1.09051
   D23       -0.90211  -0.00033  -0.00773  -0.01714  -0.02486  -0.92697
   D24        1.11460  -0.00083  -0.00920  -0.01711  -0.02633   1.08827
   D25       -3.05926  -0.00098  -0.01284  -0.01466  -0.02750  -3.08676
   D26       -3.07054   0.00020   0.00550   0.04484   0.05036  -3.02018
   D27       -1.07251  -0.00021   0.00577   0.03968   0.04546  -1.02705
   D28        1.08012   0.00026   0.00842   0.04028   0.04872   1.12884
   D29        1.23085   0.00018   0.00378   0.04631   0.05006   1.28091
   D30       -3.05431  -0.00024   0.00405   0.04114   0.04516  -3.00914
   D31       -0.90168   0.00024   0.00670   0.04174   0.04842  -0.85326
   D32       -0.86884   0.00059   0.00739   0.05091   0.05831  -0.81053
   D33        1.12919   0.00017   0.00766   0.04574   0.05341   1.18260
   D34       -3.00137   0.00065   0.01031   0.04634   0.05667  -2.94470
   D35       -3.01491  -0.00013   0.00140  -0.01488  -0.01346  -3.02837
   D36        0.20098  -0.00002  -0.00407   0.00307  -0.00100   0.19998
   D37        0.14727  -0.00033   0.00567  -0.03547  -0.02982   0.11745
   D38       -2.92003  -0.00022   0.00019  -0.01753  -0.01735  -2.93738
   D39        2.97245   0.00000  -0.00152   0.00026  -0.00124   2.97121
   D40       -0.13654   0.00026  -0.00107   0.00730   0.00623  -0.13031
   D41       -0.19048   0.00021  -0.00591   0.02161   0.01571  -0.17476
   D42        2.98372   0.00047  -0.00545   0.02864   0.02319   3.00691
   D43       -0.01855  -0.00006  -0.00212   0.00109  -0.00103  -0.01958
   D44        3.11492   0.00012  -0.00509   0.02177   0.01670   3.13162
   D45       -3.08473   0.00005  -0.00767   0.01927   0.01158  -3.07315
   D46        0.04874   0.00023  -0.01064   0.03995   0.02931   0.07805
   D47       -2.82235   0.00042  -0.00796   0.05067   0.04270  -2.77965
   D48        0.31952   0.00039  -0.00549   0.04177   0.03627   0.35580
   D49        0.32775   0.00023  -0.00484   0.02899   0.02415   0.35190
   D50       -2.81356   0.00020  -0.00237   0.02009   0.01772  -2.79585
   D51        0.84518   0.00042  -0.00396   0.03283   0.02887   0.87405
   D52       -1.27501   0.00031  -0.00497   0.03490   0.02992  -1.24509
   D53        2.96398   0.00027  -0.00393   0.03011   0.02618   2.99016
   D54       -2.32601   0.00018  -0.00438   0.02639   0.02201  -2.30400
   D55        1.83698   0.00007  -0.00539   0.02845   0.02306   1.86004
   D56       -0.20721   0.00003  -0.00435   0.02367   0.01931  -0.18789
   D57        2.96731  -0.00029   0.00376  -0.02936  -0.02557   2.94174
   D58       -0.21042  -0.00023  -0.00006  -0.01426  -0.01433  -0.22475
   D59       -0.14720  -0.00006   0.00413  -0.02350  -0.01936  -0.16656
   D60        2.95826  -0.00001   0.00031  -0.00841  -0.00812   2.95014
   D61        0.60458  -0.00029   0.00179  -0.01670  -0.01491   0.58967
   D62       -1.50839  -0.00034   0.00112  -0.01447  -0.01336  -1.52175
   D63        2.62083  -0.00021   0.00246  -0.01699  -0.01453   2.60629
   D64        2.65340   0.00003   0.00383  -0.02052  -0.01668   2.63671
   D65        0.54042  -0.00002   0.00316  -0.01829  -0.01513   0.52529
   D66       -1.61355   0.00010   0.00450  -0.02081  -0.01630  -1.62985
   D67       -1.55036  -0.00002   0.00229  -0.01467  -0.01238  -1.56274
   D68        2.61985  -0.00006   0.00162  -0.01245  -0.01083   2.60903
   D69        0.46588   0.00006   0.00296  -0.01496  -0.01200   0.45389
   D70       -0.67171   0.00014   0.00235  -0.00628  -0.00393  -0.67565
   D71       -2.72683  -0.00022   0.00097  -0.00497  -0.00400  -2.73083
   D72        1.47219   0.00009  -0.00011   0.00183   0.00172   1.47392
   D73        1.43817   0.00016   0.00289  -0.00822  -0.00532   1.43284
   D74       -0.61695  -0.00020   0.00151  -0.00690  -0.00539  -0.62234
   D75       -2.70111   0.00011   0.00043  -0.00010   0.00033  -2.70078
   D76       -2.69252  -0.00013   0.00194  -0.00706  -0.00512  -2.69764
   D77        1.53555  -0.00049   0.00056  -0.00574  -0.00519   1.53036
   D78       -0.54861  -0.00018  -0.00052   0.00106   0.00054  -0.54807
   D79        2.54300   0.00006  -0.00382   0.01870   0.01489   2.55789
   D80       -0.55863   0.00000   0.00040   0.00218   0.00257  -0.55606
   D81       -1.60179   0.00004  -0.00314   0.01700   0.01386  -1.58792
   D82        1.57977  -0.00002   0.00108   0.00048   0.00154   1.58131
   D83        0.43437   0.00011  -0.00216   0.01310   0.01092   0.44528
   D84       -2.66727   0.00005   0.00205  -0.00342  -0.00140  -2.66867
   D85       -0.11977  -0.00008  -0.00209   0.00568   0.00360  -0.11616
   D86        3.02897   0.00009   0.00183  -0.00329  -0.00146   3.02752
   D87        2.97762  -0.00002  -0.00672   0.02393   0.01722   2.99485
   D88       -0.15683   0.00015  -0.00280   0.01496   0.01216  -0.14466
   D89        2.84072   0.00000   0.00364   0.00869   0.01232   2.85304
   D90       -0.30677  -0.00014   0.00041   0.01608   0.01649  -0.29028
   D91        0.72782   0.00014   0.00497   0.00657   0.01152   0.73934
   D92       -2.41967   0.00000   0.00175   0.01396   0.01569  -2.40397
   D93       -1.41391   0.00074   0.00739   0.00811   0.01550  -1.39841
   D94        1.72178   0.00060   0.00416   0.01551   0.01968   1.74146
   D95       -3.08106   0.00022   0.00310   0.05544   0.05854  -3.02252
   D96       -1.08372  -0.00015   0.00307   0.05069   0.05376  -1.02997
   D97        1.06887   0.00027   0.00613   0.04926   0.05539   1.12425
   D98       -0.88114   0.00059   0.00577   0.05670   0.06248  -0.81866
   D99        1.11620   0.00021   0.00574   0.05195   0.05770   1.17390
   D100      -3.01440   0.00063   0.00880   0.05052   0.05933  -2.95507
   D101       1.22124   0.00013   0.00200   0.05308   0.05507   1.27631
   D102      -3.06461  -0.00025   0.00196   0.04834   0.05029  -3.01431
   D103      -0.91202   0.00018   0.00502   0.04691   0.05192  -0.86010
   D104       0.18727   0.00010  -0.00360   0.00711   0.00352   0.19079
   D105      -2.92418   0.00007  -0.00304  -0.00117  -0.00420  -2.92838
   D106      -2.94744   0.00026   0.00019  -0.00152  -0.00135  -2.94879
   D107       0.22429   0.00023   0.00075  -0.00980  -0.00907   0.21523
   D108      -0.01789  -0.00004  -0.00163  -0.00170  -0.00333  -0.02122
   D109       3.11013   0.00009   0.00051   0.00482   0.00533   3.11547
   D110      -3.12900  -0.00006  -0.00106  -0.01006  -0.01112  -3.14012
   D111      -0.00097   0.00006   0.00108  -0.00353  -0.00246  -0.00343
   D112       2.74912   0.00009   0.00089   0.00585   0.00674   2.75586
   D113      -0.39222   0.00008   0.00124   0.00431   0.00555  -0.38667
   D114      -0.37827  -0.00004  -0.00135  -0.00099  -0.00234  -0.38060
   D115       2.76359  -0.00005  -0.00100  -0.00253  -0.00353   2.76006
   D116      -1.01959  -0.00027  -0.00247   0.00241  -0.00005  -1.01964
   D117      -3.10079  -0.00021  -0.00309   0.00526   0.00217  -3.09862
   D118       1.10365  -0.00023  -0.00316   0.00512   0.00197   1.10562
   D119      -3.14023   0.00005   0.00113  -0.00217  -0.00103  -3.14126
   D120       1.06175   0.00012   0.00051   0.00068   0.00119   1.06294
   D121      -1.01698   0.00009   0.00044   0.00054   0.00098  -1.01600
   D122       1.11358   0.00011  -0.00078   0.00517   0.00438   1.11797
   D123      -0.96762   0.00018  -0.00140   0.00801   0.00661  -0.96101
   D124      -3.04636   0.00015  -0.00148   0.00788   0.00640  -3.03996
   D125      -1.02001  -0.00021  -0.00161  -0.00029  -0.00189  -1.02190
   D126      -3.09984  -0.00016  -0.00169   0.00062  -0.00106  -3.10090
   D127       1.10468  -0.00019  -0.00161   0.00005  -0.00156   1.10313
   D128      -3.14073  -0.00012   0.00143  -0.00624  -0.00480   3.13765
   D129       1.06262  -0.00007   0.00135  -0.00533  -0.00397   1.05865
   D130      -1.01604  -0.00010   0.00143  -0.00590  -0.00447  -1.02051
   D131       1.11144   0.00024   0.00098  -0.00001   0.00097   1.11240
   D132      -0.96840   0.00029   0.00090   0.00090   0.00180  -0.96660
   D133      -3.04705   0.00026   0.00098   0.00033   0.00130  -3.04575
   D134       0.03059  -0.00002   0.00308  -0.01067  -0.00760   0.02299
   D135      -3.13266  -0.00002   0.00367  -0.01261  -0.00894   3.14159
   D136      -3.11128   0.00000   0.00066  -0.00198  -0.00132  -3.11260
   D137       0.00866   0.00000   0.00126  -0.00391  -0.00266   0.00600
   D138       3.13225   0.00002  -0.00401   0.01357   0.00956  -3.14137
   D139       0.00309   0.00007  -0.00481   0.01796   0.01315   0.01624
   D140      -0.00907  -0.00001  -0.00159   0.00485   0.00326  -0.00581
   D141      -3.13823   0.00005  -0.00240   0.00924   0.00684  -3.13138
   D142      -3.13483  -0.00002  -0.00047   0.00074   0.00027  -3.13456
   D143      -0.00287   0.00000   0.00022  -0.00082  -0.00060  -0.00347
   D144      -0.01478  -0.00003   0.00012  -0.00122  -0.00110  -0.01588
   D145       3.11718  -0.00001   0.00082  -0.00278  -0.00197   3.11522
   D146      -3.14034   0.00001  -0.00138   0.00472   0.00334  -3.13700
   D147      -0.00270   0.00001  -0.00139   0.00469   0.00330   0.00060
   D148      -0.00843   0.00003  -0.00068   0.00314   0.00246  -0.00597
   D149       3.12921   0.00003  -0.00069   0.00312   0.00243   3.13164
   D150      -3.13991  -0.00004   0.00103  -0.00462  -0.00358   3.13969
   D151       0.00231  -0.00001   0.00106  -0.00376  -0.00270  -0.00040
   D152      -0.00227  -0.00004   0.00102  -0.00464  -0.00362  -0.00589
   D153       3.13995  -0.00001   0.00104  -0.00378  -0.00273   3.13721
   D154       0.00367   0.00001   0.00045  -0.00106  -0.00061   0.00307
   D155       3.13290  -0.00005   0.00125  -0.00543  -0.00419   3.12871
   D156      -3.13730   0.00004   0.00047  -0.00020   0.00027  -3.13703
   D157      -0.00807  -0.00002   0.00127  -0.00458  -0.00331  -0.01138
   D158      -0.02864  -0.00002   0.00058  -0.00248  -0.00190  -0.03055
   D159       3.13430  -0.00003   0.00038  -0.00217  -0.00179   3.13251
   D160       3.11269  -0.00001   0.00024  -0.00097  -0.00074   3.11196
   D161      -0.00755  -0.00002   0.00005  -0.00067  -0.00062  -0.00817
   D162      -3.13494   0.00002   0.00032  -0.00029   0.00003  -3.13490
   D163      -0.00801   0.00002   0.00020   0.00017   0.00037  -0.00764
   D164       0.00691   0.00001   0.00066  -0.00180  -0.00114   0.00577
   D165       3.13384   0.00001   0.00054  -0.00135  -0.00080   3.13304
   D166       3.13596   0.00002  -0.00026   0.00163   0.00137   3.13732
   D167       0.00394   0.00001  -0.00065   0.00247   0.00182   0.00575
   D168       0.01565   0.00001  -0.00046   0.00194   0.00148   0.01713
   D169      -3.11637   0.00000  -0.00084   0.00278   0.00194  -3.11444
   D170       3.13528   0.00000  -0.00005   0.00009   0.00004   3.13532
   D171       0.00047   0.00000   0.00053  -0.00178  -0.00124  -0.00077
   D172       0.00331  -0.00001  -0.00044   0.00093   0.00049   0.00380
   D173      -3.13150  -0.00001   0.00015  -0.00093  -0.00078  -3.13229
   D174       3.14152  -0.00003   0.00018  -0.00148  -0.00130   3.14022
   D175      -0.00111   0.00000   0.00017  -0.00069  -0.00051  -0.00162
   D176       0.00671  -0.00003   0.00077  -0.00334  -0.00258   0.00413
   D177      -3.13592   0.00000   0.00076  -0.00255  -0.00179  -3.13771
   D178      -0.00266   0.00000  -0.00078   0.00249   0.00171  -0.00095
   D179      -3.12960   0.00000  -0.00066   0.00204   0.00138  -3.12822
   D180       3.13791   0.00002  -0.00078   0.00328   0.00250   3.14040
   D181       0.01096   0.00002  -0.00066   0.00283   0.00216   0.01313
         Item               Value     Threshold  Converged?
 Maximum Force            0.001628     0.000450     NO 
 RMS     Force            0.000324     0.000300     NO 
 Maximum Displacement     0.224808     0.001800     NO 
 RMS     Displacement     0.049358     0.001200     NO 
 Predicted change in Energy=-2.819531D-04
 Lowest energy point so far.  Saving SCF results.
 GradGradGradGradGradGradGradGradGradGradGradGradGradGradGradGradGradGrad

 Leave Link  103 at Thu Dec  6 16:46:25 2018, MaxMem=   536870912 cpu:         1.7
 (Enter /pbs_home/pkowalski/g09d01/g09/l202.exe)
 Stoichiometry    C29H22F6S2
 Framework group  C1[X(C29H22F6S2)]
 Deg. of freedom   171
 Full point group                 C1      NOp   1
 RotChk:  IX=0 Diff= 2.03D-03
 Largest Abelian subgroup         C1      NOp   1
 Largest concise Abelian subgroup C1      NOp   1
                         Standard orientation:                         
 ---------------------------------------------------------------------
 Center     Atomic      Atomic             Coordinates (Angstroms)
 Number     Number       Type             X           Y           Z
 ---------------------------------------------------------------------
      1         16           0        1.793637   -2.168456    0.137022
      2         16           0       -1.803994   -2.158158   -0.059218
      3          9           0        2.229509    3.212086   -0.928901
      4          9           0        1.730359    3.476828    1.160409
      5          9           0       -0.116547    3.929300   -1.735178
      6          9           0        0.029285    5.119374    0.080307
      7          9           0       -2.343952    3.313090   -0.525122
      8          9           0       -1.428625    3.407898    1.439035
      9          6           0        0.621872   -0.783929    0.494423
     10          6           0        1.423939    0.485642    0.200904
     11          6           0        2.835090    0.245225    0.109847
     12          1           0        3.556744    1.055419    0.009011
     13          6           0        3.171645   -1.069022    0.053371
     14          6           0        0.728092    1.636756    0.063820
     15          6           0        1.247084    3.040479   -0.025130
     16          6           0       -0.013339    3.877405   -0.397491
     17          6           0       -1.212827    3.050697    0.153404
     18          6           0       -0.725825    1.640414    0.030420
     19          6           0       -0.628329   -0.778394   -0.417841
     20          6           0       -1.427625    0.495043   -0.123830
     21          6           0       -2.842580    0.255978   -0.059969
     22          1           0       -3.570628    1.066151   -0.035961
     23          6           0       -3.182191   -1.057366   -0.004928
     24          6           0        0.254437   -0.823194    2.004848
     25          1           0       -0.536748   -0.075950    2.175793
     26          1           0       -0.198319   -1.803069    2.216338
     27          6           0        1.397987   -0.563603    2.972170
     28          1           0        2.215669   -1.288151    2.838256
     29          1           0        1.034357   -0.659116    4.005760
     30          1           0        1.807620    0.451188    2.856516
     31          6           0       -0.254919   -0.817978   -1.924961
     32          1           0        0.536724   -0.070587   -2.093164
     33          1           0        0.199259   -1.798538   -2.130764
     34          6           0       -1.393498   -0.562419   -2.898512
     35          1           0       -2.210207   -1.289366   -2.771330
     36          1           0       -1.021413   -0.656343   -3.929360
     37          1           0       -1.808680    0.450188   -2.785423
     38          6           0        4.528015   -1.626375   -0.054953
     39          6           0        5.646078   -0.857147    0.304622
     40          1           0        5.508656    0.155853    0.688272
     41          6           0        6.929064   -1.382338    0.202894
     42          1           0        7.786801   -0.771483    0.493445
     43          6           0        7.120983   -2.686015   -0.255433
     44          1           0        8.129518   -3.099039   -0.330847
     45          6           0        6.019369   -3.460752   -0.612177
     46          1           0        6.159631   -4.481854   -0.973773
     47          6           0        4.734369   -2.936346   -0.511134
     48          1           0        3.879455   -3.550580   -0.805768
     49          6           0       -4.541694   -1.611581    0.097538
     50          6           0       -5.594019   -0.827901    0.597109
     51          1           0       -5.397958    0.190488    0.938816
     52          6           0       -6.881824   -1.344133    0.685474
     53          1           0       -7.686972   -0.720542    1.080591
     54          6           0       -7.143552   -2.654165    0.283709
     55          1           0       -8.154886   -3.060305    0.359242
     56          6           0       -6.106773   -3.443824   -0.208217
     57          1           0       -6.301261   -4.471193   -0.524146
     58          6           0       -4.817097   -2.928211   -0.300293
     59          1           0       -4.013498   -3.552195   -0.699432
 ---------------------------------------------------------------------
 Rotational constants (GHZ):      0.1285525      0.0704771      0.0506548
 Leave Link  202 at Thu Dec  6 16:46:25 2018, MaxMem=   536870912 cpu:         0.0
 (Enter /pbs_home/pkowalski/g09d01/g09/l301.exe)
 Basis read from rwf:  (5D, 7F)
 No pseudopotential information found on rwf file.
 There are   673 symmetry adapted cartesian basis functions of A   symmetry.
 There are   636 symmetry adapted basis functions of A   symmetry.
   636 basis functions,  1103 primitive gaussians,   673 cartesian basis functions
   141 alpha electrons      141 beta electrons
       nuclear repulsion energy      4701.1082468909 Hartrees.
 IExCor= 4639 DFT=T Ex+Corr=wB97XD ExCW=0 ScaHFX=  1.000000
 ScaDFX=  1.000000  1.000000  1.000000  1.000000 ScalE2=  1.000000  1.000000
 IRadAn=      0 IRanWt=     -1 IRanGd=            0 ICorTp=0 IEmpDi=121
  HFx wShort=  0.000000 wLong=  0.200000 cFull=  0.222036 cShort=  0.000000 cLong=  0.777964
  DFx wShort=  0.000000 wLong=  0.200000 cFull=  0.000000 cShort=  0.000000 cLong=  1.000000
 NAtoms=   59 NActive=   59 NUniq=   59 SFac= 1.00D+00 NAtFMM=   60 NAOKFM=F Big=F
 Integral buffers will be    131072 words long.
 Raffenetti 2 integral format.
 Two-electron integral symmetry is turned on.
 R6Disp:  Grimme-D2 Dispersion energy=       -0.0583670318 Hartrees.
 Nuclear repulsion after empirical dispersion term =     4701.0498798591 Hartrees.
 No density basis found on file   724.
 Leave Link  301 at Thu Dec  6 16:46:25 2018, MaxMem=   536870912 cpu:         0.7
 (Enter /pbs_home/pkowalski/g09d01/g09/l302.exe)
 NPDir=0 NMtPBC=     1 NCelOv=     1 NCel=       1 NClECP=     1 NCelD=      1
         NCelK=      1 NCelE2=     1 NClLst=     1 CellRange=     0.0.
 One-electron integrals computed using PRISM.
 NBasis=   636 RedAO= T EigKep=  2.87D-04  NBF=   636
 NBsUse=   636 1.00D-06 EigRej= -1.00D+00 NBFU=   636
 Precomputing XC quadrature grid using
 IXCGrd= 4 IRadAn=           0 IRanWt=          -1 IRanGd=           0 AccXCQ= 0.00D+00.
 Generated NRdTot=       0 NPtTot=           0 NUsed=           0 NTot=          32
 NSgBfM=   597   602   602   602   616 MxSgAt=    59 MxSgA2=    59.
 Leave Link  302 at Thu Dec  6 16:46:28 2018, MaxMem=   536870912 cpu:        16.2
 (Enter /pbs_home/pkowalski/g09d01/g09/l303.exe)
 DipDrv:  MaxL=1.
 Leave Link  303 at Thu Dec  6 16:46:28 2018, MaxMem=   536870912 cpu:         1.5
 (Enter /pbs_home/pkowalski/g09d01/g09/l401.exe)
 Initial guess from the checkpoint file:  "dae0068freq_closed_wb97xd.chk"
 B after Tr=     0.000000    0.000000    0.000000
         Rot=    0.999999   -0.000928   -0.000267   -0.000398 Ang=  -0.12 deg.
 Guess basis will be translated and rotated to current coordinates.
 JPrj=2 DoOrth=T DoCkMO=T.
 Generating alternative initial guess.
 ExpMin= 1.22D-01 ExpMax= 9.18D+03 ExpMxC= 1.38D+03 IAcc=1 IRadAn=         1 AccDes= 0.00D+00
 Harris functional with IExCor= 4639 and IRadAn=       1 diagonalized for initial guess.
 HarFok:  IExCor= 4639 AccDes= 0.00D+00 IRadAn=         1 IDoV= 1 UseB2=F ITyADJ=14
 ICtDFT=  3500011 ScaDFX=  1.000000  1.000000  1.000000  1.000000
 FoFCou: FMM=F IPFlag=           0 FMFlag=      100000 FMFlg1=           0
         NFxFlg=           0 DoJE=T BraDBF=F KetDBF=T FulRan=T
         wScrn=  0.000000 ICntrl=     500 IOpCl=  0 I1Cent=   200000004 NGrid=           0
         NMat0=    1 NMatS0=      1 NMatT0=    0 NMatD0=    1 NMtDS0=    0 NMtDT0=    0
 Petite list used in FoFCou.
 Harris En= -2428.67326788696    
 Leave Link  401 at Thu Dec  6 16:46:33 2018, MaxMem=   536870912 cpu:        42.3
 (Enter /pbs_home/pkowalski/g09d01/g09/l502.exe)
 Closed shell SCF:
 Using DIIS extrapolation, IDIIS=  1040.
 Integral symmetry usage will be decided dynamically.
 IVT=     1387805 IEndB=     1387805 NGot=   536870912 MDV=   535953350
 LenX=   535953350 LenY=   535499748
 Requested convergence on RMS density matrix=1.00D-08 within 128 cycles.
 Requested convergence on MAX density matrix=1.00D-06.
 Requested convergence on             energy=1.00D-06.
 No special actions if energy rises.
 Fock matrices will be formed incrementally for  20 cycles.
 Integral accuracy reduced to 1.0D-05 until final iterations.

 Cycle   1  Pass 0  IDiag  1:
 FoFJK:  IHMeth= 1 ICntrl=       0 DoSepK=T KAlg= 0 I1Cent=   0 FoldK=F
 IRaf=         1 NMat=   1 IRICut=       1 DoRegI=T DoRafI=F ISym2E= 0.
 FoFCou: FMM=F IPFlag=           0 FMFlag=      100000 FMFlg1=           0
         NFxFlg=           0 DoJE=T BraDBF=F KetDBF=F FulRan=T
         wScrn=  0.000000 ICntrl=     500 IOpCl=  0 I1Cent=           0 NGrid=           0
         NMat0=    1 NMatS0=      1 NMatT0=    0 NMatD0=    1 NMtDS0=    0 NMtDT0=    0
 Symmetry not used in FoFCou.
 E= -2511.72860321118    
 DIIS: error= 2.18D-03 at cycle   1 NSaved=   1.
 NSaved= 1 IEnMin= 1 EnMin= -2511.72860321118     IErMin= 1 ErrMin= 2.18D-03
 ErrMax= 2.18D-03  0.00D+00 EMaxC= 1.00D-01 BMatC= 6.52D-03 BMatP= 6.52D-03
 IDIUse=3 WtCom= 9.78D-01 WtEn= 2.18D-02
 Coeff-Com:  0.100D+01
 Coeff-En:   0.100D+01
 Coeff:      0.100D+01
 Gap=     0.706 Goal=   None    Shift=    0.000
 GapD=    0.706 DampG=2.000 DampE=1.000 DampFc=2.0000 IDamp=-1.
 RMSDP=2.58D-04 MaxDP=1.02D-02              OVMax= 9.99D-03

 Cycle   2  Pass 0  IDiag  1:
 RMSU=  2.58D-04    CP:  1.00D+00
 E= -2511.73786841430     Delta-E=       -0.009265203124 Rises=F Damp=F
 DIIS: error= 4.33D-04 at cycle   2 NSaved=   2.
 NSaved= 2 IEnMin= 2 EnMin= -2511.73786841430     IErMin= 2 ErrMin= 4.33D-04
 ErrMax= 4.33D-04  0.00D+00 EMaxC= 1.00D-01 BMatC= 2.26D-04 BMatP= 6.52D-03
 IDIUse=3 WtCom= 9.96D-01 WtEn= 4.33D-03
 Coeff-Com: -0.155D+00 0.116D+01
 Coeff-En:   0.000D+00 0.100D+01
 Coeff:     -0.154D+00 0.115D+01
 Gap=     0.212 Goal=   None    Shift=    0.000
 RMSDP=5.77D-05 MaxDP=1.77D-03 DE=-9.27D-03 OVMax= 3.46D-03

 Cycle   3  Pass 0  IDiag  1:
 RMSU=  4.43D-05    CP:  1.00D+00  1.14D+00
 E= -2511.73846275058     Delta-E=       -0.000594336275 Rises=F Damp=F
 DIIS: error= 1.12D-04 at cycle   3 NSaved=   3.
 NSaved= 3 IEnMin= 3 EnMin= -2511.73846275058     IErMin= 3 ErrMin= 1.12D-04
 ErrMax= 1.12D-04  0.00D+00 EMaxC= 1.00D-01 BMatC= 2.17D-05 BMatP= 2.26D-04
 IDIUse=3 WtCom= 9.99D-01 WtEn= 1.12D-03
 Coeff-Com: -0.373D-01 0.165D+00 0.872D+00
 Coeff-En:   0.000D+00 0.000D+00 0.100D+01
 Coeff:     -0.373D-01 0.165D+00 0.872D+00
 Gap=     0.212 Goal=   None    Shift=    0.000
 RMSDP=2.10D-05 MaxDP=9.47D-04 DE=-5.94D-04 OVMax= 1.37D-03

 Cycle   4  Pass 0  IDiag  1:
 RMSU=  2.02D-05    CP:  1.00D+00  1.16D+00  1.03D+00
 E= -2511.73848938803     Delta-E=       -0.000026637451 Rises=F Damp=F
 DIIS: error= 7.80D-05 at cycle   4 NSaved=   4.
 NSaved= 4 IEnMin= 4 EnMin= -2511.73848938803     IErMin= 4 ErrMin= 7.80D-05
 ErrMax= 7.80D-05  0.00D+00 EMaxC= 1.00D-01 BMatC= 1.23D-05 BMatP= 2.17D-05
 IDIUse=1 WtCom= 1.00D+00 WtEn= 0.00D+00
 Coeff-Com:  0.856D-02-0.124D+00 0.452D+00 0.663D+00
 Coeff:      0.856D-02-0.124D+00 0.452D+00 0.663D+00
 Gap=     0.212 Goal=   None    Shift=    0.000
 RMSDP=1.02D-05 MaxDP=5.26D-04 DE=-2.66D-05 OVMax= 8.11D-04

 Cycle   5  Pass 0  IDiag  1:
 RMSU=  5.15D-06    CP:  1.00D+00  1.16D+00  1.19D+00  7.26D-01
 E= -2511.73850077917     Delta-E=       -0.000011391139 Rises=F Damp=F
 DIIS: error= 1.66D-05 at cycle   5 NSaved=   5.
 NSaved= 5 IEnMin= 5 EnMin= -2511.73850077917     IErMin= 5 ErrMin= 1.66D-05
 ErrMax= 1.66D-05  0.00D+00 EMaxC= 1.00D-01 BMatC= 4.11D-07 BMatP= 1.23D-05
 IDIUse=1 WtCom= 1.00D+00 WtEn= 0.00D+00
 Coeff-Com:  0.460D-02-0.496D-01 0.109D+00 0.222D+00 0.715D+00
 Coeff:      0.460D-02-0.496D-01 0.109D+00 0.222D+00 0.715D+00
 Gap=     0.212 Goal=   None    Shift=    0.000
 RMSDP=2.65D-06 MaxDP=1.32D-04 DE=-1.14D-05 OVMax= 2.87D-04

 Initial convergence to 1.0D-05 achieved.  Increase integral accuracy.
 Cycle   6  Pass 1  IDiag  1:
 E= -2511.73739811419     Delta-E=        0.001102664983 Rises=F Damp=F
 DIIS: error= 1.84D-04 at cycle   1 NSaved=   1.
 NSaved= 1 IEnMin= 1 EnMin= -2511.73739811419     IErMin= 1 ErrMin= 1.84D-04
 ErrMax= 1.84D-04  0.00D+00 EMaxC= 1.00D-01 BMatC= 2.65D-05 BMatP= 2.65D-05
 IDIUse=3 WtCom= 9.98D-01 WtEn= 1.84D-03
 Coeff-Com:  0.100D+01
 Coeff-En:   0.100D+01
 Coeff:      0.100D+01
 Gap=     0.212 Goal=   None    Shift=    0.000
 RMSDP=2.65D-06 MaxDP=1.32D-04 DE= 1.10D-03 OVMax= 5.76D-04

 Cycle   7  Pass 1  IDiag  1:
 RMSU=  1.54D-04    CP:  1.00D+00
 E= -2511.73742349661     Delta-E=       -0.000025382428 Rises=F Damp=F
 DIIS: error= 2.48D-05 at cycle   2 NSaved=   2.
 NSaved= 2 IEnMin= 2 EnMin= -2511.73742349661     IErMin= 2 ErrMin= 2.48D-05
 ErrMax= 2.48D-05  0.00D+00 EMaxC= 1.00D-01 BMatC= 1.38D-06 BMatP= 2.65D-05
 IDIUse=1 WtCom= 1.00D+00 WtEn= 0.00D+00
 Coeff-Com:  0.503D-01 0.950D+00
 Coeff:      0.503D-01 0.950D+00
 Gap=     0.212 Goal=   None    Shift=    0.000
 RMSDP=9.97D-06 MaxDP=5.95D-04 DE=-2.54D-05 OVMax= 5.61D-04

 Cycle   8  Pass 1  IDiag  1:
 RMSU=  6.80D-06    CP:  1.00D+00  1.05D+00
 E= -2511.73742376192     Delta-E=       -0.000000265302 Rises=F Damp=F
 DIIS: error= 2.18D-05 at cycle   3 NSaved=   3.
 NSaved= 3 IEnMin= 3 EnMin= -2511.73742376192     IErMin= 3 ErrMin= 2.18D-05
 ErrMax= 2.18D-05  0.00D+00 EMaxC= 1.00D-01 BMatC= 1.33D-06 BMatP= 1.38D-06
 IDIUse=1 WtCom= 1.00D+00 WtEn= 0.00D+00
 Coeff-Com: -0.249D-01 0.500D+00 0.525D+00
 Coeff:     -0.249D-01 0.500D+00 0.525D+00
 Gap=     0.212 Goal=   None    Shift=    0.000
 RMSDP=3.79D-06 MaxDP=1.93D-04 DE=-2.65D-07 OVMax= 3.56D-04

 Cycle   9  Pass 1  IDiag  1:
 RMSU=  2.32D-06    CP:  1.00D+00  1.05D+00  5.82D-01
 E= -2511.73742502483     Delta-E=       -0.000001262917 Rises=F Damp=F
 DIIS: error= 5.38D-06 at cycle   4 NSaved=   4.
 NSaved= 4 IEnMin= 4 EnMin= -2511.73742502483     IErMin= 4 ErrMin= 5.38D-06
 ErrMax= 5.38D-06  0.00D+00 EMaxC= 1.00D-01 BMatC= 5.78D-08 BMatP= 1.33D-06
 IDIUse=1 WtCom= 1.00D+00 WtEn= 0.00D+00
 Coeff-Com: -0.149D-01 0.166D+00 0.236D+00 0.613D+00
 Coeff:     -0.149D-01 0.166D+00 0.236D+00 0.613D+00
 Gap=     0.212 Goal=   None    Shift=    0.000
 RMSDP=7.87D-07 MaxDP=5.57D-05 DE=-1.26D-06 OVMax= 7.39D-05

 Cycle  10  Pass 1  IDiag  1:
 RMSU=  6.57D-07    CP:  1.00D+00  1.05D+00  6.29D-01  8.91D-01
 E= -2511.73742508051     Delta-E=       -0.000000055682 Rises=F Damp=F
 DIIS: error= 1.79D-06 at cycle   5 NSaved=   5.
 NSaved= 5 IEnMin= 5 EnMin= -2511.73742508051     IErMin= 5 ErrMin= 1.79D-06
 ErrMax= 1.79D-06  0.00D+00 EMaxC= 1.00D-01 BMatC= 3.67D-09 BMatP= 5.78D-08
 IDIUse=1 WtCom= 1.00D+00 WtEn= 0.00D+00
 Coeff-Com: -0.194D-02 0.445D-03 0.155D-01 0.191D+00 0.795D+00
 Coeff:     -0.194D-02 0.445D-03 0.155D-01 0.191D+00 0.795D+00
 Gap=     0.212 Goal=   None    Shift=    0.000
 RMSDP=2.71D-07 MaxDP=1.27D-05 DE=-5.57D-08 OVMax= 2.50D-05

 Cycle  11  Pass 1  IDiag  1:
 RMSU=  2.05D-07    CP:  1.00D+00  1.05D+00  6.38D-01  9.63D-01  9.95D-01
 E= -2511.73742508517     Delta-E=       -0.000000004653 Rises=F Damp=F
 DIIS: error= 9.88D-07 at cycle   6 NSaved=   6.
 NSaved= 6 IEnMin= 6 EnMin= -2511.73742508517     IErMin= 6 ErrMin= 9.88D-07
 ErrMax= 9.88D-07  0.00D+00 EMaxC= 1.00D-01 BMatC= 8.37D-10 BMatP= 3.67D-09
 IDIUse=1 WtCom= 1.00D+00 WtEn= 0.00D+00
 Coeff-Com:  0.116D-02-0.228D-01-0.280D-01-0.527D-02 0.355D+00 0.700D+00
 Coeff:      0.116D-02-0.228D-01-0.280D-01-0.527D-02 0.355D+00 0.700D+00
 Gap=     0.212 Goal=   None    Shift=    0.000
 RMSDP=1.26D-07 MaxDP=5.86D-06 DE=-4.65D-09 OVMax= 1.48D-05

 Cycle  12  Pass 1  IDiag  1:
 RMSU=  9.14D-08    CP:  1.00D+00  1.05D+00  6.39D-01  9.92D-01  1.08D+00
                    CP:  9.71D-01
 E= -2511.73742508651     Delta-E=       -0.000000001339 Rises=F Damp=F
 DIIS: error= 3.24D-07 at cycle   7 NSaved=   7.
 NSaved= 7 IEnMin= 7 EnMin= -2511.73742508651     IErMin= 7 ErrMin= 3.24D-07
 ErrMax= 3.24D-07  0.00D+00 EMaxC= 1.00D-01 BMatC= 7.02D-11 BMatP= 8.37D-10
 IDIUse=1 WtCom= 1.00D+00 WtEn= 0.00D+00
 Coeff-Com:  0.617D-03-0.801D-02-0.119D-01-0.222D-01 0.389D-01 0.235D+00
 Coeff-Com:  0.768D+00
 Coeff:      0.617D-03-0.801D-02-0.119D-01-0.222D-01 0.389D-01 0.235D+00
 Coeff:      0.768D+00
 Gap=     0.212 Goal=   None    Shift=    0.000
 RMSDP=4.85D-08 MaxDP=2.95D-06 DE=-1.34D-09 OVMax= 9.69D-06

 Cycle  13  Pass 1  IDiag  1:
 RMSU=  2.83D-08    CP:  1.00D+00  1.05D+00  6.39D-01  9.99D-01  1.10D+00
                    CP:  1.10D+00  1.18D+00
 E= -2511.73742508666     Delta-E=       -0.000000000152 Rises=F Damp=F
 DIIS: error= 1.24D-07 at cycle   8 NSaved=   8.
 NSaved= 8 IEnMin= 8 EnMin= -2511.73742508666     IErMin= 8 ErrMin= 1.24D-07
 ErrMax= 1.24D-07  0.00D+00 EMaxC= 1.00D-01 BMatC= 1.27D-11 BMatP= 7.02D-11
 IDIUse=1 WtCom= 1.00D+00 WtEn= 0.00D+00
 Coeff-Com: -0.542D-04 0.218D-02 0.220D-02-0.458D-02-0.553D-01-0.696D-01
 Coeff-Com:  0.182D+00 0.944D+00
 Coeff:     -0.542D-04 0.218D-02 0.220D-02-0.458D-02-0.553D-01-0.696D-01
 Coeff:      0.182D+00 0.944D+00
 Gap=     0.212 Goal=   None    Shift=    0.000
 RMSDP=3.07D-08 MaxDP=1.71D-06 DE=-1.52D-10 OVMax= 7.69D-06

 Cycle  14  Pass 1  IDiag  1:
 RMSU=  1.56D-08    CP:  1.00D+00  1.05D+00  6.39D-01  1.00D+00  1.11D+00
                    CP:  1.17D+00  1.36D+00  1.40D+00
 E= -2511.73742508694     Delta-E=       -0.000000000286 Rises=F Damp=F
 DIIS: error= 7.62D-08 at cycle   9 NSaved=   9.
 NSaved= 9 IEnMin= 9 EnMin= -2511.73742508694     IErMin= 9 ErrMin= 7.62D-08
 ErrMax= 7.62D-08  0.00D+00 EMaxC= 1.00D-01 BMatC= 2.83D-12 BMatP= 1.27D-11
 IDIUse=1 WtCom= 1.00D+00 WtEn= 0.00D+00
 Coeff-Com: -0.141D-03 0.228D-02 0.317D-02 0.315D-02-0.252D-01-0.700D-01
 Coeff-Com: -0.105D+00 0.265D+00 0.926D+00
 Coeff:     -0.141D-03 0.228D-02 0.317D-02 0.315D-02-0.252D-01-0.700D-01
 Coeff:     -0.105D+00 0.265D+00 0.926D+00
 Gap=     0.212 Goal=   None    Shift=    0.000
 RMSDP=1.76D-08 MaxDP=7.75D-07 DE=-2.86D-10 OVMax= 5.04D-06

 Cycle  15  Pass 1  IDiag  1:
 RMSU=  7.03D-09    CP:  1.00D+00  1.05D+00  6.39D-01  1.00D+00  1.12D+00
                    CP:  1.20D+00  1.46D+00  1.72D+00  1.40D+00
 E= -2511.73742508679     Delta-E=        0.000000000155 Rises=F Damp=F
 DIIS: error= 2.85D-08 at cycle  10 NSaved=  10.
 NSaved=10 IEnMin= 9 EnMin= -2511.73742508694     IErMin=10 ErrMin= 2.85D-08
 ErrMax= 2.85D-08  0.00D+00 EMaxC= 1.00D-01 BMatC= 8.53D-13 BMatP= 2.83D-12
 IDIUse=1 WtCom= 1.00D+00 WtEn= 0.00D+00
 Coeff-Com: -0.405D-04 0.354D-03 0.711D-03 0.217D-02 0.321D-02-0.979D-02
 Coeff-Com: -0.742D-01-0.126D+00 0.339D+00 0.865D+00
 Coeff:     -0.405D-04 0.354D-03 0.711D-03 0.217D-02 0.321D-02-0.979D-02
 Coeff:     -0.742D-01-0.126D+00 0.339D+00 0.865D+00
 Gap=     0.212 Goal=   None    Shift=    0.000
 RMSDP=8.54D-09 MaxDP=4.96D-07 DE= 1.55D-10 OVMax= 2.38D-06

 SCF Done:  E(RwB97XD) =  -2511.73742509     A.U. after   15 cycles
            NFock= 15  Conv=0.85D-08     -V/T= 2.0070
 KE= 2.494218085653D+03 PE=-1.530402729527D+04 EE= 5.597021904668D+03
 Leave Link  502 at Thu Dec  6 16:59:07 2018, MaxMem=   536870912 cpu:      6012.0
 (Enter /pbs_home/pkowalski/g09d01/g09/l701.exe)
 Compute integral first derivatives.
 ... and contract with generalized density number  0.
 R6Disp: Adding Grimme-D2 dispersion energy 1st derivatives to the gradient.
 Leave Link  701 at Thu Dec  6 16:59:09 2018, MaxMem=   536870912 cpu:         5.9
 (Enter /pbs_home/pkowalski/g09d01/g09/l702.exe)
 L702 exits ... SP integral derivatives will be done elsewhere.
 Leave Link  702 at Thu Dec  6 16:59:09 2018, MaxMem=   536870912 cpu:         0.2
 (Enter /pbs_home/pkowalski/g09d01/g09/l703.exe)
 Compute integral first derivatives, UseDBF=F ICtDFT=           0.
 Integral derivatives from FoFJK, PRISM(SPDF).
 Calling FoFJK, ICntrl=      2127 FMM=F ISym2X=0 I1Cent= 0 IOpClX= 0 NMat=1 NMatS=1 NMatT=0.
 FoFJK:  IHMeth= 1 ICntrl=    2127 DoSepK=T KAlg= 0 I1Cent=   0 FoldK=F
 IRaf=         1 NMat=   1 IRICut=       1 DoRegI=T DoRafI=F ISym2E= 0.
 FoFCou: FMM=F IPFlag=           0 FMFlag=      100000 FMFlg1=         800
         NFxFlg=           0 DoJE=F BraDBF=F KetDBF=F FulRan=T
         wScrn=  0.000000 ICntrl=    2527 IOpCl=  0 I1Cent=           0 NGrid=           0
         NMat0=    1 NMatS0=      1 NMatT0=    0 NMatD0=    1 NMtDS0=    0 NMtDT0=    0
 Symmetry not used in FoFCou.
 Leave Link  703 at Thu Dec  6 17:03:22 2018, MaxMem=   536870912 cpu:      2022.2
 (Enter /pbs_home/pkowalski/g09d01/g09/l716.exe)
 Dipole        = 2.44351159D-02-1.74438754D+00-1.97283255D-02
 ***** Axes restored to original set *****
 -------------------------------------------------------------------
 Center     Atomic                   Forces (Hartrees/Bohr)
 Number     Number              X              Y              Z
 -------------------------------------------------------------------
      1       16           0.000110300    0.000125063   -0.000068473
      2       16           0.000559447    0.000195077   -0.000425899
      3        9          -0.001018887    0.000083057    0.000614061
      4        9           0.000427652    0.000225495   -0.000596393
      5        9          -0.000292809   -0.000157908    0.000273377
      6        9           0.000182288    0.000088467   -0.000492594
      7        9          -0.000560469    0.000181948    0.000071762
      8        9           0.001172486    0.000318577   -0.000970131
      9        6          -0.000148828   -0.000464328   -0.000055572
     10        6           0.000575100    0.000407933   -0.000333582
     11        6           0.000240946   -0.000775361    0.001401411
     12        1           0.000071383    0.000082996   -0.000284252
     13        6          -0.000166026    0.000075069   -0.000782750
     14        6           0.000551796   -0.000322347    0.001017435
     15        6           0.001037259    0.000231074   -0.000860195
     16        6          -0.001128114   -0.000452611    0.000252346
     17        6          -0.000265588    0.000020772    0.000521191
     18        6          -0.000299820   -0.000663250    0.000536239
     19        6           0.000060058    0.000338016    0.000028051
     20        6           0.000522345    0.000124578   -0.000586817
     21        6           0.000443923   -0.000131343    0.000790359
     22        1          -0.000055216    0.000298650    0.000063249
     23        6          -0.000307397    0.000179239   -0.000197594
     24        6          -0.000552087   -0.001723430   -0.000606048
     25        1          -0.000133920    0.000371959    0.000119186
     26        1          -0.000385538   -0.000423684    0.000291279
     27        6           0.000847479    0.001473006   -0.000005305
     28        1           0.000247604   -0.000163183    0.000038153
     29        1          -0.000251776   -0.000049261    0.000218612
     30        1          -0.000212815    0.000142085   -0.000213241
     31        6          -0.000316902    0.001768924    0.000000386
     32        1          -0.000185578   -0.000392391   -0.000105374
     33        1           0.000316651    0.000359084   -0.000089989
     34        6          -0.000720074   -0.001493892    0.000760442
     35        1           0.000100350    0.000187220    0.000280471
     36        1           0.000260893   -0.000136848   -0.000215582
     37        1          -0.000258354   -0.000062262   -0.000154232
     38        6          -0.000272087    0.000177558   -0.000001592
     39        6           0.000769981   -0.000080762    0.000164264
     40        1          -0.000214234    0.000009957   -0.000203029
     41        6           0.000236231    0.000627371    0.000164922
     42        1          -0.000203129   -0.000179478   -0.000085729
     43        6          -0.000067065    0.000633883    0.000191678
     44        1           0.000082025   -0.000307086    0.000036687
     45        6          -0.000535506    0.000030949   -0.000248824
     46        1           0.000271614   -0.000044767    0.000158849
     47        6          -0.000819163   -0.000470435   -0.000083413
     48        1           0.000281432    0.000129423   -0.000006840
     49        6          -0.000157599   -0.000129819   -0.000092907
     50        6           0.000628178   -0.000061347    0.000272195
     51        1          -0.000254681   -0.000124408   -0.000199586
     52        6           0.000527602   -0.000424069   -0.000085199
     53        1          -0.000217277    0.000214775    0.000013455
     54        6          -0.000082669   -0.000598071   -0.000242697
     55        1           0.000092559    0.000279808    0.000136793
     56        6          -0.000578981    0.000017289   -0.000270228
     57        1           0.000245677    0.000007622    0.000195286
     58        6          -0.000425412    0.000633105   -0.000013274
     59        1           0.000224742   -0.000207688   -0.000034798
 -------------------------------------------------------------------
 Cartesian Forces:  Max     0.001768924 RMS     0.000469098
 Leave Link  716 at Thu Dec  6 17:03:22 2018, MaxMem=   536870912 cpu:         0.3
 (Enter /pbs_home/pkowalski/g09d01/g09/l103.exe)

 GradGradGradGradGradGradGradGradGradGradGradGradGradGradGradGradGradGrad
 Berny optimization.
 Using GEDIIS/GDIIS optimizer.
 FormGI is forming the generalized inverse of G from B-inverse, IUseBI=4.
 Internal  Forces:  Max     0.001754921 RMS     0.000265450
 Search for a local minimum.
 Step number   6 out of a maximum of  354
 All quantities printed in internal units (Hartrees-Bohrs-Radians)
 RMS Force = .26545D-03 SwitMx=.10000D-02 MixMth= 2
 Mixed Optimization -- En-DIIS/RFO-DIIS
 Swapping is turned off.
 Update second derivatives using D2CorX and points    4    5    6
 DE= -1.51D-04 DEPred=-2.82D-04 R= 5.34D-01
 TightC=F SS=  1.41D+00  RLast= 2.78D-01 DXNew= 1.4270D+00 8.3346D-01
 Trust test= 5.34D-01 RLast= 2.78D-01 DXMaxT set to 8.49D-01
 ITU=  1  1  1  0  1  0
     Eigenvalues ---    0.00230   0.00337   0.00466   0.00469   0.00543
     Eigenvalues ---    0.00744   0.00957   0.00995   0.01206   0.01255
     Eigenvalues ---    0.01558   0.01562   0.01654   0.01689   0.01760
     Eigenvalues ---    0.01857   0.01865   0.01935   0.01967   0.01985
     Eigenvalues ---    0.02167   0.02188   0.02202   0.02218   0.02223
     Eigenvalues ---    0.02242   0.02254   0.02265   0.02271   0.02285
     Eigenvalues ---    0.02300   0.02308   0.02327   0.02328   0.02332
     Eigenvalues ---    0.02338   0.02350   0.02360   0.03243   0.03436
     Eigenvalues ---    0.04546   0.04709   0.04780   0.04863   0.05072
     Eigenvalues ---    0.05437   0.05488   0.05734   0.05793   0.05878
     Eigenvalues ---    0.06246   0.07453   0.07649   0.07966   0.08679
     Eigenvalues ---    0.08880   0.08898   0.09168   0.09295   0.09907
     Eigenvalues ---    0.10339   0.10631   0.11106   0.12173   0.12400
     Eigenvalues ---    0.12587   0.12667   0.14030   0.14362   0.15582
     Eigenvalues ---    0.15926   0.15996   0.15997   0.15997   0.15998
     Eigenvalues ---    0.15999   0.15999   0.15999   0.16000   0.16000
     Eigenvalues ---    0.16000   0.16000   0.16000   0.16000   0.16005
     Eigenvalues ---    0.16018   0.16083   0.16900   0.17186   0.20726
     Eigenvalues ---    0.21822   0.21999   0.22000   0.22000   0.22005
     Eigenvalues ---    0.22721   0.23041   0.23433   0.23445   0.23512
     Eigenvalues ---    0.23762   0.23867   0.24160   0.24418   0.24910
     Eigenvalues ---    0.24988   0.24999   0.25003   0.25090   0.26586
     Eigenvalues ---    0.26989   0.27483   0.27530   0.27587   0.27634
     Eigenvalues ---    0.27865   0.28961   0.29117   0.30292   0.31825
     Eigenvalues ---    0.32361   0.33794   0.35346   0.36211   0.36693
     Eigenvalues ---    0.38633   0.40862   0.41892   0.42886   0.42990
     Eigenvalues ---    0.43225   0.43503   0.46787   0.46993   0.47606
     Eigenvalues ---    0.47779   0.48037   0.48691   0.49223   0.49410
     Eigenvalues ---    0.49423   0.49583   0.49701   0.50144   0.50291
     Eigenvalues ---    0.50564   0.50845   0.51251   0.51288   0.51319
     Eigenvalues ---    0.51375   0.51418   0.51490   0.51795   0.52547
     Eigenvalues ---    0.53455   0.53925   0.54278   0.56549   0.57189
     Eigenvalues ---    0.57509   0.57632   0.57642   0.57660   0.57693
     Eigenvalues ---    0.57736   0.57767   0.57796   0.57807   0.57823
     Eigenvalues ---    0.57835
 En-DIIS/RFO-DIIS IScMMF=        0 using points:     6    5    4
 RFO step:  Lambda=-5.70414715D-05.
 NNeg= 0 NP= 3 Switch=  2.50D-03 Rises=F DC=  3.47D-04 SmlDif=  1.00D-05
 RMS Error=  0.7854017540D-03 NUsed= 3 EDIIS=F
 DidBck=T Rises=F RFO-DIIS coefs:    0.65537    0.30365    0.04098
 Iteration  1 RMS(Cart)=  0.02233061 RMS(Int)=  0.00020114
 Iteration  2 RMS(Cart)=  0.00031041 RMS(Int)=  0.00000565
 Iteration  3 RMS(Cart)=  0.00000004 RMS(Int)=  0.00000565
 ITry= 1 IFail=0 DXMaxC= 1.16D-01 DCOld= 1.00D+10 DXMaxT= 8.49D-01 DXLimC= 3.00D+00 Rises=F
 Variable       Old X    -DE/DX   Delta X   Delta X   Delta X     New X
                                 (Linear)    (Quad)   (Total)
    R1        3.49353   0.00014  -0.00059   0.00150   0.00092   3.49445
    R2        3.33506   0.00005  -0.00036   0.00053   0.00017   3.33523
    R3        3.49193   0.00009  -0.00111   0.00229   0.00119   3.49312
    R4        3.33477   0.00021  -0.00008   0.00037   0.00028   3.33506
    R5        2.54336   0.00091   0.00051   0.00041   0.00092   2.54428
    R6        2.55600   0.00063   0.00096  -0.00051   0.00044   2.55644
    R7        2.53727   0.00043   0.00010   0.00039   0.00049   2.53776
    R8        2.51596  -0.00004  -0.00005   0.00000  -0.00005   2.51591
    R9        2.54145  -0.00004   0.00012  -0.00020  -0.00008   2.54137
   R10        2.55428   0.00150   0.00127   0.00015   0.00142   2.55570
   R11        2.89151   0.00037   0.00116  -0.00071   0.00046   2.89197
   R12        2.92466  -0.00074   0.00034  -0.00193  -0.00159   2.92307
   R13        2.93847  -0.00017  -0.00079   0.00066  -0.00013   2.93834
   R14        2.71058  -0.00004  -0.00042   0.00064   0.00022   2.71080
   R15        2.55502   0.00037   0.00080  -0.00092  -0.00013   2.55489
   R16        2.05917  -0.00014   0.00046  -0.00101  -0.00055   2.05861
   R17        2.56593   0.00105   0.00108  -0.00024   0.00083   2.56676
   R18        2.77868   0.00066   0.00093  -0.00018   0.00076   2.77944
   R19        2.83314  -0.00068  -0.00081  -0.00010  -0.00090   2.83224
   R20        2.74824   0.00011  -0.00028   0.00003  -0.00026   2.74798
   R21        2.94444   0.00026  -0.00055   0.00154   0.00098   2.94542
   R22        2.94318  -0.00020   0.00002  -0.00048  -0.00046   2.94272
   R23        2.82904  -0.00058  -0.00065  -0.00035  -0.00100   2.82803
   R24        2.55511  -0.00014   0.00055  -0.00107  -0.00051   2.55460
   R25        2.89502   0.00012   0.00065  -0.00021   0.00046   2.89548
   R26        2.93511   0.00092   0.00093   0.00122   0.00215   2.93726
   R27        2.71446  -0.00027  -0.00086   0.00086   0.00000   2.71446
   R28        2.05886  -0.00024   0.00068  -0.00145  -0.00076   2.05809
   R29        2.56560   0.00064   0.00084  -0.00052   0.00032   2.56592
   R30        2.78111   0.00049   0.00045   0.00027   0.00072   2.78183
   R31        2.08176  -0.00035   0.00006  -0.00062  -0.00056   2.08120
   R32        2.07859   0.00002   0.00049  -0.00085  -0.00036   2.07823
   R33        2.87264   0.00150   0.00282  -0.00064   0.00218   2.87482
   R34        2.07999  -0.00028   0.00007  -0.00066  -0.00059   2.07940
   R35        2.07841  -0.00032  -0.00006  -0.00048  -0.00055   2.07786
   R36        2.07953  -0.00027   0.00015  -0.00072  -0.00057   2.07896
   R37        2.08177  -0.00036   0.00000  -0.00057  -0.00057   2.08120
   R38        2.07881  -0.00003   0.00035  -0.00074  -0.00039   2.07843
   R39        2.87181   0.00175   0.00302  -0.00038   0.00264   2.87444
   R40        2.08011  -0.00035  -0.00001  -0.00065  -0.00066   2.07945
   R41        2.07863  -0.00035  -0.00014  -0.00042  -0.00056   2.07807
   R42        2.07916  -0.00023   0.00013  -0.00066  -0.00053   2.07863
   R43        2.65308   0.00047   0.00040   0.00011   0.00051   2.65359
   R44        2.65014   0.00048   0.00055  -0.00011   0.00044   2.65058
   R45        2.06339  -0.00027   0.00035  -0.00101  -0.00066   2.06273
   R46        2.62681   0.00047   0.00023   0.00031   0.00054   2.62735
   R47        2.06428  -0.00028   0.00050  -0.00123  -0.00073   2.06356
   R48        2.63647   0.00020   0.00018   0.00001   0.00019   2.63666
   R49        2.06441  -0.00032   0.00044  -0.00119  -0.00075   2.06366
   R50        2.63279   0.00048   0.00027   0.00028   0.00055   2.63334
   R51        2.06411  -0.00031   0.00052  -0.00131  -0.00078   2.06333
   R52        2.62966   0.00032   0.00026   0.00005   0.00031   2.62997
   R53        2.06575  -0.00025   0.00030  -0.00090  -0.00061   2.06514
   R54        2.65311   0.00057   0.00042   0.00022   0.00064   2.65375
   R55        2.65076   0.00026   0.00015   0.00016   0.00031   2.65107
   R56        2.06346  -0.00033   0.00039  -0.00114  -0.00075   2.06271
   R57        2.62716   0.00025   0.00009   0.00023   0.00032   2.62748
   R58        2.06426  -0.00031   0.00050  -0.00126  -0.00076   2.06350
   R59        2.63622   0.00029   0.00033  -0.00008   0.00025   2.63647
   R60        2.06444  -0.00032   0.00047  -0.00124  -0.00077   2.06367
   R61        2.63240   0.00043   0.00030   0.00014   0.00044   2.63283
   R62        2.06415  -0.00031   0.00053  -0.00131  -0.00078   2.06337
   R63        2.63046   0.00029   0.00033  -0.00006   0.00027   2.63073
   R64        2.06529  -0.00031   0.00035  -0.00105  -0.00070   2.06459
    A1        1.60832   0.00016   0.00080  -0.00046   0.00034   1.60866
    A2        1.60789   0.00007  -0.00036   0.00077   0.00043   1.60832
    A3        1.82561  -0.00002  -0.00045   0.00095   0.00050   1.82610
    A4        1.98311  -0.00012  -0.00212   0.00188  -0.00025   1.98286
    A5        1.89510   0.00015   0.00039  -0.00028   0.00011   1.89521
    A6        1.88325   0.00018   0.00119   0.00073   0.00194   1.88519
    A7        1.90831   0.00021   0.00100   0.00046   0.00147   1.90978
    A8        1.96251  -0.00037   0.00005  -0.00343  -0.00337   1.95914
    A9        1.97013   0.00014   0.00021   0.00013   0.00034   1.97047
   A10        2.04438  -0.00012   0.00050  -0.00026   0.00027   2.04465
   A11        2.26867  -0.00001  -0.00078   0.00013  -0.00065   2.26802
   A12        2.13270   0.00015  -0.00001   0.00016   0.00017   2.13287
   A13        1.99185  -0.00013   0.00012   0.00002   0.00014   1.99199
   A14        2.15515  -0.00002   0.00027  -0.00095  -0.00066   2.15449
   A15        1.99047  -0.00012  -0.00055   0.00076   0.00022   1.99069
   A16        2.08015   0.00004   0.00070  -0.00108  -0.00036   2.07979
   A17        2.21252   0.00008  -0.00016   0.00030   0.00017   2.21269
   A18        2.24592  -0.00008  -0.00015  -0.00022  -0.00039   2.24553
   A19        2.11647  -0.00017   0.00083  -0.00151  -0.00068   2.11578
   A20        1.92022   0.00025  -0.00061   0.00171   0.00112   1.92135
   A21        1.86151   0.00034   0.00082   0.00198   0.00280   1.86431
   A22        1.99534  -0.00018   0.00045  -0.00305  -0.00261   1.99274
   A23        1.94069  -0.00005   0.00065  -0.00180  -0.00116   1.93953
   A24        1.95383  -0.00013  -0.00115   0.00122   0.00007   1.95390
   A25        1.90204   0.00034  -0.00069   0.00293   0.00224   1.90427
   A26        1.81014  -0.00031  -0.00019  -0.00112  -0.00129   1.80885
   A27        1.90069   0.00017   0.00047   0.00074   0.00122   1.90191
   A28        1.89762   0.00014  -0.00018   0.00159   0.00140   1.89902
   A29        1.88990   0.00005   0.00029   0.00063   0.00092   1.89082
   A30        1.97078  -0.00016   0.00027  -0.00201  -0.00174   1.96903
   A31        1.97455  -0.00023  -0.00035  -0.00175  -0.00210   1.97245
   A32        1.82695   0.00005  -0.00053   0.00099   0.00047   1.82742
   A33        1.86925   0.00032   0.00024   0.00222   0.00246   1.87170
   A34        1.94521   0.00001  -0.00054   0.00061   0.00007   1.94528
   A35        1.99978  -0.00028  -0.00168   0.00050  -0.00118   1.99860
   A36        1.89559   0.00012   0.00038   0.00053   0.00091   1.89650
   A37        1.95953  -0.00011   0.00181  -0.00332  -0.00152   1.95802
   A38        1.79306  -0.00007  -0.00016  -0.00066  -0.00080   1.79226
   A39        1.90255  -0.00007   0.00104  -0.00191  -0.00085   1.90170
   A40        2.11694   0.00010   0.00033   0.00017   0.00052   2.11746
   A41        2.26337  -0.00002  -0.00153   0.00201   0.00046   2.26384
   A42        1.97891  -0.00031  -0.00119  -0.00217  -0.00337   1.97555
   A43        1.82500  -0.00013  -0.00033  -0.00155  -0.00189   1.82312
   A44        1.89890   0.00028   0.00039   0.00183   0.00221   1.90111
   A45        1.88737   0.00001   0.00210  -0.00286  -0.00075   1.88661
   A46        1.95807  -0.00013   0.00048  -0.00077  -0.00028   1.95779
   A47        1.91011   0.00030  -0.00156   0.00578   0.00421   1.91433
   A48        2.04343   0.00003   0.00059   0.00044   0.00105   2.04448
   A49        2.27469  -0.00026  -0.00002  -0.00145  -0.00149   2.27320
   A50        1.96506   0.00023  -0.00058   0.00101   0.00044   1.96551
   A51        2.13586  -0.00014   0.00035  -0.00111  -0.00076   2.13510
   A52        1.99238  -0.00012  -0.00037   0.00003  -0.00033   1.99204
   A53        2.15471   0.00026  -0.00005   0.00111   0.00106   2.15577
   A54        1.98977  -0.00014  -0.00022  -0.00046  -0.00067   1.98910
   A55        2.08137  -0.00007   0.00019  -0.00034  -0.00015   2.08123
   A56        2.21203   0.00022   0.00001   0.00081   0.00082   2.21285
   A57        1.87896   0.00001   0.00037  -0.00184  -0.00146   1.87750
   A58        1.88234  -0.00034  -0.00019  -0.00180  -0.00199   1.88034
   A59        2.02199  -0.00010  -0.00219   0.00320   0.00102   2.02301
   A60        1.85335   0.00000   0.00142  -0.00174  -0.00032   1.85303
   A61        1.90255   0.00006   0.00010   0.00017   0.00027   1.90282
   A62        1.91710   0.00038   0.00078   0.00152   0.00230   1.91941
   A63        1.94875   0.00013  -0.00069   0.00130   0.00061   1.94936
   A64        1.91183  -0.00020  -0.00077   0.00027  -0.00050   1.91133
   A65        1.95048   0.00020  -0.00090   0.00226   0.00136   1.95184
   A66        1.87841   0.00000   0.00145  -0.00224  -0.00079   1.87761
   A67        1.89411  -0.00017   0.00024  -0.00102  -0.00077   1.89334
   A68        1.87750   0.00004   0.00081  -0.00082  -0.00001   1.87749
   A69        1.87930   0.00006  -0.00060   0.00069   0.00008   1.87938
   A70        1.87917  -0.00033  -0.00055  -0.00067  -0.00122   1.87795
   A71        2.02329   0.00026  -0.00018   0.00205   0.00188   2.02517
   A72        1.85406   0.00000   0.00191  -0.00341  -0.00150   1.85255
   A73        1.90339  -0.00017  -0.00078   0.00015  -0.00063   1.90275
   A74        1.91705   0.00015   0.00040   0.00068   0.00108   1.91812
   A75        1.95068  -0.00004  -0.00021  -0.00008  -0.00029   1.95039
   A76        1.90983   0.00008  -0.00160   0.00268   0.00109   1.91091
   A77        1.95157   0.00024  -0.00051   0.00197   0.00145   1.95303
   A78        1.87850  -0.00006   0.00119  -0.00212  -0.00093   1.87757
   A79        1.89226  -0.00013   0.00031  -0.00106  -0.00075   1.89151
   A80        1.87818  -0.00011   0.00094  -0.00163  -0.00069   1.87749
   A81        2.10372  -0.00004   0.00063  -0.00098  -0.00035   2.10337
   A82        2.11036  -0.00003  -0.00034   0.00032  -0.00002   2.11034
   A83        2.06909   0.00007  -0.00028   0.00066   0.00038   2.06947
   A84        2.09217  -0.00006   0.00043  -0.00086  -0.00043   2.09174
   A85        2.10514  -0.00003   0.00020  -0.00036  -0.00016   2.10498
   A86        2.08564   0.00009  -0.00061   0.00122   0.00061   2.08625
   A87        2.08746   0.00006   0.00008   0.00014   0.00022   2.08768
   A88        2.09909  -0.00004   0.00003  -0.00019  -0.00016   2.09893
   A89        2.09659  -0.00002  -0.00011   0.00006  -0.00005   2.09654
   A90        2.09781  -0.00003   0.00008  -0.00018  -0.00011   2.09771
   A91        2.08859   0.00007  -0.00012   0.00033   0.00022   2.08881
   A92        2.09677  -0.00004   0.00004  -0.00015  -0.00011   2.09666
   A93        2.09795  -0.00006  -0.00036   0.00030  -0.00006   2.09789
   A94        2.09671   0.00006   0.00016  -0.00007   0.00010   2.09681
   A95        2.08852   0.00000   0.00020  -0.00024  -0.00004   2.08849
   A96        2.10774  -0.00013   0.00000  -0.00038  -0.00038   2.10736
   A97        2.09147  -0.00005   0.00019  -0.00063  -0.00043   2.09103
   A98        2.08387   0.00018  -0.00018   0.00097   0.00080   2.08467
   A99        2.10246   0.00020  -0.00006   0.00067   0.00061   2.10307
   A100       2.11191  -0.00025  -0.00024  -0.00038  -0.00062   2.11129
   A101       2.06882   0.00004   0.00030  -0.00028   0.00001   2.06883
   A102       2.09136   0.00012   0.00011   0.00036   0.00047   2.09183
   A103       2.10559  -0.00001  -0.00011   0.00012   0.00001   2.10559
   A104       2.08605  -0.00011   0.00000  -0.00049  -0.00048   2.08556
   A105       2.08723   0.00003   0.00015  -0.00011   0.00004   2.08727
   A106       2.09924  -0.00004  -0.00007  -0.00001  -0.00008   2.09916
   A107       2.09667   0.00001  -0.00007   0.00012   0.00005   2.09672
   A108       2.09774  -0.00003  -0.00004  -0.00007  -0.00010   2.09763
   A109       2.08794   0.00004   0.00011  -0.00003   0.00008   2.08802
   A110       2.09749  -0.00001  -0.00008   0.00010   0.00002   2.09751
   A111       2.09763  -0.00001  -0.00015   0.00021   0.00005   2.09768
   A112       2.09781   0.00003   0.00004   0.00001   0.00006   2.09787
   A113       2.08775  -0.00002   0.00011  -0.00022  -0.00011   2.08764
   A114       2.10694  -0.00006  -0.00026   0.00019  -0.00008   2.10687
   A115       2.08876   0.00002   0.00020  -0.00024  -0.00004   2.08873
   A116       2.08739   0.00004   0.00006   0.00004   0.00010   2.08749
    D1        0.21520  -0.00008  -0.00044  -0.00504  -0.00548   0.20972
    D2        2.26471   0.00007  -0.00038  -0.00258  -0.00295   2.26175
    D3       -1.82077  -0.00039  -0.00154  -0.00593  -0.00747  -1.82824
    D4       -0.12628   0.00008   0.00022   0.00514   0.00536  -0.12092
    D5        3.00650   0.00030   0.00630   0.00296   0.00926   3.01576
    D6        2.28421   0.00000   0.00675  -0.00567   0.00109   2.28531
    D7        0.23229   0.00023   0.00503  -0.00012   0.00491   0.23720
    D8       -1.80720  -0.00018   0.00682  -0.00684  -0.00001  -1.80721
    D9       -0.13624  -0.00014  -0.00374   0.00103  -0.00271  -0.13895
   D10        3.00985  -0.00007  -0.00134  -0.00131  -0.00264   3.00721
   D11       -0.26957   0.00006   0.00055   0.00431   0.00486  -0.26472
   D12        2.86838  -0.00011  -0.00496   0.00445  -0.00050   2.86788
   D13       -2.38642   0.00011   0.00266   0.00125   0.00391  -2.38251
   D14        0.75153  -0.00005  -0.00285   0.00139  -0.00145   0.75008
   D15        1.75725   0.00031   0.00123   0.00470   0.00593   1.76317
   D16       -1.38799   0.00015  -0.00428   0.00484   0.00057  -1.38742
   D17        1.23455   0.00027   0.00614  -0.00069   0.00543   1.23998
   D18       -3.03340  -0.00005   0.00639  -0.00565   0.00074  -3.03266
   D19       -0.92524   0.00024   0.00616  -0.00084   0.00532  -0.91992
   D20       -3.03289   0.00030   0.00513   0.00201   0.00714  -3.02575
   D21       -1.01765  -0.00003   0.00539  -0.00295   0.00245  -1.01520
   D22        1.09051   0.00027   0.00516   0.00187   0.00702   1.09753
   D23       -0.92697   0.00046   0.00723   0.00096   0.00818  -0.91879
   D24        1.08827   0.00014   0.00748  -0.00400   0.00348   1.09175
   D25       -3.08676   0.00043   0.00725   0.00081   0.00806  -3.07870
   D26       -3.02018   0.00004  -0.01640  -0.01298  -0.02939  -3.04957
   D27       -1.02705  -0.00013  -0.01467  -0.01680  -0.03147  -1.05851
   D28        1.12884   0.00003  -0.01533  -0.01396  -0.02930   1.09954
   D29        1.28091  -0.00012  -0.01660  -0.01420  -0.03080   1.25011
   D30       -3.00914  -0.00029  -0.01486  -0.01802  -0.03287  -3.04202
   D31       -0.85326  -0.00014  -0.01553  -0.01518  -0.03070  -0.88397
   D32       -0.81053  -0.00026  -0.01881  -0.01324  -0.03206  -0.84259
   D33        1.18260  -0.00043  -0.01708  -0.01706  -0.03414   1.14846
   D34       -2.94470  -0.00028  -0.01774  -0.01422  -0.03197  -2.97667
   D35       -3.02837  -0.00004   0.00488  -0.01051  -0.00562  -3.03400
   D36        0.19998  -0.00002  -0.00036  -0.00095  -0.00131   0.19867
   D37        0.11745   0.00015   0.01126  -0.01067   0.00059   0.11804
   D38       -2.93738   0.00017   0.00601  -0.00111   0.00490  -2.93248
   D39        2.97121   0.00009   0.00016   0.00196   0.00212   2.97333
   D40       -0.13031   0.00009  -0.00233   0.00276   0.00042  -0.12989
   D41       -0.17476  -0.00011  -0.00644   0.00213  -0.00432  -0.17908
   D42        3.00691  -0.00010  -0.00894   0.00293  -0.00601   3.00090
   D43       -0.01958  -0.00006  -0.00001  -0.00326  -0.00328  -0.02286
   D44        3.13162  -0.00029  -0.00664  -0.00089  -0.00753   3.12409
   D45       -3.07315  -0.00004  -0.00532   0.00636   0.00105  -3.07210
   D46        0.07805  -0.00028  -0.01194   0.00874  -0.00321   0.07485
   D47       -2.77965   0.00009  -0.01610   0.03149   0.01540  -2.76425
   D48        0.35580   0.00022  -0.01345   0.03207   0.01862   0.37441
   D49        0.35190   0.00034  -0.00916   0.02901   0.01985   0.37174
   D50       -2.79585   0.00046  -0.00652   0.02959   0.02307  -2.77278
   D51        0.87405   0.00023  -0.01064   0.01703   0.00638   0.88043
   D52       -1.24509   0.00002  -0.01117   0.01573   0.00456  -1.24053
   D53        2.99016  -0.00014  -0.00970   0.01234   0.00263   2.99279
   D54       -2.30400   0.00022  -0.00834   0.01625   0.00790  -2.29610
   D55        1.86004   0.00001  -0.00888   0.01496   0.00608   1.86612
   D56       -0.18789  -0.00015  -0.00741   0.01156   0.00415  -0.18374
   D57        2.94174   0.00001   0.00947  -0.01370  -0.00425   2.93748
   D58       -0.22475   0.00014   0.00493  -0.00334   0.00159  -0.22316
   D59       -0.16656   0.00002   0.00739  -0.01302  -0.00564  -0.17220
   D60        2.95014   0.00015   0.00285  -0.00265   0.00020   2.95034
   D61        0.58967  -0.00035   0.00545  -0.01307  -0.00762   0.58205
   D62       -1.52175  -0.00056   0.00480  -0.01381  -0.00901  -1.53076
   D63        2.60629  -0.00021   0.00543  -0.01113  -0.00569   2.60060
   D64        2.63671   0.00024   0.00641  -0.00992  -0.00351   2.63321
   D65        0.52529   0.00003   0.00576  -0.01065  -0.00489   0.52040
   D66       -1.62985   0.00038   0.00640  -0.00797  -0.00158  -1.63143
   D67       -1.56274   0.00009   0.00466  -0.00771  -0.00305  -1.56579
   D68        2.60903  -0.00012   0.00401  -0.00845  -0.00444   2.60459
   D69        0.45389   0.00023   0.00465  -0.00577  -0.00112   0.45276
   D70       -0.67565   0.00029   0.00176   0.00008   0.00185  -0.67380
   D71       -2.73083  -0.00018   0.00155  -0.00332  -0.00177  -2.73260
   D72        1.47392  -0.00007  -0.00061   0.00059  -0.00003   1.47389
   D73        1.43284   0.00040   0.00234   0.00034   0.00267   1.43551
   D74       -0.62234  -0.00007   0.00212  -0.00306  -0.00094  -0.62329
   D75       -2.70078   0.00003  -0.00004   0.00084   0.00080  -2.69998
   D76       -2.69764   0.00009   0.00210  -0.00251  -0.00041  -2.69805
   D77        1.53036  -0.00038   0.00188  -0.00591  -0.00403   1.52633
   D78       -0.54807  -0.00027  -0.00028  -0.00201  -0.00229  -0.55036
   D79        2.55789  -0.00005  -0.00579   0.00930   0.00351   2.56139
   D80       -0.55606  -0.00019  -0.00082  -0.00217  -0.00298  -0.55904
   D81       -1.58792   0.00008  -0.00532   0.01000   0.00468  -1.58325
   D82        1.58131  -0.00007  -0.00035  -0.00147  -0.00181   1.57950
   D83        0.44528   0.00013  -0.00414   0.00873   0.00460   0.44988
   D84       -2.66867  -0.00001   0.00084  -0.00274  -0.00189  -2.67056
   D85       -0.11616  -0.00012  -0.00160   0.00040  -0.00121  -0.11737
   D86        3.02752  -0.00007   0.00082  -0.00189  -0.00107   3.02644
   D87        2.99485   0.00004  -0.00710   0.01306   0.00595   3.00080
   D88       -0.14466   0.00008  -0.00468   0.01077   0.00609  -0.13857
   D89        2.85304  -0.00029  -0.00362  -0.00273  -0.00634   2.84670
   D90       -0.29028  -0.00033  -0.00561  -0.00085  -0.00645  -0.29673
   D91        0.73934   0.00013  -0.00311   0.00207  -0.00103   0.73831
   D92       -2.40397   0.00009  -0.00511   0.00395  -0.00115  -2.40512
   D93       -1.39841   0.00010  -0.00406   0.00126  -0.00280  -1.40121
   D94        1.74146   0.00007  -0.00606   0.00315  -0.00292   1.73854
   D95       -3.02252   0.00001  -0.01964  -0.00887  -0.02850  -3.05102
   D96       -1.02997  -0.00012  -0.01799  -0.01281  -0.03080  -1.06076
   D97        1.12425   0.00001  -0.01803  -0.01101  -0.02902   1.09523
   D98       -0.81866  -0.00027  -0.02053  -0.01086  -0.03140  -0.85007
   D99        1.17390  -0.00040  -0.01889  -0.01480  -0.03370   1.14019
   D100      -2.95507  -0.00027  -0.01892  -0.01300  -0.03193  -2.98700
   D101       1.27631  -0.00015  -0.01863  -0.01105  -0.02968   1.24663
   D102      -3.01431  -0.00027  -0.01699  -0.01499  -0.03198  -3.04630
   D103      -0.86010  -0.00014  -0.01702  -0.01319  -0.03021  -0.89031
   D104       0.19079   0.00007  -0.00184   0.00529   0.00345   0.19425
   D105      -2.92838   0.00020   0.00092   0.00417   0.00509  -2.92328
   D106      -2.94879   0.00011   0.00050   0.00308   0.00359  -2.94520
   D107       0.21523   0.00024   0.00325   0.00197   0.00523   0.22046
   D108      -0.02122  -0.00002   0.00087  -0.00177  -0.00090  -0.02212
   D109       3.11547  -0.00009  -0.00175   0.00078  -0.00098   3.11449
   D110      -3.14012   0.00012   0.00365  -0.00286   0.00079  -3.13933
   D111      -0.00343   0.00004   0.00103  -0.00032   0.00071  -0.00271
[truncated: 1,377,625 more chars]
