# Supplementary material for: Wide-range IR spectra of diarylethene derivatives and their simulation using the density functional theory
Source: Sci Rep. 2022 Oct 7;12:16834. doi: 10.1038/s41598-022-20264-x (PMC9546887; doi:10.1038/s41598-022-20264-x)
Supplement: Supplementary file 1 — Supplementary Information 1. [file 41598_2022_20264_MOESM1_ESM.zip › IR_files/3_3cz/closed/closed_lc-wpbe.log]

 Entering Gaussian System, Link 0=g09
 Input=closed_lc-wpbe.gjf
 Output=closed_lc-wpbe.log
 AtFile(1): /pbs_home/ewapastorczak/DAE/0068/Def2SVP.gbs
            H     0
            S   3   1.00
                 13.0107010              0.19682158E-01
                  1.9622572              0.13796524
                  0.44453796             0.47831935
            S   1   1.00
                  0.12194962             1.0000000
            P   1   1.00
                  0.8000000              1.0000000
            ****
            C     0
            S   5   1.00
               1238.4016938              0.54568832082E-02
                186.29004992             0.40638409211E-01
                 42.251176346            0.18025593888
                 11.676557932            0.46315121755
                  3.5930506482           0.44087173314
            S   1   1.00
                  0.40245147363          1.0000000
            S   1   1.00
                  0.13090182668          1.0000000
            P   3   1.00
                  9.4680970621           0.38387871728E-01
                  2.0103545142           0.21117025112
                  0.54771004707          0.51328172114
            P   1   1.00
                  0.15268613795          1.0000000
            D   1   1.00
                  0.8000000              1.0000000
            ****
            F     0
            S   5   1.00
               2894.8325990             -0.53408255515E-02
                435.41939120            -0.39904258866E-01
                 98.843328866           -0.17912768038
                 27.485198001           -0.46758090825
                  8.5405498171          -0.44653131020
            S   1   1.00
                  1.0654578038           1.0000000
            S   1   1.00
                  0.33247346748          1.0000000
            P   3   1.00
                 22.696633924           -0.45212874436E-01
                  4.9872339257          -0.23754317067
                  1.3491613954          -0.51287353587
            P   1   1.00
                  0.34829881977          1.0000000
            D   1   1.00
                  1.4000000              1.0000000
            ****
            S     0
            S   5   1.00
               9184.9303010             -0.22294387756E-02
               1381.5105503             -0.16683029937E-01
                313.87147580            -0.75262436116E-01
                 88.053870623           -0.19376827038
                 27.039914905           -0.17718020803
            S   3   1.00
                 45.648731303           -0.10736062573
                  4.9664522326           0.65066293018
                  2.0116242047           0.59712155354
            S   1   1.00
                  0.35661077013          1.0000000
            S   1   1.00
                  0.13507221477          1.0000000
            P   5   1.00
                261.98233439            -0.92729929822E-02
                 61.306894736           -0.66547669241E-01
                 19.103729887           -0.24828595903
                  6.6567720378          -0.48703847402
                  2.3959635161          -0.39337850312
            P   1   1.00
                  0.61776161679          1.0000000
            P   1   1.00
                  0.16993376871          1.0000000
            D   1   1.00
                  0.5500000              1.0000000
            ****
 Initial command:
 /pbs_home/pkowalski/g09d01/g09/l1.exe "/pbs_home/daria/obliczenia/3_czastka/closed/LC-WPBE/Gau-31102.inp" -scrdir="/pbs_home/daria/obliczenia/3_czastka/closed/LC-WPBE/"
 Entering Link 1 = /pbs_home/pkowalski/g09d01/g09/l1.exe PID=     31103.
  
 Copyright (c) 1988,1990,1992,1993,1995,1998,2003,2009,2013,
            Gaussian, Inc.  All Rights Reserved.
  
 This is part of the Gaussian(R) 09 program.  It is based on
 the Gaussian(R) 03 system (copyright 2003, Gaussian, Inc.),
 the Gaussian(R) 98 system (copyright 1998, Gaussian, Inc.),
 the Gaussian(R) 94 system (copyright 1995, Gaussian, Inc.),
 the Gaussian 92(TM) system (copyright 1992, Gaussian, Inc.),
 the Gaussian 90(TM) system (copyright 1990, Gaussian, Inc.),
 the Gaussian 88(TM) system (copyright 1988, Gaussian, Inc.),
 the Gaussian 86(TM) system (copyright 1986, Carnegie Mellon
 University), and the Gaussian 82(TM) system (copyright 1983,
 Carnegie Mellon University). Gaussian is a federally registered
 trademark of Gaussian, Inc.
  
 This software contains proprietary and confidential information,
 including trade secrets, belonging to Gaussian, Inc.
  
 This software is provided under written license and may be
 used, copied, transmitted, or stored only in accord with that
 written license.
  
 The following legend is applicable only to US Government
 contracts under FAR:
  
                    RESTRICTED RIGHTS LEGEND
  
 Use, reproduction and disclosure by the US Government is
 subject to restrictions as set forth in subparagraphs (a)
 and (c) of the Commercial Computer Software - Restricted
 Rights clause in FAR 52.227-19.
  
 Gaussian, Inc.
 340 Quinnipiac St., Bldg. 40, Wallingford CT 06492
  
  
 ---------------------------------------------------------------
 Warning -- This program may not be used in any manner that
 competes with the business of Gaussian, Inc. or will provide
 assistance to any competitor of Gaussian, Inc.  The licensee
 of this program is prohibited from giving any competitor of
 Gaussian, Inc. access to this program.  By using this program,
 the user acknowledges that Gaussian, Inc. is engaged in the
 business of creating and licensing software in the field of
 computational chemistry and represents and warrants to the
 licensee that it is not a competitor of Gaussian, Inc. and that
 it will not use this program in any manner prohibited above.
 ---------------------------------------------------------------
  

 Cite this work as:
 Gaussian 09, Revision D.01,
 M. J. Frisch, G. W. Trucks, H. B. Schlegel, G. E. Scuseria, 
 M. A. Robb, J. R. Cheeseman, G. Scalmani, V. Barone, B. Mennucci, 
 G. A. Petersson, H. Nakatsuji, M. Caricato, X. Li, H. P. Hratchian, 
 A. F. Izmaylov, J. Bloino, G. Zheng, J. L. Sonnenberg, M. Hada, 
 M. Ehara, K. Toyota, R. Fukuda, J. Hasegawa, M. Ishida, T. Nakajima, 
 Y. Honda, O. Kitao, H. Nakai, T. Vreven, J. A. Montgomery, Jr., 
 J. E. Peralta, F. Ogliaro, M. Bearpark, J. J. Heyd, E. Brothers, 
 K. N. Kudin, V. N. Staroverov, T. Keith, R. Kobayashi, J. Normand, 
 K. Raghavachari, A. Rendell, J. C. Burant, S. S. Iyengar, J. Tomasi, 
 M. Cossi, N. Rega, J. M. Millam, M. Klene, J. E. Knox, J. B. Cross, 
 V. Bakken, C. Adamo, J. Jaramillo, R. Gomperts, R. E. Stratmann, 
 O. Yazyev, A. J. Austin, R. Cammi, C. Pomelli, J. W. Ochterski, 
 R. L. Martin, K. Morokuma, V. G. Zakrzewski, G. A. Voth, 
 P. Salvador, J. J. Dannenberg, S. Dapprich, A. D. Daniels, 
 O. Farkas, J. B. Foresman, J. V. Ortiz, J. Cioslowski, 
 and D. J. Fox, Gaussian, Inc., Wallingford CT, 2013.
 
 ******************************************
 Gaussian 09:  ES64L-G09RevD.01 24-Apr-2013
                14-Dec-2018 
 ******************************************
 %chk=dae0068freq_closed_lc-wpbe.chk
 %NProcShared=8
 Will use up to    8 processors via shared memory.
 %Mem=6GB
 -----------------------
 #P opt freq LC-wPBE/Gen
 -----------------------
 1/14=-1,18=20,19=15,26=3,38=1/1,3;
 2/9=110,12=2,17=6,18=5,40=1/2;
 3/5=7,11=2,16=1,25=1,30=1,71=1,74=-41/1,2,3;
 4//1;
 5/5=2,38=5/2;
 6/7=2,8=2,9=2,10=2,28=1/1;
 7//1,2,3,16;
 1/14=-1,18=20,19=15,26=3/3(2);
 2/9=110/2;
 99//99;
 2/9=110/2;
 3/5=7,6=1,11=2,16=1,25=1,30=1,71=1,74=-41,82=7/1,2,3;
 4/5=5,16=3,69=1/1;
 5/5=2,38=5/2;
 7//1,2,3,16;
 1/14=-1,18=20,19=15,26=3/3(-5);
 2/9=110/2;
 6/7=2,8=2,9=2,10=2,19=2,28=1/1;
 99/9=1/99;
 Leave Link    1 at Fri Dec 14 09:57:07 2018, MaxMem=   805306368 cpu:         0.8
 (Enter /pbs_home/pkowalski/g09d01/g09/l101.exe)
 -------------------
 Title Card Required
 -------------------
 Symbolic Z-matrix:
 Charge =  0 Multiplicity = 1
 S                     2.4859    10.0696   0.7969 
 S                     2.3292    6.5674    0.0996 
 F                     5.421     9.4637    5.3918 
 F                     7.1259    9.0948    4.1051 
 F                     5.1661    6.943     5.9793 
 F                     7.3149    7.0462    5.676 
 F                     5.5354    5.0058    4.283 
 F                     7.1455    6.0558    3.2629 
 C                     3.6926    8.761     1.2656 
 C                     4.327     9.2719    2.5646 
 C                     4.0143    10.6225   2.8491 
 H                     4.4427    11.1122   3.5415 
 C                     3.0557    11.1613   2.0562 
 C                     5.0191    8.3635    3.303 
 C                     5.908     8.5939    4.4733 
 C                     6.1267    7.1889    5.0728 
 C                     5.9346    6.2334    3.8704 
 C                     4.9714    6.9468    3.0003 
 C                     3.0213    7.4066    1.5795 
 C                     4.089     6.441     2.1054 
 C                     3.9542    5.1312    1.5689 
 H                     4.4364    4.3855    1.9086 
 C                     3.083     5.0332    0.5334 
 C                     4.7744    8.6467    0.1605 
 H                     5.3993    7.9197    0.4062 
 H                     4.3322    8.387    -0.6859 
 C                     5.5794    9.9159   -0.0831 
 H                     4.9717    10.6475  -0.3218 
 H                     6.2138    9.7651   -0.8151 
 H                     6.07      10.1529   0.7307 
 C                     1.9033    7.5406    2.6505 
 H                     2.2849    7.9881    3.4478 
 H                     1.1943    8.1285    2.2911 
 C                     1.2687    6.2349    3.0896 
 H                     0.8994    5.7736    2.3082 
 H                     0.5499    6.4198    3.7301 
 H                     1.9482    5.668     3.5124 
 C                     2.429     12.4734   2.2212 
 C                     3.0235    13.4526   3.0174 
 H                     3.8725    13.2894   3.4096 
 C                     2.3859    14.6581   3.2393 
 H                     2.7981    15.3163   3.7868 
 C                     1.154     14.9143   2.6704 
 H                     0.7132    15.7388   2.8358 
 C                     0.566     13.9586   1.8571 
 H                    -0.2754    14.1357   1.4548 
 C                     1.1949    12.7551   1.6291 
 H                     0.7866    12.1101   1.0644 
 C                     2.734     3.8184   -0.2108 
 C                     3.6027    2.7269   -0.2075 
 H                     4.4223    2.7774    0.2691 
 C                     3.2749    1.5672   -0.8958 
 H                     3.8699    0.8264   -0.885 
 C                     2.0844    1.4838   -1.5981 
 H                     1.8662    0.6922   -2.0761 
 C                     1.2195    2.5542   -1.5997 
 H                     0.3984    2.4953   -2.0734 
 C                     1.5348    3.7179   -0.9164 
 H                     0.9317    4.4514   -0.9286 
 
 NAtoms=     59 NQM=       59 NQMF=       0 NMMI=      0 NMMIF=      0
                NMic=       0 NMicF=      0.
                    Isotopes and Nuclear Properties:
 (Nuclear quadrupole moments (NQMom) in fm**2, nuclear magnetic moments (NMagM)
  in nuclear magnetons)

  Atom         1           2           3           4           5           6           7           8           9          10
 IAtWgt=          32          32          19          19          19          19          19          19          12          12
 AtmWgt=  31.9720718  31.9720718  18.9984033  18.9984033  18.9984033  18.9984033  18.9984033  18.9984033  12.0000000  12.0000000
 NucSpn=           0           0           1           1           1           1           1           1           0           0
 AtZEff=   0.0000000   0.0000000   0.0000000   0.0000000   0.0000000   0.0000000   0.0000000   0.0000000   0.0000000   0.0000000
 NQMom=    0.0000000   0.0000000   0.0000000   0.0000000   0.0000000   0.0000000   0.0000000   0.0000000   0.0000000   0.0000000
 NMagM=    0.0000000   0.0000000   2.6288670   2.6288670   2.6288670   2.6288670   2.6288670   2.6288670   0.0000000   0.0000000
 AtZNuc=  16.0000000  16.0000000   9.0000000   9.0000000   9.0000000   9.0000000   9.0000000   9.0000000   6.0000000   6.0000000

  Atom        11          12          13          14          15          16          17          18          19          20
 IAtWgt=          12           1          12          12          12          12          12          12          12          12
 AtmWgt=  12.0000000   1.0078250  12.0000000  12.0000000  12.0000000  12.0000000  12.0000000  12.0000000  12.0000000  12.0000000
 NucSpn=           0           1           0           0           0           0           0           0           0           0
 AtZEff=   0.0000000   0.0000000   0.0000000   0.0000000   0.0000000   0.0000000   0.0000000   0.0000000   0.0000000   0.0000000
 NQMom=    0.0000000   0.0000000   0.0000000   0.0000000   0.0000000   0.0000000   0.0000000   0.0000000   0.0000000   0.0000000
 NMagM=    0.0000000   2.7928460   0.0000000   0.0000000   0.0000000   0.0000000   0.0000000   0.0000000   0.0000000   0.0000000
 AtZNuc=   6.0000000   1.0000000   6.0000000   6.0000000   6.0000000   6.0000000   6.0000000   6.0000000   6.0000000   6.0000000

  Atom        21          22          23          24          25          26          27          28          29          30
 IAtWgt=          12           1          12          12           1           1          12           1           1           1
 AtmWgt=  12.0000000   1.0078250  12.0000000  12.0000000   1.0078250   1.0078250  12.0000000   1.0078250   1.0078250   1.0078250
 NucSpn=           0           1           0           0           1           1           0           1           1           1
 AtZEff=   0.0000000   0.0000000   0.0000000   0.0000000   0.0000000   0.0000000   0.0000000   0.0000000   0.0000000   0.0000000
 NQMom=    0.0000000   0.0000000   0.0000000   0.0000000   0.0000000   0.0000000   0.0000000   0.0000000   0.0000000   0.0000000
 NMagM=    0.0000000   2.7928460   0.0000000   0.0000000   2.7928460   2.7928460   0.0000000   2.7928460   2.7928460   2.7928460
 AtZNuc=   6.0000000   1.0000000   6.0000000   6.0000000   1.0000000   1.0000000   6.0000000   1.0000000   1.0000000   1.0000000

  Atom        31          32          33          34          35          36          37          38          39          40
 IAtWgt=          12           1           1          12           1           1           1          12          12           1
 AtmWgt=  12.0000000   1.0078250   1.0078250  12.0000000   1.0078250   1.0078250   1.0078250  12.0000000  12.0000000   1.0078250
 NucSpn=           0           1           1           0           1           1           1           0           0           1
 AtZEff=   0.0000000   0.0000000   0.0000000   0.0000000   0.0000000   0.0000000   0.0000000   0.0000000   0.0000000   0.0000000
 NQMom=    0.0000000   0.0000000   0.0000000   0.0000000   0.0000000   0.0000000   0.0000000   0.0000000   0.0000000   0.0000000
 NMagM=    0.0000000   2.7928460   2.7928460   0.0000000   2.7928460   2.7928460   2.7928460   0.0000000   0.0000000   2.7928460
 AtZNuc=   6.0000000   1.0000000   1.0000000   6.0000000   1.0000000   1.0000000   1.0000000   6.0000000   6.0000000   1.0000000

  Atom        41          42          43          44          45          46          47          48          49          50
 IAtWgt=          12           1          12           1          12           1          12           1          12          12
 AtmWgt=  12.0000000   1.0078250  12.0000000   1.0078250  12.0000000   1.0078250  12.0000000   1.0078250  12.0000000  12.0000000
 NucSpn=           0           1           0           1           0           1           0           1           0           0
 AtZEff=   0.0000000   0.0000000   0.0000000   0.0000000   0.0000000   0.0000000   0.0000000   0.0000000   0.0000000   0.0000000
 NQMom=    0.0000000   0.0000000   0.0000000   0.0000000   0.0000000   0.0000000   0.0000000   0.0000000   0.0000000   0.0000000
 NMagM=    0.0000000   2.7928460   0.0000000   2.7928460   0.0000000   2.7928460   0.0000000   2.7928460   0.0000000   0.0000000
 AtZNuc=   6.0000000   1.0000000   6.0000000   1.0000000   6.0000000   1.0000000   6.0000000   1.0000000   6.0000000   6.0000000

  Atom        51          52          53          54          55          56          57          58          59
 IAtWgt=           1          12           1          12           1          12           1          12           1
 AtmWgt=   1.0078250  12.0000000   1.0078250  12.0000000   1.0078250  12.0000000   1.0078250  12.0000000   1.0078250
 NucSpn=           1           0           1           0           1           0           1           0           1
 AtZEff=   0.0000000   0.0000000   0.0000000   0.0000000   0.0000000   0.0000000   0.0000000   0.0000000   0.0000000
 NQMom=    0.0000000   0.0000000   0.0000000   0.0000000   0.0000000   0.0000000   0.0000000   0.0000000   0.0000000
 NMagM=    2.7928460   0.0000000   2.7928460   0.0000000   2.7928460   0.0000000   2.7928460   0.0000000   2.7928460
 AtZNuc=   1.0000000   6.0000000   1.0000000   6.0000000   1.0000000   6.0000000   1.0000000   6.0000000   1.0000000
 Leave Link  101 at Fri Dec 14 09:57:07 2018, MaxMem=   805306368 cpu:         3.5
 (Enter /pbs_home/pkowalski/g09d01/g09/l103.exe)

 GradGradGradGradGradGradGradGradGradGradGradGradGradGradGradGradGradGrad
 Berny optimization.
 Initialization pass.
                           ----------------------------
                           !    Initial Parameters    !
                           ! (Angstroms and Degrees)  !
 --------------------------                            --------------------------
 ! Name  Definition              Value          Derivative Info.                !
 --------------------------------------------------------------------------------
 ! R1    R(1,9)                  1.8407         estimate D2E/DX2                !
 ! R2    R(1,13)                 1.7613         estimate D2E/DX2                !
 ! R3    R(2,19)                 1.8367         estimate D2E/DX2                !
 ! R4    R(2,23)                 1.7636         estimate D2E/DX2                !
 ! R5    R(3,15)                 1.3555         estimate D2E/DX2                !
 ! R6    R(4,15)                 1.3674         estimate D2E/DX2                !
 ! R7    R(5,16)                 1.3435         estimate D2E/DX2                !
 ! R8    R(6,16)                 1.3402         estimate D2E/DX2                !
 ! R9    R(7,17)                 1.3552         estimate D2E/DX2                !
 ! R10   R(8,17)                 1.3663         estimate D2E/DX2                !
 ! R11   R(9,10)                 1.5333         estimate D2E/DX2                !
 ! R12   R(9,19)                 1.5439         estimate D2E/DX2                !
 ! R13   R(9,24)                 1.5507         estimate D2E/DX2                !
 ! R14   R(10,11)                1.4152         estimate D2E/DX2                !
 ! R15   R(10,14)                1.3599         estimate D2E/DX2                !
 ! R16   R(11,12)                0.9501         estimate D2E/DX2                !
 ! R17   R(11,13)                1.3557         estimate D2E/DX2                !
 ! R18   R(13,38)                1.4634         estimate D2E/DX2                !
 ! R19   R(14,15)                1.4876         estimate D2E/DX2                !
 ! R20   R(14,18)                1.4495         estimate D2E/DX2                !
 ! R21   R(15,16)                1.5431         estimate D2E/DX2                !
 ! R22   R(16,17)                1.5478         estimate D2E/DX2                !
 ! R23   R(17,18)                1.4811         estimate D2E/DX2                !
 ! R24   R(18,20)                1.3547         estimate D2E/DX2                !
 ! R25   R(19,20)                1.5326         estimate D2E/DX2                !
 ! R26   R(19,31)                1.554          estimate D2E/DX2                !
 ! R27   R(20,21)                1.4218         estimate D2E/DX2                !
 ! R28   R(21,22)                0.9508         estimate D2E/DX2                !
 ! R29   R(21,23)                1.3568         estimate D2E/DX2                !
 ! R30   R(23,49)                1.4668         estimate D2E/DX2                !
 ! R31   R(24,25)                0.9896         estimate D2E/DX2                !
 ! R32   R(24,26)                0.9896         estimate D2E/DX2                !
 ! R33   R(24,27)                1.5226         estimate D2E/DX2                !
 ! R34   R(27,28)                0.9806         estimate D2E/DX2                !
 ! R35   R(27,29)                0.9803         estimate D2E/DX2                !
 ! R36   R(27,30)                0.9794         estimate D2E/DX2                !
 ! R37   R(31,32)                0.9907         estimate D2E/DX2                !
 ! R38   R(31,33)                0.9887         estimate D2E/DX2                !
 ! R39   R(31,34)                1.5167         estimate D2E/DX2                !
 ! R40   R(34,35)                0.9797         estimate D2E/DX2                !
 ! R41   R(34,36)                0.9804         estimate D2E/DX2                !
 ! R42   R(34,37)                0.9807         estimate D2E/DX2                !
 ! R43   R(38,39)                1.3951         estimate D2E/DX2                !
 ! R44   R(38,47)                1.3975         estimate D2E/DX2                !
 ! R45   R(39,40)                0.9493         estimate D2E/DX2                !
 ! R46   R(39,41)                1.3817         estimate D2E/DX2                !
 ! R47   R(41,42)                0.9502         estimate D2E/DX2                !
 ! R48   R(41,43)                1.3809         estimate D2E/DX2                !
 ! R49   R(43,44)                0.9495         estimate D2E/DX2                !
 ! R50   R(43,45)                1.3858         estimate D2E/DX2                !
 ! R51   R(45,46)                0.9493         estimate D2E/DX2                !
 ! R52   R(45,47)                1.3769         estimate D2E/DX2                !
 ! R53   R(47,48)                0.9495         estimate D2E/DX2                !
 ! R54   R(49,50)                1.395          estimate D2E/DX2                !
 ! R55   R(49,58)                1.395          estimate D2E/DX2                !
 ! R56   R(50,51)                0.9494         estimate D2E/DX2                !
 ! R57   R(50,52)                1.3878         estimate D2E/DX2                !
 ! R58   R(52,53)                0.9502         estimate D2E/DX2                !
 ! R59   R(52,54)                1.3847         estimate D2E/DX2                !
 ! R60   R(54,55)                0.9501         estimate D2E/DX2                !
 ! R61   R(54,56)                1.3762         estimate D2E/DX2                !
 ! R62   R(56,57)                0.9498         estimate D2E/DX2                !
 ! R63   R(56,58)                1.3858         estimate D2E/DX2                !
 ! R64   R(58,59)                0.9497         estimate D2E/DX2                !
 ! A1    A(9,1,13)              92.6657         estimate D2E/DX2                !
 ! A2    A(19,2,23)             92.1907         estimate D2E/DX2                !
 ! A3    A(1,9,10)             104.4824         estimate D2E/DX2                !
 ! A4    A(1,9,19)             112.9789         estimate D2E/DX2                !
 ! A5    A(1,9,24)             109.1642         estimate D2E/DX2                !
 ! A6    A(10,9,19)            107.4558         estimate D2E/DX2                !
 ! A7    A(10,9,24)            109.8576         estimate D2E/DX2                !
 ! A8    A(19,9,24)            112.5551         estimate D2E/DX2                !
 ! A9    A(9,10,11)            113.3839         estimate D2E/DX2                !
 ! A10   A(9,10,14)            116.6157         estimate D2E/DX2                !
 ! A11   A(11,10,14)           129.8492         estimate D2E/DX2                !
 ! A12   A(10,11,12)           122.598          estimate D2E/DX2                !
 ! A13   A(10,11,13)           114.7051         estimate D2E/DX2                !
 ! A14   A(12,11,13)           122.6968         estimate D2E/DX2                !
 ! A15   A(1,13,11)            113.6139         estimate D2E/DX2                !
 ! A16   A(1,13,38)            119.8544         estimate D2E/DX2                !
 ! A17   A(11,13,38)           126.3848         estimate D2E/DX2                !
 ! A18   A(10,14,15)           128.8892         estimate D2E/DX2                !
 ! A19   A(10,14,18)           121.5159         estimate D2E/DX2                !
 ! A20   A(15,14,18)           109.5935         estimate D2E/DX2                !
 ! A21   A(3,15,4)             105.5097         estimate D2E/DX2                !
 ! A22   A(3,15,14)            114.6953         estimate D2E/DX2                !
 ! A23   A(3,15,16)            111.8337         estimate D2E/DX2                !
 ! A24   A(4,15,14)            112.1556         estimate D2E/DX2                !
 ! A25   A(4,15,16)            108.1743         estimate D2E/DX2                !
 ! A26   A(14,15,16)           104.4365         estimate D2E/DX2                !
 ! A27   A(5,16,6)             108.1041         estimate D2E/DX2                !
 ! A28   A(5,16,15)            109.1138         estimate D2E/DX2                !
 ! A29   A(5,16,17)            108.8104         estimate D2E/DX2                !
 ! A30   A(6,16,15)            113.4197         estimate D2E/DX2                !
 ! A31   A(6,16,17)            113.2013         estimate D2E/DX2                !
 ! A32   A(15,16,17)           104.0448         estimate D2E/DX2                !
 ! A33   A(7,17,8)             106.1814         estimate D2E/DX2                !
 ! A34   A(7,17,16)            111.0539         estimate D2E/DX2                !
 ! A35   A(7,17,18)            115.0618         estimate D2E/DX2                !
 ! A36   A(8,17,16)            108.4002         estimate D2E/DX2                !
 ! A37   A(8,17,18)            112.194          estimate D2E/DX2                !
 ! A38   A(16,17,18)           103.8708         estimate D2E/DX2                !
 ! A39   A(14,18,17)           109.0678         estimate D2E/DX2                !
 ! A40   A(14,18,20)           121.6214         estimate D2E/DX2                !
 ! A41   A(17,18,20)           129.1832         estimate D2E/DX2                !
 ! A42   A(2,19,9)             113.6319         estimate D2E/DX2                !
 ! A43   A(2,19,20)            104.5442         estimate D2E/DX2                !
 ! A44   A(2,19,31)            108.8817         estimate D2E/DX2                !
 ! A45   A(9,19,20)            108.6363         estimate D2E/DX2                !
 ! A46   A(9,19,31)            112.1664         estimate D2E/DX2                !
 ! A47   A(20,19,31)           108.6044         estimate D2E/DX2                !
 ! A48   A(18,20,19)           116.436          estimate D2E/DX2                !
 ! A49   A(18,20,21)           130.9158         estimate D2E/DX2                !
 ! A50   A(19,20,21)           112.6355         estimate D2E/DX2                !
 ! A51   A(20,21,22)           122.6572         estimate D2E/DX2                !
 ! A52   A(20,21,23)           114.5444         estimate D2E/DX2                !
 ! A53   A(22,21,23)           122.7984         estimate D2E/DX2                !
 ! A54   A(2,23,21)            113.5377         estimate D2E/DX2                !
 ! A55   A(2,23,49)            119.6037         estimate D2E/DX2                !
 ! A56   A(21,23,49)           126.8583         estimate D2E/DX2                !
 ! A57   A(9,24,25)            108.5255         estimate D2E/DX2                !
 ! A58   A(9,24,26)            108.4894         estimate D2E/DX2                !
 ! A59   A(9,24,27)            114.9243         estimate D2E/DX2                !
 ! A60   A(25,24,26)           107.5602         estimate D2E/DX2                !
 ! A61   A(25,24,27)           108.5561         estimate D2E/DX2                !
 ! A62   A(26,24,27)           108.5516         estimate D2E/DX2                !
 ! A63   A(24,27,28)           109.4644         estimate D2E/DX2                !
 ! A64   A(24,27,29)           109.4743         estimate D2E/DX2                !
 ! A65   A(24,27,30)           109.4894         estimate D2E/DX2                !
 ! A66   A(28,27,29)           109.5153         estimate D2E/DX2                !
 ! A67   A(28,27,30)           109.4013         estimate D2E/DX2                !
 ! A68   A(29,27,30)           109.4825         estimate D2E/DX2                !
 ! A69   A(19,31,32)           108.4498         estimate D2E/DX2                !
 ! A70   A(19,31,33)           108.4613         estimate D2E/DX2                !
 ! A71   A(19,31,34)           115.2337         estimate D2E/DX2                !
 ! A72   A(32,31,33)           107.4676         estimate D2E/DX2                !
 ! A73   A(32,31,34)           108.4828         estimate D2E/DX2                !
 ! A74   A(33,31,34)           108.4878         estimate D2E/DX2                !
 ! A75   A(31,34,35)           109.4006         estimate D2E/DX2                !
 ! A76   A(31,34,36)           109.4849         estimate D2E/DX2                !
 ! A77   A(31,34,37)           109.4227         estimate D2E/DX2                !
 ! A78   A(35,34,36)           109.4828         estimate D2E/DX2                !
 ! A79   A(35,34,37)           109.4418         estimate D2E/DX2                !
 ! A80   A(36,34,37)           109.5944         estimate D2E/DX2                !
 ! A81   A(13,38,39)           120.7427         estimate D2E/DX2                !
 ! A82   A(13,38,47)           120.74           estimate D2E/DX2                !
 ! A83   A(39,38,47)           118.4669         estimate D2E/DX2                !
 ! A84   A(38,39,40)           119.7504         estimate D2E/DX2                !
 ! A85   A(38,39,41)           120.4918         estimate D2E/DX2                !
 ! A86   A(40,39,41)           119.7578         estimate D2E/DX2                !
 ! A87   A(39,41,42)           119.7834         estimate D2E/DX2                !
 ! A88   A(39,41,43)           120.4903         estimate D2E/DX2                !
 ! A89   A(42,41,43)           119.7263         estimate D2E/DX2                !
 ! A90   A(41,43,44)           120.2332         estimate D2E/DX2                !
 ! A91   A(41,43,45)           119.4946         estimate D2E/DX2                !
 ! A92   A(44,43,45)           120.2722         estimate D2E/DX2                !
 ! A93   A(43,45,46)           119.7434         estimate D2E/DX2                !
 ! A94   A(43,45,47)           120.4074         estimate D2E/DX2                !
 ! A95   A(46,45,47)           119.8492         estimate D2E/DX2                !
 ! A96   A(38,47,45)           120.6224         estimate D2E/DX2                !
 ! A97   A(38,47,48)           119.655          estimate D2E/DX2                !
 ! A98   A(45,47,48)           119.7226         estimate D2E/DX2                !
 ! A99   A(23,49,50)           119.9114         estimate D2E/DX2                !
 ! A100  A(23,49,58)           121.3888         estimate D2E/DX2                !
 ! A101  A(50,49,58)           118.6948         estimate D2E/DX2                !
 ! A102  A(49,50,51)           119.8105         estimate D2E/DX2                !
 ! A103  A(49,50,52)           120.3684         estimate D2E/DX2                !
 ! A104  A(51,50,52)           119.8211         estimate D2E/DX2                !
 ! A105  A(50,52,53)           119.8621         estimate D2E/DX2                !
 ! A106  A(50,52,54)           120.3264         estimate D2E/DX2                !
 ! A107  A(53,52,54)           119.8116         estimate D2E/DX2                !
 ! A108  A(52,54,55)           120.1841         estimate D2E/DX2                !
 ! A109  A(52,54,56)           119.6089         estimate D2E/DX2                !
 ! A110  A(55,54,56)           120.207          estimate D2E/DX2                !
 ! A111  A(54,56,57)           119.7151         estimate D2E/DX2                !
 ! A112  A(54,56,58)           120.6359         estimate D2E/DX2                !
 ! A113  A(57,56,58)           119.649          estimate D2E/DX2                !
 ! A114  A(49,58,56)           120.3626         estimate D2E/DX2                !
 ! A115  A(49,58,59)           119.7865         estimate D2E/DX2                !
 ! A116  A(56,58,59)           119.8509         estimate D2E/DX2                !
 ! D1    D(13,1,9,10)            8.0089         estimate D2E/DX2                !
 ! D2    D(13,1,9,19)          124.4989         estimate D2E/DX2                !
 ! D3    D(13,1,9,24)         -109.4544         estimate D2E/DX2                !
 ! D4    D(9,1,13,11)           -3.4262         estimate D2E/DX2                !
 ! D5    D(9,1,13,38)         -179.2979         estimate D2E/DX2                !
 ! D6    D(23,2,19,9)          131.9529         estimate D2E/DX2                !
 ! D7    D(23,2,19,20)          13.6665         estimate D2E/DX2                !
 ! D8    D(23,2,19,31)        -102.2507         estimate D2E/DX2                !
 ! D9    D(19,2,23,21)          -8.866          estimate D2E/DX2                !
 ! D10   D(19,2,23,49)         170.9552         estimate D2E/DX2                !
 ! D11   D(1,9,10,11)          -11.3319         estimate D2E/DX2                !
 ! D12   D(1,9,10,14)          164.6438         estimate D2E/DX2                !
 ! D13   D(19,9,10,11)        -131.5894         estimate D2E/DX2                !
 ! D14   D(19,9,10,14)          44.3863         estimate D2E/DX2                !
 ! D15   D(24,9,10,11)         105.6539         estimate D2E/DX2                !
 ! D16   D(24,9,10,14)         -78.3705         estimate D2E/DX2                !
 ! D17   D(1,9,19,2)            70.3331         estimate D2E/DX2                !
 ! D18   D(1,9,19,20)         -173.7642         estimate D2E/DX2                !
 ! D19   D(1,9,19,31)          -53.7012         estimate D2E/DX2                !
 ! D20   D(10,9,19,2)         -174.9528         estimate D2E/DX2                !
 ! D21   D(10,9,19,20)         -59.0501         estimate D2E/DX2                !
 ! D22   D(10,9,19,31)          61.0129         estimate D2E/DX2                !
 ! D23   D(24,9,19,2)          -53.8766         estimate D2E/DX2                !
 ! D24   D(24,9,19,20)          62.026          estimate D2E/DX2                !
 ! D25   D(24,9,19,31)        -177.911          estimate D2E/DX2                !
 ! D26   D(1,9,24,25)         -178.0296         estimate D2E/DX2                !
 ! D27   D(1,9,24,26)          -61.442          estimate D2E/DX2                !
 ! D28   D(1,9,24,27)           60.2477         estimate D2E/DX2                !
 ! D29   D(10,9,24,25)          67.9533         estimate D2E/DX2                !
 ! D30   D(10,9,24,26)        -175.4591         estimate D2E/DX2                !
 ! D31   D(10,9,24,27)         -53.7694         estimate D2E/DX2                !
 ! D32   D(19,9,24,25)         -51.7396         estimate D2E/DX2                !
 ! D33   D(19,9,24,26)          64.848          estimate D2E/DX2                !
 ! D34   D(19,9,24,27)        -173.4623         estimate D2E/DX2                !
 ! D35   D(9,10,11,12)        -170.1492         estimate D2E/DX2                !
 ! D36   D(9,10,11,13)           9.8662         estimate D2E/DX2                !
 ! D37   D(14,10,11,12)         14.5385         estimate D2E/DX2                !
 ! D38   D(14,10,11,13)       -165.446          estimate D2E/DX2                !
 ! D39   D(9,10,14,15)         169.4495         estimate D2E/DX2                !
 ! D40   D(9,10,14,18)         -10.0716         estimate D2E/DX2                !
 ! D41   D(11,10,14,15)        -15.3635         estimate D2E/DX2                !
 ! D42   D(11,10,14,18)        165.1154         estimate D2E/DX2                !
 ! D43   D(10,11,13,1)          -3.1033         estimate D2E/DX2                !
 ! D44   D(10,11,13,38)        172.4486         estimate D2E/DX2                !
 ! D45   D(12,11,13,1)         176.9121         estimate D2E/DX2                !
 ! D46   D(12,11,13,38)         -7.5359         estimate D2E/DX2                !
 ! D47   D(1,13,38,39)        -167.0635         estimate D2E/DX2                !
 ! D48   D(1,13,38,47)          15.5597         estimate D2E/DX2                !
 ! D49   D(11,13,38,39)         17.6363         estimate D2E/DX2                !
 ! D50   D(11,13,38,47)       -159.7405         estimate D2E/DX2                !
 ! D51   D(10,14,15,3)          44.3315         estimate D2E/DX2                !
 ! D52   D(10,14,15,4)         -76.0018         estimate D2E/DX2                !
 ! D53   D(10,14,15,16)        167.0888         estimate D2E/DX2                !
 ! D54   D(18,14,15,3)        -136.1018         estimate D2E/DX2                !
 ! D55   D(18,14,15,4)         103.5649         estimate D2E/DX2                !
 ! D56   D(18,14,15,16)        -13.3445         estimate D2E/DX2                !
 ! D57   D(10,14,18,17)        173.7208         estimate D2E/DX2                !
 ! D58   D(10,14,18,20)        -10.0303         estimate D2E/DX2                !
 ! D59   D(15,14,18,17)         -5.8836         estimate D2E/DX2                !
 ! D60   D(15,14,18,20)        170.3653         estimate D2E/DX2                !
 ! D61   D(3,15,16,5)           35.0049         estimate D2E/DX2                !
 ! D62   D(3,15,16,6)          -85.5597         estimate D2E/DX2                !
 ! D63   D(3,15,16,17)         151.0104         estimate D2E/DX2                !
 ! D64   D(4,15,16,5)          150.7724         estimate D2E/DX2                !
 ! D65   D(4,15,16,6)           30.2078         estimate D2E/DX2                !
 ! D66   D(4,15,16,17)         -93.2221         estimate D2E/DX2                !
 ! D67   D(14,15,16,5)         -89.5988         estimate D2E/DX2                !
 ! D68   D(14,15,16,6)         149.8366         estimate D2E/DX2                !
 ! D69   D(14,15,16,17)         26.4067         estimate D2E/DX2                !
 ! D70   D(5,16,17,7)          -37.837          estimate D2E/DX2                !
 ! D71   D(5,16,17,8)         -154.117          estimate D2E/DX2                !
 ! D72   D(5,16,17,18)          86.3978         estimate D2E/DX2                !
 ! D73   D(6,16,17,7)           82.3727         estimate D2E/DX2                !
 ! D74   D(6,16,17,8)          -33.9073         estimate D2E/DX2                !
 ! D75   D(6,16,17,18)        -153.3925         estimate D2E/DX2                !
 ! D76   D(15,16,17,7)        -154.0552         estimate D2E/DX2                !
 ! D77   D(15,16,17,8)          89.6648         estimate D2E/DX2                !
 ! D78   D(15,16,17,18)        -29.8205         estimate D2E/DX2                !
 ! D79   D(7,17,18,14)         144.0514         estimate D2E/DX2                !
 ! D80   D(7,17,18,20)         -31.8272         estimate D2E/DX2                !
 ! D81   D(8,17,18,14)         -94.4125         estimate D2E/DX2                !
 ! D82   D(8,17,18,20)          89.7089         estimate D2E/DX2                !
 ! D83   D(16,17,18,14)         22.4526         estimate D2E/DX2                !
 ! D84   D(16,17,18,20)       -153.4259         estimate D2E/DX2                !
 ! D85   D(14,18,20,19)         -8.2363         estimate D2E/DX2                !
 ! D86   D(14,18,20,21)        173.1739         estimate D2E/DX2                !
 ! D87   D(17,18,20,19)        167.1883         estimate D2E/DX2                !
 ! D88   D(17,18,20,21)        -11.4015         estimate D2E/DX2                !
 ! D89   D(2,19,20,18)         164.8183         estimate D2E/DX2                !
 ! D90   D(2,19,20,21)         -16.3362         estimate D2E/DX2                !
 ! D91   D(9,19,20,18)          43.181          estimate D2E/DX2                !
 ! D92   D(9,19,20,21)        -137.9735         estimate D2E/DX2                !
 ! D93   D(31,19,20,18)        -79.0716         estimate D2E/DX2                !
 ! D94   D(31,19,20,21)         99.7738         estimate D2E/DX2                !
 ! D95   D(2,19,31,32)         179.612          estimate D2E/DX2                !
 ! D96   D(2,19,31,33)         -63.9661         estimate D2E/DX2                !
 ! D97   D(2,19,31,34)          57.8306         estimate D2E/DX2                !
 ! D98   D(9,19,31,32)         -53.7463         estimate D2E/DX2                !
 ! D99   D(9,19,31,33)          62.6755         estimate D2E/DX2                !
 ! D100  D(9,19,31,34)        -175.5277         estimate D2E/DX2                !
 ! D101  D(20,19,31,32)         66.3352         estimate D2E/DX2                !
 ! D102  D(20,19,31,33)       -177.243          estimate D2E/DX2                !
 ! D103  D(20,19,31,34)        -55.4462         estimate D2E/DX2                !
 ! D104  D(18,20,21,22)          9.7921         estimate D2E/DX2                !
 ! D105  D(18,20,21,23)       -170.1646         estimate D2E/DX2                !
 ! D106  D(19,20,21,22)       -168.8398         estimate D2E/DX2                !
 ! D107  D(19,20,21,23)         11.2035         estimate D2E/DX2                !
 ! D108  D(20,21,23,2)           0.1911         estimate D2E/DX2                !
 ! D109  D(20,21,23,49)       -179.6146         estimate D2E/DX2                !
 ! D110  D(22,21,23,2)        -179.7656         estimate D2E/DX2                !
 ! D111  D(22,21,23,49)          0.4287         estimate D2E/DX2                !
 ! D112  D(2,23,49,50)         158.4757         estimate D2E/DX2                !
 ! D113  D(2,23,49,58)         -22.348          estimate D2E/DX2                !
 ! D114  D(21,23,49,50)        -21.7292         estimate D2E/DX2                !
 ! D115  D(21,23,49,58)        157.4471         estimate D2E/DX2                !
 ! D116  D(9,24,27,28)         -57.906          estimate D2E/DX2                !
 ! D117  D(9,24,27,29)        -177.9577         estimate D2E/DX2                !
 ! D118  D(9,24,27,30)          62.0154         estimate D2E/DX2                !
 ! D119  D(25,24,27,28)       -179.6121         estimate D2E/DX2                !
 ! D120  D(25,24,27,29)         60.3362         estimate D2E/DX2                !
 ! D121  D(25,24,27,30)        -59.6907         estimate D2E/DX2                !
 ! D122  D(26,24,27,28)         63.7499         estimate D2E/DX2                !
 ! D123  D(26,24,27,29)        -56.3018         estimate D2E/DX2                !
 ! D124  D(26,24,27,30)       -176.3287         estimate D2E/DX2                !
 ! D125  D(19,31,34,35)        -57.3179         estimate D2E/DX2                !
 ! D126  D(19,31,34,36)       -177.2973         estimate D2E/DX2                !
 ! D127  D(19,31,34,37)         62.5732         estimate D2E/DX2                !
 ! D128  D(32,31,34,35)       -179.0815         estimate D2E/DX2                !
 ! D129  D(32,31,34,36)         60.9391         estimate D2E/DX2                !
 ! D130  D(32,31,34,37)        -59.1904         estimate D2E/DX2                !
 ! D131  D(33,31,34,35)         64.4646         estimate D2E/DX2                !
 ! D132  D(33,31,34,36)        -55.5148         estimate D2E/DX2                !
 ! D133  D(33,31,34,37)       -175.6443         estimate D2E/DX2                !
 ! D134  D(13,38,39,40)          4.1921         estimate D2E/DX2                !
 ! D135  D(13,38,39,41)       -175.8117         estimate D2E/DX2                !
 ! D136  D(47,38,39,40)       -178.3725         estimate D2E/DX2                !
 ! D137  D(47,38,39,41)          1.6237         estimate D2E/DX2                !
 ! D138  D(13,38,47,45)        175.7289         estimate D2E/DX2                !
 ! D139  D(13,38,47,48)         -4.264          estimate D2E/DX2                !
 ! D140  D(39,38,47,45)         -1.7065         estimate D2E/DX2                !
 ! D141  D(39,38,47,48)        178.3006         estimate D2E/DX2                !
 ! D142  D(38,39,41,42)        179.7005         estimate D2E/DX2                !
 ! D143  D(38,39,41,43)         -0.3488         estimate D2E/DX2                !
 ! D144  D(40,39,41,42)         -0.3032         estimate D2E/DX2                !
 ! D145  D(40,39,41,43)        179.6475         estimate D2E/DX2                !
 ! D146  D(39,41,43,44)        179.0858         estimate D2E/DX2                !
 ! D147  D(39,41,43,45)         -0.8768         estimate D2E/DX2                !
 ! D148  D(42,41,43,44)         -0.9635         estimate D2E/DX2                !
 ! D149  D(42,41,43,45)        179.074          estimate D2E/DX2                !
 ! D150  D(41,43,45,46)       -179.1799         estimate D2E/DX2                !
 ! D151  D(41,43,45,47)          0.7952         estimate D2E/DX2                !
 ! D152  D(44,43,45,46)          0.8576         estimate D2E/DX2                !
 ! D153  D(44,43,45,47)       -179.1673         estimate D2E/DX2                !
 ! D154  D(43,45,47,38)          0.5123         estimate D2E/DX2                !
 ! D155  D(43,45,47,48)       -179.4948         estimate D2E/DX2                !
 ! D156  D(46,45,47,38)       -179.5126         estimate D2E/DX2                !
 ! D157  D(46,45,47,48)          0.4803         estimate D2E/DX2                !
 ! D158  D(23,49,50,51)         -0.6715         estimate D2E/DX2                !
 ! D159  D(23,49,50,52)        179.2602         estimate D2E/DX2                !
 ! D160  D(58,49,50,51)       -179.8699         estimate D2E/DX2                !
 ! D161  D(58,49,50,52)          0.0618         estimate D2E/DX2                !
 ! D162  D(23,49,58,56)       -179.2539         estimate D2E/DX2                !
 ! D163  D(23,49,58,59)          0.7752         estimate D2E/DX2                !
 ! D164  D(50,49,58,56)         -0.0679         estimate D2E/DX2                !
 ! D165  D(50,49,58,59)        179.9613         estimate D2E/DX2                !
 ! D166  D(49,50,52,53)       -179.6837         estimate D2E/DX2                !
 ! D167  D(49,50,52,54)          0.2889         estimate D2E/DX2                !
 ! D168  D(51,50,52,53)          0.248          estimate D2E/DX2                !
 ! D169  D(51,50,52,54)       -179.7794         estimate D2E/DX2                !
 ! D170  D(50,52,54,55)        179.358          estimate D2E/DX2                !
 ! D171  D(50,52,54,56)         -0.6329         estimate D2E/DX2                !
 ! D172  D(53,52,54,55)         -0.6694         estimate D2E/DX2                !
 ! D173  D(53,52,54,56)        179.3397         estimate D2E/DX2                !
 ! D174  D(52,54,56,57)       -179.3619         estimate D2E/DX2                !
 ! D175  D(52,54,56,58)          0.6287         estimate D2E/DX2                !
 ! D176  D(55,54,56,57)          0.6472         estimate D2E/DX2                !
 ! D177  D(55,54,56,58)       -179.3622         estimate D2E/DX2                !
 ! D178  D(54,56,58,49)         -0.2796         estimate D2E/DX2                !
 ! D179  D(54,56,58,59)        179.6913         estimate D2E/DX2                !
 ! D180  D(57,56,58,49)        179.7111         estimate D2E/DX2                !
 ! D181  D(57,56,58,59)         -0.318          estimate D2E/DX2                !
 --------------------------------------------------------------------------------
 Trust Radius=3.00D-01 FncErr=1.00D-07 GrdErr=1.00D-06
 Number of steps in this run=    354 maximum allowed number of steps=    354.
 GradGradGradGradGradGradGradGradGradGradGradGradGradGradGradGradGradGrad

 Leave Link  103 at Fri Dec 14 09:57:08 2018, MaxMem=   805306368 cpu:         0.2
 (Enter /pbs_home/pkowalski/g09d01/g09/l202.exe)
 Stoichiometry    C29H22F6S2
 Framework group  C1[X(C29H22F6S2)]
 Deg. of freedom   171
 Full point group                 C1      NOp   1
 Largest Abelian subgroup         C1      NOp   1
 Largest concise Abelian subgroup C1      NOp   1
                         Standard orientation:                         
 ---------------------------------------------------------------------
 Center     Atomic      Atomic             Coordinates (Angstroms)
 Number     Number       Type             X           Y           Z
 ---------------------------------------------------------------------
      1         16           0        1.755650   -2.171249    0.476041
      2         16           0       -1.799113   -2.131187    0.104224
      3          9           0        2.375206    3.145061   -0.727300
      4          9           0        1.630557    3.554406    1.266766
      5          9           0        0.119376    3.811078   -1.837124
      6          9           0        0.089640    5.119493   -0.103010
      7          9           0       -2.217101    3.269916   -0.829861
      8          9           0       -1.522580    3.539363    1.214782
      9          6           0        0.601242   -0.759569    0.726523
     10          6           0        1.436239    0.482396    0.393074
     11          6           0        2.819298    0.211414    0.264389
     12          1           0        3.471401    0.899010    0.195656
     13          6           0        3.139346   -1.105842    0.246677
     14          6           0        0.751586    1.638558    0.183390
     15          6           0        1.276178    3.024791    0.056942
     16          6           0        0.086013    3.837736   -0.494314
     17          6           0       -1.159114    3.055976   -0.010414
     18          6           0       -0.692384    1.651965    0.058039
     19          6           0       -0.600015   -0.783979   -0.242993
     20          6           0       -1.406059    0.506183   -0.056683
     21          6           0       -2.809753    0.279909   -0.061174
     22          1           0       -3.443262    0.987070   -0.111882
     23          6           0       -3.170375   -1.025926    0.013659
     24          6           0        0.164460   -0.716881    2.213802
     25          1           0       -0.479955    0.024986    2.331099
     26          1           0       -0.308645   -1.559737    2.426273
     27          6           0        1.300335   -0.534269    3.211137
     28          1           0        1.950733   -1.259945    3.102089
     29          1           0        0.940582   -0.551201    4.122905
     30          1           0        1.741628    0.325051    3.050023
     31          6           0       -0.152913   -0.879114   -1.728244
     32          1           0        0.488478   -0.146253   -1.910164
     33          1           0        0.328303   -1.733235   -1.856245
     34          6           0       -1.273695   -0.801158   -2.747140
     35          1           0       -1.924235   -1.512007   -2.570345
     36          1           0       -0.904551   -0.912529   -3.648489
     37          1           0       -1.716660    0.071161   -2.678607
     38          6           0        4.459172   -1.674904   -0.028665
     39          6           0        5.606813   -0.885774    0.051286
     40          1           0        5.539870    0.014690    0.344441
     41          6           0        6.840061   -1.405024   -0.292927
     42          1           0        7.614603   -0.857263   -0.238756
     43          6           0        6.955889   -2.714933   -0.714336
     44          1           0        7.803217   -3.064194   -0.962356
     45          6           0        5.825994   -3.515211   -0.773128
     46          1           0        5.903358   -4.419580   -1.051146
     47          6           0        4.593174   -3.006657   -0.430432
     48          1           0        3.826505   -3.565651   -0.467366
     49          6           0       -4.535362   -1.562708    0.020672
     50          6           0       -5.601975   -0.746304    0.397295
     51          1           0       -5.439672    0.152302    0.657308
     52          6           0       -6.899071   -1.239896    0.392657
     53          1           0       -7.620739   -0.676139    0.646229
     54          6           0       -7.147236   -2.550157    0.019694
     55          1           0       -8.034987   -2.888659    0.025990
     56          6           0       -6.100517   -3.358936   -0.359868
     57          1           0       -6.270064   -4.255148   -0.624678
     58          6           0       -4.800687   -2.878361   -0.359738
     59          1           0       -4.086249   -3.447543   -0.619568
 ---------------------------------------------------------------------
 Rotational constants (GHZ):      0.1284985      0.0716033      0.0514695
 Leave Link  202 at Fri Dec 14 09:57:08 2018, MaxMem=   805306368 cpu:         0.0
 (Enter /pbs_home/pkowalski/g09d01/g09/l301.exe)
 General basis read from cards:  (5D, 7F)
 Centers:      12     22     25     26     28     29     30     32     33     35
 Centers:      36     37     40     42     44     46     48     51     53     55
 Centers:      57     59
 S 3 1.00
     Exponent=  1.3010701000D+01 Coefficients=  1.9682158000D-02
     Exponent=  1.9622572000D+00 Coefficients=  1.3796524000D-01
     Exponent=  4.4453796000D-01 Coefficients=  4.7831935000D-01
 S 1 1.00
     Exponent=  1.2194962000D-01 Coefficients=  1.0000000000D+00
 P 1 1.00
     Exponent=  8.0000000000D-01 Coefficients=  1.0000000000D+00
 ****
 Centers:       9     10     11     13     14     15     16     17     18     19
 Centers:      20     21     23     24     27     31     34     38     39     41
 Centers:      43     45     47     49     50     52     54     56     58
 S 5 1.00
     Exponent=  1.2384016938D+03 Coefficients=  5.4568832082D-03
     Exponent=  1.8629004992D+02 Coefficients=  4.0638409211D-02
     Exponent=  4.2251176346D+01 Coefficients=  1.8025593888D-01
     Exponent=  1.1676557932D+01 Coefficients=  4.6315121755D-01
     Exponent=  3.5930506482D+00 Coefficients=  4.4087173314D-01
 S 1 1.00
     Exponent=  4.0245147363D-01 Coefficients=  1.0000000000D+00
 S 1 1.00
     Exponent=  1.3090182668D-01 Coefficients=  1.0000000000D+00
 P 3 1.00
     Exponent=  9.4680970621D+00 Coefficients=  3.8387871728D-02
     Exponent=  2.0103545142D+00 Coefficients=  2.1117025112D-01
     Exponent=  5.4771004707D-01 Coefficients=  5.1328172114D-01
 P 1 1.00
     Exponent=  1.5268613795D-01 Coefficients=  1.0000000000D+00
 D 1 1.00
     Exponent=  8.0000000000D-01 Coefficients=  1.0000000000D+00
 ****
 Centers:       3      4      5      6      7      8
 S 5 1.00
     Exponent=  2.8948325990D+03 Coefficients= -5.3408255515D-03
     Exponent=  4.3541939120D+02 Coefficients= -3.9904258866D-02
     Exponent=  9.8843328866D+01 Coefficients= -1.7912768038D-01
     Exponent=  2.7485198001D+01 Coefficients= -4.6758090825D-01
     Exponent=  8.5405498171D+00 Coefficients= -4.4653131020D-01
 S 1 1.00
     Exponent=  1.0654578038D+00 Coefficients=  1.0000000000D+00
 S 1 1.00
     Exponent=  3.3247346748D-01 Coefficients=  1.0000000000D+00
 P 3 1.00
     Exponent=  2.2696633924D+01 Coefficients= -4.5212874436D-02
     Exponent=  4.9872339257D+00 Coefficients= -2.3754317067D-01
     Exponent=  1.3491613954D+00 Coefficients= -5.1287353587D-01
 P 1 1.00
     Exponent=  3.4829881977D-01 Coefficients=  1.0000000000D+00
 D 1 1.00
     Exponent=  1.4000000000D+00 Coefficients=  1.0000000000D+00
 ****
 Centers:       1      2
 S 5 1.00
     Exponent=  9.1849303010D+03 Coefficients= -2.2294387756D-03
     Exponent=  1.3815105503D+03 Coefficients= -1.6683029937D-02
     Exponent=  3.1387147580D+02 Coefficients= -7.5262436116D-02
     Exponent=  8.8053870623D+01 Coefficients= -1.9376827038D-01
     Exponent=  2.7039914905D+01 Coefficients= -1.7718020803D-01
 S 3 1.00
     Exponent=  4.5648731303D+01 Coefficients= -1.0736062573D-01
     Exponent=  4.9664522326D+00 Coefficients=  6.5066293018D-01
     Exponent=  2.0116242047D+00 Coefficients=  5.9712155354D-01
 S 1 1.00
     Exponent=  3.5661077013D-01 Coefficients=  1.0000000000D+00
 S 1 1.00
     Exponent=  1.3507221477D-01 Coefficients=  1.0000000000D+00
 P 5 1.00
     Exponent=  2.6198233439D+02 Coefficients= -9.2729929822D-03
     Exponent=  6.1306894736D+01 Coefficients= -6.6547669241D-02
     Exponent=  1.9103729887D+01 Coefficients= -2.4828595903D-01
     Exponent=  6.6567720378D+00 Coefficients= -4.8703847402D-01
     Exponent=  2.3959635161D+00 Coefficients= -3.9337850312D-01
 P 1 1.00
     Exponent=  6.1776161679D-01 Coefficients=  1.0000000000D+00
 P 1 1.00
     Exponent=  1.6993376871D-01 Coefficients=  1.0000000000D+00
 D 1 1.00
     Exponent=  5.5000000000D-01 Coefficients=  1.0000000000D+00
 ****
 Ernie: Thresh=  0.10000D-02 Tol=  0.10000D-05 Strict=F.
 There are   673 symmetry adapted cartesian basis functions of A   symmetry.
 There are   636 symmetry adapted basis functions of A   symmetry.
   636 basis functions,  1103 primitive gaussians,   673 cartesian basis functions
   141 alpha electrons      141 beta electrons
       nuclear repulsion energy      4731.4254479197 Hartrees.
 IExCor=32609 DFT=T Ex+Corr=LC-wPBE ExCW=0 ScaHFX=  1.000000
 ScaDFX=  1.000000  0.000000  1.000000  1.000000 ScalE2=  1.000000  1.000000
 IRadAn=      0 IRanWt=     -1 IRanGd=            0 ICorTp=0 IEmpDi=  4
  HFx wShort=  0.000000 wLong=  0.400000 cFull=  0.000000 cShort=  0.000000 cLong=  1.000000
  DFx wShort=  0.000000 wLong=  0.400000 cFull=  0.000000 cShort=  0.000000 cLong=  1.000000
 NAtoms=   59 NActive=   59 NUniq=   59 SFac= 1.00D+00 NAtFMM=   60 NAOKFM=F Big=F
 Integral buffers will be    131072 words long.
 Raffenetti 2 integral format.
 Two-electron integral symmetry is turned on.
 Leave Link  301 at Fri Dec 14 09:57:08 2018, MaxMem=   805306368 cpu:         1.1
 (Enter /pbs_home/pkowalski/g09d01/g09/l302.exe)
 NPDir=0 NMtPBC=     1 NCelOv=     1 NCel=       1 NClECP=     1 NCelD=      1
         NCelK=      1 NCelE2=     1 NClLst=     1 CellRange=     0.0.
 One-electron integrals computed using PRISM.
 NBasis=   636 RedAO= T EigKep=  2.84D-04  NBF=   636
 NBsUse=   636 1.00D-06 EigRej= -1.00D+00 NBFU=   636
 Precomputing XC quadrature grid using
 IXCGrd= 4 IRadAn=           0 IRanWt=          -1 IRanGd=           0 AccXCQ= 0.00D+00.
 Generated NRdTot=       0 NPtTot=           0 NUsed=           0 NTot=          32
 NSgBfM=   614   614   618   618   618 MxSgAt=    59 MxSgA2=    59.
 Leave Link  302 at Fri Dec 14 09:57:10 2018, MaxMem=   805306368 cpu:        14.8
 (Enter /pbs_home/pkowalski/g09d01/g09/l303.exe)
 DipDrv:  MaxL=1.
 Leave Link  303 at Fri Dec 14 09:57:10 2018, MaxMem=   805306368 cpu:         1.6
 (Enter /pbs_home/pkowalski/g09d01/g09/l401.exe)
 ExpMin= 1.22D-01 ExpMax= 9.18D+03 ExpMxC= 1.38D+03 IAcc=1 IRadAn=         1 AccDes= 0.00D+00
 Harris functional with IExCor=32609 and IRadAn=       1 diagonalized for initial guess.
 HarFok:  IExCor=32609 AccDes= 0.00D+00 IRadAn=         1 IDoV= 1 UseB2=F ITyADJ=14
 ICtDFT=  3500011 ScaDFX=  1.000000  1.000000  1.000000  1.000000
 FoFCou: FMM=F IPFlag=           0 FMFlag=      100000 FMFlg1=           0
         NFxFlg=           0 DoJE=T BraDBF=F KetDBF=T FulRan=T
         wScrn=  0.000000 ICntrl=     500 IOpCl=  0 I1Cent=   200000004 NGrid=           0
         NMat0=    1 NMatS0=      1 NMatT0=    0 NMatD0=    1 NMtDS0=    0 NMtDT0=    0
 Petite list used in FoFCou.
 Harris En= -2510.41541436902    
 JPrj=0 DoOrth=F DoCkMO=F.
 Leave Link  401 at Fri Dec 14 09:57:14 2018, MaxMem=   805306368 cpu:        30.1
 (Enter /pbs_home/pkowalski/g09d01/g09/l502.exe)
 Closed shell SCF:
 Using DIIS extrapolation, IDIIS=  1040.
 Integral symmetry usage will be decided dynamically.
 IVT=     1387805 IEndB=     1387805 NGot=   805306368 MDV=   804388806
 LenX=   804388806 LenY=   803935204
 Requested convergence on RMS density matrix=1.00D-08 within 128 cycles.
 Requested convergence on MAX density matrix=1.00D-06.
 Requested convergence on             energy=1.00D-06.
 No special actions if energy rises.
 Fock matrices will be formed incrementally for  20 cycles.
 Integral accuracy reduced to 1.0D-05 until final iterations.

 Cycle   1  Pass 0  IDiag  1:
 FoFJK:  IHMeth= 1 ICntrl=       0 DoSepK=T KAlg= 0 I1Cent=   0 FoldK=F
 IRaf=         1 NMat=   1 IRICut=       1 DoRegI=T DoRafI=F ISym2E= 0.
 FoFCou: FMM=F IPFlag=           0 FMFlag=      100000 FMFlg1=           0
         NFxFlg=           0 DoJE=T BraDBF=F KetDBF=F FulRan=T
         wScrn=  0.000000 ICntrl=     500 IOpCl=  0 I1Cent=           0 NGrid=           0
         NMat0=    1 NMatS0=      1 NMatT0=    0 NMatD0=    1 NMtDS0=    0 NMtDT0=    0
 Symmetry not used in FoFCou.
 E= -2509.72999597648    
 DIIS: error= 3.69D-02 at cycle   1 NSaved=   1.
 NSaved= 1 IEnMin= 1 EnMin= -2509.72999597648     IErMin= 1 ErrMin= 3.69D-02
 ErrMax= 3.69D-02  0.00D+00 EMaxC= 1.00D-01 BMatC= 7.81D-01 BMatP= 7.81D-01
 IDIUse=3 WtCom= 6.31D-01 WtEn= 3.69D-01
 Coeff-Com:  0.100D+01
 Coeff-En:   0.100D+01
 Coeff:      0.100D+01
 Gap=     0.296 Goal=   None    Shift=    0.000
 GapD=    0.296 DampG=1.000 DampE=0.500 DampFc=0.5000 IDamp=-1.
 Damping current iteration by 5.00D-01
 RMSDP=3.87D-03 MaxDP=1.48D-01              OVMax= 2.19D-01

 Cycle   2  Pass 0  IDiag  1:
 RMSU=  1.87D-03    CP:  9.68D-01
 E= -2510.17680840493     Delta-E=       -0.446812428450 Rises=F Damp=T
 DIIS: error= 1.18D-02 at cycle   2 NSaved=   2.
 NSaved= 2 IEnMin= 2 EnMin= -2510.17680840493     IErMin= 2 ErrMin= 1.18D-02
 ErrMax= 1.18D-02  0.00D+00 EMaxC= 1.00D-01 BMatC= 5.26D-02 BMatP= 7.81D-01
 IDIUse=3 WtCom= 8.82D-01 WtEn= 1.18D-01
 Coeff-Com: -0.134D+00 0.113D+01
 Coeff-En:   0.000D+00 0.100D+01
 Coeff:     -0.118D+00 0.112D+01
 Gap=     0.239 Goal=   None    Shift=    0.000
 RMSDP=1.53D-03 MaxDP=6.49D-02 DE=-4.47D-01 OVMax= 1.41D-01

 Cycle   3  Pass 0  IDiag  1:
 RMSU=  1.35D-03    CP:  9.41D-01  1.29D+00
 E= -2510.58239641357     Delta-E=       -0.405588008636 Rises=F Damp=F
 DIIS: error= 2.48D-03 at cycle   3 NSaved=   3.
 NSaved= 3 IEnMin= 3 EnMin= -2510.58239641357     IErMin= 3 ErrMin= 2.48D-03
 ErrMax= 2.48D-03  0.00D+00 EMaxC= 1.00D-01 BMatC= 1.32D-02 BMatP= 5.26D-02
 IDIUse=3 WtCom= 9.75D-01 WtEn= 2.48D-02
 Coeff-Com: -0.742D-01 0.378D+00 0.696D+00
 Coeff-En:   0.000D+00 0.000D+00 0.100D+01
 Coeff:     -0.724D-01 0.369D+00 0.704D+00
 Gap=     0.227 Goal=   None    Shift=    0.000
 RMSDP=3.80D-04 MaxDP=2.81D-02 DE=-4.06D-01 OVMax= 6.03D-02

 Cycle   4  Pass 0  IDiag  1:
 RMSU=  3.08D-04    CP:  9.41D-01  1.37D+00  8.72D-01
 E= -2510.59578900908     Delta-E=       -0.013392595518 Rises=F Damp=F
 DIIS: error= 1.48D-03 at cycle   4 NSaved=   4.
 NSaved= 4 IEnMin= 4 EnMin= -2510.59578900908     IErMin= 4 ErrMin= 1.48D-03
 ErrMax= 1.48D-03  0.00D+00 EMaxC= 1.00D-01 BMatC= 2.10D-03 BMatP= 1.32D-02
 IDIUse=3 WtCom= 9.85D-01 WtEn= 1.48D-02
 Coeff-Com: -0.720D-02 0.188D-01 0.272D+00 0.717D+00
 Coeff-En:   0.000D+00 0.000D+00 0.000D+00 0.100D+01
 Coeff:     -0.709D-02 0.185D-01 0.268D+00 0.721D+00
 Gap=     0.232 Goal=   None    Shift=    0.000
 RMSDP=1.59D-04 MaxDP=1.14D-02 DE=-1.34D-02 OVMax= 1.41D-02

 Cycle   5  Pass 0  IDiag  1:
 RMSU=  1.18D-04    CP:  9.41D-01  1.36D+00  9.43D-01  8.58D-01
 E= -2510.59864528390     Delta-E=       -0.002856274816 Rises=F Damp=F
 DIIS: error= 5.33D-04 at cycle   5 NSaved=   5.
 NSaved= 5 IEnMin= 5 EnMin= -2510.59864528390     IErMin= 5 ErrMin= 5.33D-04
 ErrMax= 5.33D-04  0.00D+00 EMaxC= 1.00D-01 BMatC= 2.23D-04 BMatP= 2.10D-03
 IDIUse=3 WtCom= 9.95D-01 WtEn= 5.33D-03
 Coeff-Com:  0.668D-02-0.333D-01 0.238D-01 0.215D+00 0.788D+00
 Coeff-En:   0.000D+00 0.000D+00 0.000D+00 0.000D+00 0.100D+01
 Coeff:      0.665D-02-0.331D-01 0.237D-01 0.214D+00 0.789D+00
 Gap=     0.235 Goal=   None    Shift=    0.000
 RMSDP=7.19D-05 MaxDP=3.19D-03 DE=-2.86D-03 OVMax= 1.62D-02

 Cycle   6  Pass 0  IDiag  1:
 RMSU=  5.54D-05    CP:  9.40D-01  1.36D+00  9.61D-01  9.81D-01  1.06D+00
 E= -2510.59924612255     Delta-E=       -0.000600838651 Rises=F Damp=F
 DIIS: error= 3.16D-04 at cycle   6 NSaved=   6.
 NSaved= 6 IEnMin= 6 EnMin= -2510.59924612255     IErMin= 6 ErrMin= 3.16D-04
 ErrMax= 3.16D-04  0.00D+00 EMaxC= 1.00D-01 BMatC= 6.82D-05 BMatP= 2.23D-04
 IDIUse=3 WtCom= 9.97D-01 WtEn= 3.16D-03
 Coeff-Com:  0.460D-02-0.177D-01-0.480D-01-0.103D+00 0.294D+00 0.870D+00
 Coeff-En:   0.000D+00 0.000D+00 0.000D+00 0.000D+00 0.000D+00 0.100D+01
 Coeff:      0.458D-02-0.176D-01-0.478D-01-0.103D+00 0.293D+00 0.870D+00
 Gap=     0.237 Goal=   None    Shift=    0.000
 RMSDP=4.92D-05 MaxDP=2.68D-03 DE=-6.01D-04 OVMax= 1.15D-02

 Cycle   7  Pass 0  IDiag  1:
 RMSU=  2.27D-05    CP:  9.40D-01  1.36D+00  9.76D-01  1.00D+00  1.36D+00
                    CP:  1.23D+00
 E= -2510.59949072958     Delta-E=       -0.000244607034 Rises=F Damp=F
 DIIS: error= 1.33D-04 at cycle   7 NSaved=   7.
 NSaved= 7 IEnMin= 7 EnMin= -2510.59949072958     IErMin= 7 ErrMin= 1.33D-04
 ErrMax= 1.33D-04  0.00D+00 EMaxC= 1.00D-01 BMatC= 9.53D-06 BMatP= 6.82D-05
 IDIUse=3 WtCom= 9.99D-01 WtEn= 1.33D-03
 Coeff-Com: -0.572D-03 0.431D-02-0.728D-02-0.702D-01-0.123D+00 0.150D+00
 Coeff-Com:  0.105D+01
 Coeff-En:   0.000D+00 0.000D+00 0.000D+00 0.000D+00 0.000D+00 0.000D+00
 Coeff-En:   0.100D+01
 Coeff:     -0.571D-03 0.430D-02-0.727D-02-0.701D-01-0.123D+00 0.150D+00
 Coeff:      0.105D+01
 Gap=     0.238 Goal=   None    Shift=    0.000
 RMSDP=2.68D-05 MaxDP=1.28D-03 DE=-2.45D-04 OVMax= 7.78D-03

 Cycle   8  Pass 0  IDiag  1:
 RMSU=  1.10D-05    CP:  9.40D-01  1.36D+00  9.81D-01  1.02D+00  1.49D+00
                    CP:  1.52D+00  1.29D+00
 E= -2510.59953883527     Delta-E=       -0.000048105681 Rises=F Damp=F
 DIIS: error= 4.29D-05 at cycle   8 NSaved=   8.
 NSaved= 8 IEnMin= 8 EnMin= -2510.59953883527     IErMin= 8 ErrMin= 4.29D-05
 ErrMax= 4.29D-05  0.00D+00 EMaxC= 1.00D-01 BMatC= 2.47D-06 BMatP= 9.53D-06
 IDIUse=1 WtCom= 1.00D+00 WtEn= 0.00D+00
 Coeff-Com: -0.744D-03 0.372D-02 0.293D-02-0.191D-01-0.918D-01-0.601D-01
 Coeff-Com:  0.448D+00 0.717D+00
 Coeff:     -0.744D-03 0.372D-02 0.293D-02-0.191D-01-0.918D-01-0.601D-01
 Coeff:      0.448D+00 0.717D+00
 Gap=     0.239 Goal=   None    Shift=    0.000
 RMSDP=9.29D-06 MaxDP=4.74D-04 DE=-4.81D-05 OVMax= 1.93D-03

 Initial convergence to 1.0D-05 achieved.  Increase integral accuracy.
 Cycle   9  Pass 1  IDiag  1:
 E= -2510.59945059466     Delta-E=        0.000088240608 Rises=F Damp=F
 DIIS: error= 2.02D-04 at cycle   1 NSaved=   1.
 NSaved= 1 IEnMin= 1 EnMin= -2510.59945059466     IErMin= 1 ErrMin= 2.02D-04
 ErrMax= 2.02D-04  0.00D+00 EMaxC= 1.00D-01 BMatC= 1.91D-05 BMatP= 1.91D-05
 IDIUse=3 WtCom= 9.98D-01 WtEn= 2.02D-03
 Coeff-Com:  0.100D+01
 Coeff-En:   0.100D+01
 Coeff:      0.100D+01
 Gap=     0.239 Goal=   None    Shift=    0.000
 RMSDP=9.29D-06 MaxDP=4.74D-04 DE= 8.82D-05 OVMax= 6.12D-04

 Cycle  10  Pass 1  IDiag  1:
 RMSU=  1.80D-04    CP:  1.00D+00
 E= -2510.59946967986     Delta-E=       -0.000019085206 Rises=F Damp=F
 DIIS: error= 1.25D-05 at cycle   2 NSaved=   2.
 NSaved= 2 IEnMin= 2 EnMin= -2510.59946967986     IErMin= 2 ErrMin= 1.25D-05
 ErrMax= 1.25D-05  0.00D+00 EMaxC= 1.00D-01 BMatC= 3.11D-07 BMatP= 1.91D-05
 IDIUse=1 WtCom= 1.00D+00 WtEn= 0.00D+00
 Coeff-Com: -0.164D-01 0.102D+01
 Coeff:     -0.164D-01 0.102D+01
 Gap=     0.239 Goal=   None    Shift=    0.000
 RMSDP=9.60D-06 MaxDP=2.90D-04 DE=-1.91D-05 OVMax= 2.93D-04

 Cycle  11  Pass 1  IDiag  1:
 RMSU=  3.78D-06    CP:  1.00D+00  1.05D+00
 E= -2510.59946978657     Delta-E=       -0.000000106706 Rises=F Damp=F
 DIIS: error= 1.31D-05 at cycle   3 NSaved=   3.
 NSaved= 3 IEnMin= 3 EnMin= -2510.59946978657     IErMin= 2 ErrMin= 1.25D-05
 ErrMax= 1.31D-05  0.00D+00 EMaxC= 1.00D-01 BMatC= 3.46D-07 BMatP= 3.11D-07
 IDIUse=1 WtCom= 1.00D+00 WtEn= 0.00D+00
 Coeff-Com: -0.234D-01 0.533D+00 0.490D+00
 Coeff:     -0.234D-01 0.533D+00 0.490D+00
 Gap=     0.239 Goal=   None    Shift=    0.000
 RMSDP=1.69D-06 MaxDP=1.05D-04 DE=-1.07D-07 OVMax= 1.52D-04

 Cycle  12  Pass 1  IDiag  1:
 RMSU=  1.39D-06    CP:  1.00D+00  1.05D+00  7.65D-01
 E= -2510.59947011937     Delta-E=       -0.000000332804 Rises=F Damp=F
 DIIS: error= 2.43D-06 at cycle   4 NSaved=   4.
 NSaved= 4 IEnMin= 4 EnMin= -2510.59947011937     IErMin= 4 ErrMin= 2.43D-06
 ErrMax= 2.43D-06  0.00D+00 EMaxC= 1.00D-01 BMatC= 6.58D-09 BMatP= 3.11D-07
 IDIUse=1 WtCom= 1.00D+00 WtEn= 0.00D+00
 Coeff-Com: -0.340D-03-0.281D-01 0.483D-01 0.980D+00
 Coeff:     -0.340D-03-0.281D-01 0.483D-01 0.980D+00
 Gap=     0.239 Goal=   None    Shift=    0.000
 RMSDP=5.21D-07 MaxDP=2.33D-05 DE=-3.33D-07 OVMax= 1.18D-04

 Cycle  13  Pass 1  IDiag  1:
 RMSU=  3.79D-07    CP:  1.00D+00  1.05D+00  8.27D-01  1.18D+00
 E= -2510.59947014436     Delta-E=       -0.000000024984 Rises=F Damp=F
 DIIS: error= 1.68D-06 at cycle   5 NSaved=   5.
 NSaved= 5 IEnMin= 5 EnMin= -2510.59947014436     IErMin= 5 ErrMin= 1.68D-06
 ErrMax= 1.68D-06  0.00D+00 EMaxC= 1.00D-01 BMatC= 2.35D-09 BMatP= 6.58D-09
 IDIUse=1 WtCom= 1.00D+00 WtEn= 0.00D+00
 Coeff-Com:  0.585D-02-0.147D+00-0.948D-01 0.352D+00 0.883D+00
 Coeff:      0.585D-02-0.147D+00-0.948D-01 0.352D+00 0.883D+00
 Gap=     0.239 Goal=   None    Shift=    0.000
 RMSDP=3.55D-07 MaxDP=1.95D-05 DE=-2.50D-08 OVMax= 8.49D-05

 Cycle  14  Pass 1  IDiag  1:
 RMSU=  2.04D-07    CP:  1.00D+00  1.05D+00  8.63D-01  1.29D+00  1.51D+00
 E= -2510.59947015425     Delta-E=       -0.000000009891 Rises=F Damp=F
 DIIS: error= 5.79D-07 at cycle   6 NSaved=   6.
 NSaved= 6 IEnMin= 6 EnMin= -2510.59947015425     IErMin= 6 ErrMin= 5.79D-07
 ErrMax= 5.79D-07  0.00D+00 EMaxC= 1.00D-01 BMatC= 3.62D-10 BMatP= 2.35D-09
 IDIUse=1 WtCom= 1.00D+00 WtEn= 0.00D+00
 Coeff-Com:  0.173D-02-0.356D-01-0.341D-01-0.117D+00 0.221D+00 0.964D+00
 Coeff:      0.173D-02-0.356D-01-0.341D-01-0.117D+00 0.221D+00 0.964D+00
 Gap=     0.239 Goal=   None    Shift=    0.000
 RMSDP=1.79D-07 MaxDP=9.73D-06 DE=-9.89D-09 OVMax= 4.25D-05

 Cycle  15  Pass 1  IDiag  1:
 RMSU=  6.54D-08    CP:  1.00D+00  1.05D+00  8.71D-01  1.33D+00  1.90D+00
                    CP:  1.24D+00
 E= -2510.59947015622     Delta-E=       -0.000000001971 Rises=F Damp=F
 DIIS: error= 2.43D-07 at cycle   7 NSaved=   7.
 NSaved= 7 IEnMin= 7 EnMin= -2510.59947015622     IErMin= 7 ErrMin= 2.43D-07
 ErrMax= 2.43D-07  0.00D+00 EMaxC= 1.00D-01 BMatC= 6.54D-11 BMatP= 3.62D-10
 IDIUse=1 WtCom= 1.00D+00 WtEn= 0.00D+00
 Coeff-Com: -0.393D-03 0.124D-01 0.543D-02-0.901D-01-0.781D-01 0.332D+00
 Coeff-Com:  0.819D+00
 Coeff:     -0.393D-03 0.124D-01 0.543D-02-0.901D-01-0.781D-01 0.332D+00
 Coeff:      0.819D+00
 Gap=     0.239 Goal=   None    Shift=    0.000
 RMSDP=5.54D-08 MaxDP=2.71D-06 DE=-1.97D-09 OVMax= 1.34D-05

 Cycle  16  Pass 1  IDiag  1:
 RMSU=  3.27D-08    CP:  1.00D+00  1.05D+00  8.71D-01  1.33D+00  1.99D+00
                    CP:  1.36D+00  1.04D+00
 E= -2510.59947015616     Delta-E=        0.000000000058 Rises=F Damp=F
 DIIS: error= 9.09D-08 at cycle   8 NSaved=   8.
 NSaved= 8 IEnMin= 7 EnMin= -2510.59947015622     IErMin= 8 ErrMin= 9.09D-08
 ErrMax= 9.09D-08  0.00D+00 EMaxC= 1.00D-01 BMatC= 1.33D-11 BMatP= 6.54D-11
 IDIUse=1 WtCom= 1.00D+00 WtEn= 0.00D+00
 Coeff-Com: -0.367D-03 0.925D-02 0.617D-02-0.225D-01-0.646D-01 0.176D-02
 Coeff-Com:  0.323D+00 0.748D+00
 Coeff:     -0.367D-03 0.925D-02 0.617D-02-0.225D-01-0.646D-01 0.176D-02
 Coeff:      0.323D+00 0.748D+00
 Gap=     0.239 Goal=   None    Shift=    0.000
 RMSDP=2.43D-08 MaxDP=1.47D-06 DE= 5.82D-11 OVMax= 4.91D-06

 Cycle  17  Pass 1  IDiag  1:
 RMSU=  1.32D-08    CP:  1.00D+00  1.05D+00  8.71D-01  1.33D+00  2.02D+00
                    CP:  1.40D+00  1.22D+00  1.09D+00
 E= -2510.59947015549     Delta-E=        0.000000000675 Rises=F Damp=F
 DIIS: error= 4.96D-08 at cycle   9 NSaved=   9.
 NSaved= 9 IEnMin= 7 EnMin= -2510.59947015622     IErMin= 9 ErrMin= 4.96D-08
 ErrMax= 4.96D-08  0.00D+00 EMaxC= 1.00D-01 BMatC= 2.32D-12 BMatP= 1.33D-11
 IDIUse=1 WtCom= 1.00D+00 WtEn= 0.00D+00
 Coeff-Com:  0.233D-04-0.120D-02-0.146D-03 0.199D-01 0.671D-02-0.782D-01
 Coeff-Com: -0.133D+00 0.148D+00 0.104D+01
 Coeff:      0.233D-04-0.120D-02-0.146D-03 0.199D-01 0.671D-02-0.782D-01
 Coeff:     -0.133D+00 0.148D+00 0.104D+01
 Gap=     0.239 Goal=   None    Shift=    0.000
 RMSDP=1.34D-08 MaxDP=6.72D-07 DE= 6.75D-10 OVMax= 3.67D-06

 Cycle  18  Pass 1  IDiag  1:
 RMSU=  6.37D-09    CP:  1.00D+00  1.05D+00  8.71D-01  1.33D+00  2.03D+00
                    CP:  1.41D+00  1.29D+00  1.37D+00  1.42D+00
 E= -2510.59947015600     Delta-E=       -0.000000000517 Rises=F Damp=F
 DIIS: error= 2.69D-08 at cycle  10 NSaved=  10.
 NSaved=10 IEnMin= 7 EnMin= -2510.59947015622     IErMin=10 ErrMin= 2.69D-08
 ErrMax= 2.69D-08  0.00D+00 EMaxC= 1.00D-01 BMatC= 5.39D-13 BMatP= 2.32D-12
 IDIUse=1 WtCom= 1.00D+00 WtEn= 0.00D+00
 Coeff-Com:  0.856D-04-0.228D-02-0.149D-02 0.869D-02 0.154D-01-0.176D-01
 Coeff-Com: -0.101D+00-0.124D+00 0.213D+00 0.101D+01
 Coeff:      0.856D-04-0.228D-02-0.149D-02 0.869D-02 0.154D-01-0.176D-01
 Coeff:     -0.101D+00-0.124D+00 0.213D+00 0.101D+01
 Gap=     0.239 Goal=   None    Shift=    0.000
 RMSDP=7.95D-09 MaxDP=3.48D-07 DE=-5.17D-10 OVMax= 2.29D-06

 SCF Done:  E(RLC-wPBE) =  -2510.59947016     A.U. after   18 cycles
            NFock= 18  Conv=0.79D-08     -V/T= 2.0055
 KE= 2.496850160585D+03 PE=-1.536541662895D+04 EE= 5.626541550289D+03
 Leave Link  502 at Fri Dec 14 10:08:17 2018, MaxMem=   805306368 cpu:      5282.6
 (Enter /pbs_home/pkowalski/g09d01/g09/l601.exe)
 Copying SCF densities to generalized density rwf, IOpCl= 0 IROHF=0.

 **********************************************************************

            Population analysis using the SCF density.

 **********************************************************************

 Orbital symmetries:
       Occupied  (A) (A) (A) (A) (A) (A) (A) (A) (A) (A) (A) (A)
                 (A) (A) (A) (A) (A) (A) (A) (A) (A) (A) (A) (A)
                 (A) (A) (A) (A) (A) (A) (A) (A) (A) (A) (A) (A)
                 (A) (A) (A) (A) (A) (A) (A) (A) (A) (A) (A) (A)
                 (A) (A) (A) (A) (A) (A) (A) (A) (A) (A) (A) (A)
                 (A) (A) (A) (A) (A) (A) (A) (A) (A) (A) (A) (A)
                 (A) (A) (A) (A) (A) (A) (A) (A) (A) (A) (A) (A)
                 (A) (A) (A) (A) (A) (A) (A) (A) (A) (A) (A) (A)
                 (A) (A) (A) (A) (A) (A) (A) (A) (A) (A) (A) (A)
                 (A) (A) (A) (A) (A) (A) (A) (A) (A) (A) (A) (A)
                 (A) (A) (A) (A) (A) (A) (A) (A) (A) (A) (A) (A)
                 (A) (A) (A) (A) (A) (A) (A) (A) (A)
       Virtual   (A) (A) (A) (A) (A) (A) (A) (A) (A) (A) (A) (A)
                 (A) (A) (A) (A) (A) (A) (A) (A) (A) (A) (A) (A)
                 (A) (A) (A) (A) (A) (A) (A) (A) (A) (A) (A) (A)
                 (A) (A) (A) (A) (A) (A) (A) (A) (A) (A) (A) (A)
                 (A) (A) (A) (A) (A) (A) (A) (A) (A) (A) (A) (A)
                 (A) (A) (A) (A) (A) (A) (A) (A) (A) (A) (A) (A)
                 (A) (A) (A) (A) (A) (A) (A) (A) (A) (A) (A) (A)
                 (A) (A) (A) (A) (A) (A) (A) (A) (A) (A) (A) (A)
                 (A) (A) (A) (A) (A) (A) (A) (A) (A) (A) (A) (A)
                 (A) (A) (A) (A) (A) (A) (A) (A) (A) (A) (A) (A)
                 (A) (A) (A) (A) (A) (A) (A) (A) (A) (A) (A) (A)
                 (A) (A) (A) (A) (A) (A) (A) (A) (A) (A) (A) (A)
                 (A) (A) (A) (A) (A) (A) (A) (A) (A) (A) (A) (A)
                 (A) (A) (A) (A) (A) (A) (A) (A) (A) (A) (A) (A)
                 (A) (A) (A) (A) (A) (A) (A) (A) (A) (A) (A) (A)
                 (A) (A) (A) (A) (A) (A) (A) (A) (A) (A) (A) (A)
                 (A) (A) (A) (A) (A) (A) (A) (A) (A) (A) (A) (A)
                 (A) (A) (A) (A) (A) (A) (A) (A) (A) (A) (A) (A)
                 (A) (A) (A) (A) (A) (A) (A) (A) (A) (A) (A) (A)
                 (A) (A) (A) (A) (A) (A) (A) (A) (A) (A) (A) (A)
                 (A) (A) (A) (A) (A) (A) (A) (A) (A) (A) (A) (A)
                 (A) (A) (A) (A) (A) (A) (A) (A) (A) (A) (A) (A)
                 (A) (A) (A) (A) (A) (A) (A) (A) (A) (A) (A) (A)
                 (A) (A) (A) (A) (A) (A) (A) (A) (A) (A) (A) (A)
                 (A) (A) (A) (A) (A) (A) (A) (A) (A) (A) (A) (A)
                 (A) (A) (A) (A) (A) (A) (A) (A) (A) (A) (A) (A)
                 (A) (A) (A) (A) (A) (A) (A) (A) (A) (A) (A) (A)
                 (A) (A) (A) (A) (A) (A) (A) (A) (A) (A) (A) (A)
                 (A) (A) (A) (A) (A) (A) (A) (A) (A) (A) (A) (A)
                 (A) (A) (A) (A) (A) (A) (A) (A) (A) (A) (A) (A)
                 (A) (A) (A) (A) (A) (A) (A) (A) (A) (A) (A) (A)
                 (A) (A) (A) (A) (A) (A) (A) (A) (A) (A) (A) (A)
                 (A) (A) (A) (A) (A) (A) (A) (A) (A) (A) (A) (A)
                 (A) (A) (A) (A) (A) (A) (A) (A) (A) (A) (A) (A)
                 (A) (A) (A) (A) (A) (A) (A) (A) (A) (A) (A) (A)
                 (A) (A) (A) (A) (A) (A) (A) (A) (A) (A) (A) (A)
                 (A) (A) (A) (A) (A) (A) (A) (A) (A) (A) (A) (A)
                 (A) (A) (A) (A) (A) (A) (A) (A) (A) (A) (A) (A)
                 (A) (A) (A) (A) (A) (A) (A) (A) (A) (A) (A) (A)
                 (A) (A) (A) (A) (A) (A) (A) (A) (A) (A) (A) (A)
                 (A) (A) (A) (A) (A) (A) (A) (A) (A) (A) (A) (A)
                 (A) (A) (A)
 The electronic state is 1-A.
 Alpha  occ. eigenvalues --  -88.28335 -88.28275 -24.51126 -24.50866 -24.50521
 Alpha  occ. eigenvalues --  -24.50393 -24.49651 -24.49625 -10.30170 -10.30123
 Alpha  occ. eigenvalues --  -10.30105 -10.19369 -10.19288 -10.18655 -10.18616
 Alpha  occ. eigenvalues --  -10.16961 -10.16843 -10.15265 -10.15228 -10.14943
 Alpha  occ. eigenvalues --  -10.14917 -10.12930 -10.12907 -10.12729 -10.12703
 Alpha  occ. eigenvalues --  -10.12665 -10.12647 -10.12319 -10.12302 -10.12250
 Alpha  occ. eigenvalues --  -10.12223 -10.12202 -10.12160 -10.10852 -10.10787
 Alpha  occ. eigenvalues --  -10.07526 -10.07497  -7.92085  -7.92033  -5.94198
 Alpha  occ. eigenvalues --   -5.94144  -5.93686  -5.93639  -5.92936  -5.92882
 Alpha  occ. eigenvalues --   -1.40134  -1.37356  -1.36424  -1.32367  -1.30307
 Alpha  occ. eigenvalues --   -1.30045  -1.08227  -1.04776  -1.03550  -1.02129
 Alpha  occ. eigenvalues --   -1.01898  -0.97266  -0.95028  -0.93718  -0.93408
 Alpha  occ. eigenvalues --   -0.91928  -0.91718  -0.91105  -0.90527  -0.89649
 Alpha  occ. eigenvalues --   -0.86788  -0.85080  -0.84317  -0.80674  -0.79689
 Alpha  occ. eigenvalues --   -0.78814  -0.78709  -0.77372  -0.77333  -0.75521
 Alpha  occ. eigenvalues --   -0.75233  -0.73987  -0.72855  -0.71641  -0.71442
 Alpha  occ. eigenvalues --   -0.70673  -0.70186  -0.68998  -0.68135  -0.67698
 Alpha  occ. eigenvalues --   -0.67407  -0.66618  -0.66285  -0.64301  -0.64295
 Alpha  occ. eigenvalues --   -0.62227  -0.61952  -0.61431  -0.61231  -0.60470
 Alpha  occ. eigenvalues --   -0.60097  -0.59713  -0.59070  -0.58316  -0.58011
 Alpha  occ. eigenvalues --   -0.57772  -0.57592  -0.57459  -0.56831  -0.56558
 Alpha  occ. eigenvalues --   -0.55906  -0.55330  -0.54587  -0.54404  -0.53860
 Alpha  occ. eigenvalues --   -0.53688  -0.53287  -0.53182  -0.52786  -0.52627
 Alpha  occ. eigenvalues --   -0.52251  -0.52001  -0.51347  -0.50801  -0.50449
 Alpha  occ. eigenvalues --   -0.49237  -0.49027  -0.48849  -0.48658  -0.48474
 Alpha  occ. eigenvalues --   -0.48175  -0.47296  -0.47143  -0.46099  -0.45443
 Alpha  occ. eigenvalues --   -0.45147  -0.44789  -0.44356  -0.42519  -0.39847
 Alpha  occ. eigenvalues --   -0.37973  -0.37753  -0.37134  -0.36781  -0.33871
 Alpha  occ. eigenvalues --   -0.27882
 Alpha virt. eigenvalues --   -0.03986   0.01746   0.05666   0.06064   0.06306
 Alpha virt. eigenvalues --    0.09294   0.10507   0.12364   0.13623   0.14847
 Alpha virt. eigenvalues --    0.15961   0.17189   0.17290   0.17549   0.18034
 Alpha virt. eigenvalues --    0.18500   0.19400   0.19633   0.20489   0.20673
 Alpha virt. eigenvalues --    0.21341   0.21442   0.22089   0.22411   0.22838
 Alpha virt. eigenvalues --    0.23552   0.23750   0.24433   0.24562   0.24662
 Alpha virt. eigenvalues --    0.25252   0.25890   0.26167   0.26686   0.26895
 Alpha virt. eigenvalues --    0.28046   0.28292   0.28546   0.28915   0.29141
 Alpha virt. eigenvalues --    0.30091   0.30501   0.31618   0.32696   0.33543
 Alpha virt. eigenvalues --    0.33949   0.34615   0.34959   0.35051   0.35569
 Alpha virt. eigenvalues --    0.37192   0.37573   0.37860   0.38856   0.39105
 Alpha virt. eigenvalues --    0.39165   0.39491   0.39628   0.40198   0.40306
 Alpha virt. eigenvalues --    0.40591   0.40765   0.41593   0.42169   0.42728
 Alpha virt. eigenvalues --    0.43112   0.44318   0.44775   0.46023   0.46499
 Alpha virt. eigenvalues --    0.47488   0.47924   0.48936   0.49358   0.50244
 Alpha virt. eigenvalues --    0.50667   0.51030   0.51279   0.51988   0.52346
 Alpha virt. eigenvalues --    0.52395   0.52985   0.54187   0.54723   0.55286
 Alpha virt. eigenvalues --    0.55833   0.56576   0.56855   0.57352   0.57817
 Alpha virt. eigenvalues --    0.57941   0.58455   0.59155   0.59519   0.59869
 Alpha virt. eigenvalues --    0.60015   0.60265   0.61070   0.61710   0.61837
 Alpha virt. eigenvalues --    0.62120   0.62376   0.62715   0.63149   0.63443
 Alpha virt. eigenvalues --    0.63806   0.64122   0.64609   0.64711   0.65284
 Alpha virt. eigenvalues --    0.65947   0.66186   0.66969   0.67081   0.67629
 Alpha virt. eigenvalues --    0.68714   0.70130   0.70405   0.70855   0.71483
 Alpha virt. eigenvalues --    0.72106   0.72385   0.73222   0.73469   0.73818
 Alpha virt. eigenvalues --    0.74931   0.75459   0.76059   0.76777   0.76994
 Alpha virt. eigenvalues --    0.77590   0.78100   0.79004   0.79127   0.79527
 Alpha virt. eigenvalues --    0.79634   0.80155   0.80551   0.80845   0.81431
 Alpha virt. eigenvalues --    0.81521   0.82028   0.82280   0.82756   0.83054
 Alpha virt. eigenvalues --    0.83231   0.83324   0.83448   0.83900   0.84311
 Alpha virt. eigenvalues --    0.84503   0.85122   0.85240   0.85638   0.85875
 Alpha virt. eigenvalues --    0.86198   0.86714   0.86945   0.87215   0.87712
 Alpha virt. eigenvalues --    0.87849   0.88322   0.88566   0.89189   0.89325
 Alpha virt. eigenvalues --    0.89680   0.90021   0.90375   0.90563   0.91044
 Alpha virt. eigenvalues --    0.91328   0.91771   0.92002   0.92328   0.92796
 Alpha virt. eigenvalues --    0.93186   0.93442   0.94696   0.94994   0.95812
 Alpha virt. eigenvalues --    0.96369   0.96908   0.97807   0.98213   0.98947
 Alpha virt. eigenvalues --    0.99457   1.00228   1.02124   1.02968   1.04912
 Alpha virt. eigenvalues --    1.05193   1.06416   1.07051   1.08144   1.10127
 Alpha virt. eigenvalues --    1.10826   1.12050   1.12954   1.13418   1.14417
 Alpha virt. eigenvalues --    1.15662   1.16549   1.17313   1.18312   1.19035
 Alpha virt. eigenvalues --    1.20147   1.20764   1.21447   1.22120   1.23217
 Alpha virt. eigenvalues --    1.23508   1.24328   1.24803   1.25674   1.26027
 Alpha virt. eigenvalues --    1.27663   1.28134   1.28841   1.29538   1.30184
 Alpha virt. eigenvalues --    1.30756   1.31329   1.31528   1.32556   1.33950
 Alpha virt. eigenvalues --    1.34840   1.35183   1.35321   1.35607   1.36030
 Alpha virt. eigenvalues --    1.36111   1.38195   1.39238   1.39978   1.40318
 Alpha virt. eigenvalues --    1.40844   1.41317   1.41642   1.41894   1.42483
 Alpha virt. eigenvalues --    1.43082   1.43362   1.44230   1.45062   1.45548
 Alpha virt. eigenvalues --    1.46553   1.47069   1.47900   1.48220   1.49884
 Alpha virt. eigenvalues --    1.50682   1.50873   1.51731   1.53280   1.53753
 Alpha virt. eigenvalues --    1.54908   1.55575   1.56456   1.58325   1.58524
 Alpha virt. eigenvalues --    1.59879   1.61027   1.61177   1.61894   1.62771
 Alpha virt. eigenvalues --    1.63275   1.63525   1.63732   1.64675   1.65412
 Alpha virt. eigenvalues --    1.67362   1.68885   1.72497   1.73550   1.75692
 Alpha virt. eigenvalues --    1.76068   1.76324   1.77447   1.77871   1.79312
 Alpha virt. eigenvalues --    1.79889   1.80712   1.80991   1.82232   1.83340
 Alpha virt. eigenvalues --    1.83886   1.84610   1.85055   1.85473   1.86067
 Alpha virt. eigenvalues --    1.86743   1.87984   1.88230   1.88449   1.88869
 Alpha virt. eigenvalues --    1.88990   1.89176   1.90033   1.90438   1.90605
 Alpha virt. eigenvalues --    1.91122   1.91892   1.92329   1.92723   1.93453
 Alpha virt. eigenvalues --    1.94189   1.94599   1.94924   1.95579   1.95832
 Alpha virt. eigenvalues --    1.96475   1.96752   1.97544   1.97795   1.98285
 Alpha virt. eigenvalues --    1.99746   2.00119   2.00316   2.00447   2.01045
 Alpha virt. eigenvalues --    2.01556   2.02049   2.03352   2.04078   2.04479
 Alpha virt. eigenvalues --    2.06059   2.06263   2.07176   2.07618   2.08613
 Alpha virt. eigenvalues --    2.09526   2.09849   2.10835   2.11178   2.12454
 Alpha virt. eigenvalues --    2.13056   2.13827   2.14773   2.14808   2.15786
 Alpha virt. eigenvalues --    2.15867   2.16598   2.17014   2.17341   2.17584
 Alpha virt. eigenvalues --    2.18881   2.19235   2.19866   2.20087   2.20499
 Alpha virt. eigenvalues --    2.21154   2.22185   2.23170   2.23754   2.24104
 Alpha virt. eigenvalues --    2.24640   2.25313   2.25419   2.26688   2.27245
 Alpha virt. eigenvalues --    2.28259   2.28832   2.29589   2.29811   2.30231
 Alpha virt. eigenvalues --    2.30987   2.32278   2.32871   2.33362   2.34128
 Alpha virt. eigenvalues --    2.34825   2.35648   2.36270   2.36764   2.37271
 Alpha virt. eigenvalues --    2.39646   2.39863   2.40312   2.41488   2.42107
 Alpha virt. eigenvalues --    2.42732   2.43145   2.44192   2.45507   2.46207
 Alpha virt. eigenvalues --    2.47752   2.49200   2.50250   2.52098   2.53378
 Alpha virt. eigenvalues --    2.54654   2.55015   2.56292   2.56576   2.57139
 Alpha virt. eigenvalues --    2.57590   2.58515   2.59114   2.59397   2.59902
 Alpha virt. eigenvalues --    2.62151   2.64678   2.65131   2.66554   2.68000
 Alpha virt. eigenvalues --    2.69344   2.70804   2.71710   2.73962   2.74783
 Alpha virt. eigenvalues --    2.75260   2.76222   2.76517   2.76807   2.77000
 Alpha virt. eigenvalues --    2.78725   2.78917   2.79816   2.81313   2.81966
 Alpha virt. eigenvalues --    2.84941   2.88054   2.88549   2.89138   2.90044
 Alpha virt. eigenvalues --    2.90528   2.92961   2.93087   2.97341   2.98329
 Alpha virt. eigenvalues --    2.98493   3.02174   3.09013   3.10808   3.12519
 Alpha virt. eigenvalues --    3.12961   3.15320   3.15773   3.16165   3.16297
 Alpha virt. eigenvalues --    3.17008   3.17221   3.17379   3.18496   3.19335
 Alpha virt. eigenvalues --    3.19669   3.20017   3.20970   3.21337   3.23075
 Alpha virt. eigenvalues --    3.23154   3.23310   3.23824   3.23991   3.24170
 Alpha virt. eigenvalues --    3.25076   3.26074   3.27263   3.27351   3.28339
 Alpha virt. eigenvalues --    3.28962   3.29628   3.30024   3.30828   3.31596
 Alpha virt. eigenvalues --    3.36131   3.36529   3.37474   3.40667   3.41997
 Alpha virt. eigenvalues --    3.42788   3.44488   3.45884   3.46049   3.48686
 Alpha virt. eigenvalues --    3.49556   3.52361   3.53461   3.55164   3.57013
 Alpha virt. eigenvalues --    3.57982   3.58629   3.58871   3.59665   3.60548
 Alpha virt. eigenvalues --    3.68022   3.69727   3.78899   3.82073   3.84762
 Alpha virt. eigenvalues --    3.98038   3.98279   3.99287   3.99629   4.01413
          Condensed to atoms (all electrons):
 Mulliken charges:
               1
     1  S    0.067570
     2  S    0.079219
     3  F   -0.164691
     4  F   -0.168291
     5  F   -0.148729
     6  F   -0.143469
     7  F   -0.163480
     8  F   -0.167909
     9  C   -0.365463
    10  C   -0.021088
    11  C    0.074278
    12  H   -0.081064
    13  C   -0.011569
    14  C   -0.066324
    15  C    0.384346
    16  C    0.229762
    17  C    0.368216
    18  C   -0.067749
    19  C   -0.381295
    20  C    0.007817
    21  C    0.075269
    22  H   -0.078685
    23  C   -0.029564
    24  C    0.164790
    25  H    0.011211
    26  H    0.006867
    27  C    0.133426
    28  H   -0.004440
    29  H   -0.004836
    30  H   -0.000558
    31  C    0.171448
    32  H    0.012429
    33  H    0.004588
    34  C    0.138131
    35  H   -0.006767
    36  H   -0.005423
    37  H    0.001545
    38  C    0.060339
    39  C    0.057391
    40  H   -0.081546
    41  C    0.091257
    42  H   -0.067186
    43  C    0.087594
    44  H   -0.064834
    45  C    0.086498
    46  H   -0.067985
    47  C    0.044788
    48  H   -0.070209
    49  C    0.055816
    50  C    0.058676
    51  H   -0.081466
    52  C    0.088653
    53  H   -0.066317
    54  C    0.086436
    55  H   -0.064514
    56  C    0.087133
    57  H   -0.067274
    58  C    0.050799
    59  H   -0.073569
 Sum of Mulliken charges =   0.00000
 Mulliken charges with hydrogens summed into heavy atoms:
               1
     1  S    0.067570
     2  S    0.079219
     3  F   -0.164691
     4  F   -0.168291
     5  F   -0.148729
     6  F   -0.143469
     7  F   -0.163480
     8  F   -0.167909
     9  C   -0.365463
    10  C   -0.021088
    11  C   -0.006786
    13  C   -0.011569
    14  C   -0.066324
    15  C    0.384346
    16  C    0.229762
    17  C    0.368216
    18  C   -0.067749
    19  C   -0.381295
    20  C    0.007817
    21  C   -0.003416
    23  C   -0.029564
    24  C    0.182868
    27  C    0.123592
    31  C    0.188465
    34  C    0.127487
    38  C    0.060339
    39  C   -0.024156
    41  C    0.024071
    43  C    0.022759
    45  C    0.018513
    47  C   -0.025421
    49  C    0.055816
    50  C   -0.022790
    52  C    0.022336
    54  C    0.021922
    56  C    0.019858
    58  C   -0.022770
 Electronic spatial extent (au):  <R**2>=          19976.9769
 Charge=              0.0000 electrons
 Dipole moment (field-independent basis, Debye):
    X=             -0.0310    Y=             -4.6330    Z=             -0.3422  Tot=              4.6457
 Quadrupole moment (field-independent basis, Debye-Ang):
   XX=           -181.3852   YY=           -232.1048   ZZ=           -226.3255
   XY=             -0.3218   XZ=             -3.0482   YZ=              4.5540
 Traceless Quadrupole moment (field-independent basis, Debye-Ang):
   XX=             31.8866   YY=            -18.8329   ZZ=            -13.0537
   XY=             -0.3218   XZ=             -3.0482   YZ=              4.5540
 Octapole moment (field-independent basis, Debye-Ang**2):
  XXX=             -3.9104  YYY=             21.9008  ZZZ=             -1.5768  XYY=             -0.7680
  XXY=            -46.7985  XXZ=            -12.4385  XZZ=              2.5134  YZZ=             42.0632
  YYZ=            -26.8069  XYZ=              7.0493
 Hexadecapole moment (field-independent basis, Debye-Ang**3):
 XXXX=         -14157.7703 YYYY=          -7407.9901 ZZZZ=          -1655.5374 XXXY=             57.0090
 XXXZ=           -250.5191 YYYX=              1.7659 YYYZ=             49.5173 ZZZX=             14.8405
 ZZZY=            -23.4566 XXYY=          -3667.9342 XXZZ=          -3298.2079 YYZZ=          -1562.0028
 XXYZ=            161.0136 YYXZ=            -28.7185 ZZXY=             -8.5116
 N-N= 4.731425447920D+03 E-N=-1.536541662551D+04  KE= 2.496850160585D+03
 No NMR shielding tensors so no spin-rotation constants.
 Leave Link  601 at Fri Dec 14 10:08:18 2018, MaxMem=   805306368 cpu:         5.9
 (Enter /pbs_home/pkowalski/g09d01/g09/l701.exe)
 Compute integral first derivatives.
 ... and contract with generalized density number  0.
 Leave Link  701 at Fri Dec 14 10:08:19 2018, MaxMem=   805306368 cpu:         5.8
 (Enter /pbs_home/pkowalski/g09d01/g09/l702.exe)
 L702 exits ... SP integral derivatives will be done elsewhere.
 Leave Link  702 at Fri Dec 14 10:08:19 2018, MaxMem=   805306368 cpu:         0.4
 (Enter /pbs_home/pkowalski/g09d01/g09/l703.exe)
 Compute integral first derivatives, UseDBF=F ICtDFT=           0.
 Integral derivatives from FoFJK, PRISM(SPDF).
 Calling FoFJK, ICntrl=      2127 FMM=F ISym2X=0 I1Cent= 0 IOpClX= 0 NMat=1 NMatS=1 NMatT=0.
 FoFJK:  IHMeth= 1 ICntrl=    2127 DoSepK=T KAlg= 0 I1Cent=   0 FoldK=F
 IRaf=         1 NMat=   1 IRICut=       1 DoRegI=T DoRafI=F ISym2E= 0.
 FoFCou: FMM=F IPFlag=           0 FMFlag=      100000 FMFlg1=         800
         NFxFlg=           0 DoJE=F BraDBF=F KetDBF=F FulRan=T
         wScrn=  0.000000 ICntrl=    2527 IOpCl=  0 I1Cent=           0 NGrid=           0
         NMat0=    1 NMatS0=      1 NMatT0=    0 NMatD0=    1 NMtDS0=    0 NMtDT0=    0
 Symmetry not used in FoFCou.
 Leave Link  703 at Fri Dec 14 10:11:41 2018, MaxMem=   805306368 cpu:      1612.8
 (Enter /pbs_home/pkowalski/g09d01/g09/l716.exe)
 Dipole        =-1.21914785D-02-1.82277021D+00-1.34627753D-01
 ***** Axes restored to original set *****
 -------------------------------------------------------------------
 Center     Atomic                   Forces (Hartrees/Bohr)
 Number     Number              X              Y              Z
 -------------------------------------------------------------------
      1       16           0.001558673   -0.001823371    0.003814535
      2       16           0.003516387   -0.000747455    0.001914111
      3        9          -0.000742120   -0.006327806   -0.003991334
      4        9          -0.008866298   -0.005368088   -0.000647333
      5        9          -0.001521932    0.000693921   -0.002726779
      6        9          -0.005546806    0.001728565   -0.006210747
      7        9          -0.000809613    0.008430959   -0.003137458
      8        9          -0.007149193    0.003110437    0.004067225
      9        6          -0.001514333    0.002449465    0.001396593
     10        6           0.005307545   -0.026414953   -0.001058211
     11        6          -0.062850855   -0.053298220   -0.109998029
     12        1           0.063322345    0.074459781    0.112500516
     13        6           0.001275039   -0.012384134   -0.000890195
     14        6          -0.008085815    0.010223295   -0.007030380
     15        6           0.012136139    0.015359101    0.008063049
     16        6           0.002949736   -0.003182592    0.006309984
     17        6           0.017053330   -0.015815751    0.000904829
     18        6          -0.009062285   -0.004627193   -0.007941628
     19        6          -0.000442588   -0.002489174   -0.000909121
     20        6           0.002882719    0.019495569    0.005454284
     21        6          -0.079033995    0.099300529   -0.057491647
     22        1           0.075664228   -0.115839088    0.053085055
     23        6           0.000970881    0.011369273    0.004919727
     24        6          -0.018481616    0.097666279    0.057123412
     25        1           0.061608801   -0.075355282    0.027267490
     26        1          -0.047338562   -0.028000737   -0.084080968
     27        6          -0.062877286   -0.091434172    0.022662082
     28        1          -0.066665600    0.084160668   -0.028109359
     29        1           0.071480489   -0.016945841   -0.082274357
     30        1           0.058507228    0.029123825    0.091515137
     31        6           0.032149617   -0.098572047   -0.042463777
     32        1           0.040960938    0.045847453    0.078341815
     33        1          -0.070307951    0.061778755   -0.039369344
     34        6           0.051610162    0.091053186   -0.033340573
     35        1          -0.044048952   -0.054508560   -0.087096164
     36        1          -0.080673181    0.020768771    0.072220166
     37        1           0.073363649   -0.066062697    0.049319514
     38        6          -0.003038501    0.005865688   -0.000963404
     39        6          -0.129442863    0.021019749   -0.060906299
     40        1           0.135208236   -0.025655509    0.063091162
     41        6          -0.059839275   -0.099459027   -0.081989774
     42        1           0.066165241    0.103843642    0.087102142
     43        6           0.064838173   -0.128314444   -0.027208771
     44        1          -0.070364967    0.132142568    0.025867435
     45        6           0.127322857   -0.021403838    0.062787672
     46        1          -0.134931760    0.027620016   -0.064700638
     47        6           0.069281800    0.092949597    0.085516916
     48        1          -0.066311649   -0.103547427   -0.089203567
     49        6          -0.000689435   -0.002993635   -0.001621404
     50        6          -0.127957827   -0.011804061   -0.074143316
     51        1           0.131116609    0.007838497    0.075041398
     52        6          -0.088285396    0.117324622    0.001634056
     53        1           0.095379811   -0.116807047    0.001825426
     54        6           0.037348587    0.116682614    0.073794321
     55        1          -0.034697546   -0.125982060   -0.075510666
     56        6           0.120943243    0.015758450    0.072657446
     57        1          -0.131089946   -0.008293606   -0.075516354
     58        6           0.095498967   -0.111366780    0.001930651
     59        1          -0.096753288    0.116759319   -0.001596555
 -------------------------------------------------------------------
 Cartesian Forces:  Max     0.135208236 RMS     0.062431691
 Leave Link  716 at Fri Dec 14 10:11:42 2018, MaxMem=   805306368 cpu:         0.3
 (Enter /pbs_home/pkowalski/g09d01/g09/l103.exe)

 GradGradGradGradGradGradGradGradGradGradGradGradGradGradGradGradGradGrad
 Berny optimization.
 FormGI is forming the generalized inverse of G from B-inverse, IUseBI=4.
 Internal  Forces:  Max     0.152169117 RMS     0.032876480
 Search for a local minimum.
 Step number   1 out of a maximum of  354
 All quantities printed in internal units (Hartrees-Bohrs-Radians)
 RMS Force = .32876D-01 SwitMx=.10000D-02 MixMth= 1
 Mixed Optimization -- RFO/linear search
 Second derivative matrix not updated -- first step.
 ITU=  0
     Eigenvalues ---    0.00230   0.00230   0.00467   0.00483   0.00545
     Eigenvalues ---    0.00686   0.00923   0.01173   0.01206   0.01250
     Eigenvalues ---    0.01471   0.01568   0.01600   0.01706   0.01752
     Eigenvalues ---    0.01774   0.01864   0.01875   0.01957   0.01984
     Eigenvalues ---    0.02164   0.02170   0.02202   0.02218   0.02236
     Eigenvalues ---    0.02251   0.02258   0.02270   0.02271   0.02300
     Eigenvalues ---    0.02308   0.02314   0.02325   0.02328   0.02332
     Eigenvalues ---    0.02336   0.02348   0.02360   0.03359   0.03360
     Eigenvalues ---    0.04468   0.04807   0.04826   0.04880   0.05079
     Eigenvalues ---    0.05825   0.05867   0.05871   0.05920   0.05934
     Eigenvalues ---    0.06126   0.07187   0.07414   0.07840   0.08541
     Eigenvalues ---    0.08657   0.08730   0.08993   0.09189   0.09603
     Eigenvalues ---    0.10078   0.10489   0.11051   0.12396   0.12438
     Eigenvalues ---    0.12485   0.12579   0.14073   0.14674   0.16000
     Eigenvalues ---    0.16000   0.16000   0.16000   0.16000   0.16000
     Eigenvalues ---    0.16000   0.16000   0.16000   0.16000   0.16000
     Eigenvalues ---    0.16000   0.16000   0.16000   0.16000   0.16000
     Eigenvalues ---    0.16000   0.16000   0.17007   0.17178   0.20435
     Eigenvalues ---    0.21998   0.21999   0.22000   0.22000   0.22001
     Eigenvalues ---    0.22005   0.22980   0.23104   0.23459   0.23473
     Eigenvalues ---    0.23793   0.23836   0.24211   0.24507   0.24930
     Eigenvalues ---    0.24937   0.24973   0.24997   0.25000   0.26629
     Eigenvalues ---    0.27033   0.27314   0.27504   0.27594   0.27608
     Eigenvalues ---    0.27632   0.28917   0.29135   0.30120   0.30687
     Eigenvalues ---    0.32253   0.33722   0.35325   0.36131   0.36540
     Eigenvalues ---    0.40876   0.41845   0.42825   0.42941   0.43156
     Eigenvalues ---    0.43446   0.46784   0.46984   0.47516   0.47710
     Eigenvalues ---    0.47890   0.48686   0.49196   0.49351   0.49354
     Eigenvalues ---    0.49556   0.49558   0.49736   0.50273   0.50603
     Eigenvalues ---    0.50838   0.51241   0.51274   0.51315   0.51323
     Eigenvalues ---    0.51448   0.51482   0.51511   0.51687   0.52086
     Eigenvalues ---    0.53869   0.53927   0.56430   0.57169   0.57505
     Eigenvalues ---    0.57630   0.57634   0.57651   0.57654   0.57733
     Eigenvalues ---    0.57753   0.57786   0.57805   0.57807   0.57830
     Eigenvalues ---    0.57841
 RFO step:  Lambda=-4.06350445D-01 EMin= 2.30000000D-03
 Linear search not attempted -- first point.
 Maximum step size (   0.300) exceeded in Quadratic search.
    -- Step size scaled by   0.461
 Iteration  1 RMS(Cart)=  0.01705555 RMS(Int)=  0.00003621
 Iteration  2 RMS(Cart)=  0.00004511 RMS(Int)=  0.00000115
 Iteration  3 RMS(Cart)=  0.00000000 RMS(Int)=  0.00000115
 ITry= 1 IFail=0 DXMaxC= 7.02D-02 DCOld= 1.00D+10 DXMaxT= 3.00D-01 DXLimC= 3.00D+00 Rises=F
 Variable       Old X    -DE/DX   Delta X   Delta X   Delta X     New X
                                 (Linear)    (Quad)   (Total)
    R1        3.47845  -0.00403   0.00000  -0.00305  -0.00305   3.47540
    R2        3.32845  -0.00283   0.00000  -0.00197  -0.00196   3.32648
    R3        3.47081  -0.00368   0.00000  -0.00268  -0.00268   3.46812
    R4        3.33266  -0.00339   0.00000  -0.00235  -0.00235   3.33030
    R5        2.56151  -0.00650   0.00000  -0.00317  -0.00317   2.55834
    R6        2.58399  -0.00969   0.00000  -0.00485  -0.00485   2.57914
    R7        2.53883  -0.00088   0.00000  -0.00042  -0.00042   2.53841
    R8        2.53254  -0.00790   0.00000  -0.00372  -0.00372   2.52882
    R9        2.56098  -0.00836   0.00000  -0.00407  -0.00407   2.55691
   R10        2.58200  -0.00855   0.00000  -0.00427  -0.00427   2.57773
   R11        2.89744  -0.00373   0.00000  -0.00239  -0.00239   2.89505
   R12        2.91752  -0.00605   0.00000  -0.00391  -0.00391   2.91361
   R13        2.93036  -0.00550   0.00000  -0.00372  -0.00372   2.92664
   R14        2.67437   0.01550   0.00000   0.00866   0.00866   2.68303
   R15        2.56991  -0.01172   0.00000  -0.00588  -0.00588   2.56403
   R16        1.79549   0.14891   0.00000   0.06986   0.06986   1.86535
   R17        2.56189  -0.00278   0.00000  -0.00130  -0.00130   2.56059
   R18        2.76545   0.00495   0.00000   0.00296   0.00296   2.76841
   R19        2.81108   0.00254   0.00000   0.00154   0.00154   2.81262
   R20        2.73909   0.00305   0.00000   0.00162   0.00162   2.74071
   R21        2.91610   0.00151   0.00000   0.00104   0.00104   2.91713
   R22        2.92490  -0.00005   0.00000  -0.00006  -0.00006   2.92484
   R23        2.79894   0.00554   0.00000   0.00344   0.00344   2.80238
   R24        2.56008  -0.00834   0.00000  -0.00408  -0.00408   2.55600
   R25        2.89624  -0.00425   0.00000  -0.00257  -0.00257   2.89367
   R26        2.93664  -0.00382   0.00000  -0.00259  -0.00259   2.93405
   R27        2.68686   0.01097   0.00000   0.00619   0.00619   2.69305
   R28        1.79671   0.14819   0.00000   0.06962   0.06962   1.86634
   R29        2.56394  -0.00479   0.00000  -0.00236  -0.00236   2.56159
   R30        2.77177   0.00296   0.00000   0.00178   0.00178   2.77354
   R31        1.87016   0.10103   0.00000   0.05165   0.05165   1.92181
   R32        1.87014   0.10041   0.00000   0.05133   0.05133   1.92147
   R33        2.87725   0.00372   0.00000   0.00242   0.00242   2.87967
   R34        1.85301   0.11095   0.00000   0.05566   0.05566   1.90867
   R35        1.85254   0.11030   0.00000   0.05530   0.05530   1.90784
   R36        1.85070   0.11240   0.00000   0.05624   0.05624   1.90695
   R37        1.87222   0.09953   0.00000   0.05100   0.05100   1.92322
   R38        1.86832   0.10147   0.00000   0.05177   0.05177   1.92009
   R39        2.86615   0.00775   0.00000   0.00501   0.00501   2.87116
   R40        1.85132   0.11174   0.00000   0.05595   0.05595   1.90727
   R41        1.85261   0.11025   0.00000   0.05528   0.05528   1.90789
   R42        1.85333   0.11028   0.00000   0.05534   0.05534   1.90868
   R43        2.63628   0.00345   0.00000   0.00176   0.00176   2.63804
   R44        2.64085   0.00199   0.00000   0.00100   0.00100   2.64185
   R45        1.79400   0.15139   0.00000   0.07089   0.07089   1.86489
   R46        2.61097   0.00582   0.00000   0.00299   0.00299   2.61396
   R47        1.79563   0.15082   0.00000   0.07077   0.07077   1.86640
   R48        2.60951   0.00984   0.00000   0.00512   0.00512   2.61463
   R49        1.79421   0.15193   0.00000   0.07116   0.07116   1.86537
   R50        2.61887   0.00526   0.00000   0.00281   0.00281   2.62167
   R51        1.79391   0.15217   0.00000   0.07125   0.07125   1.86516
   R52        2.60200   0.01021   0.00000   0.00523   0.00523   2.60723
   R53        1.79436   0.15190   0.00000   0.07116   0.07116   1.86553
   R54        2.63617   0.00480   0.00000   0.00242   0.00242   2.63858
   R55        2.63619   0.00229   0.00000   0.00115   0.00115   2.63734
   R56        1.79419   0.15127   0.00000   0.07085   0.07085   1.86504
   R57        2.62265  -0.00103   0.00000  -0.00060  -0.00060   2.62205
   R58        1.79566   0.15081   0.00000   0.07076   0.07076   1.86643
   R59        2.61676   0.00712   0.00000   0.00376   0.00376   2.62051
   R60        1.79546   0.15092   0.00000   0.07080   0.07080   1.86626
   R61        2.60056   0.01323   0.00000   0.00686   0.00686   2.60742
   R62        1.79481   0.15151   0.00000   0.07102   0.07102   1.86582
   R63        2.61883   0.00278   0.00000   0.00150   0.00150   2.62033
   R64        1.79464   0.15164   0.00000   0.07107   0.07107   1.86571
    A1        1.61732   0.00220   0.00000   0.00111   0.00111   1.61844
    A2        1.60903   0.00093   0.00000   0.00044   0.00044   1.60947
    A3        1.82356   0.00060   0.00000   0.00052   0.00052   1.82408
    A4        1.97185  -0.00013   0.00000  -0.00013  -0.00013   1.97172
    A5        1.90528   0.00077   0.00000   0.00071   0.00071   1.90599
    A6        1.87546   0.00052   0.00000   0.00061   0.00061   1.87607
    A7        1.91738  -0.00024   0.00000  -0.00024  -0.00024   1.91713
    A8        1.96446  -0.00139   0.00000  -0.00134  -0.00134   1.96311
    A9        1.97892  -0.00051   0.00000  -0.00017  -0.00017   1.97875
   A10        2.03533   0.00053   0.00000   0.00033   0.00034   2.03566
   A11        2.26630   0.00003   0.00000  -0.00011  -0.00011   2.26619
   A12        2.13974   0.00178   0.00000   0.00114   0.00114   2.14088
   A13        2.00198  -0.00472   0.00000  -0.00322  -0.00322   1.99876
   A14        2.14146   0.00293   0.00000   0.00208   0.00208   2.14354
   A15        1.98294   0.00229   0.00000   0.00161   0.00161   1.98455
   A16        2.09185  -0.00175   0.00000  -0.00121  -0.00121   2.09064
   A17        2.20583  -0.00045   0.00000  -0.00030  -0.00030   2.20553
   A18        2.24954  -0.00018   0.00000  -0.00007  -0.00006   2.24948
   A19        2.12085   0.00013   0.00000  -0.00009  -0.00009   2.12076
   A20        1.91277   0.00005   0.00000   0.00016   0.00016   1.91292
   A21        1.84149   0.00246   0.00000   0.00236   0.00236   1.84385
   A22        2.00181  -0.00066   0.00000  -0.00058  -0.00058   2.00123
   A23        1.95187   0.00007   0.00000  -0.00010  -0.00010   1.95177
   A24        1.95748  -0.00075   0.00000  -0.00080  -0.00080   1.95668
   A25        1.88800   0.00030   0.00000   0.00033   0.00033   1.88833
   A26        1.82276  -0.00144   0.00000  -0.00123  -0.00123   1.82153
   A27        1.88677   0.00262   0.00000   0.00219   0.00219   1.88896
   A28        1.90439  -0.00150   0.00000  -0.00105  -0.00105   1.90334
   A29        1.89910  -0.00070   0.00000  -0.00055  -0.00055   1.89855
   A30        1.97955  -0.00152   0.00000  -0.00127  -0.00127   1.97828
   A31        1.97574  -0.00208   0.00000  -0.00154  -0.00154   1.97419
   A32        1.81592   0.00308   0.00000   0.00213   0.00213   1.81806
   A33        1.85321   0.00141   0.00000   0.00147   0.00147   1.85469
   A34        1.93826   0.00149   0.00000   0.00102   0.00102   1.93927
   A35        2.00821  -0.00158   0.00000  -0.00152  -0.00152   2.00669
   A36        1.89194  -0.00010   0.00000  -0.00006  -0.00006   1.89188
   A37        1.95815   0.00130   0.00000   0.00104   0.00104   1.95919
   A38        1.81289  -0.00248   0.00000  -0.00192  -0.00192   1.81096
   A39        1.90359   0.00027   0.00000   0.00030   0.00030   1.90390
   A40        2.12269  -0.00112   0.00000  -0.00088  -0.00088   2.12182
   A41        2.25467   0.00086   0.00000   0.00059   0.00059   2.25526
   A42        1.98325  -0.00055   0.00000  -0.00069  -0.00069   1.98256
   A43        1.82464   0.00008   0.00000   0.00011   0.00011   1.82475
   A44        1.90034   0.00159   0.00000   0.00151   0.00151   1.90186
   A45        1.89606  -0.00043   0.00000  -0.00032  -0.00032   1.89574
   A46        1.95767  -0.00147   0.00000  -0.00128  -0.00129   1.95639
   A47        1.89550   0.00094   0.00000   0.00082   0.00082   1.89633
   A48        2.03219   0.00072   0.00000   0.00067   0.00067   2.03286
   A49        2.28491  -0.00085   0.00000  -0.00087  -0.00087   2.28404
   A50        1.96586   0.00012   0.00000   0.00020   0.00020   1.96606
   A51        2.14077   0.00178   0.00000   0.00119   0.00119   2.14197
   A52        1.99918  -0.00454   0.00000  -0.00319  -0.00319   1.99599
   A53        2.14324   0.00276   0.00000   0.00199   0.00199   2.14523
   A54        1.98161   0.00303   0.00000   0.00206   0.00206   1.98366
   A55        2.08748  -0.00137   0.00000  -0.00093  -0.00093   2.08655
   A56        2.21410  -0.00166   0.00000  -0.00113  -0.00113   2.21297
   A57        1.89413  -0.00117   0.00000  -0.00128  -0.00128   1.89284
   A58        1.89350  -0.00118   0.00000  -0.00122  -0.00121   1.89228
   A59        2.00581  -0.00246   0.00000  -0.00184  -0.00184   2.00397
   A60        1.87728  -0.00023   0.00000  -0.00008  -0.00008   1.87720
   A61        1.89466   0.00212   0.00000   0.00182   0.00181   1.89647
   A62        1.89458   0.00302   0.00000   0.00268   0.00268   1.89726
   A63        1.91051   0.00298   0.00000   0.00247   0.00247   1.91298
   A64        1.91069  -0.00151   0.00000  -0.00132  -0.00132   1.90937
   A65        1.91095   0.00399   0.00000   0.00330   0.00330   1.91425
   A66        1.91140  -0.00140   0.00000  -0.00123  -0.00123   1.91017
   A67        1.90941  -0.00221   0.00000  -0.00162  -0.00162   1.90779
   A68        1.91083  -0.00186   0.00000  -0.00160  -0.00160   1.90923
   A69        1.89281  -0.00202   0.00000  -0.00190  -0.00190   1.89090
   A70        1.89301  -0.00236   0.00000  -0.00211  -0.00212   1.89089
   A71        2.01121   0.00060   0.00000   0.00043   0.00043   2.01163
   A72        1.87566   0.00037   0.00000   0.00033   0.00032   1.87599
   A73        1.89338   0.00111   0.00000   0.00108   0.00108   1.89446
   A74        1.89347   0.00230   0.00000   0.00219   0.00219   1.89566
   A75        1.90940   0.00371   0.00000   0.00308   0.00307   1.91247
   A76        1.91087  -0.00193   0.00000  -0.00168  -0.00167   1.90920
   A77        1.90979   0.00492   0.00000   0.00406   0.00406   1.91384
   A78        1.91084  -0.00166   0.00000  -0.00146  -0.00146   1.90938
   A79        1.91012  -0.00280   0.00000  -0.00206  -0.00207   1.90805
   A80        1.91278  -0.00224   0.00000  -0.00192  -0.00192   1.91086
   A81        2.10736  -0.00224   0.00000  -0.00149  -0.00149   2.10587
   A82        2.10731  -0.00102   0.00000  -0.00063  -0.00063   2.10668
   A83        2.06764   0.00328   0.00000   0.00215   0.00215   2.06979
   A84        2.09004   0.00080   0.00000   0.00068   0.00068   2.09072
   A85        2.10298  -0.00059   0.00000  -0.00054  -0.00054   2.10244
   A86        2.09017  -0.00022   0.00000  -0.00015  -0.00015   2.09002
   A87        2.09061  -0.00041   0.00000  -0.00041  -0.00041   2.09020
   A88        2.10295  -0.00094   0.00000  -0.00062  -0.00062   2.10233
   A89        2.08962   0.00136   0.00000   0.00103   0.00103   2.09065
   A90        2.09847  -0.00005   0.00000  -0.00013  -0.00013   2.09834
   A91        2.08557   0.00038   0.00000   0.00048   0.00048   2.08605
   A92        2.09915  -0.00033   0.00000  -0.00036  -0.00036   2.09879
   A93        2.08992   0.00129   0.00000   0.00093   0.00093   2.09085
   A94        2.10151  -0.00116   0.00000  -0.00072  -0.00072   2.10079
   A95        2.09176  -0.00012   0.00000  -0.00021  -0.00021   2.09155
   A96        2.10526  -0.00096   0.00000  -0.00074  -0.00074   2.10451
   A97        2.08837   0.00081   0.00000   0.00064   0.00064   2.08902
   A98        2.08955   0.00014   0.00000   0.00010   0.00010   2.08965
   A99        2.09285  -0.00020   0.00000  -0.00002  -0.00002   2.09283
   A100       2.11863  -0.00332   0.00000  -0.00222  -0.00222   2.11642
   A101       2.07161   0.00352   0.00000   0.00224   0.00224   2.07386
   A102       2.09109   0.00046   0.00000   0.00050   0.00050   2.09158
   A103       2.10082   0.00009   0.00000  -0.00017  -0.00017   2.10066
   A104       2.09127  -0.00056   0.00000  -0.00033  -0.00033   2.09094
   A105       2.09199  -0.00060   0.00000  -0.00053  -0.00053   2.09146
   A106       2.10009  -0.00070   0.00000  -0.00049  -0.00049   2.09960
   A107       2.09111   0.00130   0.00000   0.00102   0.00102   2.09212
   A108       2.09761  -0.00026   0.00000  -0.00035  -0.00035   2.09726
   A109       2.08757   0.00018   0.00000   0.00042   0.00042   2.08799
   A110       2.09801   0.00008   0.00000  -0.00007  -0.00007   2.09794
   A111       2.08942   0.00203   0.00000   0.00144   0.00144   2.09086
   A112       2.10549  -0.00216   0.00000  -0.00132  -0.00132   2.10418
   A113       2.08827   0.00012   0.00000  -0.00012  -0.00012   2.08815
   A114       2.10072  -0.00094   0.00000  -0.00068  -0.00068   2.10004
   A115       2.09067   0.00072   0.00000   0.00054   0.00054   2.09121
   A116       2.09179   0.00023   0.00000   0.00014   0.00014   2.09194
    D1        0.13978   0.00098   0.00000   0.00092   0.00092   0.14070
    D2        2.17292   0.00190   0.00000   0.00190   0.00190   2.17482
    D3       -1.91034   0.00058   0.00000   0.00059   0.00059  -1.90974
    D4       -0.05980  -0.00044   0.00000  -0.00059  -0.00059  -0.06038
    D5       -3.12934  -0.00176   0.00000  -0.00199  -0.00199  -3.13133
    D6        2.30301   0.00025   0.00000   0.00023   0.00023   2.30325
    D7        0.23853   0.00101   0.00000   0.00092   0.00092   0.23944
    D8       -1.78461  -0.00084   0.00000  -0.00078  -0.00078  -1.78539
    D9       -0.15474  -0.00014   0.00000  -0.00012  -0.00011  -0.15486
   D10        2.98373   0.00022   0.00000   0.00026   0.00026   2.98399
   D11       -0.19778  -0.00065   0.00000  -0.00074  -0.00074  -0.19852
   D12        2.87358   0.00005   0.00000   0.00001   0.00001   2.87358
   D13       -2.29667  -0.00105   0.00000  -0.00115  -0.00116  -2.29782
   D14        0.77469  -0.00036   0.00000  -0.00040  -0.00040   0.77428
   D15        1.84401   0.00046   0.00000   0.00025   0.00025   1.84425
   D16       -1.36782   0.00115   0.00000   0.00100   0.00100  -1.36682
   D17        1.22755  -0.00002   0.00000  -0.00015  -0.00015   1.22740
   D18       -3.03276  -0.00052   0.00000  -0.00062  -0.00062  -3.03338
   D19       -0.93726  -0.00055   0.00000  -0.00061  -0.00061  -0.93787
   D20       -3.05350   0.00095   0.00000   0.00079   0.00079  -3.05271
   D21       -1.03062   0.00045   0.00000   0.00032   0.00032  -1.03030
   D22        1.06488   0.00042   0.00000   0.00033   0.00033   1.06520
   D23       -0.94032   0.00016   0.00000   0.00007   0.00007  -0.94025
   D24        1.08256  -0.00035   0.00000  -0.00040  -0.00040   1.08216
   D25       -3.10513  -0.00038   0.00000  -0.00039  -0.00039  -3.10552
   D26       -3.10720   0.00129   0.00000   0.00122   0.00122  -3.10598
   D27       -1.07237  -0.00026   0.00000  -0.00022  -0.00022  -1.07259
   D28        1.05152   0.00110   0.00000   0.00109   0.00109   1.05261
   D29        1.18601   0.00028   0.00000   0.00034   0.00034   1.18635
   D30       -3.06234  -0.00127   0.00000  -0.00111  -0.00111  -3.06344
   D31       -0.93845   0.00009   0.00000   0.00021   0.00021  -0.93825
   D32       -0.90303   0.00069   0.00000   0.00061   0.00061  -0.90242
   D33        1.13181  -0.00086   0.00000  -0.00084  -0.00084   1.13097
   D34       -3.02749   0.00050   0.00000   0.00047   0.00047  -3.02702
   D35       -2.96966  -0.00144   0.00000  -0.00152  -0.00152  -2.97119
   D36        0.17220   0.00014   0.00000   0.00017   0.00017   0.17236
   D37        0.25374  -0.00226   0.00000  -0.00242  -0.00242   0.25133
   D38       -2.88758  -0.00068   0.00000  -0.00073  -0.00073  -2.88831
   D39        2.95745   0.00057   0.00000   0.00057   0.00057   2.95803
   D40       -0.17578   0.00101   0.00000   0.00109   0.00109  -0.17469
   D41       -0.26814   0.00137   0.00000   0.00147   0.00147  -0.26667
   D42        2.88181   0.00181   0.00000   0.00199   0.00199   2.88380
   D43       -0.05416   0.00038   0.00000   0.00042   0.00042  -0.05375
   D44        3.00980   0.00175   0.00000   0.00189   0.00189   3.01169
   D45        3.08770   0.00196   0.00000   0.00211   0.00211   3.08981
   D46       -0.13153   0.00333   0.00000   0.00358   0.00358  -0.12794
   D47       -2.91581   0.00109   0.00000   0.00112   0.00112  -2.91469
   D48        0.27157   0.00027   0.00000   0.00028   0.00028   0.27184
   D49        0.30781  -0.00053   0.00000  -0.00056  -0.00056   0.30726
   D50       -2.78800  -0.00134   0.00000  -0.00140  -0.00140  -2.78939
   D51        0.77373   0.00222   0.00000   0.00217   0.00217   0.77590
   D52       -1.32648   0.00002   0.00000   0.00009   0.00009  -1.32639
   D53        2.91625   0.00089   0.00000   0.00082   0.00082   2.91707
   D54       -2.37542   0.00182   0.00000   0.00170   0.00170  -2.37373
   D55        1.80755  -0.00038   0.00000  -0.00038  -0.00038   1.80717
   D56       -0.23291   0.00049   0.00000   0.00035   0.00035  -0.23256
   D57        3.03200  -0.00104   0.00000  -0.00115  -0.00115   3.03085
   D58       -0.17506  -0.00083   0.00000  -0.00091  -0.00091  -0.17597
   D59       -0.10269  -0.00067   0.00000  -0.00072  -0.00072  -0.10340
   D60        2.97344  -0.00046   0.00000  -0.00048  -0.00048   2.97296
   D61        0.61095  -0.00071   0.00000  -0.00062  -0.00062   0.61033
   D62       -1.49330  -0.00199   0.00000  -0.00183  -0.00183  -1.49512
   D63        2.63563  -0.00063   0.00000  -0.00064  -0.00063   2.63499
   D64        2.63147   0.00249   0.00000   0.00239   0.00239   2.63386
   D65        0.52723   0.00122   0.00000   0.00118   0.00118   0.52841
   D66       -1.62703   0.00258   0.00000   0.00237   0.00237  -1.62466
   D67       -1.56379   0.00101   0.00000   0.00097   0.00097  -1.56282
   D68        2.61514  -0.00026   0.00000  -0.00023  -0.00023   2.61491
   D69        0.46088   0.00109   0.00000   0.00096   0.00096   0.46184
   D70       -0.66038   0.00114   0.00000   0.00105   0.00105  -0.65933
   D71       -2.68985  -0.00134   0.00000  -0.00127  -0.00127  -2.69112
   D72        1.50793  -0.00151   0.00000  -0.00144  -0.00144   1.50649
   D73        1.43767   0.00262   0.00000   0.00244   0.00244   1.44012
   D74       -0.59179   0.00014   0.00000   0.00012   0.00012  -0.59167
   D75       -2.67720  -0.00003   0.00000  -0.00004  -0.00004  -2.67725
   D76       -2.68877   0.00162   0.00000   0.00143   0.00143  -2.68734
   D77        1.56495  -0.00086   0.00000  -0.00089  -0.00089   1.56405
   D78       -0.52047  -0.00103   0.00000  -0.00106  -0.00106  -0.52152
   D79        2.51417  -0.00027   0.00000  -0.00023  -0.00022   2.51395
   D80       -0.55549  -0.00040   0.00000  -0.00041  -0.00041  -0.55590
   D81       -1.64781   0.00146   0.00000   0.00142   0.00142  -1.64639
   D82        1.56572   0.00133   0.00000   0.00123   0.00123   1.56695
   D83        0.39187   0.00052   0.00000   0.00073   0.00073   0.39260
   D84       -2.67779   0.00039   0.00000   0.00054   0.00054  -2.67724
   D85       -0.14375   0.00034   0.00000   0.00045   0.00045  -0.14330
   D86        3.02246   0.00058   0.00000   0.00067   0.00067   3.02312
   D87        2.91799   0.00055   0.00000   0.00070   0.00070   2.91869
   D88       -0.19899   0.00078   0.00000   0.00093   0.00093  -0.19807
   D89        2.87662  -0.00117   0.00000  -0.00123  -0.00123   2.87539
   D90       -0.28512  -0.00138   0.00000  -0.00143  -0.00143  -0.28655
   D91        0.75365  -0.00035   0.00000  -0.00032  -0.00032   0.75333
   D92       -2.40809  -0.00056   0.00000  -0.00052  -0.00052  -2.40861
   D93       -1.38006   0.00113   0.00000   0.00094   0.00094  -1.37912
   D94        1.74138   0.00091   0.00000   0.00074   0.00074   1.74212
   D95        3.13482   0.00166   0.00000   0.00163   0.00163   3.13645
   D96       -1.11642  -0.00027   0.00000  -0.00014  -0.00014  -1.11656
   D97        1.00933   0.00134   0.00000   0.00139   0.00139   1.01072
   D98       -0.93805   0.00108   0.00000   0.00095   0.00095  -0.93710
   D99        1.09389  -0.00084   0.00000  -0.00083  -0.00083   1.09307
   D100      -3.06354   0.00077   0.00000   0.00070   0.00070  -3.06283
   D101       1.15777   0.00026   0.00000   0.00029   0.00029   1.15806
   D102      -3.09347  -0.00166   0.00000  -0.00148  -0.00148  -3.09495
   D103      -0.96772  -0.00006   0.00000   0.00005   0.00005  -0.96767
   D104       0.17090  -0.00004   0.00000  -0.00006  -0.00006   0.17085
   D105      -2.96993   0.00114   0.00000   0.00117   0.00117  -2.96876
   D106      -2.94681   0.00018   0.00000   0.00015   0.00015  -2.94666
   D107       0.19554   0.00136   0.00000   0.00138   0.00138   0.19692
   D108       0.00334  -0.00064   0.00000  -0.00069  -0.00069   0.00264
   D109      -3.13487  -0.00104   0.00000  -0.00110  -0.00110  -3.13597
   D110      -3.13750   0.00054   0.00000   0.00054   0.00054  -3.13696
   D111       0.00748   0.00015   0.00000   0.00013   0.00013   0.00762
   D112       2.76592  -0.00009   0.00000  -0.00007  -0.00007   2.76585
   D113      -0.39005   0.00018   0.00000   0.00021   0.00021  -0.38984
   D114      -0.37925   0.00034   0.00000   0.00036   0.00036  -0.37888
   D115       2.74797   0.00061   0.00000   0.00064   0.00064   2.74861
   D116      -1.01065  -0.00098   0.00000  -0.00099  -0.00099  -1.01164
   D117      -3.10595  -0.00017   0.00000  -0.00019  -0.00019  -3.10614
   D118       1.08237   0.00059   0.00000   0.00056   0.00056   1.08293
   D119      -3.13482   0.00062   0.00000   0.00056   0.00056  -3.13426
   D120       1.05306   0.00143   0.00000   0.00136   0.00136   1.05443
   D121      -1.04180   0.00218   0.00000   0.00211   0.00211  -1.03969
   D122       1.11265  -0.00190   0.00000  -0.00180  -0.00180   1.11085
   D123      -0.98265  -0.00109   0.00000  -0.00099  -0.00100  -0.98365
   D124      -3.07752  -0.00034   0.00000  -0.00025  -0.00025  -3.07776
   D125      -1.00039  -0.00109   0.00000  -0.00111  -0.00111  -1.00150
   D126      -3.09442  -0.00015   0.00000  -0.00018  -0.00018  -3.09460
   D127       1.09211   0.00075   0.00000   0.00071   0.00072   1.09282
   D128      -3.12556   0.00029   0.00000   0.00025   0.00025  -3.12532
   D129       1.06359   0.00123   0.00000   0.00118   0.00118   1.06477
   D130      -1.03307   0.00213   0.00000   0.00207   0.00208  -1.03099
   D131       1.12512  -0.00199   0.00000  -0.00190  -0.00190   1.12321
   D132      -0.96892  -0.00105   0.00000  -0.00097  -0.00097  -0.96989
   D133      -3.06557  -0.00015   0.00000  -0.00008  -0.00008  -3.06565
   D134       0.07317  -0.00077   0.00000  -0.00085  -0.00085   0.07232
   D135      -3.06849  -0.00114   0.00000  -0.00123  -0.00123  -3.06972
   D136      -3.11319  -0.00008   0.00000  -0.00009  -0.00009  -3.11328
   D137       0.02834  -0.00044   0.00000  -0.00048  -0.00048   0.02786
   D138       3.06705   0.00106   0.00000   0.00116   0.00116   3.06821
   D139      -0.07442   0.00124   0.00000   0.00135   0.00135  -0.07307
   D140      -0.02978   0.00040   0.00000   0.00043   0.00043  -0.02936
   D141       3.11193   0.00058   0.00000   0.00062   0.00062   3.11255
   D142       3.13637   0.00026   0.00000   0.00027   0.00027   3.13664
   D143      -0.00609   0.00020   0.00000   0.00020   0.00020  -0.00589
   D144      -0.00529  -0.00010   0.00000  -0.00011  -0.00011  -0.00540
   D145       3.13544  -0.00016   0.00000  -0.00019  -0.00019   3.13525
   D146       3.12564   0.00023   0.00000   0.00025   0.00025   3.12589
   D147      -0.01530   0.00018   0.00000   0.00019   0.00018  -0.01512
   D148      -0.01682   0.00016   0.00000   0.00017   0.00017  -0.01664
   D149       3.12543   0.00011   0.00000   0.00011   0.00011   3.12554
   D150      -3.12728  -0.00026   0.00000  -0.00027  -0.00027  -3.12755
   D151       0.01388  -0.00023   0.00000  -0.00024  -0.00024   0.01364
   D152       0.01497  -0.00031   0.00000  -0.00033  -0.00033   0.01463
   D153      -3.12706  -0.00028   0.00000  -0.00030  -0.00030  -3.12736
   D154       0.00894  -0.00011   0.00000  -0.00010  -0.00010   0.00884
   D155      -3.13278  -0.00028   0.00000  -0.00029  -0.00029  -3.13307
   D156      -3.13309  -0.00007   0.00000  -0.00007  -0.00007  -3.13315
   D157       0.00838  -0.00025   0.00000  -0.00026  -0.00026   0.00812
   D158      -0.01172  -0.00038   0.00000  -0.00041  -0.00041  -0.01213
   D159       3.12868   0.00006   0.00000   0.00007   0.00007   3.12875
   D160      -3.13932  -0.00059   0.00000  -0.00064  -0.00064  -3.13996
   D161       0.00108  -0.00015   0.00000  -0.00016  -0.00016   0.00091
   D162      -3.12857   0.00004   0.00000   0.00004   0.00004  -3.12853
   D163       0.01353  -0.00032   0.00000  -0.00035  -0.00034   0.01318
   D164      -0.00118   0.00027   0.00000   0.00029   0.00029  -0.00089
   D165       3.14092  -0.00008   0.00000  -0.00009  -0.00009   3.14083
   D166      -3.13607  -0.00029   0.00000  -0.00031  -0.00031  -3.13638
   D167       0.00504  -0.00018   0.00000  -0.00019  -0.00019   0.00485
   D168       0.00433   0.00016   0.00000   0.00017   0.00017   0.00450
   D169      -3.13774   0.00027   0.00000   0.00029   0.00029  -3.13746
   D170       3.13039   0.00021   0.00000   0.00023   0.00023   3.13061
   D171      -0.01105   0.00039   0.00000   0.00042   0.00042  -0.01062
   D172      -0.01168   0.00032   0.00000   0.00035   0.00035  -0.01134
   D173       3.13007   0.00050   0.00000   0.00054   0.00054   3.13061
   D174      -3.13046  -0.00024   0.00000  -0.00026  -0.00026  -3.13072
   D175       0.01097  -0.00028   0.00000  -0.00030  -0.00030   0.01068
   D176       0.01130  -0.00006   0.00000  -0.00007  -0.00007   0.01123
   D177      -3.13046  -0.00010   0.00000  -0.00010  -0.00010  -3.13056
   D178      -0.00488  -0.00005   0.00000  -0.00006  -0.00006  -0.00494
   D179       3.13620   0.00030   0.00000   0.00032   0.00032   3.13653
   D180       3.13655  -0.00009   0.00000  -0.00010  -0.00010   3.13645
   D181      -0.00555   0.00027   0.00000   0.00029   0.00029  -0.00526
         Item               Value     Threshold  Converged?
 Maximum Force            0.152169     0.000450     NO 
 RMS     Force            0.032876     0.000300     NO 
 Maximum Displacement     0.070228     0.001800     NO 
 RMS     Displacement     0.017060     0.001200     NO 
 Predicted change in Energy=-1.624857D-01
 Lowest energy point so far.  Saving SCF results.
 GradGradGradGradGradGradGradGradGradGradGradGradGradGradGradGradGradGrad

 Leave Link  103 at Fri Dec 14 10:11:42 2018, MaxMem=   805306368 cpu:         5.6
 (Enter /pbs_home/pkowalski/g09d01/g09/l202.exe)
 Stoichiometry    C29H22F6S2
 Framework group  C1[X(C29H22F6S2)]
 Deg. of freedom   171
 Full point group                 C1      NOp   1
 RotChk:  IX=0 Diff= 1.07D-03
 Largest Abelian subgroup         C1      NOp   1
 Largest concise Abelian subgroup C1      NOp   1
                         Standard orientation:                         
 ---------------------------------------------------------------------
 Center     Atomic      Atomic             Coordinates (Angstroms)
 Number     Number       Type             X           Y           Z
 ---------------------------------------------------------------------
      1         16           0        1.754220   -2.166121    0.471763
      2         16           0       -1.796213   -2.128256    0.103482
      3          9           0        2.370882    3.146566   -0.730065
      4          9           0        1.628725    3.553523    1.263853
      5          9           0        0.114843    3.810107   -1.836588
      6          9           0        0.086381    5.117527   -0.101769
      7          9           0       -2.219677    3.269487   -0.826873
      8          9           0       -1.523772    3.540218    1.214650
      9          6           0        0.600480   -0.756055    0.722570
     10          6           0        1.433963    0.485706    0.390390
     11          6           0        2.821792    0.214856    0.262317
     12          1           0        3.499515    0.928907    0.190309
     13          6           0        3.138374   -1.102531    0.244719
     14          6           0        0.750486    1.639104    0.181809
     15          6           0        1.275017    3.026267    0.055700
     16          6           0        0.082672    3.838113   -0.493998
     17          6           0       -1.162780    3.057581   -0.009055
     18          6           0       -0.694433    1.652093    0.057418
     19          6           0       -0.599631   -0.781088   -0.245059
     20          6           0       -1.405607    0.507352   -0.057729
     21          6           0       -2.812461    0.280083   -0.062088
     22          1           0       -3.471657    1.013672   -0.114121
     23          6           0       -3.168147   -1.025765    0.013556
     24          6           0        0.162962   -0.713726    2.207594
     25          1           0       -0.500151    0.048150    2.326198
     26          1           0       -0.323323   -1.580063    2.424084
     27          6           0        1.300600   -0.529578    3.204593
     28          1           0        1.972049   -1.275996    3.094299
     29          1           0        0.929798   -0.547083    4.143456
     30          1           0        1.756067    0.355861    3.040710
     31          6           0       -0.151674   -0.875298   -1.728676
     32          1           0        0.507188   -0.121781   -1.912733
     33          1           0        0.344138   -1.752727   -1.857842
     34          6           0       -1.273153   -0.796991   -2.750722
     35          1           0       -1.944574   -1.529245   -2.572809
     36          1           0       -0.890234   -0.911161   -3.677899
     37          1           0       -1.731755    0.100428   -2.683782
     38          6           0        4.459059   -1.675005   -0.027737
     39          6           0        5.607796   -0.886191    0.055732
     40          1           0        5.538584    0.050109    0.359779
     41          6           0        6.842931   -1.407908   -0.284303
     42          1           0        7.648344   -0.839313   -0.225398
     43          6           0        6.957828   -2.720910   -0.705224
     44          1           0        7.838979   -3.085858   -0.959726
     45          6           0        5.825714   -3.520352   -0.767618
     46          1           0        5.904803   -4.460989   -1.055915
     47          6           0        4.590437   -3.007877   -0.428500
     48          1           0        3.792121   -3.587165   -0.469374
     49          6           0       -4.532745   -1.566067    0.022369
     50          6           0       -5.601817   -0.751136    0.399948
     51          1           0       -5.435417    0.183479    0.669853
     52          6           0       -6.897392   -1.247842    0.397022
     53          1           0       -7.648310   -0.663237    0.661315
     54          6           0       -7.142407   -2.560881    0.024359
     55          1           0       -8.064254   -2.915087    0.031897
     56          6           0       -6.091218   -3.369449   -0.356480
     57          1           0       -6.263980   -4.301967   -0.631119
     58          6           0       -4.792465   -2.883696   -0.357298
     59          1           0       -4.047580   -3.472602   -0.627631
 ---------------------------------------------------------------------
 Rotational constants (GHZ):      0.1284187      0.0716323      0.0514614
 Leave Link  202 at Fri Dec 14 10:11:43 2018, MaxMem=   805306368 cpu:         0.0
 (Enter /pbs_home/pkowalski/g09d01/g09/l301.exe)
 Basis read from rwf:  (5D, 7F)
 No pseudopotential information found on rwf file.
 There are   673 symmetry adapted cartesian basis functions of A   symmetry.
 There are   636 symmetry adapted basis functions of A   symmetry.
   636 basis functions,  1103 primitive gaussians,   673 cartesian basis functions
   141 alpha electrons      141 beta electrons
       nuclear repulsion energy      4728.1724744080 Hartrees.
 IExCor=32609 DFT=T Ex+Corr=LC-wPBE ExCW=0 ScaHFX=  1.000000
 ScaDFX=  1.000000  0.000000  1.000000  1.000000 ScalE2=  1.000000  1.000000
 IRadAn=      0 IRanWt=     -1 IRanGd=            0 ICorTp=0 IEmpDi=  4
  HFx wShort=  0.000000 wLong=  0.400000 cFull=  0.000000 cShort=  0.000000 cLong=  1.000000
  DFx wShort=  0.000000 wLong=  0.400000 cFull=  0.000000 cShort=  0.000000 cLong=  1.000000
 NAtoms=   59 NActive=   59 NUniq=   59 SFac= 1.00D+00 NAtFMM=   60 NAOKFM=F Big=F
 Integral buffers will be    131072 words long.
 Raffenetti 2 integral format.
 Two-electron integral symmetry is turned on.
 No density basis found on file   724.
 Leave Link  301 at Fri Dec 14 10:11:43 2018, MaxMem=   805306368 cpu:         0.8
 (Enter /pbs_home/pkowalski/g09d01/g09/l302.exe)
 NPDir=0 NMtPBC=     1 NCelOv=     1 NCel=       1 NClECP=     1 NCelD=      1
         NCelK=      1 NCelE2=     1 NClLst=     1 CellRange=     0.0.
 One-electron integrals computed using PRISM.
 NBasis=   636 RedAO= T EigKep=  2.82D-04  NBF=   636
 NBsUse=   636 1.00D-06 EigRej= -1.00D+00 NBFU=   636
 Precomputing XC quadrature grid using
 IXCGrd= 4 IRadAn=           0 IRanWt=          -1 IRanGd=           0 AccXCQ= 0.00D+00.
 Generated NRdTot=       0 NPtTot=           0 NUsed=           0 NTot=          32
 NSgBfM=   611   615   615   615   615 MxSgAt=    59 MxSgA2=    59.
 Leave Link  302 at Fri Dec 14 10:11:45 2018, MaxMem=   805306368 cpu:        14.5
 (Enter /pbs_home/pkowalski/g09d01/g09/l303.exe)
 DipDrv:  MaxL=1.
 Leave Link  303 at Fri Dec 14 10:11:45 2018, MaxMem=   805306368 cpu:         1.6
 (Enter /pbs_home/pkowalski/g09d01/g09/l401.exe)
 Initial guess from the checkpoint file:  "dae0068freq_closed_lc-wpbe.chk"
 B after Tr=     0.000000    0.000000    0.000000
         Rot=    1.000000    0.000169    0.000024   -0.000272 Ang=   0.04 deg.
 Guess basis will be translated and rotated to current coordinates.
 JPrj=2 DoOrth=T DoCkMO=T.
 Generating alternative initial guess.
 ExpMin= 1.22D-01 ExpMax= 9.18D+03 ExpMxC= 1.38D+03 IAcc=1 IRadAn=         1 AccDes= 0.00D+00
 Harris functional with IExCor=32609 and IRadAn=       1 diagonalized for initial guess.
 HarFok:  IExCor=32609 AccDes= 0.00D+00 IRadAn=         1 IDoV= 1 UseB2=F ITyADJ=14
 ICtDFT=  3500011 ScaDFX=  1.000000  1.000000  1.000000  1.000000
 FoFCou: FMM=F IPFlag=           0 FMFlag=      100000 FMFlg1=           0
         NFxFlg=           0 DoJE=T BraDBF=F KetDBF=T FulRan=T
         wScrn=  0.000000 ICntrl=     500 IOpCl=  0 I1Cent=   200000004 NGrid=           0
         NMat0=    1 NMatS0=      1 NMatT0=    0 NMatD0=    1 NMtDS0=    0 NMtDT0=    0
 Petite list used in FoFCou.
 Harris En= -2510.50376693167    
 Leave Link  401 at Fri Dec 14 10:11:50 2018, MaxMem=   805306368 cpu:        40.2
 (Enter /pbs_home/pkowalski/g09d01/g09/l502.exe)
 Closed shell SCF:
 Using DIIS extrapolation, IDIIS=  1040.
 Integral symmetry usage will be decided dynamically.
 IVT=     1387805 IEndB=     1387805 NGot=   805306368 MDV=   804388806
 LenX=   804388806 LenY=   803935204
 Requested convergence on RMS density matrix=1.00D-08 within 128 cycles.
 Requested convergence on MAX density matrix=1.00D-06.
 Requested convergence on             energy=1.00D-06.
 No special actions if energy rises.
 Fock matrices will be formed incrementally for  20 cycles.
 Integral accuracy reduced to 1.0D-05 until final iterations.

 Cycle   1  Pass 0  IDiag  1:
 FoFJK:  IHMeth= 1 ICntrl=       0 DoSepK=T KAlg= 0 I1Cent=   0 FoldK=F
 IRaf=         1 NMat=   1 IRICut=       1 DoRegI=T DoRafI=F ISym2E= 0.
 FoFCou: FMM=F IPFlag=           0 FMFlag=      100000 FMFlg1=           0
         NFxFlg=           0 DoJE=T BraDBF=F KetDBF=F FulRan=T
         wScrn=  0.000000 ICntrl=     500 IOpCl=  0 I1Cent=           0 NGrid=           0
         NMat0=    1 NMatS0=      1 NMatT0=    0 NMatD0=    1 NMtDS0=    0 NMtDT0=    0
 Symmetry not used in FoFCou.
 E= -2510.75041455351    
 DIIS: error= 2.38D-03 at cycle   1 NSaved=   1.
 NSaved= 1 IEnMin= 1 EnMin= -2510.75041455351     IErMin= 1 ErrMin= 2.38D-03
 ErrMax= 2.38D-03  0.00D+00 EMaxC= 1.00D-01 BMatC= 4.50D-03 BMatP= 4.50D-03
 IDIUse=3 WtCom= 9.76D-01 WtEn= 2.38D-02
 Coeff-Com:  0.100D+01
 Coeff-En:   0.100D+01
 Coeff:      0.100D+01
 Gap=     0.740 Goal=   None    Shift=    0.000
 GapD=    0.740 DampG=2.000 DampE=1.000 DampFc=2.0000 IDamp=-1.
 RMSDP=4.42D-04 MaxDP=1.39D-02              OVMax= 6.82D-03

 Cycle   2  Pass 0  IDiag  1:
 RMSU=  4.33D-04    CP:  9.94D-01
 E= -2510.75480579244     Delta-E=       -0.004391238930 Rises=F Damp=F
 DIIS: error= 4.53D-04 at cycle   2 NSaved=   2.
 NSaved= 2 IEnMin= 2 EnMin= -2510.75480579244     IErMin= 2 ErrMin= 4.53D-04
 ErrMax= 4.53D-04  0.00D+00 EMaxC= 1.00D-01 BMatC= 1.90D-04 BMatP= 4.50D-03
 IDIUse=3 WtCom= 9.95D-01 WtEn= 4.53D-03
 Coeff-Com:  0.126D-01 0.987D+00
 Coeff-En:   0.000D+00 0.100D+01
 Coeff:      0.126D-01 0.987D+00
 Gap=     0.240 Goal=   None    Shift=    0.000
 RMSDP=5.48D-05 MaxDP=3.74D-03 DE=-4.39D-03 OVMax= 2.65D-03

 Cycle   3  Pass 0  IDiag  1:
 RMSU=  4.70D-05    CP:  9.94D-01  1.06D+00
 E= -2510.75495707197     Delta-E=       -0.000151279532 Rises=F Damp=F
 DIIS: error= 2.08D-04 at cycle   3 NSaved=   3.
 NSaved= 3 IEnMin= 3 EnMin= -2510.75495707197     IErMin= 3 ErrMin= 2.08D-04
 ErrMax= 2.08D-04  0.00D+00 EMaxC= 1.00D-01 BMatC= 7.75D-05 BMatP= 1.90D-04
 IDIUse=3 WtCom= 9.98D-01 WtEn= 2.08D-03
 Coeff-Com: -0.307D-01 0.378D+00 0.652D+00
 Coeff-En:   0.000D+00 0.000D+00 0.100D+01
 Coeff:     -0.306D-01 0.378D+00 0.653D+00
 Gap=     0.240 Goal=   None    Shift=    0.000
 RMSDP=2.16D-05 MaxDP=9.48D-04 DE=-1.51D-04 OVMax= 1.66D-03

 Cycle   4  Pass 0  IDiag  1:
 RMSU=  1.85D-05    CP:  9.94D-01  1.07D+00  7.68D-01
 E= -2510.75502949280     Delta-E=       -0.000072420836 Rises=F Damp=F
 DIIS: error= 5.69D-05 at cycle   4 NSaved=   4.
 NSaved= 4 IEnMin= 4 EnMin= -2510.75502949280     IErMin= 4 ErrMin= 5.69D-05
 ErrMax= 5.69D-05  0.00D+00 EMaxC= 1.00D-01 BMatC= 4.89D-06 BMatP= 7.75D-05
 IDIUse=1 WtCom= 1.00D+00 WtEn= 0.00D+00
 Coeff-Com: -0.104D-01 0.462D-01 0.206D+00 0.758D+00
 Coeff:     -0.104D-01 0.462D-01 0.206D+00 0.758D+00
 Gap=     0.240 Goal=   None    Shift=    0.000
 RMSDP=7.26D-06 MaxDP=3.05D-04 DE=-7.24D-05 OVMax= 6.91D-04

 Initial convergence to 1.0D-05 achieved.  Increase integral accuracy.
 Cycle   5  Pass 1  IDiag  1:
 E= -2510.75484356153     Delta-E=        0.000185931271 Rises=F Damp=F
 DIIS: error= 1.55D-04 at cycle   1 NSaved=   1.
 NSaved= 1 IEnMin= 1 EnMin= -2510.75484356153     IErMin= 1 ErrMin= 1.55D-04
 ErrMax= 1.55D-04  0.00D+00 EMaxC= 1.00D-01 BMatC= 1.57D-05 BMatP= 1.57D-05
 IDIUse=3 WtCom= 9.98D-01 WtEn= 1.55D-03
 Coeff-Com:  0.100D+01
 Coeff-En:   0.100D+01
 Coeff:      0.100D+01
 Gap=     0.240 Goal=   None    Shift=    0.000
 RMSDP=7.26D-06 MaxDP=3.05D-04 DE= 1.86D-04 OVMax= 6.46D-04

 Cycle   6  Pass 1  IDiag  1:
 RMSU=  1.65D-04    CP:  1.00D+00
 E= -2510.75485824999     Delta-E=       -0.000014688460 Rises=F Damp=F
 DIIS: error= 2.79D-05 at cycle   2 NSaved=   2.
 NSaved= 2 IEnMin= 2 EnMin= -2510.75485824999     IErMin= 2 ErrMin= 2.79D-05
 ErrMax= 2.79D-05  0.00D+00 EMaxC= 1.00D-01 BMatC= 1.16D-06 BMatP= 1.57D-05
 IDIUse=1 WtCom= 1.00D+00 WtEn= 0.00D+00
 Coeff-Com:  0.804D-01 0.920D+00
 Coeff:      0.804D-01 0.920D+00
 Gap=     0.240 Goal=   None    Shift=    0.000
 RMSDP=9.11D-06 MaxDP=2.69D-04 DE=-1.47D-05 OVMax= 5.78D-04

 Cycle   7  Pass 1  IDiag  1:
 RMSU=  5.66D-06    CP:  1.00D+00  1.04D+00
 E= -2510.75485820524     Delta-E=        0.000000044754 Rises=F Damp=F
 DIIS: error= 3.28D-05 at cycle   3 NSaved=   3.
 NSaved= 3 IEnMin= 2 EnMin= -2510.75485824999     IErMin= 2 ErrMin= 2.79D-05
 ErrMax= 3.28D-05  0.00D+00 EMaxC= 1.00D-01 BMatC= 1.29D-06 BMatP= 1.16D-06
 IDIUse=1 WtCom= 1.00D+00 WtEn= 0.00D+00
 Coeff-Com: -0.230D-01 0.520D+00 0.503D+00
 Coeff:     -0.230D-01 0.520D+00 0.503D+00
 Gap=     0.240 Goal=   None    Shift=    0.000
 RMSDP=3.05D-06 MaxDP=1.63D-04 DE= 4.48D-08 OVMax= 2.96D-04

 Cycle   8  Pass 1  IDiag  1:
 RMSU=  1.50D-06    CP:  1.00D+00  1.05D+00  5.74D-01
 E= -2510.75485956637     Delta-E=       -0.000001361133 Rises=F Damp=F
 DIIS: error= 2.01D-06 at cycle   4 NSaved=   4.
 NSaved= 4 IEnMin= 4 EnMin= -2510.75485956637     IErMin= 4 ErrMin= 2.01D-06
 ErrMax= 2.01D-06  0.00D+00 EMaxC= 1.00D-01 BMatC= 7.61D-09 BMatP= 1.16D-06
 IDIUse=1 WtCom= 1.00D+00 WtEn= 0.00D+00
 Coeff-Com: -0.812D-02 0.137D+00 0.155D+00 0.717D+00
 Coeff:     -0.812D-02 0.137D+00 0.155D+00 0.717D+00
 Gap=     0.240 Goal=   None    Shift=    0.000
 RMSDP=3.38D-07 MaxDP=2.00D-05 DE=-1.36D-06 OVMax= 4.41D-05

 Cycle   9  Pass 1  IDiag  1:
 RMSU=  2.80D-07    CP:  1.00D+00  1.05D+00  5.99D-01  1.06D+00
 E= -2510.75485956646     Delta-E=       -0.000000000089 Rises=F Damp=F
 DIIS: error= 1.18D-06 at cycle   5 NSaved=   5.
 NSaved= 5 IEnMin= 5 EnMin= -2510.75485956646     IErMin= 5 ErrMin= 1.18D-06
 ErrMax= 1.18D-06  0.00D+00 EMaxC= 1.00D-01 BMatC= 1.30D-09 BMatP= 7.61D-09
 IDIUse=1 WtCom= 1.00D+00 WtEn= 0.00D+00
 Coeff-Com:  0.306D-02-0.770D-01-0.624D-01 0.114D+00 0.102D+01
 Coeff:      0.306D-02-0.770D-01-0.624D-01 0.114D+00 0.102D+01
 Gap=     0.240 Goal=   None    Shift=    0.000
 RMSDP=2.56D-07 MaxDP=1.18D-05 DE=-8.91D-11 OVMax= 5.23D-05

 Cycle  10  Pass 1  IDiag  1:
 RMSU=  1.74D-07    CP:  1.00D+00  1.05D+00  6.11D-01  1.16D+00  1.27D+00
 E= -2510.75485957212     Delta-E=       -0.000000005655 Rises=F Damp=F
 DIIS: error= 6.28D-07 at cycle   6 NSaved=   6.
 NSaved= 6 IEnMin= 6 EnMin= -2510.75485957212     IErMin= 6 ErrMin= 6.28D-07
 ErrMax= 6.28D-07  0.00D+00 EMaxC= 1.00D-01 BMatC= 2.87D-10 BMatP= 1.30D-09
 IDIUse=1 WtCom= 1.00D+00 WtEn= 0.00D+00
 Coeff-Com:  0.232D-02-0.481D-01-0.434D-01-0.723D-01 0.325D+00 0.836D+00
 Coeff:      0.232D-02-0.481D-01-0.434D-01-0.723D-01 0.325D+00 0.836D+00
 Gap=     0.240 Goal=   None    Shift=    0.000
 RMSDP=1.05D-07 MaxDP=5.43D-06 DE=-5.66D-09 OVMax= 2.54D-05

 Cycle  11  Pass 1  IDiag  1:
 RMSU=  4.68D-08    CP:  1.00D+00  1.05D+00  6.15D-01  1.17D+00  1.51D+00
                    CP:  1.32D+00
 E= -2510.75485957336     Delta-E=       -0.000000001239 Rises=F Damp=F
 DIIS: error= 2.65D-07 at cycle   7 NSaved=   7.
 NSaved= 7 IEnMin= 7 EnMin= -2510.75485957336     IErMin= 7 ErrMin= 2.65D-07
 ErrMax= 2.65D-07  0.00D+00 EMaxC= 1.00D-01 BMatC= 5.27D-11 BMatP= 2.87D-10
 IDIUse=1 WtCom= 1.00D+00 WtEn= 0.00D+00
 Coeff-Com: -0.432D-03 0.122D-01 0.108D-01-0.385D-01-0.224D+00 0.140D+00
 Coeff-Com:  0.110D+01
 Coeff:     -0.432D-03 0.122D-01 0.108D-01-0.385D-01-0.224D+00 0.140D+00
 Coeff:      0.110D+01
 Gap=     0.240 Goal=   None    Shift=    0.000
 RMSDP=6.90D-08 MaxDP=3.87D-06 DE=-1.24D-09 OVMax= 1.63D-05

 Cycle  12  Pass 1  IDiag  1:
 RMSU=  2.47D-08    CP:  1.00D+00  1.05D+00  6.17D-01  1.18D+00  1.63D+00
                    CP:  1.61D+00  1.39D+00
 E= -2510.75485957349     Delta-E=       -0.000000000136 Rises=F Damp=F
 DIIS: error= 6.64D-08 at cycle   8 NSaved=   8.
 NSaved= 8 IEnMin= 8 EnMin= -2510.75485957349     IErMin= 8 ErrMin= 6.64D-08
 ErrMax= 6.64D-08  0.00D+00 EMaxC= 1.00D-01 BMatC= 5.35D-12 BMatP= 5.27D-11
 IDIUse=1 WtCom= 1.00D+00 WtEn= 0.00D+00
 Coeff-Com: -0.330D-03 0.736D-02 0.675D-02 0.302D-02-0.741D-01-0.776D-01
 Coeff-Com:  0.170D+00 0.965D+00
 Coeff:     -0.330D-03 0.736D-02 0.675D-02 0.302D-02-0.741D-01-0.776D-01
 Coeff:      0.170D+00 0.965D+00
 Gap=     0.240 Goal=   None    Shift=    0.000
 RMSDP=1.99D-08 MaxDP=9.36D-07 DE=-1.36D-10 OVMax= 3.90D-06

 Cycle  13  Pass 1  IDiag  1:
 RMSU=  9.17D-09    CP:  1.00D+00  1.05D+00  6.18D-01  1.18D+00  1.65D+00
                    CP:  1.67D+00  1.59D+00  1.30D+00
 E= -2510.75485957325     Delta-E=        0.000000000238 Rises=F Damp=F
 DIIS: error= 2.90D-08 at cycle   9 NSaved=   9.
 NSaved= 9 IEnMin= 8 EnMin= -2510.75485957349     IErMin= 9 ErrMin= 2.90D-08
 ErrMax= 2.90D-08  0.00D+00 EMaxC= 1.00D-01 BMatC= 1.39D-12 BMatP= 5.35D-12
 IDIUse=1 WtCom= 1.00D+00 WtEn= 0.00D+00
 Coeff-Com: -0.324D-04 0.270D-03 0.360D-03 0.774D-02 0.144D-01-0.461D-01
 Coeff-Com: -0.125D+00 0.302D+00 0.846D+00
 Coeff:     -0.324D-04 0.270D-03 0.360D-03 0.774D-02 0.144D-01-0.461D-01
 Coeff:     -0.125D+00 0.302D+00 0.846D+00
 Gap=     0.240 Goal=   None    Shift=    0.000
 RMSDP=7.69D-09 MaxDP=4.05D-07 DE= 2.38D-10 OVMax= 1.90D-06

 SCF Done:  E(RLC-wPBE) =  -2510.75485957     A.U. after   13 cycles
            NFock= 13  Conv=0.77D-08     -V/T= 2.0061
 KE= 2.495502129351D+03 PE=-1.535823440991D+04 EE= 5.623804946574D+03
 Leave Link  502 at Fri Dec 14 10:20:31 2018, MaxMem=   805306368 cpu:      4144.1
 (Enter /pbs_home/pkowalski/g09d01/g09/l701.exe)
 Compute integral first derivatives.
 ... and contract with generalized density number  0.
 Leave Link  701 at Fri Dec 14 10:20:32 2018, MaxMem=   805306368 cpu:         5.6
 (Enter /pbs_home/pkowalski/g09d01/g09/l702.exe)
 L702 exits ... SP integral derivatives will be done elsewhere.
 Leave Link  702 at Fri Dec 14 10:20:32 2018, MaxMem=   805306368 cpu:         0.3
 (Enter /pbs_home/pkowalski/g09d01/g09/l703.exe)
 Compute integral first derivatives, UseDBF=F ICtDFT=           0.
 Integral derivatives from FoFJK, PRISM(SPDF).
 Calling FoFJK, ICntrl=      2127 FMM=F ISym2X=0 I1Cent= 0 IOpClX= 0 NMat=1 NMatS=1 NMatT=0.
 FoFJK:  IHMeth= 1 ICntrl=    2127 DoSepK=T KAlg= 0 I1Cent=   0 FoldK=F
 IRaf=         1 NMat=   1 IRICut=       1 DoRegI=T DoRafI=F ISym2E= 0.
 FoFCou: FMM=F IPFlag=           0 FMFlag=      100000 FMFlg1=         800
         NFxFlg=           0 DoJE=F BraDBF=F KetDBF=F FulRan=T
         wScrn=  0.000000 ICntrl=    2527 IOpCl=  0 I1Cent=           0 NGrid=           0
         NMat0=    1 NMatS0=      1 NMatT0=    0 NMatD0=    1 NMtDS0=    0 NMtDT0=    0
 Symmetry not used in FoFCou.
 Leave Link  703 at Fri Dec 14 10:23:53 2018, MaxMem=   805306368 cpu:      1607.3
 (Enter /pbs_home/pkowalski/g09d01/g09/l716.exe)
 Dipole        =-1.41944392D-02-1.78694835D+00-1.30725344D-01
 ***** Axes restored to original set *****
 -------------------------------------------------------------------
 Center     Atomic                   Forces (Hartrees/Bohr)
 Number     Number              X              Y              Z
 -------------------------------------------------------------------
      1       16           0.001129359   -0.001668036    0.003039299
      2       16           0.002862934   -0.000473668    0.001526834
      3        9          -0.000994260   -0.005463928   -0.003039092
      4        9          -0.007279209   -0.004590161   -0.000947802
      5        9          -0.001618545    0.000553768   -0.002306289
      6        9          -0.004140492    0.001489599   -0.005078047
      7        9          -0.001141526    0.006890288   -0.002432332
      8        9          -0.005832777    0.002885475    0.003270827
      9        6          -0.001615197    0.002753990    0.001257090
     10        6           0.004300731   -0.021549323   -0.000787515
     11        6          -0.039900715   -0.031036712   -0.073910590
     12        1           0.040632832    0.048134250    0.075023481
     13        6           0.000932140   -0.010601376   -0.000232512
     14        6          -0.006541174    0.008358449   -0.005435238
     15        6           0.010699700    0.013332400    0.007143642
     16        6           0.001976166   -0.002775901    0.005446566
     17        6           0.015202380   -0.013390953    0.000350546
     18        6          -0.007221304   -0.004074037   -0.006332221
     19        6          -0.000803097   -0.002704699   -0.000878456
     20        6           0.002455968    0.016058343    0.004645845
     21        6          -0.053096875    0.062789343   -0.038268773
     22        1           0.049902291   -0.075986289    0.035015756
     23        6           0.000798018    0.009442023    0.003963413
     24        6          -0.011979748    0.069547577    0.038938995
     25        1           0.042242443   -0.052754968    0.018941007
     26        1          -0.033102789   -0.020181106   -0.058022541
     27        6          -0.045113688   -0.064934979    0.017215959
     28        1          -0.045111255    0.058538430   -0.019728779
     29        1           0.049450900   -0.011055844   -0.056583249
     30        1           0.041062482    0.020744753    0.062274375
     31        6           0.021008099   -0.069739254   -0.029317356
     32        1           0.028706459    0.032406520    0.054039207
     33        1          -0.048199115    0.043412621   -0.027401371
     34        6           0.037761682    0.064318169   -0.024432323
     35        1          -0.031139638   -0.038252441   -0.059123153
     36        1          -0.055557136    0.013918642    0.049889556
     37        1           0.049549295   -0.046308768    0.034610609
     38        6          -0.002427400    0.004714065   -0.001090353
     39        6          -0.085137724    0.013582429   -0.039994602
     40        1           0.088823319   -0.016631756    0.041602610
     41        6          -0.038806714   -0.065095718   -0.053256048
     42        1           0.043735013    0.068415934    0.057094765
     43        6           0.042023979   -0.084668331   -0.017793970
     44        1          -0.046125970    0.087048772    0.016502387
     45        6           0.083017627   -0.012756531    0.041273502
     46        1          -0.088721238    0.017857822   -0.042644852
     47        6           0.046623195    0.060735154    0.055686901
     48        1          -0.043930419   -0.068491130   -0.058066673
     49        6          -0.000231552   -0.002287553   -0.001094259
     50        6          -0.084576643   -0.008084675   -0.048640972
     51        1           0.086358658    0.005033163    0.049004882
     52        6          -0.057644065    0.077045426    0.001437533
     53        1           0.062892863   -0.076766064    0.000949481
     54        6           0.024819240    0.076162813    0.048759793
     55        1          -0.022970859   -0.082831979   -0.049784001
     56        6           0.078662349    0.010343936    0.047295972
     57        1          -0.086235104   -0.005072062   -0.049694329
     58        6           0.063155724   -0.073178390    0.000736177
     59        1          -0.063589621    0.076892483   -0.000619316
 -------------------------------------------------------------------
 Cartesian Forces:  Max     0.088823319 RMS     0.041651589
 Leave Link  716 at Fri Dec 14 10:23:53 2018, MaxMem=   805306368 cpu:         0.3
 (Enter /pbs_home/pkowalski/g09d01/g09/l103.exe)

 GradGradGradGradGradGradGradGradGradGradGradGradGradGradGradGradGradGrad
 Berny optimization.
 Using GEDIIS/GDIIS optimizer.
 FormGI is forming the generalized inverse of G from B-inverse, IUseBI=4.
 Internal  Forces:  Max     0.100044241 RMS     0.021974615
 Search for a local minimum.
 Step number   2 out of a maximum of  354
 All quantities printed in internal units (Hartrees-Bohrs-Radians)
 RMS Force = .21975D-01 SwitMx=.10000D-02 MixMth= 1
 Mixed Optimization -- RFO/linear search
 Update second derivatives using D2CorX and points    1    2
 DE= -1.55D-01 DEPred=-1.62D-01 R= 9.56D-01
 TightC=F SS=  1.41D+00  RLast= 3.00D-01 DXNew= 5.0454D-01 9.0083D-01
 Trust test= 9.56D-01 RLast= 3.00D-01 DXMaxT set to 5.05D-01
 ITU=  1  0
 Use linear search instead of GDIIS.
 Linear search step of   0.600 exceeds DXMaxT=   0.505 but not scaled.
 Quartic linear search produced a step of  2.00000.
 Iteration  1 RMS(Cart)=  0.03412454 RMS(Int)=  0.00013521
 Iteration  2 RMS(Cart)=  0.00018051 RMS(Int)=  0.00000688
 Iteration  3 RMS(Cart)=  0.00000004 RMS(Int)=  0.00000688
 ITry= 1 IFail=0 DXMaxC= 1.41D-01 DCOld= 1.00D+10 DXMaxT= 5.05D-01 DXLimC= 3.00D+00 Rises=F
 Variable       Old X    -DE/DX   Delta X   Delta X   Delta X     New X
                                 (Linear)    (Quad)   (Total)
    R1        3.47540  -0.00340  -0.00609   0.00000  -0.00610   3.46930
    R2        3.32648  -0.00233  -0.00393   0.00000  -0.00392   3.32256
    R3        3.46812  -0.00303  -0.00537   0.00000  -0.00537   3.46275
    R4        3.33030  -0.00282  -0.00471   0.00000  -0.00470   3.32560
    R5        2.55834  -0.00520  -0.00634   0.00000  -0.00634   2.55200
    R6        2.57914  -0.00791  -0.00970   0.00000  -0.00970   2.56944
    R7        2.53841  -0.00050  -0.00084   0.00000  -0.00084   2.53757
    R8        2.52882  -0.00611  -0.00745   0.00000  -0.00745   2.52137
    R9        2.55691  -0.00665  -0.00815   0.00000  -0.00815   2.54876
   R10        2.57773  -0.00699  -0.00854   0.00000  -0.00854   2.56920
   R11        2.89505  -0.00290  -0.00478   0.00000  -0.00478   2.89027
   R12        2.91361  -0.00401  -0.00781   0.00000  -0.00781   2.90580
   R13        2.92664  -0.00394  -0.00743   0.00000  -0.00743   2.91921
   R14        2.68303   0.01248   0.01732   0.00000   0.01732   2.70035
   R15        2.56403  -0.00891  -0.01176   0.00000  -0.01176   2.55227
   R16        1.86535   0.09780   0.13971   0.00000   0.13971   2.00506
   R17        2.56059  -0.00222  -0.00260   0.00000  -0.00260   2.55799
   R18        2.76841   0.00455   0.00591   0.00000   0.00591   2.77433
   R19        2.81262   0.00249   0.00309   0.00000   0.00309   2.81571
   R20        2.74071   0.00281   0.00325   0.00000   0.00324   2.74395
   R21        2.91713   0.00142   0.00207   0.00000   0.00208   2.91921
   R22        2.92484   0.00019  -0.00012   0.00000  -0.00012   2.92472
   R23        2.80238   0.00481   0.00688   0.00000   0.00688   2.80926
   R24        2.55600  -0.00628  -0.00817   0.00000  -0.00817   2.54783
   R25        2.89367  -0.00327  -0.00514   0.00000  -0.00515   2.88852
   R26        2.93405  -0.00275  -0.00518   0.00000  -0.00518   2.92886
   R27        2.69305   0.00901   0.01239   0.00000   0.01238   2.70543
   R28        1.86634   0.09742   0.13925   0.00000   0.13925   2.00559
   R29        2.56159  -0.00354  -0.00471   0.00000  -0.00471   2.55688
   R30        2.77354   0.00295   0.00355   0.00000   0.00355   2.77710
   R31        1.92181   0.07013   0.10330   0.00000   0.10330   2.02510
   R32        1.92147   0.06972   0.10266   0.00000   0.10266   2.02414
   R33        2.87967   0.00239   0.00484   0.00000   0.00484   2.88452
   R34        1.90867   0.07644   0.11132   0.00000   0.11132   2.01999
   R35        1.90784   0.07595   0.11061   0.00000   0.11061   2.01845
   R36        1.90695   0.07735   0.11249   0.00000   0.11249   2.01943
   R37        1.92322   0.06919   0.10199   0.00000   0.10199   2.02521
   R38        1.92009   0.07035   0.10354   0.00000   0.10354   2.02363
   R39        2.87116   0.00546   0.01002   0.00000   0.01002   2.88117
   R40        1.90727   0.07692   0.11190   0.00000   0.11190   2.01917
   R41        1.90789   0.07595   0.11057   0.00000   0.11057   2.01846
   R42        1.90868   0.07603   0.11069   0.00000   0.11069   2.01937
   R43        2.63804   0.00269   0.00351   0.00000   0.00351   2.64155
   R44        2.64185   0.00118   0.00200   0.00000   0.00200   2.64385
   R45        1.86489   0.09948   0.14178   0.00000   0.14178   2.00668
   R46        2.61396   0.00413   0.00597   0.00000   0.00597   2.61993
   R47        1.86640   0.09926   0.14153   0.00000   0.14153   2.00793
   R48        2.61463   0.00721   0.01024   0.00000   0.01024   2.62486
   R49        1.86537   0.09989   0.14232   0.00000   0.14232   2.00769
   R50        2.62167   0.00347   0.00561   0.00000   0.00561   2.62728
   R51        1.86516   0.10004   0.14250   0.00000   0.14250   2.00765
   R52        2.60723   0.00774   0.01046   0.00000   0.01046   2.61769
   R53        1.86553   0.09995   0.14233   0.00000   0.14233   2.00785
   R54        2.63858   0.00347   0.00483   0.00000   0.00483   2.64342
   R55        2.63734   0.00170   0.00230   0.00000   0.00230   2.63964
   R56        1.86504   0.09942   0.14171   0.00000   0.14171   2.00674
   R57        2.62205  -0.00066  -0.00119   0.00000  -0.00119   2.62086
   R58        1.86643   0.09924   0.14153   0.00000   0.14153   2.00795
   R59        2.62051   0.00511   0.00751   0.00000   0.00751   2.62803
   R60        1.86626   0.09933   0.14160   0.00000   0.14160   2.00786
   R61        2.60742   0.00946   0.01373   0.00000   0.01373   2.62115
   R62        1.86582   0.09965   0.14203   0.00000   0.14203   2.00786
   R63        2.62033   0.00222   0.00300   0.00000   0.00301   2.62334
   R64        1.86571   0.09978   0.14213   0.00000   0.14213   2.00784
    A1        1.61844   0.00174   0.00223   0.00000   0.00223   1.62066
    A2        1.60947   0.00082   0.00088   0.00000   0.00088   1.61035
    A3        1.82408   0.00068   0.00104   0.00000   0.00104   1.82512
    A4        1.97172  -0.00010  -0.00027   0.00000  -0.00026   1.97145
    A5        1.90599   0.00051   0.00142   0.00000   0.00142   1.90741
    A6        1.87607   0.00036   0.00123   0.00000   0.00123   1.87730
    A7        1.91713  -0.00032  -0.00049   0.00000  -0.00048   1.91665
    A8        1.96311  -0.00102  -0.00269   0.00000  -0.00269   1.96043
    A9        1.97875  -0.00077  -0.00034   0.00000  -0.00035   1.97840
   A10        2.03566   0.00069   0.00067   0.00000   0.00067   2.03633
   A11        2.26619   0.00012  -0.00021   0.00000  -0.00021   2.26598
   A12        2.14088   0.00097   0.00228   0.00000   0.00228   2.14316
   A13        1.99876  -0.00354  -0.00644   0.00000  -0.00644   1.99232
   A14        2.14354   0.00257   0.00415   0.00000   0.00415   2.14769
   A15        1.98455   0.00175   0.00322   0.00000   0.00323   1.98777
   A16        2.09064  -0.00179  -0.00242   0.00000  -0.00243   2.08821
   A17        2.20553   0.00013  -0.00059   0.00000  -0.00060   2.20493
   A18        2.24948   0.00004  -0.00013   0.00000  -0.00013   2.24935
   A19        2.12076  -0.00005  -0.00019   0.00000  -0.00019   2.12056
   A20        1.91292   0.00001   0.00031   0.00000   0.00031   1.91324
   A21        1.84385   0.00235   0.00472   0.00000   0.00471   1.84856
   A22        2.00123  -0.00056  -0.00116   0.00000  -0.00117   2.00006
   A23        1.95177  -0.00009  -0.00020   0.00000  -0.00021   1.95156
   A24        1.95668  -0.00077  -0.00161   0.00000  -0.00161   1.95508
   A25        1.88833   0.00027   0.00067   0.00000   0.00066   1.88899
   A26        1.82153  -0.00125  -0.00246   0.00000  -0.00247   1.81906
   A27        1.88896   0.00233   0.00437   0.00000   0.00437   1.89333
   A28        1.90334  -0.00127  -0.00210   0.00000  -0.00210   1.90124
   A29        1.89855  -0.00063  -0.00109   0.00000  -0.00109   1.89746
   A30        1.97828  -0.00138  -0.00253   0.00000  -0.00253   1.97575
   A31        1.97419  -0.00176  -0.00309   0.00000  -0.00309   1.97111
   A32        1.81806   0.00262   0.00427   0.00000   0.00427   1.82233
   A33        1.85469   0.00144   0.00295   0.00000   0.00294   1.85763
   A34        1.93927   0.00115   0.00203   0.00000   0.00202   1.94129
   A35        2.00669  -0.00149  -0.00304   0.00000  -0.00304   2.00365
   A36        1.89188  -0.00007  -0.00011   0.00000  -0.00011   1.89177
   A37        1.95919   0.00109   0.00207   0.00000   0.00207   1.96126
   A38        1.81096  -0.00210  -0.00385   0.00000  -0.00385   1.80711
   A39        1.90390   0.00023   0.00061   0.00000   0.00061   1.90451
   A40        2.12182  -0.00109  -0.00176   0.00000  -0.00176   2.12005
   A41        2.25526   0.00088   0.00118   0.00000   0.00118   2.25644
   A42        1.98256  -0.00058  -0.00138   0.00000  -0.00137   1.98119
   A43        1.82475   0.00024   0.00023   0.00000   0.00021   1.82497
   A44        1.90186   0.00126   0.00302   0.00000   0.00302   1.90488
   A45        1.89574  -0.00055  -0.00064   0.00000  -0.00064   1.89510
   A46        1.95639  -0.00098  -0.00257   0.00000  -0.00257   1.95382
   A47        1.89633   0.00074   0.00165   0.00000   0.00165   1.89798
   A48        2.03286   0.00093   0.00134   0.00000   0.00134   2.03420
   A49        2.28404  -0.00069  -0.00174   0.00000  -0.00173   2.28231
   A50        1.96606  -0.00025   0.00039   0.00000   0.00038   1.96644
   A51        2.14197   0.00106   0.00239   0.00000   0.00239   2.14435
   A52        1.99599  -0.00344  -0.00638   0.00000  -0.00637   1.98961
   A53        2.14523   0.00238   0.00398   0.00000   0.00398   2.14921
   A54        1.98366   0.00228   0.00411   0.00000   0.00412   1.98779
   A55        2.08655  -0.00134  -0.00185   0.00000  -0.00186   2.08469
   A56        2.21297  -0.00094  -0.00226   0.00000  -0.00226   2.21070
   A57        1.89284  -0.00117  -0.00257   0.00000  -0.00256   1.89028
   A58        1.89228  -0.00120  -0.00243   0.00000  -0.00242   1.88986
   A59        2.00397  -0.00138  -0.00367   0.00000  -0.00367   2.00030
   A60        1.87720  -0.00034  -0.00017   0.00000  -0.00020   1.87700
   A61        1.89647   0.00161   0.00363   0.00000   0.00361   1.90008
   A62        1.89726   0.00251   0.00536   0.00000   0.00535   1.90261
   A63        1.91298   0.00299   0.00494   0.00000   0.00492   1.91790
   A64        1.90937  -0.00063  -0.00264   0.00000  -0.00263   1.90673
   A65        1.91425   0.00390   0.00659   0.00000   0.00657   1.92082
   A66        1.91017  -0.00178  -0.00246   0.00000  -0.00245   1.90772
   A67        1.90779  -0.00229  -0.00325   0.00000  -0.00329   1.90451
   A68        1.90923  -0.00221  -0.00319   0.00000  -0.00319   1.90605
   A69        1.89090  -0.00186  -0.00380   0.00000  -0.00381   1.88710
   A70        1.89089  -0.00219  -0.00423   0.00000  -0.00424   1.88666
   A71        2.01163   0.00115   0.00085   0.00000   0.00086   2.01249
   A72        1.87599   0.00017   0.00064   0.00000   0.00061   1.87660
   A73        1.89446   0.00075   0.00215   0.00000   0.00215   1.89661
   A74        1.89566   0.00192   0.00438   0.00000   0.00438   1.90004
   A75        1.91247   0.00364   0.00614   0.00000   0.00612   1.91859
   A76        1.90920  -0.00110  -0.00335   0.00000  -0.00334   1.90586
   A77        1.91384   0.00468   0.00811   0.00000   0.00809   1.92193
   A78        1.90938  -0.00197  -0.00292   0.00000  -0.00291   1.90647
   A79        1.90805  -0.00278  -0.00415   0.00000  -0.00421   1.90384
   A80        1.91086  -0.00249  -0.00385   0.00000  -0.00383   1.90703
   A81        2.10587  -0.00126  -0.00298   0.00000  -0.00298   2.10289
   A82        2.10668  -0.00072  -0.00126   0.00000  -0.00126   2.10542
   A83        2.06979   0.00201   0.00430   0.00000   0.00430   2.07409
   A84        2.09072   0.00059   0.00137   0.00000   0.00137   2.09209
   A85        2.10244  -0.00015  -0.00108   0.00000  -0.00108   2.10137
   A86        2.09002  -0.00043  -0.00029   0.00000  -0.00029   2.08973
   A87        2.09020  -0.00031  -0.00082   0.00000  -0.00082   2.08938
   A88        2.10233  -0.00080  -0.00124   0.00000  -0.00124   2.10110
   A89        2.09065   0.00111   0.00206   0.00000   0.00206   2.09271
   A90        2.09834  -0.00007  -0.00025   0.00000  -0.00025   2.09809
   A91        2.08605   0.00034   0.00096   0.00000   0.00096   2.08702
   A92        2.09879  -0.00027  -0.00071   0.00000  -0.00071   2.09808
   A93        2.09085   0.00106   0.00186   0.00000   0.00186   2.09271
   A94        2.10079  -0.00093  -0.00143   0.00000  -0.00143   2.09936
   A95        2.09155  -0.00013  -0.00043   0.00000  -0.00043   2.09112
   A96        2.10451  -0.00044  -0.00149   0.00000  -0.00149   2.10302
   A97        2.08902   0.00054   0.00129   0.00000   0.00129   2.09031
   A98        2.08965  -0.00010   0.00020   0.00000   0.00020   2.08985
   A99        2.09283   0.00052  -0.00004   0.00000  -0.00004   2.09278
   A100       2.11642  -0.00258  -0.00443   0.00000  -0.00443   2.11198
   A101       2.07386   0.00206   0.00448   0.00000   0.00448   2.07834
   A102       2.09158   0.00024   0.00099   0.00000   0.00100   2.09258
   A103       2.10066   0.00033  -0.00033   0.00000  -0.00034   2.10032
   A104       2.09094  -0.00057  -0.00066   0.00000  -0.00066   2.09028
   A105       2.09146  -0.00048  -0.00106   0.00000  -0.00106   2.09040
   A106       2.09960  -0.00050  -0.00097   0.00000  -0.00098   2.09863
   A107       2.09212   0.00098   0.00204   0.00000   0.00204   2.09416
   A108       2.09726  -0.00016  -0.00070   0.00000  -0.00070   2.09656
   A109       2.08799   0.00011   0.00083   0.00000   0.00083   2.08882
   A110       2.09794   0.00005  -0.00014   0.00000  -0.00013   2.09780
   A111       2.09086   0.00156   0.00287   0.00000   0.00287   2.09373
   A112       2.10418  -0.00172  -0.00263   0.00000  -0.00263   2.10154
   A113       2.08815   0.00016  -0.00024   0.00000  -0.00024   2.08791
   A114       2.10004  -0.00029  -0.00137   0.00000  -0.00136   2.09868
   A115       2.09121   0.00029   0.00108   0.00000   0.00108   2.09229
   A116       2.09194   0.00001   0.00029   0.00000   0.00028   2.09222
    D1        0.14070   0.00091   0.00184   0.00000   0.00185   0.14255
    D2        2.17482   0.00171   0.00381   0.00000   0.00381   2.17863
    D3       -1.90974   0.00068   0.00119   0.00000   0.00119  -1.90856
    D4       -0.06038  -0.00045  -0.00117   0.00000  -0.00117  -0.06156
    D5       -3.13133  -0.00179  -0.00398   0.00000  -0.00398  -3.13531
    D6        2.30325   0.00010   0.00047   0.00000   0.00047   2.30372
    D7        0.23944   0.00092   0.00183   0.00000   0.00184   0.24128
    D8       -1.78539  -0.00063  -0.00156   0.00000  -0.00156  -1.78695
    D9       -0.15486  -0.00004  -0.00023   0.00000  -0.00022  -0.15508
   D10        2.98399   0.00026   0.00052   0.00000   0.00053   2.98452
   D11       -0.19852  -0.00060  -0.00149   0.00000  -0.00149  -0.20001
   D12        2.87358   0.00008   0.00001   0.00000   0.00002   2.87360
   D13       -2.29782  -0.00101  -0.00231   0.00000  -0.00231  -2.30013
   D14        0.77428  -0.00034  -0.00081   0.00000  -0.00081   0.77347
   D15        1.84425   0.00021   0.00049   0.00000   0.00050   1.84475
   D16       -1.36682   0.00088   0.00200   0.00000   0.00200  -1.36483
   D17        1.22740  -0.00012  -0.00029   0.00000  -0.00029   1.22711
   D18       -3.03338  -0.00051  -0.00124   0.00000  -0.00124  -3.03462
   D19       -0.93787  -0.00057  -0.00122   0.00000  -0.00121  -0.93908
   D20       -3.05271   0.00088   0.00158   0.00000   0.00158  -3.05113
   D21       -1.03030   0.00048   0.00063   0.00000   0.00063  -1.02967
   D22        1.06520   0.00043   0.00066   0.00000   0.00065   1.06586
   D23       -0.94025   0.00009   0.00014   0.00000   0.00015  -0.94011
   D24        1.08216  -0.00031  -0.00080   0.00000  -0.00081   1.08135
   D25       -3.10552  -0.00036  -0.00078   0.00000  -0.00078  -3.10630
   D26       -3.10598   0.00130   0.00245   0.00000   0.00244  -3.10354
   D27       -1.07259  -0.00037  -0.00045   0.00000  -0.00045  -1.07304
   D28        1.05261   0.00104   0.00217   0.00000   0.00217   1.05478
   D29        1.18635   0.00038   0.00068   0.00000   0.00069   1.18704
   D30       -3.06344  -0.00130  -0.00221   0.00000  -0.00221  -3.06565
   D31       -0.93825   0.00012   0.00041   0.00000   0.00041  -0.93783
   D32       -0.90242   0.00081   0.00121   0.00000   0.00121  -0.90121
   D33        1.13097  -0.00086  -0.00168   0.00000  -0.00169   1.12928
   D34       -3.02702   0.00055   0.00094   0.00000   0.00094  -3.02608
   D35       -2.97119  -0.00138  -0.00304   0.00000  -0.00304  -2.97423
   D36        0.17236   0.00013   0.00033   0.00000   0.00033   0.17270
   D37        0.25133  -0.00219  -0.00484   0.00000  -0.00483   0.24650
   D38       -2.88831  -0.00067  -0.00146   0.00000  -0.00146  -2.88976
   D39        2.95803   0.00050   0.00115   0.00000   0.00115   2.95918
   D40       -0.17469   0.00093   0.00219   0.00000   0.00218  -0.17250
   D41       -0.26667   0.00127   0.00295   0.00000   0.00295  -0.26372
   D42        2.88380   0.00170   0.00399   0.00000   0.00399   2.88779
   D43       -0.05375   0.00034   0.00084   0.00000   0.00083  -0.05291
   D44        3.01169   0.00170   0.00379   0.00000   0.00379   3.01548
   D45        3.08981   0.00186   0.00422   0.00000   0.00422   3.09403
   D46       -0.12794   0.00322   0.00717   0.00000   0.00717  -0.12077
   D47       -2.91469   0.00115   0.00223   0.00000   0.00223  -2.91246
   D48        0.27184   0.00037   0.00055   0.00000   0.00055   0.27239
   D49        0.30726  -0.00044  -0.00111   0.00000  -0.00111   0.30615
   D50       -2.78939  -0.00122  -0.00279   0.00000  -0.00279  -2.79218
   D51        0.77590   0.00218   0.00434   0.00000   0.00434   0.78024
   D52       -1.32639   0.00007   0.00019   0.00000   0.00019  -1.32620
   D53        2.91707   0.00086   0.00163   0.00000   0.00164   2.91870
   D54       -2.37373   0.00180   0.00340   0.00000   0.00340  -2.37033
   D55        1.80717  -0.00032  -0.00075   0.00000  -0.00075   1.80642
   D56       -0.23256   0.00047   0.00069   0.00000   0.00070  -0.23186
   D57        3.03085  -0.00106  -0.00229   0.00000  -0.00229   3.02856
   D58       -0.17597  -0.00084  -0.00182   0.00000  -0.00182  -0.17779
   D59       -0.10340  -0.00071  -0.00143   0.00000  -0.00143  -0.10484
   D60        2.97296  -0.00049  -0.00096   0.00000  -0.00096   2.97199
   D61        0.61033  -0.00063  -0.00124   0.00000  -0.00123   0.60910
   D62       -1.49512  -0.00179  -0.00365   0.00000  -0.00365  -1.49878
   D63        2.63499  -0.00059  -0.00127   0.00000  -0.00127   2.63373
   D64        2.63386   0.00234   0.00478   0.00000   0.00478   2.63864
   D65        0.52841   0.00118   0.00236   0.00000   0.00236   0.53077
   D66       -1.62466   0.00238   0.00474   0.00000   0.00475  -1.61991
   D67       -1.56282   0.00093   0.00195   0.00000   0.00195  -1.56087
   D68        2.61491  -0.00024  -0.00047   0.00000  -0.00047   2.61444
   D69        0.46184   0.00097   0.00191   0.00000   0.00192   0.46376
   D70       -0.65933   0.00106   0.00210   0.00000   0.00210  -0.65722
   D71       -2.69112  -0.00129  -0.00254   0.00000  -0.00254  -2.69366
   D72        1.50649  -0.00143  -0.00287   0.00000  -0.00287   1.50362
   D73        1.44012   0.00243   0.00489   0.00000   0.00489   1.44501
   D74       -0.59167   0.00008   0.00025   0.00000   0.00025  -0.59142
   D75       -2.67725  -0.00005  -0.00009   0.00000  -0.00009  -2.67734
   D76       -2.68734   0.00148   0.00286   0.00000   0.00286  -2.68448
   D77        1.56405  -0.00087  -0.00178   0.00000  -0.00178   1.56227
   D78       -0.52152  -0.00101  -0.00212   0.00000  -0.00212  -0.52364
   D79        2.51395  -0.00029  -0.00045   0.00000  -0.00044   2.51350
   D80       -0.55590  -0.00043  -0.00082   0.00000  -0.00081  -0.55671
   D81       -1.64639   0.00138   0.00283   0.00000   0.00283  -1.64356
   D82        1.56695   0.00124   0.00246   0.00000   0.00246   1.56941
   D83        0.39260   0.00060   0.00146   0.00000   0.00145   0.39405
   D84       -2.67724   0.00046   0.00109   0.00000   0.00108  -2.67617
   D85       -0.14330   0.00026   0.00089   0.00000   0.00089  -0.14241
   D86        3.02312   0.00045   0.00134   0.00000   0.00134   3.02446
   D87        2.91869   0.00047   0.00141   0.00000   0.00141   2.92010
   D88       -0.19807   0.00067   0.00185   0.00000   0.00185  -0.19622
   D89        2.87539  -0.00108  -0.00246   0.00000  -0.00246   2.87293
   D90       -0.28655  -0.00125  -0.00286   0.00000  -0.00286  -0.28941
   D91        0.75333  -0.00026  -0.00064   0.00000  -0.00064   0.75268
   D92       -2.40861  -0.00043  -0.00104   0.00000  -0.00104  -2.40966
   D93       -1.37912   0.00082   0.00188   0.00000   0.00188  -1.37725
   D94        1.74212   0.00065   0.00148   0.00000   0.00148   1.74360
   D95        3.13645   0.00164   0.00326   0.00000   0.00326   3.13971
   D96       -1.11656  -0.00032  -0.00029   0.00000  -0.00028  -1.11684
   D97        1.01072   0.00129   0.00277   0.00000   0.00277   1.01349
   D98       -0.93710   0.00113   0.00190   0.00000   0.00189  -0.93521
   D99        1.09307  -0.00083  -0.00165   0.00000  -0.00164   1.09142
   D100      -3.06283   0.00078   0.00141   0.00000   0.00141  -3.06143
   D101       1.15806   0.00033   0.00059   0.00000   0.00058   1.15864
   D102      -3.09495  -0.00163  -0.00296   0.00000  -0.00296  -3.09791
   D103      -0.96767  -0.00002   0.00010   0.00000   0.00009  -0.96758
   D104       0.17085   0.00000  -0.00012   0.00000  -0.00011   0.17073
   D105      -2.96876   0.00112   0.00235   0.00000   0.00235  -2.96641
   D106      -2.94666   0.00018   0.00030   0.00000   0.00031  -2.94635
   D107       0.19692   0.00129   0.00277   0.00000   0.00277   0.19969
   D108       0.00264  -0.00070  -0.00139   0.00000  -0.00139   0.00126
   D109      -3.13597  -0.00104  -0.00221   0.00000  -0.00220  -3.13817
   D110      -3.13696   0.00042   0.00108   0.00000   0.00109  -3.13587
   D111       0.00762   0.00008   0.00027   0.00000   0.00027   0.00788
   D112       2.76585  -0.00014  -0.00014   0.00000  -0.00014   2.76571
   D113      -0.38984   0.00012   0.00041   0.00000   0.00041  -0.38943
   D114      -0.37888   0.00021   0.00073   0.00000   0.00073  -0.37815
   D115       2.74861   0.00048   0.00128   0.00000   0.00128   2.74989
   D116      -1.01164  -0.00090  -0.00198   0.00000  -0.00200  -1.01364
   D117      -3.10614  -0.00017  -0.00037   0.00000  -0.00037  -3.10651
   D118       1.08293   0.00054   0.00112   0.00000   0.00114   1.08407
   D119      -3.13426   0.00035   0.00112   0.00000   0.00111  -3.13315
   D120       1.05443   0.00108   0.00273   0.00000   0.00274   1.05716
   D121      -1.03969   0.00180   0.00422   0.00000   0.00425  -1.03544
   D122       1.11085  -0.00151  -0.00360   0.00000  -0.00362   1.10722
   D123      -0.98365  -0.00078  -0.00199   0.00000  -0.00200  -0.98565
   D124      -3.07776  -0.00006  -0.00049   0.00000  -0.00049  -3.07825
   D125      -1.00150  -0.00102  -0.00223   0.00000  -0.00225  -1.00375
   D126      -3.09460  -0.00015  -0.00036   0.00000  -0.00037  -3.09497
   D127       1.09282   0.00071   0.00143   0.00000   0.00145   1.09427
   D128      -3.12532   0.00004   0.00049   0.00000   0.00048  -3.12484
   D129       1.06477   0.00090   0.00236   0.00000   0.00236   1.06713
   D130      -1.03099   0.00176   0.00415   0.00000   0.00418  -1.02681
   D131       1.12321  -0.00162  -0.00381   0.00000  -0.00383   1.11938
   D132      -0.96989  -0.00075  -0.00194   0.00000  -0.00195  -0.97183
   D133      -3.06565   0.00011  -0.00015   0.00000  -0.00013  -3.06578
   D134       0.07232  -0.00074  -0.00169   0.00000  -0.00169   0.07063
   D135      -3.06972  -0.00112  -0.00246   0.00000  -0.00246  -3.07219
   D136      -3.11328  -0.00004  -0.00018   0.00000  -0.00018  -3.11346
   D137       0.02786  -0.00042  -0.00095   0.00000  -0.00095   0.02691
   D138       3.06821   0.00106   0.00232   0.00000   0.00232   3.07053
   D139      -0.07307   0.00124   0.00271   0.00000   0.00271  -0.07035
   D140      -0.02936   0.00038   0.00085   0.00000   0.00085  -0.02850
   D141       3.11255   0.00056   0.00124   0.00000   0.00124   3.11380
   D142       3.13664   0.00026   0.00055   0.00000   0.00055   3.13719
   D143      -0.00589   0.00017   0.00040   0.00000   0.00040  -0.00549
   D144      -0.00540  -0.00012  -0.00022   0.00000  -0.00022  -0.00563
   D145       3.13525  -0.00020  -0.00037   0.00000  -0.00037   3.13488
   D146       3.12589   0.00023   0.00050   0.00000   0.00050   3.12638
   D147      -0.01512   0.00017   0.00037   0.00000   0.00037  -0.01475
   D148      -0.01664   0.00015   0.00035   0.00000   0.00035  -0.01629
   D149       3.12554   0.00008   0.00022   0.00000   0.00022   3.12576
   D150      -3.12755  -0.00024  -0.00054   0.00000  -0.00053  -3.12808
   D151       0.01364  -0.00022  -0.00048   0.00000  -0.00048   0.01316
   D152       0.01463  -0.00030  -0.00066   0.00000  -0.00066   0.01397
   D153      -3.12736  -0.00028  -0.00061   0.00000  -0.00061  -3.12797
   D154       0.00884  -0.00009  -0.00019   0.00000  -0.00019   0.00865
   D155      -3.13307  -0.00027  -0.00058   0.00000  -0.00058  -3.13365
   D156      -3.13315  -0.00006  -0.00013   0.00000  -0.00013  -3.13329
   D157       0.00812  -0.00024  -0.00052   0.00000  -0.00052   0.00760
   D158      -0.01213  -0.00039  -0.00082   0.00000  -0.00081  -0.01294
   D159       3.12875   0.00006   0.00014   0.00000   0.00014   3.12889
   D160      -3.13996  -0.00062  -0.00128   0.00000  -0.00129  -3.14125
   D161       0.00091  -0.00017  -0.00033   0.00000  -0.00033   0.00059
   D162      -3.12853   0.00003   0.00007   0.00000   0.00007  -3.12846
   D163       0.01318  -0.00032  -0.00069   0.00000  -0.00069   0.01250
   D164      -0.00089   0.00028   0.00059   0.00000   0.00059  -0.00030
   D165       3.14083  -0.00007  -0.00018   0.00000  -0.00018   3.14065
   D166      -3.13638  -0.00028  -0.00062   0.00000  -0.00062  -3.13700
   D167       0.00485  -0.00016  -0.00038   0.00000  -0.00038   0.00447
   D168       0.00450   0.00017   0.00034   0.00000   0.00034   0.00483
   D169      -3.13746   0.00029   0.00058   0.00000   0.00057  -3.13688
   D170       3.13061   0.00020   0.00045   0.00000   0.00045   3.13107
   D171      -0.01062   0.00038   0.00084   0.00000   0.00084  -0.00978
   D172      -0.01134   0.00031   0.00069   0.00000   0.00069  -0.01065
   D173       3.13061   0.00050   0.00108   0.00000   0.00108   3.13169
   D174      -3.13072  -0.00024  -0.00052   0.00000  -0.00052  -3.13124
   D175       0.01068  -0.00028  -0.00060   0.00000  -0.00060   0.01008
   D176       0.01123  -0.00005  -0.00013   0.00000  -0.00013   0.01110
   D177      -3.13056  -0.00009  -0.00020   0.00000  -0.00020  -3.13077
   D178      -0.00494  -0.00006  -0.00012   0.00000  -0.00012  -0.00506
   D179       3.13653   0.00030   0.00064   0.00000   0.00064   3.13717
   D180       3.13645  -0.00009  -0.00019   0.00000  -0.00019   3.13626
   D181      -0.00526   0.00026   0.00057   0.00000   0.00057  -0.00469
         Item               Value     Threshold  Converged?
 Maximum Force            0.100044     0.000450     NO 
 RMS     Force            0.021975     0.000300     NO 
 Maximum Displacement     0.141014     0.001800     NO 
 RMS     Displacement     0.034145     0.001200     NO 
 Predicted change in Energy=-1.266009D-01
 Lowest energy point so far.  Saving SCF results.
 GradGradGradGradGradGradGradGradGradGradGradGradGradGradGradGradGradGrad

 Leave Link  103 at Fri Dec 14 10:23:54 2018, MaxMem=   805306368 cpu:         1.1
 (Enter /pbs_home/pkowalski/g09d01/g09/l202.exe)
 Stoichiometry    C29H22F6S2
 Framework group  C1[X(C29H22F6S2)]
 Deg. of freedom   171
 Full point group                 C1      NOp   1
 RotChk:  IX=0 Diff= 2.13D-03
 Largest Abelian subgroup         C1      NOp   1
 Largest concise Abelian subgroup C1      NOp   1
                         Standard orientation:                         
 ---------------------------------------------------------------------
 Center     Atomic      Atomic             Coordinates (Angstroms)
 Number     Number       Type             X           Y           Z
 ---------------------------------------------------------------------
      1         16           0        1.751392   -2.155836    0.463173
      2         16           0       -1.790389   -2.122393    0.101962
      3          9           0        2.362187    3.149608   -0.735567
      4          9           0        1.625040    3.551773    1.258021
      5          9           0        0.105729    3.808156   -1.835471
      6          9           0        0.079804    5.113573   -0.099256
      7          9           0       -2.224850    3.268602   -0.820848
      8          9           0       -1.526204    3.541875    1.214419
      9          6           0        0.598966   -0.749024    0.714648
     10          6           0        1.429406    0.492334    0.385008
     11          6           0        2.826775    0.221765    0.258171
     12          1           0        3.555797    0.988660    0.179495
     13          6           0        3.136432   -1.095858    0.240764
     14          6           0        0.748274    1.640198    0.178642
     15          6           0        1.272664    3.029229    0.053224
     16          6           0        0.075944    3.838850   -0.493327
     17          6           0       -1.170139    3.060752   -0.006295
     18          6           0       -0.698541    1.652327    0.056187
     19          6           0       -0.598851   -0.775305   -0.249206
     20          6           0       -1.404703    0.509672   -0.059821
     21          6           0       -2.817869    0.280373   -0.063911
     22          1           0       -3.528705    1.066578   -0.118440
     23          6           0       -3.163665   -1.025455    0.013333
     24          6           0        0.159992   -0.707433    2.195160
     25          1           0       -0.540660    0.094360    2.316082
     26          1           0       -0.352662   -1.620788    2.419395
     27          6           0        1.301152   -0.520201    3.191483
     28          1           0        2.014956   -1.307892    3.079034
     29          1           0        0.908202   -0.538877    4.184516
     30          1           0        1.785075    0.417472    3.022436
     31          6           0       -0.149202   -0.867638   -1.729558
     32          1           0        0.544565   -0.072699   -1.917424
     33          1           0        0.375992   -1.791607   -1.860671
     34          6           0       -1.272063   -0.788625   -2.757908
     35          1           0       -1.985376   -1.563670   -2.578513
     36          1           0       -0.861134   -0.908275   -3.736534
     37          1           0       -1.762293    0.158792   -2.694783
     38          6           0        4.458792   -1.675162   -0.025917
     39          6           0        5.609685   -0.886976    0.064594
     40          1           0        5.536030    0.121050    0.390269
     41          6           0        6.848541   -1.413634   -0.267053
     42          1           0        7.715741   -0.803537   -0.198094
     43          6           0        6.961542   -2.732819   -0.686997
     44          1           0        7.910341   -3.129552   -0.953695
     45          6           0        5.825032   -3.530583   -0.756624
     46          1           0        5.907252   -4.543819   -1.065326
     47          6           0        4.584902   -3.010242   -0.424711
     48          1           0        3.723052   -3.629684   -0.474048
     49          6           0       -4.527443   -1.572819    0.025762
     50          6           0       -5.601437   -0.760876    0.405275
     51          1           0       -5.427387    0.245859    0.694884
     52          6           0       -6.893928   -1.263816    0.405780
     53          1           0       -7.703531   -0.637848    0.691694
     54          6           0       -7.132580   -2.582389    0.033713
     55          1           0       -8.122380   -2.968553    0.043967
     56          6           0       -6.072422   -3.390458   -0.349704
     57          1           0       -6.250787   -4.395737   -0.643869
     58          6           0       -4.775899   -2.894328   -0.352438
     59          1           0       -3.969654   -3.521991   -0.643851
 ---------------------------------------------------------------------
 Rotational constants (GHZ):      0.1282546      0.0716911      0.0514453
 Leave Link  202 at Fri Dec 14 10:23:54 2018, MaxMem=   805306368 cpu:         0.0
 (Enter /pbs_home/pkowalski/g09d01/g09/l301.exe)
 Basis read from rwf:  (5D, 7F)
 No pseudopotential information found on rwf file.
 There are   673 symmetry adapted cartesian basis functions of A   symmetry.
 There are   636 symmetry adapted basis functions of A   symmetry.
   636 basis functions,  1103 primitive gaussians,   673 cartesian basis functions
   141 alpha electrons      141 beta electrons
       nuclear repulsion energy      4722.2357582665 Hartrees.
 IExCor=32609 DFT=T Ex+Corr=LC-wPBE ExCW=0 ScaHFX=  1.000000
 ScaDFX=  1.000000  0.000000  1.000000  1.000000 ScalE2=  1.000000  1.000000
 IRadAn=      0 IRanWt=     -1 IRanGd=            0 ICorTp=0 IEmpDi=  4
  HFx wShort=  0.000000 wLong=  0.400000 cFull=  0.000000 cShort=  0.000000 cLong=  1.000000
  DFx wShort=  0.000000 wLong=  0.400000 cFull=  0.000000 cShort=  0.000000 cLong=  1.000000
 NAtoms=   59 NActive=   59 NUniq=   59 SFac= 1.00D+00 NAtFMM=   60 NAOKFM=F Big=F
 Integral buffers will be    131072 words long.
 Raffenetti 2 integral format.
 Two-electron integral symmetry is turned on.
 No density basis found on file   724.
 Leave Link  301 at Fri Dec 14 10:23:54 2018, MaxMem=   805306368 cpu:         0.8
 (Enter /pbs_home/pkowalski/g09d01/g09/l302.exe)
 NPDir=0 NMtPBC=     1 NCelOv=     1 NCel=       1 NClECP=     1 NCelD=      1
         NCelK=      1 NCelE2=     1 NClLst=     1 CellRange=     0.0.
 One-electron integrals computed using PRISM.
 NBasis=   636 RedAO= T EigKep=  2.78D-04  NBF=   636
 NBsUse=   636 1.00D-06 EigRej= -1.00D+00 NBFU=   636
 Precomputing XC quadrature grid using
 IXCGrd= 4 IRadAn=           0 IRanWt=          -1 IRanGd=           0 AccXCQ= 0.00D+00.
 Generated NRdTot=       0 NPtTot=           0 NUsed=           0 NTot=          32
 NSgBfM=   611   611   612   624   633 MxSgAt=    59 MxSgA2=    59.
 Leave Link  302 at Fri Dec 14 10:23:56 2018, MaxMem=   805306368 cpu:        14.6
 (Enter /pbs_home/pkowalski/g09d01/g09/l303.exe)
 DipDrv:  MaxL=1.
 Leave Link  303 at Fri Dec 14 10:23:56 2018, MaxMem=   805306368 cpu:         1.5
 (Enter /pbs_home/pkowalski/g09d01/g09/l401.exe)
 Initial guess from the checkpoint file:  "dae0068freq_closed_lc-wpbe.chk"
 B after Tr=     0.000000    0.000000    0.000000
         Rot=    1.000000    0.000335    0.000048   -0.000549 Ang=   0.07 deg.
 Guess basis will be translated and rotated to current coordinates.
 JPrj=2 DoOrth=T DoCkMO=T.
 Generating alternative initial guess.
 ExpMin= 1.22D-01 ExpMax= 9.18D+03 ExpMxC= 1.38D+03 IAcc=1 IRadAn=         1 AccDes= 0.00D+00
 Harris functional with IExCor=32609 and IRadAn=       1 diagonalized for initial guess.
 HarFok:  IExCor=32609 AccDes= 0.00D+00 IRadAn=         1 IDoV= 1 UseB2=F ITyADJ=14
 ICtDFT=  3500011 ScaDFX=  1.000000  1.000000  1.000000  1.000000
 FoFCou: FMM=F IPFlag=           0 FMFlag=      100000 FMFlg1=           0
         NFxFlg=           0 DoJE=T BraDBF=F KetDBF=T FulRan=T
         wScrn=  0.000000 ICntrl=     500 IOpCl=  0 I1Cent=   200000004 NGrid=           0
         NMat0=    1 NMatS0=      1 NMatT0=    0 NMatD0=    1 NMtDS0=    0 NMtDT0=    0
 Petite list used in FoFCou.
 Harris En= -2510.54900119637    
 Leave Link  401 at Fri Dec 14 10:24:02 2018, MaxMem=   805306368 cpu:        40.2
 (Enter /pbs_home/pkowalski/g09d01/g09/l502.exe)
 Closed shell SCF:
 Using DIIS extrapolation, IDIIS=  1040.
 Integral symmetry usage will be decided dynamically.
 IVT=     1387805 IEndB=     1387805 NGot=   805306368 MDV=   804388806
 LenX=   804388806 LenY=   803935204
 Requested convergence on RMS density matrix=1.00D-08 within 128 cycles.
 Requested convergence on MAX density matrix=1.00D-06.
 Requested convergence on             energy=1.00D-06.
 No special actions if energy rises.
 Fock matrices will be formed incrementally for  20 cycles.
 Integral accuracy reduced to 1.0D-05 until final iterations.

 Cycle   1  Pass 0  IDiag  1:
 FoFJK:  IHMeth= 1 ICntrl=       0 DoSepK=T KAlg= 0 I1Cent=   0 FoldK=F
 IRaf=         1 NMat=   1 IRICut=       1 DoRegI=T DoRafI=F ISym2E= 0.
 FoFCou: FMM=F IPFlag=           0 FMFlag=      100000 FMFlg1=           0
         NFxFlg=           0 DoJE=T BraDBF=F KetDBF=F FulRan=T
         wScrn=  0.000000 ICntrl=     500 IOpCl=  0 I1Cent=           0 NGrid=           0
         NMat0=    1 NMatS0=      1 NMatT0=    0 NMatD0=    1 NMtDS0=    0 NMtDT0=    0
 Symmetry not used in FoFCou.
 E= -2510.88931588662    
 DIIS: error= 2.97D-03 at cycle   1 NSaved=   1.
 NSaved= 1 IEnMin= 1 EnMin= -2510.88931588662     IErMin= 1 ErrMin= 2.97D-03
 ErrMax= 2.97D-03  0.00D+00 EMaxC= 1.00D-01 BMatC= 1.50D-02 BMatP= 1.50D-02
 IDIUse=3 WtCom= 9.70D-01 WtEn= 2.97D-02
 Coeff-Com:  0.100D+01
 Coeff-En:   0.100D+01
 Coeff:      0.100D+01
 Gap=     0.752 Goal=   None    Shift=    0.000
 GapD=    0.752 DampG=2.000 DampE=1.000 DampFc=2.0000 IDamp=-1.
 RMSDP=8.06D-04 MaxDP=3.16D-02              OVMax= 1.25D-02

 Cycle   2  Pass 0  IDiag  1:
 RMSU=  7.88D-04    CP:  9.89D-01
 E= -2510.90471963479     Delta-E=       -0.015403748168 Rises=F Damp=F
 DIIS: error= 8.60D-04 at cycle   2 NSaved=   2.
 NSaved= 2 IEnMin= 2 EnMin= -2510.90471963479     IErMin= 2 ErrMin= 8.60D-04
 ErrMax= 8.60D-04  0.00D+00 EMaxC= 1.00D-01 BMatC= 6.55D-04 BMatP= 1.50D-02
 IDIUse=3 WtCom= 9.91D-01 WtEn= 8.60D-03
 Coeff-Com:  0.429D-02 0.996D+00
 Coeff-En:   0.000D+00 0.100D+01
 Coeff:      0.426D-02 0.996D+00
 Gap=     0.243 Goal=   None    Shift=    0.000
 RMSDP=1.01D-04 MaxDP=6.98D-03 DE=-1.54D-02 OVMax= 4.84D-03

 Cycle   3  Pass 0  IDiag  1:
 RMSU=  8.57D-05    CP:  9.89D-01  1.07D+00
 E= -2510.90525709307     Delta-E=       -0.000537458281 Rises=F Damp=F
 DIIS: error= 4.21D-04 at cycle   3 NSaved=   3.
 NSaved= 3 IEnMin= 3 EnMin= -2510.90525709307     IErMin= 3 ErrMin= 4.21D-04
 ErrMax= 4.21D-04  0.00D+00 EMaxC= 1.00D-01 BMatC= 2.73D-04 BMatP= 6.55D-04
 IDIUse=3 WtCom= 9.96D-01 WtEn= 4.21D-03
 Coeff-Com: -0.351D-01 0.384D+00 0.651D+00
 Coeff-En:   0.000D+00 0.000D+00 0.100D+01
 Coeff:     -0.350D-01 0.382D+00 0.653D+00
 Gap=     0.243 Goal=   None    Shift=    0.000
 RMSDP=3.91D-05 MaxDP=1.81D-03 DE=-5.37D-04 OVMax= 3.08D-03

 Cycle   4  Pass 0  IDiag  1:
 RMSU=  3.26D-05    CP:  9.89D-01  1.07D+00  7.51D-01
 E= -2510.90551650569     Delta-E=       -0.000259412622 Rises=F Damp=F
 DIIS: error= 1.01D-04 at cycle   4 NSaved=   4.
 NSaved= 4 IEnMin= 4 EnMin= -2510.90551650569     IErMin= 4 ErrMin= 1.01D-04
 ErrMax= 1.01D-04  0.00D+00 EMaxC= 1.00D-01 BMatC= 1.63D-05 BMatP= 2.73D-04
 IDIUse=3 WtCom= 9.99D-01 WtEn= 1.01D-03
 Coeff-Com: -0.106D-01 0.375D-01 0.194D+00 0.779D+00
 Coeff-En:   0.000D+00 0.000D+00 0.000D+00 0.100D+01
 Coeff:     -0.106D-01 0.375D-01 0.194D+00 0.779D+00
 Gap=     0.243 Goal=   None    Shift=    0.000
 RMSDP=1.34D-05 MaxDP=5.54D-04 DE=-2.59D-04 OVMax= 1.25D-03

 Cycle   5  Pass 0  IDiag  1:
 RMSU=  1.18D-05    CP:  9.89D-01  1.07D+00  8.21D-01  9.76D-01
 E= -2510.90553331783     Delta-E=       -0.000016812145 Rises=F Damp=F
 DIIS: error= 5.72D-05 at cycle   5 NSaved=   5.
 NSaved= 5 IEnMin= 5 EnMin= -2510.90553331783     IErMin= 5 ErrMin= 5.72D-05
 ErrMax= 5.72D-05  0.00D+00 EMaxC= 1.00D-01 BMatC= 3.07D-06 BMatP= 1.63D-05
 IDIUse=1 WtCom= 1.00D+00 WtEn= 0.00D+00
 Coeff-Com: -0.574D-03-0.281D-01 0.625D-02 0.326D+00 0.696D+00
 Coeff:     -0.574D-03-0.281D-01 0.625D-02 0.326D+00 0.696D+00
 Gap=     0.243 Goal=   None    Shift=    0.000
 RMSDP=5.69D-06 MaxDP=2.50D-04 DE=-1.68D-05 OVMax= 8.20D-04

 Initial convergence to 1.0D-05 achieved.  Increase integral accuracy.
 Cycle   6  Pass 1  IDiag  1:
 E= -2510.90543047418     Delta-E=        0.000102843650 Rises=F Damp=F
 DIIS: error= 1.91D-04 at cycle   1 NSaved=   1.
 NSaved= 1 IEnMin= 1 EnMin= -2510.90543047418     IErMin= 1 ErrMin= 1.91D-04
 ErrMax= 1.91D-04  0.00D+00 EMaxC= 1.00D-01 BMatC= 1.58D-05 BMatP= 1.58D-05
 IDIUse=3 WtCom= 9.98D-01 WtEn= 1.91D-03
 Coeff-Com:  0.100D+01
 Coeff-En:   0.100D+01
 Coeff:      0.100D+01
 Gap=     0.243 Goal=   None    Shift=    0.000
 RMSDP=5.69D-06 MaxDP=2.50D-04 DE= 1.03D-04 OVMax= 4.38D-04

 Cycle   7  Pass 1  IDiag  1:
 RMSU=  1.64D-04    CP:  1.00D+00
 E= -2510.90544585758     Delta-E=       -0.000015383397 Rises=F Damp=F
 DIIS: error= 2.13D-05 at cycle   2 NSaved=   2.
 NSaved= 2 IEnMin= 2 EnMin= -2510.90544585758     IErMin= 2 ErrMin= 2.13D-05
 ErrMax= 2.13D-05  0.00D+00 EMaxC= 1.00D-01 BMatC= 4.55D-07 BMatP= 1.58D-05
 IDIUse=1 WtCom= 1.00D+00 WtEn= 0.00D+00
 Coeff-Com:  0.909D-02 0.991D+00
 Coeff:      0.909D-02 0.991D+00
 Gap=     0.243 Goal=   None    Shift=    0.000
 RMSDP=9.10D-06 MaxDP=3.65D-04 DE=-1.54D-05 OVMax= 4.01D-04

 Cycle   8  Pass 1  IDiag  1:
 RMSU=  4.65D-06    CP:  1.00D+00  1.05D+00
 E= -2510.90544581927     Delta-E=        0.000000038310 Rises=F Damp=F
 DIIS: error= 2.20D-05 at cycle   3 NSaved=   3.
 NSaved= 3 IEnMin= 2 EnMin= -2510.90544585758     IErMin= 2 ErrMin= 2.13D-05
 ErrMax= 2.20D-05  0.00D+00 EMaxC= 1.00D-01 BMatC= 6.59D-07 BMatP= 4.55D-07
 IDIUse=1 WtCom= 1.00D+00 WtEn= 0.00D+00
 Coeff-Com: -0.243D-01 0.560D+00 0.464D+00
 Coeff:     -0.243D-01 0.560D+00 0.464D+00
 Gap=     0.243 Goal=   None    Shift=    0.000
 RMSDP=2.18D-06 MaxDP=1.54D-04 DE= 3.83D-08 OVMax= 1.79D-04

 Cycle   9  Pass 1  IDiag  1:
 RMSU=  1.32D-06    CP:  1.00D+00  1.05D+00  6.47D-01
 E= -2510.90544642581     Delta-E=       -0.000000606537 Rises=F Damp=F
 DIIS: error= 2.43D-06 at cycle   4 NSaved=   4.
 NSaved= 4 IEnMin= 4 EnMin= -2510.90544642581     IErMin= 4 ErrMin= 2.43D-06
 ErrMax= 2.43D-06  0.00D+00 EMaxC= 1.00D-01 BMatC= 3.15D-09 BMatP= 4.55D-07
 IDIUse=1 WtCom= 1.00D+00 WtEn= 0.00D+00
 Coeff-Com: -0.246D-02 0.243D-01 0.292D-01 0.949D+00
 Coeff:     -0.246D-02 0.243D-01 0.292D-01 0.949D+00
 Gap=     0.243 Goal=   None    Shift=    0.000
 RMSDP=3.87D-07 MaxDP=1.79D-05 DE=-6.07D-07 OVMax= 8.19D-05

 Cycle  10  Pass 1  IDiag  1:
 RMSU=  2.83D-07    CP:  1.00D+00  1.05D+00  6.73D-01  1.16D+00
 E= -2510.90544643378     Delta-E=       -0.000000007969 Rises=F Damp=F
 DIIS: error= 1.48D-06 at cycle   5 NSaved=   5.
 NSaved= 5 IEnMin= 5 EnMin= -2510.90544643378     IErMin= 5 ErrMin= 1.48D-06
 ErrMax= 1.48D-06  0.00D+00 EMaxC= 1.00D-01 BMatC= 1.46D-09 BMatP= 3.15D-09
 IDIUse=1 WtCom= 1.00D+00 WtEn= 0.00D+00
 Coeff-Com:  0.412D-02-0.104D+00-0.920D-01 0.288D+00 0.903D+00
 Coeff:      0.412D-02-0.104D+00-0.920D-01 0.288D+00 0.903D+00
 Gap=     0.243 Goal=   None    Shift=    0.000
 RMSDP=2.50D-07 MaxDP=1.32D-05 DE=-7.97D-09 OVMax= 5.15D-05

 Cycle  11  Pass 1  IDiag  1:
 RMSU=  1.68D-07    CP:  1.00D+00  1.05D+00  6.85D-01  1.27D+00  1.36D+00
 E= -2510.90544643970     Delta-E=       -0.000000005928 Rises=F Damp=F
 DIIS: error= 5.95D-07 at cycle   6 NSaved=   6.
 NSaved= 6 IEnMin= 6 EnMin= -2510.90544643970     IErMin= 6 ErrMin= 5.95D-07
 ErrMax= 5.95D-07  0.00D+00 EMaxC= 1.00D-01 BMatC= 2.28D-10 BMatP= 1.46D-09
 IDIUse=1 WtCom= 1.00D+00 WtEn= 0.00D+00
 Coeff-Com:  0.155D-02-0.307D-01-0.322D-01-0.128D+00 0.195D+00 0.994D+00
 Coeff:      0.155D-02-0.307D-01-0.322D-01-0.128D+00 0.195D+00 0.994D+00
 Gap=     0.243 Goal=   None    Shift=    0.000
 RMSDP=1.31D-07 MaxDP=7.58D-06 DE=-5.93D-09 OVMax= 3.29D-05

 Cycle  12  Pass 1  IDiag  1:
 RMSU=  4.89D-08    CP:  1.00D+00  1.05D+00  6.84D-01  1.30D+00  1.69D+00
                    CP:  1.36D+00
 E= -2510.90544644083     Delta-E=       -0.000000001124 Rises=F Damp=F
 DIIS: error= 2.40D-07 at cycle   7 NSaved=   7.
 NSaved= 7 IEnMin= 7 EnMin= -2510.90544644083     IErMin= 7 ErrMin= 2.40D-07
 ErrMax= 2.40D-07  0.00D+00 EMaxC= 1.00D-01 BMatC= 3.88D-11 BMatP= 2.28D-10
 IDIUse=1 WtCom= 1.00D+00 WtEn= 0.00D+00
 Coeff-Com: -0.417D-03 0.123D-01 0.932D-02-0.762D-01-0.138D+00 0.208D+00
 Coeff-Com:  0.985D+00
 Coeff:     -0.417D-03 0.123D-01 0.932D-02-0.762D-01-0.138D+00 0.208D+00
 Coeff:      0.985D+00
 Gap=     0.243 Goal=   None    Shift=    0.000
 RMSDP=5.58D-08 MaxDP=2.83D-06 DE=-1.12D-09 OVMax= 1.21D-05

 Cycle  13  Pass 1  IDiag  1:
 RMSU=  2.11D-08    CP:  1.00D+00  1.05D+00  6.82D-01  1.31D+00  1.80D+00
                    CP:  1.57D+00  1.29D+00
 E= -2510.90544644077     Delta-E=        0.000000000057 Rises=F Damp=F
 DIIS: error= 1.04D-07 at cycle   8 NSaved=   8.
 NSaved= 8 IEnMin= 7 EnMin= -2510.90544644083     IErMin= 8 ErrMin= 1.04D-07
 ErrMax= 1.04D-07  0.00D+00 EMaxC= 1.00D-01 BMatC= 4.56D-12 BMatP= 3.88D-11
 IDIUse=1 WtCom= 1.00D+00 WtEn= 0.00D+00
 Coeff-Com: -0.263D-03 0.598D-02 0.561D-02 0.220D-02-0.513D-01-0.694D-01
 Coeff-Com:  0.191D+00 0.916D+00
 Coeff:     -0.263D-03 0.598D-02 0.561D-02 0.220D-02-0.513D-01-0.694D-01
 Coeff:      0.191D+00 0.916D+00
 Gap=     0.243 Goal=   None    Shift=    0.000
 RMSDP=1.53D-08 MaxDP=7.60D-07 DE= 5.73D-11 OVMax= 3.61D-06

 Cycle  14  Pass 1  IDiag  1:
 RMSU=  7.53D-09    CP:  1.00D+00  1.05D+00  6.82D-01  1.31D+00  1.82D+00
                    CP:  1.60D+00  1.45D+00  1.34D+00
 E= -2510.90544644092     Delta-E=       -0.000000000146 Rises=F Damp=F
 DIIS: error= 4.40D-08 at cycle   9 NSaved=   9.
 NSaved= 9 IEnMin= 9 EnMin= -2510.90544644092     IErMin= 9 ErrMin= 4.40D-08
 ErrMax= 4.40D-08  0.00D+00 EMaxC= 1.00D-01 BMatC= 1.16D-12 BMatP= 4.56D-12
 IDIUse=1 WtCom= 1.00D+00 WtEn= 0.00D+00
 Coeff-Com:  0.198D-04-0.966D-03-0.448D-03 0.144D-01 0.129D-01-0.535D-01
 Coeff-Com: -0.146D+00 0.199D+00 0.975D+00
 Coeff:      0.198D-04-0.966D-03-0.448D-03 0.144D-01 0.129D-01-0.535D-01
 Coeff:     -0.146D+00 0.199D+00 0.975D+00
 Gap=     0.243 Goal=   None    Shift=    0.000
 RMSDP=8.81D-09 MaxDP=4.34D-07 DE=-1.46D-10 OVMax= 2.39D-06

 SCF Done:  E(RLC-wPBE) =  -2510.90544644     A.U. after   14 cycles
            NFock= 14  Conv=0.88D-08     -V/T= 2.0071
 KE= 2.493178063999D+03 PE=-1.534494553490D+04 EE= 5.618626266189D+03
 Leave Link  502 at Fri Dec 14 10:33:04 2018, MaxMem=   805306368 cpu:      4317.5
 (Enter /pbs_home/pkowalski/g09d01/g09/l701.exe)
 Compute integral first derivatives.
 ... and contract with generalized density number  0.
 Leave Link  701 at Fri Dec 14 10:33:05 2018, MaxMem=   805306368 cpu:         5.7
 (Enter /pbs_home/pkowalski/g09d01/g09/l702.exe)
 L702 exits ... SP integral derivatives will be done elsewhere.
 Leave Link  702 at Fri Dec 14 10:33:05 2018, MaxMem=   805306368 cpu:         0.3
 (Enter /pbs_home/pkowalski/g09d01/g09/l703.exe)
 Compute integral first derivatives, UseDBF=F ICtDFT=           0.
 Integral derivatives from FoFJK, PRISM(SPDF).
 Calling FoFJK, ICntrl=      2127 FMM=F ISym2X=0 I1Cent= 0 IOpClX= 0 NMat=1 NMatS=1 NMatT=0.
 FoFJK:  IHMeth= 1 ICntrl=    2127 DoSepK=T KAlg= 0 I1Cent=   0 FoldK=F
 IRaf=         1 NMat=   1 IRICut=       1 DoRegI=T DoRafI=F ISym2E= 0.
 FoFCou: FMM=F IPFlag=           0 FMFlag=      100000 FMFlg1=         800
         NFxFlg=           0 DoJE=F BraDBF=F KetDBF=F FulRan=T
         wScrn=  0.000000 ICntrl=    2527 IOpCl=  0 I1Cent=           0 NGrid=           0
         NMat0=    1 NMatS0=      1 NMatT0=    0 NMatD0=    1 NMtDS0=    0 NMtDT0=    0
 Symmetry not used in FoFCou.
 Leave Link  703 at Fri Dec 14 10:36:26 2018, MaxMem=   805306368 cpu:      1609.5
 (Enter /pbs_home/pkowalski/g09d01/g09/l716.exe)
 Dipole        =-1.75284683D-02-1.71373682D+00-1.22324679D-01
 ***** Axes restored to original set *****
 -------------------------------------------------------------------
 Center     Atomic                   Forces (Hartrees/Bohr)
 Number     Number              X              Y              Z
 -------------------------------------------------------------------
      1       16           0.000277614   -0.001338755    0.001482406
      2       16           0.001523028    0.000049612    0.000786430
      3        9          -0.001516626   -0.003751136   -0.001096710
      4        9          -0.004039565   -0.002997593   -0.001588897
      5        9          -0.001815161    0.000271643   -0.001468173
      6        9          -0.001264729    0.001014682   -0.002794135
      7        9          -0.001818837    0.003768690   -0.000995827
      8        9          -0.003144956    0.002451178    0.001639780
      9        6          -0.001713935    0.003365897    0.000874339
     10        6           0.002270744   -0.011823043   -0.000335991
     11        6          -0.005921272    0.000327942   -0.020906208
     12        1           0.006986683    0.008700695    0.019046193
     13        6           0.000373509   -0.007092087    0.001212256
     14        6          -0.003348248    0.004521455   -0.002167189
     15        6           0.007788876    0.009254086    0.005327743
     16        6          -0.000026166   -0.001964386    0.003711411
     17        6           0.011474833   -0.008545253   -0.000704883
     18        6          -0.003492733   -0.002934872   -0.003075936
     19        6          -0.001649923   -0.003137776   -0.000744207
     20        6           0.001563031    0.009116718    0.003049863
     21        6          -0.014390082    0.009994442   -0.009399819
     22        1           0.011353788   -0.016378414    0.008352567
     23        6           0.000581712    0.005567604    0.002170798
     24        6          -0.001468720    0.025419530    0.009999399
     25        1           0.011417954   -0.016287851    0.005383818
     26        1          -0.009940938   -0.007400100   -0.016389758
     27        6          -0.016809334   -0.023556772    0.007896918
     28        1          -0.011237268    0.017700632   -0.006401993
     29        1           0.014593185   -0.001662425   -0.015821156
     30        1           0.013237248    0.007189611    0.016308517
     31        6           0.003345895   -0.024622053   -0.008282500
     32        1           0.008581075    0.010599388    0.015251901
     33        1          -0.013025403    0.013763975   -0.008018080
     34        6           0.015459899    0.022864901   -0.009702211
     35        1          -0.010292648   -0.012117301   -0.015304257
     36        1          -0.015865620    0.002675231    0.014379683
     37        1           0.012218710   -0.014574291    0.011116605
     38        6          -0.001242956    0.002537826   -0.001266488
     39        6          -0.020771969    0.003757069   -0.009237377
     40        1           0.019966603   -0.003354472    0.009569739
     41        6          -0.008156020   -0.014722531   -0.011873490
     42        1           0.010174644    0.015595480    0.012990075
     43        6           0.009154389   -0.020874550   -0.004533945
     44        1          -0.010296671    0.020018750    0.003282618
     45        6           0.018672467   -0.000880017    0.009701780
     46        1          -0.020243165    0.003742678   -0.009781606
     47        6           0.012858496    0.014355526    0.012781764
     48        1          -0.010672826   -0.016096367   -0.012458868
     49        6           0.000659239   -0.001004741   -0.000079194
     50        6          -0.021109129   -0.002689521   -0.011398046
     51        1           0.019860173    0.001216415    0.010409870
     52        6          -0.013237212    0.017528195    0.000377966
     53        1           0.014592699   -0.017363047   -0.000098285
     54        6           0.005882742    0.017755561    0.011870631
     55        1          -0.005441397   -0.018961075   -0.011278962
     56        6           0.017421354    0.001973806    0.010174897
     57        1          -0.019621465   -0.000920357   -0.011468579
     58        6           0.015900243   -0.017648133   -0.000864020
     59        1          -0.014615860    0.017599700    0.000386825
 -------------------------------------------------------------------
 Cartesian Forces:  Max     0.025419530 RMS     0.010808737
 Leave Link  716 at Fri Dec 14 10:36:27 2018, MaxMem=   805306368 cpu:         0.3
 (Enter /pbs_home/pkowalski/g09d01/g09/l103.exe)

 GradGradGradGradGradGradGradGradGradGradGradGradGradGradGradGradGradGrad
 Berny optimization.
 Using GEDIIS/GDIIS optimizer.
 FormGI is forming the generalized inverse of G from B-inverse, IUseBI=4.
 Internal  Forces:  Max     0.022947343 RMS     0.005544493
 Search for a local minimum.
 Step number   3 out of a maximum of  354
 All quantities printed in internal units (Hartrees-Bohrs-Radians)
 RMS Force = .55445D-02 SwitMx=.10000D-02 MixMth= 1
 Mixed Optimization -- RFO/linear search
 Update second derivatives using D2CorX and points    2    3
 ITU=  0  1  0
 Use linear search instead of GDIIS.
     Eigenvalues ---    0.00230   0.00230   0.00467   0.00483   0.00545
     Eigenvalues ---    0.00685   0.00923   0.01175   0.01206   0.01250
     Eigenvalues ---    0.01470   0.01565   0.01598   0.01708   0.01752
     Eigenvalues ---    0.01773   0.01866   0.01876   0.01954   0.01980
     Eigenvalues ---    0.02164   0.02170   0.02202   0.02218   0.02236
     Eigenvalues ---    0.02250   0.02258   0.02270   0.02271   0.02300
     Eigenvalues ---    0.02308   0.02315   0.02325   0.02328   0.02332
     Eigenvalues ---    0.02336   0.02348   0.02360   0.03357   0.03386
     Eigenvalues ---    0.04501   0.04814   0.04829   0.04901   0.05081
     Eigenvalues ---    0.05785   0.05827   0.05827   0.05860   0.05913
     Eigenvalues ---    0.06124   0.07248   0.07419   0.07839   0.08517
     Eigenvalues ---    0.08606   0.08739   0.08950   0.09207   0.09613
     Eigenvalues ---    0.10089   0.10543   0.11068   0.12321   0.12402
     Eigenvalues ---    0.12491   0.12523   0.14062   0.14594   0.15991
     Eigenvalues ---    0.16000   0.16000   0.16000   0.16000   0.16000
     Eigenvalues ---    0.16000   0.16000   0.16000   0.16000   0.16000
     Eigenvalues ---    0.16000   0.16000   0.16000   0.16000   0.16000
     Eigenvalues ---    0.16000   0.16002   0.16996   0.17184   0.20447
     Eigenvalues ---    0.21994   0.21998   0.21999   0.22000   0.22000
     Eigenvalues ---    0.22008   0.22983   0.23103   0.23465   0.23477
     Eigenvalues ---    0.23800   0.23837   0.24215   0.24492   0.24937
     Eigenvalues ---    0.24940   0.24976   0.24996   0.25000   0.26624
     Eigenvalues ---    0.27030   0.27314   0.27502   0.27595   0.27605
     Eigenvalues ---    0.27632   0.28913   0.29134   0.30121   0.30690
     Eigenvalues ---    0.32257   0.33712   0.35319   0.36127   0.36534
     Eigenvalues ---    0.40864   0.41832   0.42836   0.42972   0.43169
     Eigenvalues ---    0.43489   0.46782   0.46982   0.47505   0.47708
     Eigenvalues ---    0.47890   0.48682   0.49172   0.49318   0.49368
     Eigenvalues ---    0.49516   0.49557   0.49716   0.50261   0.50595
     Eigenvalues ---    0.50799   0.50901   0.51254   0.51293   0.51319
     Eigenvalues ---    0.51412   0.51485   0.51503   0.51695   0.52083
     Eigenvalues ---    0.53862   0.53919   0.55347   0.56432   0.57171
     Eigenvalues ---    0.57522   0.57632   0.57643   0.57655   0.57694
     Eigenvalues ---    0.57741   0.57767   0.57794   0.57807   0.57823
     Eigenvalues ---    0.57837
 RFO step:  Lambda=-6.14905230D-03 EMin= 2.29999481D-03
 Quartic linear search produced a step of  0.44319.
 Iteration  1 RMS(Cart)=  0.12687360 RMS(Int)=  0.00279603
 Iteration  2 RMS(Cart)=  0.00897429 RMS(Int)=  0.00013520
 Iteration  3 RMS(Cart)=  0.00002719 RMS(Int)=  0.00013481
 Iteration  4 RMS(Cart)=  0.00000000 RMS(Int)=  0.00013481
 ITry= 1 IFail=0 DXMaxC= 6.30D-01 DCOld= 1.00D+10 DXMaxT= 5.05D-01 DXLimC= 3.00D+00 Rises=F
 Variable       Old X    -DE/DX   Delta X   Delta X   Delta X     New X
                                 (Linear)    (Quad)   (Total)
    R1        3.46930  -0.00216  -0.00270  -0.01022  -0.01315   3.45616
    R2        3.32256  -0.00134  -0.00174  -0.00293  -0.00458   3.31798
    R3        3.46275  -0.00173  -0.00238  -0.00670  -0.00907   3.45369
    R4        3.32560  -0.00169  -0.00208  -0.00460  -0.00666   3.31895
    R5        2.55200  -0.00258  -0.00281  -0.00331  -0.00612   2.54588
    R6        2.56944  -0.00426  -0.00430  -0.00619  -0.01049   2.55895
    R7        2.53757   0.00026  -0.00037   0.00096   0.00059   2.53816
    R8        2.52137  -0.00248  -0.00330  -0.00227  -0.00557   2.51580
    R9        2.54876  -0.00318  -0.00361  -0.00392  -0.00753   2.54123
   R10        2.56920  -0.00382  -0.00378  -0.00560  -0.00939   2.55981
   R11        2.89027  -0.00126  -0.00212  -0.00500  -0.00720   2.88307
   R12        2.90580   0.00017  -0.00346   0.00775   0.00437   2.91017
   R13        2.91921  -0.00095  -0.00329  -0.00024  -0.00354   2.91567
   R14        2.70035   0.00652   0.00767   0.01161   0.01938   2.71973
   R15        2.55227  -0.00311  -0.00521  -0.00310  -0.00832   2.54395
   R16        2.00506   0.02151   0.06192  -0.00668   0.05524   2.06030
   R17        2.55799  -0.00130  -0.00115  -0.00095  -0.00187   2.55612
   R18        2.77433   0.00382   0.00262   0.01035   0.01297   2.78730
   R19        2.81571   0.00243   0.00137   0.00769   0.00913   2.82483
   R20        2.74395   0.00233   0.00144   0.00492   0.00627   2.75023
   R21        2.91921   0.00124   0.00092   0.00594   0.00694   2.92615
   R22        2.92472   0.00065  -0.00005   0.00205   0.00199   2.92671
   R23        2.80926   0.00340   0.00305   0.00889   0.01184   2.82110
   R24        2.54783  -0.00206  -0.00362  -0.00115  -0.00483   2.54299
   R25        2.88852  -0.00131  -0.00228  -0.00253  -0.00484   2.88368
   R26        2.92886  -0.00082  -0.00230  -0.00096  -0.00325   2.92561
   R27        2.70543   0.00505   0.00549   0.00959   0.01505   2.72048
   R28        2.00559   0.02159   0.06171  -0.00627   0.05544   2.06103
   R29        2.55688  -0.00121  -0.00209  -0.00046  -0.00255   2.55433
   R30        2.77710   0.00301   0.00157   0.00883   0.01041   2.78750
   R31        2.02510   0.02052   0.04578   0.00942   0.05520   2.08030
   R32        2.02414   0.02041   0.04550   0.00941   0.05491   2.07905
   R33        2.88452  -0.00070   0.00215  -0.00579  -0.00364   2.88087
   R34        2.01999   0.02175   0.04934   0.00807   0.05741   2.07740
   R35        2.01845   0.02151   0.04902   0.00774   0.05676   2.07521
   R36        2.01943   0.02195   0.04985   0.00797   0.05782   2.07725
   R37        2.02521   0.02038   0.04520   0.00974   0.05494   2.08015
   R38        2.02363   0.02045   0.04589   0.00904   0.05493   2.07855
   R39        2.88117   0.00050   0.00444  -0.00352   0.00092   2.88209
   R40        2.01917   0.02184   0.04959   0.00796   0.05755   2.07673
   R41        2.01846   0.02152   0.04900   0.00777   0.05677   2.07523
   R42        2.01937   0.02172   0.04906   0.00829   0.05734   2.07671
   R43        2.64155   0.00096   0.00156   0.00086   0.00244   2.64400
   R44        2.64385  -0.00066   0.00089  -0.00292  -0.00201   2.64184
   R45        2.00668   0.02239   0.06284  -0.00556   0.05727   2.06395
   R46        2.61993   0.00035   0.00265  -0.00194   0.00071   2.62064
   R47        2.00793   0.02270   0.06272  -0.00466   0.05806   2.06599
   R48        2.62486   0.00162   0.00454  -0.00048   0.00404   2.62890
   R49        2.00769   0.02274   0.06308  -0.00493   0.05814   2.06583
   R50        2.62728  -0.00053   0.00249  -0.00403  -0.00156   2.62572
   R51        2.00765   0.02279   0.06315  -0.00492   0.05823   2.06589
   R52        2.61769   0.00245   0.00464   0.00147   0.00610   2.62379
   R53        2.00785   0.02295   0.06308  -0.00448   0.05859   2.06645
   R54        2.64342   0.00064   0.00214  -0.00071   0.00144   2.64486
   R55        2.63964   0.00030   0.00102  -0.00038   0.00065   2.64028
   R56        2.00674   0.02244   0.06280  -0.00540   0.05740   2.06415
   R57        2.62086  -0.00036  -0.00053  -0.00063  -0.00116   2.61970
   R58        2.00795   0.02268   0.06272  -0.00471   0.05801   2.06596
   R59        2.62803   0.00070   0.00333  -0.00163   0.00169   2.62972
   R60        2.00786   0.02272   0.06275  -0.00466   0.05809   2.06595
   R61        2.62115   0.00168   0.00608  -0.00185   0.00422   2.62537
   R62        2.00786   0.02274   0.06295  -0.00480   0.05815   2.06600
   R63        2.62334   0.00065   0.00133   0.00030   0.00163   2.62496
   R64        2.00784   0.02287   0.06299  -0.00456   0.05843   2.06627
    A1        1.62066   0.00082   0.00099  -0.00406  -0.00357   1.61710
    A2        1.61035   0.00059   0.00039   0.00043   0.00076   1.61111
    A3        1.82512   0.00088   0.00046   0.00538   0.00561   1.83073
    A4        1.97145  -0.00003  -0.00012   0.00244   0.00237   1.97383
    A5        1.90741  -0.00008   0.00063  -0.00099  -0.00030   1.90710
    A6        1.87730   0.00000   0.00054   0.00531   0.00581   1.88311
    A7        1.91665  -0.00049  -0.00021  -0.00796  -0.00804   1.90861
    A8        1.96043  -0.00022  -0.00119  -0.00381  -0.00504   1.95539
    A9        1.97840  -0.00135  -0.00016  -0.00986  -0.01043   1.96797
   A10        2.03633   0.00105   0.00030   0.00630   0.00637   2.04270
   A11        2.26598   0.00035  -0.00009   0.00616   0.00600   2.27198
   A12        2.14316  -0.00069   0.00101  -0.00775  -0.00717   2.13599
   A13        1.99232  -0.00111  -0.00285  -0.00271  -0.00577   1.98655
   A14        2.14769   0.00179   0.00184   0.01023   0.01161   2.15930
   A15        1.98777   0.00064   0.00143   0.00200   0.00315   1.99093
   A16        2.08821  -0.00196  -0.00108  -0.00760  -0.00917   2.07904
   A17        2.20493   0.00141  -0.00027   0.00889   0.00814   2.21307
   A18        2.24935   0.00051  -0.00006   0.00391   0.00393   2.25328
   A19        2.12056  -0.00042  -0.00009  -0.00413  -0.00445   2.11611
   A20        1.91324  -0.00008   0.00014   0.00001   0.00000   1.91324
   A21        1.84856   0.00214   0.00209   0.02542   0.02752   1.87609
   A22        2.00006  -0.00034  -0.00052  -0.00412  -0.00479   1.99527
   A23        1.95156  -0.00042  -0.00009  -0.00775  -0.00789   1.94367
   A24        1.95508  -0.00081  -0.00071  -0.00974  -0.01036   1.94472
   A25        1.88899   0.00022   0.00029   0.00484   0.00504   1.89403
   A26        1.81906  -0.00085  -0.00109  -0.00932  -0.01060   1.80846
   A27        1.89333   0.00176   0.00194   0.01575   0.01767   1.91100
   A28        1.90124  -0.00081  -0.00093  -0.00257  -0.00348   1.89776
   A29        1.89746  -0.00048  -0.00048  -0.00430  -0.00467   1.89279
   A30        1.97575  -0.00109  -0.00112  -0.00888  -0.00992   1.96583
   A31        1.97111  -0.00113  -0.00137  -0.00448  -0.00586   1.96525
   A32        1.82233   0.00169   0.00189   0.00378   0.00552   1.82785
   A33        1.85763   0.00151   0.00131   0.02117   0.02247   1.88010
   A34        1.94129   0.00045   0.00089  -0.00207  -0.00136   1.93993
   A35        2.00365  -0.00128  -0.00135  -0.01523  -0.01664   1.98700
   A36        1.89177   0.00001  -0.00005   0.00387   0.00381   1.89559
   A37        1.96126   0.00066   0.00092   0.00647   0.00746   1.96872
   A38        1.80711  -0.00136  -0.00171  -0.01446  -0.01651   1.79060
   A39        1.90451   0.00013   0.00027  -0.00081  -0.00071   1.90380
   A40        2.12005  -0.00107  -0.00078  -0.00392  -0.00485   2.11521
   A41        2.25644   0.00095   0.00052   0.00544   0.00622   2.26266
   A42        1.98119  -0.00060  -0.00061  -0.00974  -0.01028   1.97091
   A43        1.82497   0.00057   0.00009   0.00342   0.00340   1.82837
   A44        1.90488   0.00054   0.00134   0.00804   0.00935   1.91423
   A45        1.89510  -0.00077  -0.00028  -0.00597  -0.00630   1.88880
   A46        1.95382   0.00002  -0.00114   0.00200   0.00085   1.95467
   A47        1.89798   0.00029   0.00073   0.00261   0.00336   1.90134
   A48        2.03420   0.00139   0.00059   0.00881   0.00929   2.04349
   A49        2.28231  -0.00035  -0.00077  -0.00121  -0.00181   2.28050
   A50        1.96644  -0.00105   0.00017  -0.00751  -0.00740   1.95904
   A51        2.14435  -0.00044   0.00106  -0.00633  -0.00539   2.13896
   A52        1.98961  -0.00113  -0.00283  -0.00202  -0.00516   1.98445
   A53        2.14921   0.00157   0.00176   0.00821   0.00985   2.15906
   A54        1.98779   0.00075   0.00183   0.00149   0.00324   1.99103
   A55        2.08469  -0.00135  -0.00082  -0.00584  -0.00663   2.07807
   A56        2.21070   0.00060  -0.00100   0.00435   0.00338   2.21408
   A57        1.89028  -0.00119  -0.00113  -0.01488  -0.01608   1.87421
   A58        1.88986  -0.00128  -0.00107  -0.00779  -0.00913   1.88074
   A59        2.00030   0.00088  -0.00163   0.01062   0.00897   2.00927
   A60        1.87700  -0.00044  -0.00009  -0.01392  -0.01425   1.86275
   A61        1.90008   0.00051   0.00160   0.00404   0.00571   1.90579
   A62        1.90261   0.00143   0.00237   0.02004   0.02239   1.92501
   A63        1.91790   0.00289   0.00218   0.02109   0.02293   1.94084
   A64        1.90673   0.00100  -0.00117   0.00538   0.00421   1.91095
   A65        1.92082   0.00361   0.00291   0.02525   0.02782   1.94864
   A66        1.90772  -0.00242  -0.00109  -0.02090  -0.02198   1.88574
   A67        1.90451  -0.00234  -0.00146  -0.00742  -0.00949   1.89501
   A68        1.90605  -0.00282  -0.00141  -0.02401  -0.02543   1.88062
   A69        1.88710  -0.00151  -0.00169  -0.01506  -0.01684   1.87025
   A70        1.88666  -0.00186  -0.00188  -0.01053  -0.01276   1.87389
   A71        2.01249   0.00224   0.00038   0.01553   0.01587   2.02836
   A72        1.87660  -0.00014   0.00027  -0.01304  -0.01303   1.86357
   A73        1.89661  -0.00001   0.00095   0.00178   0.00286   1.89947
   A74        1.90004   0.00113   0.00194   0.01908   0.02103   1.92107
   A75        1.91859   0.00339   0.00271   0.02461   0.02687   1.94546
   A76        1.90586   0.00044  -0.00148   0.00060  -0.00082   1.90504
   A77        1.92193   0.00411   0.00359   0.02850   0.03164   1.95358
   A78        1.90647  -0.00249  -0.00129  -0.02208  -0.02331   1.88316
   A79        1.90384  -0.00264  -0.00186  -0.00731  -0.01003   1.89381
   A80        1.90703  -0.00290  -0.00170  -0.02501  -0.02665   1.88038
   A81        2.10289   0.00089  -0.00132   0.00694   0.00542   2.10831
   A82        2.10542  -0.00023  -0.00056   0.00009  -0.00067   2.10474
   A83        2.07409  -0.00063   0.00191  -0.00579  -0.00399   2.07010
   A84        2.09209   0.00016   0.00061   0.00121   0.00175   2.09384
   A85        2.10137   0.00073  -0.00048   0.00450   0.00404   2.10540
   A86        2.08973  -0.00089  -0.00013  -0.00573  -0.00593   2.08380
   A87        2.08938  -0.00010  -0.00037  -0.00063  -0.00100   2.08838
   A88        2.10110  -0.00049  -0.00055  -0.00204  -0.00259   2.09851
   A89        2.09271   0.00060   0.00091   0.00267   0.00357   2.09628
   A90        2.09809  -0.00010  -0.00011  -0.00054  -0.00064   2.09745
   A91        2.08702   0.00026   0.00043   0.00110   0.00151   2.08852
   A92        2.09808  -0.00015  -0.00032  -0.00056  -0.00087   2.09721
   A93        2.09271   0.00062   0.00083   0.00299   0.00382   2.09653
   A94        2.09936  -0.00047  -0.00063  -0.00170  -0.00234   2.09701
   A95        2.09112  -0.00015  -0.00019  -0.00129  -0.00147   2.08964
   A96        2.10302   0.00062  -0.00066   0.00429   0.00366   2.10668
   A97        2.09031  -0.00006   0.00057  -0.00063  -0.00008   2.09022
   A98        2.08985  -0.00056   0.00009  -0.00367  -0.00361   2.08624
   A99        2.09278   0.00209  -0.00002   0.01102   0.01097   2.10375
   A100       2.11198  -0.00115  -0.00197  -0.00288  -0.00488   2.10710
   A101       2.07834  -0.00094   0.00199  -0.00799  -0.00601   2.07233
   A102       2.09258  -0.00021   0.00044  -0.00113  -0.00075   2.09183
   A103       2.10032   0.00085  -0.00015   0.00440   0.00420   2.10453
   A104       2.09028  -0.00064  -0.00029  -0.00327  -0.00362   2.08666
   A105       2.09040  -0.00023  -0.00047  -0.00098  -0.00145   2.08895
   A106       2.09863  -0.00008  -0.00043  -0.00001  -0.00045   2.09817
   A107       2.09416   0.00031   0.00090   0.00098   0.00189   2.09605
   A108       2.09656   0.00003  -0.00031   0.00048   0.00017   2.09673
   A109       2.08882  -0.00002   0.00037  -0.00023   0.00011   2.08892
   A110       2.09780  -0.00001  -0.00006  -0.00025  -0.00031   2.09750
   A111       2.09373   0.00063   0.00127   0.00188   0.00316   2.09688
   A112       2.10154  -0.00085  -0.00117  -0.00283  -0.00401   2.09753
   A113       2.08791   0.00022  -0.00011   0.00095   0.00086   2.08877
   A114       2.09868   0.00104  -0.00060   0.00677   0.00614   2.10482
   A115       2.09229  -0.00062   0.00048  -0.00445  -0.00401   2.08828
   A116       2.09222  -0.00043   0.00013  -0.00232  -0.00223   2.08999
    D1        0.14255   0.00078   0.00082   0.04829   0.04919   0.19174
    D2        2.17863   0.00129   0.00169   0.05913   0.06080   2.23943
    D3       -1.90856   0.00092   0.00053   0.05516   0.05571  -1.85285
    D4       -0.06156  -0.00046  -0.00052  -0.04298  -0.04339  -0.10495
    D5       -3.13531  -0.00186  -0.00176  -0.09258  -0.09391   3.05397
    D6        2.30372  -0.00017   0.00021  -0.00700  -0.00678   2.29693
    D7        0.24128   0.00071   0.00081   0.00321   0.00408   0.24535
    D8       -1.78695  -0.00016  -0.00069  -0.00526  -0.00598  -1.79293
    D9       -0.15508   0.00016  -0.00010   0.01723   0.01723  -0.13784
   D10        2.98452   0.00034   0.00023   0.02197   0.02230   3.00682
   D11       -0.20001  -0.00050  -0.00066  -0.04535  -0.04591  -0.24591
   D12        2.87360   0.00013   0.00001  -0.00931  -0.00934   2.86426
   D13       -2.30013  -0.00092  -0.00102  -0.05355  -0.05448  -2.35462
   D14        0.77347  -0.00028  -0.00036  -0.01750  -0.01792   0.75555
   D15        1.84475  -0.00035   0.00022  -0.04741  -0.04710   1.79765
   D16       -1.36483   0.00028   0.00089  -0.01137  -0.01054  -1.37537
   D17        1.22711  -0.00034  -0.00013   0.00237   0.00234   1.22945
   D18       -3.03462  -0.00048  -0.00055  -0.00294  -0.00339  -3.03801
   D19       -0.93908  -0.00061  -0.00054  -0.00239  -0.00284  -0.94192
   D20       -3.05113   0.00071   0.00070   0.01350   0.01409  -3.03704
   D21       -1.02967   0.00057   0.00028   0.00819   0.00836  -1.02132
   D22        1.06586   0.00044   0.00029   0.00873   0.00891   1.07477
   D23       -0.94011  -0.00003   0.00006   0.00481   0.00487  -0.93524
   D24        1.08135  -0.00017  -0.00036  -0.00050  -0.00087   1.08048
   D25       -3.10630  -0.00031  -0.00035   0.00004  -0.00031  -3.10661
   D26       -3.10354   0.00128   0.00108   0.03915   0.04006  -3.06347
   D27       -1.07304  -0.00056  -0.00020   0.01065   0.01046  -1.06258
   D28        1.05478   0.00092   0.00096   0.03786   0.03871   1.09349
   D29        1.18704   0.00053   0.00031   0.03762   0.03791   1.22495
   D30       -3.06565  -0.00130  -0.00098   0.00911   0.00831  -3.05734
   D31       -0.93783   0.00018   0.00018   0.03632   0.03656  -0.90127
   D32       -0.90121   0.00101   0.00054   0.03878   0.03925  -0.86196
   D33        1.12928  -0.00083  -0.00075   0.01028   0.00964   1.13893
   D34       -3.02608   0.00065   0.00042   0.03748   0.03790  -2.98818
   D35       -2.97423  -0.00129  -0.00135  -0.03064  -0.03179  -3.00602
   D36        0.17270   0.00012   0.00015   0.01673   0.01668   0.18938
   D37        0.24650  -0.00205  -0.00214  -0.07246  -0.07429   0.17221
   D38       -2.88976  -0.00064  -0.00065  -0.02509  -0.02582  -2.91558
   D39        2.95918   0.00036   0.00051   0.00778   0.00832   2.96750
   D40       -0.17250   0.00074   0.00097   0.03686   0.03779  -0.13471
   D41       -0.26372   0.00105   0.00131   0.05015   0.05170  -0.21202
   D42        2.88779   0.00143   0.00177   0.07923   0.08117   2.96895
   D43       -0.05291   0.00025   0.00037   0.02226   0.02253  -0.03038
   D44        3.01548   0.00160   0.00168   0.07499   0.07683   3.09231
   D45        3.09403   0.00168   0.00187   0.06983   0.07181  -3.11735
   D46       -0.12077   0.00303   0.00318   0.12256   0.12611   0.00534
   D47       -2.91246   0.00128   0.00099   0.05685   0.05783  -2.85464
   D48        0.27239   0.00056   0.00024   0.02326   0.02340   0.29579
   D49        0.30615  -0.00025  -0.00049   0.00095   0.00056   0.30671
   D50       -2.79218  -0.00097  -0.00123  -0.03264  -0.03386  -2.82604
   D51        0.78024   0.00211   0.00192   0.05158   0.05352   0.83375
   D52       -1.32620   0.00015   0.00008   0.02844   0.02860  -1.29760
   D53        2.91870   0.00079   0.00073   0.03288   0.03365   2.95235
   D54       -2.37033   0.00177   0.00151   0.02524   0.02675  -2.34358
   D55        1.80642  -0.00019  -0.00033   0.00209   0.00183   1.80825
   D56       -0.23186   0.00044   0.00031   0.00654   0.00688  -0.22498
   D57        3.02856  -0.00110  -0.00102  -0.05367  -0.05455   2.97402
   D58       -0.17779  -0.00087  -0.00081  -0.04298  -0.04368  -0.22147
   D59       -0.10484  -0.00079  -0.00064  -0.02967  -0.03030  -0.13514
   D60        2.97199  -0.00056  -0.00043  -0.01897  -0.01943   2.95257
   D61        0.60910  -0.00045  -0.00055   0.00889   0.00838   0.61748
   D62       -1.49878  -0.00141  -0.00162  -0.00349  -0.00509  -1.50387
   D63        2.63373  -0.00052  -0.00056   0.00469   0.00422   2.63794
   D64        2.63864   0.00204   0.00212   0.03837   0.04052   2.67916
   D65        0.53077   0.00109   0.00105   0.02599   0.02705   0.55782
   D66       -1.61991   0.00198   0.00210   0.03418   0.03636  -1.58356
   D67       -1.56087   0.00077   0.00086   0.02456   0.02546  -1.53541
   D68        2.61444  -0.00019  -0.00021   0.01218   0.01199   2.62643
   D69        0.46376   0.00070   0.00085   0.02037   0.02129   0.48505
   D70       -0.65722   0.00090   0.00093  -0.01077  -0.00984  -0.66707
   D71       -2.69366  -0.00120  -0.00113  -0.03760  -0.03877  -2.73243
   D72        1.50362  -0.00126  -0.00127  -0.03936  -0.04057   1.46305
   D73        1.44501   0.00206   0.00217   0.00325   0.00544   1.45045
   D74       -0.59142  -0.00003   0.00011  -0.02358  -0.02349  -0.61491
   D75       -2.67734  -0.00010  -0.00004  -0.02534  -0.02528  -2.70262
   D76       -2.68448   0.00119   0.00127  -0.00777  -0.00650  -2.69098
   D77        1.56227  -0.00090  -0.00079  -0.03461  -0.03543   1.52684
   D78       -0.52364  -0.00096  -0.00094  -0.03636  -0.03722  -0.56086
   D79        2.51350  -0.00035  -0.00020   0.01800   0.01790   2.53140
   D80       -0.55671  -0.00051  -0.00036   0.00670   0.00640  -0.55032
   D81       -1.64356   0.00122   0.00126   0.03988   0.04114  -1.60242
   D82        1.56941   0.00106   0.00109   0.02858   0.02964   1.59904
   D83        0.39405   0.00075   0.00064   0.03912   0.03953   0.43358
   D84       -2.67617   0.00060   0.00048   0.02781   0.02802  -2.64814
   D85       -0.14241   0.00011   0.00039   0.02505   0.02551  -0.11691
   D86        3.02446   0.00021   0.00059   0.02021   0.02080   3.04526
   D87        2.92010   0.00033   0.00062   0.03775   0.03843   2.95853
   D88       -0.19622   0.00044   0.00082   0.03290   0.03373  -0.16248
   D89        2.87293  -0.00087  -0.00109  -0.02419  -0.02533   2.84760
   D90       -0.28941  -0.00096  -0.00127  -0.02017  -0.02145  -0.31086
   D91        0.75268  -0.00010  -0.00029  -0.01163  -0.01198   0.74071
   D92       -2.40966  -0.00018  -0.00046  -0.00761  -0.00809  -2.41775
   D93       -1.37725   0.00017   0.00083  -0.01200  -0.01121  -1.38845
   D94        1.74360   0.00008   0.00065  -0.00798  -0.00732   1.73627
   D95        3.13971   0.00154   0.00144   0.05384   0.05514  -3.08834
   D96       -1.11684  -0.00040  -0.00012   0.02508   0.02508  -1.09176
   D97        1.01349   0.00117   0.00123   0.05243   0.05362   1.06711
   D98       -0.93521   0.00119   0.00084   0.04871   0.04946  -0.88575
   D99        1.09142  -0.00075  -0.00073   0.01996   0.01940   1.11083
   D100      -3.06143   0.00082   0.00062   0.04731   0.04794  -3.01348
   D101       1.15864   0.00043   0.00026   0.04424   0.04436   1.20300
   D102      -3.09791  -0.00150  -0.00131   0.01549   0.01431  -3.08361
   D103      -0.96758   0.00007   0.00004   0.04284   0.04285  -0.92473
   D104       0.17073   0.00008  -0.00005   0.00540   0.00548   0.17621
   D105      -2.96641   0.00106   0.00104   0.03916   0.04013  -2.92628
   D106      -2.94635   0.00016   0.00014   0.00052   0.00077  -2.94558
   D107       0.19969   0.00114   0.00123   0.03428   0.03542   0.23511
   D108       0.00126  -0.00083  -0.00061  -0.03312  -0.03374  -0.03248
   D109      -3.13817  -0.00102  -0.00098  -0.03825  -0.03926   3.10576
   D110      -3.13587   0.00015   0.00048   0.00080   0.00142  -3.13446
   D111       0.00788  -0.00004   0.00012  -0.00433  -0.00410   0.00378
   D112       2.76571  -0.00027  -0.00006  -0.01408  -0.01416   2.75155
   D113      -0.38943   0.00000   0.00018  -0.00111  -0.00091  -0.39033
   D114      -0.37815  -0.00007   0.00032  -0.00868  -0.00838  -0.38654
   D115       2.74989   0.00021   0.00057   0.00429   0.00487   2.75477
   D116      -1.01364  -0.00075  -0.00088  -0.01224  -0.01335  -1.02699
   D117      -3.10651  -0.00017  -0.00017  -0.00283  -0.00305  -3.10956
   D118       1.08407   0.00047   0.00050   0.00785   0.00846   1.09253
   D119      -3.13315  -0.00018   0.00049  -0.00324  -0.00291  -3.13606
   D120       1.05716   0.00040   0.00121   0.00617   0.00739   1.06455
   D121      -1.03544   0.00103   0.00188   0.01685   0.01890  -1.01655
   D122       1.10722  -0.00074  -0.00161  -0.00007  -0.00177   1.10545
   D123      -0.98565  -0.00016  -0.00089   0.00935   0.00852  -0.97713
   D124      -3.07825   0.00048  -0.00022   0.02003   0.02003  -3.05822
   D125      -1.00375  -0.00087  -0.00100  -0.01877  -0.02008  -1.02383
   D126      -3.09497  -0.00016  -0.00016  -0.00706  -0.00730  -3.10227
   D127       1.09427   0.00061   0.00064   0.00583   0.00663   1.10090
   D128      -3.12484  -0.00044   0.00021  -0.01117  -0.01122  -3.13606
   D129       1.06713   0.00027   0.00105   0.00053   0.00156   1.06869
   D130      -1.02681   0.00104   0.00185   0.01342   0.01549  -1.01133
   D131       1.11938  -0.00089  -0.00170  -0.00714  -0.00897   1.11042
   D132      -0.97183  -0.00017  -0.00086   0.00457   0.00381  -0.96803
   D133      -3.06578   0.00059  -0.00006   0.01746   0.01774  -3.04804
   D134       0.07063  -0.00066  -0.00075  -0.02899  -0.02973   0.04090
   D135      -3.07219  -0.00107  -0.00109  -0.04553  -0.04667  -3.11885
   D136      -3.11346   0.00005  -0.00008   0.00414   0.00410  -3.10936
   D137       0.02691  -0.00036  -0.00042  -0.01240  -0.01283   0.01408
   D138       3.07053   0.00106   0.00103   0.04445   0.04541   3.11594
   D139      -0.07035   0.00126   0.00120   0.05235   0.05349  -0.01687
   D140      -0.02850   0.00032   0.00038   0.01110   0.01150  -0.01701
   D141       3.11380   0.00052   0.00055   0.01900   0.01957   3.13337
   D142       3.13719   0.00024   0.00024   0.00921   0.00945  -3.13655
   D143      -0.00549   0.00012   0.00018   0.00411   0.00429  -0.00120
   D144      -0.00563  -0.00017  -0.00010  -0.00731  -0.00738  -0.01301
   D145       3.13488  -0.00029  -0.00016  -0.01241  -0.01254   3.12234
   D146       3.12638   0.00024   0.00022   0.00919   0.00942   3.13580
   D147      -0.01475   0.00015   0.00016   0.00553   0.00572  -0.00903
   D148      -0.01629   0.00012   0.00015   0.00408   0.00423  -0.01206
   D149       3.12576   0.00003   0.00010   0.00042   0.00054   3.12629
   D150      -3.12808  -0.00019  -0.00024  -0.00731  -0.00758  -3.13566
   D151       0.01316  -0.00018  -0.00021  -0.00683  -0.00705   0.00611
   D152       0.01397  -0.00028  -0.00029  -0.01097  -0.01127   0.00270
   D153      -3.12797  -0.00027  -0.00027  -0.01049  -0.01075  -3.13871
   D154       0.00865  -0.00004  -0.00008  -0.00147  -0.00159   0.00706
   D155      -3.13365  -0.00024  -0.00026  -0.00937  -0.00965   3.13988
   D156      -3.13329  -0.00003  -0.00006  -0.00099  -0.00107  -3.13435
   D157       0.00760  -0.00023  -0.00023  -0.00888  -0.00913  -0.00153
   D158      -0.01294  -0.00041  -0.00036  -0.01551  -0.01584  -0.02878
   D159       3.12889   0.00005   0.00006   0.00314   0.00326   3.13215
   D160      -3.14125  -0.00068  -0.00057  -0.02827  -0.02884   3.11310
   D161       0.00059  -0.00021  -0.00015  -0.00962  -0.00974  -0.00916
   D162      -3.12846   0.00001   0.00003   0.00005   0.00015  -3.12831
   D163       0.01250  -0.00034  -0.00031  -0.01434  -0.01459  -0.00209
   D164      -0.00030   0.00031   0.00026   0.01306   0.01330   0.01300
   D165       3.14065  -0.00005  -0.00008  -0.00133  -0.00144   3.13921
   D166      -3.13700  -0.00026  -0.00028  -0.00971  -0.00997   3.13621
   D167       0.00447  -0.00012  -0.00017  -0.00385  -0.00400   0.00047
   D168       0.00483   0.00021   0.00015   0.00891   0.00907   0.01391
   D169      -3.13688   0.00034   0.00025   0.01477   0.01504  -3.12184
   D170       3.13107   0.00017   0.00020   0.00611   0.00630   3.13736
   D171      -0.00978   0.00036   0.00037   0.01395   0.01432   0.00454
   D172      -0.01065   0.00030   0.00031   0.01198   0.01229   0.00165
   D173       3.13169   0.00050   0.00048   0.01982   0.02032  -3.13118
   D174      -3.13124  -0.00024  -0.00023  -0.00926  -0.00949  -3.14073
   D175       0.01008  -0.00027  -0.00026  -0.01052  -0.01079  -0.00071
   D176       0.01110  -0.00004  -0.00006  -0.00141  -0.00147   0.00963
   D177      -3.13077  -0.00008  -0.00009  -0.00267  -0.00277  -3.13353
   D178      -0.00506  -0.00006  -0.00005  -0.00306  -0.00312  -0.00818
   D179       3.13717   0.00029   0.00029   0.01133   0.01164  -3.13438
   D180       3.13626  -0.00010  -0.00009  -0.00431  -0.00441   3.13185
   D181      -0.00469   0.00026   0.00025   0.01008   0.01034   0.00565
         Item               Value     Threshold  Converged?
 Maximum Force            0.022947     0.000450     NO 
 RMS     Force            0.005544     0.000300     NO 
 Maximum Displacement     0.629670     0.001800     NO 
 RMS     Displacement     0.129533     0.001200     NO 
 Predicted change in Energy=-1.204885D-02
 Lowest energy point so far.  Saving SCF results.
 GradGradGradGradGradGradGradGradGradGradGradGradGradGradGradGradGradGrad

 Leave Link  103 at Fri Dec 14 10:36:27 2018, MaxMem=   805306368 cpu:         1.4
 (Enter /pbs_home/pkowalski/g09d01/g09/l202.exe)
 Stoichiometry    C29H22F6S2
 Framework group  C1[X(C29H22F6S2)]
 Deg. of freedom   171
 Full point group                 C1      NOp   1
 RotChk:  IX=0 Diff= 1.54D-02
 Largest Abelian subgroup         C1      NOp   1
 Largest concise Abelian subgroup C1      NOp   1
                         Standard orientation:                         
 ---------------------------------------------------------------------
 Center     Atomic      Atomic             Coordinates (Angstroms)
 Number     Number       Type             X           Y           Z
 ---------------------------------------------------------------------
      1         16           0        1.764362   -2.137793    0.242473
      2         16           0       -1.774226   -2.123563   -0.006917
      3          9           0        2.274109    3.212243   -0.835766
      4          9           0        1.639781    3.517188    1.225792
      5          9           0       -0.047591    3.853178   -1.780494
      6          9           0        0.026057    5.120596   -0.003435
      7          9           0       -2.307331    3.290764   -0.636194
      8          9           0       -1.468568    3.482659    1.366786
      9          6           0        0.613229   -0.753999    0.566445
     10          6           0        1.421603    0.505793    0.271352
     11          6           0        2.834169    0.249678    0.169295
     12          1           0        3.568422    1.051287    0.085772
     13          6           0        3.148919   -1.064937    0.120765
     14          6           0        0.732854    1.651284    0.110952
     15          6           0        1.243350    3.053105    0.017006
     16          6           0        0.004348    3.862540   -0.438394
     17          6           0       -1.207744    3.065895    0.104566
     18          6           0       -0.721216    1.655596    0.049926
     19          6           0       -0.613364   -0.758076   -0.364701
     20          6           0       -1.415785    0.513108   -0.102352
     21          6           0       -2.834240    0.267948   -0.082978
     22          1           0       -3.569206    1.073744   -0.088647
     23          6           0       -3.158209   -1.042262   -0.009042
     24          6           0        0.209595   -0.765454    2.055577
     25          1           0       -0.542537    0.025567    2.198579
     26          1           0       -0.294234   -1.722034    2.259329
     27          6           0        1.355193   -0.551357    3.038351
     28          1           0        2.129964   -1.322182    2.919857
     29          1           0        0.972079   -0.609262    4.065880
     30          1           0        1.820912    0.435967    2.909450
     31          6           0       -0.207426   -0.796784   -1.858198
     32          1           0        0.530881    0.004490   -2.014907
     33          1           0        0.315583   -1.748726   -2.031688
     34          6           0       -1.337825   -0.629054   -2.868203
     35          1           0       -2.104927   -1.406447   -2.746059
     36          1           0       -0.929126   -0.714853   -3.883864
     37          1           0       -1.821157    0.354279   -2.783761
     38          6           0        4.494948   -1.645759   -0.041728
     39          6           0        5.640031   -0.877936    0.196665
     40          1           0        5.543051    0.153025    0.543949
     41          6           0        6.903959   -1.419538    0.016897
     42          1           0        7.787911   -0.806629    0.212391
     43          6           0        7.047892   -2.738044   -0.402790
     44          1           0        8.044665   -3.162325   -0.549402
     45          6           0        5.918276   -3.514268   -0.630995
     46          1           0        6.022753   -4.552949   -0.955586
     47          6           0        4.652353   -2.974127   -0.448011
     48          1           0        3.770234   -3.593616   -0.632069
     49          6           0       -4.515210   -1.615041    0.070593
     50          6           0       -5.587310   -0.842324    0.531449
     51          1           0       -5.415278    0.184910    0.860560
     52          6           0       -6.865021   -1.376225    0.596136
     53          1           0       -7.690932   -0.761138    0.963233
     54          6           0       -7.095423   -2.690963    0.202575
     55          1           0       -8.102882   -3.111884    0.257877
     56          6           0       -6.037442   -3.468902   -0.250864
     57          1           0       -6.210140   -4.502447   -0.562678
     58          6           0       -4.755664   -2.937099   -0.312093
     59          1           0       -3.929361   -3.553547   -0.676498
 ---------------------------------------------------------------------
 Rotational constants (GHZ):      0.1280076      0.0714719      0.0511075
 Leave Link  202 at Fri Dec 14 10:36:27 2018, MaxMem=   805306368 cpu:         0.0
 (Enter /pbs_home/pkowalski/g09d01/g09/l301.exe)
 Basis read from rwf:  (5D, 7F)
 No pseudopotential information found on rwf file.
 There are   673 symmetry adapted cartesian basis functions of A   symmetry.
 There are   636 symmetry adapted basis functions of A   symmetry.
   636 basis functions,  1103 primitive gaussians,   673 cartesian basis functions
   141 alpha electrons      141 beta electrons
       nuclear repulsion energy      4717.2151901399 Hartrees.
 IExCor=32609 DFT=T Ex+Corr=LC-wPBE ExCW=0 ScaHFX=  1.000000
 ScaDFX=  1.000000  0.000000  1.000000  1.000000 ScalE2=  1.000000  1.000000
 IRadAn=      0 IRanWt=     -1 IRanGd=            0 ICorTp=0 IEmpDi=  4
  HFx wShort=  0.000000 wLong=  0.400000 cFull=  0.000000 cShort=  0.000000 cLong=  1.000000
  DFx wShort=  0.000000 wLong=  0.400000 cFull=  0.000000 cShort=  0.000000 cLong=  1.000000
 NAtoms=   59 NActive=   59 NUniq=   59 SFac= 1.00D+00 NAtFMM=   60 NAOKFM=F Big=F
 Integral buffers will be    131072 words long.
 Raffenetti 2 integral format.
 Two-electron integral symmetry is turned on.
 No density basis found on file   724.
 Leave Link  301 at Fri Dec 14 10:36:27 2018, MaxMem=   805306368 cpu:         0.8
 (Enter /pbs_home/pkowalski/g09d01/g09/l302.exe)
 NPDir=0 NMtPBC=     1 NCelOv=     1 NCel=       1 NClECP=     1 NCelD=      1
         NCelK=      1 NCelE2=     1 NClLst=     1 CellRange=     0.0.
 One-electron integrals computed using PRISM.
 NBasis=   636 RedAO= T EigKep=  2.76D-04  NBF=   636
 NBsUse=   636 1.00D-06 EigRej= -1.00D+00 NBFU=   636
 Precomputing XC quadrature grid using
 IXCGrd= 4 IRadAn=           0 IRanWt=          -1 IRanGd=           0 AccXCQ= 0.00D+00.
 Generated NRdTot=       0 NPtTot=           0 NUsed=           0 NTot=          32
 NSgBfM=   603   603   605   608   610 MxSgAt=    59 MxSgA2=    59.
 Leave Link  302 at Fri Dec 14 10:36:29 2018, MaxMem=   805306368 cpu:        14.6
 (Enter /pbs_home/pkowalski/g09d01/g09/l303.exe)
 DipDrv:  MaxL=1.
 Leave Link  303 at Fri Dec 14 10:36:30 2018, MaxMem=   805306368 cpu:         1.6
 (Enter /pbs_home/pkowalski/g09d01/g09/l401.exe)
 Initial guess from the checkpoint file:  "dae0068freq_closed_lc-wpbe.chk"
 B after Tr=     0.000000    0.000000    0.000000
         Rot=    0.999973   -0.005102   -0.002351   -0.004635 Ang=  -0.83 deg.
 Guess basis will be translated and rotated to current coordinates.
 JPrj=2 DoOrth=T DoCkMO=T.
 Generating alternative initial guess.
 ExpMin= 1.22D-01 ExpMax= 9.18D+03 ExpMxC= 1.38D+03 IAcc=1 IRadAn=         1 AccDes= 0.00D+00
 Harris functional with IExCor=32609 and IRadAn=       1 diagonalized for initial guess.
 HarFok:  IExCor=32609 AccDes= 0.00D+00 IRadAn=         1 IDoV= 1 UseB2=F ITyADJ=14
 ICtDFT=  3500011 ScaDFX=  1.000000  1.000000  1.000000  1.000000
 FoFCou: FMM=F IPFlag=           0 FMFlag=      100000 FMFlg1=           0
         NFxFlg=           0 DoJE=T BraDBF=F KetDBF=T FulRan=T
         wScrn=  0.000000 ICntrl=     500 IOpCl=  0 I1Cent=   200000004 NGrid=           0
         NMat0=    1 NMatS0=      1 NMatT0=    0 NMatD0=    1 NMtDS0=    0 NMtDT0=    0
 Petite list used in FoFCou.
 Harris En= -2510.52642956040    
 Leave Link  401 at Fri Dec 14 10:36:35 2018, MaxMem=   805306368 cpu:        40.3
 (Enter /pbs_home/pkowalski/g09d01/g09/l502.exe)
 Closed shell SCF:
 Using DIIS extrapolation, IDIIS=  1040.
 Integral symmetry usage will be decided dynamically.
 IVT=     1387805 IEndB=     1387805 NGot=   805306368 MDV=   804388806
 LenX=   804388806 LenY=   803935204
 Requested convergence on RMS density matrix=1.00D-08 within 128 cycles.
 Requested convergence on MAX density matrix=1.00D-06.
 Requested convergence on             energy=1.00D-06.
 No special actions if energy rises.
 Fock matrices will be formed incrementally for  20 cycles.
 Integral accuracy reduced to 1.0D-05 until final iterations.

 Cycle   1  Pass 0  IDiag  1:
 FoFJK:  IHMeth= 1 ICntrl=       0 DoSepK=T KAlg= 0 I1Cent=   0 FoldK=F
 IRaf=         1 NMat=   1 IRICut=       1 DoRegI=T DoRafI=F ISym2E= 0.
 FoFCou: FMM=F IPFlag=           0 FMFlag=      100000 FMFlg1=           0
         NFxFlg=           0 DoJE=T BraDBF=F KetDBF=F FulRan=T
         wScrn=  0.000000 ICntrl=     500 IOpCl=  0 I1Cent=           0 NGrid=           0
         NMat0=    1 NMatS0=      1 NMatT0=    0 NMatD0=    1 NMtDS0=    0 NMtDT0=    0
 Symmetry not used in FoFCou.
 E= -2510.86328451431    
 DIIS: error= 6.63D-03 at cycle   1 NSaved=   1.
 NSaved= 1 IEnMin= 1 EnMin= -2510.86328451431     IErMin= 1 ErrMin= 6.63D-03
 ErrMax= 6.63D-03  0.00D+00 EMaxC= 1.00D-01 BMatC= 3.66D-02 BMatP= 3.66D-02
 IDIUse=3 WtCom= 9.34D-01 WtEn= 6.63D-02
 Coeff-Com:  0.100D+01
 Coeff-En:   0.100D+01
 Coeff:      0.100D+01
 Gap=     0.757 Goal=   None    Shift=    0.000
 GapD=    0.757 DampG=2.000 DampE=1.000 DampFc=2.0000 IDamp=-1.
 RMSDP=5.50D-04 MaxDP=2.18D-02              OVMax= 2.96D-02

 Cycle   2  Pass 0  IDiag  1:
 RMSU=  5.48D-04    CP:  9.97D-01
 E= -2510.91583634985     Delta-E=       -0.052551835537 Rises=F Damp=F
 DIIS: error= 2.10D-03 at cycle   2 NSaved=   2.
 NSaved= 2 IEnMin= 2 EnMin= -2510.91583634985     IErMin= 2 ErrMin= 2.10D-03
 ErrMax= 2.10D-03  0.00D+00 EMaxC= 1.00D-01 BMatC= 1.89D-03 BMatP= 3.66D-02
 IDIUse=3 WtCom= 9.79D-01 WtEn= 2.10D-02
 Coeff-Com: -0.164D+00 0.116D+01
 Coeff-En:   0.000D+00 0.100D+01
 Coeff:     -0.160D+00 0.116D+01
 Gap=     0.247 Goal=   None    Shift=    0.000
 RMSDP=1.49D-04 MaxDP=7.75D-03 DE=-5.26D-02 OVMax= 1.33D-02

 Cycle   3  Pass 0  IDiag  1:
 RMSU=  1.14D-04    CP:  9.96D-01  1.17D+00
 E= -2510.92108817621     Delta-E=       -0.005251826358 Rises=F Damp=F
 DIIS: error= 5.82D-04 at cycle   3 NSaved=   3.
 NSaved= 3 IEnMin= 3 EnMin= -2510.92108817621     IErMin= 3 ErrMin= 5.82D-04
 ErrMax= 5.82D-04  0.00D+00 EMaxC= 1.00D-01 BMatC= 2.65D-04 BMatP= 1.89D-03
 IDIUse=3 WtCom= 9.94D-01 WtEn= 5.82D-03
 Coeff-Com: -0.513D-01 0.167D+00 0.885D+00
 Coeff-En:   0.000D+00 0.000D+00 0.100D+01
 Coeff:     -0.510D-01 0.166D+00 0.885D+00
 Gap=     0.248 Goal=   None    Shift=    0.000
 RMSDP=5.84D-05 MaxDP=2.17D-03 DE=-5.25D-03 OVMax= 4.02D-03

 Cycle   4  Pass 0  IDiag  1:
 RMSU=  5.56D-05    CP:  9.96D-01  1.19D+00  1.13D+00
 E= -2510.92151548949     Delta-E=       -0.000427313288 Rises=F Damp=F
 DIIS: error= 2.44D-04 at cycle   4 NSaved=   4.
 NSaved= 4 IEnMin= 4 EnMin= -2510.92151548949     IErMin= 4 ErrMin= 2.44D-04
 ErrMax= 2.44D-04  0.00D+00 EMaxC= 1.00D-01 BMatC= 1.05D-04 BMatP= 2.65D-04
 IDIUse=3 WtCom= 9.98D-01 WtEn= 2.44D-03
 Coeff-Com:  0.894D-02-0.158D+00 0.392D+00 0.758D+00
 Coeff-En:   0.000D+00 0.000D+00 0.000D+00 0.100D+01
 Coeff:      0.892D-02-0.158D+00 0.391D+00 0.758D+00
 Gap=     0.248 Goal=   None    Shift=    0.000
 RMSDP=2.98D-05 MaxDP=1.45D-03 DE=-4.27D-04 OVMax= 2.32D-03

 Cycle   5  Pass 0  IDiag  1:
 RMSU=  1.68D-05    CP:  9.96D-01  1.20D+00  1.32D+00  8.09D-01
 E= -2510.92164993262     Delta-E=       -0.000134443128 Rises=F Damp=F
 DIIS: error= 7.71D-05 at cycle   5 NSaved=   5.
 NSaved= 5 IEnMin= 5 EnMin= -2510.92164993262     IErMin= 5 ErrMin= 7.71D-05
 ErrMax= 7.71D-05  0.00D+00 EMaxC= 1.00D-01 BMatC= 6.73D-06 BMatP= 1.05D-04
 IDIUse=1 WtCom= 1.00D+00 WtEn= 0.00D+00
 Coeff-Com:  0.650D-02-0.659D-01 0.729D-01 0.260D+00 0.726D+00
 Coeff:      0.650D-02-0.659D-01 0.729D-01 0.260D+00 0.726D+00
 Gap=     0.248 Goal=   None    Shift=    0.000
 RMSDP=8.97D-06 MaxDP=4.81D-04 DE=-1.34D-04 OVMax= 8.37D-04

 Initial convergence to 1.0D-05 achieved.  Increase integral accuracy.
 Cycle   6  Pass 1  IDiag  1:
 E= -2510.92150365219     Delta-E=        0.000146280431 Rises=F Damp=F
 DIIS: error= 2.14D-04 at cycle   1 NSaved=   1.
 NSaved= 1 IEnMin= 1 EnMin= -2510.92150365219     IErMin= 1 ErrMin= 2.14D-04
 ErrMax= 2.14D-04  0.00D+00 EMaxC= 1.00D-01 BMatC= 1.68D-05 BMatP= 1.68D-05
 IDIUse=3 WtCom= 9.98D-01 WtEn= 2.14D-03
 Coeff-Com:  0.100D+01
 Coeff-En:   0.100D+01
 Coeff:      0.100D+01
 Gap=     0.248 Goal=   None    Shift=    0.000
 RMSDP=8.97D-06 MaxDP=4.81D-04 DE= 1.46D-04 OVMax= 4.95D-04

 Cycle   7  Pass 1  IDiag  1:
 RMSU=  1.61D-04    CP:  1.00D+00
 E= -2510.92151985719     Delta-E=       -0.000016204998 Rises=F Damp=F
 DIIS: error= 2.73D-05 at cycle   2 NSaved=   2.
 NSaved= 2 IEnMin= 2 EnMin= -2510.92151985719     IErMin= 2 ErrMin= 2.73D-05
 ErrMax= 2.73D-05  0.00D+00 EMaxC= 1.00D-01 BMatC= 1.30D-06 BMatP= 1.68D-05
 IDIUse=1 WtCom= 1.00D+00 WtEn= 0.00D+00
 Coeff-Com:  0.837D-01 0.916D+00
 Coeff:      0.837D-01 0.916D+00
 Gap=     0.248 Goal=   None    Shift=    0.000
 RMSDP=9.40D-06 MaxDP=4.51D-04 DE=-1.62D-05 OVMax= 4.45D-04

 Cycle   8  Pass 1  IDiag  1:
 RMSU=  6.20D-06    CP:  1.00D+00  1.04D+00
 E= -2510.92151979337     Delta-E=        0.000000063824 Rises=F Damp=F
 DIIS: error= 2.94D-05 at cycle   3 NSaved=   3.
 NSaved= 3 IEnMin= 2 EnMin= -2510.92151985719     IErMin= 2 ErrMin= 2.73D-05
 ErrMax= 2.94D-05  0.00D+00 EMaxC= 1.00D-01 BMatC= 1.40D-06 BMatP= 1.30D-06
 IDIUse=1 WtCom= 1.00D+00 WtEn= 0.00D+00
 Coeff-Com: -0.253D-01 0.516D+00 0.509D+00
 Coeff:     -0.253D-01 0.516D+00 0.509D+00
 Gap=     0.248 Goal=   None    Shift=    0.000
 RMSDP=3.12D-06 MaxDP=1.80D-04 DE= 6.38D-08 OVMax= 2.64D-04

 Cycle   9  Pass 1  IDiag  1:
 RMSU=  1.62D-06    CP:  1.00D+00  1.05D+00  6.16D-01
 E= -2510.92152103267     Delta-E=       -0.000001239301 Rises=F Damp=F
 DIIS: error= 3.91D-06 at cycle   4 NSaved=   4.
 NSaved= 4 IEnMin= 4 EnMin= -2510.92152103267     IErMin= 4 ErrMin= 3.91D-06
 ErrMax= 3.91D-06  0.00D+00 EMaxC= 1.00D-01 BMatC= 9.79D-09 BMatP= 1.30D-06
 IDIUse=1 WtCom= 1.00D+00 WtEn= 0.00D+00
 Coeff-Com: -0.574D-02 0.508D-01 0.694D-01 0.885D+00
 Coeff:     -0.574D-02 0.508D-01 0.694D-01 0.885D+00
 Gap=     0.248 Goal=   None    Shift=    0.000
 RMSDP=4.98D-07 MaxDP=3.45D-05 DE=-1.24D-06 OVMax= 7.19D-05

 Cycle  10  Pass 1  IDiag  1:
 RMSU=  3.79D-07    CP:  1.00D+00  1.05D+00  6.47D-01  1.15D+00
 E= -2510.92152105944     Delta-E=       -0.000000026777 Rises=F Damp=F
 DIIS: error= 1.73D-06 at cycle   5 NSaved=   5.
 NSaved= 5 IEnMin= 5 EnMin= -2510.92152105944     IErMin= 5 ErrMin= 1.73D-06
 ErrMax= 1.73D-06  0.00D+00 EMaxC= 1.00D-01 BMatC= 3.20D-09 BMatP= 9.79D-09
 IDIUse=1 WtCom= 1.00D+00 WtEn= 0.00D+00
 Coeff-Com:  0.527D-02-0.125D+00-0.121D+00 0.252D+00 0.988D+00
 Coeff:      0.527D-02-0.125D+00-0.121D+00 0.252D+00 0.988D+00
 Gap=     0.248 Goal=   None    Shift=    0.000
 RMSDP=3.78D-07 MaxDP=2.72D-05 DE=-2.68D-08 OVMax= 4.89D-05

 Cycle  11  Pass 1  IDiag  1:
 RMSU=  2.32D-07    CP:  1.00D+00  1.05D+00  6.60D-01  1.30D+00  1.35D+00
 E= -2510.92152106942     Delta-E=       -0.000000009978 Rises=F Damp=F
 DIIS: error= 6.28D-07 at cycle   6 NSaved=   6.
 NSaved= 6 IEnMin= 6 EnMin= -2510.92152106942     IErMin= 6 ErrMin= 6.28D-07
 ErrMax= 6.28D-07  0.00D+00 EMaxC= 1.00D-01 BMatC= 3.25D-10 BMatP= 3.20D-09
 IDIUse=1 WtCom= 1.00D+00 WtEn= 0.00D+00
 Coeff-Com:  0.219D-02-0.438D-01-0.450D-01-0.331D-02 0.302D+00 0.788D+00
 Coeff:      0.219D-02-0.438D-01-0.450D-01-0.331D-02 0.302D+00 0.788D+00
 Gap=     0.248 Goal=   None    Shift=    0.000
 RMSDP=9.86D-08 MaxDP=7.76D-06 DE=-9.98D-09 OVMax= 1.87D-05

 Cycle  12  Pass 1  IDiag  1:
 RMSU=  5.76D-08    CP:  1.00D+00  1.05D+00  6.61D-01  1.32D+00  1.51D+00
                    CP:  1.18D+00
 E= -2510.92152107034     Delta-E=       -0.000000000914 Rises=F Damp=F
 DIIS: error= 2.93D-07 at cycle   7 NSaved=   7.
 NSaved= 7 IEnMin= 7 EnMin= -2510.92152107034     IErMin= 7 ErrMin= 2.93D-07
 ErrMax= 2.93D-07  0.00D+00 EMaxC= 1.00D-01 BMatC= 6.91D-11 BMatP= 3.25D-10
 IDIUse=1 WtCom= 1.00D+00 WtEn= 0.00D+00
 Coeff-Com: -0.232D-03 0.808D-02 0.664D-02-0.448D-01-0.819D-01 0.262D+00
 Coeff-Com:  0.850D+00
 Coeff:     -0.232D-03 0.808D-02 0.664D-02-0.448D-01-0.819D-01 0.262D+00
 Coeff:      0.850D+00
 Gap=     0.248 Goal=   None    Shift=    0.000
 RMSDP=5.29D-08 MaxDP=3.90D-06 DE=-9.14D-10 OVMax= 8.32D-06

 Cycle  13  Pass 1  IDiag  1:
 RMSU=  2.78D-08    CP:  1.00D+00  1.05D+00  6.60D-01  1.32D+00  1.58D+00
                    CP:  1.33D+00  1.08D+00
 E= -2510.92152107079     Delta-E=       -0.000000000453 Rises=F Damp=F
 DIIS: error= 1.34D-07 at cycle   8 NSaved=   8.
 NSaved= 8 IEnMin= 8 EnMin= -2510.92152107079     IErMin= 8 ErrMin= 1.34D-07
 ErrMax= 1.34D-07  0.00D+00 EMaxC= 1.00D-01 BMatC= 1.04D-11 BMatP= 6.91D-11
 IDIUse=1 WtCom= 1.00D+00 WtEn= 0.00D+00
 Coeff-Com: -0.423D-03 0.943D-02 0.907D-02-0.105D-01-0.738D-01-0.528D-01
 Coeff-Com:  0.211D+00 0.908D+00
 Coeff:     -0.423D-03 0.943D-02 0.907D-02-0.105D-01-0.738D-01-0.528D-01
 Coeff:      0.211D+00 0.908D+00
 Gap=     0.248 Goal=   None    Shift=    0.000
 RMSDP=2.29D-08 MaxDP=1.70D-06 DE=-4.53D-10 OVMax= 4.33D-06

 Cycle  14  Pass 1  IDiag  1:
 RMSU=  1.23D-08    CP:  1.00D+00  1.05D+00  6.60D-01  1.33D+00  1.60D+00
                    CP:  1.38D+00  1.25D+00  1.26D+00
 E= -2510.92152107102     Delta-E=       -0.000000000227 Rises=F Damp=F
 DIIS: error= 6.58D-08 at cycle   9 NSaved=   9.
 NSaved= 9 IEnMin= 9 EnMin= -2510.92152107102     IErMin= 9 ErrMin= 6.58D-08
 ErrMax= 6.58D-08  0.00D+00 EMaxC= 1.00D-01 BMatC= 2.47D-12 BMatP= 1.04D-11
 IDIUse=1 WtCom= 1.00D+00 WtEn= 0.00D+00
 Coeff-Com: -0.753D-04 0.103D-02 0.114D-02 0.712D-02-0.494D-02-0.680D-01
 Coeff-Com: -0.132D+00 0.277D+00 0.919D+00
 Coeff:     -0.753D-04 0.103D-02 0.114D-02 0.712D-02-0.494D-02-0.680D-01
 Coeff:     -0.132D+00 0.277D+00 0.919D+00
 Gap=     0.248 Goal=   None    Shift=    0.000
 RMSDP=1.16D-08 MaxDP=7.87D-07 DE=-2.27D-10 OVMax= 2.00D-06

 Cycle  15  Pass 1  IDiag  1:
 RMSU=  5.14D-09    CP:  1.00D+00  1.05D+00  6.60D-01  1.33D+00  1.61D+00
                    CP:  1.40D+00  1.30D+00  1.54D+00  1.12D+00
 E= -2510.92152107079     Delta-E=        0.000000000225 Rises=F Damp=F
 DIIS: error= 2.29D-08 at cycle  10 NSaved=  10.
 NSaved=10 IEnMin= 9 EnMin= -2510.92152107102     IErMin=10 ErrMin= 2.29D-08
 ErrMax= 2.29D-08  0.00D+00 EMaxC= 1.00D-01 BMatC= 4.39D-13 BMatP= 2.47D-12
 IDIUse=1 WtCom= 1.00D+00 WtEn= 0.00D+00
 Coeff-Com:  0.554D-04-0.144D-02-0.136D-02 0.445D-02 0.119D-01-0.116D-01
 Coeff-Com: -0.864D-01-0.842D-01 0.308D+00 0.861D+00
 Coeff:      0.554D-04-0.144D-02-0.136D-02 0.445D-02 0.119D-01-0.116D-01
 Coeff:     -0.864D-01-0.842D-01 0.308D+00 0.861D+00
 Gap=     0.248 Goal=   None    Shift=    0.000
 RMSDP=4.70D-09 MaxDP=2.12D-07 DE= 2.25D-10 OVMax= 8.14D-07

 SCF Done:  E(RLC-wPBE) =  -2510.92152107     A.U. after   15 cycles
            NFock= 15  Conv=0.47D-08     -V/T= 2.0075
 KE= 2.492253337144D+03 PE=-1.533426856810D+04 EE= 5.613878519749D+03
 Leave Link  502 at Fri Dec 14 10:46:17 2018, MaxMem=   805306368 cpu:      4636.1
 (Enter /pbs_home/pkowalski/g09d01/g09/l701.exe)
 Compute integral first derivatives.
 ... and contract with generalized density number  0.
 Leave Link  701 at Fri Dec 14 10:46:18 2018, MaxMem=   805306368 cpu:         5.6
 (Enter /pbs_home/pkowalski/g09d01/g09/l702.exe)
 L702 exits ... SP integral derivatives will be done elsewhere.
 Leave Link  702 at Fri Dec 14 10:46:18 2018, MaxMem=   805306368 cpu:         0.3
 (Enter /pbs_home/pkowalski/g09d01/g09/l703.exe)
 Compute integral first derivatives, UseDBF=F ICtDFT=           0.
 Integral derivatives from FoFJK, PRISM(SPDF).
 Calling FoFJK, ICntrl=      2127 FMM=F ISym2X=0 I1Cent= 0 IOpClX= 0 NMat=1 NMatS=1 NMatT=0.
 FoFJK:  IHMeth= 1 ICntrl=    2127 DoSepK=T KAlg= 0 I1Cent=   0 FoldK=F
 IRaf=         1 NMat=   1 IRICut=       1 DoRegI=T DoRafI=F ISym2E= 0.
 FoFCou: FMM=F IPFlag=           0 FMFlag=      100000 FMFlg1=         800
         NFxFlg=           0 DoJE=F BraDBF=F KetDBF=F FulRan=T
         wScrn=  0.000000 ICntrl=    2527 IOpCl=  0 I1Cent=           0 NGrid=           0
         NMat0=    1 NMatS0=      1 NMatT0=    0 NMatD0=    1 NMtDS0=    0 NMtDT0=    0
 Symmetry not used in FoFCou.
 Leave Link  703 at Fri Dec 14 10:49:38 2018, MaxMem=   805306368 cpu:      1594.3
 (Enter /pbs_home/pkowalski/g09d01/g09/l716.exe)
 Dipole        = 8.03583420D-03-1.60587417D+00-5.72199260D-02
 ***** Axes restored to original set *****
 -------------------------------------------------------------------
 Center     Atomic                   Forces (Hartrees/Bohr)
 Number     Number              X              Y              Z
 -------------------------------------------------------------------
      1       16           0.000168405    0.000055854   -0.000500404
      2       16          -0.000640037   -0.000208184    0.000551348
      3        9           0.001291341   -0.000552212   -0.000986341
      4        9          -0.001598565    0.000184574    0.001459684
      5        9           0.000721084    0.000143410   -0.000380238
      6        9           0.000186975   -0.000166587    0.001264882
      7        9           0.001287033   -0.000393231   -0.000449201
      8        9          -0.002762692    0.000054790    0.001300732
      9        6          -0.001499215    0.000948508    0.001722549
     10        6           0.000337619   -0.002415124    0.000753622
     11        6           0.000680790    0.002877181   -0.002073164
     12        1          -0.001293105   -0.001038095    0.000390782
     13        6           0.000994199   -0.000270329    0.001812838
     14        6          -0.000596850    0.002095392   -0.001173355
     15        6           0.000865028    0.000467100    0.000188598
     16        6           0.000340476    0.000152324   -0.000571694
     17        6           0.001046380    0.000002356    0.000076244
     18        6          -0.001049116   -0.001595331   -0.001998985
     19        6           0.000041177   -0.001497308    0.000459227
     20        6          -0.000079578    0.001859686    0.002148383
     21        6           0.000199590   -0.002363789   -0.001713151
     22        1          -0.000700673    0.000892277   -0.000038363
     23        6           0.000484955   -0.000270915    0.000849652
     24        6           0.002301912    0.003420807   -0.000542018
     25        1          -0.000173366    0.000180045   -0.000799385
     26        1           0.000812110    0.000202039    0.000275524
     27        6          -0.002496298   -0.003425433    0.000380162
     28        1           0.000421336    0.000186073   -0.000273860
     29        1           0.000114005    0.000560802   -0.000102952
     30        1           0.000164762   -0.000091899   -0.000445149
     31        6          -0.000459522   -0.002860834    0.000251514
     32        1          -0.000784397    0.000389432   -0.000285695
     33        1           0.000058629   -0.000336230    0.000647736
     34        6           0.001916841    0.003806682   -0.002381568
     35        1          -0.000252023   -0.000267529    0.000090983
     36        1          -0.000208993   -0.000511525    0.000099684
     37        1          -0.000191723    0.000158701    0.000054365
     38        6          -0.000006853   -0.000317097   -0.000497732
     39        6           0.000353627    0.000059037   -0.000200659
     40        1          -0.000614903   -0.000091989   -0.000076890
     41        6           0.000321853    0.000154298    0.000207227
     42        1          -0.000419156   -0.000617710   -0.000255839
     43        6          -0.000377377   -0.000000156   -0.000088547
     44        1           0.000390740   -0.000513693   -0.000218183
     45        6          -0.000300972    0.000418833   -0.000187319
     46        1           0.000674833   -0.000265342    0.000303384
     47        6           0.000352312    0.000002040    0.000114325
     48        1          -0.000043088    0.000318313    0.000547099
     49        6           0.000475921    0.000259664    0.000225387
     50        6           0.000015635    0.000490508    0.000180343
     51        1          -0.000477332    0.000088397   -0.000258580
     52        6          -0.000088459   -0.000612942   -0.000127276
     53        1          -0.000457927    0.000602920    0.000030828
     54        6           0.000031802    0.000040111   -0.000338690
     55        1           0.000059415    0.000470712    0.000523174
     56        6          -0.000320916   -0.000153005   -0.000180290
     57        1           0.000732975    0.000139192    0.000290005
     58        6          -0.000232440   -0.000394438   -0.000079411
     59        1           0.000281815   -0.000451130    0.000024658
 -------------------------------------------------------------------
 Cartesian Forces:  Max     0.003806682 RMS     0.000987469
 Leave Link  716 at Fri Dec 14 10:49:38 2018, MaxMem=   805306368 cpu:         0.3
 (Enter /pbs_home/pkowalski/g09d01/g09/l103.exe)

 GradGradGradGradGradGradGradGradGradGradGradGradGradGradGradGradGradGrad
 Berny optimization.
 Using GEDIIS/GDIIS optimizer.
 FormGI is forming the generalized inverse of G from B-inverse, IUseBI=4.
 Internal  Forces:  Max     0.003936163 RMS     0.000537961
 Search for a local minimum.
 Step number   4 out of a maximum of  354
 All quantities printed in internal units (Hartrees-Bohrs-Radians)
 RMS Force = .53796D-03 SwitMx=.10000D-02 MixMth= 2
 Mixed Optimization -- En-DIIS/RFO-DIIS
 Update second derivatives using D2CorX and points    3    4
 DE= -1.61D-02 DEPred=-1.20D-02 R= 1.33D+00
 TightC=F SS=  1.41D+00  RLast= 4.97D-01 DXNew= 8.4853D-01 1.4904D+00
 Trust test= 1.33D+00 RLast= 4.97D-01 DXMaxT set to 8.49D-01
 ITU=  1  0  1  0
 Use linear search instead of GDIIS.
     Eigenvalues ---    0.00230   0.00232   0.00467   0.00495   0.00545
     Eigenvalues ---    0.00683   0.00930   0.01185   0.01206   0.01250
     Eigenvalues ---    0.01474   0.01556   0.01602   0.01710   0.01742
     Eigenvalues ---    0.01768   0.01865   0.01871   0.01969   0.01976
     Eigenvalues ---    0.02161   0.02170   0.02203   0.02219   0.02236
     Eigenvalues ---    0.02251   0.02258   0.02270   0.02277   0.02300
     Eigenvalues ---    0.02306   0.02310   0.02325   0.02328   0.02332
     Eigenvalues ---    0.02337   0.02348   0.02360   0.03257   0.03316
     Eigenvalues ---    0.04623   0.04775   0.04791   0.04925   0.05121
     Eigenvalues ---    0.05499   0.05506   0.05757   0.05829   0.05850
     Eigenvalues ---    0.06104   0.07373   0.07540   0.07876   0.08555
     Eigenvalues ---    0.08735   0.08910   0.08950   0.09279   0.09721
     Eigenvalues ---    0.10171   0.10574   0.11013   0.12087   0.12346
     Eigenvalues ---    0.12482   0.12614   0.14094   0.14325   0.15905
     Eigenvalues ---    0.15973   0.15985   0.15997   0.15998   0.15998
     Eigenvalues ---    0.15999   0.15999   0.16000   0.16000   0.16000
     Eigenvalues ---    0.16000   0.16000   0.16000   0.16000   0.16000
     Eigenvalues ---    0.16001   0.16021   0.16885   0.17183   0.20466
     Eigenvalues ---    0.21957   0.21996   0.21999   0.22000   0.22000
     Eigenvalues ---    0.22046   0.22971   0.23065   0.23471   0.23478
     Eigenvalues ---    0.23786   0.23841   0.24178   0.24394   0.24961
     Eigenvalues ---    0.24988   0.24999   0.25000   0.25028   0.26605
     Eigenvalues ---    0.26965   0.27299   0.27483   0.27586   0.27589
     Eigenvalues ---    0.27625   0.28901   0.29110   0.29975   0.30581
     Eigenvalues ---    0.32225   0.33517   0.35282   0.36142   0.36567
     Eigenvalues ---    0.39454   0.41191   0.42070   0.42858   0.42971
     Eigenvalues ---    0.43179   0.43485   0.46788   0.46989   0.47546
     Eigenvalues ---    0.47727   0.47901   0.48687   0.49202   0.49358
     Eigenvalues ---    0.49402   0.49558   0.49669   0.50098   0.50265
     Eigenvalues ---    0.50630   0.50864   0.51253   0.51291   0.51319
     Eigenvalues ---    0.51407   0.51486   0.51507   0.51787   0.52073
     Eigenvalues ---    0.53675   0.53917   0.54027   0.56437   0.57179
     Eigenvalues ---    0.57522   0.57632   0.57642   0.57654   0.57694
     Eigenvalues ---    0.57742   0.57767   0.57794   0.57806   0.57823
     Eigenvalues ---    0.57837
 RFO step:  Lambda=-7.24844901D-04 EMin= 2.29996403D-03
 Quartic linear search produced a step of -0.00500.
 Iteration  1 RMS(Cart)=  0.03982216 RMS(Int)=  0.00029401
 Iteration  2 RMS(Cart)=  0.00072225 RMS(Int)=  0.00001756
 Iteration  3 RMS(Cart)=  0.00000013 RMS(Int)=  0.00001756
 ITry= 1 IFail=0 DXMaxC= 1.80D-01 DCOld= 1.00D+10 DXMaxT= 8.49D-01 DXLimC= 3.00D+00 Rises=F
 Variable       Old X    -DE/DX   Delta X   Delta X   Delta X     New X
                                 (Linear)    (Quad)   (Total)
    R1        3.45616  -0.00028   0.00007  -0.00108  -0.00105   3.45511
    R2        3.31798   0.00027   0.00002   0.00036   0.00040   3.31838
    R3        3.45369  -0.00015   0.00005  -0.00062  -0.00058   3.45311
    R4        3.31895   0.00018   0.00003  -0.00012  -0.00009   3.31886
    R5        2.54588  -0.00152   0.00003  -0.00291  -0.00288   2.54300
    R6        2.55895  -0.00173   0.00005  -0.00352  -0.00347   2.55548
    R7        2.53816  -0.00080   0.00000  -0.00140  -0.00140   2.53676
    R8        2.51580   0.00072   0.00003   0.00116   0.00119   2.51698
    R9        2.54123  -0.00007   0.00004  -0.00026  -0.00023   2.54100
   R10        2.55981  -0.00305   0.00005  -0.00602  -0.00597   2.55384
   R11        2.88307  -0.00018   0.00004   0.00053   0.00053   2.88360
   R12        2.91017   0.00151  -0.00002   0.00674   0.00669   2.91686
   R13        2.91567   0.00183   0.00002   0.00648   0.00650   2.92217
   R14        2.71973   0.00057  -0.00010   0.00165   0.00157   2.72130
   R15        2.54395  -0.00109   0.00004  -0.00268  -0.00262   2.54133
   R16        2.06030  -0.00082  -0.00028  -0.00039  -0.00066   2.05964
   R17        2.55612  -0.00180   0.00001  -0.00364  -0.00360   2.55252
   R18        2.78730  -0.00093  -0.00006  -0.00231  -0.00238   2.78492
   R19        2.82483   0.00106  -0.00005   0.00416   0.00411   2.82894
   R20        2.75023   0.00099  -0.00003   0.00237   0.00236   2.75259
   R21        2.92615   0.00018  -0.00003   0.00037   0.00035   2.92649
   R22        2.92671   0.00041  -0.00001   0.00011   0.00011   2.92682
   R23        2.82110   0.00108  -0.00006   0.00307   0.00301   2.82411
   R24        2.54299  -0.00077   0.00002  -0.00187  -0.00183   2.54117
   R25        2.88368   0.00005   0.00002   0.00167   0.00168   2.88536
   R26        2.92561  -0.00111   0.00002  -0.00412  -0.00410   2.92151
   R27        2.72048   0.00132  -0.00008   0.00347   0.00340   2.72388
   R28        2.06103  -0.00108  -0.00028  -0.00084  -0.00111   2.05991
   R29        2.55433  -0.00110   0.00001  -0.00237  -0.00235   2.55198
   R30        2.78750  -0.00055  -0.00005  -0.00135  -0.00140   2.78610
   R31        2.08030  -0.00042  -0.00028   0.00020  -0.00008   2.08023
   R32        2.07905  -0.00067  -0.00027  -0.00031  -0.00058   2.07847
   R33        2.88087  -0.00321   0.00002  -0.01058  -0.01056   2.87031
   R34        2.07740  -0.00005  -0.00029   0.00099   0.00070   2.07809
   R35        2.07521   0.00008  -0.00028   0.00121   0.00093   2.07614
   R36        2.07725  -0.00029  -0.00029   0.00052   0.00023   2.07748
   R37        2.08015  -0.00034  -0.00027   0.00035   0.00007   2.08023
   R38        2.07855  -0.00047  -0.00027   0.00010  -0.00017   2.07838
   R39        2.88209  -0.00394   0.00000  -0.01266  -0.01266   2.86943
   R40        2.07673   0.00018  -0.00029   0.00142   0.00113   2.07785
   R41        2.07523   0.00013  -0.00028   0.00131   0.00102   2.07625
   R42        2.07671  -0.00020  -0.00029   0.00069   0.00040   2.07711
   R43        2.64400  -0.00061  -0.00001  -0.00128  -0.00129   2.64271
   R44        2.64184  -0.00059   0.00001  -0.00132  -0.00131   2.64053
   R45        2.06395  -0.00057  -0.00029   0.00009  -0.00020   2.06375
   R46        2.62064  -0.00052   0.00000  -0.00104  -0.00104   2.61960
   R47        2.06599  -0.00078  -0.00029  -0.00027  -0.00056   2.06543
   R48        2.62890  -0.00022  -0.00002  -0.00034  -0.00037   2.62854
   R49        2.06583  -0.00064  -0.00029  -0.00003  -0.00032   2.06551
   R50        2.62572  -0.00060   0.00001  -0.00123  -0.00123   2.62450
   R51        2.06589  -0.00078  -0.00029  -0.00026  -0.00055   2.06534
   R52        2.62379  -0.00036  -0.00003  -0.00060  -0.00063   2.62316
   R53        2.06645  -0.00047  -0.00029   0.00027  -0.00003   2.06642
   R54        2.64486  -0.00080  -0.00001  -0.00167  -0.00168   2.64318
   R55        2.64028  -0.00009   0.00000  -0.00018  -0.00018   2.64010
   R56        2.06415  -0.00054  -0.00029   0.00014  -0.00015   2.06400
   R57        2.61970  -0.00004   0.00001  -0.00010  -0.00009   2.61960
   R58        2.06596  -0.00075  -0.00029  -0.00023  -0.00052   2.06544
   R59        2.62972  -0.00049  -0.00001  -0.00096  -0.00097   2.62874
   R60        2.06595  -0.00068  -0.00029  -0.00010  -0.00039   2.06556
   R61        2.62537  -0.00060  -0.00002  -0.00111  -0.00113   2.62424
   R62        2.06600  -0.00079  -0.00029  -0.00028  -0.00057   2.06543
   R63        2.62496  -0.00045  -0.00001  -0.00091  -0.00091   2.62405
   R64        2.06627  -0.00052  -0.00029   0.00017  -0.00012   2.06615
    A1        1.61710  -0.00041   0.00002  -0.00183  -0.00188   1.61521
    A2        1.61111   0.00000   0.00000  -0.00001  -0.00002   1.61108
    A3        1.83073   0.00027  -0.00003  -0.00084  -0.00090   1.82983
    A4        1.97383   0.00031  -0.00001   0.00213   0.00216   1.97599
    A5        1.90710  -0.00082   0.00000  -0.00968  -0.00969   1.89741
    A6        1.88311  -0.00030  -0.00003   0.00404   0.00396   1.88707
    A7        1.90861  -0.00007   0.00004   0.00042   0.00047   1.90907
    A8        1.95539   0.00058   0.00003   0.00386   0.00388   1.95927
    A9        1.96797  -0.00043   0.00005  -0.00254  -0.00252   1.96545
   A10        2.04270   0.00052  -0.00003   0.00504   0.00496   2.04766
   A11        2.27198  -0.00008  -0.00003  -0.00214  -0.00214   2.26984
   A12        2.13599  -0.00030   0.00004  -0.00174  -0.00180   2.13420
   A13        1.98655   0.00012   0.00003  -0.00055  -0.00059   1.98596
   A14        2.15930   0.00015  -0.00006   0.00109   0.00094   2.16023
   A15        1.99093   0.00046  -0.00002   0.00085   0.00084   1.99176
   A16        2.07904  -0.00025   0.00005  -0.00059  -0.00056   2.07848
   A17        2.21307  -0.00020  -0.00004  -0.00009  -0.00016   2.21291
   A18        2.25328   0.00007  -0.00002   0.00018   0.00019   2.25347
   A19        2.11611  -0.00007   0.00002   0.00015   0.00018   2.11629
   A20        1.91324   0.00000   0.00000  -0.00020  -0.00023   1.91301
   A21        1.87609  -0.00074  -0.00014  -0.00751  -0.00765   1.86844
   A22        1.99527   0.00015   0.00002   0.00100   0.00104   1.99630
   A23        1.94367   0.00005   0.00004  -0.00131  -0.00127   1.94240
   A24        1.94472   0.00033   0.00005   0.00478   0.00483   1.94954
   A25        1.89403   0.00001  -0.00003   0.00247   0.00244   1.89647
   A26        1.80846   0.00024   0.00005   0.00115   0.00118   1.80965
   A27        1.91100  -0.00042  -0.00009  -0.00429  -0.00437   1.90663
   A28        1.89776   0.00023   0.00002  -0.00145  -0.00144   1.89632
   A29        1.89279  -0.00025   0.00002  -0.00206  -0.00204   1.89075
   A30        1.96583  -0.00011   0.00005   0.00341   0.00345   1.96929
   A31        1.96525   0.00061   0.00003   0.00613   0.00616   1.97141
   A32        1.82785  -0.00005  -0.00003  -0.00195  -0.00199   1.82586
   A33        1.88010  -0.00048  -0.00011  -0.00537  -0.00547   1.87463
   A34        1.93993   0.00010   0.00001   0.00423   0.00422   1.94415
   A35        1.98700   0.00033   0.00008   0.00706   0.00712   1.99412
   A36        1.89559  -0.00004  -0.00002  -0.00194  -0.00196   1.89362
   A37        1.96872  -0.00031  -0.00004  -0.00456  -0.00459   1.96414
   A38        1.79060   0.00044   0.00008   0.00079   0.00085   1.79145
   A39        1.90380  -0.00051   0.00000  -0.00396  -0.00399   1.89980
   A40        2.11521  -0.00015   0.00002   0.00109   0.00109   2.11630
   A41        2.26266   0.00066  -0.00003   0.00349   0.00346   2.26611
   A42        1.97091   0.00060   0.00005   0.00341   0.00346   1.97438
   A43        1.82837   0.00016  -0.00002  -0.00029  -0.00030   1.82806
   A44        1.91423  -0.00108  -0.00005  -0.01322  -0.01327   1.90096
   A45        1.88880  -0.00026   0.00003   0.00567   0.00562   1.89442
   A46        1.95467   0.00036   0.00000   0.00179   0.00179   1.95645
   A47        1.90134   0.00022  -0.00002   0.00294   0.00291   1.90425
   A48        2.04349   0.00043  -0.00005   0.00453   0.00441   2.04790
   A49        2.28050  -0.00010   0.00001  -0.00317  -0.00315   2.27735
   A50        1.95904  -0.00033   0.00004  -0.00115  -0.00112   1.95792
   A51        2.13896  -0.00021   0.00003  -0.00131  -0.00130   2.13767
   A52        1.98445   0.00002   0.00003   0.00018   0.00020   1.98465
   A53        2.15906   0.00021  -0.00005   0.00142   0.00136   2.16042
   A54        1.99103   0.00027  -0.00002   0.00052   0.00049   1.99152
   A55        2.07807   0.00015   0.00003   0.00080   0.00083   2.07890
   A56        2.21408  -0.00042  -0.00002  -0.00133  -0.00135   2.21274
   A57        1.87421   0.00017   0.00008   0.00617   0.00623   1.88043
   A58        1.88074   0.00001   0.00005  -0.00044  -0.00038   1.88035
   A59        2.00927   0.00077  -0.00004   0.00495   0.00488   2.01415
   A60        1.86275  -0.00011   0.00007  -0.00527  -0.00520   1.85755
   A61        1.90579  -0.00025  -0.00003   0.00117   0.00109   1.90688
   A62        1.92501  -0.00063  -0.00011  -0.00705  -0.00716   1.91785
   A63        1.94084   0.00054  -0.00011   0.00409   0.00397   1.94481
   A64        1.91095   0.00058  -0.00002   0.00287   0.00284   1.91379
   A65        1.94864   0.00009  -0.00014   0.00138   0.00124   1.94989
   A66        1.88574  -0.00065   0.00011  -0.00509  -0.00498   1.88075
   A67        1.89501  -0.00019   0.00005   0.00002   0.00006   1.89507
   A68        1.88062  -0.00043   0.00013  -0.00376  -0.00363   1.87699
   A69        1.87025   0.00083   0.00008   0.00789   0.00798   1.87824
   A70        1.87389   0.00089   0.00006   0.00235   0.00238   1.87627
   A71        2.02836  -0.00190  -0.00008  -0.00786  -0.00795   2.02041
   A72        1.86357  -0.00056   0.00007  -0.00419  -0.00413   1.85944
   A73        1.89947   0.00069  -0.00001   0.00622   0.00623   1.90570
   A74        1.92107   0.00012  -0.00011  -0.00407  -0.00418   1.91688
   A75        1.94546   0.00035  -0.00013   0.00276   0.00262   1.94808
   A76        1.90504   0.00070   0.00000   0.00422   0.00422   1.90926
   A77        1.95358  -0.00016  -0.00016  -0.00058  -0.00074   1.95284
   A78        1.88316  -0.00050   0.00012  -0.00323  -0.00312   1.88004
   A79        1.89381  -0.00010   0.00005  -0.00071  -0.00066   1.89315
   A80        1.88038  -0.00032   0.00013  -0.00277  -0.00264   1.87774
   A81        2.10831  -0.00058  -0.00003  -0.00219  -0.00222   2.10608
   A82        2.10474   0.00054   0.00000   0.00217   0.00217   2.10692
   A83        2.07010   0.00004   0.00002   0.00007   0.00008   2.07018
   A84        2.09384  -0.00014  -0.00001  -0.00082  -0.00083   2.09301
   A85        2.10540  -0.00001  -0.00002   0.00001  -0.00001   2.10539
   A86        2.08380   0.00015   0.00003   0.00083   0.00086   2.08466
   A87        2.08838  -0.00003   0.00000  -0.00028  -0.00027   2.08811
   A88        2.09851  -0.00001   0.00001  -0.00003  -0.00002   2.09849
   A89        2.09628   0.00004  -0.00002   0.00030   0.00028   2.09657
   A90        2.09745  -0.00003   0.00000  -0.00028  -0.00028   2.09717
   A91        2.08852  -0.00001  -0.00001   0.00007   0.00006   2.08858
   A92        2.09721   0.00005   0.00000   0.00021   0.00022   2.09743
   A93        2.09653   0.00016  -0.00002   0.00098   0.00097   2.09749
   A94        2.09701  -0.00008   0.00001  -0.00033  -0.00033   2.09669
   A95        2.08964  -0.00009   0.00001  -0.00065  -0.00064   2.08900
   A96        2.10668   0.00007  -0.00002   0.00034   0.00032   2.10700
   A97        2.09022   0.00009   0.00000   0.00066   0.00066   2.09089
   A98        2.08624  -0.00017   0.00002  -0.00102  -0.00100   2.08525
   A99        2.10375  -0.00029  -0.00005  -0.00098  -0.00103   2.10272
   A100       2.10710   0.00049   0.00002   0.00185   0.00188   2.10898
   A101       2.07233  -0.00021   0.00003  -0.00087  -0.00085   2.07149
   A102       2.09183  -0.00014   0.00000  -0.00082  -0.00081   2.09102
   A103       2.10453   0.00005  -0.00002   0.00032   0.00029   2.10482
   A104       2.08666   0.00009   0.00002   0.00051   0.00053   2.08719
   A105       2.08895  -0.00007   0.00001  -0.00040  -0.00039   2.08856
   A106       2.09817   0.00005   0.00000   0.00020   0.00020   2.09837
   A107       2.09605   0.00002  -0.00001   0.00019   0.00018   2.09623
   A108       2.09673   0.00002   0.00000   0.00010   0.00010   2.09683
   A109       2.08892  -0.00004   0.00000  -0.00019  -0.00019   2.08873
   A110       2.09750   0.00002   0.00000   0.00012   0.00012   2.09761
   A111       2.09688   0.00006  -0.00002   0.00044   0.00043   2.09731
   A112       2.09753  -0.00003   0.00002  -0.00027  -0.00025   2.09728
   A113       2.08877  -0.00003   0.00000  -0.00017  -0.00017   2.08860
   A114       2.10482   0.00018  -0.00003   0.00085   0.00082   2.10564
   A115       2.08828  -0.00005   0.00002  -0.00019  -0.00017   2.08811
   A116       2.08999  -0.00013   0.00001  -0.00066  -0.00065   2.08934
    D1        0.19174  -0.00005  -0.00025   0.01715   0.01691   0.20865
    D2        2.23943  -0.00007  -0.00030   0.02260   0.02226   2.26169
    D3       -1.85285   0.00028  -0.00028   0.02174   0.02143  -1.83142
    D4       -0.10495   0.00003   0.00022  -0.01327  -0.01307  -0.11802
    D5        3.05397  -0.00028   0.00047  -0.02324  -0.02277   3.03120
    D6        2.29693  -0.00012   0.00003   0.01324   0.01321   2.31014
    D7        0.24535  -0.00021  -0.00002   0.00483   0.00482   0.25017
    D8       -1.79293  -0.00004   0.00003   0.00786   0.00785  -1.78508
    D9       -0.13784   0.00006  -0.00009  -0.00797  -0.00808  -0.14592
   D10        3.00682   0.00004  -0.00011  -0.00336  -0.00347   3.00334
   D11       -0.24591   0.00009   0.00023  -0.01829  -0.01806  -0.26398
   D12        2.86426   0.00036   0.00005  -0.00788  -0.00783   2.85643
   D13       -2.35462  -0.00027   0.00027  -0.02234  -0.02210  -2.37672
   D14        0.75555   0.00000   0.00009  -0.01194  -0.01187   0.74369
   D15        1.79765  -0.00075   0.00024  -0.02979  -0.02958   1.76807
   D16       -1.37537  -0.00048   0.00005  -0.01939  -0.01934  -1.39471
   D17        1.22945  -0.00028  -0.00001   0.01352   0.01352   1.24296
   D18       -3.03801   0.00009   0.00002   0.01864   0.01867  -3.01934
   D19       -0.94192   0.00041   0.00001   0.02712   0.02714  -0.91478
   D20       -3.03704   0.00005  -0.00007   0.01622   0.01613  -3.02091
   D21       -1.02132   0.00042  -0.00004   0.02134   0.02129  -1.00003
   D22        1.07477   0.00074  -0.00004   0.02981   0.02976   1.10453
   D23       -0.93524   0.00012  -0.00002   0.02176   0.02174  -0.91350
   D24        1.08048   0.00049   0.00000   0.02689   0.02689   1.10738
   D25       -3.10661   0.00081   0.00000   0.03536   0.03536  -3.07125
   D26       -3.06347  -0.00003  -0.00020  -0.00534  -0.00554  -3.06901
   D27       -1.06258  -0.00007  -0.00005  -0.00860  -0.00867  -1.07125
   D28        1.09349  -0.00035  -0.00019  -0.01470  -0.01492   1.07857
   D29        1.22495   0.00013  -0.00019   0.00070   0.00051   1.22546
   D30       -3.05734   0.00010  -0.00004  -0.00256  -0.00262  -3.05996
   D31       -0.90127  -0.00019  -0.00018  -0.00867  -0.00887  -0.91014
   D32       -0.86196   0.00017  -0.00020  -0.00708  -0.00724  -0.86920
   D33        1.13893   0.00014  -0.00005  -0.01034  -0.01037   1.12856
   D34       -2.98818  -0.00014  -0.00019  -0.01645  -0.01662  -3.00480
   D35       -3.00602  -0.00050   0.00016  -0.01400  -0.01383  -3.01985
   D36        0.18938  -0.00008  -0.00008   0.01002   0.00993   0.19931
   D37        0.17221  -0.00083   0.00037  -0.02629  -0.02587   0.14634
   D38       -2.91558  -0.00041   0.00013  -0.00227  -0.00211  -2.91769
   D39        2.96750  -0.00018  -0.00004   0.00583   0.00580   2.97330
   D40       -0.13471  -0.00019  -0.00019   0.00098   0.00079  -0.13392
   D41       -0.21202   0.00014  -0.00026   0.01841   0.01817  -0.19385
   D42        2.96895   0.00013  -0.00041   0.01357   0.01316   2.98212
   D43       -0.03038   0.00001  -0.00011   0.00405   0.00395  -0.02643
   D44        3.09231   0.00034  -0.00038   0.01492   0.01453   3.10684
   D45       -3.11735   0.00044  -0.00036   0.02854   0.02821  -3.08914
   D46        0.00534   0.00078  -0.00063   0.03941   0.03879   0.04413
   D47       -2.85464   0.00038  -0.00029   0.01988   0.01958  -2.83506
   D48        0.29579   0.00027  -0.00012   0.01389   0.01376   0.30956
   D49        0.30671   0.00002   0.00000   0.00851   0.00851   0.31522
   D50       -2.82604  -0.00008   0.00017   0.00252   0.00270  -2.82335
   D51        0.83375  -0.00003  -0.00027   0.00596   0.00569   0.83944
   D52       -1.29760   0.00057  -0.00014   0.01145   0.01131  -1.28630
   D53        2.95235   0.00027  -0.00017   0.00568   0.00551   2.95786
   D54       -2.34358  -0.00003  -0.00013   0.01037   0.01024  -2.33334
   D55        1.80825   0.00058  -0.00001   0.01586   0.01585   1.82410
   D56       -0.22498   0.00028  -0.00003   0.01009   0.01005  -0.21493
   D57        2.97402  -0.00013   0.00027  -0.01120  -0.01088   2.96313
   D58       -0.22147  -0.00011   0.00022  -0.00013   0.00010  -0.22136
   D59       -0.13514  -0.00014   0.00015  -0.01520  -0.01501  -0.15015
   D60        2.95257  -0.00012   0.00010  -0.00413  -0.00402   2.94854
   D61        0.61748   0.00028  -0.00004   0.00357   0.00352   0.62100
   D62       -1.50387   0.00073   0.00003   0.00778   0.00780  -1.49607
   D63        2.63794   0.00008  -0.00002  -0.00044  -0.00047   2.63748
   D64        2.67916  -0.00059  -0.00020  -0.00486  -0.00507   2.67410
   D65        0.55782  -0.00014  -0.00014  -0.00065  -0.00079   0.55703
   D66       -1.58356  -0.00079  -0.00018  -0.00887  -0.00906  -1.59261
   D67       -1.53541  -0.00008  -0.00013   0.00236   0.00223  -1.53319
   D68        2.62643   0.00036  -0.00006   0.00657   0.00651   2.63293
   D69        0.48505  -0.00029  -0.00011  -0.00165  -0.00176   0.48329
   D70       -0.66707  -0.00050   0.00005  -0.02220  -0.02215  -0.68922
   D71       -2.73243   0.00006   0.00019  -0.01692  -0.01672  -2.74915
   D72        1.46305   0.00021   0.00020  -0.01122  -0.01102   1.45203
   D73        1.45045  -0.00081  -0.00003  -0.02507  -0.02511   1.42534
   D74       -0.61491  -0.00025   0.00012  -0.01979  -0.01968  -0.63459
   D75       -2.70262  -0.00010   0.00013  -0.01410  -0.01398  -2.71659
   D76       -2.69098  -0.00063   0.00003  -0.01862  -0.01859  -2.70958
   D77        1.52684  -0.00007   0.00018  -0.01334  -0.01316   1.51368
   D78       -0.56086   0.00008   0.00019  -0.00765  -0.00746  -0.56832
   D79        2.53140   0.00057  -0.00009   0.02319   0.02311   2.55451
   D80       -0.55032   0.00059  -0.00003   0.01103   0.01100  -0.53932
   D81       -1.60242  -0.00007  -0.00021   0.01786   0.01765  -1.58477
   D82        1.59904  -0.00005  -0.00015   0.00570   0.00555   1.60459
   D83        0.43358   0.00000  -0.00020   0.01393   0.01372   0.44730
   D84       -2.64814   0.00001  -0.00014   0.00177   0.00162  -2.64652
   D85       -0.11691   0.00006  -0.00013   0.00911   0.00900  -0.10791
   D86        3.04526   0.00000  -0.00010  -0.00513  -0.00524   3.04002
   D87        2.95853   0.00004  -0.00019   0.02242   0.02227   2.98080
   D88       -0.16248  -0.00002  -0.00017   0.00817   0.00803  -0.15446
   D89        2.84760   0.00038   0.00013  -0.01262  -0.01254   2.83506
   D90       -0.31086   0.00043   0.00011  -0.00098  -0.00088  -0.31174
   D91        0.74071  -0.00027   0.00006  -0.01929  -0.01926   0.72144
   D92       -2.41775  -0.00022   0.00004  -0.00765  -0.00761  -2.42536
   D93       -1.38845  -0.00068   0.00006  -0.02670  -0.02669  -1.41514
   D94        1.73627  -0.00063   0.00004  -0.01506  -0.01503   1.72124
   D95       -3.08834  -0.00013  -0.00028   0.00505   0.00476  -3.08357
   D96       -1.09176   0.00006  -0.00013   0.00516   0.00504  -1.08673
   D97        1.06711  -0.00040  -0.00027  -0.00386  -0.00413   1.06298
   D98       -0.88575   0.00010  -0.00025   0.00076   0.00054  -0.88521
   D99        1.11083   0.00029  -0.00010   0.00087   0.00081   1.11164
   D100      -3.01348  -0.00017  -0.00024  -0.00815  -0.00836  -3.02184
   D101       1.20300   0.00014  -0.00022   0.01089   0.01063   1.21364
   D102      -3.08361   0.00033  -0.00007   0.01100   0.01091  -3.07270
   D103      -0.92473  -0.00013  -0.00021   0.00198   0.00174  -0.92299
   D104       0.17621   0.00005  -0.00003   0.01694   0.01689   0.19311
   D105      -2.92628  -0.00034  -0.00020   0.00906   0.00884  -2.91744
   D106      -2.94558  -0.00001   0.00000   0.00318   0.00318  -2.94240
   D107       0.23511  -0.00041  -0.00018  -0.00469  -0.00487   0.23024
   D108      -0.03248   0.00017   0.00017   0.00852   0.00870  -0.02378
   D109       3.10576   0.00019   0.00020   0.00349   0.00369   3.10944
   D110      -3.13446  -0.00023  -0.00001   0.00062   0.00060  -3.13386
   D111       0.00378  -0.00021   0.00002  -0.00442  -0.00441  -0.00063
   D112       2.75155  -0.00006   0.00007  -0.00859  -0.00852   2.74303
   D113      -0.39033  -0.00011   0.00000  -0.01085  -0.01084  -0.40118
   D114      -0.38654  -0.00008   0.00004  -0.00333  -0.00328  -0.38982
   D115       2.75477  -0.00012  -0.00002  -0.00558  -0.00561   2.74916
   D116      -1.02699   0.00012   0.00007   0.01293   0.01300  -1.01399
   D117      -3.10956   0.00021   0.00002   0.01484   0.01486  -3.09470
   D118       1.09253   0.00031  -0.00004   0.01679   0.01675   1.10928
   D119      -3.13606  -0.00045   0.00001   0.00064   0.00065  -3.13541
   D120       1.06455  -0.00035  -0.00004   0.00255   0.00252   1.06707
   D121      -1.01655  -0.00025  -0.00009   0.00450   0.00441  -1.01214
   D122       1.10545   0.00020   0.00001   0.01041   0.01042   1.11586
   D123      -0.97713   0.00030  -0.00004   0.01233   0.01228  -0.96484
   D124      -3.05822   0.00039  -0.00010   0.01428   0.01417  -3.04405
   D125      -1.02383   0.00017   0.00010   0.00859   0.00868  -1.01515
   D126      -3.10227   0.00014   0.00004   0.00818   0.00820  -3.09407
   D127       1.10090   0.00018  -0.00003   0.00923   0.00918   1.11008
   D128      -3.13606  -0.00014   0.00006  -0.00116  -0.00110  -3.13715
   D129       1.06869  -0.00018  -0.00001  -0.00157  -0.00158   1.06711
   D130      -1.01133  -0.00013  -0.00008  -0.00052  -0.00060  -1.01192
   D131       1.11042   0.00006   0.00004   0.00259   0.00265   1.11307
   D132      -0.96803   0.00002  -0.00002   0.00218   0.00217  -0.96586
   D133      -3.04804   0.00007  -0.00009   0.00323   0.00315  -3.04489
   D134       0.04090  -0.00025   0.00015  -0.01214  -0.01199   0.02891
   D135      -3.11885  -0.00021   0.00023  -0.01087  -0.01063  -3.12948
   D136      -3.10936  -0.00015  -0.00002  -0.00626  -0.00628  -3.11564
   D137       0.01408  -0.00011   0.00006  -0.00499  -0.00492   0.00915
   D138       3.11594   0.00027  -0.00023   0.01351   0.01329   3.12923
   D139      -0.01687   0.00030  -0.00027   0.01496   0.01470  -0.00217
   D140      -0.01701   0.00018  -0.00006   0.00766   0.00761  -0.00940
   D141       3.13337   0.00021  -0.00010   0.00911   0.00902  -3.14080
   D142      -3.13655  -0.00002  -0.00005  -0.00061  -0.00066  -3.13721
   D143      -0.00120  -0.00005  -0.00002  -0.00182  -0.00184  -0.00304
   D144      -0.01301   0.00002   0.00004   0.00064   0.00068  -0.01233
   D145       3.12234  -0.00001   0.00006  -0.00057  -0.00051   3.12184
   D146       3.13580   0.00014  -0.00005   0.00584   0.00579   3.14159
   D147      -0.00903   0.00014  -0.00003   0.00605   0.00602  -0.00301
   D148      -0.01206   0.00011  -0.00002   0.00462   0.00460  -0.00746
   D149       3.12629   0.00011   0.00000   0.00483   0.00483   3.13112
   D150      -3.13566  -0.00010   0.00004  -0.00427  -0.00423  -3.13989
   D151       0.00611  -0.00008   0.00004  -0.00338  -0.00335   0.00277
   D152       0.00270  -0.00009   0.00006  -0.00406  -0.00401  -0.00131
   D153      -3.13871  -0.00007   0.00005  -0.00317  -0.00312   3.14135
   D154       0.00706  -0.00008   0.00001  -0.00354  -0.00353   0.00353
   D155       3.13988  -0.00011   0.00005  -0.00498  -0.00493   3.13496
   D156      -3.13435  -0.00007   0.00001  -0.00265  -0.00265  -3.13700
   D157      -0.00153  -0.00010   0.00005  -0.00409  -0.00405  -0.00558
   D158      -0.02878  -0.00004   0.00008  -0.00223  -0.00215  -0.03093
   D159       3.13215  -0.00006  -0.00002  -0.00264  -0.00265   3.12950
   D160       3.11310   0.00001   0.00014  -0.00002   0.00012   3.11322
   D161      -0.00916  -0.00001   0.00005  -0.00043  -0.00038  -0.00954
   D162      -3.12831  -0.00001   0.00000  -0.00024  -0.00024  -3.12855
   D163      -0.00209   0.00000   0.00007   0.00014   0.00021  -0.00188
   D164       0.01300  -0.00006  -0.00007  -0.00246  -0.00253   0.01047
   D165       3.13921  -0.00004   0.00001  -0.00208  -0.00207   3.13714
   D166       3.13621   0.00002   0.00005   0.00058   0.00063   3.13685
   D167       0.00047   0.00007   0.00002   0.00268   0.00270   0.00317
   D168       0.01391   0.00000  -0.00005   0.00019   0.00014   0.01405
   D169      -3.12184   0.00005  -0.00008   0.00228   0.00221  -3.11963
   D170       3.13736   0.00004  -0.00003   0.00166   0.00163   3.13899
   D171       0.00454  -0.00005  -0.00007  -0.00202  -0.00209   0.00245
   D172       0.00165   0.00009  -0.00006   0.00376   0.00370   0.00535
   D173      -3.13118   0.00000  -0.00010   0.00008  -0.00002  -3.13120
   D174      -3.14073  -0.00002   0.00005  -0.00077  -0.00072  -3.14145
   D175      -0.00071  -0.00002   0.00005  -0.00086  -0.00081  -0.00152
   D176       0.00963  -0.00011   0.00001  -0.00445  -0.00444   0.00519
   D177      -3.13353  -0.00011   0.00001  -0.00454  -0.00453  -3.13806
   D178      -0.00818   0.00007   0.00002   0.00312   0.00314  -0.00504
   D179      -3.13438   0.00006  -0.00006   0.00273   0.00267  -3.13170
   D180       3.13185   0.00007   0.00002   0.00303   0.00305   3.13490
   D181       0.00565   0.00006  -0.00005   0.00264   0.00259   0.00824
         Item               Value     Threshold  Converged?
 Maximum Force            0.003936     0.000450     NO 
 RMS     Force            0.000538     0.000300     NO 
 Maximum Displacement     0.179990     0.001800     NO 
 RMS     Displacement     0.039697     0.001200     NO 
 Predicted change in Energy=-3.751798D-04
 Lowest energy point so far.  Saving SCF results.
 GradGradGradGradGradGradGradGradGradGradGradGradGradGradGradGradGradGrad

 Leave Link  103 at Fri Dec 14 10:49:38 2018, MaxMem=   805306368 cpu:         1.4
 (Enter /pbs_home/pkowalski/g09d01/g09/l202.exe)
 Stoichiometry    C29H22F6S2
 Framework group  C1[X(C29H22F6S2)]
 Deg. of freedom   171
 Full point group                 C1      NOp   1
 RotChk:  IX=0 Diff= 3.97D-03
 Largest Abelian subgroup         C1      NOp   1
 Largest concise Abelian subgroup C1      NOp   1
                         Standard orientation:                         
 ---------------------------------------------------------------------
 Center     Atomic      Atomic             Coordinates (Angstroms)
 Number     Number       Type             X           Y           Z
 ---------------------------------------------------------------------
      1         16           0        1.776030   -2.137458    0.185443
      2         16           0       -1.785780   -2.124214    0.001004
      3          9           0        2.258854    3.216916   -0.862223
      4          9           0        1.663115    3.512273    1.202934
      5          9           0       -0.073788    3.859894   -1.770626
      6          9           0        0.026016    5.124406    0.002961
      7          9           0       -2.324696    3.306123   -0.581350
      8          9           0       -1.436403    3.459691    1.395799
      9          6           0        0.622058   -0.763802    0.538064
     10          6           0        1.421746    0.502865    0.247328
     11          6           0        2.836841    0.254203    0.150280
     12          1           0        3.564505    1.060348    0.057801
     13          6           0        3.156719   -1.056698    0.089381
     14          6           0        0.731967    1.647511    0.097283
     15          6           0        1.241693    3.051925    0.003264
     16          6           0       -0.002922    3.865181   -0.430111
     17          6           0       -1.206282    3.063222    0.124490
     18          6           0       -0.723636    1.651181    0.043325
     19          6           0       -0.622917   -0.765578   -0.374367
     20          6           0       -1.418939    0.510704   -0.112107
     21          6           0       -2.839622    0.269162   -0.080641
     22          1           0       -3.571081    1.077338   -0.087743
     23          6           0       -3.166522   -1.038861   -0.003700
     24          6           0        0.248846   -0.802066    2.038210
     25          1           0       -0.502340   -0.017530    2.217097
     26          1           0       -0.250931   -1.761917    2.234772
     27          6           0        1.407253   -0.615705    3.002795
     28          1           0        2.183771   -1.379318    2.850438
     29          1           0        1.045822   -0.706857    4.036274
     30          1           0        1.867367    0.377326    2.899016
     31          6           0       -0.245952   -0.828011   -1.872398
     32          1           0        0.499236   -0.040158   -2.061506
     33          1           0        0.262304   -1.787813   -2.045856
     34          6           0       -1.397359   -0.670867   -2.849753
     35          1           0       -2.169583   -1.437678   -2.692631
     36          1           0       -1.021808   -0.779976   -3.876500
     37          1           0       -1.868692    0.319053   -2.771966
     38          6           0        4.506674   -1.630013   -0.054750
     39          6           0        5.641358   -0.862791    0.227303
     40          1           0        5.530198    0.163420    0.583946
     41          6           0        6.911154   -1.398403    0.077723
     42          1           0        7.786715   -0.785574    0.306701
     43          6           0        7.071261   -2.711318   -0.352852
     44          1           0        8.073051   -3.132393   -0.470372
     45          6           0        5.951819   -3.485475   -0.629187
     46          1           0        6.067911   -4.518557   -0.966476
     47          6           0        4.679972   -2.949914   -0.479362
     48          1           0        3.806156   -3.567055   -0.705925
     49          6           0       -4.524771   -1.605696    0.083095
     50          6           0       -5.589161   -0.828631    0.551747
     51          1           0       -5.408447    0.196308    0.883093
     52          6           0       -6.869882   -1.354568    0.620927
     53          1           0       -7.689619   -0.735190    0.993783
     54          6           0       -7.110266   -2.666873    0.227036
     55          1           0       -8.120244   -3.080879    0.284477
     56          6           0       -6.059897   -3.449792   -0.233637
     57          1           0       -6.239702   -4.481849   -0.545299
     58          6           0       -4.776242   -2.924759   -0.302487
     59          1           0       -3.956423   -3.544832   -0.675106
 ---------------------------------------------------------------------
 Rotational constants (GHZ):      0.1285433      0.0711661      0.0509731
 Leave Link  202 at Fri Dec 14 10:49:38 2018, MaxMem=   805306368 cpu:         0.0
 (Enter /pbs_home/pkowalski/g09d01/g09/l301.exe)
 Basis read from rwf:  (5D, 7F)
 No pseudopotential information found on rwf file.
 There are   673 symmetry adapted cartesian basis functions of A   symmetry.
 There are   636 symmetry adapted basis functions of A   symmetry.
   636 basis functions,  1103 primitive gaussians,   673 cartesian basis functions
   141 alpha electrons      141 beta electrons
       nuclear repulsion energy      4715.2570074603 Hartrees.
 IExCor=32609 DFT=T Ex+Corr=LC-wPBE ExCW=0 ScaHFX=  1.000000
 ScaDFX=  1.000000  0.000000  1.000000  1.000000 ScalE2=  1.000000  1.000000
 IRadAn=      0 IRanWt=     -1 IRanGd=            0 ICorTp=0 IEmpDi=  4
  HFx wShort=  0.000000 wLong=  0.400000 cFull=  0.000000 cShort=  0.000000 cLong=  1.000000
  DFx wShort=  0.000000 wLong=  0.400000 cFull=  0.000000 cShort=  0.000000 cLong=  1.000000
 NAtoms=   59 NActive=   59 NUniq=   59 SFac= 1.00D+00 NAtFMM=   60 NAOKFM=F Big=F
 Integral buffers will be    131072 words long.
 Raffenetti 2 integral format.
 Two-electron integral symmetry is turned on.
 No density basis found on file   724.
 Leave Link  301 at Fri Dec 14 10:49:39 2018, MaxMem=   805306368 cpu:         0.8
 (Enter /pbs_home/pkowalski/g09d01/g09/l302.exe)
 NPDir=0 NMtPBC=     1 NCelOv=     1 NCel=       1 NClECP=     1 NCelD=      1
         NCelK=      1 NCelE2=     1 NClLst=     1 CellRange=     0.0.
 One-electron integrals computed using PRISM.
 NBasis=   636 RedAO= T EigKep=  2.76D-04  NBF=   636
 NBsUse=   636 1.00D-06 EigRej= -1.00D+00 NBFU=   636
 Precomputing XC quadrature grid using
 IXCGrd= 4 IRadAn=           0 IRanWt=          -1 IRanGd=           0 AccXCQ= 0.00D+00.
 Generated NRdTot=       0 NPtTot=           0 NUsed=           0 NTot=          32
 NSgBfM=   604   604   604   610   617 MxSgAt=    59 MxSgA2=    59.
 Leave Link  302 at Fri Dec 14 10:49:40 2018, MaxMem=   805306368 cpu:        14.6
 (Enter /pbs_home/pkowalski/g09d01/g09/l303.exe)
 DipDrv:  MaxL=1.
 Leave Link  303 at Fri Dec 14 10:49:41 2018, MaxMem=   805306368 cpu:         1.5
 (Enter /pbs_home/pkowalski/g09d01/g09/l401.exe)
 Initial guess from the checkpoint file:  "dae0068freq_closed_lc-wpbe.chk"
 B after Tr=     0.000000    0.000000    0.000000
         Rot=    0.999999   -0.000784   -0.001477   -0.000179 Ang=  -0.19 deg.
 Guess basis will be translated and rotated to current coordinates.
 JPrj=2 DoOrth=T DoCkMO=T.
 Generating alternative initial guess.
 ExpMin= 1.22D-01 ExpMax= 9.18D+03 ExpMxC= 1.38D+03 IAcc=1 IRadAn=         1 AccDes= 0.00D+00
 Harris functional with IExCor=32609 and IRadAn=       1 diagonalized for initial guess.
 HarFok:  IExCor=32609 AccDes= 0.00D+00 IRadAn=         1 IDoV= 1 UseB2=F ITyADJ=14
 ICtDFT=  3500011 ScaDFX=  1.000000  1.000000  1.000000  1.000000
 FoFCou: FMM=F IPFlag=           0 FMFlag=      100000 FMFlg1=           0
         NFxFlg=           0 DoJE=T BraDBF=F KetDBF=T FulRan=T
         wScrn=  0.000000 ICntrl=     500 IOpCl=  0 I1Cent=   200000004 NGrid=           0
         NMat0=    1 NMatS0=      1 NMatT0=    0 NMatD0=    1 NMtDS0=    0 NMtDT0=    0
 Petite list used in FoFCou.
 Harris En= -2510.52767682122    
 Leave Link  401 at Fri Dec 14 10:49:46 2018, MaxMem=   805306368 cpu:        40.2
 (Enter /pbs_home/pkowalski/g09d01/g09/l502.exe)
 Closed shell SCF:
 Using DIIS extrapolation, IDIIS=  1040.
 Integral symmetry usage will be decided dynamically.
 IVT=     1387805 IEndB=     1387805 NGot=   805306368 MDV=   804388806
 LenX=   804388806 LenY=   803935204
 Requested convergence on RMS density matrix=1.00D-08 within 128 cycles.
 Requested convergence on MAX density matrix=1.00D-06.
 Requested convergence on             energy=1.00D-06.
 No special actions if energy rises.
 Fock matrices will be formed incrementally for  20 cycles.
 Integral accuracy reduced to 1.0D-05 until final iterations.

 Cycle   1  Pass 0  IDiag  1:
 FoFJK:  IHMeth= 1 ICntrl=       0 DoSepK=T KAlg= 0 I1Cent=   0 FoldK=F
 IRaf=         1 NMat=   1 IRICut=       1 DoRegI=T DoRafI=F ISym2E= 0.
 FoFCou: FMM=F IPFlag=           0 FMFlag=      100000 FMFlg1=           0
         NFxFlg=           0 DoJE=T BraDBF=F KetDBF=F FulRan=T
         wScrn=  0.000000 ICntrl=     500 IOpCl=  0 I1Cent=           0 NGrid=           0
         NMat0=    1 NMatS0=      1 NMatT0=    0 NMatD0=    1 NMtDS0=    0 NMtDT0=    0
 Symmetry not used in FoFCou.
 E= -2510.91710911188    
 DIIS: error= 1.68D-03 at cycle   1 NSaved=   1.
 NSaved= 1 IEnMin= 1 EnMin= -2510.91710911188     IErMin= 1 ErrMin= 1.68D-03
 ErrMax= 1.68D-03  0.00D+00 EMaxC= 1.00D-01 BMatC= 3.16D-03 BMatP= 3.16D-03
 IDIUse=3 WtCom= 9.83D-01 WtEn= 1.68D-02
 Coeff-Com:  0.100D+01
 Coeff-En:   0.100D+01
 Coeff:      0.100D+01
 Gap=     0.754 Goal=   None    Shift=    0.000
 GapD=    0.754 DampG=2.000 DampE=1.000 DampFc=2.0000 IDamp=-1.
 RMSDP=2.23D-04 MaxDP=8.88D-03              OVMax= 7.88D-03

 Cycle   2  Pass 0  IDiag  1:
 RMSU=  2.23D-04    CP:  1.00D+00
 E= -2510.92145536010     Delta-E=       -0.004346248222 Rises=F Damp=F
 DIIS: error= 4.81D-04 at cycle   2 NSaved=   2.
 NSaved= 2 IEnMin= 2 EnMin= -2510.92145536010     IErMin= 2 ErrMin= 4.81D-04
 ErrMax= 4.81D-04  0.00D+00 EMaxC= 1.00D-01 BMatC= 1.52D-04 BMatP= 3.16D-03
 IDIUse=3 WtCom= 9.95D-01 WtEn= 4.81D-03
 Coeff-Com: -0.179D+00 0.118D+01
 Coeff-En:   0.000D+00 0.100D+01
 Coeff:     -0.178D+00 0.118D+01
 Gap=     0.249 Goal=   None    Shift=    0.000
 RMSDP=4.52D-05 MaxDP=2.02D-03 DE=-4.35D-03 OVMax= 3.66D-03

 Cycle   3  Pass 0  IDiag  1:
 RMSU=  3.76D-05    CP:  1.00D+00  1.11D+00
 E= -2510.92186717983     Delta-E=       -0.000411819727 Rises=F Damp=F
 DIIS: error= 1.16D-04 at cycle   3 NSaved=   3.
 NSaved= 3 IEnMin= 3 EnMin= -2510.92186717983     IErMin= 3 ErrMin= 1.16D-04
 ErrMax= 1.16D-04  0.00D+00 EMaxC= 1.00D-01 BMatC= 1.41D-05 BMatP= 1.52D-04
 IDIUse=3 WtCom= 9.99D-01 WtEn= 1.16D-03
 Coeff-Com: -0.335D-01 0.638D-01 0.970D+00
 Coeff-En:   0.000D+00 0.000D+00 0.100D+01
 Coeff:     -0.334D-01 0.638D-01 0.970D+00
 Gap=     0.249 Goal=   None    Shift=    0.000
 RMSDP=1.89D-05 MaxDP=1.06D-03 DE=-4.12D-04 OVMax= 1.31D-03

 Cycle   4  Pass 0  IDiag  1:
 RMSU=  1.77D-05    CP:  1.00D+00  1.14D+00  1.10D+00
 E= -2510.92188927134     Delta-E=       -0.000022091510 Rises=F Damp=F
 DIIS: error= 6.63D-05 at cycle   4 NSaved=   4.
 NSaved= 4 IEnMin= 4 EnMin= -2510.92188927134     IErMin= 4 ErrMin= 6.63D-05
 ErrMax= 6.63D-05  0.00D+00 EMaxC= 1.00D-01 BMatC= 8.87D-06 BMatP= 1.41D-05
 IDIUse=1 WtCom= 1.00D+00 WtEn= 0.00D+00
 Coeff-Com:  0.115D-01-0.159D+00 0.503D+00 0.645D+00
 Coeff:      0.115D-01-0.159D+00 0.503D+00 0.645D+00
 Gap=     0.249 Goal=   None    Shift=    0.000
 RMSDP=9.06D-06 MaxDP=7.05D-04 DE=-2.21D-05 OVMax= 7.61D-04

 Initial convergence to 1.0D-05 achieved.  Increase integral accuracy.
 Cycle   5  Pass 1  IDiag  1:
 E= -2510.92182082653     Delta-E=        0.000068444807 Rises=F Damp=F
 DIIS: error= 2.02D-04 at cycle   1 NSaved=   1.
 NSaved= 1 IEnMin= 1 EnMin= -2510.92182082653     IErMin= 1 ErrMin= 2.02D-04
 ErrMax= 2.02D-04  0.00D+00 EMaxC= 1.00D-01 BMatC= 1.60D-05 BMatP= 1.60D-05
 IDIUse=3 WtCom= 9.98D-01 WtEn= 2.02D-03
 Coeff-Com:  0.100D+01
 Coeff-En:   0.100D+01
 Coeff:      0.100D+01
 Gap=     0.249 Goal=   None    Shift=    0.000
 RMSDP=9.06D-06 MaxDP=7.05D-04 DE= 6.84D-05 OVMax= 4.21D-04

 Cycle   6  Pass 1  IDiag  1:
 RMSU=  1.61D-04    CP:  1.00D+00
 E= -2510.92183644443     Delta-E=       -0.000015617901 Rises=F Damp=F
 DIIS: error= 1.54D-05 at cycle   2 NSaved=   2.
 NSaved= 2 IEnMin= 2 EnMin= -2510.92183644443     IErMin= 2 ErrMin= 1.54D-05
 ErrMax= 1.54D-05  0.00D+00 EMaxC= 1.00D-01 BMatC= 3.73D-07 BMatP= 1.60D-05
 IDIUse=1 WtCom= 1.00D+00 WtEn= 0.00D+00
 Coeff-Com: -0.294D-02 0.100D+01
 Coeff:     -0.294D-02 0.100D+01
 Gap=     0.249 Goal=   None    Shift=    0.000
 RMSDP=8.78D-06 MaxDP=2.85D-04 DE=-1.56D-05 OVMax= 2.97D-04

 Cycle   7  Pass 1  IDiag  1:
 RMSU=  4.03D-06    CP:  1.00D+00  1.05D+00
 E= -2510.92183645948     Delta-E=       -0.000000015052 Rises=F Damp=F
 DIIS: error= 1.99D-05 at cycle   3 NSaved=   3.
 NSaved= 3 IEnMin= 3 EnMin= -2510.92183645948     IErMin= 2 ErrMin= 1.54D-05
 ErrMax= 1.99D-05  0.00D+00 EMaxC= 1.00D-01 BMatC= 5.04D-07 BMatP= 3.73D-07
 IDIUse=1 WtCom= 1.00D+00 WtEn= 0.00D+00
 Coeff-Com: -0.242D-01 0.554D+00 0.470D+00
 Coeff:     -0.242D-01 0.554D+00 0.470D+00
 Gap=     0.249 Goal=   None    Shift=    0.000
 RMSDP=1.90D-06 MaxDP=1.51D-04 DE=-1.51D-08 OVMax= 1.63D-04

 Cycle   8  Pass 1  IDiag  1:
 RMSU=  1.29D-06    CP:  1.00D+00  1.05D+00  6.72D-01
 E= -2510.92183695847     Delta-E=       -0.000000498984 Rises=F Damp=F
 DIIS: error= 2.07D-06 at cycle   4 NSaved=   4.
 NSaved= 4 IEnMin= 4 EnMin= -2510.92183695847     IErMin= 4 ErrMin= 2.07D-06
 ErrMax= 2.07D-06  0.00D+00 EMaxC= 1.00D-01 BMatC= 3.52D-09 BMatP= 3.73D-07
 IDIUse=1 WtCom= 1.00D+00 WtEn= 0.00D+00
 Coeff-Com: -0.218D-02 0.119D-01 0.474D-01 0.943D+00
 Coeff:     -0.218D-02 0.119D-01 0.474D-01 0.943D+00
 Gap=     0.249 Goal=   None    Shift=    0.000
 RMSDP=3.46D-07 MaxDP=1.15D-05 DE=-4.99D-07 OVMax= 4.07D-05

 Cycle   9  Pass 1  IDiag  1:
 RMSU=  2.46D-07    CP:  1.00D+00  1.05D+00  7.16D-01  1.09D+00
 E= -2510.92183697072     Delta-E=       -0.000000012250 Rises=F Damp=F
 DIIS: error= 9.06D-07 at cycle   5 NSaved=   5.
 NSaved= 5 IEnMin= 5 EnMin= -2510.92183697072     IErMin= 5 ErrMin= 9.06D-07
 ErrMax= 9.06D-07  0.00D+00 EMaxC= 1.00D-01 BMatC= 8.95D-10 BMatP= 3.52D-09
 IDIUse=1 WtCom= 1.00D+00 WtEn= 0.00D+00
 Coeff-Com:  0.336D-02-0.867D-01-0.610D-01 0.242D+00 0.902D+00
 Coeff:      0.336D-02-0.867D-01-0.610D-01 0.242D+00 0.902D+00
 Gap=     0.249 Goal=   None    Shift=    0.000
 RMSDP=1.65D-07 MaxDP=8.92D-06 DE=-1.22D-08 OVMax= 2.76D-05

 Cycle  10  Pass 1  IDiag  1:
 RMSU=  1.25D-07    CP:  1.00D+00  1.05D+00  7.28D-01  1.16D+00  1.20D+00
 E= -2510.92183696604     Delta-E=        0.000000004677 Rises=F Damp=F
 DIIS: error= 3.96D-07 at cycle   6 NSaved=   6.
 NSaved= 6 IEnMin= 5 EnMin= -2510.92183697072     IErMin= 6 ErrMin= 3.96D-07
 ErrMax= 3.96D-07  0.00D+00 EMaxC= 1.00D-01 BMatC= 1.51D-10 BMatP= 8.95D-10
 IDIUse=1 WtCom= 1.00D+00 WtEn= 0.00D+00
 Coeff-Com:  0.134D-02-0.284D-01-0.248D-01-0.552D-01 0.267D+00 0.840D+00
 Coeff:      0.134D-02-0.284D-01-0.248D-01-0.552D-01 0.267D+00 0.840D+00
 Gap=     0.250 Goal=   None    Shift=    0.000
 RMSDP=7.15D-08 MaxDP=3.13D-06 DE= 4.68D-09 OVMax= 1.74D-05

 Cycle  11  Pass 1  IDiag  1:
 RMSU=  4.58D-08    CP:  1.00D+00  1.05D+00  7.29D-01  1.16D+00  1.37D+00
                    CP:  1.27D+00
 E= -2510.92183696656     Delta-E=       -0.000000000516 Rises=F Damp=F
 DIIS: error= 2.20D-07 at cycle   7 NSaved=   7.
 NSaved= 7 IEnMin= 5 EnMin= -2510.92183697072     IErMin= 7 ErrMin= 2.20D-07
 ErrMax= 2.20D-07  0.00D+00 EMaxC= 1.00D-01 BMatC= 3.54D-11 BMatP= 1.51D-10
 IDIUse=1 WtCom= 1.00D+00 WtEn= 0.00D+00
 Coeff-Com: -0.253D-03 0.813D-02 0.465D-02-0.587D-01-0.101D+00 0.254D+00
 Coeff-Com:  0.893D+00
 Coeff:     -0.253D-03 0.813D-02 0.465D-02-0.587D-01-0.101D+00 0.254D+00
 Coeff:      0.893D+00
 Gap=     0.250 Goal=   None    Shift=    0.000
 RMSDP=4.38D-08 MaxDP=1.95D-06 DE=-5.16D-10 OVMax= 1.13D-05

 Cycle  12  Pass 1  IDiag  1:
 RMSU=  2.41D-08    CP:  1.00D+00  1.05D+00  7.28D-01  1.16D+00  1.45D+00
                    CP:  1.49D+00  1.24D+00
 E= -2510.92183696691     Delta-E=       -0.000000000348 Rises=F Damp=F
 DIIS: error= 1.36D-07 at cycle   8 NSaved=   8.
 NSaved= 8 IEnMin= 5 EnMin= -2510.92183697072     IErMin= 8 ErrMin= 1.36D-07
 ErrMax= 1.36D-07  0.00D+00 EMaxC= 1.00D-01 BMatC= 8.73D-12 BMatP= 3.54D-11
 IDIUse=1 WtCom= 1.00D+00 WtEn= 0.00D+00
 Coeff-Com: -0.362D-03 0.851D-02 0.690D-02-0.432D-02-0.916D-01-0.964D-01
 Coeff-Com:  0.243D+00 0.935D+00
 Coeff:     -0.362D-03 0.851D-02 0.690D-02-0.432D-02-0.916D-01-0.964D-01
 Coeff:      0.243D+00 0.935D+00
 Gap=     0.250 Goal=   None    Shift=    0.000
 RMSDP=2.63D-08 MaxDP=1.17D-06 DE=-3.48D-10 OVMax= 7.50D-06

 Cycle  13  Pass 1  IDiag  1:
 RMSU=  1.06D-08    CP:  1.00D+00  1.05D+00  7.28D-01  1.16D+00  1.49D+00
                    CP:  1.60D+00  1.55D+00  1.39D+00
 E= -2510.92183696663     Delta-E=        0.000000000271 Rises=F Damp=F
 DIIS: error= 6.68D-08 at cycle   9 NSaved=   9.
 NSaved= 9 IEnMin= 5 EnMin= -2510.92183697072     IErMin= 9 ErrMin= 6.68D-08
 ErrMax= 6.68D-08  0.00D+00 EMaxC= 1.00D-01 BMatC= 2.36D-12 BMatP= 8.73D-12
 IDIUse=1 WtCom= 1.00D+00 WtEn= 0.00D+00
 Coeff-Com:  0.126D-04-0.110D-02-0.536D-04 0.203D-01 0.135D-01-0.102D+00
 Coeff-Com: -0.280D+00 0.195D+00 0.115D+01
 Coeff:      0.126D-04-0.110D-02-0.536D-04 0.203D-01 0.135D-01-0.102D+00
 Coeff:     -0.280D+00 0.195D+00 0.115D+01
 Gap=     0.250 Goal=   None    Shift=    0.000
 RMSDP=2.03D-08 MaxDP=8.60D-07 DE= 2.71D-10 OVMax= 5.92D-06

 Cycle  14  Pass 1  IDiag  1:
 RMSU=  5.20D-09    CP:  1.00D+00  1.05D+00  7.28D-01  1.16D+00  1.51D+00
                    CP:  1.69D+00  1.75D+00  1.88D+00  1.43D+00
 E= -2510.92183696661     Delta-E=        0.000000000029 Rises=F Damp=F
 DIIS: error= 1.67D-08 at cycle  10 NSaved=  10.
 NSaved=10 IEnMin= 5 EnMin= -2510.92183697072     IErMin=10 ErrMin= 1.67D-08
 ErrMax= 1.67D-08  0.00D+00 EMaxC= 1.00D-01 BMatC= 3.54D-13 BMatP= 2.36D-12
 IDIUse=1 WtCom= 1.00D+00 WtEn= 0.00D+00
 Coeff-Com:  0.684D-04-0.187D-02-0.124D-02 0.746D-02 0.201D-01-0.137D-01
 Coeff-Com: -0.135D+00-0.102D+00 0.376D+00 0.850D+00
 Coeff:      0.684D-04-0.187D-02-0.124D-02 0.746D-02 0.201D-01-0.137D-01
 Coeff:     -0.135D+00-0.102D+00 0.376D+00 0.850D+00
 Gap=     0.250 Goal=   None    Shift=    0.000
 RMSDP=5.80D-09 MaxDP=2.38D-07 DE= 2.91D-11 OVMax= 1.65D-06

 SCF Done:  E(RLC-wPBE) =  -2510.92183697     A.U. after   14 cycles
            NFock= 14  Conv=0.58D-08     -V/T= 2.0075
 KE= 2.492300974089D+03 PE=-1.533038237357D+04 EE= 5.611902555056D+03
 Leave Link  502 at Fri Dec 14 10:58:58 2018, MaxMem=   805306368 cpu:      4395.1
 (Enter /pbs_home/pkowalski/g09d01/g09/l701.exe)
 Compute integral first derivatives.
 ... and contract with generalized density number  0.
 Leave Link  701 at Fri Dec 14 10:58:59 2018, MaxMem=   805306368 cpu:         5.7
 (Enter /pbs_home/pkowalski/g09d01/g09/l702.exe)
 L702 exits ... SP integral derivatives will be done elsewhere.
 Leave Link  702 at Fri Dec 14 10:58:59 2018, MaxMem=   805306368 cpu:         0.3
 (Enter /pbs_home/pkowalski/g09d01/g09/l703.exe)
 Compute integral first derivatives, UseDBF=F ICtDFT=           0.
 Integral derivatives from FoFJK, PRISM(SPDF).
 Calling FoFJK, ICntrl=      2127 FMM=F ISym2X=0 I1Cent= 0 IOpClX= 0 NMat=1 NMatS=1 NMatT=0.
 FoFJK:  IHMeth= 1 ICntrl=    2127 DoSepK=T KAlg= 0 I1Cent=   0 FoldK=F
 IRaf=         1 NMat=   1 IRICut=       1 DoRegI=T DoRafI=F ISym2E= 0.
 FoFCou: FMM=F IPFlag=           0 FMFlag=      100000 FMFlg1=         800
         NFxFlg=           0 DoJE=F BraDBF=F KetDBF=F FulRan=T
         wScrn=  0.000000 ICntrl=    2527 IOpCl=  0 I1Cent=           0 NGrid=           0
         NMat0=    1 NMatS0=      1 NMatT0=    0 NMatD0=    1 NMtDS0=    0 NMtDT0=    0
 Symmetry not used in FoFCou.
 Leave Link  703 at Fri Dec 14 11:02:19 2018, MaxMem=   805306368 cpu:      1598.7
 (Enter /pbs_home/pkowalski/g09d01/g09/l716.exe)
 Dipole        = 1.53610072D-02-1.60232332D+00-4.78044547D-02
 ***** Axes restored to original set *****
 -------------------------------------------------------------------
 Center     Atomic                   Forces (Hartrees/Bohr)
 Number     Number              X              Y              Z
 -------------------------------------------------------------------
      1       16          -0.000179526    0.000318677   -0.000317128
      2       16          -0.000069320   -0.000207622   -0.000567058
      3        9          -0.000498345   -0.000180494    0.000192276
      4        9          -0.000132672   -0.000085004   -0.000099199
      5        9          -0.000337181   -0.000120376    0.000190431
      6        9          -0.000057250    0.000056704   -0.000224799
      7        9          -0.000141863    0.000115151    0.000101881
      8        9          -0.000001695    0.000588201   -0.000298222
      9        6          -0.000560463   -0.000345791    0.000656893
     10        6          -0.000135727   -0.001218497   -0.000168183
     11        6           0.000439235    0.000867573   -0.000081022
     12        1          -0.000460499   -0.000468779   -0.000119290
     13        6           0.000123438    0.000034112    0.000419309
     14        6          -0.000008966    0.000438637    0.000310372
     15        6           0.001078803    0.000586249   -0.000098720
     16        6          -0.000252621   -0.000197485   -0.000471522
     17        6           0.000445977   -0.000456410    0.000689939
     18        6          -0.000517499   -0.000853151   -0.000831198
     19        6           0.000591853   -0.000063305    0.000007675
     20        6           0.000503832    0.001725087   -0.000126210
     21        6           0.000038976   -0.001240746   -0.000376035
     22        1          -0.000439981    0.000582654    0.000004029
     23        6           0.000638774    0.000089891   -0.000087499
     24        6           0.000186817    0.000371900   -0.000209316
     25        1          -0.000270752   -0.000162638    0.000136213
     26        1           0.000142901   -0.000115086    0.000392773
     27        6          -0.000031148   -0.000470853    0.000419953
     28        1           0.000423941   -0.000148580   -0.000039398
     29        1          -0.000111487    0.000137820    0.000107779
     30        1           0.000008202    0.000161010   -0.000352316
     31        6          -0.000285126   -0.000042384   -0.000033383
     32        1          -0.000090261    0.000237946   -0.000125124
     33        1           0.000318969   -0.000050784    0.000316691
     34        6           0.000185780    0.000395091    0.000430202
     35        1          -0.000015397    0.000134950    0.000441723
     36        1           0.000057791   -0.000346686   -0.000063516
     37        1          -0.000435383   -0.000018358    0.000013208
     38        6          -0.000265537   -0.000174281   -0.000206169
     39        6           0.000647949    0.000059011    0.000161187
     40        1          -0.000449705    0.000015391   -0.000201618
     41        6           0.000305985    0.000484120    0.000221638
     42        1          -0.000325118   -0.000403094   -0.000208932
     43        6          -0.000245588    0.000463174    0.000104603
     44        1           0.000259111   -0.000445612   -0.000095718
     45        6          -0.000559389    0.000171163   -0.000220437
     46        1           0.000510711   -0.000145764    0.000226964
     47        6          -0.000148607   -0.000321562   -0.000197078
     48        1           0.000175986    0.000259643    0.000276530
     49        6          -0.000040671    0.000054211    0.000095550
     50        6           0.000462693    0.000073597    0.000213455
     51        1          -0.000406456   -0.000011557   -0.000257326
     52        6           0.000311376   -0.000527667   -0.000152535
     53        1          -0.000363738    0.000420587    0.000038742
     54        6          -0.000020227   -0.000492421   -0.000271613
     55        1           0.000112132    0.000420084    0.000303495
     56        6          -0.000558951   -0.000009356   -0.000202189
     57        1           0.000509700    0.000074773    0.000260659
     58        6          -0.000376168    0.000292944   -0.000018861
     59        1           0.000312382   -0.000306009   -0.000012557
 -------------------------------------------------------------------
 Cartesian Forces:  Max     0.001725087 RMS     0.000377706
 Leave Link  716 at Fri Dec 14 11:02:19 2018, MaxMem=   805306368 cpu:         0.3
 (Enter /pbs_home/pkowalski/g09d01/g09/l103.exe)

 GradGradGradGradGradGradGradGradGradGradGradGradGradGradGradGradGradGrad
 Berny optimization.
 Using GEDIIS/GDIIS optimizer.
 FormGI is forming the generalized inverse of G from B-inverse, IUseBI=4.
 Internal  Forces:  Max     0.001411171 RMS     0.000245280
 Search for a local minimum.
 Step number   5 out of a maximum of  354
 All quantities printed in internal units (Hartrees-Bohrs-Radians)
 RMS Force = .24528D-03 SwitMx=.10000D-02 MixMth= 2
 Mixed Optimization -- En-DIIS/RFO-DIIS
 Swapping is turned off.
 Update second derivatives using D2CorX and points    3    4    5
 DE= -3.16D-04 DEPred=-3.75D-04 R= 8.42D-01
 TightC=F SS=  1.41D+00  RLast= 1.68D-01 DXNew= 1.4270D+00 5.0377D-01
 Trust test= 8.42D-01 RLast= 1.68D-01 DXMaxT set to 8.49D-01
 ITU=  1  1  0  1  0
     Eigenvalues ---    0.00228   0.00233   0.00466   0.00494   0.00545
     Eigenvalues ---    0.00811   0.00921   0.01097   0.01208   0.01248
     Eigenvalues ---    0.01446   0.01552   0.01592   0.01694   0.01730
     Eigenvalues ---    0.01769   0.01863   0.01867   0.01967   0.01974
     Eigenvalues ---    0.02123   0.02171   0.02203   0.02218   0.02222
     Eigenvalues ---    0.02237   0.02252   0.02260   0.02270   0.02284
     Eigenvalues ---    0.02301   0.02308   0.02325   0.02328   0.02332
     Eigenvalues ---    0.02337   0.02347   0.02359   0.03280   0.03370
     Eigenvalues ---    0.04562   0.04704   0.04797   0.04873   0.05101
     Eigenvalues ---    0.05453   0.05492   0.05734   0.05801   0.05893
     Eigenvalues ---    0.06066   0.07386   0.07563   0.07936   0.08660
     Eigenvalues ---    0.08800   0.08855   0.09229   0.09338   0.09926
     Eigenvalues ---    0.10372   0.10619   0.11088   0.12116   0.12366
     Eigenvalues ---    0.12521   0.12570   0.14084   0.14345   0.15514
     Eigenvalues ---    0.15942   0.15991   0.15997   0.15998   0.15998
     Eigenvalues ---    0.15999   0.16000   0.16000   0.16000   0.16000
     Eigenvalues ---    0.16000   0.16000   0.16000   0.16000   0.16000
     Eigenvalues ---    0.16005   0.16062   0.16875   0.17183   0.20714
     Eigenvalues ---    0.21745   0.22000   0.22000   0.22000   0.22000
     Eigenvalues ---    0.22833   0.23012   0.23276   0.23471   0.23481
     Eigenvalues ---    0.23762   0.23846   0.24097   0.24393   0.24926
     Eigenvalues ---    0.24983   0.24999   0.25000   0.25063   0.26738
     Eigenvalues ---    0.27002   0.27345   0.27483   0.27584   0.27619
     Eigenvalues ---    0.28075   0.28877   0.29094   0.30107   0.31150
     Eigenvalues ---    0.32269   0.33579   0.35283   0.36135   0.36543
     Eigenvalues ---    0.39683   0.41120   0.42087   0.42852   0.42967
     Eigenvalues ---    0.43181   0.43485   0.46779   0.46994   0.47540
     Eigenvalues ---    0.47705   0.47903   0.48686   0.49213   0.49356
     Eigenvalues ---    0.49409   0.49538   0.49681   0.49990   0.50183
     Eigenvalues ---    0.50383   0.50799   0.51250   0.51270   0.51319
     Eigenvalues ---    0.51365   0.51422   0.51492   0.51625   0.52261
     Eigenvalues ---    0.53556   0.53921   0.53982   0.56542   0.57221
     Eigenvalues ---    0.57512   0.57632   0.57642   0.57653   0.57691
     Eigenvalues ---    0.57738   0.57767   0.57794   0.57806   0.57823
     Eigenvalues ---    0.57836
 En-DIIS/RFO-DIIS IScMMF=        0 using points:     5    4
 RFO step:  Lambda=-5.94877774D-05.
 NNeg= 0 NP= 2 Switch=  2.50D-03 Rises=F DC=  3.16D-04 SmlDif=  1.00D-05
 RMS Error=  0.9319710645D-03 NUsed= 2 EDIIS=F
 DidBck=F Rises=F RFO-DIIS coefs:    0.88474    0.11526
 Iteration  1 RMS(Cart)=  0.03854359 RMS(Int)=  0.00038847
 Iteration  2 RMS(Cart)=  0.00063278 RMS(Int)=  0.00001102
 Iteration  3 RMS(Cart)=  0.00000017 RMS(Int)=  0.00001102
 ITry= 1 IFail=0 DXMaxC= 2.05D-01 DCOld= 1.00D+10 DXMaxT= 8.49D-01 DXLimC= 3.00D+00 Rises=F
 Variable       Old X    -DE/DX   Delta X   Delta X   Delta X     New X
                                 (Linear)    (Quad)   (Total)
    R1        3.45511   0.00041   0.00012   0.00061   0.00072   3.45583
    R2        3.31838   0.00001  -0.00005   0.00071   0.00067   3.31905
    R3        3.45311   0.00064   0.00007   0.00215   0.00220   3.45531
    R4        3.31886   0.00001   0.00001   0.00022   0.00025   3.31911
    R5        2.54300   0.00023   0.00033  -0.00118  -0.00085   2.54215
    R6        2.55548  -0.00012   0.00040  -0.00208  -0.00168   2.55380
    R7        2.53676   0.00039   0.00016  -0.00014   0.00002   2.53678
    R8        2.51698  -0.00015  -0.00014   0.00041   0.00027   2.51725
    R9        2.54100  -0.00005   0.00003  -0.00020  -0.00018   2.54083
   R10        2.55384   0.00013   0.00069  -0.00300  -0.00232   2.55152
   R11        2.88360  -0.00047  -0.00006  -0.00197  -0.00205   2.88155
   R12        2.91686  -0.00079  -0.00077   0.00053  -0.00025   2.91661
   R13        2.92217  -0.00009  -0.00075   0.00319   0.00245   2.92462
   R14        2.72130   0.00041  -0.00018   0.00165   0.00147   2.72277
   R15        2.54133  -0.00047   0.00030  -0.00210  -0.00178   2.53955
   R16        2.05964  -0.00053   0.00008  -0.00113  -0.00106   2.05859
   R17        2.55252  -0.00015   0.00041  -0.00191  -0.00149   2.55104
   R18        2.78492  -0.00001   0.00027  -0.00131  -0.00104   2.78388
   R19        2.82894  -0.00011  -0.00047   0.00216   0.00169   2.83063
   R20        2.75259   0.00019  -0.00027   0.00180   0.00152   2.75411
   R21        2.92649  -0.00002  -0.00004   0.00059   0.00056   2.92706
   R22        2.92682  -0.00038  -0.00001  -0.00102  -0.00103   2.92579
   R23        2.82411   0.00011  -0.00035   0.00147   0.00111   2.82522
   R24        2.54117  -0.00072   0.00021  -0.00199  -0.00178   2.53939
   R25        2.88536  -0.00044  -0.00019  -0.00083  -0.00106   2.88430
   R26        2.92151   0.00088   0.00047   0.00063   0.00110   2.92261
   R27        2.72388   0.00067  -0.00039   0.00315   0.00276   2.72663
   R28        2.05991  -0.00069   0.00013  -0.00162  -0.00149   2.05842
   R29        2.55198  -0.00034   0.00027  -0.00178  -0.00148   2.55049
   R30        2.78610   0.00002   0.00016  -0.00072  -0.00056   2.78554
   R31        2.08023  -0.00002   0.00001  -0.00004  -0.00003   2.08020
   R32        2.07847  -0.00037   0.00007  -0.00093  -0.00086   2.07761
   R33        2.87031  -0.00014   0.00122  -0.00611  -0.00489   2.86542
   R34        2.07809  -0.00036  -0.00008  -0.00021  -0.00029   2.07781
   R35        2.07614  -0.00017  -0.00011   0.00026   0.00015   2.07629
   R36        2.07748  -0.00024  -0.00003  -0.00024  -0.00027   2.07722
   R37        2.08023  -0.00001  -0.00001   0.00006   0.00005   2.08028
   R38        2.07838  -0.00038   0.00002  -0.00072  -0.00070   2.07768
   R39        2.86943   0.00018   0.00146  -0.00630  -0.00484   2.86459
   R40        2.07785  -0.00040  -0.00013  -0.00004  -0.00017   2.07769
   R41        2.07625  -0.00014  -0.00012   0.00036   0.00024   2.07649
   R42        2.07711  -0.00029  -0.00005  -0.00024  -0.00028   2.07682
   R43        2.64271   0.00016   0.00015  -0.00039  -0.00025   2.64246
   R44        2.64053  -0.00006   0.00015  -0.00081  -0.00066   2.63987
   R45        2.06375  -0.00049   0.00002  -0.00082  -0.00080   2.06295
   R46        2.61960   0.00007   0.00012  -0.00042  -0.00030   2.61930
   R47        2.06543  -0.00056   0.00006  -0.00112  -0.00106   2.06437
   R48        2.62854   0.00002   0.00004  -0.00014  -0.00010   2.62844
   R49        2.06551  -0.00051   0.00004  -0.00093  -0.00089   2.06462
   R50        2.62450   0.00006   0.00014  -0.00055  -0.00041   2.62409
   R51        2.06534  -0.00058   0.00006  -0.00115  -0.00108   2.06426
   R52        2.62316   0.00007   0.00007  -0.00022  -0.00015   2.62301
   R53        2.06642  -0.00040   0.00000  -0.00060  -0.00060   2.06582
   R54        2.64318   0.00006   0.00019  -0.00078  -0.00059   2.64259
   R55        2.64010   0.00004   0.00002  -0.00002   0.00000   2.64010
   R56        2.06400  -0.00048   0.00002  -0.00078  -0.00076   2.06324
   R57        2.61960   0.00012   0.00001   0.00018   0.00019   2.61979
   R58        2.06544  -0.00056   0.00006  -0.00110  -0.00104   2.06440
   R59        2.62874  -0.00005   0.00011  -0.00061  -0.00050   2.62825
   R60        2.06556  -0.00053   0.00004  -0.00099  -0.00095   2.06462
   R61        2.62424   0.00010   0.00013  -0.00042  -0.00029   2.62395
   R62        2.06543  -0.00058   0.00007  -0.00116  -0.00109   2.06434
   R63        2.62405  -0.00001   0.00011  -0.00052  -0.00042   2.62363
   R64        2.06615  -0.00044   0.00001  -0.00070  -0.00069   2.06547
    A1        1.61521   0.00004   0.00022  -0.00103  -0.00082   1.61439
    A2        1.61108   0.00013   0.00000   0.00130   0.00125   1.61233
    A3        1.82983  -0.00004   0.00010   0.00164   0.00176   1.83158
    A4        1.97599   0.00016  -0.00025   0.00599   0.00576   1.98175
    A5        1.89741   0.00041   0.00112   0.00038   0.00150   1.89891
    A6        1.88707   0.00010  -0.00046  -0.00366  -0.00416   1.88291
    A7        1.90907  -0.00007  -0.00005  -0.00205  -0.00212   1.90696
    A8        1.95927  -0.00053  -0.00045  -0.00230  -0.00276   1.95651
    A9        1.96545   0.00004   0.00029  -0.00051  -0.00023   1.96522
   A10        2.04766   0.00005  -0.00057   0.00000  -0.00062   2.04704
   A11        2.26984  -0.00009   0.00025   0.00072   0.00100   2.27083
   A12        2.13420  -0.00014   0.00021  -0.00197  -0.00178   2.13241
   A13        1.98596   0.00006   0.00007   0.00014   0.00021   1.98616
   A14        2.16023   0.00007  -0.00011   0.00073   0.00061   2.16084
   A15        1.99176  -0.00008  -0.00010   0.00098   0.00088   1.99264
   A16        2.07848  -0.00018   0.00006  -0.00132  -0.00128   2.07719
   A17        2.21291   0.00026   0.00002   0.00044   0.00043   2.21334
   A18        2.25347  -0.00001  -0.00002   0.00191   0.00193   2.25540
   A19        2.11629  -0.00022  -0.00002  -0.00291  -0.00294   2.11335
   A20        1.91301   0.00022   0.00003   0.00093   0.00092   1.91393
   A21        1.86844   0.00019   0.00088  -0.00159  -0.00071   1.86773
   A22        1.99630  -0.00008  -0.00012  -0.00103  -0.00115   1.99515
   A23        1.94240   0.00003   0.00015  -0.00146  -0.00131   1.94108
   A24        1.94954   0.00004  -0.00056   0.00335   0.00280   1.95234
   A25        1.89647   0.00006  -0.00028   0.00249   0.00222   1.89868
   A26        1.80965  -0.00024  -0.00014  -0.00149  -0.00164   1.80800
   A27        1.90663   0.00012   0.00050  -0.00156  -0.00106   1.90557
   A28        1.89632   0.00012   0.00017  -0.00037  -0.00020   1.89612
   A29        1.89075  -0.00012   0.00023  -0.00121  -0.00097   1.88978
   A30        1.96929  -0.00025  -0.00040   0.00091   0.00052   1.96980
   A31        1.97141  -0.00007  -0.00071   0.00243   0.00173   1.97313
   A32        1.82586   0.00021   0.00023  -0.00028  -0.00007   1.82579
   A33        1.87463   0.00031   0.00063   0.00017   0.00080   1.87543
   A34        1.94415  -0.00010  -0.00049   0.00245   0.00198   1.94613
   A35        1.99412  -0.00001  -0.00082   0.00480   0.00399   1.99812
   A36        1.89362   0.00000   0.00023  -0.00100  -0.00079   1.89283
   A37        1.96414  -0.00025   0.00053  -0.00501  -0.00448   1.95966
   A38        1.79145   0.00003  -0.00010  -0.00164  -0.00177   1.78968
   A39        1.89980  -0.00027   0.00046  -0.00389  -0.00347   1.89633
   A40        2.11630  -0.00007  -0.00013  -0.00118  -0.00133   2.11497
   A41        2.26611   0.00034  -0.00040   0.00542   0.00506   2.27118
   A42        1.97438   0.00005  -0.00040   0.00319   0.00282   1.97719
   A43        1.82806  -0.00026   0.00004   0.00109   0.00111   1.82917
   A44        1.90096   0.00066   0.00153   0.00146   0.00299   1.90395
   A45        1.89442  -0.00011  -0.00065  -0.00601  -0.00668   1.88774
   A46        1.95645  -0.00070  -0.00021  -0.00343  -0.00363   1.95282
   A47        1.90425   0.00039  -0.00034   0.00408   0.00373   1.90799
   A48        2.04790   0.00013  -0.00051  -0.00023  -0.00078   2.04712
   A49        2.27735  -0.00025   0.00036  -0.00100  -0.00057   2.27679
   A50        1.95792   0.00012   0.00013   0.00126   0.00136   1.95927
   A51        2.13767  -0.00018   0.00015  -0.00187  -0.00172   2.13595
   A52        1.98465   0.00004  -0.00002   0.00066   0.00061   1.98526
   A53        2.16042   0.00015  -0.00016   0.00145   0.00129   2.16172
   A54        1.99152  -0.00009  -0.00006   0.00073   0.00066   1.99218
   A55        2.07890  -0.00003  -0.00010   0.00000  -0.00011   2.07879
   A56        2.21274   0.00012   0.00016  -0.00067  -0.00052   2.21221
   A57        1.88043  -0.00050  -0.00072  -0.00109  -0.00181   1.87862
   A58        1.88035  -0.00033   0.00004  -0.00044  -0.00041   1.87994
   A59        2.01415   0.00086  -0.00056   0.00657   0.00601   2.02016
   A60        1.85755   0.00007   0.00060  -0.00444  -0.00384   1.85371
   A61        1.90688  -0.00014  -0.00013  -0.00041  -0.00053   1.90635
   A62        1.91785  -0.00002   0.00082  -0.00107  -0.00025   1.91760
   A63        1.94481   0.00026  -0.00046   0.00367   0.00321   1.94802
   A64        1.91379   0.00000  -0.00033   0.00108   0.00075   1.91454
   A65        1.94989   0.00038  -0.00014   0.00312   0.00297   1.95285
   A66        1.88075  -0.00022   0.00057  -0.00457  -0.00400   1.87676
   A67        1.89507  -0.00026  -0.00001  -0.00064  -0.00065   1.89442
   A68        1.87699  -0.00020   0.00042  -0.00319  -0.00277   1.87422
   A69        1.87824  -0.00051  -0.00092   0.00110   0.00018   1.87841
   A70        1.87627  -0.00040  -0.00027   0.00156   0.00129   1.87756
   A71        2.02041   0.00141   0.00092   0.00237   0.00328   2.02369
   A72        1.85944   0.00007   0.00048  -0.00562  -0.00515   1.85430
   A73        1.90570  -0.00041  -0.00072   0.00086   0.00014   1.90584
   A74        1.91688  -0.00026   0.00048  -0.00096  -0.00048   1.91641
   A75        1.94808   0.00012  -0.00030   0.00213   0.00183   1.94991
   A76        1.90926   0.00034  -0.00049   0.00382   0.00333   1.91259
   A77        1.95284   0.00035   0.00009   0.00179   0.00187   1.95471
   A78        1.88004  -0.00030   0.00036  -0.00383  -0.00347   1.87657
   A79        1.89315  -0.00019   0.00008  -0.00089  -0.00082   1.89234
   A80        1.87774  -0.00036   0.00030  -0.00347  -0.00317   1.87457
   A81        2.10608  -0.00009   0.00026  -0.00156  -0.00130   2.10478
   A82        2.10692   0.00008  -0.00025   0.00147   0.00121   2.10813
   A83        2.07018   0.00001  -0.00001   0.00010   0.00009   2.07028
   A84        2.09301  -0.00007   0.00010  -0.00087  -0.00077   2.09224
   A85        2.10539  -0.00001   0.00000  -0.00005  -0.00005   2.10534
   A86        2.08466   0.00009  -0.00010   0.00093   0.00083   2.08549
   A87        2.08811   0.00003   0.00003  -0.00004  -0.00001   2.08810
   A88        2.09849  -0.00002   0.00000  -0.00008  -0.00008   2.09841
   A89        2.09657   0.00000  -0.00003   0.00011   0.00008   2.09665
   A90        2.09717  -0.00004   0.00003  -0.00035  -0.00031   2.09686
   A91        2.08858   0.00002  -0.00001   0.00009   0.00009   2.08867
   A92        2.09743   0.00002  -0.00003   0.00025   0.00022   2.09765
   A93        2.09749   0.00003  -0.00011   0.00071   0.00060   2.09809
   A94        2.09669   0.00001   0.00004  -0.00017  -0.00013   2.09656
   A95        2.08900  -0.00004   0.00007  -0.00054  -0.00047   2.08854
   A96        2.10700   0.00000  -0.00004   0.00014   0.00010   2.10711
   A97        2.09089  -0.00001  -0.00008   0.00030   0.00023   2.09111
   A98        2.08525   0.00001   0.00011  -0.00046  -0.00034   2.08490
   A99        2.10272   0.00009   0.00012  -0.00025  -0.00013   2.10259
   A100       2.10898  -0.00006  -0.00022   0.00079   0.00057   2.10955
   A101       2.07149  -0.00003   0.00010  -0.00055  -0.00045   2.07104
   A102       2.09102  -0.00001   0.00009  -0.00050  -0.00040   2.09062
   A103       2.10482   0.00002  -0.00003   0.00022   0.00019   2.10501
   A104       2.08719   0.00000  -0.00006   0.00028   0.00022   2.08741
   A105       2.08856  -0.00001   0.00005  -0.00028  -0.00024   2.08832
   A106       2.09837  -0.00001  -0.00002   0.00007   0.00004   2.09841
   A107       2.09623   0.00002  -0.00002   0.00021   0.00019   2.09642
   A108       2.09683  -0.00001  -0.00001  -0.00001  -0.00002   2.09681
   A109       2.08873  -0.00001   0.00002  -0.00014  -0.00011   2.08862
   A110       2.09761   0.00002  -0.00001   0.00015   0.00014   2.09775
   A111       2.09731   0.00002  -0.00005   0.00035   0.00030   2.09761
   A112       2.09728   0.00002   0.00003  -0.00007  -0.00004   2.09724
   A113       2.08860  -0.00004   0.00002  -0.00029  -0.00027   2.08833
   A114       2.10564   0.00001  -0.00009   0.00045   0.00036   2.10600
   A115       2.08811  -0.00004   0.00002  -0.00026  -0.00024   2.08788
   A116       2.08934   0.00002   0.00007  -0.00020  -0.00013   2.08922
    D1        0.20865  -0.00006  -0.00195  -0.00387  -0.00582   0.20283
    D2        2.26169   0.00012  -0.00257  -0.00413  -0.00672   2.25497
    D3       -1.83142  -0.00016  -0.00247  -0.00252  -0.00499  -1.83641
    D4       -0.11802   0.00008   0.00151   0.00321   0.00472  -0.11329
    D5        3.03120  -0.00002   0.00262  -0.00897  -0.00634   3.02486
    D6        2.31014  -0.00015  -0.00152  -0.01861  -0.02016   2.28998
    D7        0.25017   0.00011  -0.00056  -0.01371  -0.01427   0.23590
    D8       -1.78508  -0.00052  -0.00090  -0.01966  -0.02056  -1.80565
    D9       -0.14592  -0.00001   0.00093   0.01111   0.01204  -0.13388
   D10        3.00334  -0.00009   0.00040   0.00236   0.00276   3.00610
   D11       -0.26398   0.00009   0.00208   0.00415   0.00623  -0.25775
   D12        2.85643   0.00021   0.00090   0.01350   0.01440   2.87083
   D13       -2.37672  -0.00012   0.00255  -0.00188   0.00067  -2.37605
   D14        0.74369   0.00000   0.00137   0.00747   0.00883   0.75252
   D15        1.76807   0.00051   0.00341   0.00448   0.00789   1.77596
   D16       -1.39471   0.00063   0.00223   0.01384   0.01606  -1.37865
   D17        1.24296   0.00014  -0.00156  -0.01552  -0.01705   1.22591
   D18       -3.01934  -0.00022  -0.00215  -0.01616  -0.01832  -3.03766
   D19       -0.91478  -0.00023  -0.00313  -0.01725  -0.02036  -0.93515
   D20       -3.02091   0.00024  -0.00186  -0.01242  -0.01426  -3.03517
   D21       -1.00003  -0.00011  -0.00245  -0.01305  -0.01552  -1.01555
   D22        1.10453  -0.00013  -0.00343  -0.01415  -0.01757   1.08696
   D23       -0.91350  -0.00011  -0.00251  -0.01887  -0.02136  -0.93486
   D24        1.10738  -0.00046  -0.00310  -0.01951  -0.02262   1.08476
   D25       -3.07125  -0.00048  -0.00408  -0.02060  -0.02467  -3.09592
   D26       -3.06901   0.00022   0.00064   0.03233   0.03296  -3.03605
   D27       -1.07125  -0.00012   0.00100   0.02641   0.02741  -1.04384
   D28        1.07857   0.00019   0.00172   0.02923   0.03095   1.10952
   D29        1.22546   0.00008  -0.00006   0.03126   0.03119   1.25666
   D30       -3.05996  -0.00025   0.00030   0.02535   0.02564  -3.03432
   D31       -0.91014   0.00006   0.00102   0.02816   0.02918  -0.88096
   D32       -0.86920   0.00034   0.00083   0.03874   0.03958  -0.82962
   D33        1.12856   0.00000   0.00120   0.03282   0.03403   1.16258
   D34       -3.00480   0.00032   0.00192   0.03564   0.03757  -2.96724
   D35       -3.01985  -0.00012   0.00159  -0.01738  -0.01578  -3.03562
   D36        0.19931  -0.00001  -0.00114  -0.00228  -0.00342   0.19589
   D37        0.14634  -0.00027   0.00298  -0.02822  -0.02524   0.12110
   D38       -2.91769  -0.00016   0.00024  -0.01312  -0.01289  -2.93057
   D39        2.97330   0.00007  -0.00067   0.00256   0.00190   2.97519
   D40       -0.13392   0.00021  -0.00009   0.00554   0.00545  -0.12847
   D41       -0.19385   0.00023  -0.00209   0.01382   0.01173  -0.18212
   D42        2.98212   0.00036  -0.00152   0.01680   0.01529   2.99740
   D43       -0.02643  -0.00002  -0.00046  -0.00104  -0.00150  -0.02793
   D44        3.10684   0.00008  -0.00167   0.01225   0.01058   3.11742
   D45       -3.08914   0.00010  -0.00325   0.01446   0.01121  -3.07793
   D46        0.04413   0.00020  -0.00447   0.02775   0.02329   0.06742
   D47       -2.83506   0.00022  -0.00226   0.02607   0.02381  -2.81125
   D48        0.30956   0.00018  -0.00159   0.02070   0.01911   0.32867
   D49        0.31522   0.00012  -0.00098   0.01217   0.01120   0.32642
   D50       -2.82335   0.00007  -0.00031   0.00681   0.00650  -2.81685
   D51        0.83944   0.00035  -0.00066   0.01687   0.01622   0.85566
   D52       -1.28630   0.00012  -0.00130   0.01715   0.01584  -1.27045
   D53        2.95786   0.00017  -0.00063   0.01348   0.01284   2.97070
   D54       -2.33334   0.00022  -0.00118   0.01410   0.01292  -2.32042
   D55        1.82410  -0.00001  -0.00183   0.01438   0.01255   1.83665
   D56       -0.21493   0.00004  -0.00116   0.01071   0.00955  -0.20538
   D57        2.96313  -0.00014   0.00125  -0.01996  -0.01868   2.94445
   D58       -0.22136  -0.00017  -0.00001  -0.01224  -0.01225  -0.23362
   D59       -0.15015  -0.00003   0.00173  -0.01753  -0.01580  -0.16594
   D60        2.94854  -0.00005   0.00046  -0.00981  -0.00937   2.93917
   D61        0.62100  -0.00019  -0.00041  -0.00115  -0.00155   0.61945
   D62       -1.49607  -0.00026  -0.00090   0.00050  -0.00040  -1.49647
   D63        2.63748  -0.00016   0.00005  -0.00285  -0.00279   2.63468
   D64        2.67410   0.00010   0.00058  -0.00241  -0.00182   2.67227
   D65        0.55703   0.00003   0.00009  -0.00077  -0.00068   0.55635
   D66       -1.59261   0.00012   0.00104  -0.00411  -0.00307  -1.59568
   D67       -1.53319   0.00004  -0.00026   0.00184   0.00158  -1.53160
   D68        2.63293  -0.00003  -0.00075   0.00348   0.00273   2.63566
   D69        0.48329   0.00006   0.00020   0.00014   0.00034   0.48363
   D70       -0.68922   0.00008   0.00255  -0.01791  -0.01535  -0.70457
   D71       -2.74915  -0.00025   0.00193  -0.01893  -0.01700  -2.76615
   D72        1.45203   0.00002   0.00127  -0.01191  -0.01064   1.44139
   D73        1.42534   0.00010   0.00289  -0.01916  -0.01626   1.40908
   D74       -0.63459  -0.00022   0.00227  -0.02017  -0.01791  -0.65250
   D75       -2.71659   0.00005   0.00161  -0.01316  -0.01154  -2.72814
   D76       -2.70958  -0.00011   0.00214  -0.01679  -0.01465  -2.72423
   D77        1.51368  -0.00043   0.00152  -0.01781  -0.01630   1.49738
   D78       -0.56832  -0.00016   0.00086  -0.01079  -0.00994  -0.57826
   D79        2.55451  -0.00006  -0.00266   0.02127   0.01859   2.57310
   D80       -0.53932  -0.00002  -0.00127   0.01292   0.01164  -0.52767
   D81       -1.58477   0.00015  -0.00203   0.02123   0.01919  -1.56558
   D82        1.60459   0.00019  -0.00064   0.01288   0.01224   1.61683
   D83        0.44730   0.00005  -0.00158   0.01682   0.01522   0.46252
   D84       -2.64652   0.00010  -0.00019   0.00848   0.00827  -2.63825
   D85       -0.10791   0.00001  -0.00104   0.00366   0.00263  -0.10528
   D86        3.04002   0.00016   0.00060  -0.00234  -0.00173   3.03829
   D87        2.98080  -0.00004  -0.00257   0.01287   0.01032   2.99111
   D88       -0.15446   0.00011  -0.00093   0.00687   0.00595  -0.14851
   D89        2.83506  -0.00002   0.00144   0.00949   0.01093   2.84599
   D90       -0.31174  -0.00014   0.00010   0.01441   0.01452  -0.29722
   D91        0.72144   0.00012   0.00222   0.00821   0.01042   0.73186
   D92       -2.42536  -0.00001   0.00088   0.01314   0.01401  -2.41135
   D93       -1.41514   0.00079   0.00308   0.01365   0.01673  -1.39842
   D94        1.72124   0.00067   0.00173   0.01857   0.02031   1.74156
   D95       -3.08357   0.00031  -0.00055   0.04947   0.04892  -3.03466
   D96       -1.08673  -0.00005  -0.00058   0.04426   0.04368  -1.04305
   D97        1.06298   0.00028   0.00048   0.04588   0.04635   1.10933
   D98       -0.88521   0.00037  -0.00006   0.05224   0.05220  -0.83301
   D99        1.11164   0.00001  -0.00009   0.04704   0.04696   1.15859
   D100      -3.02184   0.00034   0.00096   0.04865   0.04963  -2.97221
   D101       1.21364   0.00006  -0.00123   0.04526   0.04403   1.25766
   D102      -3.07270  -0.00030  -0.00126   0.04005   0.03878  -3.03392
   D103      -0.92299   0.00002  -0.00020   0.04167   0.04146  -0.88154
   D104       0.19311   0.00008  -0.00195   0.00676   0.00481   0.19792
   D105      -2.91744   0.00008  -0.00102  -0.00148  -0.00250  -2.91994
   D106      -2.94240   0.00022  -0.00037   0.00101   0.00062  -2.94178
   D107       0.23024   0.00022   0.00056  -0.00724  -0.00669   0.22355
   D108      -0.02378  -0.00007  -0.00100  -0.00399  -0.00499  -0.02877
   D109       3.10944   0.00002  -0.00043   0.00556   0.00514   3.11458
   D110      -3.13386  -0.00007  -0.00007  -0.01229  -0.01237   3.13696
   D111      -0.00063   0.00003   0.00051  -0.00274  -0.00224  -0.00287
   D112       2.74303  -0.00002   0.00098  -0.00339  -0.00240   2.74063
   D113      -0.40118  -0.00003   0.00125  -0.00501  -0.00377  -0.40494
   D114      -0.38982  -0.00012   0.00038  -0.01337  -0.01299  -0.40281
   D115       2.74916  -0.00013   0.00065  -0.01500  -0.01435   2.73481
   D116      -1.01399  -0.00018  -0.00150   0.00413   0.00263  -1.01136
   D117      -3.09470  -0.00008  -0.00171   0.00681   0.00510  -3.08960
   D118       1.10928  -0.00006  -0.00193   0.00812   0.00619   1.11547
   D119      -3.13541  -0.00002  -0.00008   0.00127   0.00119  -3.13422
   D120       1.06707   0.00008  -0.00029   0.00395   0.00366   1.07073
   D121      -1.01214   0.00010  -0.00051   0.00526   0.00475  -1.00739
   D122       1.11586  -0.00001  -0.00120   0.00746   0.00626   1.12212
   D123      -0.96484   0.00010  -0.00142   0.01015   0.00873  -0.95611
   D124      -3.04405   0.00011  -0.00163   0.01145   0.00983  -3.03423
   D125      -1.01515  -0.00015  -0.00100   0.00065  -0.00035  -1.01550
   D126      -3.09407  -0.00007  -0.00095   0.00161   0.00066  -3.09341
   D127       1.11008  -0.00007  -0.00106   0.00231   0.00125   1.11134
   D128      -3.13715  -0.00016   0.00013  -0.00314  -0.00302  -3.14017
   D129       1.06711  -0.00008   0.00018  -0.00219  -0.00200   1.06510
   D130      -1.01192  -0.00008   0.00007  -0.00148  -0.00141  -1.01334
   D131       1.11307   0.00014  -0.00031   0.00368   0.00338   1.11644
   D132      -0.96586   0.00022  -0.00025   0.00464   0.00439  -0.96147
   D133      -3.04489   0.00022  -0.00036   0.00534   0.00498  -3.03991
   D134       0.02891  -0.00005   0.00138  -0.00872  -0.00734   0.02157
   D135      -3.12948  -0.00006   0.00122  -0.00830  -0.00707  -3.13655
   D136      -3.11564   0.00000   0.00072  -0.00346  -0.00274  -3.11838
   D137       0.00915  -0.00001   0.00057  -0.00304  -0.00247   0.00668
   D138       3.12923   0.00006  -0.00153   0.00973   0.00820   3.13743
   D139      -0.00217   0.00008  -0.00169   0.01162   0.00992   0.00776
   D140      -0.00940   0.00001  -0.00088   0.00447   0.00360  -0.00581
   D141      -3.14080   0.00004  -0.00104   0.00636   0.00532  -3.13548
   D142      -3.13721  -0.00001   0.00008  -0.00062  -0.00054  -3.13775
   D143      -0.00304   0.00000   0.00021  -0.00115  -0.00094  -0.00397
   D144      -0.01233  -0.00002  -0.00008  -0.00022  -0.00029  -0.01263
   D145       3.12184  -0.00001   0.00006  -0.00075  -0.00069   3.12115
   D146       3.14159   0.00005  -0.00067   0.00491   0.00425  -3.13735
   D147      -0.00301   0.00002  -0.00069   0.00396   0.00327   0.00026
   D148      -0.00746   0.00005  -0.00053   0.00438   0.00385  -0.00361
   D149       3.13112   0.00002  -0.00056   0.00343   0.00288   3.13400
   D150      -3.13989  -0.00001   0.00049  -0.00257  -0.00208   3.14122
   D151       0.00277  -0.00002   0.00039  -0.00254  -0.00215   0.00062
   D152      -0.00131  -0.00003   0.00046  -0.00352  -0.00305  -0.00436
   D153       3.14135  -0.00005   0.00036  -0.00349  -0.00313   3.13822
   D154       0.00353   0.00000   0.00041  -0.00172  -0.00131   0.00222
   D155       3.13496  -0.00002   0.00057  -0.00359  -0.00302   3.13193
   D156      -3.13700  -0.00001   0.00031  -0.00169  -0.00139  -3.13839
   D157      -0.00558  -0.00004   0.00047  -0.00357  -0.00310  -0.00868
   D158      -0.03093  -0.00003   0.00025  -0.00235  -0.00210  -0.03304
   D159       3.12950  -0.00003   0.00031  -0.00256  -0.00225   3.12725
   D160       3.11322  -0.00002  -0.00001  -0.00076  -0.00077   3.11244
   D161      -0.00954  -0.00002   0.00004  -0.00097  -0.00092  -0.01046
   D162      -3.12855   0.00003   0.00003   0.00130   0.00133  -3.12722
   D163      -0.00188   0.00002  -0.00002   0.00110   0.00107  -0.00081
   D164       0.01047   0.00003   0.00029  -0.00030  -0.00001   0.01047
   D165       3.13714   0.00002   0.00024  -0.00050  -0.00026   3.13688
   D166       3.13685   0.00001  -0.00007   0.00071   0.00064   3.13748
   D167       0.00317   0.00000  -0.00031   0.00139   0.00108   0.00425
   D168       0.01405   0.00001  -0.00002   0.00051   0.00050   0.01454
   D169      -3.11963   0.00000  -0.00025   0.00119   0.00094  -3.11869
   D170       3.13899   0.00001  -0.00019   0.00128   0.00110   3.14009
   D171       0.00245   0.00002   0.00024  -0.00053  -0.00029   0.00216
   D172       0.00535   0.00000  -0.00043   0.00197   0.00154   0.00689
   D173      -3.13120   0.00000   0.00000   0.00016   0.00016  -3.13104
   D174      -3.14145  -0.00003   0.00008  -0.00146  -0.00138   3.14035
   D175      -0.00152  -0.00001   0.00009  -0.00073  -0.00064  -0.00216
   D176       0.00519  -0.00002   0.00051  -0.00328  -0.00277   0.00242
   D177      -3.13806   0.00000   0.00052  -0.00255  -0.00202  -3.14008
   D178      -0.00504  -0.00001  -0.00036   0.00114   0.00078  -0.00426
   D179      -3.13170   0.00000  -0.00031   0.00135   0.00104  -3.13066
   D180       3.13490   0.00001  -0.00035   0.00188   0.00152   3.13643
   D181       0.00824   0.00002  -0.00030   0.00208   0.00178   0.01003
         Item               Value     Threshold  Converged?
 Maximum Force            0.001411     0.000450     NO 
 RMS     Force            0.000245     0.000300     YES
 Maximum Displacement     0.205323     0.001800     NO 
 RMS     Displacement     0.038575     0.001200     NO 
 Predicted change in Energy=-1.566509D-04
 Lowest energy point so far.  Saving SCF results.
 GradGradGradGradGradGradGradGradGradGradGradGradGradGradGradGradGradGrad

 Leave Link  103 at Fri Dec 14 11:02:20 2018, MaxMem=   805306368 cpu:         1.4
 (Enter /pbs_home/pkowalski/g09d01/g09/l202.exe)
 Stoichiometry    C29H22F6S2
 Framework group  C1[X(C29H22F6S2)]
 Deg. of freedom   171
 Full point group                 C1      NOp   1
 RotChk:  IX=0 Diff= 2.93D-03
 Largest Abelian subgroup         C1      NOp   1
 Largest concise Abelian subgroup C1      NOp   1
                         Standard orientation:                         
 ---------------------------------------------------------------------
 Center     Atomic      Atomic             Coordinates (Angstroms)
 Number     Number       Type             X           Y           Z
 ---------------------------------------------------------------------
      1         16           0        1.775716   -2.142157    0.183268
      2         16           0       -1.782178   -2.132412   -0.038980
      3          9           0        2.234916    3.217090   -0.908979
      4          9           0        1.690088    3.507326    1.169189
      5          9           0       -0.115818    3.860346   -1.762602
      6          9           0        0.021939    5.122038    0.009596
      7          9           0       -2.343908    3.313802   -0.514031
      8          9           0       -1.394273    3.435821    1.436149
      9          6           0        0.620734   -0.764806    0.519777
     10          6           0        1.419993    0.499680    0.224094
     11          6           0        2.835722    0.249928    0.127538
     12          1           0        3.560741    1.055471    0.017331
     13          6           0        3.155402   -1.060607    0.075868
     14          6           0        0.730950    1.644385    0.079670
     15          6           0        1.239322    3.049862   -0.019867
     16          6           0       -0.015523    3.863049   -0.423948
     17          6           0       -1.205251    3.058087    0.153711
     18          6           0       -0.726013    1.646238    0.043424
     19          6           0       -0.622083   -0.764759   -0.395370
     20          6           0       -1.419436    0.506100   -0.114733
     21          6           0       -2.840403    0.260312   -0.066541
     22          1           0       -3.572088    1.067219   -0.059592
     23          6           0       -3.163722   -1.048475   -0.002256
     24          6           0        0.239468   -0.788747    2.019528
     25          1           0       -0.536740   -0.024581    2.178579
     26          1           0       -0.236364   -1.757632    2.228272
     27          6           0        1.378411   -0.553638    2.992532
     28          1           0        2.181591   -1.293152    2.862216
     29          1           0        1.009334   -0.644096    4.023452
     30          1           0        1.808488    0.452188    2.884727
     31          6           0       -0.235794   -0.806340   -1.892352
     32          1           0        0.544064   -0.046934   -2.056570
     33          1           0        0.237140   -1.779754   -2.086283
     34          6           0       -1.366924   -0.579939   -2.875800
     35          1           0       -2.172033   -1.317486   -2.746785
     36          1           0       -0.988002   -0.680047   -3.902363
     37          1           0       -1.799140    0.426106   -2.781564
     38          6           0        4.505652   -1.635490   -0.052814
     39          6           0        5.636585   -0.870650    0.249408
     40          1           0        5.520399    0.155510    0.603292
     41          6           0        6.907562   -1.408984    0.122867
     42          1           0        7.779753   -0.798120    0.366797
     43          6           0        7.072400   -2.722684   -0.303336
     44          1           0        8.074739   -3.146804   -0.398765
     45          6           0        5.956725   -3.493513   -0.602212
     46          1           0        6.075972   -4.526117   -0.938005
     47          6           0        4.683741   -2.954627   -0.476675
     48          1           0        3.813423   -3.568333   -0.723588
     49          6           0       -4.519996   -1.618407    0.089950
     50          6           0       -5.577872   -0.853774    0.591697
     51          1           0       -5.392336    0.162028    0.946366
     52          6           0       -6.857926   -1.381191    0.663905
     53          1           0       -7.672079   -0.771314    1.062174
     54          6           0       -7.103688   -2.683198    0.241148
     55          1           0       -8.112790   -3.097816    0.300032
     56          6           0       -6.059535   -3.454416   -0.251799
     57          1           0       -6.242846   -4.478462   -0.585066
     58          6           0       -4.777099   -2.927533   -0.324687
     59          1           0       -3.962736   -3.537757   -0.723543
 ---------------------------------------------------------------------
 Rotational constants (GHZ):      0.1284408      0.0712381      0.0510225
 Leave Link  202 at Fri Dec 14 11:02:20 2018, MaxMem=   805306368 cpu:         0.0
 (Enter /pbs_home/pkowalski/g09d01/g09/l301.exe)
 Basis read from rwf:  (5D, 7F)
 No pseudopotential information found on rwf file.
 There are   673 symmetry adapted cartesian basis functions of A   symmetry.
 There are   636 symmetry adapted basis functions of A   symmetry.
   636 basis functions,  1103 primitive gaussians,   673 cartesian basis functions
   141 alpha electrons      141 beta electrons
       nuclear repulsion energy      4716.5732574322 Hartrees.
 IExCor=32609 DFT=T Ex+Corr=LC-wPBE ExCW=0 ScaHFX=  1.000000
 ScaDFX=  1.000000  0.000000  1.000000  1.000000 ScalE2=  1.000000  1.000000
 IRadAn=      0 IRanWt=     -1 IRanGd=            0 ICorTp=0 IEmpDi=  4
  HFx wShort=  0.000000 wLong=  0.400000 cFull=  0.000000 cShort=  0.000000 cLong=  1.000000
  DFx wShort=  0.000000 wLong=  0.400000 cFull=  0.000000 cShort=  0.000000 cLong=  1.000000
 NAtoms=   59 NActive=   59 NUniq=   59 SFac= 1.00D+00 NAtFMM=   60 NAOKFM=F Big=F
 Integral buffers will be    131072 words long.
 Raffenetti 2 integral format.
 Two-electron integral symmetry is turned on.
 No density basis found on file   724.
 Leave Link  301 at Fri Dec 14 11:02:20 2018, MaxMem=   805306368 cpu:         0.8
 (Enter /pbs_home/pkowalski/g09d01/g09/l302.exe)
 NPDir=0 NMtPBC=     1 NCelOv=     1 NCel=       1 NClECP=     1 NCelD=      1
         NCelK=      1 NCelE2=     1 NClLst=     1 CellRange=     0.0.
 One-electron integrals computed using PRISM.
 NBasis=   636 RedAO= T EigKep=  2.74D-04  NBF=   636
 NBsUse=   636 1.00D-06 EigRej= -1.00D+00 NBFU=   636
 Precomputing XC quadrature grid using
 IXCGrd= 4 IRadAn=           0 IRanWt=          -1 IRanGd=           0 AccXCQ= 0.00D+00.
 Generated NRdTot=       0 NPtTot=           0 NUsed=           0 NTot=          32
 NSgBfM=   604   604   604   609   616 MxSgAt=    59 MxSgA2=    59.
 Leave Link  302 at Fri Dec 14 11:02:22 2018, MaxMem=   805306368 cpu:        14.6
 (Enter /pbs_home/pkowalski/g09d01/g09/l303.exe)
 DipDrv:  MaxL=1.
 Leave Link  303 at Fri Dec 14 11:02:22 2018, MaxMem=   805306368 cpu:         1.5
 (Enter /pbs_home/pkowalski/g09d01/g09/l401.exe)
 Initial guess from the checkpoint file:  "dae0068freq_closed_lc-wpbe.chk"
 B after Tr=     0.000000    0.000000    0.000000
         Rot=    1.000000   -0.000740    0.000031   -0.000330 Ang=  -0.09 deg.
 Guess basis will be translated and rotated to current coordinates.
 JPrj=2 DoOrth=T DoCkMO=T.
 Generating alternative initial guess.
 ExpMin= 1.22D-01 ExpMax= 9.18D+03 ExpMxC= 1.38D+03 IAcc=1 IRadAn=         1 AccDes= 0.00D+00
 Harris functional with IExCor=32609 and IRadAn=       1 diagonalized for initial guess.
 HarFok:  IExCor=32609 AccDes= 0.00D+00 IRadAn=         1 IDoV= 1 UseB2=F ITyADJ=14
 ICtDFT=  3500011 ScaDFX=  1.000000  1.000000  1.000000  1.000000
 FoFCou: FMM=F IPFlag=           0 FMFlag=      100000 FMFlg1=           0
         NFxFlg=           0 DoJE=T BraDBF=F KetDBF=T FulRan=T
         wScrn=  0.000000 ICntrl=     500 IOpCl=  0 I1Cent=   200000004 NGrid=           0
         NMat0=    1 NMatS0=      1 NMatT0=    0 NMatD0=    1 NMtDS0=    0 NMtDT0=    0
 Petite list used in FoFCou.
 Harris En= -2510.52807141997    
 Leave Link  401 at Fri Dec 14 11:02:27 2018, MaxMem=   805306368 cpu:        40.2
 (Enter /pbs_home/pkowalski/g09d01/g09/l502.exe)
 Closed shell SCF:
 Using DIIS extrapolation, IDIIS=  1040.
 Integral symmetry usage will be decided dynamically.
 IVT=     1387805 IEndB=     1387805 NGot=   805306368 MDV=   804388806
 LenX=   804388806 LenY=   803935204
 Requested convergence on RMS density matrix=1.00D-08 within 128 cycles.
 Requested convergence on MAX density matrix=1.00D-06.
 Requested convergence on             energy=1.00D-06.
 No special actions if energy rises.
 Fock matrices will be formed incrementally for  20 cycles.
 Integral accuracy reduced to 1.0D-05 until final iterations.

 Cycle   1  Pass 0  IDiag  1:
 FoFJK:  IHMeth= 1 ICntrl=       0 DoSepK=T KAlg= 0 I1Cent=   0 FoldK=F
 IRaf=         1 NMat=   1 IRICut=       1 DoRegI=T DoRafI=F ISym2E= 0.
 FoFCou: FMM=F IPFlag=           0 FMFlag=      100000 FMFlg1=           0
         NFxFlg=           0 DoJE=T BraDBF=F KetDBF=F FulRan=T
         wScrn=  0.000000 ICntrl=     500 IOpCl=  0 I1Cent=           0 NGrid=           0
         NMat0=    1 NMatS0=      1 NMatT0=    0 NMatD0=    1 NMtDS0=    0 NMtDT0=    0
 Symmetry not used in FoFCou.
 E= -2510.91581247940    
 DIIS: error= 2.03D-03 at cycle   1 NSaved=   1.
 NSaved= 1 IEnMin= 1 EnMin= -2510.91581247940     IErMin= 1 ErrMin= 2.03D-03
 ErrMax= 2.03D-03  0.00D+00 EMaxC= 1.00D-01 BMatC= 4.09D-03 BMatP= 4.09D-03
 IDIUse=3 WtCom= 9.80D-01 WtEn= 2.03D-02
 Coeff-Com:  0.100D+01
 Coeff-En:   0.100D+01
 Coeff:      0.100D+01
 Gap=     0.754 Goal=   None    Shift=    0.000
 GapD=    0.754 DampG=2.000 DampE=1.000 DampFc=2.0000 IDamp=-1.
 RMSDP=2.34D-04 MaxDP=9.77D-03              OVMax= 7.75D-03

 Cycle   2  Pass 0  IDiag  1:
 RMSU=  2.34D-04    CP:  1.00D+00
 E= -2510.92138122767     Delta-E=       -0.005568748266 Rises=F Damp=F
 DIIS: error= 4.35D-04 at cycle   2 NSaved=   2.
 NSaved= 2 IEnMin= 2 EnMin= -2510.92138122767     IErMin= 2 ErrMin= 4.35D-04
 ErrMax= 4.35D-04  0.00D+00 EMaxC= 1.00D-01 BMatC= 1.94D-04 BMatP= 4.09D-03
 IDIUse=3 WtCom= 9.96D-01 WtEn= 4.35D-03
 Coeff-Com: -0.184D+00 0.118D+01
 Coeff-En:   0.000D+00 0.100D+01
 Coeff:     -0.183D+00 0.118D+01
 Gap=     0.250 Goal=   None    Shift=    0.000
 RMSDP=5.16D-05 MaxDP=2.05D-03 DE=-5.57D-03 OVMax= 2.85D-03

 Cycle   3  Pass 0  IDiag  1:
 RMSU=  3.91D-05    CP:  1.00D+00  1.14D+00
 E= -2510.92190055671     Delta-E=       -0.000519329042 Rises=F Damp=F
 DIIS: error= 1.21D-04 at cycle   3 NSaved=   3.
 NSaved= 3 IEnMin= 3 EnMin= -2510.92190055671     IErMin= 3 ErrMin= 1.21D-04
 ErrMax= 1.21D-04  0.00D+00 EMaxC= 1.00D-01 BMatC= 1.21D-05 BMatP= 1.94D-04
 IDIUse=3 WtCom= 9.99D-01 WtEn= 1.21D-03
 Coeff-Com: -0.111D-01-0.786D-01 0.109D+01
 Coeff-En:   0.000D+00 0.000D+00 0.100D+01
 Coeff:     -0.111D-01-0.785D-01 0.109D+01
 Gap=     0.250 Goal=   None    Shift=    0.000
 RMSDP=1.66D-05 MaxDP=5.87D-04 DE=-5.19D-04 OVMax= 8.36D-04

 Cycle   4  Pass 0  IDiag  1:
 RMSU=  1.25D-05    CP:  1.00D+00  1.16D+00  1.26D+00
 E= -2510.92192700630     Delta-E=       -0.000026449587 Rises=F Damp=F
 DIIS: error= 6.98D-05 at cycle   4 NSaved=   4.
 NSaved= 4 IEnMin= 4 EnMin= -2510.92192700630     IErMin= 4 ErrMin= 6.98D-05
 ErrMax= 6.98D-05  0.00D+00 EMaxC= 1.00D-01 BMatC= 6.66D-06 BMatP= 1.21D-05
 IDIUse=1 WtCom= 1.00D+00 WtEn= 0.00D+00
 Coeff-Com:  0.126D-01-0.156D+00 0.529D+00 0.615D+00
 Coeff:      0.126D-01-0.156D+00 0.529D+00 0.615D+00
 Gap=     0.250 Goal=   None    Shift=    0.000
 RMSDP=5.67D-06 MaxDP=3.32D-04 DE=-2.64D-05 OVMax= 2.82D-04

 Initial convergence to 1.0D-05 achieved.  Increase integral accuracy.
 Cycle   5  Pass 1  IDiag  1:
 E= -2510.92185824264     Delta-E=        0.000068763658 Rises=F Damp=F
 DIIS: error= 2.06D-04 at cycle   1 NSaved=   1.
 NSaved= 1 IEnMin= 1 EnMin= -2510.92185824264     IErMin= 1 ErrMin= 2.06D-04
 ErrMax= 2.06D-04  0.00D+00 EMaxC= 1.00D-01 BMatC= 1.61D-05 BMatP= 1.61D-05
 IDIUse=3 WtCom= 9.98D-01 WtEn= 2.06D-03
 Coeff-Com:  0.100D+01
 Coeff-En:   0.100D+01
 Coeff:      0.100D+01
 Gap=     0.250 Goal=   None    Shift=    0.000
 RMSDP=5.67D-06 MaxDP=3.32D-04 DE= 6.88D-05 OVMax= 4.31D-04

 Cycle   6  Pass 1  IDiag  1:
 RMSU=  1.63D-04    CP:  1.00D+00
 E= -2510.92187430137     Delta-E=       -0.000016058731 Rises=F Damp=F
 DIIS: error= 9.41D-06 at cycle   2 NSaved=   2.
 NSaved= 2 IEnMin= 2 EnMin= -2510.92187430137     IErMin= 2 ErrMin= 9.41D-06
 ErrMax= 9.41D-06  0.00D+00 EMaxC= 1.00D-01 BMatC= 1.70D-07 BMatP= 1.61D-05
 IDIUse=1 WtCom= 1.00D+00 WtEn= 0.00D+00
 Coeff-Com: -0.265D-01 0.103D+01
 Coeff:     -0.265D-01 0.103D+01
 Gap=     0.250 Goal=   None    Shift=    0.000
 RMSDP=8.60D-06 MaxDP=2.98D-04 DE=-1.61D-05 OVMax= 1.05D-04

 Cycle   7  Pass 1  IDiag  1:
 RMSU=  2.86D-06    CP:  1.00D+00  1.05D+00
 E= -2510.92187449898     Delta-E=       -0.000000197616 Rises=F Damp=F
 DIIS: error= 8.97D-06 at cycle   3 NSaved=   3.
 NSaved= 3 IEnMin= 3 EnMin= -2510.92187449898     IErMin= 3 ErrMin= 8.97D-06
 ErrMax= 8.97D-06  0.00D+00 EMaxC= 1.00D-01 BMatC= 1.25D-07 BMatP= 1.70D-07
 IDIUse=1 WtCom= 1.00D+00 WtEn= 0.00D+00
 Coeff-Com: -0.216D-01 0.483D+00 0.539D+00
 Coeff:     -0.216D-01 0.483D+00 0.539D+00
 Gap=     0.250 Goal=   None    Shift=    0.000
 RMSDP=7.28D-07 MaxDP=4.41D-05 DE=-1.98D-07 OVMax= 4.32D-05

 Cycle   8  Pass 1  IDiag  1:
 RMSU=  6.85D-07    CP:  1.00D+00  1.05D+00  9.69D-01
 E= -2510.92187456885     Delta-E=       -0.000000069865 Rises=F Damp=F
 DIIS: error= 2.10D-06 at cycle   4 NSaved=   4.
 NSaved= 4 IEnMin= 4 EnMin= -2510.92187456885     IErMin= 4 ErrMin= 2.10D-06
 ErrMax= 2.10D-06  0.00D+00 EMaxC= 1.00D-01 BMatC= 3.53D-09 BMatP= 1.25D-07
 IDIUse=1 WtCom= 1.00D+00 WtEn= 0.00D+00
 Coeff-Com: -0.241D-03-0.314D-01 0.642D-01 0.967D+00
 Coeff:     -0.241D-03-0.314D-01 0.642D-01 0.967D+00
 Gap=     0.250 Goal=   None    Shift=    0.000
 RMSDP=3.58D-07 MaxDP=1.87D-05 DE=-6.99D-08 OVMax= 3.80D-05

 Cycle   9  Pass 1  IDiag  1:
 RMSU=  2.46D-07    CP:  1.00D+00  1.05D+00  1.05D+00  1.15D+00
 E= -2510.92187457785     Delta-E=       -0.000000009003 Rises=F Damp=F
 DIIS: error= 7.83D-07 at cycle   5 NSaved=   5.
 NSaved= 5 IEnMin= 5 EnMin= -2510.92187457785     IErMin= 5 ErrMin= 7.83D-07
 ErrMax= 7.83D-07  0.00D+00 EMaxC= 1.00D-01 BMatC= 6.76D-10 BMatP= 3.53D-09
 IDIUse=1 WtCom= 1.00D+00 WtEn= 0.00D+00
 Coeff-Com:  0.349D-02-0.864D-01-0.712D-01 0.213D+00 0.941D+00
 Coeff:      0.349D-02-0.864D-01-0.712D-01 0.213D+00 0.941D+00
 Gap=     0.250 Goal=   None    Shift=    0.000
 RMSDP=1.76D-07 MaxDP=1.11D-05 DE=-9.00D-09 OVMax= 2.84D-05

 Cycle  10  Pass 1  IDiag  1:
 RMSU=  1.22D-07    CP:  1.00D+00  1.05D+00  1.07D+00  1.23D+00  1.32D+00
 E= -2510.92187458013     Delta-E=       -0.000000002280 Rises=F Damp=F
 DIIS: error= 2.62D-07 at cycle   6 NSaved=   6.
 NSaved= 6 IEnMin= 6 EnMin= -2510.92187458013     IErMin= 6 ErrMin= 2.62D-07
 ErrMax= 2.62D-07  0.00D+00 EMaxC= 1.00D-01 BMatC= 1.27D-10 BMatP= 6.76D-10
 IDIUse=1 WtCom= 1.00D+00 WtEn= 0.00D+00
 Coeff-Com:  0.108D-02-0.224D-01-0.280D-01-0.551D-01 0.288D+00 0.816D+00
 Coeff:      0.108D-02-0.224D-01-0.280D-01-0.551D-01 0.288D+00 0.816D+00
 Gap=     0.250 Goal=   None    Shift=    0.000
 RMSDP=6.69D-08 MaxDP=4.49D-06 DE=-2.28D-09 OVMax= 1.25D-05

 Cycle  11  Pass 1  IDiag  1:
 RMSU=  3.80D-08    CP:  1.00D+00  1.05D+00  1.08D+00  1.24D+00  1.51D+00
                    CP:  1.18D+00
 E= -2510.92187458082     Delta-E=       -0.000000000685 Rises=F Damp=F
 DIIS: error= 1.86D-07 at cycle   7 NSaved=   7.
 NSaved= 7 IEnMin= 7 EnMin= -2510.92187458082     IErMin= 7 ErrMin= 1.86D-07
 ErrMax= 1.86D-07  0.00D+00 EMaxC= 1.00D-01 BMatC= 2.92D-11 BMatP= 1.27D-10
 IDIUse=1 WtCom= 1.00D+00 WtEn= 0.00D+00
 Coeff-Com: -0.363D-03 0.106D-01 0.587D-02-0.696D-01-0.949D-01 0.297D+00
 Coeff-Com:  0.851D+00
 Coeff:     -0.363D-03 0.106D-01 0.587D-02-0.696D-01-0.949D-01 0.297D+00
 Coeff:      0.851D+00
 Gap=     0.250 Goal=   None    Shift=    0.000
 RMSDP=3.92D-08 MaxDP=2.30D-06 DE=-6.85D-10 OVMax= 8.97D-06

 Cycle  12  Pass 1  IDiag  1:
 RMSU=  2.06D-08    CP:  1.00D+00  1.05D+00  1.07D+00  1.25D+00  1.60D+00
                    CP:  1.37D+00  1.23D+00
 E= -2510.92187458065     Delta-E=        0.000000000168 Rises=F Damp=F
 DIIS: error= 9.60D-08 at cycle   8 NSaved=   8.
 NSaved= 8 IEnMin= 7 EnMin= -2510.92187458082     IErMin= 8 ErrMin= 9.60D-08
 ErrMax= 9.60D-08  0.00D+00 EMaxC= 1.00D-01 BMatC= 5.47D-12 BMatP= 2.92D-11
 IDIUse=1 WtCom= 1.00D+00 WtEn= 0.00D+00
 Coeff-Com: -0.229D-03 0.523D-02 0.583D-02-0.315D-02-0.581D-01-0.101D+00
 Coeff-Com:  0.164D+00 0.987D+00
 Coeff:     -0.229D-03 0.523D-02 0.583D-02-0.315D-02-0.581D-01-0.101D+00
 Coeff:      0.164D+00 0.987D+00
 Gap=     0.250 Goal=   None    Shift=    0.000
 RMSDP=2.07D-08 MaxDP=1.07D-06 DE= 1.68D-10 OVMax= 5.35D-06

 Cycle  13  Pass 1  IDiag  1:
 RMSU=  9.70D-09    CP:  1.00D+00  1.05D+00  1.07D+00  1.25D+00  1.64D+00
                    CP:  1.43D+00  1.54D+00  1.34D+00
 E= -2510.92187458092     Delta-E=       -0.000000000273 Rises=F Damp=F
 DIIS: error= 4.68D-08 at cycle   9 NSaved=   9.
 NSaved= 9 IEnMin= 9 EnMin= -2510.92187458092     IErMin= 9 ErrMin= 4.68D-08
 ErrMax= 4.68D-08  0.00D+00 EMaxC= 1.00D-01 BMatC= 1.53D-12 BMatP= 5.47D-12
 IDIUse=1 WtCom= 1.00D+00 WtEn= 0.00D+00
 Coeff-Com:  0.326D-04-0.145D-02 0.466D-03 0.198D-01 0.107D-01-0.132D+00
 Coeff-Com: -0.193D+00 0.304D+00 0.991D+00
 Coeff:      0.326D-04-0.145D-02 0.466D-03 0.198D-01 0.107D-01-0.132D+00
 Coeff:     -0.193D+00 0.304D+00 0.991D+00
 Gap=     0.250 Goal=   None    Shift=    0.000
 RMSDP=1.36D-08 MaxDP=5.92D-07 DE=-2.73D-10 OVMax= 3.71D-06

 Cycle  14  Pass 1  IDiag  1:
 RMSU=  5.54D-09    CP:  1.00D+00  1.05D+00  1.07D+00  1.26D+00  1.65D+00
                    CP:  1.47D+00  1.70D+00  1.73D+00  1.26D+00
 E= -2510.92187458079     Delta-E=        0.000000000131 Rises=F Damp=F
 DIIS: error= 1.96D-08 at cycle  10 NSaved=  10.
 NSaved=10 IEnMin= 9 EnMin= -2510.92187458092     IErMin=10 ErrMin= 1.96D-08
 ErrMax= 1.96D-08  0.00D+00 EMaxC= 1.00D-01 BMatC= 2.92D-13 BMatP= 1.53D-12
 IDIUse=1 WtCom= 1.00D+00 WtEn= 0.00D+00
 Coeff-Com:  0.599D-04-0.159D-02-0.108D-02 0.645D-02 0.166D-01-0.205D-01
 Coeff-Com: -0.864D-01-0.125D+00 0.302D+00 0.909D+00
 Coeff:      0.599D-04-0.159D-02-0.108D-02 0.645D-02 0.166D-01-0.205D-01
 Coeff:     -0.864D-01-0.125D+00 0.302D+00 0.909D+00
 Gap=     0.250 Goal=   None    Shift=    0.000
 RMSDP=5.26D-09 MaxDP=2.31D-07 DE= 1.31D-10 OVMax= 1.52D-06

 SCF Done:  E(RLC-wPBE) =  -2510.92187458     A.U. after   14 cycles
            NFock= 14  Conv=0.53D-08     -V/T= 2.0075
 KE= 2.492326659766D+03 PE=-1.533303435969D+04 EE= 5.613212567909D+03
 Leave Link  502 at Fri Dec 14 11:11:36 2018, MaxMem=   805306368 cpu:      4371.4
 (Enter /pbs_home/pkowalski/g09d01/g09/l701.exe)
 Compute integral first derivatives.
 ... and contract with generalized density number  0.
 Leave Link  701 at Fri Dec 14 11:11:37 2018, MaxMem=   805306368 cpu:         5.7
 (Enter /pbs_home/pkowalski/g09d01/g09/l702.exe)
 L702 exits ... SP integral derivatives will be done elsewhere.
 Leave Link  702 at Fri Dec 14 11:11:37 2018, MaxMem=   805306368 cpu:         0.3
 (Enter /pbs_home/pkowalski/g09d01/g09/l703.exe)
 Compute integral first derivatives, UseDBF=F ICtDFT=           0.
 Integral derivatives from FoFJK, PRISM(SPDF).
 Calling FoFJK, ICntrl=      2127 FMM=F ISym2X=0 I1Cent= 0 IOpClX= 0 NMat=1 NMatS=1 NMatT=0.
 FoFJK:  IHMeth= 1 ICntrl=    2127 DoSepK=T KAlg= 0 I1Cent=   0 FoldK=F
 IRaf=         1 NMat=   1 IRICut=       1 DoRegI=T DoRafI=F ISym2E= 0.
 FoFCou: FMM=F IPFlag=           0 FMFlag=      100000 FMFlg1=         800
         NFxFlg=           0 DoJE=F BraDBF=F KetDBF=F FulRan=T
         wScrn=  0.000000 ICntrl=    2527 IOpCl=  0 I1Cent=           0 NGrid=           0
         NMat0=    1 NMatS0=      1 NMatT0=    0 NMatD0=    1 NMtDS0=    0 NMtDT0=    0
 Symmetry not used in FoFCou.
 Leave Link  703 at Fri Dec 14 11:14:57 2018, MaxMem=   805306368 cpu:      1595.9
 (Enter /pbs_home/pkowalski/g09d01/g09/l716.exe)
 Dipole        = 2.21345865D-02-1.59289291D+00-4.26417130D-02
 ***** Axes restored to original set *****
 -------------------------------------------------------------------
 Center     Atomic                   Forces (Hartrees/Bohr)
 Number     Number              X              Y              Z
 -------------------------------------------------------------------
      1       16           0.000240474   -0.000276774    0.000102916
      2       16           0.000363839    0.000284260    0.000012045
      3        9          -0.000784026    0.000127966    0.000571406
      4        9           0.000347510    0.000001770   -0.000434124
      5        9          -0.000525334   -0.000182102    0.000284718
      6        9          -0.000009217    0.000077895   -0.000513054
      7        9          -0.000388331    0.000372605    0.000148809
      8        9           0.001195537    0.000389325   -0.000713118
      9        6           0.000224273   -0.000469041   -0.000243330
     10        6           0.000202715    0.000628406   -0.000380621
     11        6           0.000193166   -0.000742402    0.000942875
     12        1           0.000127023    0.000073706   -0.000183024
     13        6          -0.000050061    0.000143343   -0.000646057
     14        6           0.000787382   -0.000285457    0.000840907
     15        6           0.000364940    0.000015301   -0.000554240
     16        6          -0.000100808   -0.000199015   -0.000220214
     17        6          -0.000631743   -0.000261422    0.000658401
     18        6          -0.000031638   -0.000473689    0.000349423
     19        6           0.000053390    0.000406171    0.000188074
     20        6           0.000152480   -0.000009018   -0.000418587
     21        6           0.000124328   -0.000023158    0.000660922
     22        1           0.000010642    0.000107163   -0.000052325
     23        6          -0.000292717    0.000077615    0.000081452
     24        6          -0.000711626   -0.001467204   -0.000241522
     25        1          -0.000114566    0.000273740    0.000054509
     26        1          -0.000330183   -0.000204542    0.000112555
     27        6           0.000466893    0.001199260    0.000039487
     28        1          -0.000021393   -0.000048706    0.000095341
     29        1          -0.000166447   -0.000077576    0.000090605
     30        1          -0.000175270    0.000083819   -0.000013959
     31        6           0.000047417    0.001603941   -0.000213630
     32        1          -0.000143916   -0.000241477   -0.000100565
     33        1           0.000184177    0.000264477   -0.000220827
     34        6          -0.000575268   -0.001288384    0.000353247
     35        1           0.000102326    0.000064191   -0.000010104
     36        1           0.000126274   -0.000028930   -0.000142325
     37        1          -0.000045110   -0.000036158   -0.000134668
     38        6          -0.000258156    0.000051618    0.000021605
     39        6           0.000429161    0.000019159    0.000209062
     40        1          -0.000112709    0.000021384   -0.000160751
     41        6           0.000113677    0.000336926    0.000107557
     42        1          -0.000097835   -0.000093236   -0.000088898
     43        6          -0.000032664    0.000377889    0.000105582
     44        1           0.000055727   -0.000173111    0.000022334
     45        6          -0.000334679   -0.000018807   -0.000111917
     46        1           0.000161192   -0.000010653    0.000078955
     47        6          -0.000363594   -0.000305911   -0.000148484
     48        1           0.000178459    0.000068405    0.000016980
     49        6          -0.000108437   -0.000117861   -0.000137694
     50        6           0.000403906   -0.000053589    0.000098625
     51        1          -0.000135876   -0.000009552   -0.000083070
     52        6           0.000268983   -0.000212046   -0.000083081
     53        1          -0.000123879    0.000117967    0.000022157
     54        6           0.000007957   -0.000432886   -0.000086854
     55        1           0.000066417    0.000171160    0.000043473
     56        6          -0.000339337    0.000090040   -0.000097477
     57        1           0.000134341   -0.000003555    0.000110865
     58        6          -0.000279762    0.000402202    0.000033031
     59        1           0.000149981   -0.000105445   -0.000023401
 -------------------------------------------------------------------
 Cartesian Forces:  Max     0.001603941 RMS     0.000365964
 Leave Link  716 at Fri Dec 14 11:14:57 2018, MaxMem=   805306368 cpu:         0.3
 (Enter /pbs_home/pkowalski/g09d01/g09/l103.exe)

 GradGradGradGradGradGradGradGradGradGradGradGradGradGradGradGradGradGrad
 Berny optimization.
 Using GEDIIS/GDIIS optimizer.
 FormGI is forming the generalized inverse of G from B-inverse, IUseBI=4.
 Internal  Forces:  Max     0.001396408 RMS     0.000221781
 Search for a local minimum.
 Step number   6 out of a maximum of  354
 All quantities printed in internal units (Hartrees-Bohrs-Radians)
 RMS Force = .22178D-03 SwitMx=.10000D-02 MixMth= 2
 Mixed Optimization -- En-DIIS/RFO-DIIS
 Swapping is turned off.
 Update second derivatives using D2CorX and points    4    5    6
 DE= -3.76D-05 DEPred=-1.57D-04 R= 2.40D-01
 Trust test= 2.40D-01 RLast= 2.14D-01 DXMaxT set to 8.49D-01
 ITU=  0  1  1  0  1  0
     Eigenvalues ---    0.00229   0.00303   0.00464   0.00493   0.00545
     Eigenvalues ---    0.00780   0.00921   0.01013   0.01208   0.01250
     Eigenvalues ---    0.01543   0.01556   0.01637   0.01715   0.01757
     Eigenvalues ---    0.01838   0.01865   0.01875   0.01972   0.01977
     Eigenvalues ---    0.02119   0.02174   0.02201   0.02208   0.02219
     Eigenvalues ---    0.02238   0.02253   0.02260   0.02271   0.02284
     Eigenvalues ---    0.02301   0.02308   0.02325   0.02328   0.02332
     Eigenvalues ---    0.02337   0.02347   0.02360   0.03248   0.03383
     Eigenvalues ---    0.04537   0.04733   0.04785   0.04900   0.05102
     Eigenvalues ---    0.05420   0.05475   0.05721   0.05777   0.05870
     Eigenvalues ---    0.06191   0.07381   0.07617   0.07950   0.08612
     Eigenvalues ---    0.08861   0.08915   0.09224   0.09312   0.10111
     Eigenvalues ---    0.10352   0.10623   0.11078   0.12118   0.12343
     Eigenvalues ---    0.12573   0.12637   0.14019   0.14313   0.15431
     Eigenvalues ---    0.15921   0.15995   0.15997   0.15998   0.15998
     Eigenvalues ---    0.15999   0.16000   0.16000   0.16000   0.16000
     Eigenvalues ---    0.16000   0.16000   0.16000   0.16000   0.16001
     Eigenvalues ---    0.16008   0.16071   0.16859   0.17159   0.20744
     Eigenvalues ---    0.21981   0.22000   0.22000   0.22000   0.22031
     Eigenvalues ---    0.22864   0.23035   0.23465   0.23481   0.23668
     Eigenvalues ---    0.23800   0.24000   0.24190   0.24364   0.24897
     Eigenvalues ---    0.24985   0.25000   0.25013   0.25060   0.26707
     Eigenvalues ---    0.26907   0.27473   0.27582   0.27616   0.27783
     Eigenvalues ---    0.28053   0.28944   0.29115   0.30223   0.31739
     Eigenvalues ---    0.32481   0.33809   0.35282   0.36157   0.36604
     Eigenvalues ---    0.39352   0.40798   0.41925   0.42860   0.42965
     Eigenvalues ---    0.43182   0.43482   0.46782   0.46992   0.47585
     Eigenvalues ---    0.47739   0.47940   0.48690   0.49221   0.49384
     Eigenvalues ---    0.49414   0.49582   0.49696   0.50135   0.50241
     Eigenvalues ---    0.50385   0.50875   0.51250   0.51288   0.51319
     Eigenvalues ---    0.51371   0.51418   0.51492   0.51839   0.52542
     Eigenvalues ---    0.53426   0.53914   0.54423   0.56762   0.57338
     Eigenvalues ---    0.57507   0.57632   0.57643   0.57661   0.57691
     Eigenvalues ---    0.57735   0.57766   0.57795   0.57806   0.57823
     Eigenvalues ---    0.57835
 En-DIIS/RFO-DIIS IScMMF=        0 using points:     6    5    4
 RFO step:  Lambda=-4.14694992D-05.
 NNeg= 0 NP= 3 Switch=  2.50D-03 Rises=F DC=  3.16D-04 SmlDif=  1.00D-05
 RMS Error=  0.6815765186D-03 NUsed= 3 EDIIS=F
 DidBck=T Rises=F RFO-DIIS coefs:    0.57076    0.43678   -0.00755
 Iteration  1 RMS(Cart)=  0.01985253 RMS(Int)=  0.00015398
 Iteration  2 RMS(Cart)=  0.00024770 RMS(Int)=  0.00000405
 Iteration  3 RMS(Cart)=  0.00000003 RMS(Int)=  0.00000405
 ITry= 1 IFail=0 DXMaxC= 1.05D-01 DCOld= 1.00D+10 DXMaxT= 8.49D-01 DXLimC= 3.00D+00 Rises=F
 Variable       Old X    -DE/DX   Delta X   Delta X   Delta X     New X
                                 (Linear)    (Quad)   (Total)
    R1        3.45583  -0.00036  -0.00032  -0.00025  -0.00057   3.45527
    R2        3.31905   0.00001  -0.00028   0.00025  -0.00003   3.31902
    R3        3.45531  -0.00029  -0.00095   0.00081  -0.00013   3.45518
    R4        3.31911   0.00010  -0.00011   0.00025   0.00013   3.31924
    R5        2.54215   0.00080   0.00034   0.00056   0.00090   2.54305
    R6        2.55380   0.00042   0.00070  -0.00025   0.00045   2.55425
    R7        2.53678   0.00061  -0.00002   0.00072   0.00070   2.53749
    R8        2.51725  -0.00024  -0.00011  -0.00016  -0.00027   2.51698
    R9        2.54083  -0.00024   0.00007  -0.00031  -0.00024   2.54059
   R10        2.55152   0.00140   0.00095   0.00061   0.00156   2.55308
   R11        2.88155   0.00025   0.00088  -0.00044   0.00045   2.88200
   R12        2.91661  -0.00093   0.00016  -0.00232  -0.00216   2.91444
   R13        2.92462  -0.00081  -0.00100  -0.00068  -0.00168   2.92294
   R14        2.72277  -0.00023  -0.00062   0.00049  -0.00013   2.72264
   R15        2.53955   0.00043   0.00074  -0.00052   0.00022   2.53977
   R16        2.05859  -0.00005   0.00045  -0.00077  -0.00032   2.05827
   R17        2.55104   0.00073   0.00061   0.00011   0.00072   2.55175
   R18        2.78388   0.00035   0.00043   0.00009   0.00052   2.78440
   R19        2.83063  -0.00063  -0.00069  -0.00031  -0.00100   2.82963
   R20        2.75411   0.00008  -0.00064   0.00048  -0.00016   2.75395
   R21        2.92706  -0.00003  -0.00024   0.00030   0.00005   2.92711
   R22        2.92579  -0.00047   0.00044  -0.00159  -0.00114   2.92464
   R23        2.82522  -0.00034  -0.00045  -0.00021  -0.00066   2.82456
   R24        2.53939   0.00008   0.00075  -0.00093  -0.00018   2.53921
   R25        2.88430   0.00018   0.00047  -0.00007   0.00040   2.88471
   R26        2.92261  -0.00010  -0.00050   0.00091   0.00041   2.92302
   R27        2.72663  -0.00026  -0.00116   0.00103  -0.00013   2.72651
   R28        2.05842  -0.00009   0.00063  -0.00103  -0.00040   2.05802
   R29        2.55049   0.00029   0.00062  -0.00045   0.00017   2.55066
   R30        2.78554   0.00023   0.00023   0.00011   0.00034   2.78588
   R31        2.08020  -0.00027   0.00001  -0.00041  -0.00040   2.07980
   R32        2.07761   0.00011   0.00036  -0.00047  -0.00010   2.07750
   R33        2.86542   0.00099   0.00202  -0.00023   0.00179   2.86721
   R34        2.07781  -0.00004   0.00013  -0.00041  -0.00028   2.07752
   R35        2.07629  -0.00016  -0.00006  -0.00029  -0.00034   2.07594
   R36        2.07722  -0.00009   0.00012  -0.00041  -0.00029   2.07693
   R37        2.08028  -0.00026  -0.00002  -0.00036  -0.00038   2.07990
   R38        2.07768   0.00008   0.00030  -0.00044  -0.00014   2.07753
   R39        2.86459   0.00129   0.00198   0.00048   0.00247   2.86706
   R40        2.07769  -0.00007   0.00008  -0.00041  -0.00033   2.07736
   R41        2.07649  -0.00019  -0.00010  -0.00027  -0.00036   2.07613
   R42        2.07682  -0.00008   0.00013  -0.00041  -0.00029   2.07653
   R43        2.64246   0.00033   0.00010   0.00036   0.00045   2.64292
   R44        2.63987   0.00019   0.00027  -0.00005   0.00022   2.64009
   R45        2.06295  -0.00017   0.00034  -0.00077  -0.00043   2.06253
   R46        2.61930   0.00026   0.00012   0.00020   0.00032   2.61962
   R47        2.06437  -0.00016   0.00045  -0.00089  -0.00043   2.06393
   R48        2.62844   0.00011   0.00004   0.00008   0.00012   2.62856
   R49        2.06462  -0.00018   0.00038  -0.00082  -0.00044   2.06418
   R50        2.62409   0.00029   0.00016   0.00019   0.00035   2.62444
   R51        2.06426  -0.00018   0.00046  -0.00092  -0.00046   2.06380
   R52        2.62301   0.00019   0.00006   0.00016   0.00022   2.62323
   R53        2.06582  -0.00015   0.00026  -0.00065  -0.00039   2.06543
   R54        2.64259   0.00030   0.00024   0.00013   0.00037   2.64296
   R55        2.64010   0.00008   0.00000   0.00011   0.00011   2.64021
   R56        2.06324  -0.00016   0.00033  -0.00074  -0.00042   2.06282
   R57        2.61979   0.00012  -0.00008   0.00026   0.00018   2.61997
   R58        2.06440  -0.00017   0.00044  -0.00089  -0.00045   2.06396
   R59        2.62825   0.00014   0.00021  -0.00006   0.00015   2.62839
   R60        2.06462  -0.00018   0.00040  -0.00085  -0.00045   2.06417
   R61        2.62395   0.00035   0.00012   0.00030   0.00041   2.62436
   R62        2.06434  -0.00017   0.00047  -0.00092  -0.00045   2.06389
   R63        2.62363   0.00015   0.00017  -0.00001   0.00017   2.62380
   R64        2.06547  -0.00018   0.00029  -0.00072  -0.00043   2.06504
    A1        1.61439   0.00009   0.00034  -0.00022   0.00012   1.61451
    A2        1.61233   0.00000  -0.00054   0.00041  -0.00011   1.61222
    A3        1.83158   0.00007  -0.00076   0.00063  -0.00013   1.83145
    A4        1.98175  -0.00022  -0.00246   0.00080  -0.00166   1.98009
    A5        1.89891  -0.00015  -0.00072  -0.00064  -0.00136   1.89755
    A6        1.88291   0.00016   0.00181   0.00089   0.00272   1.88563
    A7        1.90696   0.00010   0.00091   0.00082   0.00174   1.90870
    A8        1.95651   0.00005   0.00121  -0.00226  -0.00104   1.95546
    A9        1.96522   0.00008   0.00008  -0.00017  -0.00010   1.96513
   A10        2.04704  -0.00003   0.00030   0.00061   0.00094   2.04798
   A11        2.27083  -0.00005  -0.00044  -0.00044  -0.00090   2.26994
   A12        2.13241   0.00011   0.00075  -0.00067   0.00009   2.13250
   A13        1.98616  -0.00016  -0.00009  -0.00007  -0.00016   1.98601
   A14        2.16084   0.00005  -0.00025   0.00026   0.00001   2.16085
   A15        1.99264  -0.00008  -0.00037   0.00016  -0.00021   1.99243
   A16        2.07719  -0.00012   0.00055  -0.00092  -0.00037   2.07683
   A17        2.21334   0.00020  -0.00019   0.00076   0.00058   2.21392
   A18        2.25540  -0.00001  -0.00083   0.00041  -0.00043   2.25497
   A19        2.11335  -0.00017   0.00126  -0.00145  -0.00018   2.11317
   A20        1.91393   0.00018  -0.00040   0.00108   0.00070   1.91463
   A21        1.86773   0.00030   0.00025   0.00223   0.00248   1.87021
   A22        1.99515  -0.00008   0.00050  -0.00190  -0.00140   1.99376
   A23        1.94108  -0.00004   0.00055  -0.00126  -0.00071   1.94037
   A24        1.95234  -0.00009  -0.00117   0.00092  -0.00025   1.95210
   A25        1.89868   0.00010  -0.00093   0.00162   0.00069   1.89937
   A26        1.80800  -0.00020   0.00071  -0.00161  -0.00089   1.80711
   A27        1.90557   0.00022   0.00042   0.00094   0.00136   1.90694
   A28        1.89612   0.00002   0.00008   0.00044   0.00052   1.89664
   A29        1.88978  -0.00005   0.00040  -0.00024   0.00016   1.88994
   A30        1.96980  -0.00012  -0.00020  -0.00085  -0.00104   1.96876
   A31        1.97313  -0.00020  -0.00069  -0.00087  -0.00157   1.97156
   A32        1.82579   0.00014   0.00001   0.00060   0.00062   1.82641
   A33        1.87543   0.00033  -0.00038   0.00282   0.00243   1.87786
   A34        1.94613  -0.00010  -0.00082   0.00023  -0.00060   1.94553
   A35        1.99812  -0.00012  -0.00166   0.00100  -0.00067   1.99745
   A36        1.89283  -0.00008   0.00032  -0.00050  -0.00017   1.89267
   A37        1.95966  -0.00002   0.00189  -0.00251  -0.00062   1.95904
   A38        1.78968  -0.00003   0.00077  -0.00135  -0.00057   1.78911
   A39        1.89633  -0.00014   0.00146  -0.00210  -0.00063   1.89571
   A40        2.11497  -0.00004   0.00058  -0.00021   0.00037   2.11534
   A41        2.27118   0.00019  -0.00215   0.00251   0.00035   2.27152
   A42        1.97719  -0.00020  -0.00118  -0.00141  -0.00260   1.97460
   A43        1.82917   0.00001  -0.00048  -0.00068  -0.00115   1.82801
   A44        1.90395  -0.00015  -0.00138   0.00087  -0.00051   1.90344
   A45        1.88774   0.00006   0.00291  -0.00148   0.00144   1.88918
   A46        1.95282   0.00004   0.00157  -0.00209  -0.00053   1.95229
   A47        1.90799   0.00026  -0.00158   0.00517   0.00359   1.91158
   A48        2.04712   0.00008   0.00037   0.00099   0.00138   2.04850
   A49        2.27679  -0.00016   0.00022  -0.00128  -0.00108   2.27570
   A50        1.95927   0.00008  -0.00059   0.00029  -0.00030   1.95898
   A51        2.13595   0.00002   0.00073  -0.00077  -0.00004   2.13591
   A52        1.98526  -0.00012  -0.00026  -0.00022  -0.00048   1.98478
   A53        2.16172   0.00009  -0.00054   0.00099   0.00045   2.16216
   A54        1.99218  -0.00002  -0.00028  -0.00007  -0.00034   1.99183
   A55        2.07879  -0.00003   0.00005  -0.00003   0.00003   2.07883
   A56        2.21221   0.00005   0.00021   0.00009   0.00031   2.21253
   A57        1.87862   0.00032   0.00082  -0.00077   0.00006   1.87868
   A58        1.87994   0.00006   0.00017  -0.00148  -0.00131   1.87864
   A59        2.02016  -0.00101  -0.00254   0.00045  -0.00209   2.01807
   A60        1.85371  -0.00012   0.00161  -0.00100   0.00061   1.85432
   A61        1.90635   0.00036   0.00024   0.00120   0.00144   1.90779
   A62        1.91760   0.00045   0.00005   0.00140   0.00146   1.91906
   A63        1.94802  -0.00008  -0.00135   0.00112  -0.00022   1.94780
   A64        1.91454  -0.00013  -0.00030  -0.00010  -0.00040   1.91414
   A65        1.95285   0.00005  -0.00126   0.00187   0.00061   1.95346
   A66        1.87676   0.00011   0.00168  -0.00162   0.00006   1.87681
   A67        1.89442  -0.00005   0.00028  -0.00085  -0.00057   1.89385
   A68        1.87422   0.00011   0.00116  -0.00062   0.00054   1.87476
   A69        1.87841   0.00033  -0.00002   0.00093   0.00091   1.87932
   A70        1.87756  -0.00006  -0.00054  -0.00111  -0.00164   1.87592
   A71        2.02369  -0.00067  -0.00147   0.00106  -0.00041   2.02328
   A72        1.85430  -0.00010   0.00218  -0.00249  -0.00031   1.85399
   A73        1.90584   0.00021  -0.00001   0.00089   0.00088   1.90672
   A74        1.91641   0.00033   0.00017   0.00037   0.00055   1.91695
   A75        1.94991  -0.00014  -0.00076   0.00020  -0.00057   1.94934
   A76        1.91259   0.00004  -0.00140   0.00193   0.00053   1.91312
   A77        1.95471   0.00006  -0.00081   0.00139   0.00059   1.95529
   A78        1.87657   0.00005   0.00147  -0.00163  -0.00016   1.87641
   A79        1.89234  -0.00002   0.00035  -0.00083  -0.00048   1.89186
   A80        1.87457   0.00002   0.00134  -0.00127   0.00008   1.87465
   A81        2.10478   0.00011   0.00054  -0.00037   0.00017   2.10495
   A82        2.10813  -0.00016  -0.00050   0.00019  -0.00031   2.10781
   A83        2.07028   0.00005  -0.00004   0.00018   0.00014   2.07042
   A84        2.09224  -0.00002   0.00033  -0.00048  -0.00016   2.09208
   A85        2.10534  -0.00004   0.00002  -0.00010  -0.00008   2.10526
   A86        2.08549   0.00005  -0.00035   0.00058   0.00023   2.08572
   A87        2.08810   0.00004   0.00000   0.00015   0.00015   2.08825
   A88        2.09841  -0.00002   0.00003  -0.00009  -0.00006   2.09835
   A89        2.09665  -0.00002  -0.00003  -0.00005  -0.00009   2.09656
   A90        2.09686  -0.00002   0.00013  -0.00022  -0.00008   2.09678
   A91        2.08867   0.00004  -0.00004   0.00012   0.00008   2.08875
   A92        2.09765  -0.00001  -0.00009   0.00009   0.00000   2.09765
   A93        2.09809  -0.00004  -0.00025   0.00015  -0.00010   2.09799
   A94        2.09656   0.00003   0.00005   0.00002   0.00007   2.09663
   A95        2.08854   0.00001   0.00020  -0.00017   0.00003   2.08856
   A96        2.10711  -0.00007  -0.00004  -0.00012  -0.00017   2.10694
   A97        2.09111  -0.00006  -0.00009  -0.00015  -0.00024   2.09088
   A98        2.08490   0.00012   0.00014   0.00026   0.00040   2.08530
   A99        2.10259   0.00001   0.00005   0.00003   0.00007   2.10266
   A100       2.10955  -0.00012  -0.00023  -0.00007  -0.00030   2.10924
   A101       2.07104   0.00011   0.00019   0.00005   0.00023   2.07127
   A102       2.09062   0.00001   0.00017  -0.00014   0.00003   2.09065
   A103       2.10501  -0.00002  -0.00008   0.00003  -0.00005   2.10496
   A104       2.08741   0.00001  -0.00009   0.00010   0.00001   2.08742
   A105       2.08832   0.00002   0.00010  -0.00005   0.00005   2.08837
   A106       2.09841  -0.00004  -0.00002  -0.00009  -0.00010   2.09831
   A107       2.09642   0.00002  -0.00008   0.00014   0.00006   2.09648
   A108       2.09681  -0.00001   0.00001  -0.00007  -0.00006   2.09675
   A109       2.08862   0.00002   0.00005   0.00001   0.00006   2.08867
   A110       2.09775  -0.00001  -0.00006   0.00006   0.00000   2.09775
   A111       2.09761  -0.00002  -0.00013   0.00010  -0.00003   2.09758
   A112       2.09724   0.00003   0.00001   0.00010   0.00011   2.09735
   A113       2.08833  -0.00002   0.00011  -0.00019  -0.00008   2.08825
   A114       2.10600  -0.00010  -0.00015  -0.00011  -0.00026   2.10574
   A115       2.08788   0.00003   0.00010  -0.00009   0.00001   2.08788
   A116       2.08922   0.00008   0.00005   0.00019   0.00024   2.08946
    D1        0.20283  -0.00001   0.00263  -0.00089   0.00174   0.20457
    D2        2.25497   0.00011   0.00305   0.00101   0.00407   2.25904
    D3       -1.83641  -0.00010   0.00230  -0.00187   0.00043  -1.83597
    D4       -0.11329  -0.00001  -0.00213   0.00051  -0.00162  -0.11491
    D5        3.02486   0.00014   0.00255   0.00027   0.00281   3.02767
    D6        2.28998   0.00008   0.00875  -0.00309   0.00568   2.29566
    D7        0.23590   0.00012   0.00616  -0.00014   0.00602   0.24193
    D8       -1.80565  -0.00012   0.00889  -0.00618   0.00271  -1.80294
    D9       -0.13388  -0.00009  -0.00523   0.00147  -0.00376  -0.13763
   D10        3.00610   0.00001  -0.00121  -0.00015  -0.00136   3.00474
   D11       -0.25775   0.00000  -0.00281   0.00119  -0.00162  -0.25936
   D12        2.87083  -0.00012  -0.00624   0.00110  -0.00514   2.86569
   D13       -2.37605   0.00014  -0.00045  -0.00054  -0.00099  -2.37704
   D14        0.75252   0.00002  -0.00388  -0.00063  -0.00451   0.74801
   D15        1.77596  -0.00009  -0.00361   0.00117  -0.00244   1.77352
   D16       -1.37865  -0.00020  -0.00704   0.00108  -0.00597  -1.38461
   D17        1.22591   0.00002   0.00742   0.00051   0.00793   1.23384
   D18       -3.03766  -0.00005   0.00800  -0.00207   0.00593  -3.03172
   D19       -0.93515   0.00034   0.00895   0.00208   0.01102  -0.92413
   D20       -3.03517   0.00008   0.00624   0.00232   0.00855  -3.02661
   D21       -1.01555   0.00001   0.00682  -0.00026   0.00656  -1.00899
   D22        1.08696   0.00040   0.00777   0.00389   0.01165   1.09861
   D23       -0.93486   0.00035   0.00933   0.00255   0.01187  -0.92299
   D24        1.08476   0.00028   0.00991  -0.00004   0.00988   1.09463
   D25       -3.09592   0.00067   0.01086   0.00412   0.01496  -3.08095
   D26       -3.03605  -0.00001  -0.01419  -0.00976  -0.02395  -3.05999
   D27       -1.04384   0.00004  -0.01183  -0.01202  -0.02385  -1.06770
   D28        1.10952  -0.00004  -0.01340  -0.01104  -0.02443   1.08509
   D29        1.25666  -0.00007  -0.01339  -0.01060  -0.02398   1.23268
   D30       -3.03432  -0.00002  -0.01103  -0.01286  -0.02389  -3.05821
   D31       -0.88096  -0.00009  -0.01259  -0.01188  -0.02447  -0.90543
   D32       -0.82962  -0.00037  -0.01704  -0.01083  -0.02788  -0.85750
   D33        1.16258  -0.00032  -0.01468  -0.01310  -0.02779   1.13480
   D34       -2.96724  -0.00040  -0.01625  -0.01211  -0.02837  -2.99560
   D35       -3.03562   0.00001   0.00667  -0.00675  -0.00009  -3.03571
   D36        0.19589  -0.00004   0.00154  -0.00101   0.00054   0.19642
   D37        0.12110   0.00014   0.01064  -0.00666   0.00398   0.12508
   D38       -2.93057   0.00009   0.00552  -0.00091   0.00460  -2.92597
   D39        2.97519   0.00013  -0.00077   0.00495   0.00417   2.97936
   D40       -0.12847   0.00004  -0.00233   0.00317   0.00084  -0.12763
   D41       -0.18212  -0.00001  -0.00490   0.00484  -0.00007  -0.18218
   D42        2.99740  -0.00010  -0.00646   0.00307  -0.00340   2.99401
   D43       -0.02793   0.00002   0.00067   0.00020   0.00087  -0.02706
   D44        3.11742  -0.00014  -0.00443   0.00046  -0.00397   3.11345
   D45       -3.07793  -0.00004  -0.00460   0.00611   0.00151  -3.07642
   D46        0.06742  -0.00020  -0.00970   0.00637  -0.00334   0.06409
   D47       -2.81125   0.00004  -0.01007   0.01500   0.00493  -2.80633
   D48        0.32867   0.00008  -0.00810   0.01372   0.00562   0.33428
   D49        0.32642   0.00021  -0.00474   0.01472   0.00998   0.33640
   D50       -2.81685   0.00024  -0.00277   0.01344   0.01067  -2.80617
   D51        0.85566   0.00015  -0.00692   0.00843   0.00152   0.85718
   D52       -1.27045  -0.00012  -0.00672   0.00617  -0.00055  -1.27100
   D53        2.97070  -0.00008  -0.00547   0.00474  -0.00073   2.96997
   D54       -2.32042   0.00023  -0.00547   0.01000   0.00453  -2.31589
   D55        1.83665  -0.00004  -0.00527   0.00774   0.00247   1.83912
   D56       -0.20538   0.00000  -0.00402   0.00631   0.00229  -0.20309
   D57        2.94445   0.00007   0.00794  -0.00822  -0.00029   2.94416
   D58       -0.23362   0.00012   0.00526  -0.00309   0.00217  -0.23145
   D59       -0.16594  -0.00001   0.00667  -0.00967  -0.00301  -0.16895
   D60        2.93917   0.00005   0.00399  -0.00455  -0.00055   2.93862
   D61        0.61945  -0.00018   0.00069  -0.00455  -0.00386   0.61559
   D62       -1.49647  -0.00040   0.00023  -0.00550  -0.00527  -1.50174
   D63        2.63468  -0.00017   0.00119  -0.00433  -0.00313   2.63155
   D64        2.67227   0.00023   0.00074  -0.00156  -0.00082   2.67145
   D65        0.55635   0.00001   0.00029  -0.00251  -0.00222   0.55413
   D66       -1.59568   0.00024   0.00125  -0.00134  -0.00009  -1.59577
   D67       -1.53160   0.00006  -0.00066  -0.00058  -0.00125  -1.53285
   D68        2.63566  -0.00015  -0.00112  -0.00153  -0.00265   2.63301
   D69        0.48363   0.00008  -0.00016  -0.00036  -0.00052   0.48311
   D70       -0.70457   0.00016   0.00642  -0.00534   0.00108  -0.70349
   D71       -2.76615  -0.00014   0.00717  -0.00862  -0.00144  -2.76759
   D72        1.44139  -0.00006   0.00448  -0.00486  -0.00037   1.44102
   D73        1.40908   0.00026   0.00679  -0.00488   0.00191   1.41099
   D74       -0.65250  -0.00003   0.00754  -0.00816  -0.00062  -0.65312
   D75       -2.72814   0.00005   0.00485  -0.00440   0.00045  -2.72769
   D76       -2.72423   0.00009   0.00615  -0.00604   0.00011  -2.72411
   D77        1.49738  -0.00020   0.00690  -0.00931  -0.00241   1.49497
   D78       -0.57826  -0.00012   0.00421  -0.00555  -0.00134  -0.57960
   D79        2.57310  -0.00017  -0.00781   0.00878   0.00098   2.57408
   D80       -0.52767  -0.00022  -0.00491   0.00314  -0.00177  -0.52944
   D81       -1.56558   0.00016  -0.00810   0.01134   0.00324  -1.56234
   D82        1.61683   0.00010  -0.00521   0.00570   0.00049   1.61732
   D83        0.46252   0.00004  -0.00643   0.00887   0.00244   0.46497
   D84       -2.63825  -0.00002  -0.00354   0.00323  -0.00031  -2.63856
   D85       -0.10528   0.00000  -0.00106   0.00117   0.00010  -0.10518
   D86        3.03829   0.00002   0.00070  -0.00047   0.00023   3.03852
   D87        2.99111   0.00007  -0.00426   0.00739   0.00313   2.99424
   D88       -0.14851   0.00008  -0.00249   0.00575   0.00326  -0.14525
   D89        2.84599  -0.00016  -0.00479  -0.00248  -0.00726   2.83873
   D90       -0.29722  -0.00017  -0.00624  -0.00114  -0.00737  -0.30459
   D91        0.73186   0.00004  -0.00462   0.00028  -0.00433   0.72754
   D92       -2.41135   0.00003  -0.00607   0.00163  -0.00444  -2.41579
   D93       -1.39842  -0.00021  -0.00738   0.00062  -0.00676  -1.40518
   D94        1.74156  -0.00022  -0.00883   0.00196  -0.00687   1.73468
   D95       -3.03466  -0.00001  -0.02096  -0.00600  -0.02696  -3.06161
   D96       -1.04305   0.00000  -0.01871  -0.00896  -0.02767  -1.07072
   D97        1.10933  -0.00008  -0.01993  -0.00861  -0.02854   1.08079
   D98       -0.83301  -0.00035  -0.02240  -0.00868  -0.03109  -0.86410
   D99        1.15859  -0.00034  -0.02015  -0.01165  -0.03180   1.12679
   D100      -2.97221  -0.00042  -0.02137  -0.01130  -0.03267  -3.00488
   D101       1.25766  -0.00008  -0.01882  -0.00842  -0.02724   1.23043
   D102      -3.03392  -0.00007  -0.01657  -0.01139  -0.02795  -3.06187
   D103      -0.88154  -0.00015  -0.01778  -0.01104  -0.02882  -0.91035
   D104       0.19792  -0.00002  -0.00194   0.00397   0.00204   0.19996
   D105      -2.91994   0.00008   0.00114   0.00401   0.00515  -2.91479
   D106      -2.94178  -0.00001  -0.00024   0.00240   0.00216  -2.93962
   D107       0.22355   0.00009   0.00283   0.00244   0.00528   0.22883
   D108      -0.02877   0.00000   0.00221  -0.00245  -0.00024  -0.02902
   D109       3.11458  -0.00011  -0.00218  -0.00068  -0.00286   3.11172
   D110       3.13696   0.00010   0.00531  -0.00238   0.00294   3.13989
   D111      -0.00287  -0.00001   0.00093  -0.00061   0.00032  -0.00255
   D112       2.74063  -0.00014   0.00097  -0.00655  -0.00558   2.73505
   D113      -0.40494  -0.00012   0.00153  -0.00662  -0.00508  -0.41002
   D114      -0.40281  -0.00002   0.00555  -0.00840  -0.00284  -0.40565
   D115       2.73481   0.00000   0.00612  -0.00847  -0.00235   2.73246
   D116      -1.01136   0.00011  -0.00103   0.00058  -0.00045  -1.01181
   D117      -3.08960   0.00012  -0.00208   0.00196  -0.00012  -3.08972
   D118       1.11547   0.00003  -0.00253   0.00162  -0.00091   1.11456
   D119      -3.13422   0.00013  -0.00050   0.00033  -0.00017  -3.13439
   D120       1.07073   0.00013  -0.00155   0.00171   0.00016   1.07089
   D121      -1.00739   0.00004  -0.00201   0.00137  -0.00063  -1.00802
   D122       1.12212  -0.00020  -0.00261   0.00005  -0.00256   1.11957
   D123      -0.95611  -0.00019  -0.00366   0.00143  -0.00222  -0.95834
   D124      -3.03423  -0.00028  -0.00411   0.00109  -0.00302  -3.03725
   D125      -1.01550   0.00017   0.00022   0.00036   0.00057  -1.01493
   D126      -3.09341   0.00017  -0.00022   0.00100   0.00078  -3.09263
   D127       1.11134   0.00008  -0.00047   0.00043  -0.00004   1.11130
   D128      -3.14017   0.00004   0.00129  -0.00232  -0.00103  -3.14120
   D129       1.06510   0.00004   0.00085  -0.00168  -0.00083   1.06428
   D130      -1.01334  -0.00005   0.00060  -0.00225  -0.00165  -1.01498
   D131       1.11644  -0.00014  -0.00143  -0.00005  -0.00148   1.11496
   D132      -0.96147  -0.00014  -0.00187   0.00060  -0.00127  -0.96274
   D133      -3.03991  -0.00023  -0.00211   0.00002  -0.00209  -3.04200
   D134       0.02157   0.00009   0.00306  -0.00103   0.00203   0.02360
   D135      -3.13655   0.00007   0.00296  -0.00155   0.00140  -3.13515
   D136      -3.11838   0.00006   0.00113   0.00023   0.00135  -3.11703
   D137       0.00668   0.00003   0.00102  -0.00030   0.00073   0.00740
   D138       3.13743  -0.00009  -0.00342   0.00139  -0.00203   3.13540
   D139       0.00776  -0.00008  -0.00415   0.00269  -0.00146   0.00630
   D140      -0.00581  -0.00006  -0.00149   0.00014  -0.00135  -0.00716
   D141      -3.13548  -0.00004  -0.00222   0.00143  -0.00078  -3.13626
   D142      -3.13775   0.00000   0.00023  -0.00018   0.00005  -3.13770
   D143      -0.00397   0.00002   0.00039   0.00003   0.00042  -0.00355
   D144      -0.01263  -0.00002   0.00013  -0.00071  -0.00058  -0.01321
   D145       3.12115  -0.00001   0.00029  -0.00050  -0.00021   3.12094
   D146      -3.13735  -0.00003  -0.00178   0.00142  -0.00036  -3.13771
   D147       0.00026  -0.00004  -0.00136   0.00040  -0.00096  -0.00070
   D148      -0.00361  -0.00001  -0.00162   0.00164   0.00002  -0.00359
   D149       3.13400  -0.00003  -0.00120   0.00061  -0.00059   3.13341
   D150       3.14122   0.00003   0.00086  -0.00022   0.00064  -3.14133
   D151       0.00062   0.00002   0.00090  -0.00056   0.00034   0.00096
   D152      -0.00436   0.00001   0.00128  -0.00125   0.00003  -0.00433
   D153       3.13822   0.00000   0.00132  -0.00158  -0.00026   3.13796
   D154       0.00222   0.00003   0.00054   0.00029   0.00083   0.00304
   D155       3.13193   0.00002   0.00126  -0.00100   0.00026   3.13219
   D156      -3.13839   0.00002   0.00058  -0.00004   0.00053  -3.13786
   D157      -0.00868   0.00001   0.00130  -0.00134  -0.00004  -0.00871
   D158      -0.03304   0.00000   0.00089  -0.00110  -0.00021  -0.03325
   D159       3.12725   0.00001   0.00095  -0.00090   0.00004   3.12729
   D160       3.11244  -0.00002   0.00033  -0.00103  -0.00070   3.11175
   D161      -0.01046  -0.00001   0.00039  -0.00084  -0.00044  -0.01090
   D162      -3.12722   0.00002  -0.00057   0.00135   0.00077  -3.12645
   D163      -0.00081   0.00000  -0.00046   0.00072   0.00026  -0.00055
   D164       0.01047   0.00004  -0.00002   0.00128   0.00126   0.01173
   D165       3.13688   0.00002   0.00010   0.00065   0.00074   3.13762
   D166       3.13748   0.00000  -0.00027   0.00029   0.00002   3.13750
   D167       0.00425  -0.00002  -0.00044  -0.00015  -0.00059   0.00366
   D168       0.01454   0.00001  -0.00021   0.00048   0.00027   0.01482
   D169      -3.11869  -0.00001  -0.00039   0.00005  -0.00034  -3.11903
   D170       3.14009  -0.00001  -0.00046   0.00029  -0.00017   3.13992
   D171       0.00216   0.00003   0.00011   0.00070   0.00081   0.00297
   D172       0.00689  -0.00003  -0.00063  -0.00014  -0.00078   0.00611
[truncated: 1,251,477 more chars]
