# Supplementary material for: Wide-range IR spectra of diarylethene derivatives and their simulation using the density functional theory
Source: Sci Rep. 2022 Oct 7;12:16834. doi: 10.1038/s41598-022-20264-x (PMC9546887; doi:10.1038/s41598-022-20264-x)
Supplement: Supplementary file 1 — Supplementary Information 1. [file 41598_2022_20264_MOESM1_ESM.zip › IR_files/3_3cz/closed/closed_b3lyp.log]

 Entering Gaussian System, Link 0=g09
 Input=closed_b3lyp.gjf
 Output=closed_b3lyp.log
 AtFile(1): /pbs_home/ewapastorczak/DAE/0068/Def2SVP.gbs
            H     0
            S   3   1.00
                 13.0107010              0.19682158E-01
                  1.9622572              0.13796524
                  0.44453796             0.47831935
            S   1   1.00
                  0.12194962             1.0000000
            P   1   1.00
                  0.8000000              1.0000000
            ****
            C     0
            S   5   1.00
               1238.4016938              0.54568832082E-02
                186.29004992             0.40638409211E-01
                 42.251176346            0.18025593888
                 11.676557932            0.46315121755
                  3.5930506482           0.44087173314
            S   1   1.00
                  0.40245147363          1.0000000
            S   1   1.00
                  0.13090182668          1.0000000
            P   3   1.00
                  9.4680970621           0.38387871728E-01
                  2.0103545142           0.21117025112
                  0.54771004707          0.51328172114
            P   1   1.00
                  0.15268613795          1.0000000
            D   1   1.00
                  0.8000000              1.0000000
            ****
            F     0
            S   5   1.00
               2894.8325990             -0.53408255515E-02
                435.41939120            -0.39904258866E-01
                 98.843328866           -0.17912768038
                 27.485198001           -0.46758090825
                  8.5405498171          -0.44653131020
            S   1   1.00
                  1.0654578038           1.0000000
            S   1   1.00
                  0.33247346748          1.0000000
            P   3   1.00
                 22.696633924           -0.45212874436E-01
                  4.9872339257          -0.23754317067
                  1.3491613954          -0.51287353587
            P   1   1.00
                  0.34829881977          1.0000000
            D   1   1.00
                  1.4000000              1.0000000
            ****
            S     0
            S   5   1.00
               9184.9303010             -0.22294387756E-02
               1381.5105503             -0.16683029937E-01
                313.87147580            -0.75262436116E-01
                 88.053870623           -0.19376827038
                 27.039914905           -0.17718020803
            S   3   1.00
                 45.648731303           -0.10736062573
                  4.9664522326           0.65066293018
                  2.0116242047           0.59712155354
            S   1   1.00
                  0.35661077013          1.0000000
            S   1   1.00
                  0.13507221477          1.0000000
            P   5   1.00
                261.98233439            -0.92729929822E-02
                 61.306894736           -0.66547669241E-01
                 19.103729887           -0.24828595903
                  6.6567720378          -0.48703847402
                  2.3959635161          -0.39337850312
            P   1   1.00
                  0.61776161679          1.0000000
            P   1   1.00
                  0.16993376871          1.0000000
            D   1   1.00
                  0.5500000              1.0000000
            ****
 Initial command:
 /pbs_home/pkowalski/g09d01/g09/l1.exe "/pbs_home/daria/obliczenia/3_czastka/closed/B3LYP/Gau-36311.inp" -scrdir="/pbs_home/daria/obliczenia/3_czastka/closed/B3LYP/"
 Entering Link 1 = /pbs_home/pkowalski/g09d01/g09/l1.exe PID=     36312.
  
 Copyright (c) 1988,1990,1992,1993,1995,1998,2003,2009,2013,
            Gaussian, Inc.  All Rights Reserved.
  
 This is part of the Gaussian(R) 09 program.  It is based on
 the Gaussian(R) 03 system (copyright 2003, Gaussian, Inc.),
 the Gaussian(R) 98 system (copyright 1998, Gaussian, Inc.),
 the Gaussian(R) 94 system (copyright 1995, Gaussian, Inc.),
 the Gaussian 92(TM) system (copyright 1992, Gaussian, Inc.),
 the Gaussian 90(TM) system (copyright 1990, Gaussian, Inc.),
 the Gaussian 88(TM) system (copyright 1988, Gaussian, Inc.),
 the Gaussian 86(TM) system (copyright 1986, Carnegie Mellon
 University), and the Gaussian 82(TM) system (copyright 1983,
 Carnegie Mellon University). Gaussian is a federally registered
 trademark of Gaussian, Inc.
  
 This software contains proprietary and confidential information,
 including trade secrets, belonging to Gaussian, Inc.
  
 This software is provided under written license and may be
 used, copied, transmitted, or stored only in accord with that
 written license.
  
 The following legend is applicable only to US Government
 contracts under FAR:
  
                    RESTRICTED RIGHTS LEGEND
  
 Use, reproduction and disclosure by the US Government is
 subject to restrictions as set forth in subparagraphs (a)
 and (c) of the Commercial Computer Software - Restricted
 Rights clause in FAR 52.227-19.
  
 Gaussian, Inc.
 340 Quinnipiac St., Bldg. 40, Wallingford CT 06492
  
  
 ---------------------------------------------------------------
 Warning -- This program may not be used in any manner that
 competes with the business of Gaussian, Inc. or will provide
 assistance to any competitor of Gaussian, Inc.  The licensee
 of this program is prohibited from giving any competitor of
 Gaussian, Inc. access to this program.  By using this program,
 the user acknowledges that Gaussian, Inc. is engaged in the
 business of creating and licensing software in the field of
 computational chemistry and represents and warrants to the
 licensee that it is not a competitor of Gaussian, Inc. and that
 it will not use this program in any manner prohibited above.
 ---------------------------------------------------------------
  

 Cite this work as:
 Gaussian 09, Revision D.01,
 M. J. Frisch, G. W. Trucks, H. B. Schlegel, G. E. Scuseria, 
 M. A. Robb, J. R. Cheeseman, G. Scalmani, V. Barone, B. Mennucci, 
 G. A. Petersson, H. Nakatsuji, M. Caricato, X. Li, H. P. Hratchian, 
 A. F. Izmaylov, J. Bloino, G. Zheng, J. L. Sonnenberg, M. Hada, 
 M. Ehara, K. Toyota, R. Fukuda, J. Hasegawa, M. Ishida, T. Nakajima, 
 Y. Honda, O. Kitao, H. Nakai, T. Vreven, J. A. Montgomery, Jr., 
 J. E. Peralta, F. Ogliaro, M. Bearpark, J. J. Heyd, E. Brothers, 
 K. N. Kudin, V. N. Staroverov, T. Keith, R. Kobayashi, J. Normand, 
 K. Raghavachari, A. Rendell, J. C. Burant, S. S. Iyengar, J. Tomasi, 
 M. Cossi, N. Rega, J. M. Millam, M. Klene, J. E. Knox, J. B. Cross, 
 V. Bakken, C. Adamo, J. Jaramillo, R. Gomperts, R. E. Stratmann, 
 O. Yazyev, A. J. Austin, R. Cammi, C. Pomelli, J. W. Ochterski, 
 R. L. Martin, K. Morokuma, V. G. Zakrzewski, G. A. Voth, 
 P. Salvador, J. J. Dannenberg, S. Dapprich, A. D. Daniels, 
 O. Farkas, J. B. Foresman, J. V. Ortiz, J. Cioslowski, 
 and D. J. Fox, Gaussian, Inc., Wallingford CT, 2013.
 
 ******************************************
 Gaussian 09:  ES64L-G09RevD.01 24-Apr-2013
                 6-Dec-2018 
 ******************************************
 %chk=dae0068freq_closed_b3lyp.chk
 %NProcShared=8
 Will use up to    8 processors via shared memory.
 %Mem=4GB
 ---------------------------
 #P opt freq=Raman B3LYP/Gen
 ---------------------------
 1/14=-1,18=20,19=15,26=3,38=1/1,3;
 2/9=110,12=2,17=6,18=5,40=1/2;
 3/5=7,11=2,16=1,25=1,30=1,71=1,74=-5/1,2,3;
 4//1;
 5/5=2,38=5/2;
 6/7=2,8=2,9=2,10=2,28=1/1;
 7//1,2,3,16;
 1/14=-1,18=20,19=15,26=3/3(2);
 2/9=110/2;
 99//99;
 2/9=110/2;
 3/5=7,6=1,11=2,16=1,25=1,30=1,71=1,74=-5,82=7/1,2,3;
 4/5=5,16=3,69=1/1;
 5/5=2,38=5/2;
 7//1,2,3,16;
 1/14=-1,18=20,19=15,26=3/3(-5);
 2/9=110/2;
 6/7=2,8=2,9=2,10=2,19=2,28=1/1;
 99/9=1/99;
 Leave Link    1 at Thu Dec  6 15:16:38 2018, MaxMem=   536870912 cpu:         0.8
 (Enter /pbs_home/pkowalski/g09d01/g09/l101.exe)
 -------------------
 Title Card Required
 -------------------
 Symbolic Z-matrix:
 Charge =  0 Multiplicity = 1
 S                     2.4859    10.0696   0.7969 
 S                     2.3292    6.5674    0.0996 
 F                     5.421     9.4637    5.3918 
 F                     7.1259    9.0948    4.1051 
 F                     5.1661    6.943     5.9793 
 F                     7.3149    7.0462    5.676 
 F                     5.5354    5.0058    4.283 
 F                     7.1455    6.0558    3.2629 
 C                     3.6926    8.761     1.2656 
 C                     4.327     9.2719    2.5646 
 C                     4.0143    10.6225   2.8491 
 H                     4.4427    11.1122   3.5415 
 C                     3.0557    11.1613   2.0562 
 C                     5.0191    8.3635    3.303 
 C                     5.908     8.5939    4.4733 
 C                     6.1267    7.1889    5.0728 
 C                     5.9346    6.2334    3.8704 
 C                     4.9714    6.9468    3.0003 
 C                     3.0213    7.4066    1.5795 
 C                     4.089     6.441     2.1054 
 C                     3.9542    5.1312    1.5689 
 H                     4.4364    4.3855    1.9086 
 C                     3.083     5.0332    0.5334 
 C                     4.7744    8.6467    0.1605 
 H                     5.3993    7.9197    0.4062 
 H                     4.3322    8.387    -0.6859 
 C                     5.5794    9.9159   -0.0831 
 H                     4.9717    10.6475  -0.3218 
 H                     6.2138    9.7651   -0.8151 
 H                     6.07      10.1529   0.7307 
 C                     1.9033    7.5406    2.6505 
 H                     2.2849    7.9881    3.4478 
 H                     1.1943    8.1285    2.2911 
 C                     1.2687    6.2349    3.0896 
 H                     0.8994    5.7736    2.3082 
 H                     0.5499    6.4198    3.7301 
 H                     1.9482    5.668     3.5124 
 C                     2.429     12.4734   2.2212 
 C                     3.0235    13.4526   3.0174 
 H                     3.8725    13.2894   3.4096 
 C                     2.3859    14.6581   3.2393 
 H                     2.7981    15.3163   3.7868 
 C                     1.154     14.9143   2.6704 
 H                     0.7132    15.7388   2.8358 
 C                     0.566     13.9586   1.8571 
 H                    -0.2754    14.1357   1.4548 
 C                     1.1949    12.7551   1.6291 
 H                     0.7866    12.1101   1.0644 
 C                     2.734     3.8184   -0.2108 
 C                     3.6027    2.7269   -0.2075 
 H                     4.4223    2.7774    0.2691 
 C                     3.2749    1.5672   -0.8958 
 H                     3.8699    0.8264   -0.885 
 C                     2.0844    1.4838   -1.5981 
 H                     1.8662    0.6922   -2.0761 
 C                     1.2195    2.5542   -1.5997 
 H                     0.3984    2.4953   -2.0734 
 C                     1.5348    3.7179   -0.9164 
 H                     0.9317    4.4514   -0.9286 
 
 NAtoms=     59 NQM=       59 NQMF=       0 NMMI=      0 NMMIF=      0
                NMic=       0 NMicF=      0.
                    Isotopes and Nuclear Properties:
 (Nuclear quadrupole moments (NQMom) in fm**2, nuclear magnetic moments (NMagM)
  in nuclear magnetons)

  Atom         1           2           3           4           5           6           7           8           9          10
 IAtWgt=          32          32          19          19          19          19          19          19          12          12
 AtmWgt=  31.9720718  31.9720718  18.9984033  18.9984033  18.9984033  18.9984033  18.9984033  18.9984033  12.0000000  12.0000000
 NucSpn=           0           0           1           1           1           1           1           1           0           0
 AtZEff=   0.0000000   0.0000000   0.0000000   0.0000000   0.0000000   0.0000000   0.0000000   0.0000000   0.0000000   0.0000000
 NQMom=    0.0000000   0.0000000   0.0000000   0.0000000   0.0000000   0.0000000   0.0000000   0.0000000   0.0000000   0.0000000
 NMagM=    0.0000000   0.0000000   2.6288670   2.6288670   2.6288670   2.6288670   2.6288670   2.6288670   0.0000000   0.0000000
 AtZNuc=  16.0000000  16.0000000   9.0000000   9.0000000   9.0000000   9.0000000   9.0000000   9.0000000   6.0000000   6.0000000

  Atom        11          12          13          14          15          16          17          18          19          20
 IAtWgt=          12           1          12          12          12          12          12          12          12          12
 AtmWgt=  12.0000000   1.0078250  12.0000000  12.0000000  12.0000000  12.0000000  12.0000000  12.0000000  12.0000000  12.0000000
 NucSpn=           0           1           0           0           0           0           0           0           0           0
 AtZEff=   0.0000000   0.0000000   0.0000000   0.0000000   0.0000000   0.0000000   0.0000000   0.0000000   0.0000000   0.0000000
 NQMom=    0.0000000   0.0000000   0.0000000   0.0000000   0.0000000   0.0000000   0.0000000   0.0000000   0.0000000   0.0000000
 NMagM=    0.0000000   2.7928460   0.0000000   0.0000000   0.0000000   0.0000000   0.0000000   0.0000000   0.0000000   0.0000000
 AtZNuc=   6.0000000   1.0000000   6.0000000   6.0000000   6.0000000   6.0000000   6.0000000   6.0000000   6.0000000   6.0000000

  Atom        21          22          23          24          25          26          27          28          29          30
 IAtWgt=          12           1          12          12           1           1          12           1           1           1
 AtmWgt=  12.0000000   1.0078250  12.0000000  12.0000000   1.0078250   1.0078250  12.0000000   1.0078250   1.0078250   1.0078250
 NucSpn=           0           1           0           0           1           1           0           1           1           1
 AtZEff=   0.0000000   0.0000000   0.0000000   0.0000000   0.0000000   0.0000000   0.0000000   0.0000000   0.0000000   0.0000000
 NQMom=    0.0000000   0.0000000   0.0000000   0.0000000   0.0000000   0.0000000   0.0000000   0.0000000   0.0000000   0.0000000
 NMagM=    0.0000000   2.7928460   0.0000000   0.0000000   2.7928460   2.7928460   0.0000000   2.7928460   2.7928460   2.7928460
 AtZNuc=   6.0000000   1.0000000   6.0000000   6.0000000   1.0000000   1.0000000   6.0000000   1.0000000   1.0000000   1.0000000

  Atom        31          32          33          34          35          36          37          38          39          40
 IAtWgt=          12           1           1          12           1           1           1          12          12           1
 AtmWgt=  12.0000000   1.0078250   1.0078250  12.0000000   1.0078250   1.0078250   1.0078250  12.0000000  12.0000000   1.0078250
 NucSpn=           0           1           1           0           1           1           1           0           0           1
 AtZEff=   0.0000000   0.0000000   0.0000000   0.0000000   0.0000000   0.0000000   0.0000000   0.0000000   0.0000000   0.0000000
 NQMom=    0.0000000   0.0000000   0.0000000   0.0000000   0.0000000   0.0000000   0.0000000   0.0000000   0.0000000   0.0000000
 NMagM=    0.0000000   2.7928460   2.7928460   0.0000000   2.7928460   2.7928460   2.7928460   0.0000000   0.0000000   2.7928460
 AtZNuc=   6.0000000   1.0000000   1.0000000   6.0000000   1.0000000   1.0000000   1.0000000   6.0000000   6.0000000   1.0000000

  Atom        41          42          43          44          45          46          47          48          49          50
 IAtWgt=          12           1          12           1          12           1          12           1          12          12
 AtmWgt=  12.0000000   1.0078250  12.0000000   1.0078250  12.0000000   1.0078250  12.0000000   1.0078250  12.0000000  12.0000000
 NucSpn=           0           1           0           1           0           1           0           1           0           0
 AtZEff=   0.0000000   0.0000000   0.0000000   0.0000000   0.0000000   0.0000000   0.0000000   0.0000000   0.0000000   0.0000000
 NQMom=    0.0000000   0.0000000   0.0000000   0.0000000   0.0000000   0.0000000   0.0000000   0.0000000   0.0000000   0.0000000
 NMagM=    0.0000000   2.7928460   0.0000000   2.7928460   0.0000000   2.7928460   0.0000000   2.7928460   0.0000000   0.0000000
 AtZNuc=   6.0000000   1.0000000   6.0000000   1.0000000   6.0000000   1.0000000   6.0000000   1.0000000   6.0000000   6.0000000

  Atom        51          52          53          54          55          56          57          58          59
 IAtWgt=           1          12           1          12           1          12           1          12           1
 AtmWgt=   1.0078250  12.0000000   1.0078250  12.0000000   1.0078250  12.0000000   1.0078250  12.0000000   1.0078250
 NucSpn=           1           0           1           0           1           0           1           0           1
 AtZEff=   0.0000000   0.0000000   0.0000000   0.0000000   0.0000000   0.0000000   0.0000000   0.0000000   0.0000000
 NQMom=    0.0000000   0.0000000   0.0000000   0.0000000   0.0000000   0.0000000   0.0000000   0.0000000   0.0000000
 NMagM=    2.7928460   0.0000000   2.7928460   0.0000000   2.7928460   0.0000000   2.7928460   0.0000000   2.7928460
 AtZNuc=   1.0000000   6.0000000   1.0000000   6.0000000   1.0000000   6.0000000   1.0000000   6.0000000   1.0000000
 Leave Link  101 at Thu Dec  6 15:16:39 2018, MaxMem=   536870912 cpu:         2.7
 (Enter /pbs_home/pkowalski/g09d01/g09/l103.exe)

 GradGradGradGradGradGradGradGradGradGradGradGradGradGradGradGradGradGrad
 Berny optimization.
 Initialization pass.
                           ----------------------------
                           !    Initial Parameters    !
                           ! (Angstroms and Degrees)  !
 --------------------------                            --------------------------
 ! Name  Definition              Value          Derivative Info.                !
 --------------------------------------------------------------------------------
 ! R1    R(1,9)                  1.8407         estimate D2E/DX2                !
 ! R2    R(1,13)                 1.7613         estimate D2E/DX2                !
 ! R3    R(2,19)                 1.8367         estimate D2E/DX2                !
 ! R4    R(2,23)                 1.7636         estimate D2E/DX2                !
 ! R5    R(3,15)                 1.3555         estimate D2E/DX2                !
 ! R6    R(4,15)                 1.3674         estimate D2E/DX2                !
 ! R7    R(5,16)                 1.3435         estimate D2E/DX2                !
 ! R8    R(6,16)                 1.3402         estimate D2E/DX2                !
 ! R9    R(7,17)                 1.3552         estimate D2E/DX2                !
 ! R10   R(8,17)                 1.3663         estimate D2E/DX2                !
 ! R11   R(9,10)                 1.5333         estimate D2E/DX2                !
 ! R12   R(9,19)                 1.5439         estimate D2E/DX2                !
 ! R13   R(9,24)                 1.5507         estimate D2E/DX2                !
 ! R14   R(10,11)                1.4152         estimate D2E/DX2                !
 ! R15   R(10,14)                1.3599         estimate D2E/DX2                !
 ! R16   R(11,12)                0.9501         estimate D2E/DX2                !
 ! R17   R(11,13)                1.3557         estimate D2E/DX2                !
 ! R18   R(13,38)                1.4634         estimate D2E/DX2                !
 ! R19   R(14,15)                1.4876         estimate D2E/DX2                !
 ! R20   R(14,18)                1.4495         estimate D2E/DX2                !
 ! R21   R(15,16)                1.5431         estimate D2E/DX2                !
 ! R22   R(16,17)                1.5478         estimate D2E/DX2                !
 ! R23   R(17,18)                1.4811         estimate D2E/DX2                !
 ! R24   R(18,20)                1.3547         estimate D2E/DX2                !
 ! R25   R(19,20)                1.5326         estimate D2E/DX2                !
 ! R26   R(19,31)                1.554          estimate D2E/DX2                !
 ! R27   R(20,21)                1.4218         estimate D2E/DX2                !
 ! R28   R(21,22)                0.9508         estimate D2E/DX2                !
 ! R29   R(21,23)                1.3568         estimate D2E/DX2                !
 ! R30   R(23,49)                1.4668         estimate D2E/DX2                !
 ! R31   R(24,25)                0.9896         estimate D2E/DX2                !
 ! R32   R(24,26)                0.9896         estimate D2E/DX2                !
 ! R33   R(24,27)                1.5226         estimate D2E/DX2                !
 ! R34   R(27,28)                0.9806         estimate D2E/DX2                !
 ! R35   R(27,29)                0.9803         estimate D2E/DX2                !
 ! R36   R(27,30)                0.9794         estimate D2E/DX2                !
 ! R37   R(31,32)                0.9907         estimate D2E/DX2                !
 ! R38   R(31,33)                0.9887         estimate D2E/DX2                !
 ! R39   R(31,34)                1.5167         estimate D2E/DX2                !
 ! R40   R(34,35)                0.9797         estimate D2E/DX2                !
 ! R41   R(34,36)                0.9804         estimate D2E/DX2                !
 ! R42   R(34,37)                0.9807         estimate D2E/DX2                !
 ! R43   R(38,39)                1.3951         estimate D2E/DX2                !
 ! R44   R(38,47)                1.3975         estimate D2E/DX2                !
 ! R45   R(39,40)                0.9493         estimate D2E/DX2                !
 ! R46   R(39,41)                1.3817         estimate D2E/DX2                !
 ! R47   R(41,42)                0.9502         estimate D2E/DX2                !
 ! R48   R(41,43)                1.3809         estimate D2E/DX2                !
 ! R49   R(43,44)                0.9495         estimate D2E/DX2                !
 ! R50   R(43,45)                1.3858         estimate D2E/DX2                !
 ! R51   R(45,46)                0.9493         estimate D2E/DX2                !
 ! R52   R(45,47)                1.3769         estimate D2E/DX2                !
 ! R53   R(47,48)                0.9495         estimate D2E/DX2                !
 ! R54   R(49,50)                1.395          estimate D2E/DX2                !
 ! R55   R(49,58)                1.395          estimate D2E/DX2                !
 ! R56   R(50,51)                0.9494         estimate D2E/DX2                !
 ! R57   R(50,52)                1.3878         estimate D2E/DX2                !
 ! R58   R(52,53)                0.9502         estimate D2E/DX2                !
 ! R59   R(52,54)                1.3847         estimate D2E/DX2                !
 ! R60   R(54,55)                0.9501         estimate D2E/DX2                !
 ! R61   R(54,56)                1.3762         estimate D2E/DX2                !
 ! R62   R(56,57)                0.9498         estimate D2E/DX2                !
 ! R63   R(56,58)                1.3858         estimate D2E/DX2                !
 ! R64   R(58,59)                0.9497         estimate D2E/DX2                !
 ! A1    A(9,1,13)              92.6657         estimate D2E/DX2                !
 ! A2    A(19,2,23)             92.1907         estimate D2E/DX2                !
 ! A3    A(1,9,10)             104.4824         estimate D2E/DX2                !
 ! A4    A(1,9,19)             112.9789         estimate D2E/DX2                !
 ! A5    A(1,9,24)             109.1642         estimate D2E/DX2                !
 ! A6    A(10,9,19)            107.4558         estimate D2E/DX2                !
 ! A7    A(10,9,24)            109.8576         estimate D2E/DX2                !
 ! A8    A(19,9,24)            112.5551         estimate D2E/DX2                !
 ! A9    A(9,10,11)            113.3839         estimate D2E/DX2                !
 ! A10   A(9,10,14)            116.6157         estimate D2E/DX2                !
 ! A11   A(11,10,14)           129.8492         estimate D2E/DX2                !
 ! A12   A(10,11,12)           122.598          estimate D2E/DX2                !
 ! A13   A(10,11,13)           114.7051         estimate D2E/DX2                !
 ! A14   A(12,11,13)           122.6968         estimate D2E/DX2                !
 ! A15   A(1,13,11)            113.6139         estimate D2E/DX2                !
 ! A16   A(1,13,38)            119.8544         estimate D2E/DX2                !
 ! A17   A(11,13,38)           126.3848         estimate D2E/DX2                !
 ! A18   A(10,14,15)           128.8892         estimate D2E/DX2                !
 ! A19   A(10,14,18)           121.5159         estimate D2E/DX2                !
 ! A20   A(15,14,18)           109.5935         estimate D2E/DX2                !
 ! A21   A(3,15,4)             105.5097         estimate D2E/DX2                !
 ! A22   A(3,15,14)            114.6953         estimate D2E/DX2                !
 ! A23   A(3,15,16)            111.8337         estimate D2E/DX2                !
 ! A24   A(4,15,14)            112.1556         estimate D2E/DX2                !
 ! A25   A(4,15,16)            108.1743         estimate D2E/DX2                !
 ! A26   A(14,15,16)           104.4365         estimate D2E/DX2                !
 ! A27   A(5,16,6)             108.1041         estimate D2E/DX2                !
 ! A28   A(5,16,15)            109.1138         estimate D2E/DX2                !
 ! A29   A(5,16,17)            108.8104         estimate D2E/DX2                !
 ! A30   A(6,16,15)            113.4197         estimate D2E/DX2                !
 ! A31   A(6,16,17)            113.2013         estimate D2E/DX2                !
 ! A32   A(15,16,17)           104.0448         estimate D2E/DX2                !
 ! A33   A(7,17,8)             106.1814         estimate D2E/DX2                !
 ! A34   A(7,17,16)            111.0539         estimate D2E/DX2                !
 ! A35   A(7,17,18)            115.0618         estimate D2E/DX2                !
 ! A36   A(8,17,16)            108.4002         estimate D2E/DX2                !
 ! A37   A(8,17,18)            112.194          estimate D2E/DX2                !
 ! A38   A(16,17,18)           103.8708         estimate D2E/DX2                !
 ! A39   A(14,18,17)           109.0678         estimate D2E/DX2                !
 ! A40   A(14,18,20)           121.6214         estimate D2E/DX2                !
 ! A41   A(17,18,20)           129.1832         estimate D2E/DX2                !
 ! A42   A(2,19,9)             113.6319         estimate D2E/DX2                !
 ! A43   A(2,19,20)            104.5442         estimate D2E/DX2                !
 ! A44   A(2,19,31)            108.8817         estimate D2E/DX2                !
 ! A45   A(9,19,20)            108.6363         estimate D2E/DX2                !
 ! A46   A(9,19,31)            112.1664         estimate D2E/DX2                !
 ! A47   A(20,19,31)           108.6044         estimate D2E/DX2                !
 ! A48   A(18,20,19)           116.436          estimate D2E/DX2                !
 ! A49   A(18,20,21)           130.9158         estimate D2E/DX2                !
 ! A50   A(19,20,21)           112.6355         estimate D2E/DX2                !
 ! A51   A(20,21,22)           122.6572         estimate D2E/DX2                !
 ! A52   A(20,21,23)           114.5444         estimate D2E/DX2                !
 ! A53   A(22,21,23)           122.7984         estimate D2E/DX2                !
 ! A54   A(2,23,21)            113.5377         estimate D2E/DX2                !
 ! A55   A(2,23,49)            119.6037         estimate D2E/DX2                !
 ! A56   A(21,23,49)           126.8583         estimate D2E/DX2                !
 ! A57   A(9,24,25)            108.5255         estimate D2E/DX2                !
 ! A58   A(9,24,26)            108.4894         estimate D2E/DX2                !
 ! A59   A(9,24,27)            114.9243         estimate D2E/DX2                !
 ! A60   A(25,24,26)           107.5602         estimate D2E/DX2                !
 ! A61   A(25,24,27)           108.5561         estimate D2E/DX2                !
 ! A62   A(26,24,27)           108.5516         estimate D2E/DX2                !
 ! A63   A(24,27,28)           109.4644         estimate D2E/DX2                !
 ! A64   A(24,27,29)           109.4743         estimate D2E/DX2                !
 ! A65   A(24,27,30)           109.4894         estimate D2E/DX2                !
 ! A66   A(28,27,29)           109.5153         estimate D2E/DX2                !
 ! A67   A(28,27,30)           109.4013         estimate D2E/DX2                !
 ! A68   A(29,27,30)           109.4825         estimate D2E/DX2                !
 ! A69   A(19,31,32)           108.4498         estimate D2E/DX2                !
 ! A70   A(19,31,33)           108.4613         estimate D2E/DX2                !
 ! A71   A(19,31,34)           115.2337         estimate D2E/DX2                !
 ! A72   A(32,31,33)           107.4676         estimate D2E/DX2                !
 ! A73   A(32,31,34)           108.4828         estimate D2E/DX2                !
 ! A74   A(33,31,34)           108.4878         estimate D2E/DX2                !
 ! A75   A(31,34,35)           109.4006         estimate D2E/DX2                !
 ! A76   A(31,34,36)           109.4849         estimate D2E/DX2                !
 ! A77   A(31,34,37)           109.4227         estimate D2E/DX2                !
 ! A78   A(35,34,36)           109.4828         estimate D2E/DX2                !
 ! A79   A(35,34,37)           109.4418         estimate D2E/DX2                !
 ! A80   A(36,34,37)           109.5944         estimate D2E/DX2                !
 ! A81   A(13,38,39)           120.7427         estimate D2E/DX2                !
 ! A82   A(13,38,47)           120.74           estimate D2E/DX2                !
 ! A83   A(39,38,47)           118.4669         estimate D2E/DX2                !
 ! A84   A(38,39,40)           119.7504         estimate D2E/DX2                !
 ! A85   A(38,39,41)           120.4918         estimate D2E/DX2                !
 ! A86   A(40,39,41)           119.7578         estimate D2E/DX2                !
 ! A87   A(39,41,42)           119.7834         estimate D2E/DX2                !
 ! A88   A(39,41,43)           120.4903         estimate D2E/DX2                !
 ! A89   A(42,41,43)           119.7263         estimate D2E/DX2                !
 ! A90   A(41,43,44)           120.2332         estimate D2E/DX2                !
 ! A91   A(41,43,45)           119.4946         estimate D2E/DX2                !
 ! A92   A(44,43,45)           120.2722         estimate D2E/DX2                !
 ! A93   A(43,45,46)           119.7434         estimate D2E/DX2                !
 ! A94   A(43,45,47)           120.4074         estimate D2E/DX2                !
 ! A95   A(46,45,47)           119.8492         estimate D2E/DX2                !
 ! A96   A(38,47,45)           120.6224         estimate D2E/DX2                !
 ! A97   A(38,47,48)           119.655          estimate D2E/DX2                !
 ! A98   A(45,47,48)           119.7226         estimate D2E/DX2                !
 ! A99   A(23,49,50)           119.9114         estimate D2E/DX2                !
 ! A100  A(23,49,58)           121.3888         estimate D2E/DX2                !
 ! A101  A(50,49,58)           118.6948         estimate D2E/DX2                !
 ! A102  A(49,50,51)           119.8105         estimate D2E/DX2                !
 ! A103  A(49,50,52)           120.3684         estimate D2E/DX2                !
 ! A104  A(51,50,52)           119.8211         estimate D2E/DX2                !
 ! A105  A(50,52,53)           119.8621         estimate D2E/DX2                !
 ! A106  A(50,52,54)           120.3264         estimate D2E/DX2                !
 ! A107  A(53,52,54)           119.8116         estimate D2E/DX2                !
 ! A108  A(52,54,55)           120.1841         estimate D2E/DX2                !
 ! A109  A(52,54,56)           119.6089         estimate D2E/DX2                !
 ! A110  A(55,54,56)           120.207          estimate D2E/DX2                !
 ! A111  A(54,56,57)           119.7151         estimate D2E/DX2                !
 ! A112  A(54,56,58)           120.6359         estimate D2E/DX2                !
 ! A113  A(57,56,58)           119.649          estimate D2E/DX2                !
 ! A114  A(49,58,56)           120.3626         estimate D2E/DX2                !
 ! A115  A(49,58,59)           119.7865         estimate D2E/DX2                !
 ! A116  A(56,58,59)           119.8509         estimate D2E/DX2                !
 ! D1    D(13,1,9,10)            8.0089         estimate D2E/DX2                !
 ! D2    D(13,1,9,19)          124.4989         estimate D2E/DX2                !
 ! D3    D(13,1,9,24)         -109.4544         estimate D2E/DX2                !
 ! D4    D(9,1,13,11)           -3.4262         estimate D2E/DX2                !
 ! D5    D(9,1,13,38)         -179.2979         estimate D2E/DX2                !
 ! D6    D(23,2,19,9)          131.9529         estimate D2E/DX2                !
 ! D7    D(23,2,19,20)          13.6665         estimate D2E/DX2                !
 ! D8    D(23,2,19,31)        -102.2507         estimate D2E/DX2                !
 ! D9    D(19,2,23,21)          -8.866          estimate D2E/DX2                !
 ! D10   D(19,2,23,49)         170.9552         estimate D2E/DX2                !
 ! D11   D(1,9,10,11)          -11.3319         estimate D2E/DX2                !
 ! D12   D(1,9,10,14)          164.6438         estimate D2E/DX2                !
 ! D13   D(19,9,10,11)        -131.5894         estimate D2E/DX2                !
 ! D14   D(19,9,10,14)          44.3863         estimate D2E/DX2                !
 ! D15   D(24,9,10,11)         105.6539         estimate D2E/DX2                !
 ! D16   D(24,9,10,14)         -78.3705         estimate D2E/DX2                !
 ! D17   D(1,9,19,2)            70.3331         estimate D2E/DX2                !
 ! D18   D(1,9,19,20)         -173.7642         estimate D2E/DX2                !
 ! D19   D(1,9,19,31)          -53.7012         estimate D2E/DX2                !
 ! D20   D(10,9,19,2)         -174.9528         estimate D2E/DX2                !
 ! D21   D(10,9,19,20)         -59.0501         estimate D2E/DX2                !
 ! D22   D(10,9,19,31)          61.0129         estimate D2E/DX2                !
 ! D23   D(24,9,19,2)          -53.8766         estimate D2E/DX2                !
 ! D24   D(24,9,19,20)          62.026          estimate D2E/DX2                !
 ! D25   D(24,9,19,31)        -177.911          estimate D2E/DX2                !
 ! D26   D(1,9,24,25)         -178.0296         estimate D2E/DX2                !
 ! D27   D(1,9,24,26)          -61.442          estimate D2E/DX2                !
 ! D28   D(1,9,24,27)           60.2477         estimate D2E/DX2                !
 ! D29   D(10,9,24,25)          67.9533         estimate D2E/DX2                !
 ! D30   D(10,9,24,26)        -175.4591         estimate D2E/DX2                !
 ! D31   D(10,9,24,27)         -53.7694         estimate D2E/DX2                !
 ! D32   D(19,9,24,25)         -51.7396         estimate D2E/DX2                !
 ! D33   D(19,9,24,26)          64.848          estimate D2E/DX2                !
 ! D34   D(19,9,24,27)        -173.4623         estimate D2E/DX2                !
 ! D35   D(9,10,11,12)        -170.1492         estimate D2E/DX2                !
 ! D36   D(9,10,11,13)           9.8662         estimate D2E/DX2                !
 ! D37   D(14,10,11,12)         14.5385         estimate D2E/DX2                !
 ! D38   D(14,10,11,13)       -165.446          estimate D2E/DX2                !
 ! D39   D(9,10,14,15)         169.4495         estimate D2E/DX2                !
 ! D40   D(9,10,14,18)         -10.0716         estimate D2E/DX2                !
 ! D41   D(11,10,14,15)        -15.3635         estimate D2E/DX2                !
 ! D42   D(11,10,14,18)        165.1154         estimate D2E/DX2                !
 ! D43   D(10,11,13,1)          -3.1033         estimate D2E/DX2                !
 ! D44   D(10,11,13,38)        172.4486         estimate D2E/DX2                !
 ! D45   D(12,11,13,1)         176.9121         estimate D2E/DX2                !
 ! D46   D(12,11,13,38)         -7.5359         estimate D2E/DX2                !
 ! D47   D(1,13,38,39)        -167.0635         estimate D2E/DX2                !
 ! D48   D(1,13,38,47)          15.5597         estimate D2E/DX2                !
 ! D49   D(11,13,38,39)         17.6363         estimate D2E/DX2                !
 ! D50   D(11,13,38,47)       -159.7405         estimate D2E/DX2                !
 ! D51   D(10,14,15,3)          44.3315         estimate D2E/DX2                !
 ! D52   D(10,14,15,4)         -76.0018         estimate D2E/DX2                !
 ! D53   D(10,14,15,16)        167.0888         estimate D2E/DX2                !
 ! D54   D(18,14,15,3)        -136.1018         estimate D2E/DX2                !
 ! D55   D(18,14,15,4)         103.5649         estimate D2E/DX2                !
 ! D56   D(18,14,15,16)        -13.3445         estimate D2E/DX2                !
 ! D57   D(10,14,18,17)        173.7208         estimate D2E/DX2                !
 ! D58   D(10,14,18,20)        -10.0303         estimate D2E/DX2                !
 ! D59   D(15,14,18,17)         -5.8836         estimate D2E/DX2                !
 ! D60   D(15,14,18,20)        170.3653         estimate D2E/DX2                !
 ! D61   D(3,15,16,5)           35.0049         estimate D2E/DX2                !
 ! D62   D(3,15,16,6)          -85.5597         estimate D2E/DX2                !
 ! D63   D(3,15,16,17)         151.0104         estimate D2E/DX2                !
 ! D64   D(4,15,16,5)          150.7724         estimate D2E/DX2                !
 ! D65   D(4,15,16,6)           30.2078         estimate D2E/DX2                !
 ! D66   D(4,15,16,17)         -93.2221         estimate D2E/DX2                !
 ! D67   D(14,15,16,5)         -89.5988         estimate D2E/DX2                !
 ! D68   D(14,15,16,6)         149.8366         estimate D2E/DX2                !
 ! D69   D(14,15,16,17)         26.4067         estimate D2E/DX2                !
 ! D70   D(5,16,17,7)          -37.837          estimate D2E/DX2                !
 ! D71   D(5,16,17,8)         -154.117          estimate D2E/DX2                !
 ! D72   D(5,16,17,18)          86.3978         estimate D2E/DX2                !
 ! D73   D(6,16,17,7)           82.3727         estimate D2E/DX2                !
 ! D74   D(6,16,17,8)          -33.9073         estimate D2E/DX2                !
 ! D75   D(6,16,17,18)        -153.3925         estimate D2E/DX2                !
 ! D76   D(15,16,17,7)        -154.0552         estimate D2E/DX2                !
 ! D77   D(15,16,17,8)          89.6648         estimate D2E/DX2                !
 ! D78   D(15,16,17,18)        -29.8205         estimate D2E/DX2                !
 ! D79   D(7,17,18,14)         144.0514         estimate D2E/DX2                !
 ! D80   D(7,17,18,20)         -31.8272         estimate D2E/DX2                !
 ! D81   D(8,17,18,14)         -94.4125         estimate D2E/DX2                !
 ! D82   D(8,17,18,20)          89.7089         estimate D2E/DX2                !
 ! D83   D(16,17,18,14)         22.4526         estimate D2E/DX2                !
 ! D84   D(16,17,18,20)       -153.4259         estimate D2E/DX2                !
 ! D85   D(14,18,20,19)         -8.2363         estimate D2E/DX2                !
 ! D86   D(14,18,20,21)        173.1739         estimate D2E/DX2                !
 ! D87   D(17,18,20,19)        167.1883         estimate D2E/DX2                !
 ! D88   D(17,18,20,21)        -11.4015         estimate D2E/DX2                !
 ! D89   D(2,19,20,18)         164.8183         estimate D2E/DX2                !
 ! D90   D(2,19,20,21)         -16.3362         estimate D2E/DX2                !
 ! D91   D(9,19,20,18)          43.181          estimate D2E/DX2                !
 ! D92   D(9,19,20,21)        -137.9735         estimate D2E/DX2                !
 ! D93   D(31,19,20,18)        -79.0716         estimate D2E/DX2                !
 ! D94   D(31,19,20,21)         99.7738         estimate D2E/DX2                !
 ! D95   D(2,19,31,32)         179.612          estimate D2E/DX2                !
 ! D96   D(2,19,31,33)         -63.9661         estimate D2E/DX2                !
 ! D97   D(2,19,31,34)          57.8306         estimate D2E/DX2                !
 ! D98   D(9,19,31,32)         -53.7463         estimate D2E/DX2                !
 ! D99   D(9,19,31,33)          62.6755         estimate D2E/DX2                !
 ! D100  D(9,19,31,34)        -175.5277         estimate D2E/DX2                !
 ! D101  D(20,19,31,32)         66.3352         estimate D2E/DX2                !
 ! D102  D(20,19,31,33)       -177.243          estimate D2E/DX2                !
 ! D103  D(20,19,31,34)        -55.4462         estimate D2E/DX2                !
 ! D104  D(18,20,21,22)          9.7921         estimate D2E/DX2                !
 ! D105  D(18,20,21,23)       -170.1646         estimate D2E/DX2                !
 ! D106  D(19,20,21,22)       -168.8398         estimate D2E/DX2                !
 ! D107  D(19,20,21,23)         11.2035         estimate D2E/DX2                !
 ! D108  D(20,21,23,2)           0.1911         estimate D2E/DX2                !
 ! D109  D(20,21,23,49)       -179.6146         estimate D2E/DX2                !
 ! D110  D(22,21,23,2)        -179.7656         estimate D2E/DX2                !
 ! D111  D(22,21,23,49)          0.4287         estimate D2E/DX2                !
 ! D112  D(2,23,49,50)         158.4757         estimate D2E/DX2                !
 ! D113  D(2,23,49,58)         -22.348          estimate D2E/DX2                !
 ! D114  D(21,23,49,50)        -21.7292         estimate D2E/DX2                !
 ! D115  D(21,23,49,58)        157.4471         estimate D2E/DX2                !
 ! D116  D(9,24,27,28)         -57.906          estimate D2E/DX2                !
 ! D117  D(9,24,27,29)        -177.9577         estimate D2E/DX2                !
 ! D118  D(9,24,27,30)          62.0154         estimate D2E/DX2                !
 ! D119  D(25,24,27,28)       -179.6121         estimate D2E/DX2                !
 ! D120  D(25,24,27,29)         60.3362         estimate D2E/DX2                !
 ! D121  D(25,24,27,30)        -59.6907         estimate D2E/DX2                !
 ! D122  D(26,24,27,28)         63.7499         estimate D2E/DX2                !
 ! D123  D(26,24,27,29)        -56.3018         estimate D2E/DX2                !
 ! D124  D(26,24,27,30)       -176.3287         estimate D2E/DX2                !
 ! D125  D(19,31,34,35)        -57.3179         estimate D2E/DX2                !
 ! D126  D(19,31,34,36)       -177.2973         estimate D2E/DX2                !
 ! D127  D(19,31,34,37)         62.5732         estimate D2E/DX2                !
 ! D128  D(32,31,34,35)       -179.0815         estimate D2E/DX2                !
 ! D129  D(32,31,34,36)         60.9391         estimate D2E/DX2                !
 ! D130  D(32,31,34,37)        -59.1904         estimate D2E/DX2                !
 ! D131  D(33,31,34,35)         64.4646         estimate D2E/DX2                !
 ! D132  D(33,31,34,36)        -55.5148         estimate D2E/DX2                !
 ! D133  D(33,31,34,37)       -175.6443         estimate D2E/DX2                !
 ! D134  D(13,38,39,40)          4.1921         estimate D2E/DX2                !
 ! D135  D(13,38,39,41)       -175.8117         estimate D2E/DX2                !
 ! D136  D(47,38,39,40)       -178.3725         estimate D2E/DX2                !
 ! D137  D(47,38,39,41)          1.6237         estimate D2E/DX2                !
 ! D138  D(13,38,47,45)        175.7289         estimate D2E/DX2                !
 ! D139  D(13,38,47,48)         -4.264          estimate D2E/DX2                !
 ! D140  D(39,38,47,45)         -1.7065         estimate D2E/DX2                !
 ! D141  D(39,38,47,48)        178.3006         estimate D2E/DX2                !
 ! D142  D(38,39,41,42)        179.7005         estimate D2E/DX2                !
 ! D143  D(38,39,41,43)         -0.3488         estimate D2E/DX2                !
 ! D144  D(40,39,41,42)         -0.3032         estimate D2E/DX2                !
 ! D145  D(40,39,41,43)        179.6475         estimate D2E/DX2                !
 ! D146  D(39,41,43,44)        179.0858         estimate D2E/DX2                !
 ! D147  D(39,41,43,45)         -0.8768         estimate D2E/DX2                !
 ! D148  D(42,41,43,44)         -0.9635         estimate D2E/DX2                !
 ! D149  D(42,41,43,45)        179.074          estimate D2E/DX2                !
 ! D150  D(41,43,45,46)       -179.1799         estimate D2E/DX2                !
 ! D151  D(41,43,45,47)          0.7952         estimate D2E/DX2                !
 ! D152  D(44,43,45,46)          0.8576         estimate D2E/DX2                !
 ! D153  D(44,43,45,47)       -179.1673         estimate D2E/DX2                !
 ! D154  D(43,45,47,38)          0.5123         estimate D2E/DX2                !
 ! D155  D(43,45,47,48)       -179.4948         estimate D2E/DX2                !
 ! D156  D(46,45,47,38)       -179.5126         estimate D2E/DX2                !
 ! D157  D(46,45,47,48)          0.4803         estimate D2E/DX2                !
 ! D158  D(23,49,50,51)         -0.6715         estimate D2E/DX2                !
 ! D159  D(23,49,50,52)        179.2602         estimate D2E/DX2                !
 ! D160  D(58,49,50,51)       -179.8699         estimate D2E/DX2                !
 ! D161  D(58,49,50,52)          0.0618         estimate D2E/DX2                !
 ! D162  D(23,49,58,56)       -179.2539         estimate D2E/DX2                !
 ! D163  D(23,49,58,59)          0.7752         estimate D2E/DX2                !
 ! D164  D(50,49,58,56)         -0.0679         estimate D2E/DX2                !
 ! D165  D(50,49,58,59)        179.9613         estimate D2E/DX2                !
 ! D166  D(49,50,52,53)       -179.6837         estimate D2E/DX2                !
 ! D167  D(49,50,52,54)          0.2889         estimate D2E/DX2                !
 ! D168  D(51,50,52,53)          0.248          estimate D2E/DX2                !
 ! D169  D(51,50,52,54)       -179.7794         estimate D2E/DX2                !
 ! D170  D(50,52,54,55)        179.358          estimate D2E/DX2                !
 ! D171  D(50,52,54,56)         -0.6329         estimate D2E/DX2                !
 ! D172  D(53,52,54,55)         -0.6694         estimate D2E/DX2                !
 ! D173  D(53,52,54,56)        179.3397         estimate D2E/DX2                !
 ! D174  D(52,54,56,57)       -179.3619         estimate D2E/DX2                !
 ! D175  D(52,54,56,58)          0.6287         estimate D2E/DX2                !
 ! D176  D(55,54,56,57)          0.6472         estimate D2E/DX2                !
 ! D177  D(55,54,56,58)       -179.3622         estimate D2E/DX2                !
 ! D178  D(54,56,58,49)         -0.2796         estimate D2E/DX2                !
 ! D179  D(54,56,58,59)        179.6913         estimate D2E/DX2                !
 ! D180  D(57,56,58,49)        179.7111         estimate D2E/DX2                !
 ! D181  D(57,56,58,59)         -0.318          estimate D2E/DX2                !
 --------------------------------------------------------------------------------
 Trust Radius=3.00D-01 FncErr=1.00D-07 GrdErr=1.00D-06
 Number of steps in this run=    354 maximum allowed number of steps=    354.
 GradGradGradGradGradGradGradGradGradGradGradGradGradGradGradGradGradGrad

 Leave Link  103 at Thu Dec  6 15:16:39 2018, MaxMem=   536870912 cpu:         0.3
 (Enter /pbs_home/pkowalski/g09d01/g09/l202.exe)
 Stoichiometry    C29H22F6S2
 Framework group  C1[X(C29H22F6S2)]
 Deg. of freedom   171
 Full point group                 C1      NOp   1
 Largest Abelian subgroup         C1      NOp   1
 Largest concise Abelian subgroup C1      NOp   1
                         Standard orientation:                         
 ---------------------------------------------------------------------
 Center     Atomic      Atomic             Coordinates (Angstroms)
 Number     Number       Type             X           Y           Z
 ---------------------------------------------------------------------
      1         16           0        1.755650   -2.171249    0.476041
      2         16           0       -1.799113   -2.131187    0.104224
      3          9           0        2.375206    3.145061   -0.727300
      4          9           0        1.630557    3.554406    1.266766
      5          9           0        0.119376    3.811078   -1.837124
      6          9           0        0.089640    5.119493   -0.103010
      7          9           0       -2.217101    3.269916   -0.829861
      8          9           0       -1.522580    3.539363    1.214782
      9          6           0        0.601242   -0.759569    0.726523
     10          6           0        1.436239    0.482396    0.393074
     11          6           0        2.819298    0.211414    0.264389
     12          1           0        3.471401    0.899010    0.195656
     13          6           0        3.139346   -1.105842    0.246677
     14          6           0        0.751586    1.638558    0.183390
     15          6           0        1.276178    3.024791    0.056942
     16          6           0        0.086013    3.837736   -0.494314
     17          6           0       -1.159114    3.055976   -0.010414
     18          6           0       -0.692384    1.651965    0.058039
     19          6           0       -0.600015   -0.783979   -0.242993
     20          6           0       -1.406059    0.506183   -0.056683
     21          6           0       -2.809753    0.279909   -0.061174
     22          1           0       -3.443262    0.987070   -0.111882
     23          6           0       -3.170375   -1.025926    0.013659
     24          6           0        0.164460   -0.716881    2.213802
     25          1           0       -0.479955    0.024986    2.331099
     26          1           0       -0.308645   -1.559737    2.426273
     27          6           0        1.300335   -0.534269    3.211137
     28          1           0        1.950733   -1.259945    3.102089
     29          1           0        0.940582   -0.551201    4.122905
     30          1           0        1.741628    0.325051    3.050023
     31          6           0       -0.152913   -0.879114   -1.728244
     32          1           0        0.488478   -0.146253   -1.910164
     33          1           0        0.328303   -1.733235   -1.856245
     34          6           0       -1.273695   -0.801158   -2.747140
     35          1           0       -1.924235   -1.512007   -2.570345
     36          1           0       -0.904551   -0.912529   -3.648489
     37          1           0       -1.716660    0.071161   -2.678607
     38          6           0        4.459172   -1.674904   -0.028665
     39          6           0        5.606813   -0.885774    0.051286
     40          1           0        5.539870    0.014690    0.344441
     41          6           0        6.840061   -1.405024   -0.292927
     42          1           0        7.614603   -0.857263   -0.238756
     43          6           0        6.955889   -2.714933   -0.714336
     44          1           0        7.803217   -3.064194   -0.962356
     45          6           0        5.825994   -3.515211   -0.773128
     46          1           0        5.903358   -4.419580   -1.051146
     47          6           0        4.593174   -3.006657   -0.430432
     48          1           0        3.826505   -3.565651   -0.467366
     49          6           0       -4.535362   -1.562708    0.020672
     50          6           0       -5.601975   -0.746304    0.397295
     51          1           0       -5.439672    0.152302    0.657308
     52          6           0       -6.899071   -1.239896    0.392657
     53          1           0       -7.620739   -0.676139    0.646229
     54          6           0       -7.147236   -2.550157    0.019694
     55          1           0       -8.034987   -2.888659    0.025990
     56          6           0       -6.100517   -3.358936   -0.359868
     57          1           0       -6.270064   -4.255148   -0.624678
     58          6           0       -4.800687   -2.878361   -0.359738
     59          1           0       -4.086249   -3.447543   -0.619568
 ---------------------------------------------------------------------
 Rotational constants (GHZ):      0.1284985      0.0716033      0.0514695
 Leave Link  202 at Thu Dec  6 15:16:40 2018, MaxMem=   536870912 cpu:         0.1
 (Enter /pbs_home/pkowalski/g09d01/g09/l301.exe)
 General basis read from cards:  (5D, 7F)
 Centers:      12     22     25     26     28     29     30     32     33     35
 Centers:      36     37     40     42     44     46     48     51     53     55
 Centers:      57     59
 S 3 1.00
     Exponent=  1.3010701000D+01 Coefficients=  1.9682158000D-02
     Exponent=  1.9622572000D+00 Coefficients=  1.3796524000D-01
     Exponent=  4.4453796000D-01 Coefficients=  4.7831935000D-01
 S 1 1.00
     Exponent=  1.2194962000D-01 Coefficients=  1.0000000000D+00
 P 1 1.00
     Exponent=  8.0000000000D-01 Coefficients=  1.0000000000D+00
 ****
 Centers:       9     10     11     13     14     15     16     17     18     19
 Centers:      20     21     23     24     27     31     34     38     39     41
 Centers:      43     45     47     49     50     52     54     56     58
 S 5 1.00
     Exponent=  1.2384016938D+03 Coefficients=  5.4568832082D-03
     Exponent=  1.8629004992D+02 Coefficients=  4.0638409211D-02
     Exponent=  4.2251176346D+01 Coefficients=  1.8025593888D-01
     Exponent=  1.1676557932D+01 Coefficients=  4.6315121755D-01
     Exponent=  3.5930506482D+00 Coefficients=  4.4087173314D-01
 S 1 1.00
     Exponent=  4.0245147363D-01 Coefficients=  1.0000000000D+00
 S 1 1.00
     Exponent=  1.3090182668D-01 Coefficients=  1.0000000000D+00
 P 3 1.00
     Exponent=  9.4680970621D+00 Coefficients=  3.8387871728D-02
     Exponent=  2.0103545142D+00 Coefficients=  2.1117025112D-01
     Exponent=  5.4771004707D-01 Coefficients=  5.1328172114D-01
 P 1 1.00
     Exponent=  1.5268613795D-01 Coefficients=  1.0000000000D+00
 D 1 1.00
     Exponent=  8.0000000000D-01 Coefficients=  1.0000000000D+00
 ****
 Centers:       3      4      5      6      7      8
 S 5 1.00
     Exponent=  2.8948325990D+03 Coefficients= -5.3408255515D-03
     Exponent=  4.3541939120D+02 Coefficients= -3.9904258866D-02
     Exponent=  9.8843328866D+01 Coefficients= -1.7912768038D-01
     Exponent=  2.7485198001D+01 Coefficients= -4.6758090825D-01
     Exponent=  8.5405498171D+00 Coefficients= -4.4653131020D-01
 S 1 1.00
     Exponent=  1.0654578038D+00 Coefficients=  1.0000000000D+00
 S 1 1.00
     Exponent=  3.3247346748D-01 Coefficients=  1.0000000000D+00
 P 3 1.00
     Exponent=  2.2696633924D+01 Coefficients= -4.5212874436D-02
     Exponent=  4.9872339257D+00 Coefficients= -2.3754317067D-01
     Exponent=  1.3491613954D+00 Coefficients= -5.1287353587D-01
 P 1 1.00
     Exponent=  3.4829881977D-01 Coefficients=  1.0000000000D+00
 D 1 1.00
     Exponent=  1.4000000000D+00 Coefficients=  1.0000000000D+00
 ****
 Centers:       1      2
 S 5 1.00
     Exponent=  9.1849303010D+03 Coefficients= -2.2294387756D-03
     Exponent=  1.3815105503D+03 Coefficients= -1.6683029937D-02
     Exponent=  3.1387147580D+02 Coefficients= -7.5262436116D-02
     Exponent=  8.8053870623D+01 Coefficients= -1.9376827038D-01
     Exponent=  2.7039914905D+01 Coefficients= -1.7718020803D-01
 S 3 1.00
     Exponent=  4.5648731303D+01 Coefficients= -1.0736062573D-01
     Exponent=  4.9664522326D+00 Coefficients=  6.5066293018D-01
     Exponent=  2.0116242047D+00 Coefficients=  5.9712155354D-01
 S 1 1.00
     Exponent=  3.5661077013D-01 Coefficients=  1.0000000000D+00
 S 1 1.00
     Exponent=  1.3507221477D-01 Coefficients=  1.0000000000D+00
 P 5 1.00
     Exponent=  2.6198233439D+02 Coefficients= -9.2729929822D-03
     Exponent=  6.1306894736D+01 Coefficients= -6.6547669241D-02
     Exponent=  1.9103729887D+01 Coefficients= -2.4828595903D-01
     Exponent=  6.6567720378D+00 Coefficients= -4.8703847402D-01
     Exponent=  2.3959635161D+00 Coefficients= -3.9337850312D-01
 P 1 1.00
     Exponent=  6.1776161679D-01 Coefficients=  1.0000000000D+00
 P 1 1.00
     Exponent=  1.6993376871D-01 Coefficients=  1.0000000000D+00
 D 1 1.00
     Exponent=  5.5000000000D-01 Coefficients=  1.0000000000D+00
 ****
 Ernie: Thresh=  0.10000D-02 Tol=  0.10000D-05 Strict=F.
 There are   673 symmetry adapted cartesian basis functions of A   symmetry.
 There are   636 symmetry adapted basis functions of A   symmetry.
   636 basis functions,  1103 primitive gaussians,   673 cartesian basis functions
   141 alpha electrons      141 beta electrons
       nuclear repulsion energy      4731.4254479197 Hartrees.
 IExCor=  402 DFT=T Ex+Corr=B3LYP ExCW=0 ScaHFX=  0.200000
 ScaDFX=  0.800000  0.720000  1.000000  0.810000 ScalE2=  1.000000  1.000000
 IRadAn=      0 IRanWt=     -1 IRanGd=            0 ICorTp=0 IEmpDi=  4
 NAtoms=   59 NActive=   59 NUniq=   59 SFac= 1.00D+00 NAtFMM=   60 NAOKFM=F Big=F
 Integral buffers will be    131072 words long.
 Raffenetti 2 integral format.
 Two-electron integral symmetry is turned on.
 Leave Link  301 at Thu Dec  6 15:16:40 2018, MaxMem=   536870912 cpu:         1.0
 (Enter /pbs_home/pkowalski/g09d01/g09/l302.exe)
 NPDir=0 NMtPBC=     1 NCelOv=     1 NCel=       1 NClECP=     1 NCelD=      1
         NCelK=      1 NCelE2=     1 NClLst=     1 CellRange=     0.0.
 One-electron integrals computed using PRISM.
 NBasis=   636 RedAO= T EigKep=  2.84D-04  NBF=   636
 NBsUse=   636 1.00D-06 EigRej= -1.00D+00 NBFU=   636
 Precomputing XC quadrature grid using
 IXCGrd= 4 IRadAn=           0 IRanWt=          -1 IRanGd=           0 AccXCQ= 0.00D+00.
 Generated NRdTot=       0 NPtTot=           0 NUsed=           0 NTot=          32
 NSgBfM=   614   614   618   618   618 MxSgAt=    59 MxSgA2=    59.
 Leave Link  302 at Thu Dec  6 15:16:42 2018, MaxMem=   536870912 cpu:        15.6
 (Enter /pbs_home/pkowalski/g09d01/g09/l303.exe)
 DipDrv:  MaxL=1.
 Leave Link  303 at Thu Dec  6 15:16:43 2018, MaxMem=   536870912 cpu:         1.9
 (Enter /pbs_home/pkowalski/g09d01/g09/l401.exe)
 ExpMin= 1.22D-01 ExpMax= 9.18D+03 ExpMxC= 1.38D+03 IAcc=1 IRadAn=         1 AccDes= 0.00D+00
 Harris functional with IExCor=  402 and IRadAn=       1 diagonalized for initial guess.
 HarFok:  IExCor=  402 AccDes= 0.00D+00 IRadAn=         1 IDoV= 1 UseB2=F ITyADJ=14
 ICtDFT=  3500011 ScaDFX=  1.000000  1.000000  1.000000  1.000000
 FoFCou: FMM=F IPFlag=           0 FMFlag=      100000 FMFlg1=           0
         NFxFlg=           0 DoJE=T BraDBF=F KetDBF=T FulRan=T
         wScrn=  0.000000 ICntrl=     500 IOpCl=  0 I1Cent=   200000004 NGrid=           0
         NMat0=    1 NMatS0=      1 NMatT0=    0 NMatD0=    1 NMtDS0=    0 NMtDT0=    0
 Petite list used in FoFCou.
 Harris En= -2511.99653441895    
 JPrj=0 DoOrth=F DoCkMO=F.
 Leave Link  401 at Thu Dec  6 15:16:47 2018, MaxMem=   536870912 cpu:        25.4
 (Enter /pbs_home/pkowalski/g09d01/g09/l502.exe)
 Closed shell SCF:
 Using DIIS extrapolation, IDIIS=  1040.
 Integral symmetry usage will be decided dynamically.
 IVT=     1387805 IEndB=     1387805 NGot=   536870912 MDV=   535953350
 LenX=   535953350 LenY=   535499748
 Requested convergence on RMS density matrix=1.00D-08 within 128 cycles.
 Requested convergence on MAX density matrix=1.00D-06.
 Requested convergence on             energy=1.00D-06.
 No special actions if energy rises.
 Fock matrices will be formed incrementally for  20 cycles.
 Integral accuracy reduced to 1.0D-05 until final iterations.

 Cycle   1  Pass 0  IDiag  1:
 FoFJK:  IHMeth= 1 ICntrl=       0 DoSepK=F KAlg= 0 I1Cent=   0 FoldK=F
 IRaf= 670000000 NMat=   1 IRICut=       1 DoRegI=T DoRafI=F ISym2E= 0.
 FoFCou: FMM=F IPFlag=           0 FMFlag=      100000 FMFlg1=           0
         NFxFlg=           0 DoJE=F BraDBF=F KetDBF=F FulRan=T
         wScrn=  0.000000 ICntrl=       0 IOpCl=  0 I1Cent=           0 NGrid=           0
         NMat0=    1 NMatS0=      1 NMatT0=    0 NMatD0=    1 NMtDS0=    0 NMtDT0=    0
 Symmetry not used in FoFCou.
 E= -2510.98266617128    
 DIIS: error= 4.20D-02 at cycle   1 NSaved=   1.
 NSaved= 1 IEnMin= 1 EnMin= -2510.98266617128     IErMin= 1 ErrMin= 4.20D-02
 ErrMax= 4.20D-02  0.00D+00 EMaxC= 1.00D-01 BMatC= 8.79D-01 BMatP= 8.79D-01
 IDIUse=3 WtCom= 5.80D-01 WtEn= 4.20D-01
 Coeff-Com:  0.100D+01
 Coeff-En:   0.100D+01
 Coeff:      0.100D+01
 Gap=     0.158 Goal=   None    Shift=    0.000
 GapD=    0.158 DampG=1.000 DampE=0.500 DampFc=0.5000 IDamp=-1.
 Damping current iteration by 5.00D-01
 RMSDP=5.23D-03 MaxDP=2.08D-01              OVMax= 2.98D-01

 Cycle   2  Pass 0  IDiag  1:
 RMSU=  2.55D-03    CP:  9.65D-01
 E= -2511.33482865287     Delta-E=       -0.352162481593 Rises=F Damp=T
 DIIS: error= 7.24D-03 at cycle   2 NSaved=   2.
 NSaved= 2 IEnMin= 2 EnMin= -2511.33482865287     IErMin= 2 ErrMin= 7.24D-03
 ErrMax= 7.24D-03  0.00D+00 EMaxC= 1.00D-01 BMatC= 8.43D-02 BMatP= 8.79D-01
 IDIUse=3 WtCom= 9.28D-01 WtEn= 7.24D-02
 Coeff-Com:  0.139D+00 0.861D+00
 Coeff-En:   0.240D+00 0.760D+00
 Coeff:      0.146D+00 0.854D+00
 Gap=     0.215 Goal=   None    Shift=    0.000
 RMSDP=2.23D-03 MaxDP=9.54D-02 DE=-3.52D-01 OVMax= 3.51D-01

 Cycle   3  Pass 0  IDiag  1:
 RMSU=  2.07D-03    CP:  9.40D-01  7.25D-01
 E= -2511.83021892023     Delta-E=       -0.495390267355 Rises=F Damp=F
 DIIS: error= 6.91D-03 at cycle   3 NSaved=   3.
 NSaved= 3 IEnMin= 3 EnMin= -2511.83021892023     IErMin= 3 ErrMin= 6.91D-03
 ErrMax= 6.91D-03  0.00D+00 EMaxC= 1.00D-01 BMatC= 9.31D-02 BMatP= 8.43D-02
 IDIUse=3 WtCom= 1.07D-01 WtEn= 8.93D-01
 Coeff-Com:  0.271D-01 0.511D+00 0.462D+00
 Coeff-En:   0.000D+00 0.000D+00 0.100D+01
 Coeff:      0.291D-02 0.549D-01 0.942D+00
 Gap=     0.102 Goal=   None    Shift=    0.000
 RMSDP=2.62D-03 MaxDP=1.20D-01 DE=-4.95D-01 OVMax= 3.80D-01

 Cycle   4  Pass 0  IDiag  1:
 RMSU=  1.52D-03    CP:  9.39D-01  1.15D+00  1.18D-01
 E= -2511.41404871906     Delta-E=        0.416170201168 Rises=F Damp=F
 DIIS: error= 1.59D-02 at cycle   4 NSaved=   4.
 NSaved= 4 IEnMin= 3 EnMin= -2511.83021892023     IErMin= 3 ErrMin= 6.91D-03
 ErrMax= 1.59D-02  0.00D+00 EMaxC= 1.00D-01 BMatC= 4.44D-01 BMatP= 8.43D-02
 IDIUse=2 WtCom= 0.00D+00 WtEn= 1.00D+00
 Coeff-En:   0.000D+00 0.000D+00 0.766D+00 0.234D+00
 Coeff:      0.000D+00 0.000D+00 0.766D+00 0.234D+00
 Gap=     0.091 Goal=   None    Shift=    0.000
 RMSDP=1.35D-03 MaxDP=7.17D-02 DE= 4.16D-01 OVMax= 2.41D-01

 Cycle   5  Pass 0  IDiag  1:
 RMSU=  4.02D-04    CP:  9.40D-01  9.55D-01  5.47D-01  4.79D-01
 E= -2511.90827237587     Delta-E=       -0.494223656809 Rises=F Damp=F
 DIIS: error= 3.71D-03 at cycle   5 NSaved=   5.
 NSaved= 5 IEnMin= 5 EnMin= -2511.90827237587     IErMin= 5 ErrMin= 3.71D-03
 ErrMax= 3.71D-03  0.00D+00 EMaxC= 1.00D-01 BMatC= 2.99D-02 BMatP= 8.43D-02
 IDIUse=3 WtCom= 9.63D-01 WtEn= 3.71D-02
 Coeff-Com:  0.136D-01-0.643D-02 0.376D+00 0.296D-01 0.587D+00
 Coeff-En:   0.000D+00 0.000D+00 0.285D+00 0.000D+00 0.715D+00
 Coeff:      0.131D-01-0.620D-02 0.373D+00 0.285D-01 0.592D+00
 Gap=     0.084 Goal=   None    Shift=    0.000
 RMSDP=4.93D-04 MaxDP=1.90D-02 DE=-4.94D-01 OVMax= 6.32D-02

 Cycle   6  Pass 0  IDiag  1:
 RMSU=  1.50D-04    CP:  9.39D-01  8.57D-01  7.06D-01  3.62D-01  6.77D-01
 E= -2511.94163880954     Delta-E=       -0.033366433668 Rises=F Damp=F
 DIIS: error= 1.21D-03 at cycle   6 NSaved=   6.
 NSaved= 6 IEnMin= 6 EnMin= -2511.94163880954     IErMin= 6 ErrMin= 1.21D-03
 ErrMax= 1.21D-03  0.00D+00 EMaxC= 1.00D-01 BMatC= 1.04D-03 BMatP= 2.99D-02
 IDIUse=3 WtCom= 9.88D-01 WtEn= 1.21D-02
 Coeff-Com:  0.414D-02-0.190D-01 0.130D+00-0.341D-01 0.384D+00 0.535D+00
 Coeff-En:   0.000D+00 0.000D+00 0.000D+00 0.000D+00 0.000D+00 0.100D+01
 Coeff:      0.409D-02-0.188D-01 0.129D+00-0.337D-01 0.379D+00 0.540D+00
 Gap=     0.085 Goal=   None    Shift=    0.000
 RMSDP=8.87D-05 MaxDP=5.96D-03 DE=-3.34D-02 OVMax= 1.22D-02

 Cycle   7  Pass 0  IDiag  1:
 RMSU=  5.03D-05    CP:  9.39D-01  8.60D-01  7.13D-01  3.51D-01  7.62D-01
                    CP:  5.96D-01
 E= -2511.94264338069     Delta-E=       -0.001004571150 Rises=F Damp=F
 DIIS: error= 2.02D-04 at cycle   7 NSaved=   7.
 NSaved= 7 IEnMin= 7 EnMin= -2511.94264338069     IErMin= 7 ErrMin= 2.02D-04
 ErrMax= 2.02D-04  0.00D+00 EMaxC= 1.00D-01 BMatC= 7.75D-05 BMatP= 1.04D-03
 IDIUse=3 WtCom= 9.98D-01 WtEn= 2.02D-03
 Coeff-Com:  0.158D-02-0.815D-02 0.506D-01-0.219D-01 0.174D+00 0.311D+00
 Coeff-Com:  0.493D+00
 Coeff-En:   0.000D+00 0.000D+00 0.000D+00 0.000D+00 0.000D+00 0.000D+00
 Coeff-En:   0.100D+01
 Coeff:      0.157D-02-0.813D-02 0.505D-01-0.219D-01 0.174D+00 0.310D+00
 Coeff:      0.494D+00
 Gap=     0.085 Goal=   None    Shift=    0.000
 RMSDP=3.07D-05 MaxDP=1.93D-03 DE=-1.00D-03 OVMax= 3.45D-03

 Cycle   8  Pass 0  IDiag  1:
 RMSU=  1.75D-05    CP:  9.39D-01  8.60D-01  7.14D-01  3.48D-01  7.57D-01
                    CP:  6.19D-01  5.18D-01
 E= -2511.94272117856     Delta-E=       -0.000077797877 Rises=F Damp=F
 DIIS: error= 8.48D-05 at cycle   8 NSaved=   8.
 NSaved= 8 IEnMin= 8 EnMin= -2511.94272117856     IErMin= 8 ErrMin= 8.48D-05
 ErrMax= 8.48D-05  0.00D+00 EMaxC= 1.00D-01 BMatC= 7.81D-06 BMatP= 7.75D-05
 IDIUse=1 WtCom= 1.00D+00 WtEn= 0.00D+00
 Coeff-Com:  0.468D-03-0.196D-02 0.122D-01-0.738D-02 0.434D-01 0.915D-01
 Coeff-Com:  0.268D+00 0.593D+00
 Coeff:      0.468D-03-0.196D-02 0.122D-01-0.738D-02 0.434D-01 0.915D-01
 Coeff:      0.268D+00 0.593D+00
 Gap=     0.085 Goal=   None    Shift=    0.000
 RMSDP=8.68D-06 MaxDP=4.35D-04 DE=-7.78D-05 OVMax= 1.68D-03

 Initial convergence to 1.0D-05 achieved.  Increase integral accuracy.
 Cycle   9  Pass 1  IDiag  1:
 E= -2511.94242037188     Delta-E=        0.000300806681 Rises=F Damp=F
 DIIS: error= 2.01D-04 at cycle   1 NSaved=   1.
 NSaved= 1 IEnMin= 1 EnMin= -2511.94242037188     IErMin= 1 ErrMin= 2.01D-04
 ErrMax= 2.01D-04  0.00D+00 EMaxC= 1.00D-01 BMatC= 1.92D-05 BMatP= 1.92D-05
 IDIUse=3 WtCom= 9.98D-01 WtEn= 2.01D-03
 Coeff-Com:  0.100D+01
 Coeff-En:   0.100D+01
 Coeff:      0.100D+01
 Gap=     0.085 Goal=   None    Shift=    0.000
 RMSDP=8.68D-06 MaxDP=4.35D-04 DE= 3.01D-04 OVMax= 2.01D-03

 Cycle  10  Pass 1  IDiag  1:
 RMSU=  2.07D-04    CP:  9.99D-01
 E= -2511.94243464953     Delta-E=       -0.000014277651 Rises=F Damp=F
 DIIS: error= 6.26D-05 at cycle   2 NSaved=   2.
 NSaved= 2 IEnMin= 2 EnMin= -2511.94243464953     IErMin= 2 ErrMin= 6.26D-05
 ErrMax= 6.26D-05  0.00D+00 EMaxC= 1.00D-01 BMatC= 6.43D-06 BMatP= 1.92D-05
 IDIUse=1 WtCom= 1.00D+00 WtEn= 0.00D+00
 Coeff-Com:  0.295D+00 0.705D+00
 Coeff:      0.295D+00 0.705D+00
 Gap=     0.085 Goal=   None    Shift=    0.000
 RMSDP=1.60D-05 MaxDP=9.25D-04 DE=-1.43D-05 OVMax= 3.59D-03

 Cycle  11  Pass 1  IDiag  1:
 RMSU=  1.60D-05    CP:  9.99D-01  1.00D+00
 E= -2511.94242711879     Delta-E=        0.000007530738 Rises=F Damp=F
 DIIS: error= 1.11D-04 at cycle   3 NSaved=   3.
 NSaved= 3 IEnMin= 2 EnMin= -2511.94243464953     IErMin= 2 ErrMin= 6.26D-05
 ErrMax= 1.11D-04  0.00D+00 EMaxC= 1.00D-01 BMatC= 1.26D-05 BMatP= 6.43D-06
 IDIUse=3 WtCom= 4.87D-01 WtEn= 5.13D-01
 Coeff-Com:  0.902D-02 0.581D+00 0.410D+00
 Coeff-En:   0.000D+00 0.625D+00 0.375D+00
 Coeff:      0.439D-02 0.604D+00 0.392D+00
 Gap=     0.085 Goal=   None    Shift=    0.000
 RMSDP=9.25D-06 MaxDP=5.86D-04 DE= 7.53D-06 OVMax= 2.23D-03

 Cycle  12  Pass 1  IDiag  1:
 RMSU=  2.20D-06    CP:  9.99D-01  1.01D+00  4.43D-01
 E= -2511.94244164696     Delta-E=       -0.000014528166 Rises=F Damp=F
 DIIS: error= 1.22D-05 at cycle   4 NSaved=   4.
 NSaved= 4 IEnMin= 4 EnMin= -2511.94244164696     IErMin= 4 ErrMin= 1.22D-05
 ErrMax= 1.22D-05  0.00D+00 EMaxC= 1.00D-01 BMatC= 3.09D-07 BMatP= 6.43D-06
 IDIUse=1 WtCom= 1.00D+00 WtEn= 0.00D+00
 Coeff-Com: -0.442D-02 0.361D+00 0.236D+00 0.408D+00
 Coeff:     -0.442D-02 0.361D+00 0.236D+00 0.408D+00
 Gap=     0.085 Goal=   None    Shift=    0.000
 RMSDP=1.36D-06 MaxDP=8.00D-05 DE=-1.45D-05 OVMax= 7.79D-05

 Cycle  13  Pass 1  IDiag  1:
 RMSU=  7.04D-07    CP:  9.99D-01  1.01D+00  4.16D-01  5.11D-01
 E= -2511.94244192107     Delta-E=       -0.000000274107 Rises=F Damp=F
 DIIS: error= 1.96D-06 at cycle   5 NSaved=   5.
 NSaved= 5 IEnMin= 5 EnMin= -2511.94244192107     IErMin= 5 ErrMin= 1.96D-06
 ErrMax= 1.96D-06  0.00D+00 EMaxC= 1.00D-01 BMatC= 5.94D-09 BMatP= 3.09D-07
 IDIUse=1 WtCom= 1.00D+00 WtEn= 0.00D+00
 Coeff-Com: -0.280D-02 0.197D+00 0.128D+00 0.240D+00 0.438D+00
 Coeff:     -0.280D-02 0.197D+00 0.128D+00 0.240D+00 0.438D+00
 Gap=     0.085 Goal=   None    Shift=    0.000
 RMSDP=3.10D-07 MaxDP=2.09D-05 DE=-2.74D-07 OVMax= 2.84D-05

 Cycle  14  Pass 1  IDiag  1:
 RMSU=  2.19D-07    CP:  9.99D-01  1.01D+00  4.16D-01  5.02D-01  6.92D-01
 E= -2511.94244192773     Delta-E=       -0.000000006660 Rises=F Damp=F
 DIIS: error= 4.59D-07 at cycle   6 NSaved=   6.
 NSaved= 6 IEnMin= 6 EnMin= -2511.94244192773     IErMin= 6 ErrMin= 4.59D-07
 ErrMax= 4.59D-07  0.00D+00 EMaxC= 1.00D-01 BMatC= 3.19D-10 BMatP= 5.94D-09
 IDIUse=1 WtCom= 1.00D+00 WtEn= 0.00D+00
 Coeff-Com: -0.912D-03 0.579D-01 0.373D-01 0.714D-01 0.214D+00 0.621D+00
 Coeff:     -0.912D-03 0.579D-01 0.373D-01 0.714D-01 0.214D+00 0.621D+00
 Gap=     0.085 Goal=   None    Shift=    0.000
 RMSDP=6.64D-08 MaxDP=3.63D-06 DE=-6.66D-09 OVMax= 7.48D-06

 Cycle  15  Pass 1  IDiag  1:
 RMSU=  5.34D-08    CP:  9.99D-01  1.01D+00  4.16D-01  5.01D-01  7.45D-01
                    CP:  9.49D-01
 E= -2511.94244192776     Delta-E=       -0.000000000029 Rises=F Damp=F
 DIIS: error= 2.43D-07 at cycle   7 NSaved=   7.
 NSaved= 7 IEnMin= 7 EnMin= -2511.94244192776     IErMin= 7 ErrMin= 2.43D-07
 ErrMax= 2.43D-07  0.00D+00 EMaxC= 1.00D-01 BMatC= 6.94D-11 BMatP= 3.19D-10
 IDIUse=1 WtCom= 1.00D+00 WtEn= 0.00D+00
 Coeff-Com:  0.208D-04-0.440D-02-0.297D-02-0.562D-02 0.379D-01 0.354D+00
 Coeff-Com:  0.621D+00
 Coeff:      0.208D-04-0.440D-02-0.297D-02-0.562D-02 0.379D-01 0.354D+00
 Coeff:      0.621D+00
 Gap=     0.085 Goal=   None    Shift=    0.000
 RMSDP=2.46D-08 MaxDP=1.82D-06 DE=-2.91D-11 OVMax= 3.91D-06

 Cycle  16  Pass 1  IDiag  1:
 RMSU=  1.90D-08    CP:  9.99D-01  1.01D+00  4.16D-01  5.04D-01  7.52D-01
                    CP:  9.72D-01  7.67D-01
 E= -2511.94244192805     Delta-E=       -0.000000000296 Rises=F Damp=F
 DIIS: error= 7.15D-08 at cycle   8 NSaved=   8.
 NSaved= 8 IEnMin= 8 EnMin= -2511.94244192805     IErMin= 8 ErrMin= 7.15D-08
 ErrMax= 7.15D-08  0.00D+00 EMaxC= 1.00D-01 BMatC= 7.75D-12 BMatP= 6.94D-11
 IDIUse=1 WtCom= 1.00D+00 WtEn= 0.00D+00
 Coeff-Com:  0.860D-04-0.738D-02-0.483D-02-0.939D-02 0.554D-02 0.158D+00
 Coeff-Com:  0.360D+00 0.499D+00
 Coeff:      0.860D-04-0.738D-02-0.483D-02-0.939D-02 0.554D-02 0.158D+00
 Coeff:      0.360D+00 0.499D+00
 Gap=     0.085 Goal=   None    Shift=    0.000
 RMSDP=8.54D-09 MaxDP=4.11D-07 DE=-2.96D-10 OVMax= 1.19D-06

 SCF Done:  E(RB3LYP) =  -2511.94244193     A.U. after   16 cycles
            NFock= 16  Conv=0.85D-08     -V/T= 2.0049
 KE= 2.499734471566D+03 PE=-1.536885374448D+04 EE= 5.625751383071D+03
 Leave Link  502 at Thu Dec  6 15:23:03 2018, MaxMem=   536870912 cpu:      3005.6
 (Enter /pbs_home/pkowalski/g09d01/g09/l601.exe)
 Copying SCF densities to generalized density rwf, IOpCl= 0 IROHF=0.

 **********************************************************************

            Population analysis using the SCF density.

 **********************************************************************

 Orbital symmetries:
       Occupied  (A) (A) (A) (A) (A) (A) (A) (A) (A) (A) (A) (A)
                 (A) (A) (A) (A) (A) (A) (A) (A) (A) (A) (A) (A)
                 (A) (A) (A) (A) (A) (A) (A) (A) (A) (A) (A) (A)
                 (A) (A) (A) (A) (A) (A) (A) (A) (A) (A) (A) (A)
                 (A) (A) (A) (A) (A) (A) (A) (A) (A) (A) (A) (A)
                 (A) (A) (A) (A) (A) (A) (A) (A) (A) (A) (A) (A)
                 (A) (A) (A) (A) (A) (A) (A) (A) (A) (A) (A) (A)
                 (A) (A) (A) (A) (A) (A) (A) (A) (A) (A) (A) (A)
                 (A) (A) (A) (A) (A) (A) (A) (A) (A) (A) (A) (A)
                 (A) (A) (A) (A) (A) (A) (A) (A) (A) (A) (A) (A)
                 (A) (A) (A) (A) (A) (A) (A) (A) (A) (A) (A) (A)
                 (A) (A) (A) (A) (A) (A) (A) (A) (A)
       Virtual   (A) (A) (A) (A) (A) (A) (A) (A) (A) (A) (A) (A)
                 (A) (A) (A) (A) (A) (A) (A) (A) (A) (A) (A) (A)
                 (A) (A) (A) (A) (A) (A) (A) (A) (A) (A) (A) (A)
                 (A) (A) (A) (A) (A) (A) (A) (A) (A) (A) (A) (A)
                 (A) (A) (A) (A) (A) (A) (A) (A) (A) (A) (A) (A)
                 (A) (A) (A) (A) (A) (A) (A) (A) (A) (A) (A) (A)
                 (A) (A) (A) (A) (A) (A) (A) (A) (A) (A) (A) (A)
                 (A) (A) (A) (A) (A) (A) (A) (A) (A) (A) (A) (A)
                 (A) (A) (A) (A) (A) (A) (A) (A) (A) (A) (A) (A)
                 (A) (A) (A) (A) (A) (A) (A) (A) (A) (A) (A) (A)
                 (A) (A) (A) (A) (A) (A) (A) (A) (A) (A) (A) (A)
                 (A) (A) (A) (A) (A) (A) (A) (A) (A) (A) (A) (A)
                 (A) (A) (A) (A) (A) (A) (A) (A) (A) (A) (A) (A)
                 (A) (A) (A) (A) (A) (A) (A) (A) (A) (A) (A) (A)
                 (A) (A) (A) (A) (A) (A) (A) (A) (A) (A) (A) (A)
                 (A) (A) (A) (A) (A) (A) (A) (A) (A) (A) (A) (A)
                 (A) (A) (A) (A) (A) (A) (A) (A) (A) (A) (A) (A)
                 (A) (A) (A) (A) (A) (A) (A) (A) (A) (A) (A) (A)
                 (A) (A) (A) (A) (A) (A) (A) (A) (A) (A) (A) (A)
                 (A) (A) (A) (A) (A) (A) (A) (A) (A) (A) (A) (A)
                 (A) (A) (A) (A) (A) (A) (A) (A) (A) (A) (A) (A)
                 (A) (A) (A) (A) (A) (A) (A) (A) (A) (A) (A) (A)
                 (A) (A) (A) (A) (A) (A) (A) (A) (A) (A) (A) (A)
                 (A) (A) (A) (A) (A) (A) (A) (A) (A) (A) (A) (A)
                 (A) (A) (A) (A) (A) (A) (A) (A) (A) (A) (A) (A)
                 (A) (A) (A) (A) (A) (A) (A) (A) (A) (A) (A) (A)
                 (A) (A) (A) (A) (A) (A) (A) (A) (A) (A) (A) (A)
                 (A) (A) (A) (A) (A) (A) (A) (A) (A) (A) (A) (A)
                 (A) (A) (A) (A) (A) (A) (A) (A) (A) (A) (A) (A)
                 (A) (A) (A) (A) (A) (A) (A) (A) (A) (A) (A) (A)
                 (A) (A) (A) (A) (A) (A) (A) (A) (A) (A) (A) (A)
                 (A) (A) (A) (A) (A) (A) (A) (A) (A) (A) (A) (A)
                 (A) (A) (A) (A) (A) (A) (A) (A) (A) (A) (A) (A)
                 (A) (A) (A) (A) (A) (A) (A) (A) (A) (A) (A) (A)
                 (A) (A) (A) (A) (A) (A) (A) (A) (A) (A) (A) (A)
                 (A) (A) (A) (A) (A) (A) (A) (A) (A) (A) (A) (A)
                 (A) (A) (A) (A) (A) (A) (A) (A) (A) (A) (A) (A)
                 (A) (A) (A) (A) (A) (A) (A) (A) (A) (A) (A) (A)
                 (A) (A) (A) (A) (A) (A) (A) (A) (A) (A) (A) (A)
                 (A) (A) (A) (A) (A) (A) (A) (A) (A) (A) (A) (A)
                 (A) (A) (A) (A) (A) (A) (A) (A) (A) (A) (A) (A)
                 (A) (A) (A)
 The electronic state is 1-A.
 Alpha  occ. eigenvalues --  -88.86283 -88.86229 -24.71518 -24.71285 -24.70966
 Alpha  occ. eigenvalues --  -24.70852 -24.70058 -24.70016 -10.36288 -10.36139
 Alpha  occ. eigenvalues --  -10.36129 -10.24887 -10.24804 -10.24148 -10.24097
 Alpha  occ. eigenvalues --  -10.22371 -10.22274 -10.21472 -10.21417 -10.20947
 Alpha  occ. eigenvalues --  -10.20906 -10.19358 -10.19343 -10.19161 -10.19125
 Alpha  occ. eigenvalues --  -10.19071 -10.19033 -10.18857 -10.18852 -10.18812
 Alpha  occ. eigenvalues --  -10.18789 -10.18743 -10.18697 -10.17371 -10.17295
 Alpha  occ. eigenvalues --  -10.14398 -10.14360  -7.95818  -7.95770  -5.92708
 Alpha  occ. eigenvalues --   -5.92658  -5.92337  -5.92292  -5.91755  -5.91705
 Alpha  occ. eigenvalues --   -1.27303  -1.24794  -1.24032  -1.20248  -1.18321
 Alpha  occ. eigenvalues --   -1.18094  -0.92285  -0.89144  -0.88154  -0.86804
 Alpha  occ. eigenvalues --   -0.86543  -0.82115  -0.80020  -0.78813  -0.78501
 Alpha  occ. eigenvalues --   -0.77291  -0.77073  -0.76456  -0.75858  -0.74980
 Alpha  occ. eigenvalues --   -0.72474  -0.70771  -0.70182  -0.66544  -0.65695
 Alpha  occ. eigenvalues --   -0.65021  -0.64816  -0.63748  -0.63720  -0.62120
 Alpha  occ. eigenvalues --   -0.61405  -0.60532  -0.59287  -0.58539  -0.58014
 Alpha  occ. eigenvalues --   -0.57327  -0.56901  -0.55722  -0.55113  -0.55003
 Alpha  occ. eigenvalues --   -0.54491  -0.53551  -0.53498  -0.51511  -0.51452
 Alpha  occ. eigenvalues --   -0.49195  -0.49104  -0.48675  -0.48293  -0.47696
 Alpha  occ. eigenvalues --   -0.47552  -0.47163  -0.46521  -0.45931  -0.45757
 Alpha  occ. eigenvalues --   -0.45427  -0.45161  -0.44977  -0.44601  -0.44401
 Alpha  occ. eigenvalues --   -0.43574  -0.43116  -0.42403  -0.42105  -0.41569
 Alpha  occ. eigenvalues --   -0.41267  -0.40771  -0.40643  -0.40572  -0.40287
 Alpha  occ. eigenvalues --   -0.40129  -0.39871  -0.39518  -0.39060  -0.38659
 Alpha  occ. eigenvalues --   -0.37696  -0.37591  -0.37271  -0.36508  -0.36473
 Alpha  occ. eigenvalues --   -0.36249  -0.36074  -0.35833  -0.34775  -0.33975
 Alpha  occ. eigenvalues --   -0.33683  -0.33592  -0.32758  -0.31524  -0.28746
 Alpha  occ. eigenvalues --   -0.27468  -0.27264  -0.26694  -0.26241  -0.23967
 Alpha  occ. eigenvalues --   -0.18935
 Alpha virt. eigenvalues --   -0.10427  -0.05632  -0.02695  -0.02335  -0.02044
 Alpha virt. eigenvalues --    0.00156   0.01622   0.03012   0.04154   0.05432
 Alpha virt. eigenvalues --    0.06448   0.07591   0.07900   0.08104   0.08587
 Alpha virt. eigenvalues --    0.09134   0.09707   0.10118   0.10819   0.11203
 Alpha virt. eigenvalues --    0.11460   0.11929   0.12444   0.12876   0.13279
 Alpha virt. eigenvalues --    0.13935   0.13964   0.14544   0.15067   0.15136
 Alpha virt. eigenvalues --    0.15224   0.15454   0.16014   0.16798   0.17276
 Alpha virt. eigenvalues --    0.18218   0.18499   0.18743   0.19090   0.19367
 Alpha virt. eigenvalues --    0.20242   0.20586   0.21641   0.22534   0.23226
 Alpha virt. eigenvalues --    0.23771   0.24447   0.24590   0.24800   0.25266
 Alpha virt. eigenvalues --    0.26366   0.26971   0.27461   0.28298   0.28512
 Alpha virt. eigenvalues --    0.28918   0.29046   0.29349   0.29713   0.29874
 Alpha virt. eigenvalues --    0.30214   0.30386   0.31101   0.31636   0.32156
 Alpha virt. eigenvalues --    0.32541   0.33934   0.34268   0.35490   0.36020
 Alpha virt. eigenvalues --    0.36941   0.37331   0.38271   0.38630   0.39539
 Alpha virt. eigenvalues --    0.39923   0.40240   0.40529   0.41147   0.41428
 Alpha virt. eigenvalues --    0.41442   0.42112   0.43192   0.43732   0.44207
 Alpha virt. eigenvalues --    0.44808   0.45534   0.45660   0.46136   0.46757
 Alpha virt. eigenvalues --    0.46991   0.47361   0.47902   0.48383   0.48672
 Alpha virt. eigenvalues --    0.48744   0.48935   0.49714   0.50391   0.50486
 Alpha virt. eigenvalues --    0.50766   0.50926   0.51289   0.51842   0.51994
 Alpha virt. eigenvalues --    0.52395   0.52727   0.53100   0.53403   0.53862
 Alpha virt. eigenvalues --    0.54417   0.54787   0.55430   0.55635   0.56164
 Alpha virt. eigenvalues --    0.57138   0.58552   0.58628   0.59211   0.59670
 Alpha virt. eigenvalues --    0.60483   0.60798   0.61634   0.61906   0.62149
 Alpha virt. eigenvalues --    0.63164   0.63886   0.64278   0.65069   0.65396
 Alpha virt. eigenvalues --    0.65776   0.66370   0.67478   0.67590   0.67885
 Alpha virt. eigenvalues --    0.68213   0.68464   0.69117   0.69369   0.69885
 Alpha virt. eigenvalues --    0.70077   0.70451   0.70760   0.71239   0.71529
 Alpha virt. eigenvalues --    0.71578   0.71717   0.71946   0.72136   0.72706
 Alpha virt. eigenvalues --    0.73007   0.73527   0.73734   0.74062   0.74214
 Alpha virt. eigenvalues --    0.74532   0.74943   0.75350   0.75737   0.76091
 Alpha virt. eigenvalues --    0.76314   0.76736   0.76933   0.77582   0.77637
 Alpha virt. eigenvalues --    0.77977   0.78511   0.78770   0.78867   0.79176
 Alpha virt. eigenvalues --    0.79627   0.80151   0.80269   0.80381   0.81129
 Alpha virt. eigenvalues --    0.81505   0.81692   0.82955   0.83402   0.84201
 Alpha virt. eigenvalues --    0.84725   0.85158   0.86010   0.86519   0.87242
 Alpha virt. eigenvalues --    0.87986   0.88642   0.90426   0.91320   0.93030
 Alpha virt. eigenvalues --    0.93223   0.94863   0.95294   0.96392   0.98402
 Alpha virt. eigenvalues --    0.99076   1.00511   1.01376   1.01881   1.02705
 Alpha virt. eigenvalues --    1.04089   1.04967   1.05628   1.06580   1.07567
 Alpha virt. eigenvalues --    1.08488   1.08982   1.09699   1.10448   1.11401
 Alpha virt. eigenvalues --    1.11669   1.12538   1.12944   1.13815   1.14417
 Alpha virt. eigenvalues --    1.15888   1.16392   1.17377   1.18229   1.18484
 Alpha virt. eigenvalues --    1.19249   1.19801   1.20099   1.21011   1.22382
 Alpha virt. eigenvalues --    1.23345   1.23643   1.24007   1.24258   1.24583
 Alpha virt. eigenvalues --    1.24696   1.26535   1.27864   1.28463   1.28786
 Alpha virt. eigenvalues --    1.29234   1.29748   1.30116   1.30316   1.30735
 Alpha virt. eigenvalues --    1.31234   1.31588   1.32346   1.33318   1.33843
 Alpha virt. eigenvalues --    1.34709   1.35042   1.35628   1.36272   1.38045
 Alpha virt. eigenvalues --    1.39058   1.39312   1.40029   1.41583   1.42037
 Alpha virt. eigenvalues --    1.43274   1.43784   1.44879   1.46618   1.46802
 Alpha virt. eigenvalues --    1.48133   1.49029   1.49563   1.50250   1.51083
 Alpha virt. eigenvalues --    1.51500   1.51896   1.52281   1.53198   1.54215
 Alpha virt. eigenvalues --    1.55905   1.57428   1.61217   1.62243   1.64046
 Alpha virt. eigenvalues --    1.64443   1.64486   1.65539   1.66566   1.67941
 Alpha virt. eigenvalues --    1.68509   1.69216   1.69464   1.70773   1.71938
 Alpha virt. eigenvalues --    1.72404   1.73272   1.73725   1.74164   1.74662
 Alpha virt. eigenvalues --    1.75641   1.76504   1.76860   1.76955   1.77233
 Alpha virt. eigenvalues --    1.77385   1.77698   1.78535   1.79005   1.79098
 Alpha virt. eigenvalues --    1.79675   1.80539   1.80777   1.81339   1.82041
 Alpha virt. eigenvalues --    1.82451   1.83146   1.83291   1.83920   1.84167
 Alpha virt. eigenvalues --    1.84913   1.85290   1.86426   1.86676   1.86928
 Alpha virt. eigenvalues --    1.88077   1.88399   1.88696   1.88822   1.89377
 Alpha virt. eigenvalues --    1.89769   1.90630   1.91882   1.92588   1.93152
 Alpha virt. eigenvalues --    1.94515   1.94820   1.95760   1.96225   1.97262
 Alpha virt. eigenvalues --    1.98162   1.98721   1.99438   1.99903   2.01084
 Alpha virt. eigenvalues --    2.01710   2.02326   2.03223   2.03376   2.04159
 Alpha virt. eigenvalues --    2.04275   2.05111   2.05694   2.05974   2.06114
 Alpha virt. eigenvalues --    2.07397   2.07791   2.08232   2.08474   2.08977
 Alpha virt. eigenvalues --    2.09930   2.10950   2.11658   2.12288   2.12697
 Alpha virt. eigenvalues --    2.13009   2.13469   2.13660   2.15200   2.15648
 Alpha virt. eigenvalues --    2.16627   2.17261   2.17881   2.18236   2.18574
 Alpha virt. eigenvalues --    2.19516   2.21015   2.21817   2.21959   2.22621
 Alpha virt. eigenvalues --    2.23478   2.24414   2.24920   2.25446   2.25896
 Alpha virt. eigenvalues --    2.28365   2.28699   2.29011   2.30392   2.30948
 Alpha virt. eigenvalues --    2.31212   2.31869   2.32661   2.34032   2.34907
 Alpha virt. eigenvalues --    2.36361   2.37608   2.38809   2.40508   2.41850
 Alpha virt. eigenvalues --    2.43160   2.43635   2.44946   2.45230   2.45810
 Alpha virt. eigenvalues --    2.46073   2.47287   2.47994   2.48120   2.48678
 Alpha virt. eigenvalues --    2.50950   2.53194   2.53911   2.55212   2.56734
 Alpha virt. eigenvalues --    2.58162   2.59107   2.59981   2.62692   2.63679
 Alpha virt. eigenvalues --    2.64076   2.64822   2.65403   2.65563   2.65947
 Alpha virt. eigenvalues --    2.67427   2.67582   2.68476   2.70070   2.70669
 Alpha virt. eigenvalues --    2.73650   2.76566   2.77043   2.77603   2.78486
 Alpha virt. eigenvalues --    2.79005   2.81625   2.81710   2.85778   2.86857
 Alpha virt. eigenvalues --    2.87036   2.90801   2.97575   2.99567   3.00935
 Alpha virt. eigenvalues --    3.01369   3.04796   3.05220   3.05263   3.05770
 Alpha virt. eigenvalues --    3.06417   3.06561   3.06637   3.07733   3.07918
 Alpha virt. eigenvalues --    3.08046   3.08182   3.08650   3.10667   3.10837
 Alpha virt. eigenvalues --    3.10961   3.11684   3.11840   3.12559   3.13249
 Alpha virt. eigenvalues --    3.14449   3.15166   3.15602   3.15867   3.16492
 Alpha virt. eigenvalues --    3.17125   3.18639   3.19391   3.19948   3.21112
 Alpha virt. eigenvalues --    3.24062   3.24968   3.26317   3.30004   3.30111
 Alpha virt. eigenvalues --    3.30736   3.33999   3.34142   3.34383   3.38158
 Alpha virt. eigenvalues --    3.39109   3.41438   3.42052   3.44554   3.46277
 Alpha virt. eigenvalues --    3.46542   3.47113   3.47535   3.49316   3.49443
 Alpha virt. eigenvalues --    3.57878   3.59716   3.68704   3.71898   3.74615
 Alpha virt. eigenvalues --    3.87966   3.88018   3.88233   3.88367   3.91391
          Condensed to atoms (all electrons):
 Mulliken charges:
               1
     1  S    0.052470
     2  S    0.062302
     3  F   -0.190494
     4  F   -0.195972
     5  F   -0.176606
     6  F   -0.168829
     7  F   -0.189335
     8  F   -0.195315
     9  C   -0.291398
    10  C   -0.001885
    11  C    0.065868
    12  H   -0.122995
    13  C    0.001508
    14  C   -0.048235
    15  C    0.416001
    16  C    0.284396
    17  C    0.397658
    18  C   -0.042397
    19  C   -0.305227
    20  C    0.025792
    21  C    0.064260
    22  H   -0.120526
    23  C   -0.013473
    24  C    0.226170
    25  H   -0.029491
    26  H   -0.037301
    27  C    0.209601
    28  H   -0.038135
    29  H   -0.038058
    30  H   -0.031154
    31  C    0.233771
    32  H   -0.028860
    33  H   -0.040116
    34  C    0.214469
    35  H   -0.039404
    36  H   -0.039022
    37  H   -0.029597
    38  C    0.130129
    39  C    0.066410
    40  H   -0.123122
    41  C    0.132739
    42  H   -0.107113
    43  C    0.125857
    44  H   -0.104904
    45  C    0.128827
    46  H   -0.108249
    47  C    0.055386
    48  H   -0.114381
    49  C    0.122084
    50  C    0.068867
    51  H   -0.123043
    52  C    0.129632
    53  H   -0.106242
    54  C    0.125251
    55  H   -0.104751
    56  C    0.129319
    57  H   -0.107636
    58  C    0.061834
    59  H   -0.117333
 Sum of Mulliken charges =   0.00000
 Mulliken charges with hydrogens summed into heavy atoms:
               1
     1  S    0.052470
     2  S    0.062302
     3  F   -0.190494
     4  F   -0.195972
     5  F   -0.176606
     6  F   -0.168829
     7  F   -0.189335
     8  F   -0.195315
     9  C   -0.291398
    10  C   -0.001885
    11  C   -0.057127
    13  C    0.001508
    14  C   -0.048235
    15  C    0.416001
    16  C    0.284396
    17  C    0.397658
    18  C   -0.042397
    19  C   -0.305227
    20  C    0.025792
    21  C   -0.056267
    23  C   -0.013473
    24  C    0.159378
    27  C    0.102254
    31  C    0.164795
    34  C    0.106446
    38  C    0.130129
    39  C   -0.056712
    41  C    0.025625
    43  C    0.020953
    45  C    0.020578
    47  C   -0.058995
    49  C    0.122084
    50  C   -0.054176
    52  C    0.023390
    54  C    0.020500
    56  C    0.021683
    58  C   -0.055499
 Electronic spatial extent (au):  <R**2>=          19980.8485
 Charge=              0.0000 electrons
 Dipole moment (field-independent basis, Debye):
    X=             -0.0207    Y=             -5.0258    Z=             -0.2939  Tot=              5.0344
 Quadrupole moment (field-independent basis, Debye-Ang):
   XX=           -183.9638   YY=           -233.9298   ZZ=           -227.1295
   XY=             -0.4094   XZ=             -2.9967   YZ=              4.0638
 Traceless Quadrupole moment (field-independent basis, Debye-Ang):
   XX=             31.0439   YY=            -18.9221   ZZ=            -12.1218
   XY=             -0.4094   XZ=             -2.9967   YZ=              4.0638
 Octapole moment (field-independent basis, Debye-Ang**2):
  XXX=             -2.9278  YYY=             24.0012  ZZZ=             -2.0778  XYY=             -0.4857
  XXY=            -43.7380  XXZ=            -11.8869  XZZ=              2.3864  YZZ=             42.2987
  YYZ=            -24.5583  XYZ=              6.6967
 Hexadecapole moment (field-independent basis, Debye-Ang**3):
 XXXX=         -14424.5349 YYYY=          -7456.4944 ZZZZ=          -1679.1238 XXXY=             50.7665
 XXXZ=           -232.4349 YYYX=              1.3716 YYYZ=             39.8653 ZZZX=             11.6135
 ZZZY=            -24.4922 XXYY=          -3720.3332 XXZZ=          -3302.2598 YYZZ=          -1566.8191
 XXYZ=            146.3239 YYXZ=            -27.1816 ZZXY=             -7.6673
 N-N= 4.731425447920D+03 E-N=-1.536885373130D+04  KE= 2.499734471566D+03
 No NMR shielding tensors so no spin-rotation constants.
 Leave Link  601 at Thu Dec  6 15:23:07 2018, MaxMem=   536870912 cpu:        10.6
 (Enter /pbs_home/pkowalski/g09d01/g09/l701.exe)
 Compute integral first derivatives.
 ... and contract with generalized density number  0.
 Leave Link  701 at Thu Dec  6 15:23:09 2018, MaxMem=   536870912 cpu:         7.1
 (Enter /pbs_home/pkowalski/g09d01/g09/l702.exe)
 L702 exits ... SP integral derivatives will be done elsewhere.
 Leave Link  702 at Thu Dec  6 15:23:10 2018, MaxMem=   536870912 cpu:         0.4
 (Enter /pbs_home/pkowalski/g09d01/g09/l703.exe)
 Compute integral first derivatives, UseDBF=F ICtDFT=           0.
 Integral derivatives from FoFJK, PRISM(SPDF).
 Calling FoFJK, ICntrl=      2127 FMM=F ISym2X=0 I1Cent= 0 IOpClX= 0 NMat=1 NMatS=1 NMatT=0.
 FoFJK:  IHMeth= 1 ICntrl=    2127 DoSepK=F KAlg= 0 I1Cent=   0 FoldK=F
 IRaf=         0 NMat=   1 IRICut=       1 DoRegI=T DoRafI=F ISym2E= 0.
 FoFCou: FMM=F IPFlag=           0 FMFlag=      100000 FMFlg1=         800
         NFxFlg=           0 DoJE=F BraDBF=F KetDBF=F FulRan=T
         wScrn=  0.000000 ICntrl=    2127 IOpCl=  0 I1Cent=           0 NGrid=           0
         NMat0=    1 NMatS0=      1 NMatT0=    0 NMatD0=    1 NMtDS0=    0 NMtDT0=    0
 Symmetry not used in FoFCou.
 Leave Link  703 at Thu Dec  6 15:24:27 2018, MaxMem=   536870912 cpu:       615.6
 (Enter /pbs_home/pkowalski/g09d01/g09/l716.exe)
 Dipole        =-8.12469558D-03-1.97730738D+00-1.15643851D-01
 ***** Axes restored to original set *****
 -------------------------------------------------------------------
 Center     Atomic                   Forces (Hartrees/Bohr)
 Number     Number              X              Y              Z
 -------------------------------------------------------------------
      1       16          -0.009517341    0.003274656   -0.005737939
      2       16          -0.005210666   -0.000138256   -0.010620922
      3        9          -0.003433226    0.000499017    0.002078702
      4        9           0.000291581   -0.000302864   -0.002601602
      5        9          -0.006694582   -0.001162495    0.004194406
      6        9           0.001548800    0.000593767   -0.001322122
      7        9          -0.002704486   -0.000536215   -0.000798065
      8        9           0.001783774    0.000387972   -0.000581971
      9        6           0.001436367   -0.003363880    0.003474573
     10        6          -0.001461246   -0.003788877   -0.002516451
     11        6          -0.048076548   -0.067695064   -0.099104995
     12        1           0.062118528    0.072775375    0.110510306
     13        6          -0.011136063    0.005441719   -0.005954794
     14        6           0.000497441   -0.005401726    0.000227714
     15        6           0.008145810    0.010451731    0.003533345
     16        6           0.003098321   -0.002233444    0.003643194
     17        6           0.011062198   -0.010366531    0.000321321
     18        6           0.000483245    0.005997960    0.004434088
     19        6           0.002812033    0.001534112    0.002836631
     20        6          -0.003331520    0.000474622   -0.006360528
     21        6          -0.064550331    0.106801196   -0.040965579
     22        1           0.074457534   -0.113421231    0.052068113
     23        6          -0.008757887   -0.001339540   -0.009871899
     24        6          -0.016557463    0.090721177    0.051066091
     25        1           0.060734942   -0.073729442    0.026555725
     26        1          -0.046223849   -0.027397107   -0.082952389
     27        6          -0.057645567   -0.084619719    0.020549970
     28        1          -0.065631470    0.083363602   -0.028007161
     29        1           0.071258980   -0.016949870   -0.082087977
     30        1           0.058029112    0.028969596    0.090508809
     31        6           0.027673731   -0.091031931   -0.038470406
     32        1           0.039754657    0.044676139    0.077003005
     33        1          -0.069401337    0.060557450   -0.038359162
     34        6           0.047341733    0.084037868   -0.030220319
     35        1          -0.043867944   -0.053948646   -0.085724083
     36        1          -0.080481324    0.020760462    0.072031940
     37        1           0.072406672   -0.065457674    0.048883134
     38        6           0.002842218   -0.006899969   -0.002914534
     39        6          -0.118866591    0.021676129   -0.054376571
     40        1           0.132563106   -0.025066665    0.061783871
     41        6          -0.053995344   -0.092448144   -0.075142246
     42        1           0.065065700    0.102019613    0.085550683
     43        6           0.058874349   -0.117288821   -0.025138114
     44        1          -0.069119148    0.129757352    0.025397407
     45        6           0.117255395   -0.020251018    0.057540048
     46        1          -0.132602048    0.027162784   -0.063552819
     47        6           0.061845009    0.087037067    0.077526030
     48        1          -0.064879772   -0.101167293   -0.087088513
     49        6           0.002404213    0.008196538    0.005331438
     50        6          -0.117161792   -0.013475472   -0.068358592
     51        1           0.128503050    0.007616797    0.073474781
     52        6          -0.080585025    0.108607162    0.002176776
     53        1           0.093739436   -0.114709706    0.001788809
     54        6           0.034315175    0.106402313    0.067566301
     55        1          -0.034055729   -0.123751729   -0.074173927
     56        6           0.111034250    0.015753123    0.067119843
     57        1          -0.128839286   -0.008148714   -0.074172897
     58        6           0.086058640   -0.103440982   -0.000503954
     59        1          -0.094648415    0.113985727   -0.001496518
 -------------------------------------------------------------------
 Cartesian Forces:  Max     0.132602048 RMS     0.059648187
 Leave Link  716 at Thu Dec  6 15:24:27 2018, MaxMem=   536870912 cpu:         0.4
 (Enter /pbs_home/pkowalski/g09d01/g09/l103.exe)

 GradGradGradGradGradGradGradGradGradGradGradGradGradGradGradGradGradGrad
 Berny optimization.
 FormGI is forming the generalized inverse of G from B-inverse, IUseBI=4.
 Internal  Forces:  Max     0.149533182 RMS     0.032459405
 Search for a local minimum.
 Step number   1 out of a maximum of  354
 All quantities printed in internal units (Hartrees-Bohrs-Radians)
 RMS Force = .32459D-01 SwitMx=.10000D-02 MixMth= 1
 Mixed Optimization -- RFO/linear search
 Second derivative matrix not updated -- first step.
 ITU=  0
     Eigenvalues ---    0.00230   0.00230   0.00467   0.00483   0.00545
     Eigenvalues ---    0.00686   0.00923   0.01173   0.01206   0.01250
     Eigenvalues ---    0.01471   0.01568   0.01600   0.01706   0.01752
     Eigenvalues ---    0.01774   0.01864   0.01875   0.01957   0.01984
     Eigenvalues ---    0.02164   0.02170   0.02202   0.02218   0.02236
     Eigenvalues ---    0.02251   0.02258   0.02270   0.02271   0.02300
     Eigenvalues ---    0.02308   0.02314   0.02325   0.02328   0.02332
     Eigenvalues ---    0.02336   0.02348   0.02360   0.03359   0.03360
     Eigenvalues ---    0.04468   0.04807   0.04826   0.04880   0.05079
     Eigenvalues ---    0.05825   0.05867   0.05871   0.05920   0.05934
     Eigenvalues ---    0.06126   0.07187   0.07414   0.07840   0.08541
     Eigenvalues ---    0.08657   0.08730   0.08993   0.09189   0.09603
     Eigenvalues ---    0.10078   0.10489   0.11051   0.12396   0.12438
     Eigenvalues ---    0.12485   0.12579   0.14073   0.14674   0.16000
     Eigenvalues ---    0.16000   0.16000   0.16000   0.16000   0.16000
     Eigenvalues ---    0.16000   0.16000   0.16000   0.16000   0.16000
     Eigenvalues ---    0.16000   0.16000   0.16000   0.16000   0.16000
     Eigenvalues ---    0.16000   0.16000   0.17007   0.17178   0.20435
     Eigenvalues ---    0.21998   0.21999   0.22000   0.22000   0.22001
     Eigenvalues ---    0.22005   0.22980   0.23104   0.23459   0.23473
     Eigenvalues ---    0.23793   0.23836   0.24211   0.24507   0.24930
     Eigenvalues ---    0.24937   0.24973   0.24997   0.25000   0.26629
     Eigenvalues ---    0.27033   0.27314   0.27504   0.27594   0.27608
     Eigenvalues ---    0.27632   0.28917   0.29135   0.30120   0.30687
     Eigenvalues ---    0.32253   0.33722   0.35325   0.36131   0.36540
     Eigenvalues ---    0.40876   0.41845   0.42825   0.42941   0.43156
     Eigenvalues ---    0.43446   0.46784   0.46984   0.47516   0.47710
     Eigenvalues ---    0.47890   0.48686   0.49196   0.49351   0.49354
     Eigenvalues ---    0.49556   0.49558   0.49736   0.50273   0.50603
     Eigenvalues ---    0.50838   0.51241   0.51274   0.51315   0.51323
     Eigenvalues ---    0.51448   0.51482   0.51511   0.51687   0.52086
     Eigenvalues ---    0.53869   0.53927   0.56430   0.57169   0.57505
     Eigenvalues ---    0.57630   0.57634   0.57651   0.57654   0.57733
     Eigenvalues ---    0.57753   0.57786   0.57805   0.57807   0.57830
     Eigenvalues ---    0.57841
 RFO step:  Lambda=-3.99518084D-01 EMin= 2.30000000D-03
 Linear search not attempted -- first point.
 Maximum step size (   0.300) exceeded in Quadratic search.
    -- Step size scaled by   0.463
 Iteration  1 RMS(Cart)=  0.01934616 RMS(Int)=  0.00003688
 Iteration  2 RMS(Cart)=  0.00005487 RMS(Int)=  0.00000137
 Iteration  3 RMS(Cart)=  0.00000000 RMS(Int)=  0.00000137
 ITry= 1 IFail=0 DXMaxC= 1.00D-01 DCOld= 1.00D+10 DXMaxT= 3.00D-01 DXLimC= 3.00D+00 Rises=F
 Variable       Old X    -DE/DX   Delta X   Delta X   Delta X     New X
                                 (Linear)    (Quad)   (Total)
    R1        3.47845   0.01154   0.00000   0.00799   0.00798   3.48644
    R2        3.32845   0.00540   0.00000   0.00378   0.00378   3.33223
    R3        3.47081   0.01160   0.00000   0.00810   0.00810   3.47891
    R4        3.33266   0.00488   0.00000   0.00341   0.00341   3.33607
    R5        2.56151   0.00296   0.00000   0.00146   0.00146   2.56297
    R6        2.58399   0.00085   0.00000   0.00043   0.00043   2.58442
    R7        2.53883   0.00782   0.00000   0.00376   0.00376   2.54258
    R8        2.53254   0.00072   0.00000   0.00034   0.00034   2.53288
    R9        2.56098   0.00103   0.00000   0.00051   0.00051   2.56149
   R10        2.58200   0.00180   0.00000   0.00091   0.00091   2.58291
   R11        2.89744   0.00618   0.00000   0.00367   0.00367   2.90111
   R12        2.91752   0.00620   0.00000   0.00398   0.00398   2.92150
   R13        2.93036   0.00584   0.00000   0.00400   0.00400   2.93436
   R14        2.67437   0.01034   0.00000   0.00594   0.00594   2.68032
   R15        2.56991   0.00900   0.00000   0.00452   0.00452   2.57443
   R16        1.79549   0.14605   0.00000   0.06926   0.06926   1.86475
   R17        2.56189   0.01724   0.00000   0.00887   0.00887   2.57076
   R18        2.76545   0.00446   0.00000   0.00270   0.00270   2.76815
   R19        2.81108   0.00708   0.00000   0.00442   0.00442   2.81550
   R20        2.73909   0.00227   0.00000   0.00154   0.00154   2.74063
   R21        2.91610   0.00814   0.00000   0.00554   0.00554   2.92163
   R22        2.92490   0.00672   0.00000   0.00456   0.00456   2.92946
   R23        2.79894   0.00998   0.00000   0.00625   0.00625   2.80519
   R24        2.56008   0.01214   0.00000   0.00612   0.00612   2.56620
   R25        2.89624   0.00579   0.00000   0.00359   0.00359   2.89983
   R26        2.93664   0.00824   0.00000   0.00567   0.00567   2.94231
   R27        2.68686   0.00605   0.00000   0.00355   0.00355   2.69040
   R28        1.79671   0.14532   0.00000   0.06902   0.06902   1.86573
   R29        2.56394   0.01516   0.00000   0.00778   0.00778   2.57172
   R30        2.77177   0.00291   0.00000   0.00177   0.00177   2.77354
   R31        1.87016   0.09910   0.00000   0.05125   0.05125   1.92141
   R32        1.87014   0.09879   0.00000   0.05109   0.05109   1.92123
   R33        2.87725   0.01200   0.00000   0.00792   0.00792   2.88517
   R34        1.85301   0.10970   0.00000   0.05566   0.05566   1.90867
   R35        1.85254   0.11001   0.00000   0.05579   0.05579   1.90833
   R36        1.85070   0.11128   0.00000   0.05632   0.05632   1.90702
   R37        1.87222   0.09746   0.00000   0.05052   0.05052   1.92274
   R38        1.86832   0.09972   0.00000   0.05147   0.05147   1.91979
   R39        2.86615   0.01595   0.00000   0.01045   0.01045   2.87660
   R40        1.85132   0.11031   0.00000   0.05587   0.05587   1.90719
   R41        1.85261   0.10998   0.00000   0.05578   0.05578   1.90839
   R42        1.85333   0.10908   0.00000   0.05537   0.05537   1.90870
   R43        2.63628   0.01496   0.00000   0.00795   0.00795   2.64424
   R44        2.64085   0.01346   0.00000   0.00720   0.00720   2.64805
   R45        1.79400   0.14838   0.00000   0.07024   0.07024   1.86424
   R46        2.61097   0.01407   0.00000   0.00732   0.00732   2.61829
   R47        1.79563   0.14819   0.00000   0.07029   0.07029   1.86592
   R48        2.60951   0.01938   0.00000   0.01014   0.01014   2.61964
   R49        1.79421   0.14920   0.00000   0.07064   0.07064   1.86485
   R50        2.61887   0.01464   0.00000   0.00776   0.00776   2.62663
   R51        1.79391   0.14953   0.00000   0.07078   0.07078   1.86469
   R52        2.60200   0.01865   0.00000   0.00965   0.00965   2.61165
   R53        1.79436   0.14841   0.00000   0.07029   0.07029   1.86465
   R54        2.63617   0.01592   0.00000   0.00842   0.00842   2.64458
   R55        2.63619   0.01384   0.00000   0.00737   0.00737   2.64355
   R56        1.79419   0.14822   0.00000   0.07018   0.07018   1.86437
   R57        2.62265   0.00772   0.00000   0.00401   0.00401   2.62666
   R58        1.79566   0.14815   0.00000   0.07027   0.07027   1.86594
   R59        2.61676   0.01649   0.00000   0.00870   0.00870   2.62546
   R60        1.79546   0.14824   0.00000   0.07030   0.07030   1.86577
   R61        2.60056   0.02244   0.00000   0.01168   0.01168   2.61224
   R62        1.79481   0.14888   0.00000   0.07055   0.07055   1.86536
   R63        2.61883   0.01137   0.00000   0.00604   0.00604   2.62487
   R64        1.79464   0.14816   0.00000   0.07019   0.07019   1.86484
    A1        1.61732   0.00191   0.00000   0.00057   0.00056   1.61789
    A2        1.60903   0.00073   0.00000  -0.00005  -0.00005   1.60898
    A3        1.82356   0.00046   0.00000   0.00018   0.00018   1.82374
    A4        1.97185   0.00029   0.00000   0.00055   0.00055   1.97241
    A5        1.90528   0.00037   0.00000   0.00034   0.00034   1.90562
    A6        1.87546   0.00070   0.00000   0.00051   0.00051   1.87596
    A7        1.91738  -0.00008   0.00000   0.00006   0.00006   1.91743
    A8        1.96446  -0.00158   0.00000  -0.00151  -0.00151   1.96294
    A9        1.97892   0.00056   0.00000   0.00028   0.00028   1.97920
   A10        2.03533   0.00059   0.00000   0.00030   0.00030   2.03563
   A11        2.26630  -0.00110   0.00000  -0.00052  -0.00052   2.26578
   A12        2.13974   0.00004   0.00000  -0.00032  -0.00032   2.13941
   A13        2.00198  -0.00165   0.00000  -0.00065  -0.00065   2.00133
   A14        2.14146   0.00161   0.00000   0.00098   0.00098   2.14244
   A15        1.98294  -0.00129   0.00000  -0.00038  -0.00038   1.98255
   A16        2.09185   0.00119   0.00000   0.00060   0.00060   2.09245
   A17        2.20583   0.00018   0.00000  -0.00012  -0.00012   2.20571
   A18        2.24954  -0.00118   0.00000  -0.00094  -0.00094   2.24860
   A19        2.12085  -0.00001   0.00000   0.00009   0.00009   2.12094
   A20        1.91277   0.00118   0.00000   0.00085   0.00085   1.91362
   A21        1.84149   0.00143   0.00000   0.00147   0.00147   1.84296
   A22        2.00181  -0.00059   0.00000  -0.00061  -0.00061   2.00120
   A23        1.95187   0.00025   0.00000   0.00008   0.00008   1.95195
   A24        1.95748  -0.00051   0.00000  -0.00058  -0.00058   1.95690
   A25        1.88800   0.00117   0.00000   0.00100   0.00100   1.88899
   A26        1.82276  -0.00167   0.00000  -0.00129  -0.00129   1.82147
   A27        1.88677   0.00140   0.00000   0.00123   0.00123   1.88800
   A28        1.90439  -0.00080   0.00000  -0.00051  -0.00051   1.90388
   A29        1.89910  -0.00006   0.00000  -0.00005  -0.00005   1.89905
   A30        1.97955  -0.00070   0.00000  -0.00069  -0.00069   1.97886
   A31        1.97574  -0.00115   0.00000  -0.00087  -0.00087   1.97487
   A32        1.81592   0.00126   0.00000   0.00086   0.00086   1.81678
   A33        1.85321   0.00045   0.00000   0.00062   0.00062   1.85383
   A34        1.93826   0.00184   0.00000   0.00136   0.00136   1.93962
   A35        2.00821  -0.00132   0.00000  -0.00137  -0.00137   2.00684
   A36        1.89194   0.00045   0.00000   0.00036   0.00036   1.89230
   A37        1.95815   0.00118   0.00000   0.00097   0.00097   1.95912
   A38        1.81289  -0.00246   0.00000  -0.00183  -0.00183   1.81106
   A39        1.90359   0.00109   0.00000   0.00080   0.00080   1.90439
   A40        2.12269  -0.00109   0.00000  -0.00058  -0.00058   2.12212
   A41        2.25467   0.00004   0.00000  -0.00018  -0.00018   2.25449
   A42        1.98325  -0.00031   0.00000  -0.00020  -0.00020   1.98305
   A43        1.82464  -0.00010   0.00000  -0.00025  -0.00025   1.82439
   A44        1.90034   0.00132   0.00000   0.00128   0.00128   1.90163
   A45        1.89606  -0.00050   0.00000  -0.00066  -0.00066   1.89541
   A46        1.95767  -0.00156   0.00000  -0.00135  -0.00135   1.95632
   A47        1.89550   0.00133   0.00000   0.00132   0.00132   1.89683
   A48        2.03219   0.00082   0.00000   0.00069   0.00069   2.03288
   A49        2.28491  -0.00203   0.00000  -0.00135  -0.00135   2.28356
   A50        1.96586   0.00121   0.00000   0.00066   0.00066   1.96652
   A51        2.14077   0.00010   0.00000  -0.00022  -0.00022   2.14055
   A52        1.99918  -0.00157   0.00000  -0.00069  -0.00069   1.99848
   A53        2.14324   0.00147   0.00000   0.00091   0.00091   2.14415
   A54        1.98161  -0.00054   0.00000   0.00006   0.00006   1.98167
   A55        2.08748   0.00145   0.00000   0.00081   0.00081   2.08829
   A56        2.21410  -0.00091   0.00000  -0.00087  -0.00087   2.21323
   A57        1.89413  -0.00227   0.00000  -0.00207  -0.00207   1.89206
   A58        1.89350  -0.00217   0.00000  -0.00189  -0.00189   1.89160
   A59        2.00581   0.00198   0.00000   0.00149   0.00149   2.00729
   A60        1.87728   0.00040   0.00000   0.00028   0.00027   1.87755
   A61        1.89466   0.00053   0.00000   0.00062   0.00062   1.89528
   A62        1.89458   0.00145   0.00000   0.00153   0.00153   1.89611
   A63        1.91051   0.00337   0.00000   0.00284   0.00284   1.91335
   A64        1.91069  -0.00173   0.00000  -0.00153  -0.00153   1.90916
   A65        1.91095   0.00419   0.00000   0.00352   0.00352   1.91447
   A66        1.91140  -0.00156   0.00000  -0.00140  -0.00140   1.91000
   A67        1.90941  -0.00237   0.00000  -0.00176  -0.00177   1.90765
   A68        1.91083  -0.00190   0.00000  -0.00167  -0.00166   1.90917
   A69        1.89281  -0.00318   0.00000  -0.00273  -0.00273   1.89007
   A70        1.89301  -0.00342   0.00000  -0.00285  -0.00285   1.89015
   A71        2.01121   0.00541   0.00000   0.00407   0.00407   2.01528
   A72        1.87566   0.00104   0.00000   0.00069   0.00069   1.87635
   A73        1.89338  -0.00063   0.00000  -0.00026  -0.00025   1.89313
   A74        1.89347   0.00059   0.00000   0.00091   0.00092   1.89439
   A75        1.90940   0.00416   0.00000   0.00350   0.00349   1.91289
   A76        1.91087  -0.00214   0.00000  -0.00189  -0.00189   1.90898
   A77        1.90979   0.00511   0.00000   0.00429   0.00429   1.91407
   A78        1.91084  -0.00187   0.00000  -0.00167  -0.00167   1.90916
   A79        1.91012  -0.00294   0.00000  -0.00219  -0.00220   1.90792
   A80        1.91278  -0.00230   0.00000  -0.00202  -0.00202   1.91076
   A81        2.10736  -0.00248   0.00000  -0.00170  -0.00170   2.10566
   A82        2.10731   0.00075   0.00000   0.00061   0.00061   2.10792
   A83        2.06764   0.00176   0.00000   0.00112   0.00112   2.06876
   A84        2.09004   0.00058   0.00000   0.00053   0.00053   2.09057
   A85        2.10298  -0.00008   0.00000  -0.00016  -0.00016   2.10282
   A86        2.09017  -0.00050   0.00000  -0.00037  -0.00037   2.08980
   A87        2.09061  -0.00060   0.00000  -0.00055  -0.00055   2.09007
   A88        2.10295  -0.00061   0.00000  -0.00041  -0.00041   2.10254
   A89        2.08962   0.00122   0.00000   0.00096   0.00096   2.09058
   A90        2.09847   0.00002   0.00000  -0.00005  -0.00005   2.09841
   A91        2.08557   0.00027   0.00000   0.00036   0.00036   2.08594
   A92        2.09915  -0.00029   0.00000  -0.00031  -0.00031   2.09884
   A93        2.08992   0.00108   0.00000   0.00080   0.00080   2.09072
   A94        2.10151  -0.00084   0.00000  -0.00051  -0.00051   2.10100
   A95        2.09176  -0.00025   0.00000  -0.00030  -0.00030   2.09147
   A96        2.10526  -0.00049   0.00000  -0.00039  -0.00039   2.10486
   A97        2.08837   0.00063   0.00000   0.00051   0.00051   2.08889
   A98        2.08955  -0.00014   0.00000  -0.00012  -0.00012   2.08943
   A99        2.09285  -0.00035   0.00000  -0.00014  -0.00014   2.09271
   A100       2.11863  -0.00166   0.00000  -0.00107  -0.00107   2.11756
   A101       2.07161   0.00201   0.00000   0.00122   0.00122   2.07283
   A102       2.09109   0.00027   0.00000   0.00037   0.00037   2.09146
   A103       2.10082   0.00060   0.00000   0.00021   0.00021   2.10103
   A104       2.09127  -0.00087   0.00000  -0.00058  -0.00058   2.09070
   A105       2.09199  -0.00077   0.00000  -0.00065  -0.00065   2.09134
   A106       2.10009  -0.00040   0.00000  -0.00031  -0.00031   2.09978
   A107       2.09111   0.00117   0.00000   0.00096   0.00096   2.09206
   A108       2.09761  -0.00025   0.00000  -0.00032  -0.00032   2.09729
   A109       2.08757   0.00011   0.00000   0.00032   0.00033   2.08789
   A110       2.09801   0.00013   0.00000   0.00000  -0.00001   2.09800
   A111       2.08942   0.00187   0.00000   0.00134   0.00134   2.09077
   A112       2.10549  -0.00183   0.00000  -0.00111  -0.00111   2.10438
   A113       2.08827  -0.00003   0.00000  -0.00023  -0.00023   2.08804
   A114       2.10072  -0.00048   0.00000  -0.00033  -0.00033   2.10040
   A115       2.09067   0.00055   0.00000   0.00042   0.00042   2.09109
   A116       2.09179  -0.00008   0.00000  -0.00010  -0.00010   2.09170
    D1        0.13978   0.00036   0.00000   0.00040   0.00040   0.14018
    D2        2.17292   0.00162   0.00000   0.00139   0.00139   2.17431
    D3       -1.91034   0.00004   0.00000   0.00008   0.00008  -1.91026
    D4       -0.05980  -0.00029   0.00000  -0.00047  -0.00047  -0.06026
    D5       -3.12934  -0.00148   0.00000  -0.00173  -0.00173  -3.13107
    D6        2.30301  -0.00013   0.00000  -0.00044  -0.00044   2.30257
    D7        0.23853   0.00070   0.00000   0.00062   0.00062   0.23914
    D8       -1.78461  -0.00138   0.00000  -0.00136  -0.00136  -1.78597
    D9       -0.15474  -0.00003   0.00000  -0.00007  -0.00007  -0.15481
   D10        2.98373   0.00041   0.00000   0.00041   0.00041   2.98414
   D11       -0.19778  -0.00006   0.00000  -0.00012  -0.00012  -0.19790
   D12        2.87358   0.00054   0.00000   0.00061   0.00061   2.87418
   D13       -2.29667  -0.00097   0.00000  -0.00110  -0.00110  -2.29776
   D14        0.77469  -0.00036   0.00000  -0.00037  -0.00037   0.77432
   D15        1.84401   0.00057   0.00000   0.00040   0.00040   1.84441
   D16       -1.36782   0.00118   0.00000   0.00113   0.00113  -1.36670
   D17        1.22755   0.00012   0.00000   0.00056   0.00056   1.22811
   D18       -3.03276  -0.00051   0.00000  -0.00029  -0.00029  -3.03305
   D19       -0.93726  -0.00016   0.00000   0.00008   0.00008  -0.93719
   D20       -3.05350   0.00126   0.00000   0.00139   0.00139  -3.05211
   D21       -1.03062   0.00063   0.00000   0.00054   0.00054  -1.03008
   D22        1.06488   0.00098   0.00000   0.00090   0.00090   1.06578
   D23       -0.94032   0.00066   0.00000   0.00087   0.00087  -0.93946
   D24        1.08256   0.00003   0.00000   0.00001   0.00001   1.08257
   D25       -3.10513   0.00038   0.00000   0.00038   0.00038  -3.10475
   D26       -3.10720   0.00133   0.00000   0.00109   0.00108  -3.10612
   D27       -1.07237  -0.00059   0.00000  -0.00073  -0.00073  -1.07310
   D28        1.05152   0.00101   0.00000   0.00084   0.00083   1.05236
   D29        1.18601   0.00063   0.00000   0.00066   0.00065   1.18666
   D30       -3.06234  -0.00129   0.00000  -0.00116  -0.00116  -3.06350
   D31       -0.93845   0.00031   0.00000   0.00040   0.00040  -0.93805
   D32       -0.90303   0.00083   0.00000   0.00096   0.00096  -0.90207
   D33        1.13181  -0.00109   0.00000  -0.00086  -0.00086   1.13095
   D34       -3.02749   0.00051   0.00000   0.00071   0.00071  -3.02678
   D35       -2.96966  -0.00163   0.00000  -0.00175  -0.00175  -2.97141
   D36        0.17220  -0.00030   0.00000  -0.00027  -0.00027   0.17193
   D37        0.25374  -0.00243   0.00000  -0.00264  -0.00264   0.25110
   D38       -2.88758  -0.00110   0.00000  -0.00116  -0.00116  -2.88874
   D39        2.95745   0.00025   0.00000   0.00015   0.00015   2.95760
   D40       -0.17578   0.00083   0.00000   0.00079   0.00079  -0.17499
   D41       -0.26814   0.00107   0.00000   0.00106   0.00106  -0.26708
   D42        2.88181   0.00165   0.00000   0.00170   0.00170   2.88351
   D43       -0.05416   0.00051   0.00000   0.00059   0.00059  -0.05357
   D44        3.00980   0.00184   0.00000   0.00198   0.00198   3.01178
   D45        3.08770   0.00184   0.00000   0.00208   0.00208   3.08978
   D46       -0.13153   0.00317   0.00000   0.00347   0.00347  -0.12806
   D47       -2.91581   0.00063   0.00000   0.00067   0.00067  -2.91514
   D48        0.27157  -0.00010   0.00000  -0.00011  -0.00011   0.27146
   D49        0.30781  -0.00067   0.00000  -0.00076  -0.00076   0.30705
   D50       -2.78800  -0.00140   0.00000  -0.00154  -0.00154  -2.78953
   D51        0.77373   0.00158   0.00000   0.00161   0.00161   0.77534
   D52       -1.32648   0.00051   0.00000   0.00056   0.00056  -1.32592
   D53        2.91625   0.00035   0.00000   0.00042   0.00042   2.91667
   D54       -2.37542   0.00106   0.00000   0.00103   0.00103  -2.37440
   D55        1.80755  -0.00001   0.00000  -0.00002  -0.00002   1.80752
   D56       -0.23291  -0.00017   0.00000  -0.00016  -0.00016  -0.23306
   D57        3.03200  -0.00079   0.00000  -0.00094  -0.00094   3.03106
   D58       -0.17506  -0.00024   0.00000  -0.00040  -0.00040  -0.17546
   D59       -0.10269  -0.00031   0.00000  -0.00041  -0.00041  -0.10309
   D60        2.97344   0.00024   0.00000   0.00014   0.00014   2.97358
   D61        0.61095  -0.00085   0.00000  -0.00076  -0.00076   0.61019
   D62       -1.49330  -0.00161   0.00000  -0.00151  -0.00151  -1.49481
   D63        2.63563  -0.00064   0.00000  -0.00062  -0.00062   2.63501
   D64        2.63147   0.00173   0.00000   0.00167   0.00167   2.63314
   D65        0.52723   0.00097   0.00000   0.00093   0.00093   0.52815
   D66       -1.62703   0.00194   0.00000   0.00181   0.00181  -1.62522
   D67       -1.56379   0.00083   0.00000   0.00080   0.00080  -1.56300
   D68        2.61514   0.00007   0.00000   0.00005   0.00005   2.61520
   D69        0.46088   0.00104   0.00000   0.00094   0.00094   0.46183
   D70       -0.66038   0.00110   0.00000   0.00104   0.00104  -0.65934
   D71       -2.68985  -0.00074   0.00000  -0.00069  -0.00069  -2.69054
   D72        1.50793  -0.00103   0.00000  -0.00102  -0.00102   1.50691
   D73        1.43767   0.00209   0.00000   0.00199   0.00199   1.43967
   D74       -0.59179   0.00026   0.00000   0.00027   0.00027  -0.59153
   D75       -2.67720  -0.00003   0.00000  -0.00006  -0.00006  -2.67727
   D76       -2.68877   0.00141   0.00000   0.00122   0.00122  -2.68755
   D77        1.56495  -0.00042   0.00000  -0.00051  -0.00051   1.56444
   D78       -0.52047  -0.00071   0.00000  -0.00084  -0.00084  -0.52130
   D79        2.51417   0.00041   0.00000   0.00036   0.00036   2.51453
   D80       -0.55549  -0.00014   0.00000  -0.00023  -0.00023  -0.55572
   D81       -1.64781   0.00094   0.00000   0.00091   0.00091  -1.64690
   D82        1.56572   0.00038   0.00000   0.00033   0.00033   1.56604
   D83        0.39187   0.00061   0.00000   0.00074   0.00073   0.39261
   D84       -2.67779   0.00005   0.00000   0.00015   0.00015  -2.67764
   D85       -0.14375  -0.00010   0.00000  -0.00009  -0.00009  -0.14384
   D86        3.02246   0.00002   0.00000   0.00005   0.00005   3.02250
   D87        2.91799   0.00060   0.00000   0.00061   0.00061   2.91859
   D88       -0.19899   0.00072   0.00000   0.00075   0.00075  -0.19825
   D89        2.87662  -0.00088   0.00000  -0.00086  -0.00086   2.87576
   D90       -0.28512  -0.00102   0.00000  -0.00100  -0.00100  -0.28612
   D91        0.75365  -0.00021   0.00000  -0.00015  -0.00015   0.75350
   D92       -2.40809  -0.00035   0.00000  -0.00030  -0.00030  -2.40839
   D93       -1.38006   0.00119   0.00000   0.00109   0.00109  -1.37897
   D94        1.74138   0.00105   0.00000   0.00094   0.00094   1.74233
   D95        3.13482   0.00177   0.00000   0.00157   0.00157   3.13639
   D96       -1.11642  -0.00056   0.00000  -0.00061  -0.00061  -1.11703
   D97        1.00933   0.00131   0.00000   0.00119   0.00119   1.01053
   D98       -0.93805   0.00123   0.00000   0.00131   0.00130  -0.93675
   D99        1.09389  -0.00109   0.00000  -0.00088  -0.00087   1.09302
   D100      -3.06354   0.00077   0.00000   0.00093   0.00093  -3.06261
   D101       1.15777   0.00052   0.00000   0.00052   0.00052   1.15829
   D102      -3.09347  -0.00181   0.00000  -0.00166  -0.00166  -3.09513
   D103      -0.96772   0.00006   0.00000   0.00015   0.00015  -0.96757
   D104       0.17090  -0.00010   0.00000  -0.00014  -0.00014   0.17077
   D105      -2.96993   0.00087   0.00000   0.00091   0.00091  -2.96902
   D106      -2.94681   0.00002   0.00000  -0.00001  -0.00001  -2.94682
   D107       0.19554   0.00099   0.00000   0.00104   0.00104   0.19658
   D108       0.00334  -0.00033   0.00000  -0.00039  -0.00039   0.00295
   D109      -3.13487  -0.00082   0.00000  -0.00092  -0.00091  -3.13578
   D110      -3.13750   0.00064   0.00000   0.00066   0.00066  -3.13684
   D111       0.00748   0.00015   0.00000   0.00014   0.00014   0.00762
   D112       2.76592   0.00030   0.00000   0.00035   0.00035   2.76628
   D113      -0.39005   0.00057   0.00000   0.00064   0.00064  -0.38941
   D114      -0.37925   0.00081   0.00000   0.00091   0.00091  -0.37834
   D115       2.74797   0.00107   0.00000   0.00119   0.00119   2.74916
   D116      -1.01065  -0.00114   0.00000  -0.00118  -0.00118  -1.01183
   D117      -3.10595  -0.00023   0.00000  -0.00026  -0.00026  -3.10621
   D118       1.08237   0.00058   0.00000   0.00056   0.00056   1.08293
   D119      -3.13482   0.00005   0.00000   0.00003   0.00003  -3.13479
   D120       1.05306   0.00096   0.00000   0.00094   0.00094   1.05401
   D121      -1.04180   0.00177   0.00000   0.00177   0.00177  -1.04003
   D122       1.11265  -0.00150   0.00000  -0.00146  -0.00147   1.11118
   D123      -0.98265  -0.00060   0.00000  -0.00055  -0.00055  -0.98320
   D124      -3.07752   0.00021   0.00000   0.00027   0.00027  -3.07724
   D125      -1.00039  -0.00129   0.00000  -0.00134  -0.00134  -1.00173
   D126      -3.09442  -0.00023   0.00000  -0.00027  -0.00028  -3.09470
   D127       1.09211   0.00076   0.00000   0.00073   0.00073   1.09284
   D128      -3.12556  -0.00037   0.00000  -0.00038  -0.00039  -3.12595
   D129       1.06359   0.00068   0.00000   0.00068   0.00068   1.06427
   D130      -1.03307   0.00168   0.00000   0.00168   0.00169  -1.03138
   D131       1.12512  -0.00158   0.00000  -0.00156  -0.00156   1.12355
   D132      -0.96892  -0.00052   0.00000  -0.00050  -0.00050  -0.96941
   D133      -3.06557   0.00047   0.00000   0.00051   0.00051  -3.06506
   D134       0.07317  -0.00072   0.00000  -0.00079  -0.00079   0.07237
   D135      -3.06849  -0.00109   0.00000  -0.00119  -0.00119  -3.06969
   D136      -3.11319  -0.00004   0.00000  -0.00004  -0.00004  -3.11323
   D137       0.02834  -0.00040   0.00000  -0.00044  -0.00044   0.02790
   D138       3.06705   0.00097   0.00000   0.00108   0.00108   3.06813
   D139      -0.07442   0.00122   0.00000   0.00137   0.00137  -0.07305
   D140      -0.02978   0.00036   0.00000   0.00040   0.00040  -0.02939
   D141       3.11193   0.00062   0.00000   0.00068   0.00068   3.11261
   D142       3.13637   0.00026   0.00000   0.00028   0.00028   3.13665
   D143      -0.00609   0.00016   0.00000   0.00017   0.00017  -0.00592
   D144      -0.00529  -0.00011   0.00000  -0.00012  -0.00012  -0.00541
   D145       3.13544  -0.00021   0.00000  -0.00023  -0.00023   3.13521
   D146       3.12564   0.00023   0.00000   0.00025   0.00025   3.12589
   D147      -0.01530   0.00018   0.00000   0.00019   0.00019  -0.01511
   D148      -0.01682   0.00012   0.00000   0.00013   0.00013  -0.01668
   D149       3.12543   0.00008   0.00000   0.00008   0.00008   3.12551
   D150      -3.12728  -0.00027   0.00000  -0.00029  -0.00029  -3.12757
   D151       0.01388  -0.00023   0.00000  -0.00025  -0.00025   0.01363
   D152       0.01497  -0.00032   0.00000  -0.00035  -0.00035   0.01462
   D153      -3.12706  -0.00028   0.00000  -0.00030  -0.00030  -3.12736
   D154       0.00894  -0.00007   0.00000  -0.00007  -0.00007   0.00888
   D155      -3.13278  -0.00033   0.00000  -0.00035  -0.00035  -3.13312
   D156      -3.13309  -0.00003   0.00000  -0.00002  -0.00002  -3.13311
   D157       0.00838  -0.00028   0.00000  -0.00030  -0.00030   0.00808
   D158      -0.01172  -0.00038   0.00000  -0.00042  -0.00042  -0.01214
   D159       3.12868   0.00008   0.00000   0.00009   0.00009   3.12877
   D160      -3.13932  -0.00061   0.00000  -0.00067  -0.00067  -3.14000
   D161       0.00108  -0.00015   0.00000  -0.00017  -0.00017   0.00091
   D162      -3.12857   0.00003   0.00000   0.00003   0.00003  -3.12854
   D163       0.01353  -0.00038   0.00000  -0.00042  -0.00042   0.01311
   D164      -0.00118   0.00027   0.00000   0.00030   0.00030  -0.00088
   D165       3.14092  -0.00014   0.00000  -0.00015  -0.00015   3.14077
   D166      -3.13607  -0.00030   0.00000  -0.00033  -0.00033  -3.13641
   D167       0.00504  -0.00018   0.00000  -0.00020  -0.00020   0.00484
   D168       0.00433   0.00016   0.00000   0.00017   0.00017   0.00450
   D169      -3.13774   0.00028   0.00000   0.00031   0.00031  -3.13744
   D170       3.13039   0.00021   0.00000   0.00023   0.00023   3.13062
   D171      -0.01105   0.00040   0.00000   0.00044   0.00044  -0.01060
   D172      -0.01168   0.00033   0.00000   0.00036   0.00036  -0.01132
   D173       3.13007   0.00052   0.00000   0.00057   0.00057   3.13064
   D174      -3.13046  -0.00022   0.00000  -0.00024  -0.00024  -3.13069
   D175       0.01097  -0.00029   0.00000  -0.00031  -0.00031   0.01066
   D176       0.01130  -0.00002   0.00000  -0.00003  -0.00003   0.01127
   D177      -3.13046  -0.00009   0.00000  -0.00010  -0.00010  -3.13056
   D178      -0.00488  -0.00005   0.00000  -0.00006  -0.00006  -0.00494
   D179       3.13620   0.00036   0.00000   0.00039   0.00039   3.13660
   D180       3.13655  -0.00012   0.00000  -0.00013  -0.00013   3.13642
   D181      -0.00555   0.00029   0.00000   0.00032   0.00032  -0.00523
         Item               Value     Threshold  Converged?
 Maximum Force            0.149533     0.000450     NO 
 RMS     Force            0.032459     0.000300     NO 
 Maximum Displacement     0.099990     0.001800     NO 
 RMS     Displacement     0.019352     0.001200     NO 
 Predicted change in Energy=-1.601347D-01
 Lowest energy point so far.  Saving SCF results.
 GradGradGradGradGradGradGradGradGradGradGradGradGradGradGradGradGradGrad

 Leave Link  103 at Thu Dec  6 15:24:28 2018, MaxMem=   536870912 cpu:         3.3
 (Enter /pbs_home/pkowalski/g09d01/g09/l202.exe)
 Stoichiometry    C29H22F6S2
 Framework group  C1[X(C29H22F6S2)]
 Deg. of freedom   171
 Full point group                 C1      NOp   1
 RotChk:  IX=0 Diff= 1.04D-03
 Largest Abelian subgroup         C1      NOp   1
 Largest concise Abelian subgroup C1      NOp   1
                         Standard orientation:                         
 ---------------------------------------------------------------------
 Center     Atomic      Atomic             Coordinates (Angstroms)
 Number     Number       Type             X           Y           Z
 ---------------------------------------------------------------------
      1         16           0        1.760388   -2.174665    0.472829
      2         16           0       -1.802531   -2.136584    0.102840
      3          9           0        2.374991    3.150128   -0.729474
      4          9           0        1.631231    3.557614    1.267487
      5          9           0        0.115741    3.816829   -1.839327
      6          9           0        0.086565    5.125429   -0.101933
      7          9           0       -2.223208    3.273081   -0.828026
      8          9           0       -1.526828    3.544213    1.216939
      9          6           0        0.601972   -0.760858    0.723899
     10          6           0        1.436947    0.483717    0.391199
     11          6           0        2.823516    0.214029    0.262963
     12          1           0        3.499509    0.929286    0.190947
     13          6           0        3.145599   -1.107560    0.245120
     14          6           0        0.750426    1.641681    0.182031
     15          6           0        1.276350    3.030018    0.056669
     16          6           0        0.082981    3.843876   -0.494521
     17          6           0       -1.164016    3.061229   -0.009145
     18          6           0       -0.694424    1.654588    0.057341
     19          6           0       -0.601361   -0.785893   -0.246384
     20          6           0       -1.408709    0.505445   -0.058251
     21          6           0       -2.814338    0.279357   -0.062107
     22          1           0       -3.471803    1.014100   -0.113708
     23          6           0       -3.175566   -1.030556    0.013308
     24          6           0        0.163006   -0.719083    2.212771
     25          1           0       -0.500377    0.042388    2.330659
     26          1           0       -0.322958   -1.585722    2.428165
     27          6           0        1.299206   -0.534474    3.215762
     28          1           0        1.971659   -1.280313    3.107704
     29          1           0        0.924849   -0.552817    4.153475
     30          1           0        1.754795    0.351378    3.054216
     31          6           0       -0.152015   -0.880815   -1.734110
     32          1           0        0.507060   -0.127626   -1.917338
     33          1           0        0.343457   -1.758397   -1.862269
     34          6           0       -1.271758   -0.802532   -2.762327
     35          1           0       -1.944171   -1.534440   -2.587009
     36          1           0       -0.885102   -0.917280   -3.688166
     37          1           0       -1.730451    0.095029   -2.697757
     38          6           0        4.467847   -1.675950   -0.027570
     39          6           0        5.616698   -0.881497    0.055772
     40          1           0        5.544356    0.054248    0.359680
     41          6           0        6.855738   -1.399581   -0.284951
     42          1           0        7.658801   -0.828099   -0.226121
     43          6           0        6.975890   -2.714664   -0.706646
     44          1           0        7.858148   -3.076191   -0.961136
     45          6           0        5.844630   -3.519849   -0.769015
     46          1           0        5.927306   -4.459940   -1.057234
     47          6           0        4.605262   -3.011372   -0.429284
     48          1           0        3.809720   -3.593674   -0.470214
     49          6           0       -4.541720   -1.566901    0.022042
     50          6           0       -5.610782   -0.746862    0.400344
     51          1           0       -5.441520    0.186918    0.670060
     52          6           0       -6.910298   -1.240077    0.397573
     53          1           0       -7.658956   -0.652984    0.661797
     54          6           0       -7.160466   -2.554780    0.024448
     55          1           0       -8.083303   -2.905657    0.032142
     56          6           0       -6.110165   -3.368530   -0.357052
     57          1           0       -6.286213   -4.300235   -0.631471
     58          6           0       -4.807400   -2.886676   -0.358156
     59          1           0       -4.065211   -3.478221   -0.628456
 ---------------------------------------------------------------------
 Rotational constants (GHZ):      0.1280576      0.0713018      0.0512677
 Leave Link  202 at Thu Dec  6 15:24:29 2018, MaxMem=   536870912 cpu:         0.0
 (Enter /pbs_home/pkowalski/g09d01/g09/l301.exe)
 Basis read from rwf:  (5D, 7F)
 No pseudopotential information found on rwf file.
 There are   673 symmetry adapted cartesian basis functions of A   symmetry.
 There are   636 symmetry adapted basis functions of A   symmetry.
   636 basis functions,  1103 primitive gaussians,   673 cartesian basis functions
   141 alpha electrons      141 beta electrons
       nuclear repulsion energy      4718.8023064835 Hartrees.
 IExCor=  402 DFT=T Ex+Corr=B3LYP ExCW=0 ScaHFX=  0.200000
 ScaDFX=  0.800000  0.720000  1.000000  0.810000 ScalE2=  1.000000  1.000000
 IRadAn=      0 IRanWt=     -1 IRanGd=            0 ICorTp=0 IEmpDi=  4
 NAtoms=   59 NActive=   59 NUniq=   59 SFac= 1.00D+00 NAtFMM=   60 NAOKFM=F Big=F
 Integral buffers will be    131072 words long.
 Raffenetti 2 integral format.
 Two-electron integral symmetry is turned on.
 No density basis found on file   724.
 Leave Link  301 at Thu Dec  6 15:24:29 2018, MaxMem=   536870912 cpu:         0.8
 (Enter /pbs_home/pkowalski/g09d01/g09/l302.exe)
 NPDir=0 NMtPBC=     1 NCelOv=     1 NCel=       1 NClECP=     1 NCelD=      1
         NCelK=      1 NCelE2=     1 NClLst=     1 CellRange=     0.0.
 One-electron integrals computed using PRISM.
 NBasis=   636 RedAO= T EigKep=  2.90D-04  NBF=   636
 NBsUse=   636 1.00D-06 EigRej= -1.00D+00 NBFU=   636
 Precomputing XC quadrature grid using
 IXCGrd= 4 IRadAn=           0 IRanWt=          -1 IRanGd=           0 AccXCQ= 0.00D+00.
 Generated NRdTot=       0 NPtTot=           0 NUsed=           0 NTot=          32
 NSgBfM=   611   611   612   612   614 MxSgAt=    59 MxSgA2=    59.
 Leave Link  302 at Thu Dec  6 15:24:31 2018, MaxMem=   536870912 cpu:        13.7
 (Enter /pbs_home/pkowalski/g09d01/g09/l303.exe)
 DipDrv:  MaxL=1.
 Leave Link  303 at Thu Dec  6 15:24:32 2018, MaxMem=   536870912 cpu:         2.1
 (Enter /pbs_home/pkowalski/g09d01/g09/l401.exe)
 Initial guess from the checkpoint file:  "dae0068freq_closed_b3lyp.chk"
 B after Tr=     0.000000    0.000000    0.000000
         Rot=    1.000000    0.000063    0.000101   -0.000280 Ang=   0.03 deg.
 Guess basis will be translated and rotated to current coordinates.
 JPrj=2 DoOrth=T DoCkMO=T.
 Generating alternative initial guess.
 ExpMin= 1.22D-01 ExpMax= 9.18D+03 ExpMxC= 1.38D+03 IAcc=1 IRadAn=         1 AccDes= 0.00D+00
 Harris functional with IExCor=  402 and IRadAn=       1 diagonalized for initial guess.
 HarFok:  IExCor=  402 AccDes= 0.00D+00 IRadAn=         1 IDoV= 1 UseB2=F ITyADJ=14
 ICtDFT=  3500011 ScaDFX=  1.000000  1.000000  1.000000  1.000000
 FoFCou: FMM=F IPFlag=           0 FMFlag=      100000 FMFlg1=           0
         NFxFlg=           0 DoJE=T BraDBF=F KetDBF=T FulRan=T
         wScrn=  0.000000 ICntrl=     500 IOpCl=  0 I1Cent=   200000004 NGrid=           0
         NMat0=    1 NMatS0=      1 NMatT0=    0 NMatD0=    1 NMtDS0=    0 NMtDT0=    0
 Petite list used in FoFCou.
 Harris En= -2512.07506372045    
 Leave Link  401 at Thu Dec  6 15:24:36 2018, MaxMem=   536870912 cpu:        33.9
 (Enter /pbs_home/pkowalski/g09d01/g09/l502.exe)
 Closed shell SCF:
 Using DIIS extrapolation, IDIIS=  1040.
 Integral symmetry usage will be decided dynamically.
 IVT=     1387805 IEndB=     1387805 NGot=   536870912 MDV=   535953350
 LenX=   535953350 LenY=   535499748
 Requested convergence on RMS density matrix=1.00D-08 within 128 cycles.
 Requested convergence on MAX density matrix=1.00D-06.
 Requested convergence on             energy=1.00D-06.
 No special actions if energy rises.
 Fock matrices will be formed incrementally for  20 cycles.
 Integral accuracy reduced to 1.0D-05 until final iterations.

 Cycle   1  Pass 0  IDiag  1:
 FoFJK:  IHMeth= 1 ICntrl=       0 DoSepK=F KAlg= 0 I1Cent=   0 FoldK=F
 IRaf= 670000000 NMat=   1 IRICut=       1 DoRegI=T DoRafI=F ISym2E= 0.
 FoFCou: FMM=F IPFlag=           0 FMFlag=      100000 FMFlg1=           0
         NFxFlg=           0 DoJE=F BraDBF=F KetDBF=F FulRan=T
         wScrn=  0.000000 ICntrl=       0 IOpCl=  0 I1Cent=           0 NGrid=           0
         NMat0=    1 NMatS0=      1 NMatT0=    0 NMatD0=    1 NMtDS0=    0 NMtDT0=    0
 Symmetry not used in FoFCou.
 E= -2512.09166418426    
 DIIS: error= 2.46D-03 at cycle   1 NSaved=   1.
 NSaved= 1 IEnMin= 1 EnMin= -2512.09166418426     IErMin= 1 ErrMin= 2.46D-03
 ErrMax= 2.46D-03  0.00D+00 EMaxC= 1.00D-01 BMatC= 4.55D-03 BMatP= 4.55D-03
 IDIUse=3 WtCom= 9.75D-01 WtEn= 2.46D-02
 Coeff-Com:  0.100D+01
 Coeff-En:   0.100D+01
 Coeff:      0.100D+01
 Gap=     0.557 Goal=   None    Shift=    0.000
 GapD=    0.557 DampG=2.000 DampE=1.000 DampFc=2.0000 IDamp=-1.
 RMSDP=4.95D-04 MaxDP=1.62D-02              OVMax= 7.66D-03

 Cycle   2  Pass 0  IDiag  1:
 RMSU=  4.76D-04    CP:  9.92D-01
 E= -2512.09590076129     Delta-E=       -0.004236577035 Rises=F Damp=F
 DIIS: error= 6.57D-04 at cycle   2 NSaved=   2.
 NSaved= 2 IEnMin= 2 EnMin= -2512.09590076129     IErMin= 2 ErrMin= 6.57D-04
 ErrMax= 6.57D-04  0.00D+00 EMaxC= 1.00D-01 BMatC= 3.87D-04 BMatP= 4.55D-03
 IDIUse=3 WtCom= 9.93D-01 WtEn= 6.57D-03
 Coeff-Com:  0.143D+00 0.857D+00
 Coeff-En:   0.000D+00 0.100D+01
 Coeff:      0.142D+00 0.858D+00
 Gap=     0.084 Goal=   None    Shift=    0.000
 RMSDP=7.86D-05 MaxDP=5.20D-03 DE=-4.24D-03 OVMax= 6.83D-03

 Cycle   3  Pass 0  IDiag  1:
 RMSU=  7.84D-05    CP:  9.91D-01  1.01D+00
 E= -2512.09595718338     Delta-E=       -0.000056422083 Rises=F Damp=F
 DIIS: error= 5.00D-04 at cycle   3 NSaved=   3.
 NSaved= 3 IEnMin= 3 EnMin= -2512.09595718338     IErMin= 3 ErrMin= 5.00D-04
 ErrMax= 5.00D-04  0.00D+00 EMaxC= 1.00D-01 BMatC= 3.56D-04 BMatP= 3.87D-04
 IDIUse=3 WtCom= 9.95D-01 WtEn= 5.00D-03
 Coeff-Com:  0.290D-01 0.489D+00 0.482D+00
 Coeff-En:   0.000D+00 0.466D+00 0.534D+00
 Coeff:      0.289D-01 0.489D+00 0.482D+00
 Gap=     0.084 Goal=   None    Shift=    0.000
 RMSDP=5.04D-05 MaxDP=2.89D-03 DE=-5.64D-05 OVMax= 7.37D-03

 Cycle   4  Pass 0  IDiag  1:
 RMSU=  2.98D-05    CP:  9.91D-01  1.02D+00  4.83D-01
 E= -2512.09628056789     Delta-E=       -0.000323384514 Rises=F Damp=F
 DIIS: error= 2.05D-04 at cycle   4 NSaved=   4.
 NSaved= 4 IEnMin= 4 EnMin= -2512.09628056789     IErMin= 4 ErrMin= 2.05D-04
 ErrMax= 2.05D-04  0.00D+00 EMaxC= 1.00D-01 BMatC= 4.80D-05 BMatP= 3.56D-04
 IDIUse=3 WtCom= 9.98D-01 WtEn= 2.05D-03
 Coeff-Com:  0.701D-02 0.245D+00 0.312D+00 0.437D+00
 Coeff-En:   0.000D+00 0.000D+00 0.876D-01 0.912D+00
 Coeff:      0.699D-02 0.244D+00 0.311D+00 0.438D+00
 Gap=     0.084 Goal=   None    Shift=    0.000
 RMSDP=2.24D-05 MaxDP=1.29D-03 DE=-3.23D-04 OVMax= 4.09D-03

 Cycle   5  Pass 0  IDiag  1:
 RMSU=  1.23D-05    CP:  9.92D-01  1.02D+00  5.69D-01  4.14D-01
 E= -2512.09632925435     Delta-E=       -0.000048686458 Rises=F Damp=F
 DIIS: error= 7.53D-05 at cycle   5 NSaved=   5.
 NSaved= 5 IEnMin= 5 EnMin= -2512.09632925435     IErMin= 5 ErrMin= 7.53D-05
 ErrMax= 7.53D-05  0.00D+00 EMaxC= 1.00D-01 BMatC= 7.72D-06 BMatP= 4.80D-05
 IDIUse=1 WtCom= 1.00D+00 WtEn= 0.00D+00
 Coeff-Com: -0.848D-03 0.803D-01 0.125D+00 0.301D+00 0.494D+00
 Coeff:     -0.848D-03 0.803D-01 0.125D+00 0.301D+00 0.494D+00
 Gap=     0.084 Goal=   None    Shift=    0.000
 RMSDP=8.91D-06 MaxDP=5.72D-04 DE=-4.87D-05 OVMax= 1.33D-03

 Initial convergence to 1.0D-05 achieved.  Increase integral accuracy.
 Cycle   6  Pass 1  IDiag  1:
 E= -2512.09599172216     Delta-E=        0.000337532188 Rises=F Damp=F
 DIIS: error= 1.47D-04 at cycle   1 NSaved=   1.
 NSaved= 1 IEnMin= 1 EnMin= -2512.09599172216     IErMin= 1 ErrMin= 1.47D-04
 ErrMax= 1.47D-04  0.00D+00 EMaxC= 1.00D-01 BMatC= 1.55D-05 BMatP= 1.55D-05
 IDIUse=3 WtCom= 9.99D-01 WtEn= 1.47D-03
 Coeff-Com:  0.100D+01
 Coeff-En:   0.100D+01
 Coeff:      0.100D+01
 Gap=     0.084 Goal=   None    Shift=    0.000
 RMSDP=8.91D-06 MaxDP=5.72D-04 DE= 3.38D-04 OVMax= 7.59D-04

 Cycle   7  Pass 1  IDiag  1:
 RMSU=  1.86D-04    CP:  1.00D+00
 E= -2512.09600663557     Delta-E=       -0.000014913406 Rises=F Damp=F
 DIIS: error= 4.75D-05 at cycle   2 NSaved=   2.
 NSaved= 2 IEnMin= 2 EnMin= -2512.09600663557     IErMin= 2 ErrMin= 4.75D-05
 ErrMax= 4.75D-05  0.00D+00 EMaxC= 1.00D-01 BMatC= 2.43D-06 BMatP= 1.55D-05
 IDIUse=1 WtCom= 1.00D+00 WtEn= 0.00D+00
 Coeff-Com:  0.173D+00 0.827D+00
 Coeff:      0.173D+00 0.827D+00
 Gap=     0.084 Goal=   None    Shift=    0.000
 RMSDP=1.17D-05 MaxDP=7.86D-04 DE=-1.49D-05 OVMax= 1.49D-03

 Cycle   8  Pass 1  IDiag  1:
 RMSU=  1.15D-05    CP:  9.99D-01  1.01D+00
 E= -2512.09600196909     Delta-E=        0.000004666479 Rises=F Damp=F
 DIIS: error= 8.22D-05 at cycle   3 NSaved=   3.
 NSaved= 3 IEnMin= 2 EnMin= -2512.09600663557     IErMin= 2 ErrMin= 4.75D-05
 ErrMax= 8.22D-05  0.00D+00 EMaxC= 1.00D-01 BMatC= 6.73D-06 BMatP= 2.43D-06
 IDIUse=1 WtCom= 1.00D+00 WtEn= 0.00D+00
 Coeff-Com: -0.576D-03 0.627D+00 0.374D+00
 Coeff:     -0.576D-03 0.627D+00 0.374D+00
 Gap=     0.084 Goal=   None    Shift=    0.000
 RMSDP=7.54D-06 MaxDP=4.86D-04 DE= 4.67D-06 OVMax= 1.16D-03

 Cycle   9  Pass 1  IDiag  1:
 RMSU=  1.66D-06    CP:  1.00D+00  1.01D+00  3.63D-01
 E= -2512.09600898735     Delta-E=       -0.000007018260 Rises=F Damp=F
 DIIS: error= 1.30D-05 at cycle   4 NSaved=   4.
 NSaved= 4 IEnMin= 4 EnMin= -2512.09600898735     IErMin= 4 ErrMin= 1.30D-05
 ErrMax= 1.30D-05  0.00D+00 EMaxC= 1.00D-01 BMatC= 2.03D-07 BMatP= 2.43D-06
 IDIUse=1 WtCom= 1.00D+00 WtEn= 0.00D+00
 Coeff-Com: -0.505D-02 0.409D+00 0.258D+00 0.338D+00
 Coeff:     -0.505D-02 0.409D+00 0.258D+00 0.338D+00
 Gap=     0.084 Goal=   None    Shift=    0.000
 RMSDP=1.08D-06 MaxDP=6.35D-05 DE=-7.02D-06 OVMax= 1.89D-04

 Cycle  10  Pass 1  IDiag  1:
 RMSU=  4.63D-07    CP:  1.00D+00  1.01D+00  3.88D-01  4.41D-01
 E= -2512.09600921380     Delta-E=       -0.000000226453 Rises=F Damp=F
 DIIS: error= 1.92D-06 at cycle   5 NSaved=   5.
 NSaved= 5 IEnMin= 5 EnMin= -2512.09600921380     IErMin= 5 ErrMin= 1.92D-06
 ErrMax= 1.92D-06  0.00D+00 EMaxC= 1.00D-01 BMatC= 1.88D-09 BMatP= 2.03D-07
 IDIUse=1 WtCom= 1.00D+00 WtEn= 0.00D+00
 Coeff-Com: -0.254D-02 0.188D+00 0.119D+00 0.172D+00 0.524D+00
 Coeff:     -0.254D-02 0.188D+00 0.119D+00 0.172D+00 0.524D+00
 Gap=     0.084 Goal=   None    Shift=    0.000
 RMSDP=1.24D-07 MaxDP=6.24D-06 DE=-2.26D-07 OVMax= 1.31D-05

 Cycle  11  Pass 1  IDiag  1:
 RMSU=  1.16D-07    CP:  1.00D+00  1.01D+00  3.88D-01  4.57D-01  9.34D-01
 E= -2512.09600921563     Delta-E=       -0.000000001834 Rises=F Damp=F
 DIIS: error= 6.35D-07 at cycle   6 NSaved=   6.
 NSaved= 6 IEnMin= 6 EnMin= -2512.09600921563     IErMin= 6 ErrMin= 6.35D-07
 ErrMax= 6.35D-07  0.00D+00 EMaxC= 1.00D-01 BMatC= 1.73D-10 BMatP= 1.88D-09
 IDIUse=1 WtCom= 1.00D+00 WtEn= 0.00D+00
 Coeff-Com: -0.604D-03 0.402D-01 0.257D-01 0.408D-01 0.256D+00 0.638D+00
 Coeff:     -0.604D-03 0.402D-01 0.257D-01 0.408D-01 0.256D+00 0.638D+00
 Gap=     0.084 Goal=   None    Shift=    0.000
 RMSDP=4.47D-08 MaxDP=2.61D-06 DE=-1.83D-09 OVMax= 5.05D-06

 Cycle  12  Pass 1  IDiag  1:
 RMSU=  4.04D-08    CP:  1.00D+00  1.01D+00  3.88D-01  4.56D-01  9.50D-01
                    CP:  8.58D-01
 E= -2512.09600921588     Delta-E=       -0.000000000241 Rises=F Damp=F
 DIIS: error= 2.47D-07 at cycle   7 NSaved=   7.
 NSaved= 7 IEnMin= 7 EnMin= -2512.09600921588     IErMin= 7 ErrMin= 2.47D-07
 ErrMax= 2.47D-07  0.00D+00 EMaxC= 1.00D-01 BMatC= 4.61D-11 BMatP= 1.73D-10
 IDIUse=1 WtCom= 1.00D+00 WtEn= 0.00D+00
 Coeff-Com: -0.231D-04-0.121D-02-0.719D-03 0.133D-02 0.859D-01 0.398D+00
 Coeff-Com:  0.517D+00
 Coeff:     -0.231D-04-0.121D-02-0.719D-03 0.133D-02 0.859D-01 0.398D+00
 Coeff:      0.517D+00
 Gap=     0.084 Goal=   None    Shift=    0.000
 RMSDP=2.03D-08 MaxDP=1.28D-06 DE=-2.41D-10 OVMax= 1.89D-06

 Cycle  13  Pass 1  IDiag  1:
 RMSU=  1.05D-08    CP:  1.00D+00  1.01D+00  3.88D-01  4.56D-01  9.64D-01
                    CP:  9.19D-01  6.44D-01
 E= -2512.09600921586     Delta-E=        0.000000000020 Rises=F Damp=F
 DIIS: error= 3.89D-08 at cycle   8 NSaved=   8.
 NSaved= 8 IEnMin= 7 EnMin= -2512.09600921588     IErMin= 8 ErrMin= 3.89D-08
 ErrMax= 3.89D-08  0.00D+00 EMaxC= 1.00D-01 BMatC= 3.14D-12 BMatP= 4.61D-11
 IDIUse=1 WtCom= 1.00D+00 WtEn= 0.00D+00
 Coeff-Com:  0.351D-04-0.385D-02-0.245D-02-0.252D-02 0.282D-01 0.175D+00
 Coeff-Com:  0.288D+00 0.519D+00
 Coeff:      0.351D-04-0.385D-02-0.245D-02-0.252D-02 0.282D-01 0.175D+00
 Coeff:      0.288D+00 0.519D+00
 Gap=     0.084 Goal=   None    Shift=    0.000
 RMSDP=6.15D-09 MaxDP=3.18D-07 DE= 2.00D-11 OVMax= 1.03D-06

 SCF Done:  E(RB3LYP) =  -2512.09600922     A.U. after   13 cycles
            NFock= 13  Conv=0.62D-08     -V/T= 2.0056
 KE= 2.498164425077D+03 PE=-1.534275152632D+04 EE= 5.613688785548D+03
 Leave Link  502 at Thu Dec  6 15:29:54 2018, MaxMem=   536870912 cpu:      2535.0
 (Enter /pbs_home/pkowalski/g09d01/g09/l701.exe)
 Compute integral first derivatives.
 ... and contract with generalized density number  0.
 Leave Link  701 at Thu Dec  6 15:29:55 2018, MaxMem=   536870912 cpu:         5.6
 (Enter /pbs_home/pkowalski/g09d01/g09/l702.exe)
 L702 exits ... SP integral derivatives will be done elsewhere.
 Leave Link  702 at Thu Dec  6 15:29:55 2018, MaxMem=   536870912 cpu:         0.3
 (Enter /pbs_home/pkowalski/g09d01/g09/l703.exe)
 Compute integral first derivatives, UseDBF=F ICtDFT=           0.
 Integral derivatives from FoFJK, PRISM(SPDF).
 Calling FoFJK, ICntrl=      2127 FMM=F ISym2X=0 I1Cent= 0 IOpClX= 0 NMat=1 NMatS=1 NMatT=0.
 FoFJK:  IHMeth= 1 ICntrl=    2127 DoSepK=F KAlg= 0 I1Cent=   0 FoldK=F
 IRaf=         0 NMat=   1 IRICut=       1 DoRegI=T DoRafI=F ISym2E= 0.
 FoFCou: FMM=F IPFlag=           0 FMFlag=      100000 FMFlg1=         800
         NFxFlg=           0 DoJE=F BraDBF=F KetDBF=F FulRan=T
         wScrn=  0.000000 ICntrl=    2127 IOpCl=  0 I1Cent=           0 NGrid=           0
         NMat0=    1 NMatS0=      1 NMatT0=    0 NMatD0=    1 NMtDS0=    0 NMtDT0=    0
 Symmetry not used in FoFCou.
 Leave Link  703 at Thu Dec  6 15:31:11 2018, MaxMem=   536870912 cpu:       607.9
 (Enter /pbs_home/pkowalski/g09d01/g09/l716.exe)
 Dipole        =-9.26807854D-03-1.96543873D+00-1.12801172D-01
 ***** Axes restored to original set *****
 -------------------------------------------------------------------
 Center     Atomic                   Forces (Hartrees/Bohr)
 Number     Number              X              Y              Z
 -------------------------------------------------------------------
      1       16          -0.008025514    0.002838275   -0.004750991
      2       16          -0.004389167   -0.000247665   -0.008795812
      3        9          -0.002865631   -0.000111960    0.001522267
      4        9          -0.000253458   -0.000530106   -0.002150110
      5        9          -0.005238797   -0.000871425    0.002990857
      6        9           0.001012445    0.000626790   -0.001328743
      7        9          -0.002357407    0.000016724   -0.000749669
      8        9           0.001024933    0.000533331   -0.000208639
      9        6           0.001632129   -0.003216746    0.003313379
     10        6          -0.001067139   -0.002880367   -0.001422958
     11        6          -0.029272140   -0.043505820   -0.066613041
     12        1           0.039938094    0.047079022    0.073991264
     13        6          -0.008263112    0.004184550   -0.003360562
     14        6           0.000081141   -0.004526170   -0.000279276
     15        6           0.007267497    0.009256964    0.002996047
     16        6           0.002328331   -0.001999065    0.003377383
     17        6           0.009779504   -0.008866451   -0.000167758
     18        6          -0.000318754    0.005006790    0.003499462
     19        6           0.002374832    0.001387744    0.003286333
     20        6          -0.002098737    0.000155405   -0.004840908
     21        6          -0.042434756    0.070374816   -0.026104023
     22        1           0.049379393   -0.074523926    0.034414862
     23        6          -0.006339966   -0.001660718   -0.007187926
     24        6          -0.010646340    0.064939040    0.034354599
     25        1           0.041756620   -0.051782000    0.018401209
     26        1          -0.032365554   -0.019842513   -0.057441278
     27        6          -0.041529081   -0.060005265    0.015877095
     28        1          -0.044275073    0.058234184   -0.019827441
     29        1           0.049257797   -0.011415550   -0.056601532
     30        1           0.040931445    0.020736188    0.061581087
     31        6           0.017465720   -0.064614625   -0.026553934
     32        1           0.027822792    0.031725007    0.053275819
     33        1          -0.047718738    0.042704142   -0.026720254
     34        6           0.034916999    0.059261456   -0.022406256
     35        1          -0.031259735   -0.038082616   -0.058146633
     36        1          -0.055460470    0.014307363    0.049788148
     37        1           0.048862956   -0.046034584    0.034501483
     38        6           0.002330858   -0.005593050   -0.002489300
     39        6          -0.078181296    0.014867385   -0.035248046
     40        1           0.087264859   -0.016566281    0.040725274
     41        6          -0.035047674   -0.060446623   -0.048914147
     42        1           0.043306393    0.067123824    0.056380764
     43        6           0.037861940   -0.077232308   -0.016653260
     44        1          -0.045201992    0.085743333    0.016517888
     45        6           0.076481266   -0.012612817    0.037646448
     46        1          -0.087376669    0.017938032   -0.041879701
     47        6           0.041403142    0.057169155    0.050385774
     48        1          -0.043318307   -0.066808865   -0.056992174
     49        6           0.002213315    0.006694018    0.004578997
     50        6          -0.077288284   -0.010128227   -0.044946094
     51        1           0.084774616    0.005176435    0.048159163
     52        6          -0.052687852    0.071336914    0.001688567
     53        1           0.062150772   -0.075416609    0.001158227
     54        6           0.022520667    0.069377554    0.044415001
     55        1          -0.022328982   -0.081712583   -0.048859224
     56        6           0.072134786    0.010874453    0.043808990
     57        1          -0.084901059   -0.005333405   -0.049006917
     58        6           0.056815314   -0.068138746   -0.001199502
     59        1          -0.062578871    0.075038193   -0.000790284
 -------------------------------------------------------------------
 Cartesian Forces:  Max     0.087376669 RMS     0.039843618
 Leave Link  716 at Thu Dec  6 15:31:11 2018, MaxMem=   536870912 cpu:         0.3
 (Enter /pbs_home/pkowalski/g09d01/g09/l103.exe)

 GradGradGradGradGradGradGradGradGradGradGradGradGradGradGradGradGradGrad
 Berny optimization.
 Using GEDIIS/GDIIS optimizer.
 FormGI is forming the generalized inverse of G from B-inverse, IUseBI=4.
 Internal  Forces:  Max     0.098541073 RMS     0.021758845
 Search for a local minimum.
 Step number   2 out of a maximum of  354
 All quantities printed in internal units (Hartrees-Bohrs-Radians)
 RMS Force = .21759D-01 SwitMx=.10000D-02 MixMth= 1
 Mixed Optimization -- RFO/linear search
 Update second derivatives using D2CorX and points    1    2
 DE= -1.54D-01 DEPred=-1.60D-01 R= 9.59D-01
 TightC=F SS=  1.41D+00  RLast= 3.00D-01 DXNew= 5.0454D-01 9.0068D-01
 Trust test= 9.59D-01 RLast= 3.00D-01 DXMaxT set to 5.05D-01
 ITU=  1  0
 Use linear search instead of GDIIS.
 Linear search step of   0.600 exceeds DXMaxT=   0.505 but not scaled.
 Quartic linear search produced a step of  2.00000.
 Iteration  1 RMS(Cart)=  0.03870481 RMS(Int)=  0.00013838
 Iteration  2 RMS(Cart)=  0.00021922 RMS(Int)=  0.00000816
 Iteration  3 RMS(Cart)=  0.00000007 RMS(Int)=  0.00000816
 ITry= 1 IFail=0 DXMaxC= 2.00D-01 DCOld= 1.00D+10 DXMaxT= 5.05D-01 DXLimC= 3.00D+00 Rises=F
 Variable       Old X    -DE/DX   Delta X   Delta X   Delta X     New X
                                 (Linear)    (Quad)   (Total)
    R1        3.48644   0.00951   0.01597   0.00000   0.01597   3.50240
    R2        3.33223   0.00451   0.00757   0.00000   0.00757   3.33980
    R3        3.47891   0.00960   0.01621   0.00000   0.01621   3.49511
    R4        3.33607   0.00406   0.00682   0.00000   0.00682   3.34289
    R5        2.56297   0.00199   0.00292   0.00000   0.00292   2.56589
    R6        2.58442   0.00017   0.00086   0.00000   0.00086   2.58529
    R7        2.54258   0.00592   0.00751   0.00000   0.00751   2.55010
    R8        2.53288   0.00024   0.00068   0.00000   0.00068   2.53356
    R9        2.56149   0.00045   0.00102   0.00000   0.00102   2.56251
   R10        2.58291   0.00094   0.00181   0.00000   0.00181   2.58472
   R11        2.90111   0.00447   0.00733   0.00000   0.00733   2.90844
   R12        2.92150   0.00520   0.00796   0.00000   0.00796   2.92946
   R13        2.93436   0.00472   0.00801   0.00000   0.00801   2.94237
   R14        2.68032   0.00742   0.01188   0.00000   0.01188   2.69220
   R15        2.57443   0.00654   0.00905   0.00000   0.00905   2.58348
   R16        1.86475   0.09620   0.13853   0.00000   0.13853   2.00328
   R17        2.57076   0.01255   0.01773   0.00000   0.01774   2.58850
   R18        2.76815   0.00337   0.00540   0.00000   0.00540   2.77355
   R19        2.81550   0.00561   0.00884   0.00000   0.00884   2.82433
   R20        2.74063   0.00133   0.00308   0.00000   0.00308   2.74371
   R21        2.92163   0.00639   0.01107   0.00000   0.01107   2.93270
   R22        2.92946   0.00526   0.00913   0.00000   0.00913   2.93859
   R23        2.80519   0.00787   0.01250   0.00000   0.01250   2.81769
   R24        2.56620   0.00892   0.01224   0.00000   0.01224   2.57844
   R25        2.89983   0.00419   0.00717   0.00000   0.00717   2.90700
   R26        2.94231   0.00637   0.01134   0.00000   0.01134   2.95364
   R27        2.69040   0.00411   0.00710   0.00000   0.00710   2.69750
   R28        1.86573   0.09579   0.13804   0.00000   0.13804   2.00378
   R29        2.57172   0.01119   0.01556   0.00000   0.01556   2.58729
   R30        2.77354   0.00216   0.00354   0.00000   0.00354   2.77707
   R31        1.92141   0.06898   0.10250   0.00000   0.10250   2.02391
   R32        1.92123   0.06881   0.10218   0.00000   0.10218   2.02340
   R33        2.88517   0.00844   0.01585   0.00000   0.01585   2.90102
   R34        1.90867   0.07573   0.11132   0.00000   0.11132   2.01998
   R35        1.90833   0.07589   0.11158   0.00000   0.11158   2.01991
   R36        1.90702   0.07671   0.11264   0.00000   0.11264   2.01966
   R37        1.92274   0.06793   0.10103   0.00000   0.10103   2.02377
   R38        1.91979   0.06933   0.10293   0.00000   0.10293   2.02272
   R39        2.87660   0.01139   0.02090   0.00000   0.02090   2.89749
   R40        1.90719   0.07612   0.11173   0.00000   0.11173   2.01892
   R41        1.90839   0.07589   0.11156   0.00000   0.11156   2.01995
   R42        1.90870   0.07537   0.11074   0.00000   0.11074   2.01944
   R43        2.64424   0.01105   0.01591   0.00000   0.01591   2.66015
   R44        2.64805   0.00953   0.01441   0.00000   0.01441   2.66246
   R45        1.86424   0.09771   0.14048   0.00000   0.14048   2.00473
   R46        2.61829   0.00967   0.01464   0.00000   0.01464   2.63293
   R47        1.86592   0.09777   0.14058   0.00000   0.14058   2.00650
   R48        2.61964   0.01377   0.02027   0.00000   0.02027   2.63992
   R49        1.86485   0.09833   0.14129   0.00000   0.14129   2.00614
   R50        2.62663   0.01000   0.01552   0.00000   0.01552   2.64215
   R51        1.86469   0.09854   0.14156   0.00000   0.14156   2.00625
   R52        2.61165   0.01333   0.01930   0.00000   0.01930   2.63095
   R53        1.86465   0.09791   0.14057   0.00000   0.14057   2.00523
   R54        2.64458   0.01159   0.01683   0.00000   0.01683   2.66141
   R55        2.64355   0.01007   0.01473   0.00000   0.01473   2.65828
   R56        1.86437   0.09763   0.14036   0.00000   0.14036   2.00473
   R57        2.62666   0.00523   0.00803   0.00000   0.00802   2.63468
   R58        1.86594   0.09773   0.14055   0.00000   0.14055   2.00648
   R59        2.62546   0.01157   0.01741   0.00000   0.01741   2.64287
   R60        1.86577   0.09779   0.14060   0.00000   0.14060   2.00637
   R61        2.61224   0.01582   0.02336   0.00000   0.02337   2.63561
   R62        1.86536   0.09817   0.14110   0.00000   0.14110   2.00645
   R63        2.62487   0.00796   0.01208   0.00000   0.01209   2.63696
   R64        1.86484   0.09771   0.14039   0.00000   0.14039   2.00522
    A1        1.61789   0.00118   0.00113   0.00000   0.00113   1.61901
    A2        1.60898   0.00034  -0.00009   0.00000  -0.00009   1.60889
    A3        1.82374   0.00033   0.00036   0.00000   0.00035   1.82409
    A4        1.97241   0.00044   0.00111   0.00000   0.00111   1.97352
    A5        1.90562   0.00011   0.00068   0.00000   0.00068   1.90630
    A6        1.87596   0.00048   0.00102   0.00000   0.00101   1.87698
    A7        1.91743  -0.00002   0.00011   0.00000   0.00011   1.91755
    A8        1.96294  -0.00123  -0.00303   0.00000  -0.00303   1.95992
    A9        1.97920   0.00035   0.00055   0.00000   0.00055   1.97975
   A10        2.03563   0.00046   0.00060   0.00000   0.00060   2.03622
   A11        2.26578  -0.00076  -0.00104   0.00000  -0.00104   2.26474
   A12        2.13941  -0.00045  -0.00065   0.00000  -0.00065   2.13876
   A13        2.00133  -0.00076  -0.00131   0.00000  -0.00131   2.00002
   A14        2.14244   0.00121   0.00196   0.00000   0.00195   2.14439
   A15        1.98255  -0.00109  -0.00077   0.00000  -0.00076   1.98179
   A16        2.09245   0.00063   0.00119   0.00000   0.00119   2.09364
   A17        2.20571   0.00054  -0.00024   0.00000  -0.00025   2.20546
   A18        2.24860  -0.00109  -0.00188   0.00000  -0.00188   2.24672
   A19        2.12094   0.00008   0.00018   0.00000   0.00018   2.12112
   A20        1.91362   0.00101   0.00170   0.00000   0.00170   1.91531
   A21        1.84296   0.00134   0.00294   0.00000   0.00294   1.84590
   A22        2.00120  -0.00048  -0.00123   0.00000  -0.00123   1.99997
   A23        1.95195   0.00011   0.00016   0.00000   0.00016   1.95211
   A24        1.95690  -0.00044  -0.00116   0.00000  -0.00116   1.95574
   A25        1.88899   0.00097   0.00199   0.00000   0.00199   1.89098
   A26        1.82147  -0.00145  -0.00259   0.00000  -0.00259   1.81888
   A27        1.88800   0.00124   0.00245   0.00000   0.00245   1.89045
   A28        1.90388  -0.00067  -0.00103   0.00000  -0.00103   1.90285
   A29        1.89905  -0.00009  -0.00011   0.00000  -0.00011   1.89894
   A30        1.97886  -0.00064  -0.00137   0.00000  -0.00137   1.97748
   A31        1.97487  -0.00092  -0.00173   0.00000  -0.00174   1.97313
   A32        1.81678   0.00103   0.00172   0.00000   0.00172   1.81851
   A33        1.85383   0.00051   0.00124   0.00000   0.00123   1.85507
   A34        1.93962   0.00150   0.00272   0.00000   0.00270   1.94232
   A35        2.00684  -0.00121  -0.00274   0.00000  -0.00274   2.00410
   A36        1.89230   0.00034   0.00071   0.00000   0.00071   1.89301
   A37        1.95912   0.00104   0.00193   0.00000   0.00193   1.96105
   A38        1.81106  -0.00208  -0.00365   0.00000  -0.00365   1.80741
   A39        1.90439   0.00095   0.00160   0.00000   0.00159   1.90598
   A40        2.12212  -0.00080  -0.00115   0.00000  -0.00115   2.12096
   A41        2.25449  -0.00011  -0.00037   0.00000  -0.00037   2.25412
   A42        1.98305  -0.00019  -0.00039   0.00000  -0.00039   1.98266
   A43        1.82439  -0.00012  -0.00051   0.00000  -0.00052   1.82387
   A44        1.90163   0.00095   0.00257   0.00000   0.00256   1.90419
   A45        1.89541  -0.00060  -0.00131   0.00000  -0.00131   1.89410
   A46        1.95632  -0.00106  -0.00271   0.00000  -0.00270   1.95362
   A47        1.89683   0.00116   0.00265   0.00000   0.00264   1.89947
   A48        2.03288   0.00073   0.00137   0.00000   0.00137   2.03425
   A49        2.28356  -0.00160  -0.00270   0.00000  -0.00270   2.28087
   A50        1.96652   0.00086   0.00132   0.00000   0.00132   1.96784
   A51        2.14055  -0.00033  -0.00044   0.00000  -0.00044   2.14012
   A52        1.99848  -0.00072  -0.00138   0.00000  -0.00139   1.99710
   A53        2.14415   0.00104   0.00182   0.00000   0.00182   2.14596
   A54        1.98167  -0.00059   0.00012   0.00000   0.00012   1.98179
   A55        2.08829   0.00100   0.00162   0.00000   0.00162   2.08991
   A56        2.21323  -0.00041  -0.00174   0.00000  -0.00174   2.21149
   A57        1.89206  -0.00202  -0.00414   0.00000  -0.00415   1.88790
   A58        1.89160  -0.00193  -0.00379   0.00000  -0.00380   1.88780
   A59        2.00729   0.00212   0.00298   0.00000   0.00298   2.01027
   A60        1.87755   0.00013   0.00054   0.00000   0.00052   1.87807
   A61        1.89528   0.00036   0.00123   0.00000   0.00124   1.89652
   A62        1.89611   0.00124   0.00306   0.00000   0.00306   1.89918
   A63        1.91335   0.00340   0.00567   0.00000   0.00565   1.91900
   A64        1.90916  -0.00095  -0.00306   0.00000  -0.00305   1.90611
   A65        1.91447   0.00410   0.00703   0.00000   0.00701   1.92148
   A66        1.91000  -0.00190  -0.00280   0.00000  -0.00279   1.90721
   A67        1.90765  -0.00246  -0.00353   0.00000  -0.00358   1.90406
   A68        1.90917  -0.00221  -0.00333   0.00000  -0.00332   1.90585
   A69        1.89007  -0.00268  -0.00546   0.00000  -0.00547   1.88460
   A70        1.89015  -0.00291  -0.00571   0.00000  -0.00574   1.88441
   A71        2.01528   0.00471   0.00814   0.00000   0.00815   2.02342
   A72        1.87635   0.00062   0.00138   0.00000   0.00135   1.87770
   A73        1.89313  -0.00055  -0.00051   0.00000  -0.00048   1.89264
   A74        1.89439   0.00060   0.00183   0.00000   0.00185   1.89624
   A75        1.91289   0.00408   0.00698   0.00000   0.00695   1.91984
   A76        1.90898  -0.00141  -0.00378   0.00000  -0.00377   1.90521
   A77        1.91407   0.00485   0.00858   0.00000   0.00855   1.92262
   A78        1.90916  -0.00213  -0.00334   0.00000  -0.00333   1.90583
   A79        1.90792  -0.00292  -0.00440   0.00000  -0.00447   1.90344
   A80        1.91076  -0.00249  -0.00404   0.00000  -0.00402   1.90674
   A81        2.10566  -0.00134  -0.00340   0.00000  -0.00340   2.10226
   A82        2.10792   0.00071   0.00122   0.00000   0.00122   2.10914
   A83        2.06876   0.00066   0.00224   0.00000   0.00224   2.07099
   A84        2.09057   0.00039   0.00106   0.00000   0.00106   2.09163
   A85        2.10282   0.00028  -0.00032   0.00000  -0.00032   2.10250
   A86        2.08980  -0.00067  -0.00074   0.00000  -0.00074   2.08906
   A87        2.09007  -0.00047  -0.00110   0.00000  -0.00110   2.08897
   A88        2.10254  -0.00050  -0.00082   0.00000  -0.00082   2.10172
   A89        2.09058   0.00097   0.00192   0.00000   0.00192   2.09249
   A90        2.09841  -0.00001  -0.00010   0.00000  -0.00010   2.09831
   A91        2.08594   0.00023   0.00072   0.00000   0.00073   2.08666
   A92        2.09884  -0.00022  -0.00062   0.00000  -0.00062   2.09821
   A93        2.09072   0.00088   0.00160   0.00000   0.00160   2.09232
   A94        2.10100  -0.00062  -0.00101   0.00000  -0.00101   2.09999
   A95        2.09147  -0.00026  -0.00059   0.00000  -0.00059   2.09087
   A96        2.10486  -0.00004  -0.00079   0.00000  -0.00079   2.10407
   A97        2.08889   0.00037   0.00103   0.00000   0.00103   2.08992
   A98        2.08943  -0.00033  -0.00024   0.00000  -0.00024   2.08919
   A99        2.09271   0.00049  -0.00028   0.00000  -0.00028   2.09243
   A100       2.11756  -0.00119  -0.00215   0.00000  -0.00214   2.11542
   A101       2.07283   0.00071   0.00243   0.00000   0.00243   2.07526
   A102       2.09146   0.00008   0.00074   0.00000   0.00074   2.09220
   A103       2.10103   0.00076   0.00042   0.00000   0.00041   2.10144
   A104       2.09070  -0.00084  -0.00115   0.00000  -0.00115   2.08955
   A105       2.09134  -0.00063  -0.00130   0.00000  -0.00130   2.09004
   A106       2.09978  -0.00022  -0.00062   0.00000  -0.00062   2.09916
   A107       2.09206   0.00084   0.00192   0.00000   0.00192   2.09398
   A108       2.09729  -0.00013  -0.00064   0.00000  -0.00064   2.09665
   A109       2.08789   0.00003   0.00065   0.00000   0.00066   2.08855
   A110       2.09800   0.00011  -0.00001   0.00000  -0.00001   2.09799
   A111       2.09077   0.00140   0.00269   0.00000   0.00268   2.09345
   A112       2.10438  -0.00140  -0.00222   0.00000  -0.00222   2.10217
   A113       2.08804   0.00000  -0.00046   0.00000  -0.00047   2.08757
   A114       2.10040   0.00012  -0.00066   0.00000  -0.00065   2.09974
   A115       2.09109   0.00013   0.00085   0.00000   0.00085   2.09194
   A116       2.09170  -0.00025  -0.00019   0.00000  -0.00020   2.09150
    D1        0.14018   0.00032   0.00080   0.00000   0.00080   0.14098
    D2        2.17431   0.00132   0.00278   0.00000   0.00278   2.17709
    D3       -1.91026   0.00012   0.00016   0.00000   0.00016  -1.91011
    D4       -0.06026  -0.00034  -0.00093   0.00000  -0.00093  -0.06120
    D5       -3.13107  -0.00150  -0.00345   0.00000  -0.00345  -3.13452
    D6        2.30257  -0.00035  -0.00088   0.00000  -0.00089   2.30168
    D7        0.23914   0.00056   0.00124   0.00000   0.00123   0.24038
    D8       -1.78597  -0.00114  -0.00272   0.00000  -0.00272  -1.78869
    D9       -0.15481   0.00002  -0.00014   0.00000  -0.00014  -0.15495
   D10        2.98414   0.00042   0.00082   0.00000   0.00083   2.98497
   D11       -0.19790  -0.00002  -0.00024   0.00000  -0.00024  -0.19813
   D12        2.87418   0.00059   0.00121   0.00000   0.00121   2.87540
   D13       -2.29776  -0.00093  -0.00219   0.00000  -0.00219  -2.29996
   D14        0.77432  -0.00032  -0.00074   0.00000  -0.00074   0.77357
   D15        1.84441   0.00029   0.00080   0.00000   0.00080   1.84521
   D16       -1.36670   0.00089   0.00225   0.00000   0.00225  -1.36444
   D17        1.22811   0.00025   0.00113   0.00000   0.00113   1.22924
   D18       -3.03305  -0.00041  -0.00058   0.00000  -0.00059  -3.03364
   D19       -0.93719  -0.00002   0.00015   0.00000   0.00015  -0.93703
   D20       -3.05211   0.00118   0.00278   0.00000   0.00278  -3.04933
   D21       -1.03008   0.00053   0.00107   0.00000   0.00107  -1.02901
   D22        1.06578   0.00091   0.00181   0.00000   0.00181   1.06759
   D23       -0.93946   0.00073   0.00174   0.00000   0.00174  -0.93771
   D24        1.08257   0.00007   0.00003   0.00000   0.00003   1.08260
   D25       -3.10475   0.00045   0.00077   0.00000   0.00077  -3.10398
   D26       -3.10612   0.00119   0.00217   0.00000   0.00216  -3.10396
   D27       -1.07310  -0.00078  -0.00147   0.00000  -0.00146  -1.07456
   D28        1.05236   0.00081   0.00167   0.00000   0.00167   1.05402
   D29        1.18666   0.00074   0.00131   0.00000   0.00130   1.18797
   D30       -3.06350  -0.00123  -0.00233   0.00000  -0.00232  -3.06582
   D31       -0.93805   0.00036   0.00081   0.00000   0.00081  -0.93724
   D32       -0.90207   0.00095   0.00192   0.00000   0.00191  -0.90015
   D33        1.13095  -0.00102  -0.00171   0.00000  -0.00170   1.12925
   D34       -3.02678   0.00057   0.00142   0.00000   0.00142  -3.02536
   D35       -2.97141  -0.00158  -0.00350   0.00000  -0.00350  -2.97491
   D36        0.17193  -0.00031  -0.00054   0.00000  -0.00053   0.17140
   D37        0.25110  -0.00235  -0.00528   0.00000  -0.00528   0.24582
   D38       -2.88874  -0.00109  -0.00232   0.00000  -0.00232  -2.89105
   D39        2.95760   0.00015   0.00030   0.00000   0.00030   2.95790
   D40       -0.17499   0.00070   0.00158   0.00000   0.00158  -0.17341
   D41       -0.26708   0.00094   0.00213   0.00000   0.00212  -0.26496
   D42        2.88351   0.00149   0.00341   0.00000   0.00340   2.88691
   D43       -0.05357   0.00054   0.00118   0.00000   0.00118  -0.05239
   D44        3.01178   0.00179   0.00396   0.00000   0.00396   3.01574
   D45        3.08978   0.00181   0.00415   0.00000   0.00416   3.09393
   D46       -0.12806   0.00306   0.00693   0.00000   0.00694  -0.12112
   D47       -2.91514   0.00066   0.00134   0.00000   0.00134  -2.91380
   D48        0.27146  -0.00004  -0.00021   0.00000  -0.00021   0.27125
   D49        0.30705  -0.00059  -0.00152   0.00000  -0.00152   0.30553
   D50       -2.78953  -0.00129  -0.00307   0.00000  -0.00307  -2.79261
   D51        0.77534   0.00156   0.00321   0.00000   0.00321   0.77855
   D52       -1.32592   0.00047   0.00112   0.00000   0.00112  -1.32481
   D53        2.91667   0.00038   0.00084   0.00000   0.00084   2.91751
   D54       -2.37440   0.00106   0.00205   0.00000   0.00205  -2.37235
   D55        1.80752  -0.00003  -0.00005   0.00000  -0.00004   1.80748
   D56       -0.23306  -0.00012  -0.00032   0.00000  -0.00032  -0.23338
   D57        3.03106  -0.00080  -0.00188   0.00000  -0.00188   3.02917
   D58       -0.17546  -0.00029  -0.00079   0.00000  -0.00079  -0.17625
   D59       -0.10309  -0.00034  -0.00081   0.00000  -0.00081  -0.10390
   D60        2.97358   0.00018   0.00028   0.00000   0.00028   2.97386
   D61        0.61019  -0.00072  -0.00153   0.00000  -0.00153   0.60866
   D62       -1.49481  -0.00141  -0.00302   0.00000  -0.00302  -1.49782
   D63        2.63501  -0.00059  -0.00124   0.00000  -0.00124   2.63377
   D64        2.63314   0.00156   0.00334   0.00000   0.00334   2.63649
   D65        0.52815   0.00087   0.00185   0.00000   0.00185   0.53001
   D66       -1.62522   0.00168   0.00363   0.00000   0.00363  -1.62159
   D67       -1.56300   0.00076   0.00160   0.00000   0.00160  -1.56140
   D68        2.61520   0.00007   0.00011   0.00000   0.00011   2.61531
   D69        0.46183   0.00089   0.00188   0.00000   0.00189   0.46371
   D70       -0.65934   0.00098   0.00207   0.00000   0.00208  -0.65727
   D71       -2.69054  -0.00068  -0.00137   0.00000  -0.00137  -2.69191
   D72        1.50691  -0.00095  -0.00203   0.00000  -0.00203   1.50487
   D73        1.43967   0.00190   0.00398   0.00000   0.00398   1.44365
   D74       -0.59153   0.00024   0.00053   0.00000   0.00053  -0.59100
   D75       -2.67727  -0.00003  -0.00013   0.00000  -0.00013  -2.67740
   D76       -2.68755   0.00127   0.00244   0.00000   0.00244  -2.68511
   D77        1.56444  -0.00039  -0.00101   0.00000  -0.00101   1.56343
   D78       -0.52130  -0.00067  -0.00167   0.00000  -0.00167  -0.52297
   D79        2.51453   0.00032   0.00072   0.00000   0.00073   2.51526
   D80       -0.55572  -0.00021  -0.00045   0.00000  -0.00045  -0.55616
   D81       -1.64690   0.00091   0.00182   0.00000   0.00182  -1.64507
   D82        1.56604   0.00037   0.00065   0.00000   0.00065   1.56669
   D83        0.39261   0.00060   0.00147   0.00000   0.00146   0.39407
   D84       -2.67764   0.00006   0.00030   0.00000   0.00029  -2.67735
   D85       -0.14384  -0.00017  -0.00019   0.00000  -0.00018  -0.14403
   D86        3.02250  -0.00005   0.00009   0.00000   0.00009   3.02260
   D87        2.91859   0.00050   0.00122   0.00000   0.00122   2.91981
   D88       -0.19825   0.00061   0.00149   0.00000   0.00149  -0.19675
   D89        2.87576  -0.00072  -0.00172   0.00000  -0.00172   2.87404
   D90       -0.28612  -0.00085  -0.00201   0.00000  -0.00201  -0.28813
   D91        0.75350  -0.00012  -0.00031   0.00000  -0.00031   0.75319
   D92       -2.40839  -0.00025  -0.00060   0.00000  -0.00060  -2.40899
   D93       -1.37897   0.00083   0.00217   0.00000   0.00218  -1.37680
   D94        1.74233   0.00070   0.00189   0.00000   0.00189   1.74421
   D95        3.13639   0.00156   0.00313   0.00000   0.00312   3.13951
   D96       -1.11703  -0.00068  -0.00122   0.00000  -0.00119  -1.11822
   D97        1.01053   0.00110   0.00239   0.00000   0.00239   1.01292
   D98       -0.93675   0.00126   0.00260   0.00000   0.00259  -0.93416
   D99        1.09302  -0.00099  -0.00175   0.00000  -0.00173   1.09129
   D100      -3.06261   0.00080   0.00186   0.00000   0.00186  -3.06075
   D101       1.15829   0.00061   0.00104   0.00000   0.00102   1.15930
   D102      -3.09513  -0.00163  -0.00331   0.00000  -0.00330  -3.09843
   D103      -0.96757   0.00016   0.00029   0.00000   0.00029  -0.96729
   D104       0.17077  -0.00008  -0.00028   0.00000  -0.00028   0.17049
   D105      -2.96902   0.00078   0.00182   0.00000   0.00182  -2.96720
   D106      -2.94682   0.00003  -0.00001   0.00000  -0.00001  -2.94683
   D107       0.19658   0.00089   0.00209   0.00000   0.00209   0.19867
   D108       0.00295  -0.00033  -0.00078   0.00000  -0.00078   0.00217
   D109      -3.13578  -0.00077  -0.00183   0.00000  -0.00183  -3.13761
   D110      -3.13684   0.00054   0.00133   0.00000   0.00133  -3.13551
   D111       0.00762   0.00010   0.00028   0.00000   0.00028   0.00790
   D112       2.76628   0.00025   0.00071   0.00000   0.00071   2.76698
   D113      -0.38941   0.00052   0.00127   0.00000   0.00127  -0.38814
   D114      -0.37834   0.00071   0.00181   0.00000   0.00181  -0.37653
   D115       2.74916   0.00098   0.00238   0.00000   0.00238   2.75154
   D116      -1.01183  -0.00107  -0.00236   0.00000  -0.00238  -1.01421
   D117      -3.10621  -0.00024  -0.00053   0.00000  -0.00053  -3.10674
   D118       1.08293   0.00054   0.00112   0.00000   0.00114   1.08407
   D119      -3.13479  -0.00017   0.00006   0.00000   0.00004  -3.13476
   D120       1.05401   0.00067   0.00189   0.00000   0.00189   1.05590
   D121      -1.04003   0.00145   0.00354   0.00000   0.00355  -1.03648
   D122       1.11118  -0.00119  -0.00293   0.00000  -0.00295   1.10823
   D123      -0.98320  -0.00035  -0.00110   0.00000  -0.00110  -0.98430
   D124      -3.07724   0.00043   0.00055   0.00000   0.00057  -3.07667
   D125      -1.00173  -0.00121  -0.00269   0.00000  -0.00272  -1.00445
   D126      -3.09470  -0.00024  -0.00055   0.00000  -0.00056  -3.09525
   D127       1.09284   0.00072   0.00146   0.00000   0.00148   1.09432
   D128      -3.12595  -0.00054  -0.00078   0.00000  -0.00080  -3.12676
   D129       1.06427   0.00044   0.00136   0.00000   0.00136   1.06562
   D130      -1.03138   0.00139   0.00337   0.00000   0.00339  -1.02799
   D131       1.12355  -0.00130  -0.00313   0.00000  -0.00314   1.12041
   D132      -0.96941  -0.00032  -0.00099   0.00000  -0.00098  -0.97039
   D133      -3.06506   0.00063   0.00102   0.00000   0.00106  -3.06400
   D134       0.07237  -0.00069  -0.00159   0.00000  -0.00158   0.07079
   D135      -3.06969  -0.00106  -0.00239   0.00000  -0.00238  -3.07207
   D136      -3.11323   0.00000  -0.00009   0.00000  -0.00009  -3.11332
   D137       0.02790  -0.00037  -0.00089   0.00000  -0.00089   0.02701
   D138       3.06813   0.00098   0.00217   0.00000   0.00217   3.07031
   D139      -0.07305   0.00123   0.00273   0.00000   0.00274  -0.07032
   D140      -0.02939   0.00034   0.00079   0.00000   0.00079  -0.02860
   D141       3.11261   0.00059   0.00135   0.00000   0.00135   3.11396
   D142       3.13665   0.00025   0.00056   0.00000   0.00056   3.13721
   D143      -0.00592   0.00013   0.00033   0.00000   0.00033  -0.00559
   D144      -0.00541  -0.00013  -0.00024   0.00000  -0.00024  -0.00565
   D145       3.13521  -0.00025  -0.00047   0.00000  -0.00047   3.13474
   D146       3.12589   0.00023   0.00050   0.00000   0.00050   3.12639
   D147      -0.01511   0.00017   0.00039   0.00000   0.00039  -0.01472
   D148      -0.01668   0.00011   0.00027   0.00000   0.00027  -0.01641
   D149       3.12551   0.00005   0.00015   0.00000   0.00015   3.12566
   D150      -3.12757  -0.00025  -0.00058   0.00000  -0.00058  -3.12815
   D151       0.01363  -0.00021  -0.00049   0.00000  -0.00049   0.01314
   D152       0.01462  -0.00031  -0.00069   0.00000  -0.00069   0.01393
   D153      -3.12736  -0.00027  -0.00061   0.00000  -0.00061  -3.12797
   D154       0.00888  -0.00006  -0.00013   0.00000  -0.00013   0.00875
   D155      -3.13312  -0.00031  -0.00069   0.00000  -0.00069  -3.13382
   D156      -3.13311  -0.00002  -0.00004   0.00000  -0.00004  -3.13315
   D157       0.00808  -0.00027  -0.00061   0.00000  -0.00060   0.00747
   D158      -0.01214  -0.00038  -0.00083   0.00000  -0.00083  -0.01297
   D159       3.12877   0.00008   0.00018   0.00000   0.00018   3.12895
   D160      -3.14000  -0.00063  -0.00135   0.00000  -0.00135  -3.14135
   D161       0.00091  -0.00017  -0.00033   0.00000  -0.00034   0.00058
   D162      -3.12854   0.00001   0.00006   0.00000   0.00006  -3.12848
   D163       0.01311  -0.00039  -0.00084   0.00000  -0.00084   0.01227
   D164      -0.00088   0.00028   0.00060   0.00000   0.00060  -0.00028
   D165       3.14077  -0.00012  -0.00030   0.00000  -0.00030   3.14047
   D166      -3.13641  -0.00029  -0.00067   0.00000  -0.00067  -3.13707
   D167       0.00484  -0.00016  -0.00040   0.00000  -0.00040   0.00444
   D168       0.00450   0.00017   0.00035   0.00000   0.00035   0.00485
   D169      -3.13744   0.00030   0.00061   0.00000   0.00061  -3.13683
   D170       3.13062   0.00019   0.00046   0.00000   0.00046   3.13108
   D171      -0.01060   0.00039   0.00088   0.00000   0.00088  -0.00972
   D172      -0.01132   0.00032   0.00072   0.00000   0.00072  -0.01060
   D173       3.13064   0.00052   0.00115   0.00000   0.00115   3.13179
   D174      -3.13069  -0.00021  -0.00048   0.00000  -0.00047  -3.13117
   D175       0.01066  -0.00028  -0.00063   0.00000  -0.00063   0.01003
   D176       0.01127  -0.00002  -0.00005   0.00000  -0.00005   0.01122
   D177      -3.13056  -0.00009  -0.00020   0.00000  -0.00020  -3.13077
   D178      -0.00494  -0.00005  -0.00012   0.00000  -0.00012  -0.00505
   D179       3.13660   0.00035   0.00079   0.00000   0.00079   3.13738
   D180       3.13642  -0.00012  -0.00027   0.00000  -0.00027   3.13615
   D181      -0.00523   0.00028   0.00063   0.00000   0.00063  -0.00460
         Item               Value     Threshold  Converged?
 Maximum Force            0.098541     0.000450     NO 
 RMS     Force            0.021759     0.000300     NO 
 Maximum Displacement     0.200446     0.001800     NO 
 RMS     Displacement     0.038731     0.001200     NO 
 Predicted change in Energy=-1.264495D-01
 Lowest energy point so far.  Saving SCF results.
 GradGradGradGradGradGradGradGradGradGradGradGradGradGradGradGradGradGrad

 Leave Link  103 at Thu Dec  6 15:31:11 2018, MaxMem=   536870912 cpu:         1.3
 (Enter /pbs_home/pkowalski/g09d01/g09/l202.exe)
 Stoichiometry    C29H22F6S2
 Framework group  C1[X(C29H22F6S2)]
 Deg. of freedom   171
 Full point group                 C1      NOp   1
 RotChk:  IX=0 Diff= 2.08D-03
 Largest Abelian subgroup         C1      NOp   1
 Largest concise Abelian subgroup C1      NOp   1
                         Standard orientation:                         
 ---------------------------------------------------------------------
 Center     Atomic      Atomic             Coordinates (Angstroms)
 Number     Number       Type             X           Y           Z
 ---------------------------------------------------------------------
      1         16           0        1.769858   -2.181506    0.466355
      2         16           0       -1.809381   -2.147374    0.100056
      3          9           0        2.374560    3.160223   -0.733864
      4          9           0        1.632614    3.563990    1.268882
      5          9           0        0.108472    3.828280   -1.843739
      6          9           0        0.080438    5.137258   -0.099792
      7          9           0       -2.235398    3.279390   -0.824341
      8          9           0       -1.535307    3.553893    1.221259
      9          6           0        0.603428   -0.763454    0.718601
     10          6           0        1.438360    0.486332    0.387404
     11          6           0        2.831945    0.219239    0.260076
     12          1           0        3.555437    0.990052    0.181351
     13          6           0        3.158098   -1.111015    0.241970
     14          6           0        0.748108    1.647902    0.179280
     15          6           0        1.276713    3.040434    0.056095
     16          6           0        0.076929    3.856113   -0.494942
     17          6           0       -1.173814    3.071706   -0.006597
     18          6           0       -0.698501    1.659819    0.055922
     19          6           0       -0.604062   -0.789732   -0.253207
     20          6           0       -1.414005    0.503959   -0.061417
     21          6           0       -2.823504    0.278263   -0.063989
     22          1           0       -3.528782    1.068268   -0.117143
     23          6           0       -3.185947   -1.039801    0.012601
     24          6           0        0.160087   -0.723509    2.210650
     25          1           0       -0.541397    0.077051    2.329289
     26          1           0       -0.351562   -1.637820    2.431413
     27          6           0        1.296865   -0.534925    3.224984
     28          1           0        2.013752   -1.320797    3.119674
     29          1           0        0.892670   -0.556270    4.214277
     30          1           0        1.781118    0.404029    3.063391
     31          6           0       -0.150228   -0.884226   -1.745880
     32          1           0        0.544237   -0.090316   -1.931141
     33          1           0        0.373857   -1.808716   -1.873782
     34          6           0       -1.267696   -0.805277   -2.792781
     35          1           0       -1.984038   -1.579212   -2.621659
     36          1           0       -0.844967   -0.926783   -3.767003
     37          1           0       -1.758058    0.142592   -2.737248
     38          6           0        4.485168   -1.678065   -0.025399
     39          6           0        5.636361   -0.872948    0.064749
     40          1           0        5.552618    0.133348    0.389972
     41          6           0        6.886949   -1.388656   -0.268904
     42          1           0        7.746610   -0.769246   -0.200211
     43          6           0        7.015798   -2.714066   -0.691101
     44          1           0        7.968221   -3.099787   -0.957772
     45          6           0        5.881881   -3.529087   -0.760661
     46          1           0        5.975675   -4.540618   -1.069087
     47          6           0        4.629430   -3.020810   -0.426968
     48          1           0        3.776434   -3.650036   -0.476453
     49          6           0       -4.554434   -1.575253    0.024795
     50          6           0       -5.628363   -0.747918    0.406457
     51          1           0       -5.445043    0.256216    0.695463
     52          6           0       -6.932712   -1.240365    0.407445
     53          1           0       -7.735056   -0.606314    0.693123
     54          6           0       -7.186902   -2.563951    0.034033
     55          1           0       -8.179976   -2.939380    0.044786
     56          6           0       -6.129469   -3.387679   -0.351341
     57          1           0       -6.318483   -4.390433   -0.644789
     58          6           0       -4.820832   -2.903274   -0.354946
     59          1           0       -4.023195   -3.539580   -0.646258
 ---------------------------------------------------------------------
 Rotational constants (GHZ):      0.1271800      0.0707041      0.0508675
 Leave Link  202 at Thu Dec  6 15:31:12 2018, MaxMem=   536870912 cpu:         0.0
 (Enter /pbs_home/pkowalski/g09d01/g09/l301.exe)
 Basis read from rwf:  (5D, 7F)
 No pseudopotential information found on rwf file.
 There are   673 symmetry adapted cartesian basis functions of A   symmetry.
 There are   636 symmetry adapted basis functions of A   symmetry.
   636 basis functions,  1103 primitive gaussians,   673 cartesian basis functions
   141 alpha electrons      141 beta electrons
       nuclear repulsion energy      4694.2367742994 Hartrees.
 IExCor=  402 DFT=T Ex+Corr=B3LYP ExCW=0 ScaHFX=  0.200000
 ScaDFX=  0.800000  0.720000  1.000000  0.810000 ScalE2=  1.000000  1.000000
 IRadAn=      0 IRanWt=     -1 IRanGd=            0 ICorTp=0 IEmpDi=  4
 NAtoms=   59 NActive=   59 NUniq=   59 SFac= 1.00D+00 NAtFMM=   60 NAOKFM=F Big=F
 Integral buffers will be    131072 words long.
 Raffenetti 2 integral format.
 Two-electron integral symmetry is turned on.
 No density basis found on file   724.
 Leave Link  301 at Thu Dec  6 15:31:12 2018, MaxMem=   536870912 cpu:         0.8
 (Enter /pbs_home/pkowalski/g09d01/g09/l302.exe)
 NPDir=0 NMtPBC=     1 NCelOv=     1 NCel=       1 NClECP=     1 NCelD=      1
         NCelK=      1 NCelE2=     1 NClLst=     1 CellRange=     0.0.
 One-electron integrals computed using PRISM.
 NBasis=   636 RedAO= T EigKep=  3.02D-04  NBF=   636
 NBsUse=   636 1.00D-06 EigRej= -1.00D+00 NBFU=   636
 Precomputing XC quadrature grid using
 IXCGrd= 4 IRadAn=           0 IRanWt=          -1 IRanGd=           0 AccXCQ= 0.00D+00.
 Generated NRdTot=       0 NPtTot=           0 NUsed=           0 NTot=          32
 NSgBfM=   611   611   611   611   611 MxSgAt=    59 MxSgA2=    59.
 Leave Link  302 at Thu Dec  6 15:31:14 2018, MaxMem=   536870912 cpu:        13.6
 (Enter /pbs_home/pkowalski/g09d01/g09/l303.exe)
 DipDrv:  MaxL=1.
 Leave Link  303 at Thu Dec  6 15:31:14 2018, MaxMem=   536870912 cpu:         1.7
 (Enter /pbs_home/pkowalski/g09d01/g09/l401.exe)
 Initial guess from the checkpoint file:  "dae0068freq_closed_b3lyp.chk"
 B after Tr=     0.000000    0.000000    0.000000
         Rot=    1.000000    0.000128    0.000203   -0.000554 Ang=   0.07 deg.
 Guess basis will be translated and rotated to current coordinates.
 JPrj=2 DoOrth=T DoCkMO=T.
 Generating alternative initial guess.
 ExpMin= 1.22D-01 ExpMax= 9.18D+03 ExpMxC= 1.38D+03 IAcc=1 IRadAn=         1 AccDes= 0.00D+00
 Harris functional with IExCor=  402 and IRadAn=       1 diagonalized for initial guess.
 HarFok:  IExCor=  402 AccDes= 0.00D+00 IRadAn=         1 IDoV= 1 UseB2=F ITyADJ=14
 ICtDFT=  3500011 ScaDFX=  1.000000  1.000000  1.000000  1.000000
 FoFCou: FMM=F IPFlag=           0 FMFlag=      100000 FMFlg1=           0
         NFxFlg=           0 DoJE=T BraDBF=F KetDBF=T FulRan=T
         wScrn=  0.000000 ICntrl=     500 IOpCl=  0 I1Cent=   200000004 NGrid=           0
         NMat0=    1 NMatS0=      1 NMatT0=    0 NMatD0=    1 NMtDS0=    0 NMtDT0=    0
 Petite list used in FoFCou.
 Harris En= -2512.10326250578    
 Leave Link  401 at Thu Dec  6 15:31:18 2018, MaxMem=   536870912 cpu:        33.5
 (Enter /pbs_home/pkowalski/g09d01/g09/l502.exe)
 Closed shell SCF:
 Using DIIS extrapolation, IDIIS=  1040.
 Integral symmetry usage will be decided dynamically.
 IVT=     1387805 IEndB=     1387805 NGot=   536870912 MDV=   535953350
 LenX=   535953350 LenY=   535499748
 Requested convergence on RMS density matrix=1.00D-08 within 128 cycles.
 Requested convergence on MAX density matrix=1.00D-06.
 Requested convergence on             energy=1.00D-06.
 No special actions if energy rises.
 Fock matrices will be formed incrementally for  20 cycles.
 Integral accuracy reduced to 1.0D-05 until final iterations.

 Cycle   1  Pass 0  IDiag  1:
 FoFJK:  IHMeth= 1 ICntrl=       0 DoSepK=F KAlg= 0 I1Cent=   0 FoldK=F
 IRaf= 670000000 NMat=   1 IRICut=       1 DoRegI=T DoRafI=F ISym2E= 0.
 FoFCou: FMM=F IPFlag=           0 FMFlag=      100000 FMFlg1=           0
         NFxFlg=           0 DoJE=F BraDBF=F KetDBF=F FulRan=T
         wScrn=  0.000000 ICntrl=       0 IOpCl=  0 I1Cent=           0 NGrid=           0
         NMat0=    1 NMatS0=      1 NMatT0=    0 NMatD0=    1 NMtDS0=    0 NMtDT0=    0
 Symmetry not used in FoFCou.
 E= -2512.22989701099    
 DIIS: error= 3.36D-03 at cycle   1 NSaved=   1.
 NSaved= 1 IEnMin= 1 EnMin= -2512.22989701099     IErMin= 1 ErrMin= 3.36D-03
 ErrMax= 3.36D-03  0.00D+00 EMaxC= 1.00D-01 BMatC= 1.51D-02 BMatP= 1.51D-02
 IDIUse=3 WtCom= 9.66D-01 WtEn= 3.36D-02
 Coeff-Com:  0.100D+01
 Coeff-En:   0.100D+01
 Coeff:      0.100D+01
 Gap=     0.565 Goal=   None    Shift=    0.000
 GapD=    0.565 DampG=2.000 DampE=1.000 DampFc=2.0000 IDamp=-1.
 RMSDP=8.90D-04 MaxDP=3.40D-02              OVMax= 1.52D-02

 Cycle   2  Pass 0  IDiag  1:
 RMSU=  8.54D-04    CP:  9.84D-01
 E= -2512.24472883080     Delta-E=       -0.014831819810 Rises=F Damp=F
 DIIS: error= 1.18D-03 at cycle   2 NSaved=   2.
 NSaved= 2 IEnMin= 2 EnMin= -2512.24472883080     IErMin= 2 ErrMin= 1.18D-03
 ErrMax= 1.18D-03  0.00D+00 EMaxC= 1.00D-01 BMatC= 1.28D-03 BMatP= 1.51D-02
 IDIUse=3 WtCom= 9.88D-01 WtEn= 1.18D-02
 Coeff-Com:  0.139D+00 0.861D+00
 Coeff-En:   0.000D+00 0.100D+01
 Coeff:      0.138D+00 0.862D+00
 Gap=     0.083 Goal=   None    Shift=    0.000
 RMSDP=1.47D-04 MaxDP=1.02D-02 DE=-1.48D-02 OVMax= 1.28D-02

 Cycle   3  Pass 0  IDiag  1:
 RMSU=  1.45D-04    CP:  9.84D-01  1.03D+00
 E= -2512.24479337205     Delta-E=       -0.000064541257 Rises=F Damp=F
 DIIS: error= 8.94D-04 at cycle   3 NSaved=   3.
 NSaved= 3 IEnMin= 3 EnMin= -2512.24479337205     IErMin= 3 ErrMin= 8.94D-04
 ErrMax= 8.94D-04  0.00D+00 EMaxC= 1.00D-01 BMatC= 1.29D-03 BMatP= 1.28D-03
 IDIUse=3 WtCom= 9.91D-01 WtEn= 8.94D-03
 Coeff-Com:  0.274D-01 0.500D+00 0.473D+00
 Coeff-En:   0.000D+00 0.489D+00 0.511D+00
 Coeff:      0.271D-01 0.499D+00 0.473D+00
 Gap=     0.083 Goal=   None    Shift=    0.000
 RMSDP=9.33D-05 MaxDP=5.36D-03 DE=-6.45D-05 OVMax= 1.39D-02

 Cycle   4  Pass 0  IDiag  1:
 RMSU=  5.44D-05    CP:  9.84D-01  1.03D+00  4.79D-01
 E= -2512.24599139089     Delta-E=       -0.001198018833 Rises=F Damp=F
 DIIS: error= 3.53D-04 at cycle   4 NSaved=   4.
 NSaved= 4 IEnMin= 4 EnMin= -2512.24599139089     IErMin= 4 ErrMin= 3.53D-04
 ErrMax= 3.53D-04  0.00D+00 EMaxC= 1.00D-01 BMatC= 1.62D-04 BMatP= 1.28D-03
 IDIUse=3 WtCom= 9.96D-01 WtEn= 3.53D-03
 Coeff-Com:  0.663D-02 0.255D+00 0.307D+00 0.432D+00
 Coeff-En:   0.000D+00 0.000D+00 0.729D-01 0.927D+00
 Coeff:      0.661D-02 0.254D+00 0.306D+00 0.434D+00
 Gap=     0.083 Goal=   None    Shift=    0.000
 RMSDP=4.17D-05 MaxDP=2.40D-03 DE=-1.20D-03 OVMax= 7.69D-03

 Cycle   5  Pass 0  IDiag  1:
 RMSU=  2.19D-05    CP:  9.84D-01  1.03D+00  5.64D-01  3.89D-01
 E= -2512.24615221240     Delta-E=       -0.000160821514 Rises=F Damp=F
 DIIS: error= 1.48D-04 at cycle   5 NSaved=   5.
 NSaved= 5 IEnMin= 5 EnMin= -2512.24615221240     IErMin= 5 ErrMin= 1.48D-04
 ErrMax= 1.48D-04  0.00D+00 EMaxC= 1.00D-01 BMatC= 2.78D-05 BMatP= 1.62D-04
 IDIUse=3 WtCom= 9.99D-01 WtEn= 1.48D-03
 Coeff-Com: -0.133D-02 0.782D-01 0.117D+00 0.304D+00 0.502D+00
 Coeff-En:   0.000D+00 0.000D+00 0.000D+00 0.171D+00 0.829D+00
 Coeff:     -0.133D-02 0.781D-01 0.117D+00 0.304D+00 0.503D+00
 Gap=     0.083 Goal=   None    Shift=    0.000
 RMSDP=1.62D-05 MaxDP=9.86D-04 DE=-1.61D-04 OVMax= 2.53D-03

 Cycle   6  Pass 0  IDiag  1:
 RMSU=  6.99D-06    CP:  9.84D-01  1.03D+00  5.50D-01  5.25D-01  4.32D-01
 E= -2512.24618150583     Delta-E=       -0.000029293429 Rises=F Damp=F
 DIIS: error= 3.45D-05 at cycle   6 NSaved=   6.
 NSaved= 6 IEnMin= 6 EnMin= -2512.24618150583     IErMin= 6 ErrMin= 3.45D-05
 ErrMax= 3.45D-05  0.00D+00 EMaxC= 1.00D-01 BMatC= 2.06D-06 BMatP= 2.78D-05
 IDIUse=1 WtCom= 1.00D+00 WtEn= 0.00D+00
 Coeff-Com: -0.139D-02 0.257D-01 0.444D-01 0.145D+00 0.301D+00 0.485D+00
 Coeff:     -0.139D-02 0.257D-01 0.444D-01 0.145D+00 0.301D+00 0.485D+00
 Gap=     0.083 Goal=   None    Shift=    0.000
 RMSDP=4.33D-06 MaxDP=2.47D-04 DE=-2.93D-05 OVMax= 4.26D-04

 Initial convergence to 1.0D-05 achieved.  Increase integral accuracy.
 Cycle   7  Pass 1  IDiag  1:
 E= -2512.24596320749     Delta-E=        0.000218298341 Rises=F Damp=F
 DIIS: error= 1.83D-04 at cycle   1 NSaved=   1.
 NSaved= 1 IEnMin= 1 EnMin= -2512.24596320749     IErMin= 1 ErrMin= 1.83D-04
 ErrMax= 1.83D-04  0.00D+00 EMaxC= 1.00D-01 BMatC= 1.52D-05 BMatP= 1.52D-05
 IDIUse=3 WtCom= 9.98D-01 WtEn= 1.83D-03
 Coeff-Com:  0.100D+01
 Coeff-En:   0.100D+01
 Coeff:      0.100D+01
 Gap=     0.083 Goal=   None    Shift=    0.000
 RMSDP=4.33D-06 MaxDP=2.47D-04 DE= 2.18D-04 OVMax= 4.48D-04

 Cycle   8  Pass 1  IDiag  1:
 RMSU=  1.75D-04    CP:  1.00D+00
 E= -2512.24597969670     Delta-E=       -0.000016489214 Rises=F Damp=F
 DIIS: error= 2.19D-05 at cycle   2 NSaved=   2.
 NSaved= 2 IEnMin= 2 EnMin= -2512.24597969670     IErMin= 2 ErrMin= 2.19D-05
 ErrMax= 2.19D-05  0.00D+00 EMaxC= 1.00D-01 BMatC= 5.77D-07 BMatP= 1.52D-05
 IDIUse=1 WtCom= 1.00D+00 WtEn= 0.00D+00
 Coeff-Com:  0.438D-01 0.956D+00
 Coeff:      0.438D-01 0.956D+00
 Gap=     0.083 Goal=   None    Shift=    0.000
 RMSDP=5.40D-06 MaxDP=3.26D-04 DE=-1.65D-05 OVMax= 6.36D-04

 Cycle   9  Pass 1  IDiag  1:
 RMSU=  5.10D-06    CP:  1.00D+00  1.01D+00
 E= -2512.24597825427     Delta-E=        0.000001442430 Rises=F Damp=F
 DIIS: error= 4.36D-05 at cycle   3 NSaved=   3.
 NSaved= 3 IEnMin= 2 EnMin= -2512.24597969670     IErMin= 2 ErrMin= 2.19D-05
 ErrMax= 4.36D-05  0.00D+00 EMaxC= 1.00D-01 BMatC= 2.02D-06 BMatP= 5.77D-07
 IDIUse=1 WtCom= 1.00D+00 WtEn= 0.00D+00
 Coeff-Com: -0.625D-02 0.657D+00 0.350D+00
 Coeff:     -0.625D-02 0.657D+00 0.350D+00
 Gap=     0.083 Goal=   None    Shift=    0.000
 RMSDP=3.61D-06 MaxDP=2.46D-04 DE= 1.44D-06 OVMax= 5.05D-04

 Cycle  10  Pass 1  IDiag  1:
 RMSU=  9.63D-07    CP:  1.00D+00  1.01D+00  3.26D-01
 E= -2512.24598023630     Delta-E=       -0.000001982027 Rises=F Damp=F
 DIIS: error= 4.45D-06 at cycle   4 NSaved=   4.
 NSaved= 4 IEnMin= 4 EnMin= -2512.24598023630     IErMin= 4 ErrMin= 4.45D-06
 ErrMax= 4.45D-06  0.00D+00 EMaxC= 1.00D-01 BMatC= 2.81D-08 BMatP= 5.77D-07
 IDIUse=1 WtCom= 1.00D+00 WtEn= 0.00D+00
 Coeff-Com: -0.470D-02 0.410D+00 0.227D+00 0.367D+00
 Coeff:     -0.470D-02 0.410D+00 0.227D+00 0.367D+00
 Gap=     0.083 Goal=   None    Shift=    0.000
 RMSDP=4.89D-07 MaxDP=3.07D-05 DE=-1.98D-06 OVMax= 9.82D-05

 Cycle  11  Pass 1  IDiag  1:
 RMSU=  3.49D-07    CP:  1.00D+00  1.01D+00  3.55D-01  6.80D-01
 E= -2512.24598026622     Delta-E=       -0.000000029926 Rises=F Damp=F
 DIIS: error= 1.31D-06 at cycle   5 NSaved=   5.
 NSaved= 5 IEnMin= 5 EnMin= -2512.24598026622     IErMin= 5 ErrMin= 1.31D-06
 ErrMax= 1.31D-06  0.00D+00 EMaxC= 1.00D-01 BMatC= 1.92D-09 BMatP= 2.81D-08
 IDIUse=1 WtCom= 1.00D+00 WtEn= 0.00D+00
 Coeff-Com: -0.214D-02 0.175D+00 0.988D-01 0.233D+00 0.495D+00
 Coeff:     -0.214D-02 0.175D+00 0.988D-01 0.233D+00 0.495D+00
 Gap=     0.083 Goal=   None    Shift=    0.000
 RMSDP=1.43D-07 MaxDP=7.61D-06 DE=-2.99D-08 OVMax= 2.04D-05

 Cycle  12  Pass 1  IDiag  1:
 RMSU=  1.15D-07    CP:  1.00D+00  1.01D+00  3.50D-01  7.06D-01  7.82D-01
 E= -2512.24598026793     Delta-E=       -0.000000001706 Rises=F Damp=F
 DIIS: error= 3.79D-07 at cycle   6 NSaved=   6.
 NSaved= 6 IEnMin= 6 EnMin= -2512.24598026793     IErMin= 6 ErrMin= 3.79D-07
 ErrMax= 3.79D-07  0.00D+00 EMaxC= 1.00D-01 BMatC= 2.33D-10 BMatP= 1.92D-09
 IDIUse=1 WtCom= 1.00D+00 WtEn= 0.00D+00
 Coeff-Com: -0.519D-03 0.371D-01 0.217D-01 0.795D-01 0.300D+00 0.562D+00
 Coeff:     -0.519D-03 0.371D-01 0.217D-01 0.795D-01 0.300D+00 0.562D+00
 Gap=     0.083 Goal=   None    Shift=    0.000
 RMSDP=5.15D-08 MaxDP=3.85D-06 DE=-1.71D-09 OVMax= 3.59D-06

 Cycle  13  Pass 1  IDiag  1:
 RMSU=  3.87D-08    CP:  1.00D+00  1.01D+00  3.51D-01  7.19D-01  8.32D-01
                    CP:  7.76D-01
 E= -2512.24598026821     Delta-E=       -0.000000000279 Rises=F Damp=F
 DIIS: error= 1.33D-07 at cycle   7 NSaved=   7.
 NSaved= 7 IEnMin= 7 EnMin= -2512.24598026821     IErMin= 7 ErrMin= 1.33D-07
 ErrMax= 1.33D-07  0.00D+00 EMaxC= 1.00D-01 BMatC= 2.91D-11 BMatP= 2.33D-10
 IDIUse=1 WtCom= 1.00D+00 WtEn= 0.00D+00
 Coeff-Com: -0.421D-04 0.569D-03 0.815D-03 0.182D-01 0.117D+00 0.327D+00
 Coeff-Com:  0.536D+00
 Coeff:     -0.421D-04 0.569D-03 0.815D-03 0.182D-01 0.117D+00 0.327D+00
 Coeff:      0.536D+00
 Gap=     0.083 Goal=   None    Shift=    0.000
 RMSDP=2.00D-08 MaxDP=1.66D-06 DE=-2.79D-10 OVMax= 1.14D-06

 Cycle  14  Pass 1  IDiag  1:
 RMSU=  1.15D-08    CP:  1.00D+00  1.01D+00  3.51D-01  7.19D-01  8.35D-01
                    CP:  8.02D-01  5.88D-01
 E= -2512.24598026828     Delta-E=       -0.000000000071 Rises=F Damp=F
 DIIS: error= 4.56D-08 at cycle   8 NSaved=   8.
 NSaved= 8 IEnMin= 8 EnMin= -2512.24598026828     IErMin= 8 ErrMin= 4.56D-08
 ErrMax= 4.56D-08  0.00D+00 EMaxC= 1.00D-01 BMatC= 3.35D-12 BMatP= 2.91D-11
 IDIUse=1 WtCom= 1.00D+00 WtEn= 0.00D+00
 Coeff-Com:  0.335D-04-0.388D-02-0.199D-02 0.129D-02 0.320D-01 0.121D+00
 Coeff-Com:  0.315D+00 0.536D+00
 Coeff:      0.335D-04-0.388D-02-0.199D-02 0.129D-02 0.320D-01 0.121D+00
 Coeff:      0.315D+00 0.536D+00
 Gap=     0.083 Goal=   None    Shift=    0.000
 RMSDP=5.42D-09 MaxDP=4.07D-07 DE=-7.09D-11 OVMax= 3.86D-07

 SCF Done:  E(RB3LYP) =  -2512.24598027     A.U. after   14 cycles
            NFock= 14  Conv=0.54D-08     -V/T= 2.0067
 KE= 2.495403502733D+03 PE=-1.529185562258D+04 EE= 5.589969365283D+03
 Leave Link  502 at Thu Dec  6 15:36:38 2018, MaxMem=   536870912 cpu:      2554.6
 (Enter /pbs_home/pkowalski/g09d01/g09/l701.exe)
 Compute integral first derivatives.
 ... and contract with generalized density number  0.
 Leave Link  701 at Thu Dec  6 15:36:40 2018, MaxMem=   536870912 cpu:         5.6
 (Enter /pbs_home/pkowalski/g09d01/g09/l702.exe)
 L702 exits ... SP integral derivatives will be done elsewhere.
 Leave Link  702 at Thu Dec  6 15:36:41 2018, MaxMem=   536870912 cpu:         0.4
 (Enter /pbs_home/pkowalski/g09d01/g09/l703.exe)
 Compute integral first derivatives, UseDBF=F ICtDFT=           0.
 Integral derivatives from FoFJK, PRISM(SPDF).
 Calling FoFJK, ICntrl=      2127 FMM=F ISym2X=0 I1Cent= 0 IOpClX= 0 NMat=1 NMatS=1 NMatT=0.
 FoFJK:  IHMeth= 1 ICntrl=    2127 DoSepK=F KAlg= 0 I1Cent=   0 FoldK=F
 IRaf=         0 NMat=   1 IRICut=       1 DoRegI=T DoRafI=F ISym2E= 0.
 FoFCou: FMM=F IPFlag=           0 FMFlag=      100000 FMFlg1=         800
         NFxFlg=           0 DoJE=F BraDBF=F KetDBF=F FulRan=T
         wScrn=  0.000000 ICntrl=    2127 IOpCl=  0 I1Cent=           0 NGrid=           0
         NMat0=    1 NMatS0=      1 NMatT0=    0 NMatD0=    1 NMtDS0=    0 NMtDT0=    0
 Symmetry not used in FoFCou.
 Leave Link  703 at Thu Dec  6 15:37:56 2018, MaxMem=   536870912 cpu:       598.0
 (Enter /pbs_home/pkowalski/g09d01/g09/l716.exe)
 Dipole        =-1.16902006D-02-1.93846974D+00-1.06455534D-01
 ***** Axes restored to original set *****
 -------------------------------------------------------------------
 Center     Atomic                   Forces (Hartrees/Bohr)
 Number     Number              X              Y              Z
 -------------------------------------------------------------------
      1       16          -0.005112959    0.002025794   -0.002839074
      2       16          -0.002822031   -0.000513455   -0.005233300
      3        9          -0.001735938   -0.001336762    0.000400444
      4        9          -0.001347314   -0.000995721   -0.001257019
      5        9          -0.002380612   -0.000288066    0.000624082
      6        9          -0.000060776    0.000688951   -0.001347275
      7        9          -0.001668913    0.001141299   -0.000654774
      8        9          -0.000496498    0.000825924    0.000535478
      9        6           0.002141194   -0.002962087    0.002909607
     10        6          -0.000237753   -0.001024400    0.000787827
     11        6          -0.002984118   -0.008604950   -0.020129782
     12        1           0.007009843    0.009039673    0.019479975
     13        6          -0.002650595    0.001762969    0.001730823
     14        6          -0.000752501   -0.002828079   -0.001289687
     15        6           0.005557210    0.006957835    0.001965999
     16        6           0.000838687   -0.001557711    0.002883149
     17        6           0.007287780   -0.005991029   -0.001089299
     18        6          -0.001876518    0.003124905    0.001676449
     19        6           0.001469324    0.001143147    0.004230601
     20        6           0.000335028   -0.000649319   -0.001874167
     21        6          -0.010756992    0.017713427   -0.005369785
     22        1           0.011766813   -0.016793456    0.008218726
     23        6          -0.001565216   -0.002334966   -0.001910235
     24        6          -0.001492941    0.024913373    0.008333185
     25        1           0.011651301   -0.016403399    0.005127027
     26        1          -0.009779294   -0.007564574   -0.016792158
     27        6          -0.016210782   -0.022342511    0.007839570
     28        1          -0.011104439    0.018137943   -0.006738516
     29        1           0.014765613   -0.002223360   -0.016299342
     30        1           0.013518631    0.007388149    0.016431902
     31        6           0.001746187   -0.023654273   -0.007980562
     32        1           0.008251322    0.010708622    0.015483942
     33        1          -0.013324222    0.013961376   -0.007806490
     34        6           0.015143637    0.021593052   -0.009611471
     35        1          -0.010789752   -0.012453996   -0.015299925
     36        1          -0.016184903    0.003295058    0.014681165
     37        1           0.012300314   -0.014858196    0.011365653
     38        6           0.001382739   -0.003073853   -0.001653029
     39        6          -0.020338421    0.005554529   -0.007871107
     40        1           0.020189407   -0.003582944    0.009547429
     41        6          -0.007789202   -0.014903746   -0.011687522
     42        1           0.010498056    0.015706478    0.013312008
     43        6           0.008587017   -0.019879002   -0.004546628
     44        1          -0.010322210    0.020382224    0.003555502
     45        6           0.018585950   -0.001873341    0.009239028
     46        1          -0.020592231    0.004056096   -0.009865055
     47        6           0.011324623    0.015377707    0.011909808
     48        1          -0.010920399   -0.016047944   -0.012653957
     49        6           0.001837296    0.003810404    0.003137962
     50        6          -0.020247576   -0.004938976   -0.011376632
     51        1           0.020023057    0.001408210    0.010584079
     52        6          -0.012846355    0.017721559    0.000677450
     53        1           0.014988525   -0.017565218    0.000058274
     54        6           0.005510617    0.016884443    0.011268410
     55        1          -0.005322004   -0.019375053   -0.011365710
     56        6           0.017131501    0.003037081    0.010338573
     57        1          -0.019944561   -0.001193408   -0.011696077
     58        6           0.014724187   -0.018082403   -0.002385706
     59        1          -0.014907831    0.017535966    0.000290155
 -------------------------------------------------------------------
 Cartesian Forces:  Max     0.024913373 RMS     0.010659774
 Leave Link  716 at Thu Dec  6 15:37:56 2018, MaxMem=   536870912 cpu:         0.3
 (Enter /pbs_home/pkowalski/g09d01/g09/l103.exe)

 GradGradGradGradGradGradGradGradGradGradGradGradGradGradGradGradGradGrad
 Berny optimization.
 Using GEDIIS/GDIIS optimizer.
 FormGI is forming the generalized inverse of G from B-inverse, IUseBI=4.
 Internal  Forces:  Max     0.023188892 RMS     0.005624772
 Search for a local minimum.
 Step number   3 out of a maximum of  354
 All quantities printed in internal units (Hartrees-Bohrs-Radians)
 RMS Force = .56248D-02 SwitMx=.10000D-02 MixMth= 1
 Mixed Optimization -- RFO/linear search
 Update second derivatives using D2CorX and points    2    3
 ITU=  0  1  0
 Use linear search instead of GDIIS.
     Eigenvalues ---    0.00230   0.00230   0.00467   0.00484   0.00545
     Eigenvalues ---    0.00686   0.00923   0.01176   0.01206   0.01250
     Eigenvalues ---    0.01470   0.01566   0.01600   0.01705   0.01749
     Eigenvalues ---    0.01772   0.01865   0.01875   0.01956   0.01982
     Eigenvalues ---    0.02164   0.02170   0.02202   0.02218   0.02236
     Eigenvalues ---    0.02250   0.02258   0.02270   0.02271   0.02300
     Eigenvalues ---    0.02308   0.02315   0.02325   0.02328   0.02332
     Eigenvalues ---    0.02336   0.02348   0.02360   0.03305   0.03339
     Eigenvalues ---    0.04488   0.04805   0.04819   0.04903   0.05088
     Eigenvalues ---    0.05777   0.05818   0.05832   0.05860   0.05913
     Eigenvalues ---    0.06125   0.07240   0.07422   0.07839   0.08527
     Eigenvalues ---    0.08696   0.08838   0.08951   0.09196   0.09607
     Eigenvalues ---    0.10084   0.10510   0.11046   0.12338   0.12465
     Eigenvalues ---    0.12532   0.12560   0.14061   0.14605   0.15991
     Eigenvalues ---    0.16000   0.16000   0.16000   0.16000   0.16000
     Eigenvalues ---    0.16000   0.16000   0.16000   0.16000   0.16000
     Eigenvalues ---    0.16000   0.16000   0.16000   0.16000   0.16000
     Eigenvalues ---    0.16000   0.16002   0.16982   0.17202   0.20453
     Eigenvalues ---    0.21998   0.21999   0.22000   0.22000   0.22008
     Eigenvalues ---    0.22025   0.22980   0.23099   0.23461   0.23473
     Eigenvalues ---    0.23797   0.23835   0.24218   0.24500   0.24937
     Eigenvalues ---    0.24941   0.24976   0.24997   0.25000   0.26639
     Eigenvalues ---    0.27037   0.27316   0.27515   0.27594   0.27614
     Eigenvalues ---    0.27639   0.28919   0.29138   0.30129   0.30701
     Eigenvalues ---    0.32263   0.33725   0.35341   0.36132   0.36541
     Eigenvalues ---    0.40889   0.41865   0.42877   0.43012   0.43208
     Eigenvalues ---    0.43524   0.46784   0.46986   0.47496   0.47711
     Eigenvalues ---    0.47860   0.48676   0.49024   0.49235   0.49397
     Eigenvalues ---    0.49513   0.49557   0.49701   0.50286   0.50623
     Eigenvalues ---    0.50630   0.50866   0.51253   0.51292   0.51319
     Eigenvalues ---    0.51412   0.51486   0.51495   0.51693   0.52101
     Eigenvalues ---    0.53869   0.53925   0.54929   0.56432   0.57172
     Eigenvalues ---    0.57521   0.57632   0.57643   0.57654   0.57694
     Eigenvalues ---    0.57741   0.57767   0.57794   0.57807   0.57823
     Eigenvalues ---    0.57837
 RFO step:  Lambda=-5.36072986D-03 EMin= 2.29999986D-03
 Quartic linear search produced a step of  0.46105.
 Iteration  1 RMS(Cart)=  0.12072824 RMS(Int)=  0.00212210
 Iteration  2 RMS(Cart)=  0.00715020 RMS(Int)=  0.00013297
 Iteration  3 RMS(Cart)=  0.00001812 RMS(Int)=  0.00013282
 Iteration  4 RMS(Cart)=  0.00000000 RMS(Int)=  0.00013282
 ITry= 1 IFail=0 DXMaxC= 4.96D-01 DCOld= 1.00D+10 DXMaxT= 5.05D-01 DXLimC= 3.00D+00 Rises=F
 Variable       Old X    -DE/DX   Delta X   Delta X   Delta X     New X
                                 (Linear)    (Quad)   (Total)
    R1        3.50240   0.00557   0.00736   0.01997   0.02719   3.52959
    R2        3.33980   0.00273   0.00349   0.00774   0.01123   3.35103
    R3        3.49511   0.00572   0.00747   0.02197   0.02944   3.52456
    R4        3.34289   0.00243   0.00315   0.00627   0.00940   3.35229
    R5        2.56589   0.00005   0.00135  -0.00123   0.00012   2.56601
    R6        2.58529  -0.00122   0.00040  -0.00347  -0.00307   2.58222
    R7        2.55010   0.00217   0.00346   0.00160   0.00506   2.55516
    R8        2.53356  -0.00073   0.00032  -0.00196  -0.00164   2.53192
    R9        2.56251  -0.00074   0.00047  -0.00226  -0.00179   2.56073
   R10        2.58472  -0.00078   0.00084  -0.00279  -0.00196   2.58277
   R11        2.90844   0.00110   0.00338   0.00084   0.00419   2.91263
   R12        2.92946   0.00322   0.00367   0.01209   0.01577   2.94523
   R13        2.94237   0.00229   0.00369   0.00589   0.00958   2.95195
   R14        2.69220   0.00156   0.00548  -0.00099   0.00458   2.69678
   R15        2.58348   0.00173   0.00417  -0.00119   0.00297   2.58644
   R16        2.00328   0.02203   0.06387  -0.00621   0.05766   2.06094
   R17        2.58850   0.00336   0.00818   0.00030   0.00859   2.59709
   R18        2.77355   0.00121   0.00249   0.00149   0.00398   2.77753
   R19        2.82433   0.00275   0.00407   0.00564   0.00974   2.83407
   R20        2.74371  -0.00054   0.00142  -0.00587  -0.00442   2.73929
   R21        2.93270   0.00299   0.00510   0.00881   0.01391   2.94661
   R22        2.93859   0.00240   0.00421   0.00539   0.00957   2.94816
   R23        2.81769   0.00379   0.00576   0.00748   0.01323   2.83092
   R24        2.57844   0.00265   0.00564   0.00067   0.00633   2.58477
   R25        2.90700   0.00105   0.00331   0.00363   0.00697   2.91397
   R26        2.95364   0.00250   0.00523   0.00506   0.01028   2.96393
   R27        2.69750   0.00014   0.00327  -0.00326   0.00002   2.69753
   R28        2.00378   0.02208   0.06365  -0.00583   0.05782   2.06160
   R29        2.58729   0.00337   0.00717   0.00052   0.00769   2.59497
   R30        2.77707   0.00065   0.00163   0.00045   0.00208   2.77915
   R31        2.02391   0.02069   0.04726   0.00946   0.05672   2.08063
   R32        2.02340   0.02073   0.04711   0.00970   0.05681   2.08021
   R33        2.90102   0.00111   0.00731  -0.00423   0.00308   2.90411
   R34        2.01998   0.02210   0.05132   0.00817   0.05950   2.07948
   R35        2.01991   0.02205   0.05145   0.00791   0.05936   2.07927
   R36        2.01966   0.02226   0.05193   0.00788   0.05982   2.07948
   R37        2.02377   0.02049   0.04658   0.00971   0.05629   2.08005
   R38        2.02272   0.02071   0.04746   0.00921   0.05667   2.07939
   R39        2.89749   0.00222   0.00963  -0.00235   0.00729   2.90478
   R40        2.01892   0.02221   0.05151   0.00817   0.05968   2.07860
   R41        2.01995   0.02206   0.05144   0.00794   0.05937   2.07932
   R42        2.01944   0.02208   0.05106   0.00838   0.05944   2.07888
   R43        2.66015   0.00333   0.00733   0.00171   0.00907   2.66922
   R44        2.66246   0.00171   0.00664  -0.00208   0.00459   2.66705
   R45        2.00473   0.02261   0.06477  -0.00572   0.05905   2.06378
   R46        2.63293   0.00079   0.00675  -0.00487   0.00188   2.63482
   R47        2.00650   0.02311   0.06481  -0.00453   0.06028   2.06678
   R48        2.63992   0.00266   0.00935  -0.00255   0.00677   2.64669
   R49        2.00614   0.02312   0.06514  -0.00486   0.06028   2.06643
   R50        2.64215   0.00063   0.00716  -0.00573   0.00140   2.64355
   R51        2.00625   0.02319   0.06527  -0.00482   0.06045   2.06669
   R52        2.63095   0.00274   0.00890  -0.00190   0.00699   2.63794
   R53        2.00523   0.02313   0.06481  -0.00457   0.06025   2.06547
   R54        2.66141   0.00305   0.00776   0.00040   0.00817   2.66959
   R55        2.65828   0.00256   0.00679   0.00010   0.00690   2.66519
   R56        2.00473   0.02267   0.06471  -0.00552   0.05919   2.06392
   R57        2.63468  -0.00005   0.00370  -0.00412  -0.00043   2.63426
   R58        2.00648   0.02308   0.06480  -0.00456   0.06024   2.06672
   R59        2.64287   0.00174   0.00803  -0.00363   0.00438   2.64725
   R60        2.00637   0.02308   0.06483  -0.00461   0.06022   2.06659
   R61        2.63561   0.00284   0.01077  -0.00345   0.00731   2.64292
   R62        2.00645   0.02315   0.06505  -0.00468   0.06037   2.06682
   R63        2.63696   0.00092   0.00557  -0.00325   0.00233   2.63928
   R64        2.00522   0.02301   0.06473  -0.00474   0.05998   2.06521
    A1        1.61901  -0.00028   0.00052  -0.00446  -0.00430   1.61472
    A2        1.60889  -0.00046  -0.00004   0.00003  -0.00002   1.60888
    A3        1.82409   0.00012   0.00016  -0.00322  -0.00323   1.82086
    A4        1.97352   0.00073   0.00051   0.00914   0.00972   1.98324
    A5        1.90630  -0.00043   0.00031  -0.00792  -0.00760   1.89870
    A6        1.87698   0.00004   0.00047   0.00644   0.00691   1.88389
    A7        1.91755   0.00008   0.00005   0.00001   0.00014   1.91768
    A8        1.95992  -0.00049  -0.00140  -0.00419  -0.00562   1.95429
    A9        1.97975  -0.00013   0.00026  -0.00257  -0.00254   1.97722
   A10        2.03622   0.00023   0.00028   0.00429   0.00448   2.04071
   A11        2.26474  -0.00006  -0.00048   0.00037  -0.00027   2.26446
   A12        2.13876  -0.00147  -0.00030  -0.00999  -0.01068   2.12808
   A13        2.00002   0.00105  -0.00060   0.00673   0.00589   2.00591
   A14        2.14439   0.00042   0.00090   0.00306   0.00354   2.14793
   A15        1.98179  -0.00075  -0.00035  -0.00273  -0.00333   1.97846
   A16        2.09364  -0.00056   0.00055  -0.00291  -0.00266   2.09098
   A17        2.20546   0.00138  -0.00011   0.00832   0.00792   2.21338
   A18        2.24672  -0.00093  -0.00087  -0.00251  -0.00348   2.24324
   A19        2.12112   0.00025   0.00008  -0.00029  -0.00025   2.12087
   A20        1.91531   0.00068   0.00078   0.00265   0.00340   1.91871
   A21        1.84590   0.00118   0.00135   0.01544   0.01680   1.86270
   A22        1.99997  -0.00026  -0.00057  -0.00423  -0.00490   1.99507
   A23        1.95211  -0.00019   0.00007  -0.00578  -0.00580   1.94631
   A24        1.95574  -0.00030  -0.00053  -0.00423  -0.00471   1.95103
   A25        1.89098   0.00058   0.00092   0.00553   0.00646   1.89744
   A26        1.81888  -0.00101  -0.00119  -0.00684  -0.00811   1.81077
   A27        1.89045   0.00093   0.00113   0.00918   0.01032   1.90077
   A28        1.90285  -0.00041  -0.00048  -0.00052  -0.00102   1.90183
   A29        1.89894  -0.00014  -0.00005  -0.00221  -0.00222   1.89672
   A30        1.97748  -0.00052  -0.00063  -0.00632  -0.00691   1.97057
   A31        1.97313  -0.00047  -0.00080  -0.00167  -0.00250   1.97063
   A32        1.81851   0.00057   0.00079   0.00116   0.00192   1.82043
   A33        1.85507   0.00063   0.00057   0.01129   0.01186   1.86693
   A34        1.94232   0.00083   0.00125   0.00178   0.00288   1.94520
   A35        2.00410  -0.00097  -0.00126  -0.01205  -0.01331   1.99079
   A36        1.89301   0.00013   0.00033   0.00205   0.00237   1.89538
   A37        1.96105   0.00076   0.00089   0.00691   0.00779   1.96884
   A38        1.80741  -0.00134  -0.00168  -0.00983  -0.01156   1.79585
   A39        1.90598   0.00067   0.00073   0.00184   0.00244   1.90843
   A40        2.12096  -0.00026  -0.00053   0.00065   0.00007   2.12104
   A41        2.25412  -0.00038  -0.00017  -0.00092  -0.00122   2.25290
   A42        1.98266   0.00006  -0.00018  -0.00450  -0.00472   1.97795
   A43        1.82387  -0.00015  -0.00024  -0.00502  -0.00530   1.81857
   A44        1.90419   0.00017   0.00118   0.00123   0.00241   1.90660
   A45        1.89410  -0.00080  -0.00060  -0.00550  -0.00617   1.88793
   A46        1.95362  -0.00005  -0.00125   0.00347   0.00227   1.95589
   A47        1.89947   0.00080   0.00122   0.01040   0.01164   1.91110
   A48        2.03425   0.00057   0.00063   0.00718   0.00785   2.04210
   A49        2.28087  -0.00072  -0.00124  -0.00654  -0.00787   2.27300
   A50        1.96784   0.00015   0.00061  -0.00039   0.00020   1.96804
   A51        2.14012  -0.00123  -0.00020  -0.00854  -0.00890   2.13122
   A52        1.99710   0.00103  -0.00064   0.00736   0.00659   2.00369
   A53        2.14596   0.00020   0.00084   0.00107   0.00174   2.14771
   A54        1.98179  -0.00070   0.00006  -0.00358  -0.00356   1.97823
   A55        2.08991   0.00006   0.00075  -0.00071   0.00002   2.08993
   A56        2.21149   0.00064  -0.00080   0.00431   0.00349   2.21498
   A57        1.88790  -0.00150  -0.00191  -0.01435  -0.01634   1.87157
   A58        1.88780  -0.00146  -0.00175  -0.00556  -0.00771   1.88009
   A59        2.01027   0.00236   0.00137   0.01609   0.01737   2.02765
   A60        1.87807  -0.00034   0.00024  -0.01801  -0.01795   1.86012
   A61        1.89652  -0.00002   0.00057   0.00184   0.00255   1.89907
   A62        1.89918   0.00080   0.00141   0.01740   0.01876   1.91793
   A63        1.91900   0.00330   0.00261   0.02424   0.02643   1.94543
   A64        1.90611   0.00048  -0.00141   0.00092  -0.00044   1.90567
   A65        1.92148   0.00381   0.00323   0.02723   0.03006   1.95154
   A66        1.90721  -0.00245  -0.00129  -0.02200  -0.02324   1.88397
   A67        1.90406  -0.00251  -0.00165  -0.00719  -0.00963   1.89443
   A68        1.90585  -0.00271  -0.00153  -0.02389  -0.02537   1.88048
   A69        1.88460  -0.00166  -0.00252  -0.01361  -0.01623   1.86837
   A70        1.88441  -0.00191  -0.00265  -0.00769  -0.01079   1.87362
   A71        2.02342   0.00331   0.00376   0.01820   0.02187   2.04529
   A72        1.87770  -0.00012   0.00062  -0.01697  -0.01654   1.86116
   A73        1.89264  -0.00044  -0.00022   0.00012   0.00007   1.89272
   A74        1.89624   0.00061   0.00085   0.01710   0.01792   1.91416
   A75        1.91984   0.00381   0.00321   0.02793   0.03061   1.95045
   A76        1.90521  -0.00007  -0.00174  -0.00379  -0.00540   1.89981
   A77        1.92262   0.00424   0.00394   0.02995   0.03337   1.95599
   A78        1.90583  -0.00253  -0.00154  -0.02317  -0.02459   1.88125
   A79        1.90344  -0.00278  -0.00206  -0.00687  -0.00998   1.89347
   A80        1.90674  -0.00277  -0.00186  -0.02486  -0.02660   1.88014
   A81        2.10226   0.00109  -0.00157   0.00811   0.00634   2.10859
   A82        2.10914   0.00052   0.00056   0.00226   0.00261   2.11175
   A83        2.07099  -0.00158   0.00103  -0.00912  -0.00818   2.06281
   A84        2.09163   0.00001   0.00049   0.00040   0.00082   2.09245
   A85        2.10250   0.00100  -0.00015   0.00586   0.00572   2.10822
   A86        2.08906  -0.00101  -0.00034  -0.00628  -0.00669   2.08237
   A87        2.08897  -0.00022  -0.00051  -0.00095  -0.00147   2.08750
   A88        2.10172  -0.00025  -0.00038  -0.00124  -0.00162   2.10011
   A89        2.09249   0.00047   0.00088   0.00219   0.00306   2.09556
   A90        2.09831  -0.00005  -0.00005  -0.00005  -0.00009   2.09822
   A91        2.08666   0.00014   0.00034  -0.00001   0.00030   2.08696
   A92        2.09821  -0.00009  -0.00029   0.00007  -0.00021   2.09800
   A93        2.09232   0.00047   0.00074   0.00248   0.00322   2.09554
   A94        2.09999  -0.00020  -0.00046  -0.00076  -0.00123   2.09876
   A95        2.09087  -0.00027  -0.00027  -0.00172  -0.00199   2.08888
   A96        2.10407   0.00090  -0.00036   0.00562   0.00529   2.10936
   A97        2.08992  -0.00021   0.00047  -0.00146  -0.00103   2.08889
   A98        2.08919  -0.00069  -0.00011  -0.00417  -0.00432   2.08488
   A99        2.09243   0.00222  -0.00013   0.01175   0.01157   2.10400
   A100       2.11542  -0.00033  -0.00099  -0.00028  -0.00132   2.11410
   A101       2.07526  -0.00188   0.00112  -0.01129  -0.01018   2.06508
   A102       2.09220  -0.00034   0.00034  -0.00181  -0.00153   2.09066
   A103       2.10144   0.00113   0.00019   0.00578   0.00593   2.10737
   A104       2.08955  -0.00080  -0.00053  -0.00398  -0.00457   2.08497
   A105       2.09004  -0.00035  -0.00060  -0.00134  -0.00194   2.08810
   A106       2.09916   0.00016  -0.00029   0.00082   0.00052   2.09968
   A107       2.09398   0.00019   0.00088   0.00052   0.00140   2.09539
   A108       2.09665   0.00009  -0.00030   0.00105   0.00076   2.09740
   A109       2.08855  -0.00015   0.00030  -0.00144  -0.00117   2.08738
   A110       2.09799   0.00006  -0.00001   0.00038   0.00038   2.09837
   A111       2.09345   0.00049   0.00124   0.00136   0.00260   2.09605
   A112       2.10217  -0.00058  -0.00102  -0.00185  -0.00289   2.09928
   A113       2.08757   0.00009  -0.00022   0.00049   0.00028   2.08785
   A114       2.09974   0.00131  -0.00030   0.00808   0.00776   2.10750
   A115       2.09194  -0.00075   0.00039  -0.00517  -0.00483   2.08711
   A116       2.09150  -0.00057  -0.00009  -0.00292  -0.00306   2.08844
    D1        0.14098   0.00025   0.00037   0.03929   0.03970   0.18068
    D2        2.17709   0.00074   0.00128   0.04965   0.05096   2.22805
    D3       -1.91011   0.00030   0.00007   0.04473   0.04478  -1.86532
    D4       -0.06120  -0.00043  -0.00043  -0.04204  -0.04238  -0.10357
    D5       -3.13452  -0.00156  -0.00159  -0.08215  -0.08335   3.06532
    D6        2.30168  -0.00077  -0.00041  -0.01393  -0.01439   2.28729
    D7        0.24038   0.00026   0.00057  -0.00172  -0.00120   0.23918
    D8       -1.78869  -0.00067  -0.00125  -0.01171  -0.01300  -1.80169
    D9       -0.15495   0.00012  -0.00006   0.01317   0.01306  -0.14189
   D10        2.98497   0.00045   0.00038   0.02395   0.02428   3.00925
   D11       -0.19813   0.00008  -0.00011  -0.03091  -0.03101  -0.22914
   D12        2.87540   0.00069   0.00056  -0.00230  -0.00169   2.87370
   D13       -2.29996  -0.00085  -0.00101  -0.04293  -0.04395  -2.34391
   D14        0.77357  -0.00024  -0.00034  -0.01432  -0.01464   0.75893
   D15        1.84521  -0.00033   0.00037  -0.04187  -0.04151   1.80370
   D16       -1.36444   0.00028   0.00104  -0.01326  -0.01220  -1.37664
   D17        1.22924   0.00046   0.00052   0.02265   0.02314   1.25238
   D18       -3.03364  -0.00021  -0.00027   0.01026   0.00998  -3.02365
   D19       -0.93703   0.00023   0.00007   0.02173   0.02179  -0.91524
   D20       -3.04933   0.00102   0.00128   0.02768   0.02891  -3.02042
   D21       -1.02901   0.00035   0.00049   0.01529   0.01575  -1.01327
   D22        1.06759   0.00079   0.00083   0.02677   0.02755   1.09514
   D23       -0.93771   0.00085   0.00080   0.02942   0.03021  -0.90750
   D24        1.08260   0.00018   0.00001   0.01704   0.01705   1.09965
   D25       -3.10398   0.00062   0.00035   0.02851   0.02886  -3.07512
   D26       -3.10396   0.00085   0.00100   0.03054   0.03136  -3.07260
   D27       -1.07456  -0.00112  -0.00067  -0.00117  -0.00181  -1.07637
   D28        1.05402   0.00041   0.00077   0.02812   0.02882   1.08284
   D29        1.18797   0.00091   0.00060   0.03876   0.03930   1.22726
   D30       -3.06582  -0.00106  -0.00107   0.00704   0.00613  -3.05969
   D31       -0.93724   0.00047   0.00037   0.03633   0.03676  -0.90048
   D32       -0.90015   0.00112   0.00088   0.03335   0.03415  -0.86600
   D33        1.12925  -0.00085  -0.00079   0.00163   0.00098   1.13023
   D34       -3.02536   0.00068   0.00066   0.03092   0.03161  -2.99375
   D35       -2.97491  -0.00148  -0.00161  -0.04355  -0.04490  -3.01981
   D36        0.17140  -0.00033  -0.00025   0.00316   0.00290   0.17430
   D37        0.24582  -0.00220  -0.00243  -0.07698  -0.07911   0.16672
   D38       -2.89105  -0.00105  -0.00107  -0.03027  -0.03131  -2.92236
   D39        2.95790  -0.00005   0.00014  -0.00541  -0.00524   2.95266
   D40       -0.17341   0.00045   0.00073   0.01615   0.01683  -0.15659
   D41       -0.26496   0.00068   0.00098   0.02866   0.02973  -0.23523
   D42        2.88691   0.00118   0.00157   0.05021   0.05180   2.93871
   D43       -0.05239   0.00058   0.00054   0.03017   0.03081  -0.02158
   D44        3.01574   0.00169   0.00183   0.07276   0.07469   3.09042
   D45        3.09393   0.00174   0.00192   0.07708   0.07926  -3.10999
   D46       -0.12112   0.00285   0.00320   0.11967   0.12314   0.00202
   D47       -2.91380   0.00076   0.00062   0.03170   0.03241  -2.88139
   D48        0.27125   0.00010  -0.00010  -0.00224  -0.00243   0.26882
   D49        0.30553  -0.00041  -0.00070  -0.01342  -0.01403   0.29151
   D50       -2.79261  -0.00108  -0.00142  -0.04735  -0.04886  -2.84147
   D51        0.77855   0.00153   0.00148   0.03937   0.04080   0.81935
   D52       -1.32481   0.00039   0.00051   0.02530   0.02581  -1.29900
   D53        2.91751   0.00044   0.00039   0.02481   0.02514   2.94266
   D54       -2.37235   0.00108   0.00094   0.01984   0.02078  -2.35157
   D55        1.80748  -0.00006  -0.00002   0.00577   0.00578   1.81326
   D56       -0.23338  -0.00001  -0.00015   0.00528   0.00512  -0.22826
   D57        3.02917  -0.00082  -0.00087  -0.03594  -0.03682   2.99236
   D58       -0.17625  -0.00037  -0.00036  -0.01234  -0.01267  -0.18892
   D59       -0.10390  -0.00040  -0.00037  -0.01805  -0.01842  -0.12233
   D60        2.97386   0.00005   0.00013   0.00555   0.00572   2.97958
   D61        0.60866  -0.00046  -0.00070  -0.00138  -0.00207   0.60658
   D62       -1.49782  -0.00101  -0.00139  -0.00854  -0.00992  -1.50774
   D63        2.63377  -0.00051  -0.00057  -0.00357  -0.00411   2.62966
   D64        2.63649   0.00122   0.00154   0.01750   0.01906   2.65554
   D65        0.53001   0.00067   0.00085   0.01034   0.01121   0.54122
   D66       -1.62159   0.00117   0.00167   0.01532   0.01702  -1.60457
   D67       -1.56140   0.00063   0.00074   0.01166   0.01242  -1.54898
   D68        2.61531   0.00008   0.00005   0.00450   0.00458   2.61988
   D69        0.46371   0.00058   0.00087   0.00948   0.01038   0.47409
   D70       -0.65727   0.00075   0.00096  -0.00006   0.00091  -0.65635
   D71       -2.69191  -0.00057  -0.00063  -0.01601  -0.01666  -2.70857
   D72        1.50487  -0.00081  -0.00094  -0.01982  -0.02071   1.48416
   D73        1.44365   0.00153   0.00184   0.00894   0.01079   1.45444
   D74       -0.59100   0.00021   0.00025  -0.00702  -0.00678  -0.59777
   D75       -2.67740  -0.00003  -0.00006  -0.01082  -0.01084  -2.68823
   D76       -2.68511   0.00099   0.00113   0.00095   0.00212  -2.68299
   D77        1.56343  -0.00032  -0.00047  -0.01501  -0.01545   1.54798
   D78       -0.52297  -0.00057  -0.00077  -0.01881  -0.01951  -0.54248
   D79        2.51526   0.00014   0.00034   0.01104   0.01146   2.52672
   D80       -0.55616  -0.00036  -0.00021  -0.01499  -0.01513  -0.57129
   D81       -1.64507   0.00085   0.00084   0.02245   0.02331  -1.62177
   D82        1.56669   0.00035   0.00030  -0.00358  -0.00329   1.56340
   D83        0.39407   0.00059   0.00068   0.02245   0.02304   0.41711
   D84       -2.67735   0.00009   0.00013  -0.00358  -0.00356  -2.68090
   D85       -0.14403  -0.00029  -0.00008   0.00562   0.00560  -0.13842
   D86        3.02260  -0.00018   0.00004  -0.00853  -0.00842   3.01418
   D87        2.91981   0.00030   0.00056   0.03449   0.03512   2.95493
   D88       -0.19675   0.00040   0.00069   0.02034   0.02110  -0.17566
   D89        2.87404  -0.00039  -0.00079  -0.02079  -0.02159   2.85245
   D90       -0.28813  -0.00049  -0.00093  -0.00927  -0.01012  -0.29826
   D91        0.75319   0.00003  -0.00014  -0.00996  -0.01014   0.74305
   D92       -2.40899  -0.00007  -0.00028   0.00156   0.00133  -2.40766
   D93       -1.37680   0.00010   0.00100  -0.01716  -0.01620  -1.39299
   D94        1.74421   0.00000   0.00087  -0.00564  -0.00473   1.73948
   D95        3.13951   0.00109   0.00144   0.04600   0.04732  -3.09636
   D96       -1.11822  -0.00091  -0.00055   0.01503   0.01463  -1.10360
   D97        1.01292   0.00068   0.00110   0.04393   0.04504   1.05796
   D98       -0.93416   0.00126   0.00119   0.04361   0.04467  -0.88949
   D99        1.09129  -0.00075  -0.00080   0.01264   0.01197   1.10327
   D100      -3.06075   0.00085   0.00086   0.04154   0.04238  -3.01837
   D101       1.15930   0.00076   0.00047   0.04581   0.04615   1.20545
   D102      -3.09843  -0.00124  -0.00152   0.01484   0.01345  -3.08497
   D103      -0.96729   0.00035   0.00013   0.04374   0.04386  -0.92342
   D104       0.17049  -0.00006  -0.00013   0.00464   0.00459   0.17507
   D105      -2.96720   0.00060   0.00084   0.03518   0.03600  -2.93120
   D106      -2.94683   0.00003   0.00000  -0.00917  -0.00905  -2.95588
   D107       0.19867   0.00070   0.00096   0.02137   0.02236   0.22103
   D108       0.00217  -0.00034  -0.00036  -0.02168  -0.02206  -0.01989
   D109      -3.13761  -0.00068  -0.00084  -0.03334  -0.03424   3.11134
   D110      -3.13551   0.00033   0.00061   0.00900   0.00972  -3.12579
   D111       0.00790  -0.00001   0.00013  -0.00266  -0.00246   0.00544
   D112       2.76698   0.00012   0.00033   0.01347   0.01372   2.78070
   D113      -0.38814   0.00042   0.00059   0.02863   0.02923  -0.35891
   D114      -0.37653   0.00049   0.00084   0.02578   0.02660  -0.34993
   D115       2.75154   0.00079   0.00110   0.04094   0.04211   2.79365
   D116      -1.01421  -0.00092  -0.00110  -0.01939  -0.02079  -1.03499
   D117      -3.10674  -0.00023  -0.00024  -0.00777  -0.00810  -3.11484
   D118       1.08407   0.00047   0.00052   0.00433   0.00499   1.08906
   D119      -3.13476  -0.00057   0.00002  -0.01315  -0.01338   3.13505
   D120       1.05590   0.00012   0.00087  -0.00153  -0.00069   1.05521
   D121      -1.03648   0.00082   0.00164   0.01058   0.01240  -1.02408
   D122       1.10823  -0.00059  -0.00136  -0.00230  -0.00376   1.10448
   D123      -0.98430   0.00010  -0.00051   0.00933   0.00894  -0.97536
   D124      -3.07667   0.00081   0.00026   0.02143   0.02202  -3.05465
   D125      -1.00445  -0.00106  -0.00125  -0.02732  -0.02897  -1.03341
   D126      -3.09525  -0.00023  -0.00026  -0.01358  -0.01393  -3.10919
   D127       1.09432   0.00062   0.00068   0.00099   0.00188   1.09620
   D128      -3.12676  -0.00083  -0.00037  -0.02216  -0.02287   3.13355
   D129       1.06562  -0.00001   0.00062  -0.00842  -0.00784   1.05778
   D130      -1.02799   0.00084   0.00156   0.00615   0.00797  -1.02001
   D131       1.12041  -0.00078  -0.00145  -0.01137  -0.01297   1.10744
   D132      -0.97039   0.00004  -0.00045   0.00237   0.00206  -0.96833
   D133      -3.06400   0.00090   0.00049   0.01695   0.01787  -3.04613
   D134       0.07079  -0.00062  -0.00073  -0.02766  -0.02834   0.04245
   D135      -3.07207  -0.00102  -0.00110  -0.04457  -0.04567  -3.11774
   D136      -3.11332   0.00009  -0.00004   0.00581   0.00580  -3.10753
   D137       0.02701  -0.00031  -0.00041  -0.01110  -0.01154   0.01547
   D138       3.07031   0.00101   0.00100   0.04389   0.04482   3.11513
   D139      -0.07032   0.00126   0.00126   0.05419   0.05538  -0.01494
   D140      -0.02860   0.00029   0.00036   0.01013   0.01053  -0.01807
   D141       3.11396   0.00054   0.00062   0.02044   0.02109   3.13505
   D142       3.13721   0.00023   0.00026   0.00942   0.00969  -3.13629
   D143      -0.00559   0.00008   0.00015   0.00296   0.00314  -0.00245
   D144      -0.00565  -0.00017  -0.00011  -0.00747  -0.00754  -0.01319
   D145       3.13474  -0.00032  -0.00022  -0.01393  -0.01409   3.12065
   D146       3.12639   0.00023   0.00023   0.00930   0.00953   3.13592
   D147      -0.01472   0.00015   0.00018   0.00615   0.00636  -0.00837
   D148      -0.01641   0.00008   0.00012   0.00282   0.00295  -0.01346
   D149       3.12566   0.00000   0.00007  -0.00033  -0.00022   3.12544
   D150      -3.12815  -0.00021  -0.00027  -0.00841  -0.00872  -3.13687
   D151       0.01314  -0.00018  -0.00023  -0.00711  -0.00736   0.00578
   D152       0.01393  -0.00029  -0.00032  -0.01156  -0.01189   0.00203
   D153      -3.12797  -0.00026  -0.00028  -0.01026  -0.01053  -3.13850
   D154       0.00875  -0.00002  -0.00006  -0.00098  -0.00109   0.00766
   D155      -3.13382  -0.00027  -0.00032  -0.01128  -0.01162   3.13774
   D156      -3.13315   0.00001  -0.00002   0.00032   0.00026  -3.13289
   D157       0.00747  -0.00025  -0.00028  -0.00998  -0.01027  -0.00280
   D158      -0.01297  -0.00038  -0.00038  -0.01464  -0.01500  -0.02797
   D159       3.12895   0.00009   0.00008   0.00477   0.00489   3.13384
   D160      -3.14135  -0.00069  -0.00062  -0.02953  -0.03014   3.11170
   D161       0.00058  -0.00022  -0.00015  -0.01013  -0.01025  -0.00967
   D162      -3.12848  -0.00002   0.00003  -0.00169  -0.00159  -3.13006
   D163       0.01227  -0.00042  -0.00039  -0.01843  -0.01875  -0.00648
   D164      -0.00028   0.00030   0.00028   0.01351   0.01375   0.01347
   D165       3.14047  -0.00010  -0.00014  -0.00323  -0.00342   3.13705
   D166      -3.13707  -0.00026  -0.00031  -0.01028  -0.01056   3.13555
   D167       0.00444  -0.00011  -0.00019  -0.00377  -0.00392   0.00052
   D168       0.00485   0.00020   0.00016   0.00910   0.00927   0.01412
   D169      -3.13683   0.00035   0.00028   0.01561   0.01591  -3.12092
   D170       3.13108   0.00016   0.00021   0.00613   0.00633   3.13741
   D171      -0.00972   0.00036   0.00041   0.01440   0.01480   0.00508
   D172      -0.01060   0.00031   0.00033   0.01265   0.01300   0.00240
   D173       3.13179   0.00051   0.00053   0.02092   0.02147  -3.12992
   D174      -3.13117  -0.00021  -0.00022  -0.00831  -0.00854  -3.13971
   D175       0.01003  -0.00028  -0.00029  -0.01103  -0.01133  -0.00130
   D176       0.01122  -0.00001  -0.00002  -0.00004  -0.00006   0.01116
   D177      -3.13077  -0.00008  -0.00009  -0.00276  -0.00286  -3.13362
   D178      -0.00505  -0.00006  -0.00005  -0.00301  -0.00308  -0.00813
   D179       3.13738   0.00034   0.00036   0.01373   0.01410  -3.13170
   D180       3.13615  -0.00013  -0.00012  -0.00573  -0.00586   3.13029
   D181      -0.00460   0.00027   0.00029   0.01101   0.01131   0.00672
         Item               Value     Threshold  Converged?
 Maximum Force            0.023189     0.000450     NO 
 RMS     Force            0.005625     0.000300     NO 
 Maximum Displacement     0.495531     0.001800     NO 
 RMS     Displacement     0.122039     0.001200     NO 
 Predicted change in Energy=-1.200936D-02
 Lowest energy point so far.  Saving SCF results.
 GradGradGradGradGradGradGradGradGradGradGradGradGradGradGradGradGradGrad

 Leave Link  103 at Thu Dec  6 15:37:56 2018, MaxMem=   536870912 cpu:         1.7
 (Enter /pbs_home/pkowalski/g09d01/g09/l202.exe)
 Stoichiometry    C29H22F6S2
 Framework group  C1[X(C29H22F6S2)]
 Deg. of freedom   171
 Full point group                 C1      NOp   1
 RotChk:  IX=0 Diff= 1.32D-02
 Largest Abelian subgroup         C1      NOp   1
 Largest concise Abelian subgroup C1      NOp   1
                         Standard orientation:                         
 ---------------------------------------------------------------------
 Center     Atomic      Atomic             Coordinates (Angstroms)
 Number     Number       Type             X           Y           Z
 ---------------------------------------------------------------------
      1         16           0        1.811650   -2.192290    0.254083
      2         16           0       -1.826254   -2.173735   -0.007818
      3          9           0        2.315856    3.209410   -0.774463
      4          9           0        1.635457    3.508134    1.281443
      5          9           0        0.008587    3.897830   -1.780898
      6          9           0        0.032090    5.137796    0.024467
      7          9           0       -2.300751    3.287987   -0.703898
      8          9           0       -1.526732    3.478456    1.333201
      9          6           0        0.616181   -0.793505    0.574780
     10          6           0        1.432885    0.480664    0.283093
     11          6           0        2.835050    0.239132    0.172945
     12          1           0        3.555000    1.053048    0.080063
     13          6           0        3.192667   -1.087087    0.128124
     14          6           0        0.730047    1.644082    0.122532
     15          6           0        1.251490    3.048530    0.053222
     16          6           0        0.021714    3.877070   -0.428991
     17          6           0       -1.211587    3.062320    0.070073
     18          6           0       -0.716613    1.648938    0.030895
     19          6           0       -0.620441   -0.798701   -0.373804
     20          6           0       -1.427685    0.490095   -0.118569
     21          6           0       -2.836606    0.262594   -0.089385
     22          1           0       -3.556509    1.082296   -0.090381
     23          6           0       -3.205472   -1.058116   -0.016283
     24          6           0        0.198546   -0.823707    2.079718
     25          1           0       -0.558009   -0.036933    2.224131
     26          1           0       -0.306543   -1.783481    2.268089
     27          6           0        1.328320   -0.618161    3.101028
     28          1           0        2.108070   -1.387937    2.999313
     29          1           0        0.913713   -0.687914    4.117839
     30          1           0        1.798034    0.371572    2.997553
     31          6           0       -0.203918   -0.864999   -1.884474
     32          1           0        0.540417   -0.071010   -2.049169
     33          1           0        0.316655   -1.821935   -2.039645
     34          6           0       -1.321145   -0.708421   -2.928550
     35          1           0       -2.093913   -1.483339   -2.818008
     36          1           0       -0.885108   -0.809511   -3.933727
     37          1           0       -1.805295    0.277737   -2.871136
     38          6           0        4.548396   -1.628480   -0.042810
     39          6           0        5.684014   -0.814687    0.165123
     40          1           0        5.559788    0.218930    0.495115
     41          6           0        6.969255   -1.320839   -0.024600
     42          1           0        7.835059   -0.674946    0.146773
     43          6           0        7.153876   -2.650735   -0.423191
     44          1           0        8.162481   -3.044351   -0.576612
     45          6           0        6.039749   -3.473328   -0.620677
     46          1           0        6.174776   -4.514295   -0.927627
     47          6           0        4.751652   -2.970750   -0.428659
     48          1           0        3.890277   -3.623906   -0.590124
     49          6           0       -4.574376   -1.589660    0.063811
     50          6           0       -5.640498   -0.766550    0.489896
     51          1           0       -5.443558    0.265714    0.787387
     52          6           0       -6.941056   -1.263583    0.558526
     53          1           0       -7.751928   -0.612067    0.896326
     54          6           0       -7.209568   -2.592218    0.204895
     55          1           0       -8.230032   -2.981048    0.263275
     56          6           0       -6.163113   -3.420964   -0.212385
     57          1           0       -6.363827   -4.459094   -0.492055
     58          6           0       -4.857939   -2.928204   -0.278236
     59          1           0       -4.049384   -3.582004   -0.614579
 ---------------------------------------------------------------------
 Rotational constants (GHZ):      0.1277095      0.0695620      0.0502087
 Leave Link  202 at Thu Dec  6 15:37:57 2018, MaxMem=   536870912 cpu:         0.0
 (Enter /pbs_home/pkowalski/g09d01/g09/l301.exe)
 Basis read from rwf:  (5D, 7F)
 No pseudopotential information found on rwf file.
 There are   673 symmetry adapted cartesian basis functions of A   symmetry.
 There are   636 symmetry adapted basis functions of A   symmetry.
   636 basis functions,  1103 primitive gaussians,   673 cartesian basis functions
   141 alpha electrons      141 beta electrons
       nuclear repulsion energy      4674.0166178589 Hartrees.
 IExCor=  402 DFT=T Ex+Corr=B3LYP ExCW=0 ScaHFX=  0.200000
 ScaDFX=  0.800000  0.720000  1.000000  0.810000 ScalE2=  1.000000  1.000000
 IRadAn=      0 IRanWt=     -1 IRanGd=            0 ICorTp=0 IEmpDi=  4
 NAtoms=   59 NActive=   59 NUniq=   59 SFac= 1.00D+00 NAtFMM=   60 NAOKFM=F Big=F
 Integral buffers will be    131072 words long.
 Raffenetti 2 integral format.
 Two-electron integral symmetry is turned on.
 No density basis found on file   724.
 Leave Link  301 at Thu Dec  6 15:37:57 2018, MaxMem=   536870912 cpu:         0.8
 (Enter /pbs_home/pkowalski/g09d01/g09/l302.exe)
 NPDir=0 NMtPBC=     1 NCelOv=     1 NCel=       1 NClECP=     1 NCelD=      1
         NCelK=      1 NCelE2=     1 NClLst=     1 CellRange=     0.0.
 One-electron integrals computed using PRISM.
 NBasis=   636 RedAO= T EigKep=  3.06D-04  NBF=   636
 NBsUse=   636 1.00D-06 EigRej= -1.00D+00 NBFU=   636
 Precomputing XC quadrature grid using
 IXCGrd= 4 IRadAn=           0 IRanWt=          -1 IRanGd=           0 AccXCQ= 0.00D+00.
 Generated NRdTot=       0 NPtTot=           0 NUsed=           0 NTot=          32
 NSgBfM=   597   599   603   603   610 MxSgAt=    59 MxSgA2=    59.
 Leave Link  302 at Thu Dec  6 15:37:59 2018, MaxMem=   536870912 cpu:        13.8
 (Enter /pbs_home/pkowalski/g09d01/g09/l303.exe)
 DipDrv:  MaxL=1.
 Leave Link  303 at Thu Dec  6 15:38:00 2018, MaxMem=   536870912 cpu:         1.8
 (Enter /pbs_home/pkowalski/g09d01/g09/l401.exe)
 Initial guess from the checkpoint file:  "dae0068freq_closed_b3lyp.chk"
 B after Tr=     0.000000    0.000000    0.000000
         Rot=    0.999976   -0.005491   -0.001313   -0.004073 Ang=  -0.80 deg.
 Guess basis will be translated and rotated to current coordinates.
 JPrj=2 DoOrth=T DoCkMO=T.
 Generating alternative initial guess.
 ExpMin= 1.22D-01 ExpMax= 9.18D+03 ExpMxC= 1.38D+03 IAcc=1 IRadAn=         1 AccDes= 0.00D+00
 Harris functional with IExCor=  402 and IRadAn=       1 diagonalized for initial guess.
 HarFok:  IExCor=  402 AccDes= 0.00D+00 IRadAn=         1 IDoV= 1 UseB2=F ITyADJ=14
 ICtDFT=  3500011 ScaDFX=  1.000000  1.000000  1.000000  1.000000
 FoFCou: FMM=F IPFlag=           0 FMFlag=      100000 FMFlg1=           0
         NFxFlg=           0 DoJE=T BraDBF=F KetDBF=T FulRan=T
         wScrn=  0.000000 ICntrl=     500 IOpCl=  0 I1Cent=   200000004 NGrid=           0
         NMat0=    1 NMatS0=      1 NMatT0=    0 NMatD0=    1 NMtDS0=    0 NMtDT0=    0
 Petite list used in FoFCou.
 Harris En= -2512.07526150213    
 Leave Link  401 at Thu Dec  6 15:38:04 2018, MaxMem=   536870912 cpu:        33.2
 (Enter /pbs_home/pkowalski/g09d01/g09/l502.exe)
 Closed shell SCF:
 Using DIIS extrapolation, IDIIS=  1040.
 Integral symmetry usage will be decided dynamically.
 IVT=     1387805 IEndB=     1387805 NGot=   536870912 MDV=   535953350
 LenX=   535953350 LenY=   535499748
 Requested convergence on RMS density matrix=1.00D-08 within 128 cycles.
 Requested convergence on MAX density matrix=1.00D-06.
 Requested convergence on             energy=1.00D-06.
 No special actions if energy rises.
 Fock matrices will be formed incrementally for  20 cycles.
 Integral accuracy reduced to 1.0D-05 until final iterations.

 Cycle   1  Pass 0  IDiag  1:
 FoFJK:  IHMeth= 1 ICntrl=       0 DoSepK=F KAlg= 0 I1Cent=   0 FoldK=F
 IRaf= 660000000 NMat=   1 IRICut=       1 DoRegI=T DoRafI=F ISym2E= 0.
 FoFCou: FMM=F IPFlag=           0 FMFlag=      100000 FMFlg1=           0
         NFxFlg=           0 DoJE=F BraDBF=F KetDBF=F FulRan=T
         wScrn=  0.000000 ICntrl=       0 IOpCl=  0 I1Cent=           0 NGrid=           0
         NMat0=    1 NMatS0=      1 NMatT0=    0 NMatD0=    1 NMtDS0=    0 NMtDT0=    0
 Symmetry not used in FoFCou.
 E= -2512.21922150832    
 DIIS: error= 5.26D-03 at cycle   1 NSaved=   1.
 NSaved= 1 IEnMin= 1 EnMin= -2512.21922150832     IErMin= 1 ErrMin= 5.26D-03
 ErrMax= 5.26D-03  0.00D+00 EMaxC= 1.00D-01 BMatC= 2.70D-02 BMatP= 2.70D-02
 IDIUse=3 WtCom= 9.47D-01 WtEn= 5.26D-02
 Coeff-Com:  0.100D+01
 Coeff-En:   0.100D+01
 Coeff:      0.100D+01
 Gap=     0.564 Goal=   None    Shift=    0.000
 GapD=    0.564 DampG=2.000 DampE=1.000 DampFc=2.0000 IDamp=-1.
 RMSDP=5.96D-04 MaxDP=2.52D-02              OVMax= 3.21D-02

 Cycle   2  Pass 0  IDiag  1:
 RMSU=  5.87D-04    CP:  9.93D-01
 E= -2512.26192609429     Delta-E=       -0.042704585966 Rises=F Damp=F
 DIIS: error= 7.08D-04 at cycle   2 NSaved=   2.
 NSaved= 2 IEnMin= 2 EnMin= -2512.26192609429     IErMin= 2 ErrMin= 7.08D-04
 ErrMax= 7.08D-04  0.00D+00 EMaxC= 1.00D-01 BMatC= 5.38D-04 BMatP= 2.70D-02
 IDIUse=3 WtCom= 9.93D-01 WtEn= 7.08D-03
 Coeff-Com: -0.286D-01 0.103D+01
 Coeff-En:   0.000D+00 0.100D+01
 Coeff:     -0.284D-01 0.103D+01
 Gap=     0.082 Goal=   None    Shift=    0.000
 RMSDP=1.32D-04 MaxDP=6.99D-03 DE=-4.27D-02 OVMax= 1.42D-02

 Cycle   3  Pass 0  IDiag  1:
 RMSU=  1.30D-04    CP:  9.94D-01  1.04D+00
 E= -2512.26177319223     Delta-E=        0.000152902065 Rises=F Damp=F
 DIIS: error= 6.66D-04 at cycle   3 NSaved=   3.
 NSaved= 3 IEnMin= 2 EnMin= -2512.26192609429     IErMin= 3 ErrMin= 6.66D-04
 ErrMax= 6.66D-04  0.00D+00 EMaxC= 1.00D-01 BMatC= 9.62D-04 BMatP= 5.38D-04
 IDIUse=3 WtCom= 2.79D-01 WtEn= 7.21D-01
 Coeff-Com: -0.318D-01 0.614D+00 0.418D+00
 Coeff-En:   0.000D+00 0.550D+00 0.450D+00
 Coeff:     -0.889D-02 0.567D+00 0.441D+00
 Gap=     0.082 Goal=   None    Shift=    0.000
 RMSDP=1.08D-04 MaxDP=5.49D-03 DE= 1.53D-04 OVMax= 1.75D-02

 Cycle   4  Pass 0  IDiag  1:
 RMSU=  5.40D-05    CP:  9.93D-01  1.06D+00  2.87D-01
 E= -2512.26258831589     Delta-E=       -0.000815123669 Rises=F Damp=F
 DIIS: error= 4.01D-04 at cycle   4 NSaved=   4.
 NSaved= 4 IEnMin= 4 EnMin= -2512.26258831589     IErMin= 4 ErrMin= 4.01D-04
 ErrMax= 4.01D-04  0.00D+00 EMaxC= 1.00D-01 BMatC= 2.19D-04 BMatP= 5.38D-04
 IDIUse=3 WtCom= 9.96D-01 WtEn= 4.01D-03
 Coeff-Com: -0.179D-01 0.271D+00 0.320D+00 0.426D+00
 Coeff-En:   0.000D+00 0.000D+00 0.220D+00 0.780D+00
 Coeff:     -0.178D-01 0.270D+00 0.320D+00 0.428D+00
 Gap=     0.082 Goal=   None    Shift=    0.000
 RMSDP=4.59D-05 MaxDP=2.74D-03 DE=-8.15D-04 OVMax= 8.50D-03

 Cycle   5  Pass 0  IDiag  1:
 RMSU=  2.02D-05    CP:  9.93D-01  1.05D+00  4.90D-01  4.16D-01
 E= -2512.26282333847     Delta-E=       -0.000235022580 Rises=F Damp=F
 DIIS: error= 1.12D-04 at cycle   5 NSaved=   5.
 NSaved= 5 IEnMin= 5 EnMin= -2512.26282333847     IErMin= 5 ErrMin= 1.12D-04
 ErrMax= 1.12D-04  0.00D+00 EMaxC= 1.00D-01 BMatC= 1.89D-05 BMatP= 2.19D-04
 IDIUse=3 WtCom= 9.99D-01 WtEn= 1.12D-03
 Coeff-Com: -0.416D-02 0.313D-01 0.107D+00 0.277D+00 0.589D+00
 Coeff-En:   0.000D+00 0.000D+00 0.000D+00 0.706D-01 0.929D+00
 Coeff:     -0.415D-02 0.313D-01 0.107D+00 0.277D+00 0.589D+00
 Gap=     0.082 Goal=   None    Shift=    0.000
 RMSDP=1.16D-05 MaxDP=6.53D-04 DE=-2.35D-04 OVMax= 1.82D-03

 Cycle   6  Pass 0  IDiag  1:
 RMSU=  5.74D-06    CP:  9.93D-01  1.06D+00  4.73D-01  5.47D-01  6.61D-01
 E= -2512.26284356317     Delta-E=       -0.000020224692 Rises=F Damp=F
 DIIS: error= 2.89D-05 at cycle   6 NSaved=   6.
 NSaved= 6 IEnMin= 6 EnMin= -2512.26284356317     IErMin= 6 ErrMin= 2.89D-05
 ErrMax= 2.89D-05  0.00D+00 EMaxC= 1.00D-01 BMatC= 9.59D-07 BMatP= 1.89D-05
 IDIUse=1 WtCom= 1.00D+00 WtEn= 0.00D+00
 Coeff-Com: -0.770D-03-0.460D-02 0.295D-01 0.104D+00 0.285D+00 0.588D+00
 Coeff:     -0.770D-03-0.460D-02 0.295D-01 0.104D+00 0.285D+00 0.588D+00
 Gap=     0.082 Goal=   None    Shift=    0.000
 RMSDP=3.44D-06 MaxDP=2.21D-04 DE=-2.02D-05 OVMax= 4.01D-04

 Initial convergence to 1.0D-05 achieved.  Increase integral accuracy.
 Cycle   7  Pass 1  IDiag  1:
 E= -2512.26252002581     Delta-E=        0.000323537354 Rises=F Damp=F
 DIIS: error= 2.04D-04 at cycle   1 NSaved=   1.
 NSaved= 1 IEnMin= 1 EnMin= -2512.26252002581     IErMin= 1 ErrMin= 2.04D-04
 ErrMax= 2.04D-04  0.00D+00 EMaxC= 1.00D-01 BMatC= 1.51D-05 BMatP= 1.51D-05
 IDIUse=3 WtCom= 9.98D-01 WtEn= 2.04D-03
 Coeff-Com:  0.100D+01
 Coeff-En:   0.100D+01
 Coeff:      0.100D+01
 Gap=     0.082 Goal=   None    Shift=    0.000
 RMSDP=3.44D-06 MaxDP=2.21D-04 DE= 3.24D-04 OVMax= 5.53D-04

 Cycle   8  Pass 1  IDiag  1:
 RMSU=  1.72D-04    CP:  1.00D+00
 E= -2512.26253522124     Delta-E=       -0.000015195429 Rises=F Damp=F
 DIIS: error= 4.43D-05 at cycle   2 NSaved=   2.
 NSaved= 2 IEnMin= 2 EnMin= -2512.26253522124     IErMin= 2 ErrMin= 4.43D-05
 ErrMax= 4.43D-05  0.00D+00 EMaxC= 1.00D-01 BMatC= 1.44D-06 BMatP= 1.51D-05
 IDIUse=1 WtCom= 1.00D+00 WtEn= 0.00D+00
 Coeff-Com:  0.112D+00 0.888D+00
 Coeff:      0.112D+00 0.888D+00
 Gap=     0.082 Goal=   None    Shift=    0.000
 RMSDP=8.09D-06 MaxDP=5.11D-04 DE=-1.52D-05 OVMax= 1.02D-03

 Cycle   9  Pass 1  IDiag  1:
 RMSU=  7.97D-06    CP:  1.00D+00  1.01D+00
 E= -2512.26253188189     Delta-E=        0.000003339352 Rises=F Damp=F
 DIIS: error= 8.08D-05 at cycle   3 NSaved=   3.
 NSaved= 3 IEnMin= 2 EnMin= -2512.26253522124     IErMin= 2 ErrMin= 4.43D-05
 ErrMax= 8.08D-05  0.00D+00 EMaxC= 1.00D-01 BMatC= 4.61D-06 BMatP= 1.44D-06
 IDIUse=1 WtCom= 1.00D+00 WtEn= 0.00D+00
 Coeff-Com: -0.586D-02 0.645D+00 0.361D+00
 Coeff:     -0.586D-02 0.645D+00 0.361D+00
 Gap=     0.082 Goal=   None    Shift=    0.000
 RMSDP=5.36D-06 MaxDP=3.52D-04 DE= 3.34D-06 OVMax= 7.01D-04

 Cycle  10  Pass 1  IDiag  1:
 RMSU=  8.95D-07    CP:  1.00D+00  1.01D+00  3.40D-01
 E= -2512.26253670353     Delta-E=       -0.000004821637 Rises=F Damp=F
 DIIS: error= 4.00D-06 at cycle   4 NSaved=   4.
 NSaved= 4 IEnMin= 4 EnMin= -2512.26253670353     IErMin= 4 ErrMin= 4.00D-06
 ErrMax= 4.00D-06  0.00D+00 EMaxC= 1.00D-01 BMatC= 2.95D-08 BMatP= 1.44D-06
 IDIUse=1 WtCom= 1.00D+00 WtEn= 0.00D+00
 Coeff-Com: -0.459D-02 0.407D+00 0.232D+00 0.366D+00
 Coeff:     -0.459D-02 0.407D+00 0.232D+00 0.366D+00
 Gap=     0.082 Goal=   None    Shift=    0.000
 RMSDP=4.93D-07 MaxDP=3.41D-05 DE=-4.82D-06 OVMax= 1.02D-04

 Cycle  11  Pass 1  IDiag  1:
 RMSU=  3.83D-07    CP:  1.00D+00  1.01D+00  3.47D-01  6.59D-01
 E= -2512.26253673326     Delta-E=       -0.000000029737 Rises=F Damp=F
 DIIS: error= 1.12D-06 at cycle   5 NSaved=   5.
 NSaved= 5 IEnMin= 5 EnMin= -2512.26253673326     IErMin= 5 ErrMin= 1.12D-06
 ErrMax= 1.12D-06  0.00D+00 EMaxC= 1.00D-01 BMatC= 2.28D-09 BMatP= 2.95D-08
 IDIUse=1 WtCom= 1.00D+00 WtEn= 0.00D+00
 Coeff-Com: -0.229D-02 0.190D+00 0.109D+00 0.240D+00 0.463D+00
 Coeff:     -0.229D-02 0.190D+00 0.109D+00 0.240D+00 0.463D+00
 Gap=     0.082 Goal=   None    Shift=    0.000
 RMSDP=1.60D-07 MaxDP=1.14D-05 DE=-2.97D-08 OVMax= 2.70D-05

 Cycle  12  Pass 1  IDiag  1:
 RMSU=  1.01D-07    CP:  1.00D+00  1.01D+00  3.49D-01  7.19D-01  7.14D-01
 E= -2512.26253673522     Delta-E=       -0.000000001956 Rises=F Damp=F
 DIIS: error= 3.14D-07 at cycle   6 NSaved=   6.
 NSaved= 6 IEnMin= 6 EnMin= -2512.26253673522     IErMin= 6 ErrMin= 3.14D-07
 ErrMax= 3.14D-07  0.00D+00 EMaxC= 1.00D-01 BMatC= 2.47D-10 BMatP= 2.28D-09
 IDIUse=1 WtCom= 1.00D+00 WtEn= 0.00D+00
 Coeff-Com: -0.542D-03 0.400D-01 0.235D-01 0.770D-01 0.283D+00 0.578D+00
 Coeff:     -0.542D-03 0.400D-01 0.235D-01 0.770D-01 0.283D+00 0.578D+00
 Gap=     0.082 Goal=   None    Shift=    0.000
 RMSDP=4.72D-08 MaxDP=2.96D-06 DE=-1.96D-09 OVMax= 5.81D-06

 Cycle  13  Pass 1  IDiag  1:
 RMSU=  3.29D-08    CP:  1.00D+00  1.01D+00  3.48D-01  7.18D-01  7.76D-01
                    CP:  7.72D-01
 E= -2512.26253673520     Delta-E=        0.000000000024 Rises=F Damp=F
 DIIS: error= 1.31D-07 at cycle   7 NSaved=   7.
 NSaved= 7 IEnMin= 6 EnMin= -2512.26253673522     IErMin= 7 ErrMin= 1.31D-07
 ErrMax= 1.31D-07  0.00D+00 EMaxC= 1.00D-01 BMatC= 2.22D-11 BMatP= 2.47D-10
 IDIUse=1 WtCom= 1.00D+00 WtEn= 0.00D+00
 Coeff-Com: -0.438D-04 0.977D-03 0.847D-03 0.159D-01 0.102D+00 0.309D+00
 Coeff-Com:  0.572D+00
 Coeff:     -0.438D-04 0.977D-03 0.847D-03 0.159D-01 0.102D+00 0.309D+00
 Coeff:      0.572D+00
 Gap=     0.082 Goal=   None    Shift=    0.000
 RMSDP=1.40D-08 MaxDP=8.68D-07 DE= 2.36D-11 OVMax= 1.63D-06

 Cycle  14  Pass 1  IDiag  1:
 RMSU=  9.37D-09    CP:  1.00D+00  1.01D+00  3.49D-01  7.21D-01  7.78D-01
                    CP:  8.07D-01  7.21D-01
 E= -2512.26253673553     Delta-E=       -0.000000000337 Rises=F Damp=F
 DIIS: error= 5.51D-08 at cycle   8 NSaved=   8.
 NSaved= 8 IEnMin= 8 EnMin= -2512.26253673553     IErMin= 8 ErrMin= 5.51D-08
 ErrMax= 5.51D-08  0.00D+00 EMaxC= 1.00D-01 BMatC= 2.87D-12 BMatP= 2.22D-11
 IDIUse=1 WtCom= 1.00D+00 WtEn= 0.00D+00
 Coeff-Com:  0.342D-04-0.387D-02-0.214D-02 0.653D-03 0.253D-01 0.110D+00
 Coeff-Com:  0.326D+00 0.544D+00
 Coeff:      0.342D-04-0.387D-02-0.214D-02 0.653D-03 0.253D-01 0.110D+00
 Coeff:      0.326D+00 0.544D+00
 Gap=     0.082 Goal=   None    Shift=    0.000
 RMSDP=4.35D-09 MaxDP=1.89D-07 DE=-3.37D-10 OVMax= 5.37D-07

 SCF Done:  E(RB3LYP) =  -2512.26253674     A.U. after   14 cycles
            NFock= 14  Conv=0.43D-08     -V/T= 2.0072
 KE= 2.494216360415D+03 PE=-1.525057044299D+04 EE= 5.570074927979D+03
 Leave Link  502 at Thu Dec  6 15:43:21 2018, MaxMem=   536870912 cpu:      2530.7
 (Enter /pbs_home/pkowalski/g09d01/g09/l701.exe)
 Compute integral first derivatives.
 ... and contract with generalized density number  0.
 Leave Link  701 at Thu Dec  6 15:43:22 2018, MaxMem=   536870912 cpu:         5.6
 (Enter /pbs_home/pkowalski/g09d01/g09/l702.exe)
 L702 exits ... SP integral derivatives will be done elsewhere.
 Leave Link  702 at Thu Dec  6 15:43:22 2018, MaxMem=   536870912 cpu:         0.2
 (Enter /pbs_home/pkowalski/g09d01/g09/l703.exe)
 Compute integral first derivatives, UseDBF=F ICtDFT=           0.
 Integral derivatives from FoFJK, PRISM(SPDF).
 Calling FoFJK, ICntrl=      2127 FMM=F ISym2X=0 I1Cent= 0 IOpClX= 0 NMat=1 NMatS=1 NMatT=0.
 FoFJK:  IHMeth= 1 ICntrl=    2127 DoSepK=F KAlg= 0 I1Cent=   0 FoldK=F
 IRaf=         0 NMat=   1 IRICut=       1 DoRegI=T DoRafI=F ISym2E= 0.
 FoFCou: FMM=F IPFlag=           0 FMFlag=      100000 FMFlg1=         800
         NFxFlg=           0 DoJE=F BraDBF=F KetDBF=F FulRan=T
         wScrn=  0.000000 ICntrl=    2127 IOpCl=  0 I1Cent=           0 NGrid=           0
         NMat0=    1 NMatS0=      1 NMatT0=    0 NMatD0=    1 NMtDS0=    0 NMtDT0=    0
 Symmetry not used in FoFCou.
 Leave Link  703 at Thu Dec  6 15:44:36 2018, MaxMem=   536870912 cpu:       590.2
 (Enter /pbs_home/pkowalski/g09d01/g09/l716.exe)
 Dipole        = 1.20937802D-02-1.85044593D+00-6.25239076D-02
 ***** Axes restored to original set *****
 -------------------------------------------------------------------
 Center     Atomic                   Forces (Hartrees/Bohr)
 Number     Number              X              Y              Z
 -------------------------------------------------------------------
      1       16          -0.000794526    0.000340300   -0.000735442
      2       16          -0.001474902   -0.000540214   -0.000188359
      3        9           0.000883010   -0.000609490   -0.000624952
      4        9          -0.001904865   -0.000292494    0.001331466
      5        9           0.000880512    0.000174498   -0.000549783
      6        9          -0.000397314    0.000034662    0.000312635
      7        9           0.000764974    0.000292127   -0.000210396
      8        9          -0.002189993    0.000068388    0.001137114
      9        6           0.000531941   -0.001919844    0.001851341
     10        6          -0.000978615    0.000061304    0.000521389
     11        6           0.001233028    0.001022728   -0.003273547
     12        1          -0.001420526   -0.000940593    0.000584959
     13        6           0.000840061    0.000539440    0.002575829
     14        6          -0.000595954   -0.000376459   -0.001148888
     15        6           0.001066619    0.001033588   -0.000326895
     16        6           0.000598080   -0.000170677    0.000037209
     17        6           0.000982508   -0.000612591   -0.000330345
     18        6          -0.001125090    0.000664760   -0.000583854
     19        6           0.000950357    0.000900301    0.002958144
     20        6          -0.000431397    0.000211774   -0.000088357
     21        6          -0.000088773   -0.000107379   -0.001226873
     22        1          -0.000464232    0.000653597   -0.000149608
     23        6           0.000652864   -0.001665588    0.001004161
     24        6           0.001469508    0.004679948   -0.000022841
     25        1           0.000028106   -0.000161452   -0.000689359
     26        1           0.000637076    0.000073189    0.000302952
     27        6          -0.003257949   -0.004120584    0.001108698
     28        1           0.000312038    0.000252776   -0.000323354
     29        1           0.000369257    0.000366621   -0.000327921
     30        1           0.000182763    0.000010920   -0.000139381
     31        6          -0.000048013   -0.003919737   -0.001020850
     32        1          -0.000459251    0.000707794    0.000030459
     33        1           0.000086342   -0.000085008    0.000407594
     34        6           0.002705598    0.004401754   -0.002771084
     35        1          -0.000345063   -0.000298854   -0.000128155
     36        1          -0.000400362   -0.000361412    0.000403640
     37        1           0.000055515   -0.000052906    0.000061305
     38        6           0.000508876   -0.000994207   -0.000744116
     39        6          -0.000376799    0.000508919   -0.000044113
     40        1          -0.000559159   -0.000038789   -0.000032699
     41        6           0.000098566   -0.000434918   -0.000180215
     42        1          -0.000328183   -0.000498959   -0.000205073
     43        6          -0.000184635   -0.000441866   -0.000118601
     44        1           0.000334913   -0.000401006   -0.000217304
     45        6           0.000366968    0.000116908    0.000005947
     46        1           0.000521526   -0.000254571    0.000203351
     47        6           0.000556486    0.000749220    0.000272716
     48        1          -0.000083610    0.000159891    0.000524449
     49        6           0.000670897    0.001215340    0.000706424
     50        6          -0.000622023   -0.000284263   -0.000103987
     51        1          -0.000408257   -0.000005498   -0.000280145
     52        6          -0.000366313    0.000205719    0.000135636
     53        1          -0.000335814    0.000471497    0.000023866
     54        6           0.000105117    0.000345200   -0.000171471
     55        1           0.000012151    0.000388038    0.000440069
     56        6           0.000195545    0.000108994    0.000282009
     57        1           0.000576766    0.000146988    0.000216617
     58        6           0.000281132   -0.000976965   -0.000598829
     59        1           0.000182517   -0.000340859    0.000116818
 -------------------------------------------------------------------
 Cartesian Forces:  Max     0.004679948 RMS     0.001051267
 Leave Link  716 at Thu Dec  6 15:44:36 2018, MaxMem=   536870912 cpu:         0.3
 (Enter /pbs_home/pkowalski/g09d01/g09/l103.exe)

 GradGradGradGradGradGradGradGradGradGradGradGradGradGradGradGradGradGrad
 Berny optimization.
 Using GEDIIS/GDIIS optimizer.
 FormGI is forming the generalized inverse of G from B-inverse, IUseBI=4.
 Internal  Forces:  Max     0.004759972 RMS     0.000599824
 Search for a local minimum.
 Step number   4 out of a maximum of  354
 All quantities printed in internal units (Hartrees-Bohrs-Radians)
 RMS Force = .59982D-03 SwitMx=.10000D-02 MixMth= 2
 Mixed Optimization -- En-DIIS/RFO-DIIS
 Update second derivatives using D2CorX and points    3    4
 DE= -1.66D-02 DEPred=-1.20D-02 R= 1.38D+00
 TightC=F SS=  1.41D+00  RLast= 4.69D-01 DXNew= 8.4853D-01 1.4056D+00
 Trust test= 1.38D+00 RLast= 4.69D-01 DXMaxT set to 8.49D-01
 ITU=  1  0  1  0
 Use linear search instead of GDIIS.
     Eigenvalues ---    0.00230   0.00231   0.00467   0.00491   0.00545
     Eigenvalues ---    0.00681   0.00929   0.01181   0.01204   0.01250
     Eigenvalues ---    0.01469   0.01560   0.01599   0.01704   0.01734
     Eigenvalues ---    0.01767   0.01862   0.01869   0.01964   0.01978
     Eigenvalues ---    0.02159   0.02170   0.02203   0.02219   0.02236
     Eigenvalues ---    0.02251   0.02258   0.02270   0.02275   0.02300
     Eigenvalues ---    0.02301   0.02308   0.02325   0.02328   0.02332
     Eigenvalues ---    0.02337   0.02348   0.02360   0.03169   0.03219
     Eigenvalues ---    0.04562   0.04757   0.04774   0.04891   0.05117
     Eigenvalues ---    0.05461   0.05470   0.05777   0.05850   0.05873
     Eigenvalues ---    0.06106   0.07399   0.07443   0.07857   0.08601
     Eigenvalues ---    0.08882   0.08913   0.09080   0.09231   0.09646
     Eigenvalues ---    0.10132   0.10515   0.10994   0.12187   0.12406
     Eigenvalues ---    0.12605   0.12725   0.14041   0.14421   0.15927
     Eigenvalues ---    0.15975   0.15988   0.15997   0.15997   0.15998
     Eigenvalues ---    0.15999   0.15999   0.16000   0.16000   0.16000
     Eigenvalues ---    0.16000   0.16000   0.16000   0.16000   0.16000
     Eigenvalues ---    0.16001   0.16022   0.16896   0.17263   0.20546
     Eigenvalues ---    0.21974   0.21998   0.21999   0.22000   0.22000
     Eigenvalues ---    0.22080   0.22928   0.23053   0.23445   0.23469
     Eigenvalues ---    0.23765   0.23820   0.24234   0.24460   0.24976
     Eigenvalues ---    0.24985   0.24998   0.24999   0.25006   0.26644
     Eigenvalues ---    0.27011   0.27317   0.27511   0.27594   0.27598
     Eigenvalues ---    0.27640   0.28907   0.29116   0.29994   0.30599
     Eigenvalues ---    0.32250   0.33676   0.35252   0.36093   0.36501
     Eigenvalues ---    0.39511   0.40915   0.41929   0.42917   0.43023
     Eigenvalues ---    0.43230   0.43519   0.46789   0.46998   0.47575
     Eigenvalues ---    0.47739   0.47977   0.48689   0.49210   0.49395
     Eigenvalues ---    0.49410   0.49559   0.49669   0.50103   0.50307
     Eigenvalues ---    0.50692   0.50910   0.51253   0.51291   0.51319
     Eigenvalues ---    0.51408   0.51488   0.51524   0.51774   0.52119
     Eigenvalues ---    0.53724   0.53893   0.53951   0.56445   0.57171
     Eigenvalues ---    0.57522   0.57632   0.57642   0.57653   0.57694
     Eigenvalues ---    0.57742   0.57767   0.57794   0.57806   0.57823
     Eigenvalues ---    0.57837
 RFO step:  Lambda=-7.86121604D-04 EMin= 2.29999554D-03
 Quartic linear search produced a step of  0.00171.
 Iteration  1 RMS(Cart)=  0.03971550 RMS(Int)=  0.00026505
 Iteration  2 RMS(Cart)=  0.00071214 RMS(Int)=  0.00001551
 Iteration  3 RMS(Cart)=  0.00000011 RMS(Int)=  0.00001551
 ITry= 1 IFail=0 DXMaxC= 1.71D-01 DCOld= 1.00D+10 DXMaxT= 8.49D-01 DXLimC= 3.00D+00 Rises=F
 Variable       Old X    -DE/DX   Delta X   Delta X   Delta X     New X
                                 (Linear)    (Quad)   (Total)
    R1        3.52959   0.00047   0.00005   0.00298   0.00299   3.53258
    R2        3.35103   0.00047   0.00002   0.00153   0.00156   3.35259
    R3        3.52456   0.00082   0.00005   0.00422   0.00427   3.52883
    R4        3.35229   0.00043   0.00002   0.00133   0.00134   3.35364
    R5        2.56601  -0.00114   0.00000  -0.00209  -0.00209   2.56391
    R6        2.58222  -0.00217  -0.00001  -0.00423  -0.00423   2.57799
    R7        2.55516  -0.00103   0.00001  -0.00175  -0.00174   2.55341
    R8        2.53192  -0.00023   0.00000  -0.00042  -0.00042   2.53150
    R9        2.56073  -0.00053   0.00000  -0.00100  -0.00100   2.55973
   R10        2.58277  -0.00246   0.00000  -0.00477  -0.00478   2.57799
   R11        2.91263  -0.00107   0.00001  -0.00312  -0.00312   2.90950
   R12        2.94523  -0.00066   0.00003  -0.00195  -0.00194   2.94329
   R13        2.95195  -0.00017   0.00002  -0.00047  -0.00045   2.95150
   R14        2.69678  -0.00127   0.00001  -0.00304  -0.00301   2.69377
   R15        2.58644  -0.00099   0.00001  -0.00187  -0.00185   2.58459
   R16        2.06094  -0.00067   0.00010  -0.00029  -0.00019   2.06075
   R17        2.59709  -0.00215   0.00001  -0.00418  -0.00412   2.59297
   R18        2.77753  -0.00177   0.00001  -0.00477  -0.00477   2.77276
   R19        2.83407   0.00057   0.00002   0.00199   0.00201   2.83608
   R20        2.73929  -0.00092  -0.00001  -0.00253  -0.00252   2.73676
   R21        2.94661  -0.00005   0.00002   0.00020   0.00021   2.94683
   R22        2.94816  -0.00012   0.00002  -0.00050  -0.00049   2.94768
   R23        2.83092   0.00058   0.00002   0.00174   0.00177   2.83270
   R24        2.58477  -0.00095   0.00001  -0.00169  -0.00168   2.58309
   R25        2.91397  -0.00096   0.00001  -0.00259  -0.00259   2.91138
   R26        2.96393  -0.00322   0.00002  -0.01160  -0.01158   2.95234
   R27        2.69753  -0.00047   0.00000  -0.00118  -0.00118   2.69635
   R28        2.06160  -0.00081   0.00010  -0.00053  -0.00043   2.06116
   R29        2.59497  -0.00159   0.00001  -0.00311  -0.00310   2.59187
   R30        2.77915  -0.00151   0.00000  -0.00415  -0.00415   2.77501
   R31        2.08063  -0.00001   0.00010   0.00082   0.00092   2.08154
   R32        2.08021  -0.00058   0.00010  -0.00033  -0.00023   2.07998
   R33        2.90411  -0.00423   0.00001  -0.01388  -0.01387   2.89023
   R34        2.07948   0.00009   0.00010   0.00105   0.00115   2.08063
   R35        2.07927   0.00042   0.00010   0.00170   0.00180   2.08107
   R36        2.07948  -0.00001   0.00010   0.00087   0.00097   2.08045
   R37        2.08005   0.00020   0.00010   0.00123   0.00133   2.08138
   R38        2.07939  -0.00026   0.00010   0.00031   0.00040   2.07979
   R39        2.90478  -0.00476   0.00001  -0.01529  -0.01528   2.88950
   R40        2.07860   0.00040   0.00010   0.00164   0.00175   2.08035
   R41        2.07932   0.00048   0.00010   0.00181   0.00191   2.08124
   R42        2.07888   0.00010   0.00010   0.00106   0.00117   2.08004
   R43        2.66922  -0.00079   0.00002  -0.00155  -0.00154   2.66768
   R44        2.66705  -0.00094   0.00001  -0.00195  -0.00195   2.66510
   R45        2.06378  -0.00050   0.00010   0.00001   0.00011   2.06389
   R46        2.63482  -0.00112   0.00000  -0.00222  -0.00221   2.63260
   R47        2.06678  -0.00062   0.00010  -0.00018  -0.00008   2.06670
   R48        2.64669  -0.00067   0.00001  -0.00123  -0.00122   2.64547
   R49        2.06643  -0.00052   0.00010   0.00000   0.00010   2.06653
   R50        2.64355  -0.00104   0.00000  -0.00210  -0.00210   2.64145
   R51        2.06669  -0.00060   0.00010  -0.00014  -0.00004   2.06666
   R52        2.63794  -0.00099   0.00001  -0.00187  -0.00186   2.63608
   R53        2.06547  -0.00034   0.00010   0.00030   0.00041   2.06588
   R54        2.66959  -0.00089   0.00001  -0.00176  -0.00174   2.66784
   R55        2.66519  -0.00043   0.00001  -0.00080  -0.00078   2.66440
   R56        2.06392  -0.00049   0.00010   0.00003   0.00013   2.06405
   R57        2.63426  -0.00082   0.00000  -0.00168  -0.00168   2.63257
   R58        2.06672  -0.00057   0.00010  -0.00010   0.00000   2.06672
   R59        2.64725  -0.00084   0.00001  -0.00164  -0.00164   2.64562
   R60        2.06659  -0.00056   0.00010  -0.00007   0.00003   2.06662
   R61        2.64292  -0.00100   0.00001  -0.00189  -0.00187   2.64105
   R62        2.06682  -0.00061   0.00010  -0.00017  -0.00006   2.06676
   R63        2.63928  -0.00109   0.00000  -0.00220  -0.00219   2.63709
   R64        2.06521  -0.00038   0.00010   0.00024   0.00034   2.06555
    A1        1.61472  -0.00089  -0.00001  -0.00325  -0.00335   1.61137
    A2        1.60888  -0.00043   0.00000  -0.00138  -0.00138   1.60750
    A3        1.82086   0.00011  -0.00001  -0.00185  -0.00190   1.81896
    A4        1.98324   0.00018   0.00002   0.00184   0.00188   1.98512
    A5        1.89870  -0.00077  -0.00001  -0.00903  -0.00905   1.88965
    A6        1.88389  -0.00009   0.00001   0.00252   0.00253   1.88642
    A7        1.91768  -0.00019   0.00000  -0.00056  -0.00059   1.91710
    A8        1.95429   0.00072  -0.00001   0.00659   0.00657   1.96087
    A9        1.97722   0.00001   0.00000  -0.00063  -0.00072   1.97650
   A10        2.04071   0.00006   0.00001   0.00181   0.00177   2.04248
   A11        2.26446  -0.00005   0.00000  -0.00045  -0.00049   2.26398
   A12        2.12808  -0.00036  -0.00002  -0.00148  -0.00161   2.12647
   A13        2.00591   0.00045   0.00001   0.00028   0.00022   2.00614
   A14        2.14793  -0.00011   0.00001   0.00001  -0.00010   2.14783
   A15        1.97846   0.00032  -0.00001   0.00011   0.00009   1.97855
   A16        2.09098  -0.00040   0.00000  -0.00089  -0.00093   2.09004
   A17        2.21338   0.00008   0.00001   0.00114   0.00111   2.21449
   A18        2.24324  -0.00018  -0.00001  -0.00160  -0.00160   2.24164
   A19        2.12087   0.00004   0.00000   0.00045   0.00047   2.12133
   A20        1.91871   0.00014   0.00001   0.00107   0.00105   1.91976
   A21        1.86270  -0.00046   0.00003  -0.00520  -0.00518   1.85752
   A22        1.99507   0.00030  -0.00001   0.00145   0.00146   1.99653
   A23        1.94631  -0.00007  -0.00001  -0.00168  -0.00167   1.94463
   A24        1.95103   0.00022  -0.00001   0.00269   0.00269   1.95372
   A25        1.89744  -0.00002   0.00001   0.00023   0.00024   1.89768
   A26        1.81077   0.00005  -0.00001   0.00273   0.00267   1.81344
   A27        1.90077  -0.00024   0.00002  -0.00278  -0.00277   1.89800
   A28        1.90183   0.00010   0.00000  -0.00094  -0.00094   1.90089
   A29        1.89672  -0.00014   0.00000  -0.00136  -0.00135   1.89536
   A30        1.97057   0.00000  -0.00001   0.00093   0.00092   1.97150
   A31        1.97063   0.00040   0.00000   0.00273   0.00273   1.97336
   A32        1.82043  -0.00013   0.00000   0.00143   0.00140   1.82183
   A33        1.86693  -0.00024   0.00002  -0.00333  -0.00331   1.86362
   A34        1.94520  -0.00003   0.00000   0.00149   0.00148   1.94668
   A35        1.99079   0.00036  -0.00002   0.00411   0.00408   1.99487
   A36        1.89538  -0.00004   0.00000  -0.00228  -0.00227   1.89311
   A37        1.96884  -0.00024   0.00001  -0.00308  -0.00306   1.96579
   A38        1.79585   0.00019  -0.00002   0.00310   0.00306   1.79891
   A39        1.90843  -0.00008   0.00000  -0.00018  -0.00019   1.90824
   A40        2.12104  -0.00002   0.00000   0.00082   0.00080   2.12183
   A41        2.25290   0.00010   0.00000  -0.00021  -0.00023   2.25268
   A42        1.97795   0.00070  -0.00001   0.00623   0.00621   1.98416
   A43        1.81857  -0.00011  -0.00001  -0.00115  -0.00118   1.81739
   A44        1.90660  -0.00101   0.00000  -0.01316  -0.01315   1.89345
   A45        1.88793   0.00001  -0.00001   0.00518   0.00514   1.89307
   A46        1.95589   0.00016   0.00000   0.00104   0.00105   1.95694
   A47        1.91110   0.00025   0.00002   0.00199   0.00199   1.91309
   A48        2.04210   0.00006   0.00001   0.00141   0.00140   2.04350
   A49        2.27300  -0.00027  -0.00001  -0.00244  -0.00244   2.27056
   A50        1.96804   0.00021   0.00000   0.00106   0.00107   1.96911
   A51        2.13122  -0.00030  -0.00002  -0.00122  -0.00123   2.12999
   A52        2.00369   0.00039   0.00001   0.00130   0.00129   2.00498
   A53        2.14771  -0.00009   0.00000   0.00015   0.00015   2.14785
   A54        1.97823   0.00009  -0.00001  -0.00033  -0.00036   1.97788
   A55        2.08993  -0.00002   0.00000   0.00022   0.00023   2.09015
   A56        2.21498  -0.00006   0.00001   0.00006   0.00007   2.21505
   A57        1.87157   0.00032  -0.00003   0.00481   0.00478   1.87634
   A58        1.88009   0.00017  -0.00001   0.00086   0.00085   1.88094
   A59        2.02765   0.00004   0.00003   0.00142   0.00144   2.02909
   A60        1.86012  -0.00022  -0.00003  -0.00483  -0.00487   1.85526
   A61        1.89907  -0.00010   0.00000   0.00044   0.00043   1.89950
   A62        1.91793  -0.00021   0.00003  -0.00312  -0.00309   1.91485
   A63        1.94543   0.00051   0.00005   0.00383   0.00387   1.94930
   A64        1.90567   0.00046   0.00000   0.00222   0.00222   1.90789
   A65        1.95154   0.00003   0.00005   0.00084   0.00089   1.95242
   A66        1.88397  -0.00055  -0.00004  -0.00418  -0.00422   1.87975
   A67        1.89443  -0.00018  -0.00002  -0.00018  -0.00020   1.89423
   A68        1.88048  -0.00033  -0.00004  -0.00297  -0.00301   1.87747
   A69        1.86837   0.00081  -0.00003   0.00583   0.00582   1.87419
   A70        1.87362   0.00090  -0.00002   0.00256   0.00252   1.87614
   A71        2.04529  -0.00234   0.00004  -0.01010  -0.01006   2.03523
   A72        1.86116  -0.00062  -0.00003  -0.00381  -0.00385   1.85731
   A73        1.89272   0.00086   0.00000   0.00637   0.00639   1.89911
   A74        1.91416   0.00048   0.00003  -0.00046  -0.00044   1.91372
   A75        1.95045   0.00022   0.00005   0.00176   0.00181   1.95226
   A76        1.89981   0.00063  -0.00001   0.00398   0.00396   1.90378
   A77        1.95599  -0.00015   0.00006  -0.00073  -0.00067   1.95531
   A78        1.88125  -0.00039  -0.00004  -0.00237  -0.00242   1.87883
   A79        1.89347  -0.00007  -0.00002  -0.00079  -0.00081   1.89266
   A80        1.88014  -0.00027  -0.00005  -0.00207  -0.00211   1.87803
   A81        2.10859  -0.00014   0.00001  -0.00050  -0.00049   2.10811
   A82        2.11175   0.00031   0.00000   0.00129   0.00130   2.11304
   A83        2.06281  -0.00018  -0.00001  -0.00075  -0.00078   2.06203
   A84        2.09245  -0.00010   0.00000  -0.00059  -0.00059   2.09186
   A85        2.10822   0.00004   0.00001   0.00028   0.00028   2.10850
   A86        2.08237   0.00006  -0.00001   0.00032   0.00031   2.08268
   A87        2.08750  -0.00008   0.00000  -0.00052  -0.00052   2.08698
   A88        2.10011   0.00005   0.00000   0.00023   0.00023   2.10033
   A89        2.09556   0.00003   0.00001   0.00027   0.00028   2.09584
   A90        2.09822  -0.00001   0.00000  -0.00011  -0.00010   2.09812
   A91        2.08696  -0.00006   0.00000  -0.00026  -0.00026   2.08670
   A92        2.09800   0.00007   0.00000   0.00037   0.00037   2.09837
   A93        2.09554   0.00016   0.00001   0.00101   0.00102   2.09656
   A94        2.09876  -0.00005   0.00000  -0.00025  -0.00026   2.09850
   A95        2.08888  -0.00011   0.00000  -0.00077  -0.00077   2.08812
   A96        2.10936   0.00020   0.00001   0.00091   0.00091   2.11027
   A97        2.08889  -0.00003   0.00000   0.00000   0.00001   2.08890
   A98        2.08488  -0.00017  -0.00001  -0.00091  -0.00092   2.08396
   A99        2.10400   0.00018   0.00002   0.00081   0.00083   2.10483
   A100       2.11410   0.00028   0.00000   0.00107   0.00106   2.11516
   A101       2.06508  -0.00046  -0.00002  -0.00187  -0.00189   2.06319
   A102       2.09066  -0.00008   0.00000  -0.00040  -0.00040   2.09026
   A103       2.10737   0.00013   0.00001   0.00067   0.00068   2.10806
   A104       2.08497  -0.00005  -0.00001  -0.00027  -0.00028   2.08469
   A105       2.08810  -0.00013   0.00000  -0.00073  -0.00074   2.08736
   A106       2.09968   0.00014   0.00000   0.00059   0.00059   2.10027
   A107       2.09539  -0.00001   0.00000   0.00013   0.00013   2.09552
   A108       2.09740   0.00007   0.00000   0.00040   0.00040   2.09780
   A109       2.08738  -0.00013   0.00000  -0.00070  -0.00070   2.08668
   A110       2.09837   0.00006   0.00000   0.00033   0.00033   2.09869
   A111       2.09605   0.00005   0.00000   0.00043   0.00043   2.09648
   A112       2.09928  -0.00001   0.00000  -0.00017  -0.00018   2.09910
   A113       2.08785  -0.00005   0.00000  -0.00025  -0.00025   2.08760
   A114       2.10750   0.00033   0.00001   0.00151   0.00153   2.10903
   A115       2.08711  -0.00016  -0.00001  -0.00077  -0.00078   2.08633
   A116       2.08844  -0.00016  -0.00001  -0.00075  -0.00076   2.08768
    D1        0.18068  -0.00006   0.00007   0.01973   0.01978   0.20046
    D2        2.22805  -0.00001   0.00009   0.02255   0.02261   2.25066
    D3       -1.86532   0.00045   0.00008   0.02550   0.02555  -1.83977
    D4       -0.10357   0.00000  -0.00007  -0.01565  -0.01572  -0.11929
    D5        3.06532  -0.00036  -0.00014  -0.02867  -0.02879   3.03652
    D6        2.28729  -0.00004  -0.00002   0.01274   0.01271   2.30000
    D7        0.23918  -0.00033   0.00000   0.00407   0.00407   0.24325
    D8       -1.80169  -0.00009  -0.00002   0.00844   0.00837  -1.79332
    D9       -0.14189   0.00008   0.00002  -0.00787  -0.00786  -0.14975
   D10        3.00925   0.00009   0.00004  -0.00318  -0.00314   3.00611
   D11       -0.22914   0.00002  -0.00005  -0.02110  -0.02116  -0.25030
   D12        2.87370   0.00035   0.00000  -0.00348  -0.00347   2.87023
   D13       -2.34391  -0.00019  -0.00008  -0.02349  -0.02358  -2.36749
   D14        0.75893   0.00013  -0.00003  -0.00587  -0.00590   0.75304
   D15        1.80370  -0.00090  -0.00007  -0.03283  -0.03291   1.77079
   D16       -1.37664  -0.00057  -0.00002  -0.01521  -0.01523  -1.39187
   D17        1.25238  -0.00034   0.00004   0.00617   0.00622   1.25860
   D18       -3.02365  -0.00008   0.00002   0.01152   0.01157  -3.01208
   D19       -0.91524   0.00033   0.00004   0.01812   0.01817  -0.89707
   D20       -3.02042  -0.00017   0.00005   0.00653   0.00655  -3.01387
   D21       -1.01327   0.00010   0.00003   0.01189   0.01191  -1.00136
   D22        1.09514   0.00051   0.00005   0.01848   0.01851   1.11365
   D23       -0.90750  -0.00002   0.00005   0.01161   0.01165  -0.89586
   D24        1.09965   0.00024   0.00003   0.01696   0.01700   1.11665
   D25       -3.07512   0.00066   0.00005   0.02355   0.02360  -3.05152
   D26       -3.07260  -0.00010   0.00005   0.00843   0.00848  -3.06412
   D27       -1.07637  -0.00013   0.00000   0.00562   0.00561  -1.07075
   D28        1.08284  -0.00025   0.00005   0.00320   0.00324   1.08608
   D29        1.22726   0.00028   0.00007   0.01584   0.01592   1.24318
   D30       -3.05969   0.00026   0.00001   0.01303   0.01305  -3.04664
   D31       -0.90048   0.00014   0.00006   0.01061   0.01067  -0.88981
   D32       -0.86600   0.00006   0.00006   0.00876   0.00882  -0.85718
   D33        1.13023   0.00004   0.00000   0.00595   0.00595   1.13618
   D34       -2.99375  -0.00008   0.00005   0.00353   0.00358  -2.99017
   D35       -3.01981  -0.00051  -0.00008  -0.01331  -0.01337  -3.03318
   D36        0.17430  -0.00002   0.00000   0.01150   0.01150   0.18580
   D37        0.16672  -0.00089  -0.00014  -0.03380  -0.03390   0.13281
   D38       -2.92236  -0.00040  -0.00005  -0.00899  -0.00904  -2.93140
   D39        2.95266  -0.00027  -0.00001  -0.00467  -0.00468   2.94799
   D40       -0.15659  -0.00020   0.00003  -0.00138  -0.00135  -0.15794
   D41       -0.23523   0.00012   0.00005   0.01639   0.01645  -0.21877
   D42        2.93871   0.00019   0.00009   0.01968   0.01978   2.95848
   D43       -0.02158   0.00005   0.00005   0.00545   0.00553  -0.01606
   D44        3.09042   0.00044   0.00013   0.01953   0.01968   3.11010
   D45       -3.10999   0.00056   0.00014   0.03063   0.03079  -3.07920
   D46        0.00202   0.00094   0.00021   0.04471   0.04494   0.04695
   D47       -2.88139   0.00011   0.00006  -0.00087  -0.00082  -2.88221
   D48        0.26882   0.00000   0.00000  -0.00752  -0.00754   0.26128
   D49        0.29151  -0.00030  -0.00002  -0.01579  -0.01580   0.27570
   D50       -2.84147  -0.00042  -0.00008  -0.02244  -0.02252  -2.86399
   D51        0.81935   0.00015   0.00007   0.01620   0.01628   0.83563
   D52       -1.29900   0.00038   0.00004   0.01994   0.01998  -1.27902
   D53        2.94266   0.00027   0.00004   0.01681   0.01686   2.95952
   D54       -2.35157   0.00009   0.00004   0.01322   0.01326  -2.33831
   D55        1.81326   0.00031   0.00001   0.01695   0.01696   1.83023
   D56       -0.22826   0.00020   0.00001   0.01383   0.01385  -0.21442
   D57        2.99236  -0.00009  -0.00006  -0.00942  -0.00948   2.98288
   D58       -0.18892  -0.00005  -0.00002   0.00106   0.00105  -0.18787
   D59       -0.12233  -0.00003  -0.00003  -0.00664  -0.00667  -0.12899
   D60        2.97958   0.00002   0.00001   0.00384   0.00386   2.98345
   D61        0.60658   0.00021   0.00000  -0.01187  -0.01187   0.59471
   D62       -1.50774   0.00044  -0.00002  -0.00828  -0.00831  -1.51605
   D63        2.62966   0.00003  -0.00001  -0.01313  -0.01314   2.61651
   D64        2.65554  -0.00041   0.00003  -0.01907  -0.01903   2.63651
   D65        0.54122  -0.00018   0.00002  -0.01549  -0.01547   0.52575
   D66       -1.60457  -0.00059   0.00003  -0.02034  -0.02031  -1.62488
   D67       -1.54898  -0.00014   0.00002  -0.01443  -0.01440  -1.56338
   D68        2.61988   0.00009   0.00001  -0.01084  -0.01084   2.60904
   D69        0.47409  -0.00032   0.00002  -0.01569  -0.01567   0.45842
   D70       -0.65635  -0.00026   0.00000   0.00319   0.00318  -0.65317
   D71       -2.70857   0.00008  -0.00003   0.00781   0.00777  -2.70079
   D72        1.48416   0.00027  -0.00004   0.01078   0.01074   1.49490
   D73        1.45444  -0.00040   0.00002   0.00049   0.00051   1.45494
   D74       -0.59777  -0.00006  -0.00001   0.00511   0.00509  -0.59268
   D75       -2.68823   0.00013  -0.00002   0.00808   0.00806  -2.68017
   D76       -2.68299  -0.00025   0.00000   0.00416   0.00417  -2.67883
   D77        1.54798   0.00008  -0.00003   0.00878   0.00876   1.55673
   D78       -0.54248   0.00028  -0.00003   0.01175   0.01173  -0.53076
   D79        2.52672   0.00018   0.00002   0.00286   0.00288   2.52961
   D80       -0.57129   0.00014  -0.00003  -0.00868  -0.00870  -0.57999
   D81       -1.62177  -0.00005   0.00004  -0.00086  -0.00083  -1.62259
   D82        1.56340  -0.00010  -0.00001  -0.01241  -0.01241   1.55099
   D83        0.41711  -0.00010   0.00004  -0.00318  -0.00315   0.41396
   D84       -2.68090  -0.00014  -0.00001  -0.01472  -0.01474  -2.69564
   D85       -0.13842   0.00022   0.00001   0.00658   0.00658  -0.13184
   D86        3.01418   0.00027  -0.00001   0.00255   0.00253   3.01671
   D87        2.95493   0.00027   0.00006   0.01933   0.01939   2.97431
   D88       -0.17566   0.00032   0.00004   0.01530   0.01534  -0.16032
   D89        2.85245   0.00052  -0.00004  -0.00331  -0.00337   2.84908
   D90       -0.29826   0.00047  -0.00002   0.00000  -0.00003  -0.29829
   D91        0.74305  -0.00024  -0.00002  -0.01247  -0.01250   0.73055
   D92       -2.40766  -0.00029   0.00000  -0.00916  -0.00916  -2.41682
   D93       -1.39299  -0.00060  -0.00003  -0.01822  -0.01827  -1.41127
   D94        1.73948  -0.00064  -0.00001  -0.01491  -0.01493   1.72455
   D95       -3.09636  -0.00022   0.00008   0.00898   0.00905  -3.08730
   D96       -1.10360  -0.00011   0.00003   0.00862   0.00864  -1.09495
   D97        1.05796  -0.00041   0.00008   0.00284   0.00292   1.06088
   D98       -0.88949   0.00005   0.00008   0.00785   0.00794  -0.88156
   D99        1.10327   0.00016   0.00002   0.00748   0.00752   1.11079
   D100      -3.01837  -0.00014   0.00007   0.00171   0.00180  -3.01657
   D101       1.20545   0.00033   0.00008   0.01637   0.01643   1.22188
   D102      -3.08497   0.00044   0.00002   0.01600   0.01602  -3.06895
   D103      -0.92342   0.00014   0.00008   0.01023   0.01030  -0.91312
   D104       0.17507  -0.00008   0.00001   0.00538   0.00538   0.18046
   D105      -2.93120  -0.00046   0.00006  -0.00179  -0.00173  -2.93293
   D106      -2.95588  -0.00003  -0.00002   0.00148   0.00146  -2.95442
   D107       0.22103  -0.00041   0.00004  -0.00568  -0.00564   0.21539
   D108      -0.01989   0.00025  -0.00004   0.00956   0.00953  -0.01036
   D109       3.11134   0.00024  -0.00006   0.00446   0.00441   3.11575
   D110      -3.12579  -0.00012   0.00002   0.00235   0.00237  -3.12342
   D111       0.00544  -0.00013   0.00000  -0.00274  -0.00275   0.00269
   D112       2.78070   0.00034   0.00002   0.02351   0.02354   2.80424
   D113      -0.35891   0.00028   0.00005   0.02092   0.02097  -0.33794
   D114      -0.34993   0.00035   0.00005   0.02890   0.02895  -0.32097
   D115       2.79365   0.00029   0.00007   0.02631   0.02638   2.82003
   D116      -1.03499   0.00002  -0.00004   0.00031   0.00027  -1.03472
   D117      -3.11484   0.00008  -0.00001   0.00169   0.00167  -3.11316
   D118       1.08906   0.00017   0.00001   0.00341   0.00342   1.09248
   D119       3.13505  -0.00035  -0.00002  -0.00733  -0.00735   3.12770
   D120       1.05521  -0.00028   0.00000  -0.00595  -0.00595   1.04926
   D121      -1.02408  -0.00020   0.00002  -0.00423  -0.00420  -1.02828
   D122       1.10448   0.00010  -0.00001  -0.00003  -0.00004   1.10444
   D123      -0.97536   0.00016   0.00002   0.00135   0.00136  -0.97400
   D124      -3.05465   0.00025   0.00004   0.00307   0.00311  -3.05154
   D125      -1.03341   0.00008  -0.00005  -0.00194  -0.00200  -1.03541
   D126      -3.10919   0.00003  -0.00002  -0.00264  -0.00267  -3.11186
   D127       1.09620   0.00004   0.00000  -0.00222  -0.00222   1.09398
   D128       3.13355  -0.00004  -0.00004  -0.00770  -0.00773   3.12582
   D129       1.05778  -0.00009  -0.00001  -0.00840  -0.00841   1.04937
   D130      -1.02001  -0.00008   0.00001  -0.00798  -0.00796  -1.02797
   D131       1.10744  -0.00005  -0.00002  -0.00647  -0.00649   1.10095
   D132      -0.96833  -0.00011   0.00000  -0.00717  -0.00717  -0.97550
   D133      -3.04613  -0.00009   0.00003  -0.00675  -0.00672  -3.05284
   D134       0.04245  -0.00028  -0.00005  -0.01329  -0.01334   0.02911
   D135      -3.11774  -0.00027  -0.00008  -0.01318  -0.01325  -3.13100
   D136      -3.10753  -0.00016   0.00001  -0.00682  -0.00681  -3.11433
   D137       0.01547  -0.00015  -0.00002  -0.00670  -0.00672   0.00875
   D138       3.11513   0.00034   0.00008   0.01611   0.01619   3.13132
   D139      -0.01494   0.00034   0.00009   0.01646   0.01656   0.00162
   D140      -0.01807   0.00022   0.00002   0.00963   0.00965  -0.00842
   D141       3.13505   0.00023   0.00004   0.00998   0.01002  -3.13812
   D142      -3.13629   0.00000   0.00002   0.00012   0.00014  -3.13615
   D143      -0.00245  -0.00003   0.00001  -0.00102  -0.00101  -0.00346
   D144      -0.01319   0.00001  -0.00001   0.00022   0.00021  -0.01298
   D145       3.12065  -0.00002  -0.00002  -0.00091  -0.00093   3.11972
   D146       3.13592   0.00013   0.00002   0.00571   0.00572  -3.14155
   D147      -0.00837   0.00014   0.00001   0.00597   0.00598  -0.00239
   D148      -0.01346   0.00011   0.00001   0.00456   0.00457  -0.00890
   D149       3.12544   0.00011   0.00000   0.00482   0.00482   3.13026
   D150      -3.13687  -0.00009  -0.00001  -0.00418  -0.00420  -3.14106
   D151       0.00578  -0.00007  -0.00001  -0.00305  -0.00306   0.00272
   D152       0.00203  -0.00009  -0.00002  -0.00392  -0.00394  -0.00190
   D153      -3.13850  -0.00006  -0.00002  -0.00279  -0.00281  -3.14131
   D154       0.00766  -0.00011   0.00000  -0.00486  -0.00486   0.00279
   D155       3.13774  -0.00012  -0.00002  -0.00520  -0.00522   3.13253
   D156      -3.13289  -0.00009   0.00000  -0.00373  -0.00374  -3.13662
   D157      -0.00280  -0.00009  -0.00002  -0.00408  -0.00409  -0.00689
   D158      -0.02797  -0.00004  -0.00003  -0.00201  -0.00204  -0.03001
   D159       3.13384  -0.00005   0.00001  -0.00221  -0.00221   3.13164
   D160       3.11170   0.00002  -0.00005   0.00051   0.00046   3.11216
   D161      -0.00967   0.00001  -0.00002   0.00031   0.00029  -0.00938
   D162      -3.13006  -0.00002   0.00000  -0.00060  -0.00060  -3.13066
   D163      -0.00648  -0.00002  -0.00003  -0.00110  -0.00113  -0.00761
   D164       0.01347  -0.00007   0.00002  -0.00314  -0.00312   0.01035
   D165       3.13705  -0.00008  -0.00001  -0.00364  -0.00364   3.13341
   D166       3.13555   0.00002  -0.00002   0.00054   0.00052   3.13607
   D167       0.00052   0.00007  -0.00001   0.00261   0.00260   0.00312
   D168       0.01412   0.00001   0.00002   0.00034   0.00035   0.01447
   D169      -3.12092   0.00005   0.00003   0.00241   0.00243  -3.11848
   D170       3.13741   0.00004   0.00001   0.00148   0.00150   3.13890
   D171       0.00508  -0.00007   0.00003  -0.00269  -0.00266   0.00242
   D172       0.00240   0.00008   0.00002   0.00357   0.00359   0.00599
   D173      -3.12992  -0.00002   0.00004  -0.00061  -0.00057  -3.13049
   D174      -3.13971  -0.00001  -0.00001  -0.00023  -0.00025  -3.13995
   D175      -0.00130   0.00000  -0.00002  -0.00014  -0.00015  -0.00146
   D176       0.01116  -0.00011   0.00000  -0.00441  -0.00441   0.00675
   D177      -3.13362  -0.00010   0.00000  -0.00431  -0.00432  -3.13794
   D178      -0.00813   0.00007  -0.00001   0.00307   0.00307  -0.00506
   D179      -3.13170   0.00008   0.00002   0.00357   0.00360  -3.12811
   D180       3.13029   0.00007  -0.00001   0.00317   0.00316   3.13345
   D181       0.00672   0.00008   0.00002   0.00367   0.00369   0.01040
         Item               Value     Threshold  Converged?
 Maximum Force            0.004760     0.000450     NO 
 RMS     Force            0.000600     0.000300     NO 
 Maximum Displacement     0.170563     0.001800     NO 
 RMS     Displacement     0.039583     0.001200     NO 
 Predicted change in Energy=-4.033543D-04
 Lowest energy point so far.  Saving SCF results.
 GradGradGradGradGradGradGradGradGradGradGradGradGradGradGradGradGradGrad

 Leave Link  103 at Thu Dec  6 15:44:36 2018, MaxMem=   536870912 cpu:         1.6
 (Enter /pbs_home/pkowalski/g09d01/g09/l202.exe)
 Stoichiometry    C29H22F6S2
 Framework group  C1[X(C29H22F6S2)]
 Deg. of freedom   171
 Full point group                 C1      NOp   1
 RotChk:  IX=0 Diff= 4.95D-03
 Largest Abelian subgroup         C1      NOp   1
 Largest concise Abelian subgroup C1      NOp   1
                         Standard orientation:                         
 ---------------------------------------------------------------------
 Center     Atomic      Atomic             Coordinates (Angstroms)
 Number     Number       Type             X           Y           Z
 ---------------------------------------------------------------------
      1         16           0        1.823503   -2.192975    0.190148
      2         16           0       -1.834602   -2.178816   -0.004063
      3          9           0        2.290781    3.218101   -0.813530
      4          9           0        1.665437    3.488819    1.256362
      5          9           0       -0.025930    3.937096   -1.754147
      6          9           0        0.025692    5.132945    0.076457
      7          9           0       -2.316556    3.293605   -0.661554
      8          9           0       -1.516703    3.445567    1.363251
      9          6           0        0.625972   -0.801066    0.540887
     10          6           0        1.433473    0.476055    0.245238
     11          6           0        2.835700    0.242942    0.138386
     12          1           0        3.548350    1.061327    0.030817
     13          6           0        3.200191   -1.078847    0.085625
     14          6           0        0.727130    1.638165    0.099617
     15          6           0        1.247391    3.044460    0.036175
     16          6           0        0.008521    3.882754   -0.404472
     17          6           0       -1.216368    3.053992    0.091423
     18          6           0       -0.719177    1.641409    0.025030
     19          6           0       -0.627935   -0.804974   -0.383008
     20          6           0       -1.430855    0.483594   -0.121336
     21          6           0       -2.839275    0.259033   -0.078760
     22          1           0       -3.556390    1.080862   -0.074920
     23          6           0       -3.211494   -1.059176   -0.008406
     24          6           0        0.247859   -0.850469    2.055486
     25          1           0       -0.517535   -0.078085    2.231293
     26          1           0       -0.239770   -1.818156    2.248597
     27          6           0        1.394535   -0.643793    3.046254
     28          1           0        2.182530   -1.402428    2.920589
     29          1           0        1.007944   -0.729582    4.073847
     30          1           0        1.849566    0.353522    2.944523
     31          6           0       -0.244254   -0.885768   -1.895319
     32          1           0        0.508958   -0.105072   -2.085878
     33          1           0        0.259830   -1.850552   -2.057685
     34          6           0       -1.385085   -0.726123   -2.900820
     35          1           0       -2.161646   -1.494510   -2.764971
     36          1           0       -0.983688   -0.833719   -3.920752
     37          1           0       -1.859854    0.264596   -2.832731
     38          6           0        4.559133   -1.612394   -0.061083
     39          6           0        5.685677   -0.791876    0.163589
     40          1           0        5.548970    0.245478    0.476681
     41          6           0        6.976087   -1.294559    0.012219
     42          1           0        7.834491   -0.642417    0.196420
     43          6           0        7.175910   -2.628442   -0.362757
     44          1           0        8.189762   -3.020883   -0.480938
     45          6           0        6.070982   -3.455972   -0.582202
     46          1           0        6.216402   -4.499608   -0.874946
     47          6           0        4.777631   -2.955444   -0.431825
     48          1           0        3.923233   -3.612336   -0.615186
     49          6           0       -4.579513   -1.585952    0.077825
     50          6           0       -5.646275   -0.753061    0.479549
     51          1           0       -5.449223    0.285146    0.755783
     52          6           0       -6.947396   -1.245661    0.551331
     53          1           0       -7.758392   -0.584704    0.869947
     54          6           0       -7.216777   -2.580967    0.228234
     55          1           0       -8.238662   -2.965907    0.287809
     56          6           0       -6.170310   -3.419800   -0.164840
     57          1           0       -6.370576   -4.464084   -0.420777
     58          6           0       -4.865493   -2.930252   -0.236826
     59          1           0       -4.057123   -3.592290   -0.557727
 ---------------------------------------------------------------------
 Rotational constants (GHZ):      0.1283514      0.0693923      0.0500830
 Leave Link  202 at Thu Dec  6 15:44:37 2018, MaxMem=   536870912 cpu:         0.0
 (Enter /pbs_home/pkowalski/g09d01/g09/l301.exe)
 Basis read from rwf:  (5D, 7F)
 No pseudopotential information found on rwf file.
 There are   673 symmetry adapted cartesian basis functions of A   symmetry.
 There are   636 symmetry adapted basis functions of A   symmetry.
   636 basis functions,  1103 primitive gaussians,   673 cartesian basis functions
   141 alpha electrons      141 beta electrons
       nuclear repulsion energy      4675.2201306587 Hartrees.
 IExCor=  402 DFT=T Ex+Corr=B3LYP ExCW=0 ScaHFX=  0.200000
 ScaDFX=  0.800000  0.720000  1.000000  0.810000 ScalE2=  1.000000  1.000000
 IRadAn=      0 IRanWt=     -1 IRanGd=            0 ICorTp=0 IEmpDi=  4
 NAtoms=   59 NActive=   59 NUniq=   59 SFac= 1.00D+00 NAtFMM=   60 NAOKFM=F Big=F
 Integral buffers will be    131072 words long.
 Raffenetti 2 integral format.
 Two-electron integral symmetry is turned on.
 No density basis found on file   724.
 Leave Link  301 at Thu Dec  6 15:44:37 2018, MaxMem=   536870912 cpu:         0.8
 (Enter /pbs_home/pkowalski/g09d01/g09/l302.exe)
 NPDir=0 NMtPBC=     1 NCelOv=     1 NCel=       1 NClECP=     1 NCelD=      1
         NCelK=      1 NCelE2=     1 NClLst=     1 CellRange=     0.0.
 One-electron integrals computed using PRISM.
 NBasis=   636 RedAO= T EigKep=  3.04D-04  NBF=   636
 NBsUse=   636 1.00D-06 EigRej= -1.00D+00 NBFU=   636
 Precomputing XC quadrature grid using
 IXCGrd= 4 IRadAn=           0 IRanWt=          -1 IRanGd=           0 AccXCQ= 0.00D+00.
 Generated NRdTot=       0 NPtTot=           0 NUsed=           0 NTot=          32
 NSgBfM=   611   611   611   611   611 MxSgAt=    59 MxSgA2=    59.
 Leave Link  302 at Thu Dec  6 15:44:39 2018, MaxMem=   536870912 cpu:        13.6
 (Enter /pbs_home/pkowalski/g09d01/g09/l303.exe)
 DipDrv:  MaxL=1.
 Leave Link  303 at Thu Dec  6 15:44:39 2018, MaxMem=   536870912 cpu:         1.7
 (Enter /pbs_home/pkowalski/g09d01/g09/l401.exe)
 Initial guess from the checkpoint file:  "dae0068freq_closed_b3lyp.chk"
 B after Tr=     0.000000    0.000000    0.000000
         Rot=    0.999998   -0.000870   -0.001638   -0.000676 Ang=  -0.23 deg.
 Guess basis will be translated and rotated to current coordinates.
 JPrj=2 DoOrth=T DoCkMO=T.
 Generating alternative initial guess.
 ExpMin= 1.22D-01 ExpMax= 9.18D+03 ExpMxC= 1.38D+03 IAcc=1 IRadAn=         1 AccDes= 0.00D+00
 Harris functional with IExCor=  402 and IRadAn=       1 diagonalized for initial guess.
 HarFok:  IExCor=  402 AccDes= 0.00D+00 IRadAn=         1 IDoV= 1 UseB2=F ITyADJ=14
 ICtDFT=  3500011 ScaDFX=  1.000000  1.000000  1.000000  1.000000
 FoFCou: FMM=F IPFlag=           0 FMFlag=      100000 FMFlg1=           0
         NFxFlg=           0 DoJE=T BraDBF=F KetDBF=T FulRan=T
         wScrn=  0.000000 ICntrl=     500 IOpCl=  0 I1Cent=   200000004 NGrid=           0
         NMat0=    1 NMatS0=      1 NMatT0=    0 NMatD0=    1 NMtDS0=    0 NMtDT0=    0
 Petite list used in FoFCou.
 Harris En= -2512.07764444486    
 Leave Link  401 at Thu Dec  6 15:44:43 2018, MaxMem=   536870912 cpu:        33.3
 (Enter /pbs_home/pkowalski/g09d01/g09/l502.exe)
 Closed shell SCF:
 Using DIIS extrapolation, IDIIS=  1040.
 Integral symmetry usage will be decided dynamically.
 IVT=     1387805 IEndB=     1387805 NGot=   536870912 MDV=   535953350
 LenX=   535953350 LenY=   535499748
 Requested convergence on RMS density matrix=1.00D-08 within 128 cycles.
 Requested convergence on MAX density matrix=1.00D-06.
 Requested convergence on             energy=1.00D-06.
 No special actions if energy rises.
 Fock matrices will be formed incrementally for  20 cycles.
 Integral accuracy reduced to 1.0D-05 until final iterations.

 Cycle   1  Pass 0  IDiag  1:
 FoFJK:  IHMeth= 1 ICntrl=       0 DoSepK=F KAlg= 0 I1Cent=   0 FoldK=F
 IRaf= 660000000 NMat=   1 IRICut=       1 DoRegI=T DoRafI=F ISym2E= 0.
 FoFCou: FMM=F IPFlag=           0 FMFlag=      100000 FMFlg1=           0
         NFxFlg=           0 DoJE=F BraDBF=F KetDBF=F FulRan=T
         wScrn=  0.000000 ICntrl=       0 IOpCl=  0 I1Cent=           0 NGrid=           0
         NMat0=    1 NMatS0=      1 NMatT0=    0 NMatD0=    1 NMtDS0=    0 NMtDT0=    0
 Symmetry not used in FoFCou.
 E= -2512.25760289227    
 DIIS: error= 1.85D-03 at cycle   1 NSaved=   1.
 NSaved= 1 IEnMin= 1 EnMin= -2512.25760289227     IErMin= 1 ErrMin= 1.85D-03
 ErrMax= 1.85D-03  0.00D+00 EMaxC= 1.00D-01 BMatC= 3.50D-03 BMatP= 3.50D-03
 IDIUse=3 WtCom= 9.81D-01 WtEn= 1.85D-02
 Coeff-Com:  0.100D+01
 Coeff-En:   0.100D+01
 Coeff:      0.100D+01
 Gap=     0.559 Goal=   None    Shift=    0.000
 GapD=    0.559 DampG=2.000 DampE=1.000 DampFc=2.0000 IDamp=-1.
 RMSDP=2.49D-04 MaxDP=7.94D-03              OVMax= 1.06D-02

 Cycle   2  Pass 0  IDiag  1:
 RMSU=  2.49D-04    CP:  1.00D+00
 E= -2512.26313577556     Delta-E=       -0.005532883290 Rises=F Damp=F
 DIIS: error= 2.22D-04 at cycle   2 NSaved=   2.
 NSaved= 2 IEnMin= 2 EnMin= -2512.26313577556     IErMin= 2 ErrMin= 2.22D-04
 ErrMax= 2.22D-04  0.00D+00 EMaxC= 1.00D-01 BMatC= 4.14D-05 BMatP= 3.50D-03
 IDIUse=3 WtCom= 9.98D-01 WtEn= 2.22D-03
 Coeff-Com: -0.570D-01 0.106D+01
 Coeff-En:   0.000D+00 0.100D+01
 Coeff:     -0.568D-01 0.106D+01
 Gap=     0.082 Goal=   None    Shift=    0.000
 RMSDP=3.26D-05 MaxDP=1.39D-03 DE=-5.53D-03 OVMax= 2.28D-03

 Cycle   3  Pass 0  IDiag  1:
 RMSU=  3.17D-05    CP:  1.00D+00  1.03D+00
 E= -2512.26318083615     Delta-E=       -0.000045060590 Rises=F Damp=F
 DIIS: error= 1.99D-04 at cycle   3 NSaved=   3.
 NSaved= 3 IEnMin= 3 EnMin= -2512.26318083615     IErMin= 3 ErrMin= 1.99D-04
 ErrMax= 1.99D-04  0.00D+00 EMaxC= 1.00D-01 BMatC= 4.13D-05 BMatP= 4.14D-05
 IDIUse=3 WtCom= 9.98D-01 WtEn= 1.99D-03
 Coeff-Com: -0.373D-01 0.575D+00 0.462D+00
 Coeff-En:   0.000D+00 0.266D-01 0.973D+00
 Coeff:     -0.373D-01 0.574D+00 0.463D+00
 Gap=     0.082 Goal=   None    Shift=    0.000
 RMSDP=1.92D-05 MaxDP=9.65D-04 DE=-4.51D-05 OVMax= 2.67D-03

 Cycle   4  Pass 0  IDiag  1:
 RMSU=  1.22D-05    CP:  1.00D+00  1.04D+00  5.38D-01
 E= -2512.26321195088     Delta-E=       -0.000031114729 Rises=F Damp=F
 DIIS: error= 6.88D-05 at cycle   4 NSaved=   4.
 NSaved= 4 IEnMin= 4 EnMin= -2512.26321195088     IErMin= 4 ErrMin= 6.88D-05
 ErrMax= 6.88D-05  0.00D+00 EMaxC= 1.00D-01 BMatC= 5.78D-06 BMatP= 4.13D-05
 IDIUse=1 WtCom= 1.00D+00 WtEn= 0.00D+00
 Coeff-Com: -0.131D-01 0.178D+00 0.278D+00 0.558D+00
 Coeff:     -0.131D-01 0.178D+00 0.278D+00 0.558D+00
 Gap=     0.082 Goal=   None    Shift=    0.000
 RMSDP=8.69D-06 MaxDP=6.03D-04 DE=-3.11D-05 OVMax= 1.65D-03

 Initial convergence to 1.0D-05 achieved.  Increase integral accuracy.
 Cycle   5  Pass 1  IDiag  1:
 E= -2512.26293775027     Delta-E=        0.000274200612 Rises=F Damp=F
 DIIS: error= 1.88D-04 at cycle   1 NSaved=   1.
 NSaved= 1 IEnMin= 1 EnMin= -2512.26293775027     IErMin= 1 ErrMin= 1.88D-04
 ErrMax= 1.88D-04  0.00D+00 EMaxC= 1.00D-01 BMatC= 1.72D-05 BMatP= 1.72D-05
 IDIUse=3 WtCom= 9.98D-01 WtEn= 1.88D-03
 Coeff-Com:  0.100D+01
 Coeff-En:   0.100D+01
 Coeff:      0.100D+01
 Gap=     0.082 Goal=   None    Shift=    0.000
 RMSDP=8.69D-06 MaxDP=6.03D-04 DE= 2.74D-04 OVMax= 2.52D-03

 Cycle   6  Pass 1  IDiag  1:
 RMSU=  1.71D-04    CP:  1.00D+00
 E= -2512.26293763392     Delta-E=        0.000000116348 Rises=F Damp=F
 DIIS: error= 1.25D-04 at cycle   2 NSaved=   2.
 NSaved= 2 IEnMin= 1 EnMin= -2512.26293775027     IErMin= 2 ErrMin= 1.25D-04
 ErrMax= 1.25D-04  0.00D+00 EMaxC= 1.00D-01 BMatC= 1.72D-05 BMatP= 1.72D-05
 IDIUse=3 WtCom= 9.99D-01 WtEn= 1.25D-03
 Coeff-Com:  0.499D+00 0.501D+00
 Coeff-En:   0.502D+00 0.498D+00
 Coeff:      0.499D+00 0.501D+00
 Gap=     0.082 Goal=   None    Shift=    0.000
 RMSDP=1.91D-05 MaxDP=1.20D-03 DE= 1.16D-07 OVMax= 3.53D-03

 Cycle   7  Pass 1  IDiag  1:
 RMSU=  1.90D-05    CP:  1.00D+00  9.97D-01
 E= -2512.26294318999     Delta-E=       -0.000005556068 Rises=F Damp=F
 DIIS: error= 1.04D-04 at cycle   3 NSaved=   3.
 NSaved= 3 IEnMin= 3 EnMin= -2512.26294318999     IErMin= 3 ErrMin= 1.04D-04
 ErrMax= 1.04D-04  0.00D+00 EMaxC= 1.00D-01 BMatC= 1.18D-05 BMatP= 1.72D-05
 IDIUse=3 WtCom= 9.99D-01 WtEn= 1.04D-03
 Coeff-Com:  0.826D-02 0.451D+00 0.541D+00
 Coeff-En:   0.000D+00 0.441D+00 0.559D+00
 Coeff:      0.825D-02 0.451D+00 0.541D+00
 Gap=     0.082 Goal=   None    Shift=    0.000
 RMSDP=9.15D-06 MaxDP=5.94D-04 DE=-5.56D-06 OVMax= 1.77D-03

 Cycle   8  Pass 1  IDiag  1:
 RMSU=  1.98D-06    CP:  1.00D+00  1.01D+00  5.39D-01
 E= -2512.26295651208     Delta-E=       -0.000013322094 Rises=F Damp=F
 DIIS: error= 1.82D-05 at cycle   4 NSaved=   4.
 NSaved= 4 IEnMin= 4 EnMin= -2512.26295651208     IErMin= 4 ErrMin= 1.82D-05
 ErrMax= 1.82D-05  0.00D+00 EMaxC= 1.00D-01 BMatC= 2.36D-07 BMatP= 1.18D-05
 IDIUse=1 WtCom= 1.00D+00 WtEn= 0.00D+00
 Coeff-Com: -0.465D-02 0.265D+00 0.333D+00 0.407D+00
 Coeff:     -0.465D-02 0.265D+00 0.333D+00 0.407D+00
 Gap=     0.082 Goal=   None    Shift=    0.000
 RMSDP=1.09D-06 MaxDP=5.23D-05 DE=-1.33D-05 OVMax= 1.31D-04

 Cycle   9  Pass 1  IDiag  1:
 RMSU=  4.12D-07    CP:  1.00D+00  1.01D+00  5.53D-01  5.10D-01
 E= -2512.26295671192     Delta-E=       -0.000000199840 Rises=F Damp=F
 DIIS: error= 1.19D-06 at cycle   5 NSaved=   5.
 NSaved= 5 IEnMin= 5 EnMin= -2512.26295671192     IErMin= 5 ErrMin= 1.19D-06
 ErrMax= 1.19D-06  0.00D+00 EMaxC= 1.00D-01 BMatC= 1.36D-09 BMatP= 2.36D-07
 IDIUse=1 WtCom= 1.00D+00 WtEn= 0.00D+00
 Coeff-Com: -0.241D-02 0.127D+00 0.159D+00 0.202D+00 0.514D+00
 Coeff:     -0.241D-02 0.127D+00 0.159D+00 0.202D+00 0.514D+00
 Gap=     0.082 Goal=   None    Shift=    0.000
 RMSDP=1.30D-07 MaxDP=5.82D-06 DE=-2.00D-07 OVMax= 1.47D-05

 Cycle  10  Pass 1  IDiag  1:
 RMSU=  1.19D-07    CP:  1.00D+00  1.01D+00  5.53D-01  4.96D-01  8.89D-01
 E= -2512.26295671278     Delta-E=       -0.000000000859 Rises=F Damp=F
 DIIS: error= 5.09D-07 at cycle   6 NSaved=   6.
 NSaved= 6 IEnMin= 6 EnMin= -2512.26295671278     IErMin= 6 ErrMin= 5.09D-07
 ErrMax= 5.09D-07  0.00D+00 EMaxC= 1.00D-01 BMatC= 2.34D-10 BMatP= 1.36D-09
 IDIUse=1 WtCom= 1.00D+00 WtEn= 0.00D+00
 Coeff-Com: -0.697D-03 0.336D-01 0.426D-01 0.563D-01 0.299D+00 0.569D+00
 Coeff:     -0.697D-03 0.336D-01 0.426D-01 0.563D-01 0.299D+00 0.569D+00
 Gap=     0.082 Goal=   None    Shift=    0.000
 RMSDP=5.54D-08 MaxDP=3.39D-06 DE=-8.59D-10 OVMax= 9.24D-06

 Cycle  11  Pass 1  IDiag  1:
 RMSU=  4.19D-08    CP:  1.00D+00  1.01D+00  5.53D-01  4.93D-01  9.37D-01
                    CP:  7.57D-01
 E= -2512.26295671303     Delta-E=       -0.000000000244 Rises=F Damp=F
 DIIS: error= 2.38D-07 at cycle   7 NSaved=   7.
 NSaved= 7 IEnMin= 7 EnMin= -2512.26295671303     IErMin= 7 ErrMin= 2.38D-07
 ErrMax= 2.38D-07  0.00D+00 EMaxC= 1.00D-01 BMatC= 5.92D-11 BMatP= 2.34D-10
 IDIUse=1 WtCom= 1.00D+00 WtEn= 0.00D+00
 Coeff-Com: -0.338D-04-0.179D-03-0.444D-06 0.144D-02 0.108D+00 0.381D+00
 Coeff-Com:  0.510D+00
 Coeff:     -0.338D-04-0.179D-03-0.444D-06 0.144D-02 0.108D+00 0.381D+00
 Coeff:      0.510D+00
 Gap=     0.082 Goal=   None    Shift=    0.000
 RMSDP=2.47D-08 MaxDP=1.36D-06 DE=-2.44D-10 OVMax= 4.57D-06

 Cycle  12  Pass 1  IDiag  1:
 RMSU=  1.32D-08    CP:  1.00D+00  1.01D+00  5.53D-01  4.97D-01  9.35D-01
                    CP:  8.34D-01  5.85D-01
 E= -2512.26295671313     Delta-E=       -0.000000000106 Rises=F Damp=F
 DIIS: error= 9.25D-08 at cycle   8 NSaved=   8.
 NSaved= 8 IEnMin= 8 EnMin= -2512.26295671313     IErMin= 8 ErrMin= 9.25D-08
 ErrMax= 9.25D-08  0.00D+00 EMaxC= 1.00D-01 BMatC= 6.32D-12 BMatP= 5.92D-11
 IDIUse=1 WtCom= 1.00D+00 WtEn= 0.00D+00
 Coeff-Com:  0.375D-04-0.300D-02-0.366D-02-0.393D-02 0.423D-01 0.192D+00
 Coeff-Com:  0.325D+00 0.450D+00
 Coeff:      0.375D-04-0.300D-02-0.366D-02-0.393D-02 0.423D-01 0.192D+00
 Coeff:      0.325D+00 0.450D+00
 Gap=     0.082 Goal=   None    Shift=    0.000
 RMSDP=8.53D-09 MaxDP=4.94D-07 DE=-1.06D-10 OVMax= 2.24D-06

 SCF Done:  E(RB3LYP) =  -2512.26295671     A.U. after   12 cycles
            NFock= 12  Conv=0.85D-08     -V/T= 2.0072
 KE= 2.494316260927D+03 PE=-1.525304540443D+04 EE= 5.571246056133D+03
 Leave Link  502 at Thu Dec  6 15:49:36 2018, MaxMem=   536870912 cpu:      2338.0
 (Enter /pbs_home/pkowalski/g09d01/g09/l701.exe)
 Compute integral first derivatives.
 ... and contract with generalized density number  0.
 Leave Link  701 at Thu Dec  6 15:49:37 2018, MaxMem=   536870912 cpu:         5.4
 (Enter /pbs_home/pkowalski/g09d01/g09/l702.exe)
 L702 exits ... SP integral derivatives will be done elsewhere.
 Leave Link  702 at Thu Dec  6 15:49:37 2018, MaxMem=   536870912 cpu:         0.4
 (Enter /pbs_home/pkowalski/g09d01/g09/l703.exe)
 Compute integral first derivatives, UseDBF=F ICtDFT=           0.
 Integral derivatives from FoFJK, PRISM(SPDF).
 Calling FoFJK, ICntrl=      2127 FMM=F ISym2X=0 I1Cent= 0 IOpClX= 0 NMat=1 NMatS=1 NMatT=0.
 FoFJK:  IHMeth= 1 ICntrl=    2127 DoSepK=F KAlg= 0 I1Cent=   0 FoldK=F
 IRaf=         0 NMat=   1 IRICut=       1 DoRegI=T DoRafI=F ISym2E= 0.
 FoFCou: FMM=F IPFlag=           0 FMFlag=      100000 FMFlg1=         800
         NFxFlg=           0 DoJE=F BraDBF=F KetDBF=F FulRan=T
         wScrn=  0.000000 ICntrl=    2127 IOpCl=  0 I1Cent=           0 NGrid=           0
         NMat0=    1 NMatS0=      1 NMatT0=    0 NMatD0=    1 NMtDS0=    0 NMtDT0=    0
 Symmetry not used in FoFCou.
 Leave Link  703 at Thu Dec  6 15:50:51 2018, MaxMem=   536870912 cpu:       592.6
 (Enter /pbs_home/pkowalski/g09d01/g09/l716.exe)
 Dipole        = 2.18985846D-02-1.84602930D+00-5.20485809D-02
 ***** Axes restored to original set *****
 -------------------------------------------------------------------
 Center     Atomic                   Forces (Hartrees/Bohr)
 Number     Number              X              Y              Z
 -------------------------------------------------------------------
      1       16          -0.000540139    0.000318459   -0.000432929
      2       16          -0.000311128   -0.000104570   -0.000816483
      3        9          -0.000408459   -0.000240166    0.000140690
      4        9          -0.000358649    0.000015353   -0.000047017
      5        9          -0.000051140   -0.000049288    0.000094613
      6        9          -0.000066813    0.000087674   -0.000332059
      7        9          -0.000189914    0.000087058    0.000141101
      8        9          -0.000261377    0.000197639   -0.000206079
      9        6           0.000022565   -0.001447589    0.000857140
     10        6          -0.000270311   -0.000121984    0.000009577
     11        6           0.000729515    0.000285953   -0.000499550
     12        1          -0.000551260   -0.000480554   -0.000093326
     13        6          -0.000026276    0.000380612    0.000824715
     14        6          -0.000061370   -0.000428621    0.000173275
     15        6           0.001279066    0.000873014   -0.000352029
     16        6          -0.000631098   -0.000406627    0.000319215
     17        6           0.000980628   -0.000332591   -0.000094455
     18        6          -0.000603282    0.000115472    0.000298857
     19        6           0.000869368    0.000859013    0.001085488
     20        6           0.000333695    0.000562742   -0.000981518
     21        6           0.000294098   -0.000403342   -0.000166002
     22        1          -0.000347035    0.000635465   -0.000088543
     23        6           0.000560598   -0.000509350   -0.000190450
     24        6           0.000241754    0.001038087   -0.000201301
     25        1          -0.000159398   -0.000183361   -0.000082485
     26        1           0.000107941   -0.000159668    0.000334981
     27        6          -0.000406609   -0.000869313    0.000247826
     28        1           0.000442752   -0.000131663   -0.000072052
     29        1           0.000020454    0.000220686    0.000061442
     30        1           0.000005102    0.000141362   -0.000402110
     31        6          -0.000354821   -0.000932430   -0.000385583
     32        1          -0.000302391    0.000269707   -0.000006904
     33        1           0.000251280    0.000006074    0.000314869
     34        6           0.000247911    0.000974635    0.000197011
     35        1          -0.000057440    0.000130911    0.000434826
     36        1           0.000003256   -0.000419257    0.000048189
     37        1          -0.000445586   -0.000010749   -0.000013963
     38        6           0.000028620   -0.000440766   -0.000315024
     39        6           0.000457884    0.000147229    0.000321928
     40        1          -0.000531847    0.000100480   -0.000165091
     41        6           0.000399387    0.000377068    0.000230637
     42        1          -0.000336600   -0.000412933   -0.000234717
     43        6          -0.000299987    0.000458858    0.000098819
     44        1           0.000272420   -0.000469075   -0.000119839
     45        6          -0.000527849    0.000148553   -0.000242174
     46        1           0.000507778   -0.000165018    0.000233584
     47        6          -0.000079477   -0.000094831   -0.000321852
     48        1           0.000160760    0.000300427    0.000307154
     49        6           0.000107977    0.000508139    0.000373541
     50        6           0.000263717   -0.000225259    0.000303622
     51        1          -0.000475236   -0.000140514   -0.000321556
     52        6           0.000442811   -0.000358518    0.000004580
     53        1          -0.000362256    0.000424682    0.000023203
     54        6          -0.000153144   -0.000479312   -0.000346144
     55        1           0.000099602    0.000453681    0.000326421
     56        6          -0.000525875   -0.000010993   -0.000239585
     57        1           0.000511381    0.000085754    0.000275838
     58        6          -0.000212492    0.000192921   -0.000323193
     59        1           0.000266940   -0.000369363    0.000010867
 -------------------------------------------------------------------
 Cartesian Forces:  Max     0.001447589 RMS     0.000413532
 Leave Link  716 at Thu Dec  6 15:50:52 2018, MaxMem=   536870912 cpu:         0.4
 (Enter /pbs_home/pkowalski/g09d01/g09/l103.exe)

 GradGradGradGradGradGradGradGradGradGradGradGradGradGradGradGradGradGrad
 Berny optimization.
 Using GEDIIS/GDIIS optimizer.
 FormGI is forming the generalized inverse of G from B-inverse, IUseBI=4.
 Internal  Forces:  Max     0.001554536 RMS     0.000247293
 Search for a local minimum.
 Step number   5 out of a maximum of  354
 All quantities printed in internal units (Hartrees-Bohrs-Radians)
 RMS Force = .24729D-03 SwitMx=.10000D-02 MixMth= 2
 Mixed Optimization -- En-DIIS/RFO-DIIS
 Swapping is turned off.
 Update second derivatives using D2CorX and points    3    4    5
 DE= -4.20D-04 DEPred=-4.03D-04 R= 1.04D+00
 TightC=F SS=  1.41D+00  RLast= 1.68D-01 DXNew= 1.4270D+00 5.0290D-01
 Trust test= 1.04D+00 RLast= 1.68D-01 DXMaxT set to 8.49D-01
 ITU=  1  1  0  1  0
     Eigenvalues ---    0.00224   0.00230   0.00467   0.00473   0.00543
     Eigenvalues ---    0.00753   0.00890   0.01074   0.01185   0.01244
     Eigenvalues ---    0.01445   0.01559   0.01598   0.01639   0.01715
     Eigenvalues ---    0.01764   0.01861   0.01865   0.01962   0.01980
     Eigenvalues ---    0.02105   0.02171   0.02203   0.02215   0.02224
     Eigenvalues ---    0.02237   0.02252   0.02259   0.02271   0.02275
     Eigenvalues ---    0.02301   0.02308   0.02325   0.02328   0.02332
     Eigenvalues ---    0.02337   0.02347   0.02359   0.03202   0.03227
     Eigenvalues ---    0.04537   0.04690   0.04782   0.04846   0.05090
     Eigenvalues ---    0.05422   0.05461   0.05758   0.05824   0.05947
     Eigenvalues ---    0.06133   0.07325   0.07577   0.07890   0.08719
     Eigenvalues ---    0.08924   0.08994   0.09182   0.09273   0.09767
     Eigenvalues ---    0.10275   0.10568   0.11064   0.12234   0.12447
     Eigenvalues ---    0.12622   0.12675   0.14031   0.14468   0.15570
     Eigenvalues ---    0.15943   0.15993   0.15997   0.15997   0.15998
     Eigenvalues ---    0.15999   0.15999   0.16000   0.16000   0.16000
     Eigenvalues ---    0.16000   0.16000   0.16000   0.16000   0.16000
     Eigenvalues ---    0.16008   0.16041   0.16927   0.17262   0.20647
     Eigenvalues ---    0.21683   0.21999   0.22000   0.22000   0.22000
     Eigenvalues ---    0.22609   0.23030   0.23248   0.23466   0.23490
     Eigenvalues ---    0.23793   0.23806   0.24272   0.24487   0.24942
     Eigenvalues ---    0.24989   0.24998   0.25000   0.25020   0.26557
     Eigenvalues ---    0.27003   0.27365   0.27548   0.27595   0.27645
     Eigenvalues ---    0.28169   0.28896   0.29099   0.30281   0.31911
     Eigenvalues ---    0.32348   0.33717   0.35202   0.36166   0.36632
     Eigenvalues ---    0.40028   0.40912   0.41872   0.42947   0.43027
     Eigenvalues ---    0.43266   0.43512   0.46789   0.46999   0.47590
     Eigenvalues ---    0.47782   0.48025   0.48682   0.49215   0.49355
     Eigenvalues ---    0.49436   0.49547   0.49682   0.50130   0.50318
     Eigenvalues ---    0.50679   0.50901   0.51242   0.51260   0.51319
     Eigenvalues ---    0.51368   0.51478   0.51492   0.51746   0.52089
     Eigenvalues ---    0.53574   0.53920   0.53997   0.56517   0.57171
     Eigenvalues ---    0.57518   0.57632   0.57642   0.57653   0.57692
     Eigenvalues ---    0.57739   0.57767   0.57793   0.57807   0.57823
     Eigenvalues ---    0.57837
 En-DIIS/RFO-DIIS IScMMF=        0 using points:     5    4
 RFO step:  Lambda=-5.93738826D-05.
 NNeg= 0 NP= 2 Switch=  2.50D-03 Rises=F DC=  4.20D-04 SmlDif=  1.00D-05
 RMS Error=  0.8951678129D-03 NUsed= 2 EDIIS=F
 DidBck=F Rises=F RFO-DIIS coefs:    1.07066   -0.07066
 Iteration  1 RMS(Cart)=  0.03391242 RMS(Int)=  0.00028879
 Iteration  2 RMS(Cart)=  0.00049024 RMS(Int)=  0.00000990
 Iteration  3 RMS(Cart)=  0.00000007 RMS(Int)=  0.00000990
 ITry= 1 IFail=0 DXMaxC= 1.84D-01 DCOld= 1.00D+10 DXMaxT= 8.49D-01 DXLimC= 3.00D+00 Rises=F
 Variable       Old X    -DE/DX   Delta X   Delta X   Delta X     New X
                                 (Linear)    (Quad)   (Total)
    R1        3.53258   0.00069   0.00021   0.00394   0.00413   3.53671
    R2        3.35259   0.00029   0.00011   0.00191   0.00202   3.35461
    R3        3.52883   0.00092   0.00030   0.00590   0.00620   3.53502
    R4        3.35364   0.00031   0.00009   0.00153   0.00163   3.35526
    R5        2.56391   0.00011  -0.00015  -0.00038  -0.00053   2.56338
    R6        2.57799  -0.00028  -0.00030  -0.00182  -0.00212   2.57587
    R7        2.55341   0.00011  -0.00012  -0.00028  -0.00040   2.55301
    R8        2.53150  -0.00020  -0.00003  -0.00049  -0.00052   2.53098
    R9        2.55973   0.00000  -0.00007  -0.00028  -0.00035   2.55938
   R10        2.57799  -0.00014  -0.00034  -0.00166  -0.00200   2.57599
   R11        2.90950  -0.00031  -0.00022  -0.00259  -0.00283   2.90668
   R12        2.94329  -0.00095  -0.00014  -0.00480  -0.00495   2.93834
   R13        2.95150   0.00025  -0.00003   0.00089   0.00086   2.95236
   R14        2.69377  -0.00009  -0.00021  -0.00114  -0.00135   2.69242
   R15        2.58459  -0.00017  -0.00013  -0.00087  -0.00098   2.58361
   R16        2.06075  -0.00055  -0.00001  -0.00090  -0.00091   2.05984
   R17        2.59297  -0.00010  -0.00029  -0.00119  -0.00146   2.59150
   R18        2.77276  -0.00008  -0.00034  -0.00159  -0.00193   2.77084
   R19        2.83608  -0.00006   0.00014   0.00053   0.00067   2.83675
   R20        2.73676  -0.00032  -0.00018  -0.00179  -0.00194   2.73482
   R21        2.94683   0.00029   0.00001   0.00178   0.00179   2.94861
   R22        2.94768  -0.00002  -0.00003   0.00012   0.00008   2.94776
   R23        2.83270   0.00009   0.00013   0.00046   0.00059   2.83329
   R24        2.58309  -0.00020  -0.00012  -0.00062  -0.00074   2.58235
   R25        2.91138  -0.00045  -0.00018  -0.00204  -0.00225   2.90913
   R26        2.95234   0.00088  -0.00082   0.00017  -0.00064   2.95170
   R27        2.69635   0.00007  -0.00008  -0.00028  -0.00037   2.69598
   R28        2.06116  -0.00071  -0.00003  -0.00126  -0.00129   2.05987
   R29        2.59187  -0.00013  -0.00022  -0.00128  -0.00149   2.59038
   R30        2.77501  -0.00011  -0.00029  -0.00151  -0.00180   2.77320
   R31        2.08154   0.00002   0.00006   0.00052   0.00058   2.08212
   R32        2.07998  -0.00029  -0.00002  -0.00050  -0.00052   2.07946
   R33        2.89023  -0.00048  -0.00098  -0.00565  -0.00663   2.88360
   R34        2.08063  -0.00035   0.00008  -0.00019  -0.00011   2.08052
   R35        2.08107  -0.00006   0.00013   0.00059   0.00072   2.08179
   R36        2.08045  -0.00028   0.00007  -0.00011  -0.00004   2.08041
   R37        2.08138   0.00002   0.00009   0.00063   0.00073   2.08211
   R38        2.07979  -0.00030   0.00003  -0.00033  -0.00030   2.07949
   R39        2.88950  -0.00028  -0.00108  -0.00533  -0.00641   2.88309
   R40        2.08035  -0.00037   0.00012  -0.00007   0.00005   2.08040
   R41        2.08124  -0.00004   0.00014   0.00067   0.00080   2.08204
   R42        2.08004  -0.00031   0.00008  -0.00011  -0.00002   2.08002
   R43        2.66768   0.00022  -0.00011   0.00011   0.00000   2.66768
   R44        2.66510   0.00003  -0.00014  -0.00046  -0.00059   2.66451
   R45        2.06389  -0.00056   0.00001  -0.00083  -0.00082   2.06307
   R46        2.63260  -0.00005  -0.00016  -0.00071  -0.00086   2.63174
   R47        2.06670  -0.00058  -0.00001  -0.00092  -0.00092   2.06578
   R48        2.64547   0.00001  -0.00009  -0.00029  -0.00038   2.64509
   R49        2.06653  -0.00054   0.00001  -0.00079  -0.00079   2.06574
   R50        2.64145  -0.00003  -0.00015  -0.00066  -0.00081   2.64064
   R51        2.06666  -0.00058   0.00000  -0.00090  -0.00091   2.06575
   R52        2.63608  -0.00002  -0.00013  -0.00055  -0.00068   2.63541
   R53        2.06588  -0.00044   0.00003  -0.00052  -0.00050   2.06538
   R54        2.66784   0.00018  -0.00012  -0.00004  -0.00016   2.66768
   R55        2.66440   0.00017  -0.00006   0.00022   0.00017   2.66457
   R56        2.06405  -0.00058   0.00001  -0.00086  -0.00085   2.06320
   R57        2.63257  -0.00005  -0.00012  -0.00057  -0.00069   2.63188
   R58        2.06672  -0.00056   0.00000  -0.00085  -0.00085   2.06587
   R59        2.64562   0.00001  -0.00012  -0.00043  -0.00054   2.64507
   R60        2.06662  -0.00057   0.00000  -0.00086  -0.00086   2.06576
   R61        2.64105  -0.00004  -0.00013  -0.00060  -0.00073   2.64032
   R62        2.06676  -0.00058   0.00000  -0.00092  -0.00092   2.06583
   R63        2.63709  -0.00007  -0.00016  -0.00078  -0.00093   2.63616
   R64        2.06555  -0.00045   0.00002  -0.00056  -0.00054   2.06501
    A1        1.61137  -0.00003  -0.00024  -0.00112  -0.00136   1.61001
    A2        1.60750   0.00002  -0.00010   0.00094   0.00083   1.60832
    A3        1.81896  -0.00012  -0.00013   0.00026   0.00013   1.81908
    A4        1.98512   0.00013   0.00013   0.00403   0.00417   1.98929
    A5        1.88965   0.00017  -0.00064  -0.00082  -0.00146   1.88819
    A6        1.88642   0.00015   0.00018  -0.00205  -0.00190   1.88452
    A7        1.91710   0.00020  -0.00004   0.00187   0.00183   1.91893
    A8        1.96087  -0.00049   0.00046  -0.00300  -0.00252   1.95834
    A9        1.97650   0.00012  -0.00005   0.00069   0.00063   1.97713
   A10        2.04248  -0.00011   0.00013  -0.00177  -0.00168   2.04080
   A11        2.26398   0.00000  -0.00003   0.00127   0.00122   2.26520
   A12        2.12647  -0.00021  -0.00011  -0.00183  -0.00199   2.12447
   A13        2.00614   0.00026   0.00002   0.00124   0.00125   2.00739
   A14        2.14783  -0.00005  -0.00001  -0.00029  -0.00035   2.14748
   A15        1.97855  -0.00020   0.00001  -0.00027  -0.00027   1.97829
   A16        2.09004  -0.00015  -0.00007  -0.00117  -0.00129   2.08876
   A17        2.21449   0.00036   0.00008   0.00162   0.00165   2.21614
   A18        2.24164  -0.00015  -0.00011  -0.00004  -0.00016   2.24148
   A19        2.12133  -0.00012   0.00003  -0.00218  -0.00214   2.11920
   A20        1.91976   0.00026   0.00007   0.00199   0.00203   1.92179
   A21        1.85752   0.00012  -0.00037   0.00070   0.00033   1.85785
   A22        1.99653  -0.00003   0.00010  -0.00157  -0.00146   1.99507
   A23        1.94463  -0.00002  -0.00012  -0.00185  -0.00196   1.94267
   A24        1.95372  -0.00003   0.00019   0.00092   0.00112   1.95485
   A25        1.89768   0.00024   0.00002   0.00243   0.00246   1.90014
   A26        1.81344  -0.00028   0.00019  -0.00048  -0.00032   1.81312
   A27        1.89800   0.00009  -0.00020   0.00008  -0.00012   1.89788
   A28        1.90089   0.00013  -0.00007   0.00075   0.00069   1.90158
   A29        1.89536   0.00000  -0.00010   0.00026   0.00017   1.89554
   A30        1.97150  -0.00018   0.00007  -0.00174  -0.00166   1.96983
   A31        1.97336  -0.00008   0.00019  -0.00113  -0.00093   1.97243
   A32        1.82183   0.00006   0.00010   0.00193   0.00200   1.82383
   A33        1.86362   0.00015  -0.00023   0.00127   0.00104   1.86466
   A34        1.94668  -0.00008   0.00010  -0.00011   0.00000   1.94668
   A35        1.99487   0.00002   0.00029   0.00097   0.00126   1.99613
   A36        1.89311   0.00022  -0.00016   0.00102   0.00085   1.89396
   A37        1.96579  -0.00020  -0.00022  -0.00289  -0.00311   1.96267
   A38        1.79891  -0.00011   0.00022  -0.00032  -0.00010   1.79881
   A39        1.90824  -0.00002  -0.00001  -0.00040  -0.00045   1.90778
   A40        2.12183  -0.00001   0.00006  -0.00065  -0.00063   2.12121
   A41        2.25268   0.00003  -0.00002   0.00145   0.00140   2.25407
   A42        1.98416  -0.00013   0.00044  -0.00089  -0.00045   1.98371
   A43        1.81739  -0.00027  -0.00008  -0.00104  -0.00114   1.81625
   A44        1.89345   0.00044  -0.00093   0.00259   0.00166   1.89510
   A45        1.89307  -0.00011   0.00036  -0.00621  -0.00588   1.88719
   A46        1.95694  -0.00038   0.00007  -0.00148  -0.00139   1.95554
   A47        1.91309   0.00049   0.00014   0.00746   0.00760   1.92070
   A48        2.04350  -0.00002   0.00010  -0.00139  -0.00132   2.04218
   A49        2.27056  -0.00020  -0.00017  -0.00118  -0.00133   2.26923
   A50        1.96911   0.00022   0.00008   0.00259   0.00266   1.97177
   A51        2.12999  -0.00029  -0.00009  -0.00221  -0.00230   2.12768
   A52        2.00498   0.00021   0.00009   0.00158   0.00166   2.00664
   A53        2.14785   0.00008   0.00001   0.00072   0.00073   2.14858
   A54        1.97788  -0.00023  -0.00003  -0.00075  -0.00079   1.97709
   A55        2.09015  -0.00006   0.00002  -0.00029  -0.00028   2.08987
   A56        2.21505   0.00029   0.00001   0.00117   0.00116   2.21621
   A57        1.87634  -0.00043   0.00034  -0.00133  -0.00100   1.87534
   A58        1.88094  -0.00047   0.00006  -0.00192  -0.00187   1.87908
   A59        2.02909   0.00118   0.00010   0.00716   0.00725   2.03634
   A60        1.85526   0.00006  -0.00034  -0.00471  -0.00506   1.85020
   A61        1.89950  -0.00026   0.00003  -0.00046  -0.00043   1.89906
   A62        1.91485  -0.00017  -0.00022   0.00018  -0.00004   1.91481
   A63        1.94930   0.00029   0.00027   0.00332   0.00359   1.95289
   A64        1.90789   0.00015   0.00016   0.00113   0.00128   1.90918
   A65        1.95242   0.00035   0.00006   0.00305   0.00310   1.95553
   A66        1.87975  -0.00029  -0.00030  -0.00392  -0.00422   1.87553
   A67        1.89423  -0.00027  -0.00001  -0.00099  -0.00101   1.89322
   A68        1.87747  -0.00028  -0.00021  -0.00310  -0.00332   1.87415
   A69        1.87419  -0.00039   0.00041   0.00000   0.00041   1.87460
   A70        1.87614  -0.00044   0.00018   0.00031   0.00048   1.87662
   A71        2.03523   0.00155  -0.00071   0.00624   0.00552   2.04075
   A72        1.85731   0.00004  -0.00027  -0.00639  -0.00666   1.85065
   A73        1.89911  -0.00051   0.00045  -0.00119  -0.00074   1.89837
   A74        1.91372  -0.00036  -0.00003  -0.00013  -0.00017   1.91354
   A75        1.95226   0.00013   0.00013   0.00154   0.00166   1.95392
   A76        1.90378   0.00047   0.00028   0.00392   0.00420   1.90798
   A77        1.95531   0.00032  -0.00005   0.00229   0.00224   1.95755
   A78        1.87883  -0.00035  -0.00017  -0.00358  -0.00375   1.87508
   A79        1.89266  -0.00020  -0.00006  -0.00107  -0.00113   1.89153
   A80        1.87803  -0.00041  -0.00015  -0.00356  -0.00371   1.87432
   A81        2.10811   0.00008  -0.00003   0.00017   0.00014   2.10824
   A82        2.11304   0.00009   0.00009   0.00078   0.00086   2.11391
   A83        2.06203  -0.00017  -0.00006  -0.00094  -0.00100   2.06103
   A84        2.09186  -0.00003  -0.00004  -0.00033  -0.00037   2.09149
   A85        2.10850   0.00006   0.00002   0.00040   0.00042   2.10892
   A86        2.08268  -0.00003   0.00002  -0.00007  -0.00004   2.08263
   A87        2.08698   0.00000  -0.00004  -0.00015  -0.00018   2.08680
   A88        2.10033   0.00001   0.00002   0.00011   0.00012   2.10045
   A89        2.09584  -0.00001   0.00002   0.00004   0.00006   2.09590
   A90        2.09812  -0.00002  -0.00001  -0.00018  -0.00018   2.09793
   A91        2.08670  -0.00001  -0.00002  -0.00018  -0.00020   2.08649
   A92        2.09837   0.00004   0.00003   0.00035   0.00038   2.09875
   A93        2.09656   0.00003   0.00007   0.00057   0.00064   2.09720
   A94        2.09850   0.00000  -0.00002  -0.00012  -0.00014   2.09836
   A95        2.08812  -0.00004  -0.00005  -0.00045  -0.00050   2.08762
   A96        2.11027   0.00011   0.00006   0.00077   0.00083   2.11110
   A97        2.08890  -0.00002   0.00000  -0.00004  -0.00004   2.08886
   A98        2.08396  -0.00009  -0.00006  -0.00074  -0.00080   2.08316
   A99        2.10483   0.00033   0.00006   0.00165   0.00171   2.10654
   A100       2.11516  -0.00005   0.00008   0.00005   0.00013   2.11529
   A101       2.06319  -0.00027  -0.00013  -0.00170  -0.00184   2.06136
   A102       2.09026   0.00005  -0.00003   0.00035   0.00032   2.09059
   A103       2.10806   0.00011   0.00005   0.00073   0.00078   2.10884
   A104       2.08469  -0.00016  -0.00002  -0.00107  -0.00109   2.08360
   A105       2.08736  -0.00005  -0.00005  -0.00048  -0.00053   2.08683
   A106       2.10027   0.00004   0.00004   0.00034   0.00039   2.10066
   A107       2.09552   0.00000   0.00001   0.00014   0.00015   2.09567
   A108       2.09780   0.00001   0.00003   0.00019   0.00022   2.09802
   A109       2.08668  -0.00005  -0.00005  -0.00052  -0.00057   2.08611
   A110       2.09869   0.00004   0.00002   0.00033   0.00035   2.09905
   A111       2.09648   0.00002   0.00003   0.00033   0.00036   2.09683
   A112       2.09910   0.00002  -0.00001  -0.00005  -0.00007   2.09903
   A113       2.08760  -0.00004  -0.00002  -0.00027  -0.00029   2.08731
   A114       2.10903   0.00016   0.00011   0.00120   0.00131   2.11034
   A115       2.08633  -0.00005  -0.00005  -0.00039  -0.00045   2.08588
   A116       2.08768  -0.00011  -0.00005  -0.00082  -0.00087   2.08681
    D1        0.20046  -0.00007   0.00140  -0.00259  -0.00119   0.19927
    D2        2.25066   0.00010   0.00160  -0.00283  -0.00126   2.24940
    D3       -1.83977  -0.00032   0.00181  -0.00449  -0.00269  -1.84246
    D4       -0.11929   0.00004  -0.00111   0.00185   0.00074  -0.11855
    D5        3.03652  -0.00009  -0.00203  -0.01134  -0.01336   3.02317
    D6        2.30000  -0.00023   0.00090  -0.01826  -0.01738   2.28262
    D7        0.24325   0.00014   0.00029  -0.00964  -0.00935   0.23390
    D8       -1.79332  -0.00048   0.00059  -0.01883  -0.01824  -1.81156
    D9       -0.14975  -0.00007  -0.00056   0.00813   0.00757  -0.14218
   D10        3.00611  -0.00014  -0.00022  -0.00115  -0.00137   3.00474
   D11       -0.25030   0.00010  -0.00149   0.00292   0.00143  -0.24887
   D12        2.87023   0.00024  -0.00025   0.01187   0.01161   2.88184
   D13       -2.36749  -0.00006  -0.00167  -0.00089  -0.00255  -2.37003
   D14        0.75304   0.00007  -0.00042   0.00806   0.00764   0.76068
   D15        1.77079   0.00033  -0.00233   0.00296   0.00064   1.77143
   D16       -1.39187   0.00046  -0.00108   0.01191   0.01082  -1.38105
   D17        1.25860   0.00019   0.00044  -0.00980  -0.00935   1.24925
   D18       -3.01208  -0.00030   0.00082  -0.01559  -0.01477  -3.02685
   D19       -0.89707   0.00000   0.00128  -0.01140  -0.01011  -0.90718
   D20       -3.01387   0.00020   0.00046  -0.00851  -0.00804  -3.02191
   D21       -1.00136  -0.00028   0.00084  -0.01430  -0.01346  -1.01482
   D22        1.11365   0.00002   0.00131  -0.01011  -0.00880   1.10485
   D23       -0.89586   0.00024   0.00082  -0.00945  -0.00862  -0.90448
   D24        1.11665  -0.00024   0.00120  -0.01525  -0.01404   1.10261
   D25       -3.05152   0.00006   0.00167  -0.01105  -0.00938  -3.06091
   D26       -3.06412   0.00024   0.00060   0.02172   0.02232  -3.04180
   D27       -1.07075  -0.00013   0.00040   0.01467   0.01506  -1.05569
   D28        1.08608   0.00010   0.00023   0.01846   0.01869   1.10477
   D29        1.24318   0.00019   0.00112   0.02090   0.02201   1.26519
   D30       -3.04664  -0.00018   0.00092   0.01384   0.01476  -3.03189
   D31       -0.88981   0.00005   0.00075   0.01764   0.01838  -0.87143
   D32       -0.85718   0.00019   0.00062   0.02418   0.02481  -0.83237
   D33        1.13618  -0.00018   0.00042   0.01713   0.01756   1.15374
   D34       -2.99017   0.00005   0.00025   0.02093   0.02119  -2.96899
   D35       -3.03318  -0.00014  -0.00094  -0.01402  -0.01495  -3.04813
   D36        0.18580  -0.00005   0.00081  -0.00178  -0.00097   0.18483
   D37        0.13281  -0.00029  -0.00240  -0.02433  -0.02672   0.10609
   D38       -2.93140  -0.00020  -0.00064  -0.01209  -0.01274  -2.94414
   D39        2.94799   0.00001  -0.00033  -0.00588  -0.00619   2.94180
   D40       -0.15794   0.00020  -0.00010   0.00311   0.00302  -0.15492
   D41       -0.21877   0.00017   0.00116   0.00479   0.00597  -0.21280
   D42        2.95848   0.00036   0.00140   0.01378   0.01518   2.97367
   D43       -0.01606   0.00003   0.00039  -0.00016   0.00023  -0.01582
   D44        3.11010   0.00017   0.00139   0.01413   0.01553   3.12563
   D45       -3.07920   0.00013   0.00218   0.01232   0.01450  -3.06470
   D46        0.04695   0.00027   0.00318   0.02661   0.02980   0.07675
   D47       -2.88221  -0.00002  -0.00006  -0.00378  -0.00384  -2.88606
   D48        0.26128  -0.00007  -0.00053  -0.00876  -0.00930   0.25198
   D49        0.27570  -0.00017  -0.00112  -0.01890  -0.02002   0.25569
   D50       -2.86399  -0.00022  -0.00159  -0.02388  -0.02547  -2.88946
   D51        0.83563   0.00037   0.00115   0.02479   0.02594   0.86157
   D52       -1.27902   0.00026   0.00141   0.02432   0.02573  -1.25329
   D53        2.95952   0.00015   0.00119   0.02128   0.02247   2.98199
   D54       -2.33831   0.00020   0.00094   0.01657   0.01750  -2.32081
   D55        1.83023   0.00008   0.00120   0.01610   0.01729   1.84752
   D56       -0.21442  -0.00003   0.00098   0.01305   0.01403  -0.20039
   D57        2.98288  -0.00020  -0.00067  -0.01875  -0.01941   2.96347
   D58       -0.18787  -0.00008   0.00007  -0.00568  -0.00561  -0.19348
   D59       -0.12899  -0.00003  -0.00047  -0.01123  -0.01169  -0.14069
   D60        2.98345   0.00008   0.00027   0.00184   0.00211   2.98555
   D61        0.59471  -0.00020  -0.00084  -0.01467  -0.01551   0.57921
   D62       -1.51605  -0.00029  -0.00059  -0.01416  -0.01475  -1.53080
   D63        2.61651  -0.00012  -0.00093  -0.01305  -0.01398   2.60253
   D64        2.63651   0.00008  -0.00135  -0.01340  -0.01474   2.62177
   D65        0.52575   0.00000  -0.00109  -0.01289  -0.01399   0.51176
   D66       -1.62488   0.00016  -0.00143  -0.01179  -0.01322  -1.63809
   D67       -1.56338   0.00001  -0.00102  -0.01143  -0.01244  -1.57582
   D68        2.60904  -0.00007  -0.00077  -0.01092  -0.01169   2.59736
   D69        0.45842   0.00010  -0.00111  -0.00982  -0.01092   0.44750
   D70       -0.65317   0.00013   0.00023   0.00437   0.00459  -0.64858
   D71       -2.70079  -0.00015   0.00055   0.00225   0.00280  -2.69799
   D72        1.49490   0.00003   0.00076   0.00528   0.00604   1.50094
   D73        1.45494   0.00018   0.00004   0.00393   0.00396   1.45891
   D74       -0.59268  -0.00009   0.00036   0.00181   0.00217  -0.59051
   D75       -2.68017   0.00009   0.00057   0.00483   0.00541  -2.67476
   D76       -2.67883  -0.00005   0.00029   0.00242   0.00272  -2.67611
   D77        1.55673  -0.00033   0.00062   0.00031   0.00093   1.55766
   D78       -0.53076  -0.00014   0.00083   0.00333   0.00417  -0.52659
   D79        2.52961  -0.00005   0.00020   0.00464   0.00484   2.53445
   D80       -0.57999  -0.00018  -0.00061  -0.00966  -0.01028  -0.59027
   D81       -1.62259   0.00001  -0.00006   0.00479   0.00473  -1.61786
   D82        1.55099  -0.00012  -0.00088  -0.00950  -0.01039   1.54061
   D83        0.41396   0.00010  -0.00022   0.00446   0.00422   0.41818
   D84       -2.69564  -0.00002  -0.00104  -0.00983  -0.01090  -2.70654
   D85       -0.13184  -0.00010   0.00047  -0.00259  -0.00211  -0.13395
   D86        3.01671   0.00000   0.00018  -0.00571  -0.00552   3.01119
   D87        2.97431   0.00004   0.00137   0.01325   0.01464   2.98895
   D88       -0.16032   0.00014   0.00108   0.01013   0.01123  -0.14909
   D89        2.84908  -0.00010  -0.00024   0.00699   0.00674   2.85582
   D90       -0.29829  -0.00018   0.00000   0.00957   0.00957  -0.28872
   D91        0.73055   0.00025  -0.00088   0.01170   0.01079   0.74134
   D92       -2.41682   0.00017  -0.00065   0.01427   0.01361  -2.40321
   D93       -1.41127   0.00049  -0.00129   0.01282   0.01153  -1.39974
   D94        1.72455   0.00040  -0.00106   0.01540   0.01435   1.73890
   D95       -3.08730   0.00031   0.00064   0.04277   0.04342  -3.04388
   D96       -1.09495  -0.00004   0.00061   0.03554   0.03615  -1.05880
   D97        1.06088   0.00023   0.00021   0.04005   0.04026   1.10113
   D98       -0.88156   0.00020   0.00056   0.04251   0.04308  -0.83848
   D99        1.11079  -0.00015   0.00053   0.03528   0.03582   1.14661
   D100      -3.01657   0.00012   0.00013   0.03978   0.03992  -2.97665
   D101       1.22188   0.00015   0.00116   0.03878   0.03993   1.26182
   D102      -3.06895  -0.00020   0.00113   0.03155   0.03267  -3.03629
   D103      -0.91312   0.00007   0.00073   0.03606   0.03677  -0.87635
   D104       0.18046   0.00007   0.00038   0.00222   0.00259   0.18305
   D105      -2.93293   0.00011  -0.00012  -0.00097  -0.00109  -2.93402
   D106      -2.95442   0.00016   0.00010  -0.00079  -0.00070  -2.95511
   D107       0.21539   0.00020  -0.00040  -0.00397  -0.00438   0.21100
   D108      -0.01036   0.00000   0.00067  -0.00349  -0.00282  -0.01318
   D109       3.11575   0.00007   0.00031   0.00656   0.00688   3.12262
   D110      -3.12342   0.00005   0.00017  -0.00666  -0.00650  -3.12992
   D111       0.00269   0.00011  -0.00019   0.00340   0.00319   0.00588
   D112       2.80424   0.00030   0.00166   0.03581   0.03747   2.84171
   D113      -0.33794   0.00028   0.00148   0.03413   0.03561  -0.30233
   D114      -0.32097   0.00022   0.00205   0.02517   0.02721  -0.29376
   D115       2.82003   0.00021   0.00186   0.02349   0.02535   2.84538
   D116      -1.03472  -0.00008   0.00002  -0.00292  -0.00291  -1.03763
   D117      -3.11316   0.00000   0.00012  -0.00085  -0.00073  -3.11390
   D118       1.09248   0.00003   0.00024   0.00038   0.00062   1.09310
   D119       3.12770  -0.00014  -0.00052  -0.00584  -0.00636   3.12133
   D120       1.04926  -0.00006  -0.00042  -0.00377  -0.00419   1.04507
   D121      -1.02828  -0.00003  -0.00030  -0.00254  -0.00284  -1.03112
   D122       1.10444   0.00002   0.00000  -0.00004  -0.00004   1.10440
   D123      -0.97400   0.00010   0.00010   0.00203   0.00213  -0.97187
   D124      -3.05154   0.00013   0.00022   0.00326   0.00349  -3.04805
   D125      -1.03541  -0.00010  -0.00014  -0.00827  -0.00841  -1.04383
   D126      -3.11186  -0.00004  -0.00019  -0.00733  -0.00752  -3.11938
   D127       1.09398  -0.00003  -0.00016  -0.00689  -0.00704   1.08694
   D128       3.12582  -0.00027  -0.00055  -0.01174  -0.01228   3.11354
   D129       1.04937  -0.00021  -0.00059  -0.01080  -0.01139   1.03798
   D130      -1.02797  -0.00020  -0.00056  -0.01035  -0.01092  -1.03889
   D131       1.10095   0.00016  -0.00046  -0.00335  -0.00380   1.09714
   D132      -0.97550   0.00022  -0.00051  -0.00240  -0.00291  -0.97841
   D133      -3.05284   0.00023  -0.00047  -0.00196  -0.00244  -3.05528
   D134       0.02911  -0.00009  -0.00094  -0.00874  -0.00968   0.01943
   D135      -3.13100  -0.00008  -0.00094  -0.00826  -0.00919  -3.14019
   D136      -3.11433  -0.00004  -0.00048  -0.00390  -0.00438  -3.11871
   D137       0.00875  -0.00003  -0.00047  -0.00342  -0.00389   0.00485
   D138       3.13132   0.00008   0.00114   0.00920   0.01034  -3.14153
   D139       0.00162   0.00009   0.00117   0.00986   0.01103   0.01265
   D140      -0.00842   0.00003   0.00068   0.00434   0.00503  -0.00339
   D141      -3.13812   0.00005   0.00071   0.00501   0.00571  -3.13240
   D142      -3.13615  -0.00001   0.00001  -0.00043  -0.00042  -3.13658
   D143      -0.00346   0.00000  -0.00007  -0.00019  -0.00026  -0.00372
   D144      -0.01298   0.00000   0.00002   0.00004   0.00006  -0.01292
   D145       3.11972   0.00001  -0.00007   0.00029   0.00022   3.11994
   D146      -3.14155   0.00005   0.00040   0.00413   0.00454  -3.13701
   D147      -0.00239   0.00003   0.00042   0.00295   0.00337   0.00099
   D148      -0.00890   0.00007   0.00032   0.00438   0.00470  -0.00419
   D149       3.13026   0.00004   0.00034   0.00320   0.00354   3.13380
   D150      -3.14106  -0.00001  -0.00030  -0.00158  -0.00188   3.14024
   D151       0.00272  -0.00002  -0.00022  -0.00203  -0.00225   0.00047
   D152      -0.00190  -0.00003  -0.00028  -0.00277  -0.00304  -0.00495
   D153      -3.14131  -0.00005  -0.00020  -0.00321  -0.00341   3.13847
   D154       0.00279  -0.00001  -0.00034  -0.00166  -0.00201   0.00078
   D155       3.13253  -0.00002  -0.00037  -0.00232  -0.00269   3.12984
   D156      -3.13662  -0.00002  -0.00026  -0.00211  -0.00238  -3.13900
   D157      -0.00689  -0.00003  -0.00029  -0.00277  -0.00305  -0.00994
   D158      -0.03001   0.00000  -0.00014  -0.00070  -0.00085  -0.03086
   D159       3.13164  -0.00002  -0.00016  -0.00145  -0.00161   3.13003
   D160       3.11216   0.00002   0.00003   0.00093   0.00096   3.11312
   D161      -0.00938   0.00000   0.00002   0.00018   0.00020  -0.00918
   D162      -3.13066   0.00002  -0.00004   0.00066   0.00061  -3.13005
   D163      -0.00761   0.00000  -0.00008  -0.00007  -0.00016  -0.00776
   D164       0.01035   0.00000  -0.00022  -0.00098  -0.00120   0.00915
   D165       3.13341  -0.00001  -0.00026  -0.00171  -0.00197   3.13144
   D166       3.13607   0.00002   0.00004   0.00099   0.00103   3.13710
   D167       0.00312   0.00000   0.00018   0.00050   0.00068   0.00380
   D168       0.01447   0.00000   0.00002   0.00023   0.00026   0.01473
   D169      -3.11848  -0.00002   0.00017  -0.00026  -0.00009  -3.11857
   D170       3.13890   0.00002   0.00011   0.00124   0.00135   3.14025
   D171       0.00242   0.00001  -0.00019  -0.00037  -0.00056   0.00186
   D172       0.00599  -0.00001   0.00025   0.00075   0.00101   0.00700
   D173      -3.13049  -0.00002  -0.00004  -0.00086  -0.00090  -3.13140
   D174      -3.13995  -0.00002  -0.00002  -0.00112  -0.00113  -3.14108
   D175      -0.00146  -0.00001  -0.00001  -0.00043  -0.00044  -0.00190
   D176       0.00675  -0.00003  -0.00031  -0.00273  -0.00304   0.00371
   D177      -3.13794  -0.00002  -0.00031  -0.00205  -0.00235  -3.14029
   D178      -0.00506   0.00000   0.00022   0.00111   0.00133  -0.00373
   D179      -3.12811   0.00001   0.00025   0.00184   0.00209  -3.12601
   D180       3.13345   0.00002   0.00022   0.00179   0.00202   3.13547
   D181       0.01040   0.00003   0.00026   0.00252   0.00278   0.01319
         Item               Value     Threshold  Converged?
 Maximum Force            0.001555     0.000450     NO 
 RMS     Force            0.000247     0.000300     YES
 Maximum Displacement     0.183892     0.001800     NO 
 RMS     Displacement     0.033903     0.001200     NO 
 Predicted change in Energy=-1.447667D-04
 Lowest energy point so far.  Saving SCF results.
 GradGradGradGradGradGradGradGradGradGradGradGradGradGradGradGradGradGrad

 Leave Link  103 at Thu Dec  6 15:50:52 2018, MaxMem=   536870912 cpu:         1.7
 (Enter /pbs_home/pkowalski/g09d01/g09/l202.exe)
 Stoichiometry    C29H22F6S2
 Framework group  C1[X(C29H22F6S2)]
 Deg. of freedom   171
 Full point group                 C1      NOp   1
 RotChk:  IX=0 Diff= 2.29D-03
 Largest Abelian subgroup         C1      NOp   1
 Largest concise Abelian subgroup C1      NOp   1
                         Standard orientation:                         
 ---------------------------------------------------------------------
 Center     Atomic      Atomic             Coordinates (Angstroms)
 Number     Number       Type             X           Y           Z
 ---------------------------------------------------------------------
      1         16           0        1.825203   -2.195230    0.166886
      2         16           0       -1.830776   -2.185485   -0.040321
      3          9           0        2.265057    3.228068   -0.852688
      4          9           0        1.695162    3.470020    1.235792
      5          9           0       -0.062338    3.976113   -1.724886
      6          9           0        0.019470    5.126743    0.132813
      7          9           0       -2.332087    3.300586   -0.612175
      8          9           0       -1.501475    3.409457    1.402823
      9          6           0        0.624995   -0.801033    0.510991
     10          6           0        1.431873    0.474326    0.213828
     11          6           0        2.833699    0.242198    0.109100
     12          1           0        3.542700    1.061060   -0.013083
     13          6           0        3.200810   -1.078228    0.060676
     14          6           0        0.724920    1.636569    0.077405
     15          6           0        1.244720    3.043750    0.021949
     16          6           0       -0.004493    3.888855   -0.377954
     17          6           0       -1.220460    3.047590    0.118973
     18          6           0       -0.721054    1.637525    0.017733
     19          6           0       -0.626766   -0.802733   -0.411408
     20          6           0       -1.431087    0.479293   -0.129686
     21          6           0       -2.838116    0.251669   -0.068115
     22          1           0       -3.554294    1.073166   -0.047728
     23          6           0       -3.208950   -1.066554   -0.006688
     24          6           0        0.242782   -0.849231    2.025070
     25          1           0       -0.540173   -0.092289    2.192434
     26          1           0       -0.230580   -1.823487    2.219086
     27          6           0        1.372462   -0.617806    3.024442
     28          1           0        2.176235   -1.362192    2.915054
     29          1           0        0.977852   -0.705615    4.049220
     30          1           0        1.811714    0.386876    2.926142
     31          6           0       -0.240751   -0.871269   -1.923378
     32          1           0        0.542628   -0.116443   -2.098100
     33          1           0        0.233701   -1.848274   -2.100227
     34          6           0       -1.363670   -0.656220   -2.933555
     35          1           0       -2.164702   -1.403395   -2.823731
     36          1           0       -0.959522   -0.753110   -3.953931
     37          1           0       -1.810471    0.346281   -2.850497
     38          6           0        4.560912   -1.611428   -0.064820
     39          6           0        5.684217   -0.785200    0.155084
     40          1           0        5.542815    0.259232    0.439765
     41          6           0        6.976406   -1.290366    0.034482
     42          1           0        7.831371   -0.633246    0.214032
     43          6           0        7.182151   -2.632876   -0.303984
     44          1           0        8.197423   -3.027987   -0.393819
     45          6           0        6.081032   -3.465156   -0.521885
     46          1           0        6.230131   -4.514899   -0.787934
     47          6           0        4.785952   -2.961519   -0.403498
     48          1           0        3.935139   -3.622325   -0.587896
     49          6           0       -4.574450   -1.596027    0.086419
     50          6           0       -5.645862   -0.762191    0.473233
     51          1           0       -5.454652    0.280624    0.734009
     52          6           0       -6.944974   -1.258408    0.549263
     53          1           0       -7.758596   -0.595451    0.855229
     54          6           0       -7.208995   -2.599175    0.246230
     55          1           0       -8.229416   -2.986368    0.307931
     56          6           0       -6.158617   -3.439404   -0.131757
     57          1           0       -6.353502   -4.488124   -0.371085
     58          6           0       -4.856209   -2.945667   -0.208986
     59          1           0       -4.045594   -3.609209   -0.519997
 ---------------------------------------------------------------------
 Rotational constants (GHZ):      0.1282816      0.0694591      0.0500787
 Leave Link  202 at Thu Dec  6 15:50:52 2018, MaxMem=   536870912 cpu:         0.0
 (Enter /pbs_home/pkowalski/g09d01/g09/l301.exe)
 Basis read from rwf:  (5D, 7F)
 No pseudopotential information found on rwf file.
 There are   673 symmetry adapted cartesian basis functions of A   symmetry.
 There are   636 symmetry adapted basis functions of A   symmetry.
   636 basis functions,  1103 primitive gaussians,   673 cartesian basis functions
   141 alpha electrons      141 beta electrons
       nuclear repulsion energy      4676.0345959059 Hartrees.
 IExCor=  402 DFT=T Ex+Corr=B3LYP ExCW=0 ScaHFX=  0.200000
 ScaDFX=  0.800000  0.720000  1.000000  0.810000 ScalE2=  1.000000  1.000000
 IRadAn=      0 IRanWt=     -1 IRanGd=            0 ICorTp=0 IEmpDi=  4
 NAtoms=   59 NActive=   59 NUniq=   59 SFac= 1.00D+00 NAtFMM=   60 NAOKFM=F Big=F
 Integral buffers will be    131072 words long.
 Raffenetti 2 integral format.
 Two-electron integral symmetry is turned on.
 No density basis found on file   724.
 Leave Link  301 at Thu Dec  6 15:50:53 2018, MaxMem=   536870912 cpu:         0.8
 (Enter /pbs_home/pkowalski/g09d01/g09/l302.exe)
 NPDir=0 NMtPBC=     1 NCelOv=     1 NCel=       1 NClECP=     1 NCelD=      1
         NCelK=      1 NCelE2=     1 NClLst=     1 CellRange=     0.0.
 One-electron integrals computed using PRISM.
 NBasis=   636 RedAO= T EigKep=  3.03D-04  NBF=   636
 NBsUse=   636 1.00D-06 EigRej= -1.00D+00 NBFU=   636
 Precomputing XC quadrature grid using
 IXCGrd= 4 IRadAn=           0 IRanWt=          -1 IRanGd=           0 AccXCQ= 0.00D+00.
 Generated NRdTot=       0 NPtTot=           0 NUsed=           0 NTot=          32
 NSgBfM=   599   600   604   611   611 MxSgAt=    59 MxSgA2=    59.
 Leave Link  302 at Thu Dec  6 15:50:54 2018, MaxMem=   536870912 cpu:        13.7
 (Enter /pbs_home/pkowalski/g09d01/g09/l303.exe)
 DipDrv:  MaxL=1.
 Leave Link  303 at Thu Dec  6 15:50:55 2018, MaxMem=   536870912 cpu:         2.0
 (Enter /pbs_home/pkowalski/g09d01/g09/l401.exe)
 Initial guess from the checkpoint file:  "dae0068freq_closed_b3lyp.chk"
 B after Tr=     0.000000    0.000000    0.000000
         Rot=    0.999999   -0.001390    0.000032   -0.000638 Ang=  -0.18 deg.
 Guess basis will be translated and rotated to current coordinates.
 JPrj=2 DoOrth=T DoCkMO=T.
 Generating alternative initial guess.
 ExpMin= 1.22D-01 ExpMax= 9.18D+03 ExpMxC= 1.38D+03 IAcc=1 IRadAn=         1 AccDes= 0.00D+00
 Harris functional with IExCor=  402 and IRadAn=       1 diagonalized for initial guess.
 HarFok:  IExCor=  402 AccDes= 0.00D+00 IRadAn=         1 IDoV= 1 UseB2=F ITyADJ=14
 ICtDFT=  3500011 ScaDFX=  1.000000  1.000000  1.000000  1.000000
 FoFCou: FMM=F IPFlag=           0 FMFlag=      100000 FMFlg1=           0
         NFxFlg=           0 DoJE=T BraDBF=F KetDBF=T FulRan=T
         wScrn=  0.000000 ICntrl=     500 IOpCl=  0 I1Cent=   200000004 NGrid=           0
         NMat0=    1 NMatS0=      1 NMatT0=    0 NMatD0=    1 NMtDS0=    0 NMtDT0=    0
 Petite list used in FoFCou.
 Harris En= -2512.07880048735    
 Leave Link  401 at Thu Dec  6 15:50:59 2018, MaxMem=   536870912 cpu:        33.5
 (Enter /pbs_home/pkowalski/g09d01/g09/l502.exe)
 Closed shell SCF:
 Using DIIS extrapolation, IDIIS=  1040.
 Integral symmetry usage will be decided dynamically.
 IVT=     1387805 IEndB=     1387805 NGot=   536870912 MDV=   535953350
 LenX=   535953350 LenY=   535499748
 Requested convergence on RMS density matrix=1.00D-08 within 128 cycles.
 Requested convergence on MAX density matrix=1.00D-06.
 Requested convergence on             energy=1.00D-06.
 No special actions if energy rises.
 Fock matrices will be formed incrementally for  20 cycles.
 Integral accuracy reduced to 1.0D-05 until final iterations.

 Cycle   1  Pass 0  IDiag  1:
 FoFJK:  IHMeth= 1 ICntrl=       0 DoSepK=F KAlg= 0 I1Cent=   0 FoldK=F
 IRaf= 660000000 NMat=   1 IRICut=       1 DoRegI=T DoRafI=F ISym2E= 0.
 FoFCou: FMM=F IPFlag=           0 FMFlag=      100000 FMFlg1=           0
         NFxFlg=           0 DoJE=F BraDBF=F KetDBF=F FulRan=T
         wScrn=  0.000000 ICntrl=       0 IOpCl=  0 I1Cent=           0 NGrid=           0
         NMat0=    1 NMatS0=      1 NMatT0=    0 NMatD0=    1 NMtDS0=    0 NMtDT0=    0
 Symmetry not used in FoFCou.
 E= -2512.25788973316    
 DIIS: error= 1.68D-03 at cycle   1 NSaved=   1.
 NSaved= 1 IEnMin= 1 EnMin= -2512.25788973316     IErMin= 1 ErrMin= 1.68D-03
 ErrMax= 1.68D-03  0.00D+00 EMaxC= 1.00D-01 BMatC= 3.44D-03 BMatP= 3.44D-03
 IDIUse=3 WtCom= 9.83D-01 WtEn= 1.68D-02
 Coeff-Com:  0.100D+01
 Coeff-En:   0.100D+01
 Coeff:      0.100D+01
 Gap=     0.560 Goal=   None    Shift=    0.000
 GapD=    0.560 DampG=2.000 DampE=1.000 DampFc=2.0000 IDamp=-1.
 RMSDP=2.46D-04 MaxDP=8.19D-03              OVMax= 1.26D-02

 Cycle   2  Pass 0  IDiag  1:
 RMSU=  2.46D-04    CP:  1.00D+00
 E= -2512.26319254756     Delta-E=       -0.005302814395 Rises=F Damp=F
 DIIS: error= 1.91D-04 at cycle   2 NSaved=   2.
 NSaved= 2 IEnMin= 2 EnMin= -2512.26319254756     IErMin= 2 ErrMin= 1.91D-04
 ErrMax= 1.91D-04  0.00D+00 EMaxC= 1.00D-01 BMatC= 3.38D-05 BMatP= 3.44D-03
 IDIUse=3 WtCom= 9.98D-01 WtEn= 1.91D-03
 Coeff-Com: -0.621D-01 0.106D+01
 Coeff-En:   0.000D+00 0.100D+01
 Coeff:     -0.619D-01 0.106D+01
 Gap=     0.082 Goal=   None    Shift=    0.000
 RMSDP=2.73D-05 MaxDP=9.72D-04 DE=-5.30D-03 OVMax= 2.44D-03

 Cycle   3  Pass 0  IDiag  1:
 RMSU=  2.56D-05    CP:  1.00D+00  1.04D+00
 E= -2512.26324816671     Delta-E=       -0.000055619154 Rises=F Damp=F
 DIIS: error= 1.43D-04 at cycle   3 NSaved=   3.
 NSaved= 3 IEnMin= 3 EnMin= -2512.26324816671     IErMin= 3 ErrMin= 1.43D-04
 ErrMax= 1.43D-04  0.00D+00 EMaxC= 1.00D-01 BMatC= 1.91D-05 BMatP= 3.38D-05
 IDIUse=3 WtCom= 9.99D-01 WtEn= 1.43D-03
 Coeff-Com: -0.334D-01 0.509D+00 0.524D+00
 Coeff-En:   0.000D+00 0.000D+00 0.100D+01
 Coeff:     -0.333D-01 0.508D+00 0.525D+00
 Gap=     0.082 Goal=   None    Shift=    0.000
 RMSDP=1.64D-05 MaxDP=7.90D-04 DE=-5.56D-05 OVMax= 3.24D-03

 Cycle   4  Pass 0  IDiag  1:
 RMSU=  1.28D-05    CP:  1.00D+00  1.04D+00  6.02D-01
 E= -2512.26325779408     Delta-E=       -0.000009627364 Rises=F Damp=F
 DIIS: error= 5.24D-05 at cycle   4 NSaved=   4.
 NSaved= 4 IEnMin= 4 EnMin= -2512.26325779408     IErMin= 4 ErrMin= 5.24D-05
 ErrMax= 5.24D-05  0.00D+00 EMaxC= 1.00D-01 BMatC= 6.47D-06 BMatP= 1.91D-05
 IDIUse=1 WtCom= 1.00D+00 WtEn= 0.00D+00
 Coeff-Com: -0.878D-02 0.116D+00 0.358D+00 0.535D+00
 Coeff:     -0.878D-02 0.116D+00 0.358D+00 0.535D+00
 Gap=     0.082 Goal=   None    Shift=    0.000
 RMSDP=9.23D-06 MaxDP=5.99D-04 DE=-9.63D-06 OVMax= 2.27D-03

 Initial convergence to 1.0D-05 achieved.  Increase integral accuracy.
 Cycle   5  Pass 1  IDiag  1:
 E= -2512.26302764040     Delta-E=        0.000230153675 Rises=F Damp=F
 DIIS: error= 1.89D-04 at cycle   1 NSaved=   1.
 NSaved= 1 IEnMin= 1 EnMin= -2512.26302764040     IErMin= 1 ErrMin= 1.89D-04
 ErrMax= 1.89D-04  0.00D+00 EMaxC= 1.00D-01 BMatC= 1.64D-05 BMatP= 1.64D-05
 IDIUse=3 WtCom= 9.98D-01 WtEn= 1.89D-03
 Coeff-Com:  0.100D+01
 Coeff-En:   0.100D+01
 Coeff:      0.100D+01
 Gap=     0.082 Goal=   None    Shift=    0.000
 RMSDP=9.23D-06 MaxDP=5.99D-04 DE= 2.30D-04 OVMax= 2.87D-03

 Cycle   6  Pass 1  IDiag  1:
 RMSU=  1.71D-04    CP:  1.00D+00
 E= -2512.26303305366     Delta-E=       -0.000005413254 Rises=F Damp=F
 DIIS: error= 9.63D-05 at cycle   2 NSaved=   2.
 NSaved= 2 IEnMin= 2 EnMin= -2512.26303305366     IErMin= 2 ErrMin= 9.63D-05
 ErrMax= 9.63D-05  0.00D+00 EMaxC= 1.00D-01 BMatC= 1.08D-05 BMatP= 1.64D-05
 IDIUse=1 WtCom= 1.00D+00 WtEn= 0.00D+00
 Coeff-Com:  0.420D+00 0.580D+00
 Coeff:      0.420D+00 0.580D+00
 Gap=     0.082 Goal=   None    Shift=    0.000
 RMSDP=1.77D-05 MaxDP=1.28D-03 DE=-5.41D-06 OVMax= 4.48D-03

 Cycle   7  Pass 1  IDiag  1:
 RMSU=  1.77D-05    CP:  1.00D+00  9.99D-01
 E= -2512.26302941922     Delta-E=        0.000003634439 Rises=F Damp=F
 DIIS: error= 1.15D-04 at cycle   3 NSaved=   3.
 NSaved= 3 IEnMin= 2 EnMin= -2512.26303305366     IErMin= 2 ErrMin= 9.63D-05
 ErrMax= 1.15D-04  0.00D+00 EMaxC= 1.00D-01 BMatC= 1.36D-05 BMatP= 1.08D-05
 IDIUse=3 WtCom= 4.82D-01 WtEn= 5.18D-01
 Coeff-Com:  0.669D-02 0.527D+00 0.467D+00
 Coeff-En:   0.000D+00 0.543D+00 0.457D+00
 Coeff:      0.322D-02 0.535D+00 0.462D+00
 Gap=     0.082 Goal=   None    Shift=    0.000
 RMSDP=9.40D-06 MaxDP=6.98D-04 DE= 3.63D-06 OVMax= 2.41D-03

 Cycle   8  Pass 1  IDiag  1:
 RMSU=  1.77D-06    CP:  1.00D+00  1.01D+00  4.86D-01
 E= -2512.26304565622     Delta-E=       -0.000016237002 Rises=F Damp=F
 DIIS: error= 1.83D-05 at cycle   4 NSaved=   4.
 NSaved= 4 IEnMin= 4 EnMin= -2512.26304565622     IErMin= 4 ErrMin= 1.83D-05
 ErrMax= 1.83D-05  0.00D+00 EMaxC= 1.00D-01 BMatC= 1.98D-07 BMatP= 1.08D-05
 IDIUse=1 WtCom= 1.00D+00 WtEn= 0.00D+00
 Coeff-Com: -0.459D-02 0.316D+00 0.275D+00 0.414D+00
 Coeff:     -0.459D-02 0.316D+00 0.275D+00 0.414D+00
 Gap=     0.082 Goal=   None    Shift=    0.000
 RMSDP=9.29D-07 MaxDP=5.35D-05 DE=-1.62D-05 OVMax= 4.30D-05

 Cycle   9  Pass 1  IDiag  1:
 RMSU=  3.75D-07    CP:  1.00D+00  1.01D+00  4.78D-01  5.29D-01
 E= -2512.26304580237     Delta-E=       -0.000000146152 Rises=F Damp=F
 DIIS: error= 8.90D-07 at cycle   5 NSaved=   5.
 NSaved= 5 IEnMin= 5 EnMin= -2512.26304580237     IErMin= 5 ErrMin= 8.90D-07
 ErrMax= 8.90D-07  0.00D+00 EMaxC= 1.00D-01 BMatC= 9.66D-10 BMatP= 1.98D-07
 IDIUse=1 WtCom= 1.00D+00 WtEn= 0.00D+00
 Coeff-Com: -0.218D-02 0.139D+00 0.120D+00 0.191D+00 0.553D+00
 Coeff:     -0.218D-02 0.139D+00 0.120D+00 0.191D+00 0.553D+00
 Gap=     0.082 Goal=   None    Shift=    0.000
 RMSDP=1.17D-07 MaxDP=6.95D-06 DE=-1.46D-07 OVMax= 8.00D-06

 Cycle  10  Pass 1  IDiag  1:
 RMSU=  1.08D-07    CP:  1.00D+00  1.01D+00  4.77D-01  5.07D-01  9.44D-01
 E= -2512.26304580301     Delta-E=       -0.000000000640 Rises=F Damp=F
 DIIS: error= 5.29D-07 at cycle   6 NSaved=   6.
 NSaved= 6 IEnMin= 6 EnMin= -2512.26304580301     IErMin= 6 ErrMin= 5.29D-07
 ErrMax= 5.29D-07  0.00D+00 EMaxC= 1.00D-01 BMatC= 1.41D-10 BMatP= 9.66D-10
 IDIUse=1 WtCom= 1.00D+00 WtEn= 0.00D+00
 Coeff-Com: -0.453D-03 0.255D-01 0.220D-01 0.381D-01 0.286D+00 0.628D+00
 Coeff:     -0.453D-03 0.255D-01 0.220D-01 0.381D-01 0.286D+00 0.628D+00
 Gap=     0.082 Goal=   None    Shift=    0.000
 RMSDP=3.57D-08 MaxDP=1.68D-06 DE=-6.40D-10 OVMax= 4.73D-06

 Cycle  11  Pass 1  IDiag  1:
 RMSU=  2.99D-08    CP:  1.00D+00  1.01D+00  4.77D-01  5.09D-01  9.71D-01
                    CP:  8.58D-01
 E= -2512.26304580308     Delta-E=       -0.000000000070 Rises=F Damp=F
 DIIS: error= 3.26D-07 at cycle   7 NSaved=   7.
 NSaved= 7 IEnMin= 7 EnMin= -2512.26304580308     IErMin= 7 ErrMin= 3.26D-07
 ErrMax= 3.26D-07  0.00D+00 EMaxC= 1.00D-01 BMatC= 4.28D-11 BMatP= 1.41D-10
 IDIUse=1 WtCom= 1.00D+00 WtEn= 0.00D+00
 Coeff-Com: -0.172D-04-0.111D-02-0.102D-02 0.443D-03 0.119D+00 0.417D+00
 Coeff-Com:  0.465D+00
 Coeff:     -0.172D-04-0.111D-02-0.102D-02 0.443D-03 0.119D+00 0.417D+00
 Coeff:      0.465D+00
 Gap=     0.082 Goal=   None    Shift=    0.000
 RMSDP=1.90D-08 MaxDP=8.31D-07 DE=-7.00D-11 OVMax= 2.39D-06

 Cycle  12  Pass 1  IDiag  1:
 RMSU=  1.11D-08    CP:  1.00D+00  1.01D+00  4.77D-01  5.12D-01  9.75D-01
                    CP:  8.61D-01  5.37D-01
 E= -2512.26304580334     Delta-E=       -0.000000000253 Rises=F Damp=F
 DIIS: error= 5.06D-08 at cycle   8 NSaved=   8.
 NSaved= 8 IEnMin= 8 EnMin= -2512.26304580334     IErMin= 8 ErrMin= 5.06D-08
 ErrMax= 5.06D-08  0.00D+00 EMaxC= 1.00D-01 BMatC= 3.67D-12 BMatP= 4.28D-11
 IDIUse=1 WtCom= 1.00D+00 WtEn= 0.00D+00
 Coeff-Com:  0.315D-04-0.304D-02-0.264D-02-0.335D-02 0.448D-01 0.192D+00
 Coeff-Com:  0.287D+00 0.486D+00
 Coeff:      0.315D-04-0.304D-02-0.264D-02-0.335D-02 0.448D-01 0.192D+00
 Coeff:      0.287D+00 0.486D+00
 Gap=     0.082 Goal=   None    Shift=    0.000
 RMSDP=6.37D-09 MaxDP=4.29D-07 DE=-2.53D-10 OVMax= 1.17D-06

 SCF Done:  E(RB3LYP) =  -2512.26304580     A.U. after   12 cycles
            NFock= 12  Conv=0.64D-08     -V/T= 2.0072
 KE= 2.494355266939D+03 PE=-1.525470652524D+04 EE= 5.572053616590D+03
 Leave Link  502 at Thu Dec  6 15:55:52 2018, MaxMem=   536870912 cpu:      2338.7
 (Enter /pbs_home/pkowalski/g09d01/g09/l701.exe)
 Compute integral first derivatives.
 ... and contract with generalized density number  0.
 Leave Link  701 at Thu Dec  6 15:55:53 2018, MaxMem=   536870912 cpu:         5.3
 (Enter /pbs_home/pkowalski/g09d01/g09/l702.exe)
 L702 exits ... SP integral derivatives will be done elsewhere.
 Leave Link  702 at Thu Dec  6 15:55:53 2018, MaxMem=   536870912 cpu:         0.3
 (Enter /pbs_home/pkowalski/g09d01/g09/l703.exe)
 Compute integral first derivatives, UseDBF=F ICtDFT=           0.
 Integral derivatives from FoFJK, PRISM(SPDF).
 Calling FoFJK, ICntrl=      2127 FMM=F ISym2X=0 I1Cent= 0 IOpClX= 0 NMat=1 NMatS=1 NMatT=0.
 FoFJK:  IHMeth= 1 ICntrl=    2127 DoSepK=F KAlg= 0 I1Cent=   0 FoldK=F
 IRaf=         0 NMat=   1 IRICut=       1 DoRegI=T DoRafI=F ISym2E= 0.
 FoFCou: FMM=F IPFlag=           0 FMFlag=      100000 FMFlg1=         800
         NFxFlg=           0 DoJE=F BraDBF=F KetDBF=F FulRan=T
         wScrn=  0.000000 ICntrl=    2127 IOpCl=  0 I1Cent=           0 NGrid=           0
         NMat0=    1 NMatS0=      1 NMatT0=    0 NMatD0=    1 NMtDS0=    0 NMtDT0=    0
 Symmetry not used in FoFCou.
 Leave Link  703 at Thu Dec  6 15:57:07 2018, MaxMem=   536870912 cpu:       589.4
 (Enter /pbs_home/pkowalski/g09d01/g09/l716.exe)
 Dipole        = 2.86006527D-02-1.83751602D+00-5.13220382D-02
 ***** Axes restored to original set *****
 -------------------------------------------------------------------
 Center     Atomic                   Forces (Hartrees/Bohr)
 Number     Number              X              Y              Z
 -------------------------------------------------------------------
      1       16           0.000059679   -0.000193330    0.000120408
      2       16          -0.000134270    0.000071182    0.000181979
      3        9          -0.000438370    0.000108091    0.000417862
      4        9           0.000111190    0.000170003   -0.000172474
      5        9          -0.000125073   -0.000058582    0.000079172
      6        9           0.000278591    0.000009987   -0.000149958
      7        9          -0.000156571   -0.000073056    0.000133834
      8        9           0.000516267    0.000015760   -0.000402976
      9        6          -0.000070247   -0.000147597   -0.000194035
     10        6           0.000346964    0.000599867   -0.000385505
     11        6           0.000268218   -0.000455680    0.000919385
     12        1           0.000150257    0.000017021   -0.000269247
     13        6          -0.000159574    0.000258238   -0.000652878
     14        6           0.000412468   -0.000264528    0.000703411
     15        6           0.000487715    0.000109509   -0.000639078
     16        6          -0.000607540   -0.000291007    0.000287560
     17        6          -0.000029140    0.000211343   -0.000023593
     18        6          -0.000073221   -0.000305156    0.000583052
     19        6           0.000002308    0.000242436    0.000110930
     20        6           0.000019032   -0.000253685   -0.000333817
     21        6           0.000437121   -0.000197082    0.000576845
     22        1           0.000012931    0.000286890   -0.000071659
     23        6          -0.000512955   -0.000098980   -0.000135981
     24        6          -0.000141207   -0.001127947   -0.000421145
     25        1          -0.000132170    0.000283019   -0.000035414
     26        1          -0.000175342   -0.000077180    0.000151129
     27        6           0.000528415    0.001019496   -0.000083671
     28        1           0.000060445   -0.000086577    0.000121513
     29        1          -0.000159084   -0.000019315    0.000162027
     30        1          -0.000167406    0.000073204   -0.000103766
     31        6          -0.000010294    0.001204698    0.000038129
     32        1          -0.000196759   -0.000175996   -0.000163686
     33        1           0.000149643    0.000121802   -0.000146002
     34        6          -0.000526213   -0.001077162    0.000238178
     35        1           0.000137403    0.000026872    0.000030726
     36        1           0.000190429   -0.000037432   -0.000186188
     37        1          -0.000109996   -0.000027292   -0.000159611
     38        6          -0.000154869    0.000025952    0.000035139
     39        6           0.000473095   -0.000103824    0.000335428
     40        1          -0.000225961    0.000107148   -0.000121640
     41        6           0.000302014    0.000411617    0.000269596
     42        1          -0.000142204   -0.000158136   -0.000130204
     43        6          -0.000172855    0.000537832    0.000084235
     44        1           0.000082298   -0.000244066    0.000004736
     45        6          -0.000535213    0.000093847   -0.000222627
     46        1           0.000222267   -0.000042916    0.000128334
     47        6          -0.000289136   -0.000408934   -0.000327325
     48        1           0.000175661    0.000191901    0.000045789
     49        6          -0.000032121   -0.000007200   -0.000011932
     50        6           0.000415364   -0.000048091    0.000311465
     51        1          -0.000245402   -0.000128519   -0.000136856
     52        6           0.000505233   -0.000339641    0.000023859
     53        1          -0.000171884    0.000181492    0.000012244
     54        6          -0.000172260   -0.000504806   -0.000243651
     55        1           0.000080409    0.000231740    0.000104261
     56        6          -0.000487635   -0.000014787   -0.000313740
     57        1           0.000201396    0.000015792    0.000156221
     58        6          -0.000203582    0.000563259   -0.000068285
     59        1           0.000131742   -0.000221492   -0.000060502
 -------------------------------------------------------------------
 Cartesian Forces:  Max     0.001204698 RMS     0.000315674
 Leave Link  716 at Thu Dec  6 15:57:07 2018, MaxMem=   536870912 cpu:         0.4
 (Enter /pbs_home/pkowalski/g09d01/g09/l103.exe)

 GradGradGradGradGradGradGradGradGradGradGradGradGradGradGradGradGradGrad
 Berny optimization.
 Using GEDIIS/GDIIS optimizer.
 FormGI is forming the generalized inverse of G from B-inverse, IUseBI=4.
 Internal  Forces:  Max     0.001049523 RMS     0.000186078
 Search for a local minimum.
 Step number   6 out of a maximum of  354
 All quantities printed in internal units (Hartrees-Bohrs-Radians)
 RMS Force = .18608D-03 SwitMx=.10000D-02 MixMth= 2
 Mixed Optimization -- En-DIIS/RFO-DIIS
 Swapping is turned off.
 Update second derivatives using D2CorX and points    4    5    6
 DE= -8.91D-05 DEPred=-1.45D-04 R= 6.15D-01
 TightC=F SS=  1.41D+00  RLast= 1.90D-01 DXNew= 1.4270D+00 5.7045D-01
 Trust test= 6.15D-01 RLast= 1.90D-01 DXMaxT set to 8.49D-01
 ITU=  1  1  1  0  1  0
     Eigenvalues ---    0.00230   0.00279   0.00425   0.00467   0.00538
     Eigenvalues ---    0.00697   0.00890   0.00974   0.01199   0.01244
     Eigenvalues ---    0.01492   0.01560   0.01600   0.01663   0.01734
     Eigenvalues ---    0.01790   0.01862   0.01875   0.01959   0.01981
     Eigenvalues ---    0.02165   0.02171   0.02203   0.02218   0.02234
     Eigenvalues ---    0.02248   0.02252   0.02261   0.02271   0.02296
     Eigenvalues ---    0.02308   0.02315   0.02325   0.02329   0.02333
     Eigenvalues ---    0.02339   0.02347   0.02360   0.03157   0.03228
     Eigenvalues ---    0.04537   0.04708   0.04768   0.04858   0.05098
     Eigenvalues ---    0.05389   0.05445   0.05742   0.05794   0.05956
     Eigenvalues ---    0.06080   0.07332   0.07600   0.07881   0.08677
     Eigenvalues ---    0.08970   0.09069   0.09149   0.09248   0.09754
     Eigenvalues ---    0.10318   0.10613   0.11076   0.12236   0.12442
     Eigenvalues ---    0.12675   0.12728   0.13946   0.14441   0.15557
     Eigenvalues ---    0.15922   0.15996   0.15997   0.15998   0.15999
     Eigenvalues ---    0.15999   0.15999   0.16000   0.16000   0.16000
     Eigenvalues ---    0.16000   0.16000   0.16000   0.16000   0.16004
     Eigenvalues ---    0.16012   0.16056   0.16936   0.17274   0.20673
     Eigenvalues ---    0.21859   0.21999   0.22000   0.22000   0.22001
     Eigenvalues ---    0.22558   0.23034   0.23401   0.23468   0.23765
     Eigenvalues ---    0.23799   0.24291   0.24449   0.24640   0.24927
     Eigenvalues ---    0.24990   0.25000   0.25013   0.25060   0.26606
     Eigenvalues ---    0.27015   0.27333   0.27561   0.27594   0.27652
     Eigenvalues ---    0.28741   0.29069   0.29136   0.30299   0.32079
     Eigenvalues ---    0.32498   0.33712   0.35377   0.36199   0.36810
     Eigenvalues ---    0.39300   0.40917   0.41883   0.42956   0.43017
     Eigenvalues ---    0.43259   0.43505   0.46790   0.46996   0.47609
     Eigenvalues ---    0.47781   0.48235   0.48681   0.49223   0.49401
     Eigenvalues ---    0.49504   0.49571   0.49697   0.50142   0.50343
     Eigenvalues ---    0.50767   0.51176   0.51254   0.51311   0.51320
     Eigenvalues ---    0.51415   0.51486   0.51493   0.52037   0.52693
     Eigenvalues ---    0.53480   0.53922   0.54678   0.56618   0.57198
     Eigenvalues ---    0.57515   0.57632   0.57643   0.57661   0.57697
     Eigenvalues ---    0.57738   0.57768   0.57793   0.57808   0.57823
     Eigenvalues ---    0.57837
 En-DIIS/RFO-DIIS IScMMF=        0 using points:     6    5    4
 RFO step:  Lambda=-2.87888843D-05.
 NNeg= 0 NP= 3 Switch=  2.50D-03 Rises=F DC=  4.20D-04 SmlDif=  1.00D-05
 RMS Error=  0.5994936493D-03 NUsed= 3 EDIIS=F
 DidBck=T Rises=F RFO-DIIS coefs:    0.70927    0.41176   -0.12103
 Iteration  1 RMS(Cart)=  0.02133600 RMS(Int)=  0.00012906
 Iteration  2 RMS(Cart)=  0.00022167 RMS(Int)=  0.00000368
 Iteration  3 RMS(Cart)=  0.00000002 RMS(Int)=  0.00000368
 ITry= 1 IFail=0 DXMaxC= 1.05D-01 DCOld= 1.00D+10 DXMaxT= 8.49D-01 DXLimC= 3.00D+00 Rises=F
 Variable       Old X    -DE/DX   Delta X   Delta X   Delta X     New X
                                 (Linear)    (Quad)   (Total)
    R1        3.53671  -0.00011  -0.00084   0.00156   0.00071   3.53743
    R2        3.35461   0.00013  -0.00040   0.00097   0.00057   3.35518
    R3        3.53502  -0.00003  -0.00128   0.00273   0.00144   3.53647
    R4        3.35526   0.00023  -0.00031   0.00107   0.00076   3.35602
    R5        2.56338   0.00053  -0.00010   0.00062   0.00052   2.56390
    R6        2.57587   0.00022   0.00010  -0.00032  -0.00022   2.57565
    R7        2.55301   0.00015  -0.00009   0.00017   0.00008   2.55309
    R8        2.53098   0.00020   0.00010   0.00000   0.00010   2.53108
    R9        2.55938   0.00014  -0.00002   0.00011   0.00009   2.55946
   R10        2.57599   0.00065   0.00000   0.00034   0.00034   2.57633
   R11        2.90668   0.00038   0.00044   0.00010   0.00054   2.90722
   R12        2.93834   0.00021   0.00120  -0.00167  -0.00047   2.93787
   R13        2.95236   0.00003  -0.00031   0.00059   0.00028   2.95264
   R14        2.69242   0.00007   0.00003  -0.00018  -0.00015   2.69227
   R15        2.58361   0.00058   0.00006   0.00030   0.00036   2.58398
   R16        2.05984  -0.00013   0.00024  -0.00074  -0.00050   2.05934
   R17        2.59150   0.00086  -0.00007   0.00068   0.00061   2.59211
   R18        2.77084   0.00048  -0.00002   0.00041   0.00040   2.77123
   R19        2.83675  -0.00024   0.00005  -0.00025  -0.00020   2.83654
   R20        2.73482   0.00024   0.00026  -0.00052  -0.00026   2.73456
   R21        2.94861   0.00028  -0.00049   0.00158   0.00108   2.94969
   R22        2.94776   0.00002  -0.00008   0.00000  -0.00008   2.94767
   R23        2.83329  -0.00008   0.00004  -0.00013  -0.00008   2.83321
   R24        2.58235   0.00045   0.00001   0.00025   0.00026   2.58261
   R25        2.90913   0.00034   0.00034   0.00023   0.00057   2.90970
   R26        2.95170   0.00003  -0.00121   0.00117  -0.00004   2.95166
   R27        2.69598  -0.00002  -0.00004  -0.00005  -0.00008   2.69590
   R28        2.05987  -0.00023   0.00032  -0.00103  -0.00071   2.05916
   R29        2.59038   0.00062   0.00006   0.00026   0.00032   2.59070
   R30        2.77320   0.00034   0.00002   0.00016   0.00018   2.77338
   R31        2.08212  -0.00030  -0.00006  -0.00030  -0.00036   2.08176
   R32        2.07946  -0.00002   0.00012  -0.00038  -0.00026   2.07920
   R33        2.88360   0.00094   0.00025   0.00020   0.00045   2.88405
   R34        2.08052  -0.00013   0.00017  -0.00048  -0.00031   2.08022
   R35        2.08179  -0.00022   0.00001  -0.00023  -0.00022   2.08157
   R36        2.08041  -0.00016   0.00013  -0.00046  -0.00033   2.08008
   R37        2.08211  -0.00029  -0.00005  -0.00026  -0.00031   2.08180
   R38        2.07949   0.00001   0.00014  -0.00031  -0.00017   2.07932
   R39        2.88309   0.00105   0.00001   0.00068   0.00069   2.88378
   R40        2.08040  -0.00009   0.00020  -0.00042  -0.00022   2.08018
   R41        2.08204  -0.00027   0.00000  -0.00026  -0.00026   2.08178
   R42        2.08002  -0.00014   0.00015  -0.00044  -0.00030   2.07972
   R43        2.66768   0.00043  -0.00019   0.00078   0.00059   2.66827
   R44        2.66451   0.00033  -0.00006   0.00039   0.00033   2.66484
   R45        2.06307  -0.00027   0.00025  -0.00089  -0.00064   2.06243
   R46        2.63174   0.00032  -0.00002   0.00024   0.00022   2.63196
   R47        2.06578  -0.00025   0.00026  -0.00090  -0.00064   2.06514
   R48        2.64509   0.00027  -0.00004   0.00030   0.00026   2.64535
   R49        2.06574  -0.00026   0.00024  -0.00086  -0.00062   2.06512
   R50        2.64064   0.00034  -0.00002   0.00028   0.00026   2.64090
   R51        2.06575  -0.00026   0.00026  -0.00091  -0.00065   2.06510
   R52        2.63541   0.00033  -0.00003   0.00029   0.00026   2.63566
   R53        2.06538  -0.00025   0.00019  -0.00073  -0.00053   2.06485
   R54        2.66768   0.00041  -0.00016   0.00069   0.00052   2.66821
   R55        2.66457   0.00027  -0.00014   0.00056   0.00042   2.66498
   R56        2.06320  -0.00029   0.00026  -0.00093  -0.00066   2.06254
   R57        2.63188   0.00020   0.00000   0.00010   0.00010   2.63198
   R58        2.06587  -0.00025   0.00025  -0.00087  -0.00062   2.06524
   R59        2.64507   0.00033  -0.00004   0.00035   0.00031   2.64538
   R60        2.06576  -0.00026   0.00025  -0.00090  -0.00064   2.06512
   R61        2.64032   0.00033  -0.00001   0.00025   0.00024   2.64056
   R62        2.06583  -0.00026   0.00026  -0.00091  -0.00065   2.06518
   R63        2.63616   0.00030   0.00001   0.00018   0.00019   2.63634
   R64        2.06501  -0.00025   0.00020  -0.00075  -0.00055   2.06445
    A1        1.61001   0.00018  -0.00001   0.00009   0.00007   1.61008
    A2        1.60832   0.00010  -0.00041   0.00060   0.00019   1.60851
    A3        1.81908   0.00005  -0.00027  -0.00051  -0.00079   1.81829
    A4        1.98929  -0.00013  -0.00098   0.00024  -0.00074   1.98854
    A5        1.88819  -0.00018  -0.00067  -0.00217  -0.00283   1.88535
    A6        1.88452   0.00010   0.00086   0.00213   0.00300   1.88752
    A7        1.91893  -0.00008  -0.00060   0.00165   0.00104   1.91997
    A8        1.95834   0.00023   0.00153  -0.00116   0.00036   1.95870
    A9        1.97713   0.00002  -0.00027   0.00020  -0.00008   1.97704
   A10        2.04080  -0.00001   0.00070   0.00023   0.00093   2.04173
   A11        2.26520  -0.00001  -0.00041  -0.00043  -0.00085   2.26434
   A12        2.12447   0.00002   0.00038  -0.00082  -0.00045   2.12402
   A13        2.00739  -0.00007  -0.00034   0.00060   0.00025   2.00764
   A14        2.14748   0.00006   0.00009  -0.00006   0.00001   2.14749
   A15        1.97829  -0.00016   0.00009  -0.00078  -0.00069   1.97760
   A16        2.08876  -0.00001   0.00026  -0.00051  -0.00025   2.08851
   A17        2.21614   0.00017  -0.00035   0.00128   0.00093   2.21708
   A18        2.24148  -0.00004  -0.00015  -0.00074  -0.00088   2.24060
   A19        2.11920  -0.00009   0.00068  -0.00066   0.00002   2.11922
   A20        1.92179   0.00013  -0.00046   0.00134   0.00087   1.92266
   A21        1.85785   0.00009  -0.00072   0.00167   0.00095   1.85880
   A22        1.99507  -0.00004   0.00060  -0.00194  -0.00133   1.99374
   A23        1.94267  -0.00005   0.00037  -0.00163  -0.00126   1.94141
   A24        1.95485  -0.00004   0.00000   0.00033   0.00033   1.95517
   A25        1.90014   0.00018  -0.00069   0.00240   0.00171   1.90185
   A26        1.81312  -0.00013   0.00042  -0.00073  -0.00032   1.81280
   A27        1.89788   0.00009  -0.00030   0.00099   0.00069   1.89856
   A28        1.90158   0.00006  -0.00031   0.00097   0.00066   1.90224
   A29        1.89554  -0.00001  -0.00021   0.00052   0.00031   1.89585
   A30        1.96983  -0.00008   0.00060  -0.00158  -0.00099   1.96884
   A31        1.97243  -0.00010   0.00060  -0.00176  -0.00116   1.97127
   A32        1.82383   0.00003  -0.00041   0.00098   0.00056   1.82439
   A33        1.86466   0.00008  -0.00070   0.00155   0.00085   1.86550
   A34        1.94668  -0.00008   0.00018  -0.00064  -0.00046   1.94621
   A35        1.99613  -0.00004   0.00013  -0.00017  -0.00005   1.99608
   A36        1.89396   0.00009  -0.00052   0.00117   0.00065   1.89460
   A37        1.96267  -0.00001   0.00053  -0.00141  -0.00088   1.96180
   A38        1.79881  -0.00004   0.00040  -0.00053  -0.00013   1.79868
   A39        1.90778  -0.00007   0.00011  -0.00060  -0.00050   1.90728
   A40        2.12121   0.00000   0.00028   0.00044   0.00072   2.12192
   A41        2.25407   0.00006  -0.00043   0.00032  -0.00012   2.25395
   A42        1.98371   0.00006   0.00088  -0.00212  -0.00123   1.98248
   A43        1.81625   0.00003   0.00019  -0.00178  -0.00158   1.81467
   A44        1.89510  -0.00044  -0.00207  -0.00167  -0.00373   1.89137
   A45        1.88719  -0.00005   0.00233  -0.00066   0.00166   1.88886
   A46        1.95554   0.00025   0.00053   0.00062   0.00113   1.95667
   A47        1.92070   0.00014  -0.00197   0.00580   0.00383   1.92452
   A48        2.04218   0.00010   0.00055   0.00082   0.00138   2.04356
   A49        2.26923  -0.00012   0.00009  -0.00166  -0.00157   2.26766
   A50        1.97177   0.00002  -0.00064   0.00085   0.00019   1.97196
   A51        2.12768  -0.00013   0.00052  -0.00154  -0.00103   2.12666
   A52        2.00664  -0.00001  -0.00033   0.00053   0.00020   2.00684
   A53        2.14858   0.00014  -0.00019   0.00097   0.00077   2.14935
   A54        1.97709  -0.00014   0.00019  -0.00110  -0.00091   1.97618
   A55        2.08987   0.00007   0.00011   0.00014   0.00025   2.09012
   A56        2.21621   0.00008  -0.00033   0.00096   0.00063   2.21685
   A57        1.87534   0.00026   0.00087   0.00004   0.00091   1.87625
   A58        1.87908   0.00002   0.00065  -0.00225  -0.00160   1.87748
   A59        2.03634  -0.00067  -0.00193   0.00149  -0.00044   2.03589
   A60        1.85020  -0.00008   0.00088  -0.00143  -0.00054   1.84965
   A61        1.89906   0.00020   0.00018   0.00090   0.00107   1.90014
   A62        1.91481   0.00030  -0.00036   0.00093   0.00057   1.91538
   A63        1.95289  -0.00003  -0.00058   0.00115   0.00057   1.95347
   A64        1.90918  -0.00006  -0.00010   0.00033   0.00022   1.90940
   A65        1.95553   0.00008  -0.00079   0.00180   0.00101   1.95654
   A66        1.87553   0.00006   0.00072  -0.00140  -0.00068   1.87485
   A67        1.89322  -0.00008   0.00027  -0.00116  -0.00089   1.89233
   A68        1.87415   0.00004   0.00060  -0.00095  -0.00035   1.87380
   A69        1.87460   0.00036   0.00059   0.00178   0.00237   1.87697
   A70        1.87662   0.00005   0.00017  -0.00171  -0.00154   1.87508
   A71        2.04075  -0.00080  -0.00282   0.00168  -0.00114   2.03961
   A72        1.85065  -0.00013   0.00147  -0.00283  -0.00135   1.84930
   A73        1.89837   0.00028   0.00099   0.00092   0.00191   1.90028
   A74        1.91354   0.00029   0.00000  -0.00029  -0.00029   1.91325
   A75        1.95392  -0.00008  -0.00026   0.00015  -0.00011   1.95381
   A76        1.90798   0.00001  -0.00074   0.00203   0.00129   1.90927
   A77        1.95755   0.00009  -0.00073   0.00157   0.00084   1.95839
   A78        1.87508   0.00005   0.00080  -0.00140  -0.00060   1.87447
   A79        1.89153  -0.00008   0.00023  -0.00122  -0.00099   1.89054
   A80        1.87432   0.00001   0.00082  -0.00134  -0.00052   1.87380
   A81        2.10824   0.00012  -0.00010   0.00044   0.00034   2.10859
   A82        2.11391  -0.00010  -0.00009   0.00004  -0.00005   2.11386
   A83        2.06103  -0.00003   0.00020  -0.00049  -0.00029   2.06074
   A84        2.09149   0.00004   0.00004   0.00004   0.00008   2.09157
   A85        2.10892   0.00001  -0.00009   0.00021   0.00012   2.10904
   A86        2.08263  -0.00005   0.00005  -0.00024  -0.00019   2.08245
   A87        2.08680   0.00002  -0.00001   0.00006   0.00005   2.08685
   A88        2.10045   0.00000  -0.00001   0.00002   0.00001   2.10046
   A89        2.09590  -0.00002   0.00002  -0.00007  -0.00006   2.09584
   A90        2.09793  -0.00001   0.00004  -0.00012  -0.00008   2.09786
   A91        2.08649   0.00002   0.00003  -0.00005  -0.00002   2.08647
   A92        2.09875   0.00000  -0.00007   0.00016   0.00010   2.09885
   A93        2.09720  -0.00003  -0.00006   0.00011   0.00005   2.09725
   A94        2.09836   0.00001   0.00001  -0.00001  -0.00001   2.09836
   A95        2.08762   0.00002   0.00005  -0.00010  -0.00004   2.08757
   A96        2.11110   0.00000  -0.00013   0.00032   0.00018   2.11128
   A97        2.08886   0.00001   0.00001   0.00000   0.00001   2.08887
   A98        2.08316   0.00000   0.00012  -0.00032  -0.00020   2.08296
   A99        2.10654   0.00006  -0.00040   0.00095   0.00056   2.10709
   A100       2.11529  -0.00004   0.00009  -0.00016  -0.00007   2.11522
   A101       2.06136  -0.00002   0.00030  -0.00079  -0.00049   2.06087
   A102       2.09059   0.00008  -0.00014   0.00059   0.00045   2.09103
   A103       2.10884   0.00003  -0.00014   0.00042   0.00028   2.10911
   A104       2.08360  -0.00012   0.00028  -0.00099  -0.00071   2.08290
   A105       2.08683   0.00001   0.00006  -0.00017  -0.00010   2.08673
   A106       2.10066  -0.00002  -0.00004   0.00007   0.00003   2.10068
   A107       2.09567   0.00001  -0.00003   0.00011   0.00008   2.09575
   A108       2.09802  -0.00001  -0.00002   0.00001   0.00000   2.09802
   A109       2.08611   0.00000   0.00008  -0.00020  -0.00012   2.08599
   A110       2.09905   0.00001  -0.00006   0.00018   0.00012   2.09917
   A111       2.09683   0.00000  -0.00005   0.00015   0.00010   2.09693
   A112       2.09903   0.00001   0.00000   0.00003   0.00002   2.09906
   A113       2.08731  -0.00001   0.00005  -0.00018  -0.00012   2.08719
   A114       2.11034  -0.00001  -0.00020   0.00047   0.00028   2.11061
   A115       2.08588   0.00008   0.00004   0.00020   0.00023   2.08611
   A116       2.08681  -0.00007   0.00016  -0.00068  -0.00051   2.08629
    D1        0.19927  -0.00002   0.00274   0.00171   0.00445   0.20372
    D2        2.24940   0.00006   0.00310   0.00409   0.00720   2.25660
    D3       -1.84246   0.00013   0.00388   0.00106   0.00493  -1.83754
    D4       -0.11855   0.00001  -0.00212  -0.00197  -0.00408  -0.12264
    D5        3.02317   0.00014   0.00040  -0.00137  -0.00097   3.02220
    D6        2.28262   0.00000   0.00659  -0.00073   0.00586   2.28848
    D7        0.23390   0.00001   0.00321   0.00226   0.00547   0.23937
    D8       -1.81156   0.00003   0.00632  -0.00275   0.00356  -1.80800
    D9       -0.14218  -0.00003  -0.00315  -0.00145  -0.00460  -0.14678
   D10        3.00474   0.00005   0.00002  -0.00186  -0.00184   3.00290
   D11       -0.24887   0.00004  -0.00298  -0.00121  -0.00418  -0.25305
   D12        2.88184  -0.00004  -0.00380  -0.00099  -0.00478   2.87706
   D13       -2.37003   0.00011  -0.00211  -0.00227  -0.00439  -2.37442
   D14        0.76068   0.00003  -0.00293  -0.00205  -0.00498   0.75569
   D15        1.77143  -0.00018  -0.00417  -0.00323  -0.00741   1.76402
   D16       -1.38105  -0.00026  -0.00499  -0.00301  -0.00800  -1.38905
   D17        1.24925  -0.00004   0.00347   0.00521   0.00868   1.25793
   D18       -3.02685   0.00000   0.00569   0.00141   0.00710  -3.01975
   D19       -0.90718   0.00030   0.00514   0.00860   0.01374  -0.89344
   D20       -3.02191   0.00001   0.00313   0.00609   0.00922  -3.01268
   D21       -1.01482   0.00005   0.00535   0.00229   0.00764  -1.00718
   D22        1.10485   0.00035   0.00480   0.00948   0.01428   1.11913
   D23       -0.90448   0.00012   0.00392   0.00887   0.01278  -0.89169
   D24        1.10261   0.00016   0.00614   0.00506   0.01120   1.11381
   D25       -3.06091   0.00046   0.00558   0.01226   0.01784  -3.04307
   D26       -3.04180  -0.00007  -0.00546  -0.00951  -0.01498  -3.05677
   D27       -1.05569  -0.00002  -0.00370  -0.01223  -0.01594  -1.07163
   D28        1.10477  -0.00008  -0.00504  -0.01176  -0.01681   1.08796
   D29        1.26519   0.00001  -0.00447  -0.00859  -0.01306   1.25213
   D30       -3.03189   0.00006  -0.00271  -0.01131  -0.01402  -3.04591
   D31       -0.87143   0.00000  -0.00405  -0.01084  -0.01489  -0.88632
   D32       -0.83237  -0.00021  -0.00615  -0.01166  -0.01781  -0.85017
   D33        1.15374  -0.00016  -0.00438  -0.01438  -0.01877   1.13497
   D34       -2.96899  -0.00022  -0.00573  -0.01391  -0.01964  -2.98862
   D35       -3.04813   0.00004   0.00273  -0.00338  -0.00065  -3.04878
   D36        0.18483  -0.00005   0.00167  -0.00007   0.00160   0.18643
   D37        0.10609   0.00013   0.00367  -0.00364   0.00003   0.10612
   D38       -2.94414   0.00004   0.00261  -0.00034   0.00228  -2.94186
   D39        2.94180   0.00001   0.00123  -0.00035   0.00088   2.94267
   D40       -0.15492  -0.00003  -0.00104   0.00159   0.00054  -0.15438
   D41       -0.21280  -0.00008   0.00026  -0.00008   0.00017  -0.21263
   D42        2.97367  -0.00012  -0.00202   0.00186  -0.00016   2.97351
   D43       -0.01582   0.00001   0.00060   0.00159   0.00219  -0.01363
   D44        3.12563  -0.00013  -0.00213   0.00094  -0.00120   3.12443
   D45       -3.06470  -0.00009  -0.00049   0.00499   0.00451  -3.06020
   D46        0.07675  -0.00023  -0.00322   0.00434   0.00112   0.07786
   D47       -2.88606  -0.00018   0.00102  -0.01064  -0.00962  -2.89568
   D48        0.25198  -0.00013   0.00179  -0.01106  -0.00927   0.24271
   D49        0.25569  -0.00003   0.00391  -0.00995  -0.00604   0.24965
   D50       -2.88946   0.00002   0.00468  -0.01037  -0.00569  -2.89515
   D51        0.86157   0.00013  -0.00557   0.01339   0.00782   0.86939
   D52       -1.25329   0.00007  -0.00506   0.01237   0.00730  -1.24599
   D53        2.98199  -0.00004  -0.00449   0.00979   0.00530   2.98729
   D54       -2.32081   0.00016  -0.00348   0.01160   0.00811  -2.31269
   D55        1.84752   0.00010  -0.00297   0.01057   0.00759   1.85511
   D56       -0.20039  -0.00001  -0.00240   0.00799   0.00559  -0.19480
   D57        2.96347  -0.00002   0.00449  -0.00968  -0.00519   2.95828
   D58       -0.19348   0.00006   0.00176   0.00052   0.00228  -0.19120
   D59       -0.14069  -0.00005   0.00259  -0.00802  -0.00543  -0.14612
   D60        2.98555   0.00003  -0.00014   0.00218   0.00203   2.98759
   D61        0.57921  -0.00011   0.00307  -0.01014  -0.00707   0.57214
   D62       -1.53080  -0.00022   0.00328  -0.01103  -0.00775  -1.53855
   D63        2.60253  -0.00007   0.00247  -0.00860  -0.00613   2.59641
   D64        2.62177   0.00008   0.00198  -0.00758  -0.00559   2.61618
   D65        0.51176  -0.00003   0.00219  -0.00847  -0.00628   0.50549
   D66       -1.63809   0.00011   0.00138  -0.00603  -0.00465  -1.64274
   D67       -1.57582   0.00004   0.00187  -0.00644  -0.00457  -1.58039
   D68        2.59736  -0.00007   0.00209  -0.00733  -0.00525   2.59211
   D69        0.44750   0.00008   0.00128  -0.00490  -0.00362   0.44388
   D70       -0.64858   0.00006  -0.00095   0.00297   0.00202  -0.64656
   D71       -2.69799  -0.00004   0.00013   0.00073   0.00085  -2.69714
   D72        1.50094  -0.00004  -0.00046   0.00209   0.00163   1.50257
   D73        1.45891   0.00011  -0.00109   0.00345   0.00236   1.46126
   D74       -0.59051   0.00001  -0.00001   0.00120   0.00119  -0.58932
   D75       -2.67476   0.00001  -0.00060   0.00257   0.00197  -2.67279
   D76       -2.67611  -0.00002  -0.00029   0.00112   0.00084  -2.67527
   D77        1.55766  -0.00012   0.00079  -0.00112  -0.00033   1.55733
   D78       -0.52659  -0.00013   0.00021   0.00024   0.00045  -0.52614
   D79        2.53445  -0.00004  -0.00106   0.00328   0.00222   2.53667
   D80       -0.59027  -0.00013   0.00194  -0.00793  -0.00599  -0.59626
   D81       -1.61786   0.00003  -0.00148   0.00410   0.00263  -1.61523
   D82        1.54061  -0.00006   0.00152  -0.00710  -0.00558   1.53502
   D83        0.41818   0.00010  -0.00161   0.00451   0.00290   0.42108
   D84       -2.70654   0.00001   0.00138  -0.00669  -0.00530  -2.71185
   D85       -0.13395   0.00000   0.00141  -0.00081   0.00060  -0.13335
   D86        3.01119   0.00000   0.00191  -0.00309  -0.00118   3.01001
   D87        2.98895   0.00010  -0.00191   0.01160   0.00968   2.99864
   D88       -0.14909   0.00009  -0.00141   0.00931   0.00790  -0.14119
   D89        2.85582   0.00001  -0.00237  -0.00472  -0.00709   2.84873
   D90       -0.28872   0.00001  -0.00279  -0.00283  -0.00561  -0.29433
   D91        0.74134  -0.00006  -0.00465  -0.00099  -0.00563   0.73571
   D92       -2.40321  -0.00005  -0.00507   0.00091  -0.00415  -2.40736
   D93       -1.39974  -0.00042  -0.00556  -0.00494  -0.01051  -1.41025
   D94        1.73890  -0.00041  -0.00598  -0.00304  -0.00903   1.72987
   D95       -3.04388  -0.00013  -0.01153  -0.01135  -0.02289  -3.06677
   D96       -1.05880  -0.00007  -0.00947  -0.01458  -0.02405  -1.08285
   D97        1.10113  -0.00023  -0.01135  -0.01516  -0.02652   1.07461
   D98       -0.83848  -0.00020  -0.01156  -0.01491  -0.02647  -0.86495
   D99        1.14661  -0.00015  -0.00950  -0.01813  -0.02764   1.11897
   D100      -2.97665  -0.00030  -0.01139  -0.01871  -0.03010  -3.00675
   D101       1.26182   0.00000  -0.00962  -0.01138  -0.02099   1.24083
   D102      -3.03629   0.00005  -0.00756  -0.01460  -0.02215  -3.05843
   D103      -0.87635  -0.00010  -0.00944  -0.01518  -0.02462  -0.90097
   D104       0.18305  -0.00008  -0.00010   0.00220   0.00210   0.18515
   D105      -2.93402  -0.00004   0.00011   0.00452   0.00463  -2.92940
   D106      -2.95511  -0.00008   0.00038  -0.00001   0.00038  -2.95474
   D107       0.21100  -0.00005   0.00059   0.00231   0.00290   0.21390
   D108      -0.01318   0.00004   0.00197  -0.00009   0.00188  -0.01130
   D109       3.12262  -0.00004  -0.00147   0.00035  -0.00112   3.12151
   D110      -3.12992   0.00007   0.00218   0.00229   0.00447  -3.12545
   D111       0.00588  -0.00001  -0.00126   0.00273   0.00147   0.00735
   D112       2.84171   0.00011  -0.00805   0.02304   0.01500   2.85671
   D113      -0.30233   0.00014  -0.00782   0.02321   0.01539  -0.28694
   D114      -0.29376   0.00020  -0.00441   0.02258   0.01817  -0.27558
   D115       2.84538   0.00022  -0.00418   0.02274   0.01856   2.86395
   D116      -1.03763   0.00011   0.00088  -0.00064   0.00024  -1.03739
   D117      -3.11390   0.00009   0.00042   0.00017   0.00059  -3.11331
   D118       1.09310   0.00003   0.00023   0.00001   0.00025   1.09335
   D119       3.12133   0.00008   0.00096  -0.00247  -0.00151   3.11982
   D120       1.04507   0.00006   0.00050  -0.00166  -0.00116   1.04390
   D121      -1.03112   0.00001   0.00032  -0.00182  -0.00151  -1.03263
   D122       1.10440  -0.00011   0.00001  -0.00178  -0.00177   1.10262
   D123      -0.97187  -0.00013  -0.00045  -0.00097  -0.00143  -0.97330
   D124      -3.04805  -0.00018  -0.00064  -0.00113  -0.00177  -3.04983
   D125      -1.04383   0.00018   0.00220  -0.00167   0.00053  -1.04329
   D126      -3.11938   0.00016   0.00186  -0.00136   0.00051  -3.11887
   D127       1.08694   0.00008   0.00178  -0.00201  -0.00023   1.08671
   D128       3.11354   0.00004   0.00264  -0.00598  -0.00335   3.11019
   D129       1.03798   0.00002   0.00229  -0.00567  -0.00337   1.03461
   D130      -1.03889  -0.00005   0.00221  -0.00632  -0.00411  -1.04299
   D131       1.09714  -0.00011   0.00032  -0.00296  -0.00264   1.09450
   D132      -0.97841  -0.00013  -0.00002  -0.00264  -0.00266  -0.98107
   D133      -3.05528  -0.00021  -0.00010  -0.00329  -0.00340  -3.05868
   D134       0.01943   0.00006   0.00120  -0.00167  -0.00047   0.01896
   D135      -3.14019   0.00007   0.00107  -0.00094   0.00012  -3.14006
   D136      -3.11871   0.00001   0.00045  -0.00126  -0.00081  -3.11952
   D137       0.00485   0.00003   0.00032  -0.00054  -0.00022   0.00464
   D138      -3.14153  -0.00009  -0.00105   0.00062  -0.00042   3.14124
   D139       0.01265  -0.00009  -0.00120   0.00105  -0.00015   0.01250
   D140      -0.00339  -0.00005  -0.00029   0.00021  -0.00008  -0.00347
   D141      -3.13240  -0.00004  -0.00045   0.00064   0.00019  -3.13221
   D142      -3.13658  -0.00001   0.00014  -0.00053  -0.00039  -3.13697
   D143      -0.00372   0.00001  -0.00005   0.00035   0.00031  -0.00341
   D144      -0.01292   0.00001   0.00001   0.00020   0.00021  -0.01271
   D145       3.11994   0.00003  -0.00018   0.00108   0.00090   3.12084
   D146      -3.13701  -0.00002  -0.00063   0.00113   0.00051  -3.13650
   D147       0.00099  -0.00003  -0.00026   0.00016  -0.00010   0.00089
   D148      -0.00419   0.00000  -0.00081   0.00202   0.00121  -0.00299
   D149       3.13380  -0.00001  -0.00045   0.00104   0.00060   3.13440
   D150       3.14024   0.00002   0.00004   0.00011   0.00014   3.14039
   D151       0.00047   0.00001   0.00028  -0.00048  -0.00019   0.00028
   D152      -0.00495   0.00001   0.00041  -0.00087  -0.00047  -0.00541
   D153       3.13847   0.00000   0.00065  -0.00146  -0.00080   3.13766
   D154       0.00078   0.00003   0.00000   0.00029   0.00028   0.00107
   D155       3.12984   0.00002   0.00015  -0.00014   0.00001   3.12985
   D156      -3.13900   0.00002   0.00024  -0.00029  -0.00005  -3.13905
   D157      -0.00994   0.00002   0.00039  -0.00071  -0.00032  -0.01027
   D158      -0.03086   0.00004   0.00000   0.00112   0.00112  -0.02973
   D159       3.13003   0.00002   0.00020   0.00015   0.00035   3.13038
   D160       3.11312   0.00002  -0.00022   0.00097   0.00074   3.11386
   D161      -0.00918   0.00000  -0.00002  -0.00001  -0.00003  -0.00921
   D162      -3.13005  -0.00001  -0.00025   0.00017  -0.00008  -3.13013
   D163      -0.00776  -0.00001  -0.00009  -0.00021  -0.00030  -0.00806
   D164       0.00915   0.00002  -0.00003   0.00033   0.00030   0.00945
   D165       3.13144   0.00002   0.00013  -0.00005   0.00008   3.13153
   D166       3.13710   0.00001  -0.00024   0.00080   0.00057   3.13767
   D167       0.00380  -0.00002   0.00012  -0.00044  -0.00032   0.00348
   D168       0.01473  -0.00001  -0.00003  -0.00018  -0.00021   0.01451
   D169      -3.11857  -0.00004   0.00032  -0.00143  -0.00111  -3.11968
   D170       3.14025  -0.00001  -0.00021   0.00038   0.00017   3.14043
   D171       0.00186   0.00002  -0.00016   0.00057   0.00041   0.00227
   D172       0.00700  -0.00003   0.00014  -0.00086  -0.00072   0.00628
   D173      -3.13140  -0.00001   0.00019  -0.00068  -0.00048  -3.13188
   D174      -3.14108  -0.00001   0.00030  -0.00080  -0.00050  -3.14158
   D175      -0.00190   0.00000   0.00011  -0.00025  -0.00014  -0.00204
   D176       0.00371   0.00002   0.00035  -0.00061  -0.00026   0.00345
   D177      -3.14029   0.00002   0.00016  -0.00007   0.00009  -3.14019
   D178      -0.00373  -0.00002  -0.00002  -0.00020  -0.00022  -0.00395
   D179      -3.12601  -0.00002  -0.00017   0.00016  -0.00001  -3.12602
   D180       3.13547  -0.00001  -0.00020   0.00034   0.00014   3.13561
   D181       0.01319  -0.00001  -0.00036   0.00071   0.00035   0.01353
         Item               Value     Threshold  Converged?
 Maximum Force            0.001050     0.000450     NO 
 RMS     Force            0.000186     0.000300     YES
 Maximum Displacement     0.104963     0.001800     NO 
 RMS     Displacement     0.021327     0.001200     NO 
 Predicted change in Energy=-6.419239D-05
 Lowest energy point so far.  Saving SCF results.
 GradGradGradGradGradGradGradGradGradGradGradGradGradGradGradGradGradGrad

 Leave Link  103 at Thu Dec  6 15:57:08 2018, MaxMem=   536870912 cpu:         1.7
 (Enter /pbs_home/pkowalski/g09d01/g09/l202.exe)
 Stoichiometry    C29H22F6S2
 Framework group  C1[X(C29H22F6S2)]
 Deg. of freedom   171
 Full point group                 C1      NOp   1
 RotChk:  IX=0 Diff= 3.38D-03
 Largest Abelian subgroup         C1      NOp   1
 Largest concise Abelian subgroup C1      NOp   1
                         Standard orientation:                         
 ---------------------------------------------------------------------
 Center     Atomic      Atomic             Coordinates (Angstroms)
 Number     Number       Type             X           Y           Z
 ---------------------------------------------------------------------
      1         16           0        1.828576   -2.191457    0.155373
      2         16           0       -1.833394   -2.182043   -0.029033
      3          9           0        2.261322    3.231090   -0.858234
      4          9           0        1.701367    3.468847    1.234351
      5          9           0       -0.064431    3.988431   -1.719555
      6          9           0        0.018107    5.127054    0.146213
      7          9           0       -2.332422    3.304683   -0.610467
      8          9           0       -1.501897    3.402846    1.406059
      9          6           0        0.626513   -0.800015    0.506145
     10          6           0        1.432328    0.477178    0.212511
     11          6           0        2.834647    0.247179    0.110808
     12          1           0        3.542182    1.067279   -0.009182
     13          6           0        3.204022   -1.072841    0.059504
     14          6           0        0.724878    1.639219    0.075015
     15          6           0        1.245145    3.046189    0.021535
     16          6           0       -0.005465    3.892707   -0.373206
     17          6           0       -1.220936    3.048558    0.119892
     18          6           0       -0.720799    1.639317    0.011661
     19          6           0       -0.627573   -0.803265   -0.412665
     20          6           0       -1.430756    0.480867   -0.135680
     21          6           0       -2.838178    0.255575   -0.075571
     22          1           0       -3.552049    1.078665   -0.058945
     23          6           0       -3.211300   -1.061847   -0.007400
     24          6           0        0.249241   -0.857541    2.021293
     25          1           0       -0.523548   -0.092951    2.199537
     26          1           0       -0.236088   -1.827524    2.206160
     27          6           0        1.386403   -0.651741    3.018143
     28          1           0        2.179402   -1.405803    2.898501
     29          1           0        0.995225   -0.744398    4.043685
     30          1           0        1.839920    0.347214    2.928606
     31          6           0       -0.247831   -0.888218   -1.925367
     32          1           0        0.519448   -0.121708   -2.118655
     33          1           0        0.245955   -1.858096   -2.087337
     34          6           0       -1.382057   -0.716252   -2.931714
     35          1           0       -2.164758   -1.479629   -2.803825
     36          1           0       -0.983583   -0.820952   -3.953401
     37          1           0       -1.852375    0.276342   -2.862780
     38          6           0        4.564855   -1.604904   -0.065343
     39          6           0        5.687887   -0.776868    0.151140
     40          1           0        5.545955    0.268122    0.432181
     41          6           0        6.980578   -1.281170    0.030941
     42          1           0        7.834820   -0.622829    0.207368
     43          6           0        7.187395   -2.624526   -0.304066
     44          1           0        8.202708   -3.018819   -0.393067
     45          6           0        6.086796   -3.458548   -0.518794
     46          1           0        6.236593   -4.508577   -0.781890
     47          6           0        4.791201   -2.955847   -0.400455
     48          1           0        3.941227   -3.617966   -0.582318
     49          6           0       -4.577512   -1.589455    0.087351
     50          6           0       -5.652512   -0.747900    0.447593
     51          1           0       -5.464565    0.300566    0.685615
     52          6           0       -6.951984   -1.243060    0.525325
     53          1           0       -7.767846   -0.573866    0.809816
     54          6           0       -7.213357   -2.590510    0.250174
     55          1           0       -8.233754   -2.976630    0.312983
     56          6           0       -6.159715   -3.438408   -0.101132
     57          1           0       -6.352128   -4.492087   -0.318055
     58          6           0       -4.856880   -2.945724   -0.179650
     59          1           0       -4.044269   -3.615819   -0.469667
 ---------------------------------------------------------------------
 Rotational constants (GHZ):      0.1283537      0.0693769      0.0500250
 Leave Link  202 at Thu Dec  6 15:57:08 2018, MaxMem=   536870912 cpu:         0.0
 (Enter /pbs_home/pkowalski/g09d01/g09/l301.exe)
 Basis read from rwf:  (5D, 7F)
 No pseudopotential information found on rwf file.
 There are   673 symmetry adapted cartesian basis functions of A   symmetry.
 There are   636 symmetry adapted basis functions of A   symmetry.
   636 basis functions,  1103 primitive gaussians,   673 cartesian basis functions
   141 alpha electrons      141 beta electrons
       nuclear repulsion energy      4674.6128603532 Hartrees.
 IExCor=  402 DFT=T Ex+Corr=B3LYP ExCW=0 ScaHFX=  0.200000
 ScaDFX=  0.800000  0.720000  1.000000  0.810000 ScalE2=  1.000000  1.000000
 IRadAn=      0 IRanWt=     -1 IRanGd=            0 ICorTp=0 IEmpDi=  4
 NAtoms=   59 NActive=   59 NUniq=   59 SFac= 1.00D+00 NAtFMM=   60 NAOKFM=F Big=F
 Integral buffers will be    131072 words long.
[truncated: 2,045,649 more chars]
