# Supplementary material for: Wide-range IR spectra of diarylethene derivatives and their simulation using the density functional theory
Source: Sci Rep. 2022 Oct 7;12:16834. doi: 10.1038/s41598-022-20264-x (PMC9546887; doi:10.1038/s41598-022-20264-x)
Supplement: Supplementary file 1 — Supplementary Information 1. [file 41598_2022_20264_MOESM1_ESM.zip › IR_files/3_3cz/closed/closed_cam-b3lypD3.log]

 Entering Gaussian System, Link 0=g09
 Input=closed_cam-b3lypD3.gjf
 Output=closed_cam-b3lypD3.log
 AtFile(1): /pbs_home/ewapastorczak/DAE/0068/Def2SVP.gbs
            H     0
            S   3   1.00
                 13.0107010              0.19682158E-01
                  1.9622572              0.13796524
                  0.44453796             0.47831935
            S   1   1.00
                  0.12194962             1.0000000
            P   1   1.00
                  0.8000000              1.0000000
            ****
            C     0
            S   5   1.00
               1238.4016938              0.54568832082E-02
                186.29004992             0.40638409211E-01
                 42.251176346            0.18025593888
                 11.676557932            0.46315121755
                  3.5930506482           0.44087173314
            S   1   1.00
                  0.40245147363          1.0000000
            S   1   1.00
                  0.13090182668          1.0000000
            P   3   1.00
                  9.4680970621           0.38387871728E-01
                  2.0103545142           0.21117025112
                  0.54771004707          0.51328172114
            P   1   1.00
                  0.15268613795          1.0000000
            D   1   1.00
                  0.8000000              1.0000000
            ****
            F     0
            S   5   1.00
               2894.8325990             -0.53408255515E-02
                435.41939120            -0.39904258866E-01
                 98.843328866           -0.17912768038
                 27.485198001           -0.46758090825
                  8.5405498171          -0.44653131020
            S   1   1.00
                  1.0654578038           1.0000000
            S   1   1.00
                  0.33247346748          1.0000000
            P   3   1.00
                 22.696633924           -0.45212874436E-01
                  4.9872339257          -0.23754317067
                  1.3491613954          -0.51287353587
            P   1   1.00
                  0.34829881977          1.0000000
            D   1   1.00
                  1.4000000              1.0000000
            ****
            S     0
            S   5   1.00
               9184.9303010             -0.22294387756E-02
               1381.5105503             -0.16683029937E-01
                313.87147580            -0.75262436116E-01
                 88.053870623           -0.19376827038
                 27.039914905           -0.17718020803
            S   3   1.00
                 45.648731303           -0.10736062573
                  4.9664522326           0.65066293018
                  2.0116242047           0.59712155354
            S   1   1.00
                  0.35661077013          1.0000000
            S   1   1.00
                  0.13507221477          1.0000000
            P   5   1.00
                261.98233439            -0.92729929822E-02
                 61.306894736           -0.66547669241E-01
                 19.103729887           -0.24828595903
                  6.6567720378          -0.48703847402
                  2.3959635161          -0.39337850312
            P   1   1.00
                  0.61776161679          1.0000000
            P   1   1.00
                  0.16993376871          1.0000000
            D   1   1.00
                  0.5500000              1.0000000
            ****
 Initial command:
 /pbs_home/pkowalski/g09d01/g09/l1.exe "/pbs_home/daria/obliczenia/3_czastka/closed/CAM-B3LYP/Gau-8407.inp" -scrdir="/pbs_home/daria/obliczenia/3_czastka/closed/CAM-B3LYP/"
 Entering Link 1 = /pbs_home/pkowalski/g09d01/g09/l1.exe PID=      8408.
  
 Copyright (c) 1988,1990,1992,1993,1995,1998,2003,2009,2013,
            Gaussian, Inc.  All Rights Reserved.
  
 This is part of the Gaussian(R) 09 program.  It is based on
 the Gaussian(R) 03 system (copyright 2003, Gaussian, Inc.),
 the Gaussian(R) 98 system (copyright 1998, Gaussian, Inc.),
 the Gaussian(R) 94 system (copyright 1995, Gaussian, Inc.),
 the Gaussian 92(TM) system (copyright 1992, Gaussian, Inc.),
 the Gaussian 90(TM) system (copyright 1990, Gaussian, Inc.),
 the Gaussian 88(TM) system (copyright 1988, Gaussian, Inc.),
 the Gaussian 86(TM) system (copyright 1986, Carnegie Mellon
 University), and the Gaussian 82(TM) system (copyright 1983,
 Carnegie Mellon University). Gaussian is a federally registered
 trademark of Gaussian, Inc.
  
 This software contains proprietary and confidential information,
 including trade secrets, belonging to Gaussian, Inc.
  
 This software is provided under written license and may be
 used, copied, transmitted, or stored only in accord with that
 written license.
  
 The following legend is applicable only to US Government
 contracts under FAR:
  
                    RESTRICTED RIGHTS LEGEND
  
 Use, reproduction and disclosure by the US Government is
 subject to restrictions as set forth in subparagraphs (a)
 and (c) of the Commercial Computer Software - Restricted
 Rights clause in FAR 52.227-19.
  
 Gaussian, Inc.
 340 Quinnipiac St., Bldg. 40, Wallingford CT 06492
  
  
 ---------------------------------------------------------------
 Warning -- This program may not be used in any manner that
 competes with the business of Gaussian, Inc. or will provide
 assistance to any competitor of Gaussian, Inc.  The licensee
 of this program is prohibited from giving any competitor of
 Gaussian, Inc. access to this program.  By using this program,
 the user acknowledges that Gaussian, Inc. is engaged in the
 business of creating and licensing software in the field of
 computational chemistry and represents and warrants to the
 licensee that it is not a competitor of Gaussian, Inc. and that
 it will not use this program in any manner prohibited above.
 ---------------------------------------------------------------
  

 Cite this work as:
 Gaussian 09, Revision D.01,
 M. J. Frisch, G. W. Trucks, H. B. Schlegel, G. E. Scuseria, 
 M. A. Robb, J. R. Cheeseman, G. Scalmani, V. Barone, B. Mennucci, 
 G. A. Petersson, H. Nakatsuji, M. Caricato, X. Li, H. P. Hratchian, 
 A. F. Izmaylov, J. Bloino, G. Zheng, J. L. Sonnenberg, M. Hada, 
 M. Ehara, K. Toyota, R. Fukuda, J. Hasegawa, M. Ishida, T. Nakajima, 
 Y. Honda, O. Kitao, H. Nakai, T. Vreven, J. A. Montgomery, Jr., 
 J. E. Peralta, F. Ogliaro, M. Bearpark, J. J. Heyd, E. Brothers, 
 K. N. Kudin, V. N. Staroverov, T. Keith, R. Kobayashi, J. Normand, 
 K. Raghavachari, A. Rendell, J. C. Burant, S. S. Iyengar, J. Tomasi, 
 M. Cossi, N. Rega, J. M. Millam, M. Klene, J. E. Knox, J. B. Cross, 
 V. Bakken, C. Adamo, J. Jaramillo, R. Gomperts, R. E. Stratmann, 
 O. Yazyev, A. J. Austin, R. Cammi, C. Pomelli, J. W. Ochterski, 
 R. L. Martin, K. Morokuma, V. G. Zakrzewski, G. A. Voth, 
 P. Salvador, J. J. Dannenberg, S. Dapprich, A. D. Daniels, 
 O. Farkas, J. B. Foresman, J. V. Ortiz, J. Cioslowski, 
 and D. J. Fox, Gaussian, Inc., Wallingford CT, 2013.
 
 ******************************************
 Gaussian 09:  ES64L-G09RevD.01 24-Apr-2013
                 6-Dec-2018 
 ******************************************
 %chk=dae0068freq_closed_cam-b3lypd3.chk
 %NProcShared=8
 Will use up to    8 processors via shared memory.
 %Mem=4GB
 -------------------------------------------------------
 #P opt freq=Raman CAM-B3LYP/Gen EmpiricalDispersion=GD3
 -------------------------------------------------------
 1/14=-1,18=20,19=15,26=3,38=1/1,3;
 2/9=110,12=2,17=6,18=5,40=1/2;
 3/5=7,11=2,16=1,25=1,30=1,71=1,74=-40,124=31/1,2,3;
 4//1;
 5/5=2,38=5/2;
 6/7=2,8=2,9=2,10=2,28=1/1;
 7//1,2,3,16;
 1/14=-1,18=20,19=15,26=3/3(2);
 2/9=110/2;
 99//99;
 2/9=110/2;
 3/5=7,6=1,11=2,16=1,25=1,30=1,71=1,74=-40,82=7,124=31/1,2,3;
 4/5=5,16=3,69=1/1;
 5/5=2,38=5/2;
 7//1,2,3,16;
 1/14=-1,18=20,19=15,26=3/3(-5);
 2/9=110/2;
 6/7=2,8=2,9=2,10=2,19=2,28=1/1;
 99/9=1/99;
 Leave Link    1 at Thu Dec  6 15:17:51 2018, MaxMem=   536870912 cpu:         0.7
 (Enter /pbs_home/pkowalski/g09d01/g09/l101.exe)
 -------------------
 Title Card Required
 -------------------
 Symbolic Z-matrix:
 Charge =  0 Multiplicity = 1
 S                     2.4859    10.0696   0.7969 
 S                     2.3292    6.5674    0.0996 
 F                     5.421     9.4637    5.3918 
 F                     7.1259    9.0948    4.1051 
 F                     5.1661    6.943     5.9793 
 F                     7.3149    7.0462    5.676 
 F                     5.5354    5.0058    4.283 
 F                     7.1455    6.0558    3.2629 
 C                     3.6926    8.761     1.2656 
 C                     4.327     9.2719    2.5646 
 C                     4.0143    10.6225   2.8491 
 H                     4.4427    11.1122   3.5415 
 C                     3.0557    11.1613   2.0562 
 C                     5.0191    8.3635    3.303 
 C                     5.908     8.5939    4.4733 
 C                     6.1267    7.1889    5.0728 
 C                     5.9346    6.2334    3.8704 
 C                     4.9714    6.9468    3.0003 
 C                     3.0213    7.4066    1.5795 
 C                     4.089     6.441     2.1054 
 C                     3.9542    5.1312    1.5689 
 H                     4.4364    4.3855    1.9086 
 C                     3.083     5.0332    0.5334 
 C                     4.7744    8.6467    0.1605 
 H                     5.3993    7.9197    0.4062 
 H                     4.3322    8.387    -0.6859 
 C                     5.5794    9.9159   -0.0831 
 H                     4.9717    10.6475  -0.3218 
 H                     6.2138    9.7651   -0.8151 
 H                     6.07      10.1529   0.7307 
 C                     1.9033    7.5406    2.6505 
 H                     2.2849    7.9881    3.4478 
 H                     1.1943    8.1285    2.2911 
 C                     1.2687    6.2349    3.0896 
 H                     0.8994    5.7736    2.3082 
 H                     0.5499    6.4198    3.7301 
 H                     1.9482    5.668     3.5124 
 C                     2.429     12.4734   2.2212 
 C                     3.0235    13.4526   3.0174 
 H                     3.8725    13.2894   3.4096 
 C                     2.3859    14.6581   3.2393 
 H                     2.7981    15.3163   3.7868 
 C                     1.154     14.9143   2.6704 
 H                     0.7132    15.7388   2.8358 
 C                     0.566     13.9586   1.8571 
 H                    -0.2754    14.1357   1.4548 
 C                     1.1949    12.7551   1.6291 
 H                     0.7866    12.1101   1.0644 
 C                     2.734     3.8184   -0.2108 
 C                     3.6027    2.7269   -0.2075 
 H                     4.4223    2.7774    0.2691 
 C                     3.2749    1.5672   -0.8958 
 H                     3.8699    0.8264   -0.885 
 C                     2.0844    1.4838   -1.5981 
 H                     1.8662    0.6922   -2.0761 
 C                     1.2195    2.5542   -1.5997 
 H                     0.3984    2.4953   -2.0734 
 C                     1.5348    3.7179   -0.9164 
 H                     0.9317    4.4514   -0.9286 
 
 NAtoms=     59 NQM=       59 NQMF=       0 NMMI=      0 NMMIF=      0
                NMic=       0 NMicF=      0.
                    Isotopes and Nuclear Properties:
 (Nuclear quadrupole moments (NQMom) in fm**2, nuclear magnetic moments (NMagM)
  in nuclear magnetons)

  Atom         1           2           3           4           5           6           7           8           9          10
 IAtWgt=          32          32          19          19          19          19          19          19          12          12
 AtmWgt=  31.9720718  31.9720718  18.9984033  18.9984033  18.9984033  18.9984033  18.9984033  18.9984033  12.0000000  12.0000000
 NucSpn=           0           0           1           1           1           1           1           1           0           0
 AtZEff=   0.0000000   0.0000000   0.0000000   0.0000000   0.0000000   0.0000000   0.0000000   0.0000000   0.0000000   0.0000000
 NQMom=    0.0000000   0.0000000   0.0000000   0.0000000   0.0000000   0.0000000   0.0000000   0.0000000   0.0000000   0.0000000
 NMagM=    0.0000000   0.0000000   2.6288670   2.6288670   2.6288670   2.6288670   2.6288670   2.6288670   0.0000000   0.0000000
 AtZNuc=  16.0000000  16.0000000   9.0000000   9.0000000   9.0000000   9.0000000   9.0000000   9.0000000   6.0000000   6.0000000

  Atom        11          12          13          14          15          16          17          18          19          20
 IAtWgt=          12           1          12          12          12          12          12          12          12          12
 AtmWgt=  12.0000000   1.0078250  12.0000000  12.0000000  12.0000000  12.0000000  12.0000000  12.0000000  12.0000000  12.0000000
 NucSpn=           0           1           0           0           0           0           0           0           0           0
 AtZEff=   0.0000000   0.0000000   0.0000000   0.0000000   0.0000000   0.0000000   0.0000000   0.0000000   0.0000000   0.0000000
 NQMom=    0.0000000   0.0000000   0.0000000   0.0000000   0.0000000   0.0000000   0.0000000   0.0000000   0.0000000   0.0000000
 NMagM=    0.0000000   2.7928460   0.0000000   0.0000000   0.0000000   0.0000000   0.0000000   0.0000000   0.0000000   0.0000000
 AtZNuc=   6.0000000   1.0000000   6.0000000   6.0000000   6.0000000   6.0000000   6.0000000   6.0000000   6.0000000   6.0000000

  Atom        21          22          23          24          25          26          27          28          29          30
 IAtWgt=          12           1          12          12           1           1          12           1           1           1
 AtmWgt=  12.0000000   1.0078250  12.0000000  12.0000000   1.0078250   1.0078250  12.0000000   1.0078250   1.0078250   1.0078250
 NucSpn=           0           1           0           0           1           1           0           1           1           1
 AtZEff=   0.0000000   0.0000000   0.0000000   0.0000000   0.0000000   0.0000000   0.0000000   0.0000000   0.0000000   0.0000000
 NQMom=    0.0000000   0.0000000   0.0000000   0.0000000   0.0000000   0.0000000   0.0000000   0.0000000   0.0000000   0.0000000
 NMagM=    0.0000000   2.7928460   0.0000000   0.0000000   2.7928460   2.7928460   0.0000000   2.7928460   2.7928460   2.7928460
 AtZNuc=   6.0000000   1.0000000   6.0000000   6.0000000   1.0000000   1.0000000   6.0000000   1.0000000   1.0000000   1.0000000

  Atom        31          32          33          34          35          36          37          38          39          40
 IAtWgt=          12           1           1          12           1           1           1          12          12           1
 AtmWgt=  12.0000000   1.0078250   1.0078250  12.0000000   1.0078250   1.0078250   1.0078250  12.0000000  12.0000000   1.0078250
 NucSpn=           0           1           1           0           1           1           1           0           0           1
 AtZEff=   0.0000000   0.0000000   0.0000000   0.0000000   0.0000000   0.0000000   0.0000000   0.0000000   0.0000000   0.0000000
 NQMom=    0.0000000   0.0000000   0.0000000   0.0000000   0.0000000   0.0000000   0.0000000   0.0000000   0.0000000   0.0000000
 NMagM=    0.0000000   2.7928460   2.7928460   0.0000000   2.7928460   2.7928460   2.7928460   0.0000000   0.0000000   2.7928460
 AtZNuc=   6.0000000   1.0000000   1.0000000   6.0000000   1.0000000   1.0000000   1.0000000   6.0000000   6.0000000   1.0000000

  Atom        41          42          43          44          45          46          47          48          49          50
 IAtWgt=          12           1          12           1          12           1          12           1          12          12
 AtmWgt=  12.0000000   1.0078250  12.0000000   1.0078250  12.0000000   1.0078250  12.0000000   1.0078250  12.0000000  12.0000000
 NucSpn=           0           1           0           1           0           1           0           1           0           0
 AtZEff=   0.0000000   0.0000000   0.0000000   0.0000000   0.0000000   0.0000000   0.0000000   0.0000000   0.0000000   0.0000000
 NQMom=    0.0000000   0.0000000   0.0000000   0.0000000   0.0000000   0.0000000   0.0000000   0.0000000   0.0000000   0.0000000
 NMagM=    0.0000000   2.7928460   0.0000000   2.7928460   0.0000000   2.7928460   0.0000000   2.7928460   0.0000000   0.0000000
 AtZNuc=   6.0000000   1.0000000   6.0000000   1.0000000   6.0000000   1.0000000   6.0000000   1.0000000   6.0000000   6.0000000

  Atom        51          52          53          54          55          56          57          58          59
 IAtWgt=           1          12           1          12           1          12           1          12           1
 AtmWgt=   1.0078250  12.0000000   1.0078250  12.0000000   1.0078250  12.0000000   1.0078250  12.0000000   1.0078250
 NucSpn=           1           0           1           0           1           0           1           0           1
 AtZEff=   0.0000000   0.0000000   0.0000000   0.0000000   0.0000000   0.0000000   0.0000000   0.0000000   0.0000000
 NQMom=    0.0000000   0.0000000   0.0000000   0.0000000   0.0000000   0.0000000   0.0000000   0.0000000   0.0000000
 NMagM=    2.7928460   0.0000000   2.7928460   0.0000000   2.7928460   0.0000000   2.7928460   0.0000000   2.7928460
 AtZNuc=   1.0000000   6.0000000   1.0000000   6.0000000   1.0000000   6.0000000   1.0000000   6.0000000   1.0000000
 Leave Link  101 at Thu Dec  6 15:17:51 2018, MaxMem=   536870912 cpu:         2.5
 (Enter /pbs_home/pkowalski/g09d01/g09/l103.exe)

 GradGradGradGradGradGradGradGradGradGradGradGradGradGradGradGradGradGrad
 Berny optimization.
 Initialization pass.
                           ----------------------------
                           !    Initial Parameters    !
                           ! (Angstroms and Degrees)  !
 --------------------------                            --------------------------
 ! Name  Definition              Value          Derivative Info.                !
 --------------------------------------------------------------------------------
 ! R1    R(1,9)                  1.8407         estimate D2E/DX2                !
 ! R2    R(1,13)                 1.7613         estimate D2E/DX2                !
 ! R3    R(2,19)                 1.8367         estimate D2E/DX2                !
 ! R4    R(2,23)                 1.7636         estimate D2E/DX2                !
 ! R5    R(3,15)                 1.3555         estimate D2E/DX2                !
 ! R6    R(4,15)                 1.3674         estimate D2E/DX2                !
 ! R7    R(5,16)                 1.3435         estimate D2E/DX2                !
 ! R8    R(6,16)                 1.3402         estimate D2E/DX2                !
 ! R9    R(7,17)                 1.3552         estimate D2E/DX2                !
 ! R10   R(8,17)                 1.3663         estimate D2E/DX2                !
 ! R11   R(9,10)                 1.5333         estimate D2E/DX2                !
 ! R12   R(9,19)                 1.5439         estimate D2E/DX2                !
 ! R13   R(9,24)                 1.5507         estimate D2E/DX2                !
 ! R14   R(10,11)                1.4152         estimate D2E/DX2                !
 ! R15   R(10,14)                1.3599         estimate D2E/DX2                !
 ! R16   R(11,12)                0.9501         estimate D2E/DX2                !
 ! R17   R(11,13)                1.3557         estimate D2E/DX2                !
 ! R18   R(13,38)                1.4634         estimate D2E/DX2                !
 ! R19   R(14,15)                1.4876         estimate D2E/DX2                !
 ! R20   R(14,18)                1.4495         estimate D2E/DX2                !
 ! R21   R(15,16)                1.5431         estimate D2E/DX2                !
 ! R22   R(16,17)                1.5478         estimate D2E/DX2                !
 ! R23   R(17,18)                1.4811         estimate D2E/DX2                !
 ! R24   R(18,20)                1.3547         estimate D2E/DX2                !
 ! R25   R(19,20)                1.5326         estimate D2E/DX2                !
 ! R26   R(19,31)                1.554          estimate D2E/DX2                !
 ! R27   R(20,21)                1.4218         estimate D2E/DX2                !
 ! R28   R(21,22)                0.9508         estimate D2E/DX2                !
 ! R29   R(21,23)                1.3568         estimate D2E/DX2                !
 ! R30   R(23,49)                1.4668         estimate D2E/DX2                !
 ! R31   R(24,25)                0.9896         estimate D2E/DX2                !
 ! R32   R(24,26)                0.9896         estimate D2E/DX2                !
 ! R33   R(24,27)                1.5226         estimate D2E/DX2                !
 ! R34   R(27,28)                0.9806         estimate D2E/DX2                !
 ! R35   R(27,29)                0.9803         estimate D2E/DX2                !
 ! R36   R(27,30)                0.9794         estimate D2E/DX2                !
 ! R37   R(31,32)                0.9907         estimate D2E/DX2                !
 ! R38   R(31,33)                0.9887         estimate D2E/DX2                !
 ! R39   R(31,34)                1.5167         estimate D2E/DX2                !
 ! R40   R(34,35)                0.9797         estimate D2E/DX2                !
 ! R41   R(34,36)                0.9804         estimate D2E/DX2                !
 ! R42   R(34,37)                0.9807         estimate D2E/DX2                !
 ! R43   R(38,39)                1.3951         estimate D2E/DX2                !
 ! R44   R(38,47)                1.3975         estimate D2E/DX2                !
 ! R45   R(39,40)                0.9493         estimate D2E/DX2                !
 ! R46   R(39,41)                1.3817         estimate D2E/DX2                !
 ! R47   R(41,42)                0.9502         estimate D2E/DX2                !
 ! R48   R(41,43)                1.3809         estimate D2E/DX2                !
 ! R49   R(43,44)                0.9495         estimate D2E/DX2                !
 ! R50   R(43,45)                1.3858         estimate D2E/DX2                !
 ! R51   R(45,46)                0.9493         estimate D2E/DX2                !
 ! R52   R(45,47)                1.3769         estimate D2E/DX2                !
 ! R53   R(47,48)                0.9495         estimate D2E/DX2                !
 ! R54   R(49,50)                1.395          estimate D2E/DX2                !
 ! R55   R(49,58)                1.395          estimate D2E/DX2                !
 ! R56   R(50,51)                0.9494         estimate D2E/DX2                !
 ! R57   R(50,52)                1.3878         estimate D2E/DX2                !
 ! R58   R(52,53)                0.9502         estimate D2E/DX2                !
 ! R59   R(52,54)                1.3847         estimate D2E/DX2                !
 ! R60   R(54,55)                0.9501         estimate D2E/DX2                !
 ! R61   R(54,56)                1.3762         estimate D2E/DX2                !
 ! R62   R(56,57)                0.9498         estimate D2E/DX2                !
 ! R63   R(56,58)                1.3858         estimate D2E/DX2                !
 ! R64   R(58,59)                0.9497         estimate D2E/DX2                !
 ! A1    A(9,1,13)              92.6657         estimate D2E/DX2                !
 ! A2    A(19,2,23)             92.1907         estimate D2E/DX2                !
 ! A3    A(1,9,10)             104.4824         estimate D2E/DX2                !
 ! A4    A(1,9,19)             112.9789         estimate D2E/DX2                !
 ! A5    A(1,9,24)             109.1642         estimate D2E/DX2                !
 ! A6    A(10,9,19)            107.4558         estimate D2E/DX2                !
 ! A7    A(10,9,24)            109.8576         estimate D2E/DX2                !
 ! A8    A(19,9,24)            112.5551         estimate D2E/DX2                !
 ! A9    A(9,10,11)            113.3839         estimate D2E/DX2                !
 ! A10   A(9,10,14)            116.6157         estimate D2E/DX2                !
 ! A11   A(11,10,14)           129.8492         estimate D2E/DX2                !
 ! A12   A(10,11,12)           122.598          estimate D2E/DX2                !
 ! A13   A(10,11,13)           114.7051         estimate D2E/DX2                !
 ! A14   A(12,11,13)           122.6968         estimate D2E/DX2                !
 ! A15   A(1,13,11)            113.6139         estimate D2E/DX2                !
 ! A16   A(1,13,38)            119.8544         estimate D2E/DX2                !
 ! A17   A(11,13,38)           126.3848         estimate D2E/DX2                !
 ! A18   A(10,14,15)           128.8892         estimate D2E/DX2                !
 ! A19   A(10,14,18)           121.5159         estimate D2E/DX2                !
 ! A20   A(15,14,18)           109.5935         estimate D2E/DX2                !
 ! A21   A(3,15,4)             105.5097         estimate D2E/DX2                !
 ! A22   A(3,15,14)            114.6953         estimate D2E/DX2                !
 ! A23   A(3,15,16)            111.8337         estimate D2E/DX2                !
 ! A24   A(4,15,14)            112.1556         estimate D2E/DX2                !
 ! A25   A(4,15,16)            108.1743         estimate D2E/DX2                !
 ! A26   A(14,15,16)           104.4365         estimate D2E/DX2                !
 ! A27   A(5,16,6)             108.1041         estimate D2E/DX2                !
 ! A28   A(5,16,15)            109.1138         estimate D2E/DX2                !
 ! A29   A(5,16,17)            108.8104         estimate D2E/DX2                !
 ! A30   A(6,16,15)            113.4197         estimate D2E/DX2                !
 ! A31   A(6,16,17)            113.2013         estimate D2E/DX2                !
 ! A32   A(15,16,17)           104.0448         estimate D2E/DX2                !
 ! A33   A(7,17,8)             106.1814         estimate D2E/DX2                !
 ! A34   A(7,17,16)            111.0539         estimate D2E/DX2                !
 ! A35   A(7,17,18)            115.0618         estimate D2E/DX2                !
 ! A36   A(8,17,16)            108.4002         estimate D2E/DX2                !
 ! A37   A(8,17,18)            112.194          estimate D2E/DX2                !
 ! A38   A(16,17,18)           103.8708         estimate D2E/DX2                !
 ! A39   A(14,18,17)           109.0678         estimate D2E/DX2                !
 ! A40   A(14,18,20)           121.6214         estimate D2E/DX2                !
 ! A41   A(17,18,20)           129.1832         estimate D2E/DX2                !
 ! A42   A(2,19,9)             113.6319         estimate D2E/DX2                !
 ! A43   A(2,19,20)            104.5442         estimate D2E/DX2                !
 ! A44   A(2,19,31)            108.8817         estimate D2E/DX2                !
 ! A45   A(9,19,20)            108.6363         estimate D2E/DX2                !
 ! A46   A(9,19,31)            112.1664         estimate D2E/DX2                !
 ! A47   A(20,19,31)           108.6044         estimate D2E/DX2                !
 ! A48   A(18,20,19)           116.436          estimate D2E/DX2                !
 ! A49   A(18,20,21)           130.9158         estimate D2E/DX2                !
 ! A50   A(19,20,21)           112.6355         estimate D2E/DX2                !
 ! A51   A(20,21,22)           122.6572         estimate D2E/DX2                !
 ! A52   A(20,21,23)           114.5444         estimate D2E/DX2                !
 ! A53   A(22,21,23)           122.7984         estimate D2E/DX2                !
 ! A54   A(2,23,21)            113.5377         estimate D2E/DX2                !
 ! A55   A(2,23,49)            119.6037         estimate D2E/DX2                !
 ! A56   A(21,23,49)           126.8583         estimate D2E/DX2                !
 ! A57   A(9,24,25)            108.5255         estimate D2E/DX2                !
 ! A58   A(9,24,26)            108.4894         estimate D2E/DX2                !
 ! A59   A(9,24,27)            114.9243         estimate D2E/DX2                !
 ! A60   A(25,24,26)           107.5602         estimate D2E/DX2                !
 ! A61   A(25,24,27)           108.5561         estimate D2E/DX2                !
 ! A62   A(26,24,27)           108.5516         estimate D2E/DX2                !
 ! A63   A(24,27,28)           109.4644         estimate D2E/DX2                !
 ! A64   A(24,27,29)           109.4743         estimate D2E/DX2                !
 ! A65   A(24,27,30)           109.4894         estimate D2E/DX2                !
 ! A66   A(28,27,29)           109.5153         estimate D2E/DX2                !
 ! A67   A(28,27,30)           109.4013         estimate D2E/DX2                !
 ! A68   A(29,27,30)           109.4825         estimate D2E/DX2                !
 ! A69   A(19,31,32)           108.4498         estimate D2E/DX2                !
 ! A70   A(19,31,33)           108.4613         estimate D2E/DX2                !
 ! A71   A(19,31,34)           115.2337         estimate D2E/DX2                !
 ! A72   A(32,31,33)           107.4676         estimate D2E/DX2                !
 ! A73   A(32,31,34)           108.4828         estimate D2E/DX2                !
 ! A74   A(33,31,34)           108.4878         estimate D2E/DX2                !
 ! A75   A(31,34,35)           109.4006         estimate D2E/DX2                !
 ! A76   A(31,34,36)           109.4849         estimate D2E/DX2                !
 ! A77   A(31,34,37)           109.4227         estimate D2E/DX2                !
 ! A78   A(35,34,36)           109.4828         estimate D2E/DX2                !
 ! A79   A(35,34,37)           109.4418         estimate D2E/DX2                !
 ! A80   A(36,34,37)           109.5944         estimate D2E/DX2                !
 ! A81   A(13,38,39)           120.7427         estimate D2E/DX2                !
 ! A82   A(13,38,47)           120.74           estimate D2E/DX2                !
 ! A83   A(39,38,47)           118.4669         estimate D2E/DX2                !
 ! A84   A(38,39,40)           119.7504         estimate D2E/DX2                !
 ! A85   A(38,39,41)           120.4918         estimate D2E/DX2                !
 ! A86   A(40,39,41)           119.7578         estimate D2E/DX2                !
 ! A87   A(39,41,42)           119.7834         estimate D2E/DX2                !
 ! A88   A(39,41,43)           120.4903         estimate D2E/DX2                !
 ! A89   A(42,41,43)           119.7263         estimate D2E/DX2                !
 ! A90   A(41,43,44)           120.2332         estimate D2E/DX2                !
 ! A91   A(41,43,45)           119.4946         estimate D2E/DX2                !
 ! A92   A(44,43,45)           120.2722         estimate D2E/DX2                !
 ! A93   A(43,45,46)           119.7434         estimate D2E/DX2                !
 ! A94   A(43,45,47)           120.4074         estimate D2E/DX2                !
 ! A95   A(46,45,47)           119.8492         estimate D2E/DX2                !
 ! A96   A(38,47,45)           120.6224         estimate D2E/DX2                !
 ! A97   A(38,47,48)           119.655          estimate D2E/DX2                !
 ! A98   A(45,47,48)           119.7226         estimate D2E/DX2                !
 ! A99   A(23,49,50)           119.9114         estimate D2E/DX2                !
 ! A100  A(23,49,58)           121.3888         estimate D2E/DX2                !
 ! A101  A(50,49,58)           118.6948         estimate D2E/DX2                !
 ! A102  A(49,50,51)           119.8105         estimate D2E/DX2                !
 ! A103  A(49,50,52)           120.3684         estimate D2E/DX2                !
 ! A104  A(51,50,52)           119.8211         estimate D2E/DX2                !
 ! A105  A(50,52,53)           119.8621         estimate D2E/DX2                !
 ! A106  A(50,52,54)           120.3264         estimate D2E/DX2                !
 ! A107  A(53,52,54)           119.8116         estimate D2E/DX2                !
 ! A108  A(52,54,55)           120.1841         estimate D2E/DX2                !
 ! A109  A(52,54,56)           119.6089         estimate D2E/DX2                !
 ! A110  A(55,54,56)           120.207          estimate D2E/DX2                !
 ! A111  A(54,56,57)           119.7151         estimate D2E/DX2                !
 ! A112  A(54,56,58)           120.6359         estimate D2E/DX2                !
 ! A113  A(57,56,58)           119.649          estimate D2E/DX2                !
 ! A114  A(49,58,56)           120.3626         estimate D2E/DX2                !
 ! A115  A(49,58,59)           119.7865         estimate D2E/DX2                !
 ! A116  A(56,58,59)           119.8509         estimate D2E/DX2                !
 ! D1    D(13,1,9,10)            8.0089         estimate D2E/DX2                !
 ! D2    D(13,1,9,19)          124.4989         estimate D2E/DX2                !
 ! D3    D(13,1,9,24)         -109.4544         estimate D2E/DX2                !
 ! D4    D(9,1,13,11)           -3.4262         estimate D2E/DX2                !
 ! D5    D(9,1,13,38)         -179.2979         estimate D2E/DX2                !
 ! D6    D(23,2,19,9)          131.9529         estimate D2E/DX2                !
 ! D7    D(23,2,19,20)          13.6665         estimate D2E/DX2                !
 ! D8    D(23,2,19,31)        -102.2507         estimate D2E/DX2                !
 ! D9    D(19,2,23,21)          -8.866          estimate D2E/DX2                !
 ! D10   D(19,2,23,49)         170.9552         estimate D2E/DX2                !
 ! D11   D(1,9,10,11)          -11.3319         estimate D2E/DX2                !
 ! D12   D(1,9,10,14)          164.6438         estimate D2E/DX2                !
 ! D13   D(19,9,10,11)        -131.5894         estimate D2E/DX2                !
 ! D14   D(19,9,10,14)          44.3863         estimate D2E/DX2                !
 ! D15   D(24,9,10,11)         105.6539         estimate D2E/DX2                !
 ! D16   D(24,9,10,14)         -78.3705         estimate D2E/DX2                !
 ! D17   D(1,9,19,2)            70.3331         estimate D2E/DX2                !
 ! D18   D(1,9,19,20)         -173.7642         estimate D2E/DX2                !
 ! D19   D(1,9,19,31)          -53.7012         estimate D2E/DX2                !
 ! D20   D(10,9,19,2)         -174.9528         estimate D2E/DX2                !
 ! D21   D(10,9,19,20)         -59.0501         estimate D2E/DX2                !
 ! D22   D(10,9,19,31)          61.0129         estimate D2E/DX2                !
 ! D23   D(24,9,19,2)          -53.8766         estimate D2E/DX2                !
 ! D24   D(24,9,19,20)          62.026          estimate D2E/DX2                !
 ! D25   D(24,9,19,31)        -177.911          estimate D2E/DX2                !
 ! D26   D(1,9,24,25)         -178.0296         estimate D2E/DX2                !
 ! D27   D(1,9,24,26)          -61.442          estimate D2E/DX2                !
 ! D28   D(1,9,24,27)           60.2477         estimate D2E/DX2                !
 ! D29   D(10,9,24,25)          67.9533         estimate D2E/DX2                !
 ! D30   D(10,9,24,26)        -175.4591         estimate D2E/DX2                !
 ! D31   D(10,9,24,27)         -53.7694         estimate D2E/DX2                !
 ! D32   D(19,9,24,25)         -51.7396         estimate D2E/DX2                !
 ! D33   D(19,9,24,26)          64.848          estimate D2E/DX2                !
 ! D34   D(19,9,24,27)        -173.4623         estimate D2E/DX2                !
 ! D35   D(9,10,11,12)        -170.1492         estimate D2E/DX2                !
 ! D36   D(9,10,11,13)           9.8662         estimate D2E/DX2                !
 ! D37   D(14,10,11,12)         14.5385         estimate D2E/DX2                !
 ! D38   D(14,10,11,13)       -165.446          estimate D2E/DX2                !
 ! D39   D(9,10,14,15)         169.4495         estimate D2E/DX2                !
 ! D40   D(9,10,14,18)         -10.0716         estimate D2E/DX2                !
 ! D41   D(11,10,14,15)        -15.3635         estimate D2E/DX2                !
 ! D42   D(11,10,14,18)        165.1154         estimate D2E/DX2                !
 ! D43   D(10,11,13,1)          -3.1033         estimate D2E/DX2                !
 ! D44   D(10,11,13,38)        172.4486         estimate D2E/DX2                !
 ! D45   D(12,11,13,1)         176.9121         estimate D2E/DX2                !
 ! D46   D(12,11,13,38)         -7.5359         estimate D2E/DX2                !
 ! D47   D(1,13,38,39)        -167.0635         estimate D2E/DX2                !
 ! D48   D(1,13,38,47)          15.5597         estimate D2E/DX2                !
 ! D49   D(11,13,38,39)         17.6363         estimate D2E/DX2                !
 ! D50   D(11,13,38,47)       -159.7405         estimate D2E/DX2                !
 ! D51   D(10,14,15,3)          44.3315         estimate D2E/DX2                !
 ! D52   D(10,14,15,4)         -76.0018         estimate D2E/DX2                !
 ! D53   D(10,14,15,16)        167.0888         estimate D2E/DX2                !
 ! D54   D(18,14,15,3)        -136.1018         estimate D2E/DX2                !
 ! D55   D(18,14,15,4)         103.5649         estimate D2E/DX2                !
 ! D56   D(18,14,15,16)        -13.3445         estimate D2E/DX2                !
 ! D57   D(10,14,18,17)        173.7208         estimate D2E/DX2                !
 ! D58   D(10,14,18,20)        -10.0303         estimate D2E/DX2                !
 ! D59   D(15,14,18,17)         -5.8836         estimate D2E/DX2                !
 ! D60   D(15,14,18,20)        170.3653         estimate D2E/DX2                !
 ! D61   D(3,15,16,5)           35.0049         estimate D2E/DX2                !
 ! D62   D(3,15,16,6)          -85.5597         estimate D2E/DX2                !
 ! D63   D(3,15,16,17)         151.0104         estimate D2E/DX2                !
 ! D64   D(4,15,16,5)          150.7724         estimate D2E/DX2                !
 ! D65   D(4,15,16,6)           30.2078         estimate D2E/DX2                !
 ! D66   D(4,15,16,17)         -93.2221         estimate D2E/DX2                !
 ! D67   D(14,15,16,5)         -89.5988         estimate D2E/DX2                !
 ! D68   D(14,15,16,6)         149.8366         estimate D2E/DX2                !
 ! D69   D(14,15,16,17)         26.4067         estimate D2E/DX2                !
 ! D70   D(5,16,17,7)          -37.837          estimate D2E/DX2                !
 ! D71   D(5,16,17,8)         -154.117          estimate D2E/DX2                !
 ! D72   D(5,16,17,18)          86.3978         estimate D2E/DX2                !
 ! D73   D(6,16,17,7)           82.3727         estimate D2E/DX2                !
 ! D74   D(6,16,17,8)          -33.9073         estimate D2E/DX2                !
 ! D75   D(6,16,17,18)        -153.3925         estimate D2E/DX2                !
 ! D76   D(15,16,17,7)        -154.0552         estimate D2E/DX2                !
 ! D77   D(15,16,17,8)          89.6648         estimate D2E/DX2                !
 ! D78   D(15,16,17,18)        -29.8205         estimate D2E/DX2                !
 ! D79   D(7,17,18,14)         144.0514         estimate D2E/DX2                !
 ! D80   D(7,17,18,20)         -31.8272         estimate D2E/DX2                !
 ! D81   D(8,17,18,14)         -94.4125         estimate D2E/DX2                !
 ! D82   D(8,17,18,20)          89.7089         estimate D2E/DX2                !
 ! D83   D(16,17,18,14)         22.4526         estimate D2E/DX2                !
 ! D84   D(16,17,18,20)       -153.4259         estimate D2E/DX2                !
 ! D85   D(14,18,20,19)         -8.2363         estimate D2E/DX2                !
 ! D86   D(14,18,20,21)        173.1739         estimate D2E/DX2                !
 ! D87   D(17,18,20,19)        167.1883         estimate D2E/DX2                !
 ! D88   D(17,18,20,21)        -11.4015         estimate D2E/DX2                !
 ! D89   D(2,19,20,18)         164.8183         estimate D2E/DX2                !
 ! D90   D(2,19,20,21)         -16.3362         estimate D2E/DX2                !
 ! D91   D(9,19,20,18)          43.181          estimate D2E/DX2                !
 ! D92   D(9,19,20,21)        -137.9735         estimate D2E/DX2                !
 ! D93   D(31,19,20,18)        -79.0716         estimate D2E/DX2                !
 ! D94   D(31,19,20,21)         99.7738         estimate D2E/DX2                !
 ! D95   D(2,19,31,32)         179.612          estimate D2E/DX2                !
 ! D96   D(2,19,31,33)         -63.9661         estimate D2E/DX2                !
 ! D97   D(2,19,31,34)          57.8306         estimate D2E/DX2                !
 ! D98   D(9,19,31,32)         -53.7463         estimate D2E/DX2                !
 ! D99   D(9,19,31,33)          62.6755         estimate D2E/DX2                !
 ! D100  D(9,19,31,34)        -175.5277         estimate D2E/DX2                !
 ! D101  D(20,19,31,32)         66.3352         estimate D2E/DX2                !
 ! D102  D(20,19,31,33)       -177.243          estimate D2E/DX2                !
 ! D103  D(20,19,31,34)        -55.4462         estimate D2E/DX2                !
 ! D104  D(18,20,21,22)          9.7921         estimate D2E/DX2                !
 ! D105  D(18,20,21,23)       -170.1646         estimate D2E/DX2                !
 ! D106  D(19,20,21,22)       -168.8398         estimate D2E/DX2                !
 ! D107  D(19,20,21,23)         11.2035         estimate D2E/DX2                !
 ! D108  D(20,21,23,2)           0.1911         estimate D2E/DX2                !
 ! D109  D(20,21,23,49)       -179.6146         estimate D2E/DX2                !
 ! D110  D(22,21,23,2)        -179.7656         estimate D2E/DX2                !
 ! D111  D(22,21,23,49)          0.4287         estimate D2E/DX2                !
 ! D112  D(2,23,49,50)         158.4757         estimate D2E/DX2                !
 ! D113  D(2,23,49,58)         -22.348          estimate D2E/DX2                !
 ! D114  D(21,23,49,50)        -21.7292         estimate D2E/DX2                !
 ! D115  D(21,23,49,58)        157.4471         estimate D2E/DX2                !
 ! D116  D(9,24,27,28)         -57.906          estimate D2E/DX2                !
 ! D117  D(9,24,27,29)        -177.9577         estimate D2E/DX2                !
 ! D118  D(9,24,27,30)          62.0154         estimate D2E/DX2                !
 ! D119  D(25,24,27,28)       -179.6121         estimate D2E/DX2                !
 ! D120  D(25,24,27,29)         60.3362         estimate D2E/DX2                !
 ! D121  D(25,24,27,30)        -59.6907         estimate D2E/DX2                !
 ! D122  D(26,24,27,28)         63.7499         estimate D2E/DX2                !
 ! D123  D(26,24,27,29)        -56.3018         estimate D2E/DX2                !
 ! D124  D(26,24,27,30)       -176.3287         estimate D2E/DX2                !
 ! D125  D(19,31,34,35)        -57.3179         estimate D2E/DX2                !
 ! D126  D(19,31,34,36)       -177.2973         estimate D2E/DX2                !
 ! D127  D(19,31,34,37)         62.5732         estimate D2E/DX2                !
 ! D128  D(32,31,34,35)       -179.0815         estimate D2E/DX2                !
 ! D129  D(32,31,34,36)         60.9391         estimate D2E/DX2                !
 ! D130  D(32,31,34,37)        -59.1904         estimate D2E/DX2                !
 ! D131  D(33,31,34,35)         64.4646         estimate D2E/DX2                !
 ! D132  D(33,31,34,36)        -55.5148         estimate D2E/DX2                !
 ! D133  D(33,31,34,37)       -175.6443         estimate D2E/DX2                !
 ! D134  D(13,38,39,40)          4.1921         estimate D2E/DX2                !
 ! D135  D(13,38,39,41)       -175.8117         estimate D2E/DX2                !
 ! D136  D(47,38,39,40)       -178.3725         estimate D2E/DX2                !
 ! D137  D(47,38,39,41)          1.6237         estimate D2E/DX2                !
 ! D138  D(13,38,47,45)        175.7289         estimate D2E/DX2                !
 ! D139  D(13,38,47,48)         -4.264          estimate D2E/DX2                !
 ! D140  D(39,38,47,45)         -1.7065         estimate D2E/DX2                !
 ! D141  D(39,38,47,48)        178.3006         estimate D2E/DX2                !
 ! D142  D(38,39,41,42)        179.7005         estimate D2E/DX2                !
 ! D143  D(38,39,41,43)         -0.3488         estimate D2E/DX2                !
 ! D144  D(40,39,41,42)         -0.3032         estimate D2E/DX2                !
 ! D145  D(40,39,41,43)        179.6475         estimate D2E/DX2                !
 ! D146  D(39,41,43,44)        179.0858         estimate D2E/DX2                !
 ! D147  D(39,41,43,45)         -0.8768         estimate D2E/DX2                !
 ! D148  D(42,41,43,44)         -0.9635         estimate D2E/DX2                !
 ! D149  D(42,41,43,45)        179.074          estimate D2E/DX2                !
 ! D150  D(41,43,45,46)       -179.1799         estimate D2E/DX2                !
 ! D151  D(41,43,45,47)          0.7952         estimate D2E/DX2                !
 ! D152  D(44,43,45,46)          0.8576         estimate D2E/DX2                !
 ! D153  D(44,43,45,47)       -179.1673         estimate D2E/DX2                !
 ! D154  D(43,45,47,38)          0.5123         estimate D2E/DX2                !
 ! D155  D(43,45,47,48)       -179.4948         estimate D2E/DX2                !
 ! D156  D(46,45,47,38)       -179.5126         estimate D2E/DX2                !
 ! D157  D(46,45,47,48)          0.4803         estimate D2E/DX2                !
 ! D158  D(23,49,50,51)         -0.6715         estimate D2E/DX2                !
 ! D159  D(23,49,50,52)        179.2602         estimate D2E/DX2                !
 ! D160  D(58,49,50,51)       -179.8699         estimate D2E/DX2                !
 ! D161  D(58,49,50,52)          0.0618         estimate D2E/DX2                !
 ! D162  D(23,49,58,56)       -179.2539         estimate D2E/DX2                !
 ! D163  D(23,49,58,59)          0.7752         estimate D2E/DX2                !
 ! D164  D(50,49,58,56)         -0.0679         estimate D2E/DX2                !
 ! D165  D(50,49,58,59)        179.9613         estimate D2E/DX2                !
 ! D166  D(49,50,52,53)       -179.6837         estimate D2E/DX2                !
 ! D167  D(49,50,52,54)          0.2889         estimate D2E/DX2                !
 ! D168  D(51,50,52,53)          0.248          estimate D2E/DX2                !
 ! D169  D(51,50,52,54)       -179.7794         estimate D2E/DX2                !
 ! D170  D(50,52,54,55)        179.358          estimate D2E/DX2                !
 ! D171  D(50,52,54,56)         -0.6329         estimate D2E/DX2                !
 ! D172  D(53,52,54,55)         -0.6694         estimate D2E/DX2                !
 ! D173  D(53,52,54,56)        179.3397         estimate D2E/DX2                !
 ! D174  D(52,54,56,57)       -179.3619         estimate D2E/DX2                !
 ! D175  D(52,54,56,58)          0.6287         estimate D2E/DX2                !
 ! D176  D(55,54,56,57)          0.6472         estimate D2E/DX2                !
 ! D177  D(55,54,56,58)       -179.3622         estimate D2E/DX2                !
 ! D178  D(54,56,58,49)         -0.2796         estimate D2E/DX2                !
 ! D179  D(54,56,58,59)        179.6913         estimate D2E/DX2                !
 ! D180  D(57,56,58,49)        179.7111         estimate D2E/DX2                !
 ! D181  D(57,56,58,59)         -0.318          estimate D2E/DX2                !
 --------------------------------------------------------------------------------
 Trust Radius=3.00D-01 FncErr=1.00D-07 GrdErr=1.00D-06
 Number of steps in this run=    354 maximum allowed number of steps=    354.
 GradGradGradGradGradGradGradGradGradGradGradGradGradGradGradGradGradGrad

 Leave Link  103 at Thu Dec  6 15:17:52 2018, MaxMem=   536870912 cpu:         0.2
 (Enter /pbs_home/pkowalski/g09d01/g09/l202.exe)
 Stoichiometry    C29H22F6S2
 Framework group  C1[X(C29H22F6S2)]
 Deg. of freedom   171
 Full point group                 C1      NOp   1
 Largest Abelian subgroup         C1      NOp   1
 Largest concise Abelian subgroup C1      NOp   1
                         Standard orientation:                         
 ---------------------------------------------------------------------
 Center     Atomic      Atomic             Coordinates (Angstroms)
 Number     Number       Type             X           Y           Z
 ---------------------------------------------------------------------
      1         16           0        1.755650   -2.171249    0.476041
      2         16           0       -1.799113   -2.131187    0.104224
      3          9           0        2.375206    3.145061   -0.727300
      4          9           0        1.630557    3.554406    1.266766
      5          9           0        0.119376    3.811078   -1.837124
      6          9           0        0.089640    5.119493   -0.103010
      7          9           0       -2.217101    3.269916   -0.829861
      8          9           0       -1.522580    3.539363    1.214782
      9          6           0        0.601242   -0.759569    0.726523
     10          6           0        1.436239    0.482396    0.393074
     11          6           0        2.819298    0.211414    0.264389
     12          1           0        3.471401    0.899010    0.195656
     13          6           0        3.139346   -1.105842    0.246677
     14          6           0        0.751586    1.638558    0.183390
     15          6           0        1.276178    3.024791    0.056942
     16          6           0        0.086013    3.837736   -0.494314
     17          6           0       -1.159114    3.055976   -0.010414
     18          6           0       -0.692384    1.651965    0.058039
     19          6           0       -0.600015   -0.783979   -0.242993
     20          6           0       -1.406059    0.506183   -0.056683
     21          6           0       -2.809753    0.279909   -0.061174
     22          1           0       -3.443262    0.987070   -0.111882
     23          6           0       -3.170375   -1.025926    0.013659
     24          6           0        0.164460   -0.716881    2.213802
     25          1           0       -0.479955    0.024986    2.331099
     26          1           0       -0.308645   -1.559737    2.426273
     27          6           0        1.300335   -0.534269    3.211137
     28          1           0        1.950733   -1.259945    3.102089
     29          1           0        0.940582   -0.551201    4.122905
     30          1           0        1.741628    0.325051    3.050023
     31          6           0       -0.152913   -0.879114   -1.728244
     32          1           0        0.488478   -0.146253   -1.910164
     33          1           0        0.328303   -1.733235   -1.856245
     34          6           0       -1.273695   -0.801158   -2.747140
     35          1           0       -1.924235   -1.512007   -2.570345
     36          1           0       -0.904551   -0.912529   -3.648489
     37          1           0       -1.716660    0.071161   -2.678607
     38          6           0        4.459172   -1.674904   -0.028665
     39          6           0        5.606813   -0.885774    0.051286
     40          1           0        5.539870    0.014690    0.344441
     41          6           0        6.840061   -1.405024   -0.292927
     42          1           0        7.614603   -0.857263   -0.238756
     43          6           0        6.955889   -2.714933   -0.714336
     44          1           0        7.803217   -3.064194   -0.962356
     45          6           0        5.825994   -3.515211   -0.773128
     46          1           0        5.903358   -4.419580   -1.051146
     47          6           0        4.593174   -3.006657   -0.430432
     48          1           0        3.826505   -3.565651   -0.467366
     49          6           0       -4.535362   -1.562708    0.020672
     50          6           0       -5.601975   -0.746304    0.397295
     51          1           0       -5.439672    0.152302    0.657308
     52          6           0       -6.899071   -1.239896    0.392657
     53          1           0       -7.620739   -0.676139    0.646229
     54          6           0       -7.147236   -2.550157    0.019694
     55          1           0       -8.034987   -2.888659    0.025990
     56          6           0       -6.100517   -3.358936   -0.359868
     57          1           0       -6.270064   -4.255148   -0.624678
     58          6           0       -4.800687   -2.878361   -0.359738
     59          1           0       -4.086249   -3.447543   -0.619568
 ---------------------------------------------------------------------
 Rotational constants (GHZ):      0.1284985      0.0716033      0.0514695
 Leave Link  202 at Thu Dec  6 15:17:52 2018, MaxMem=   536870912 cpu:         0.1
 (Enter /pbs_home/pkowalski/g09d01/g09/l301.exe)
 General basis read from cards:  (5D, 7F)
 Centers:      12     22     25     26     28     29     30     32     33     35
 Centers:      36     37     40     42     44     46     48     51     53     55
 Centers:      57     59
 S 3 1.00
     Exponent=  1.3010701000D+01 Coefficients=  1.9682158000D-02
     Exponent=  1.9622572000D+00 Coefficients=  1.3796524000D-01
     Exponent=  4.4453796000D-01 Coefficients=  4.7831935000D-01
 S 1 1.00
     Exponent=  1.2194962000D-01 Coefficients=  1.0000000000D+00
 P 1 1.00
     Exponent=  8.0000000000D-01 Coefficients=  1.0000000000D+00
 ****
 Centers:       9     10     11     13     14     15     16     17     18     19
 Centers:      20     21     23     24     27     31     34     38     39     41
 Centers:      43     45     47     49     50     52     54     56     58
 S 5 1.00
     Exponent=  1.2384016938D+03 Coefficients=  5.4568832082D-03
     Exponent=  1.8629004992D+02 Coefficients=  4.0638409211D-02
     Exponent=  4.2251176346D+01 Coefficients=  1.8025593888D-01
     Exponent=  1.1676557932D+01 Coefficients=  4.6315121755D-01
     Exponent=  3.5930506482D+00 Coefficients=  4.4087173314D-01
 S 1 1.00
     Exponent=  4.0245147363D-01 Coefficients=  1.0000000000D+00
 S 1 1.00
     Exponent=  1.3090182668D-01 Coefficients=  1.0000000000D+00
 P 3 1.00
     Exponent=  9.4680970621D+00 Coefficients=  3.8387871728D-02
     Exponent=  2.0103545142D+00 Coefficients=  2.1117025112D-01
     Exponent=  5.4771004707D-01 Coefficients=  5.1328172114D-01
 P 1 1.00
     Exponent=  1.5268613795D-01 Coefficients=  1.0000000000D+00
 D 1 1.00
     Exponent=  8.0000000000D-01 Coefficients=  1.0000000000D+00
 ****
 Centers:       3      4      5      6      7      8
 S 5 1.00
     Exponent=  2.8948325990D+03 Coefficients= -5.3408255515D-03
     Exponent=  4.3541939120D+02 Coefficients= -3.9904258866D-02
     Exponent=  9.8843328866D+01 Coefficients= -1.7912768038D-01
     Exponent=  2.7485198001D+01 Coefficients= -4.6758090825D-01
     Exponent=  8.5405498171D+00 Coefficients= -4.4653131020D-01
 S 1 1.00
     Exponent=  1.0654578038D+00 Coefficients=  1.0000000000D+00
 S 1 1.00
     Exponent=  3.3247346748D-01 Coefficients=  1.0000000000D+00
 P 3 1.00
     Exponent=  2.2696633924D+01 Coefficients= -4.5212874436D-02
     Exponent=  4.9872339257D+00 Coefficients= -2.3754317067D-01
     Exponent=  1.3491613954D+00 Coefficients= -5.1287353587D-01
 P 1 1.00
     Exponent=  3.4829881977D-01 Coefficients=  1.0000000000D+00
 D 1 1.00
     Exponent=  1.4000000000D+00 Coefficients=  1.0000000000D+00
 ****
 Centers:       1      2
 S 5 1.00
     Exponent=  9.1849303010D+03 Coefficients= -2.2294387756D-03
     Exponent=  1.3815105503D+03 Coefficients= -1.6683029937D-02
     Exponent=  3.1387147580D+02 Coefficients= -7.5262436116D-02
     Exponent=  8.8053870623D+01 Coefficients= -1.9376827038D-01
     Exponent=  2.7039914905D+01 Coefficients= -1.7718020803D-01
 S 3 1.00
     Exponent=  4.5648731303D+01 Coefficients= -1.0736062573D-01
     Exponent=  4.9664522326D+00 Coefficients=  6.5066293018D-01
     Exponent=  2.0116242047D+00 Coefficients=  5.9712155354D-01
 S 1 1.00
     Exponent=  3.5661077013D-01 Coefficients=  1.0000000000D+00
 S 1 1.00
     Exponent=  1.3507221477D-01 Coefficients=  1.0000000000D+00
 P 5 1.00
     Exponent=  2.6198233439D+02 Coefficients= -9.2729929822D-03
     Exponent=  6.1306894736D+01 Coefficients= -6.6547669241D-02
     Exponent=  1.9103729887D+01 Coefficients= -2.4828595903D-01
     Exponent=  6.6567720378D+00 Coefficients= -4.8703847402D-01
     Exponent=  2.3959635161D+00 Coefficients= -3.9337850312D-01
 P 1 1.00
     Exponent=  6.1776161679D-01 Coefficients=  1.0000000000D+00
 P 1 1.00
     Exponent=  1.6993376871D-01 Coefficients=  1.0000000000D+00
 D 1 1.00
     Exponent=  5.5000000000D-01 Coefficients=  1.0000000000D+00
 ****
 Ernie: Thresh=  0.10000D-02 Tol=  0.10000D-05 Strict=F.
 There are   673 symmetry adapted cartesian basis functions of A   symmetry.
 There are   636 symmetry adapted basis functions of A   symmetry.
   636 basis functions,  1103 primitive gaussians,   673 cartesian basis functions
   141 alpha electrons      141 beta electrons
       nuclear repulsion energy      4731.4254479197 Hartrees.
 IExCor=20419 DFT=T Ex+Corr=CAM-B3LYP ExCW=0 ScaHFX=  1.000000
 ScaDFX=  1.000000  1.000000  1.000000  0.810000 ScalE2=  1.000000  1.000000
 IRadAn=      0 IRanWt=     -1 IRanGd=            0 ICorTp=0 IEmpDi=131
  HFx wShort=  0.000000 wLong=  0.330000 cFull=  0.190000 cShort=  0.000000 cLong=  0.460000
  DFx wShort=  0.000000 wLong=  0.330000 cFull=  0.190000 cShort=  0.000000 cLong=  0.460000
 NAtoms=   59 NActive=   59 NUniq=   59 SFac= 1.00D+00 NAtFMM=   60 NAOKFM=F Big=F
 Integral buffers will be    131072 words long.
 Raffenetti 2 integral format.
 Two-electron integral symmetry is turned on.
 R6Disp:  Grimme-D3 Dispersion energy=       -0.0559731381 Hartrees.
 Nuclear repulsion after empirical dispersion term =     4731.3694747816 Hartrees.
 Leave Link  301 at Thu Dec  6 15:17:52 2018, MaxMem=   536870912 cpu:         1.8
 (Enter /pbs_home/pkowalski/g09d01/g09/l302.exe)
 NPDir=0 NMtPBC=     1 NCelOv=     1 NCel=       1 NClECP=     1 NCelD=      1
         NCelK=      1 NCelE2=     1 NClLst=     1 CellRange=     0.0.
 One-electron integrals computed using PRISM.
 NBasis=   636 RedAO= T EigKep=  2.84D-04  NBF=   636
 NBsUse=   636 1.00D-06 EigRej= -1.00D+00 NBFU=   636
 Precomputing XC quadrature grid using
 IXCGrd= 4 IRadAn=           0 IRanWt=          -1 IRanGd=           0 AccXCQ= 0.00D+00.
 Generated NRdTot=       0 NPtTot=           0 NUsed=           0 NTot=          32
 NSgBfM=   614   614   618   618   618 MxSgAt=    59 MxSgA2=    59.
 Leave Link  302 at Thu Dec  6 15:17:55 2018, MaxMem=   536870912 cpu:        17.0
 (Enter /pbs_home/pkowalski/g09d01/g09/l303.exe)
 DipDrv:  MaxL=1.
 Leave Link  303 at Thu Dec  6 15:17:55 2018, MaxMem=   536870912 cpu:         1.6
 (Enter /pbs_home/pkowalski/g09d01/g09/l401.exe)
 ExpMin= 1.22D-01 ExpMax= 9.18D+03 ExpMxC= 1.38D+03 IAcc=1 IRadAn=         1 AccDes= 0.00D+00
 Harris functional with IExCor=20419 and IRadAn=       1 diagonalized for initial guess.
 HarFok:  IExCor=20419 AccDes= 0.00D+00 IRadAn=         1 IDoV= 1 UseB2=F ITyADJ=14
 ICtDFT=  3500011 ScaDFX=  1.000000  1.000000  1.000000  1.000000
 FoFCou: FMM=F IPFlag=           0 FMFlag=      100000 FMFlg1=           0
         NFxFlg=           0 DoJE=T BraDBF=F KetDBF=T FulRan=T
         wScrn=  0.000000 ICntrl=     500 IOpCl=  0 I1Cent=   200000004 NGrid=           0
         NMat0=    1 NMatS0=      1 NMatT0=    0 NMatD0=    1 NMtDS0=    0 NMtDT0=    0
 Petite list used in FoFCou.
 Harris En= -2436.92719887040    
 JPrj=0 DoOrth=F DoCkMO=F.
 Leave Link  401 at Thu Dec  6 15:18:00 2018, MaxMem=   536870912 cpu:        30.8
 (Enter /pbs_home/pkowalski/g09d01/g09/l502.exe)
 Closed shell SCF:
 Using DIIS extrapolation, IDIIS=  1040.
 Integral symmetry usage will be decided dynamically.
 IVT=     1387805 IEndB=     1387805 NGot=   536870912 MDV=   535953350
 LenX=   535953350 LenY=   535499748
 Requested convergence on RMS density matrix=1.00D-08 within 128 cycles.
 Requested convergence on MAX density matrix=1.00D-06.
 Requested convergence on             energy=1.00D-06.
 No special actions if energy rises.
 Fock matrices will be formed incrementally for  20 cycles.
 Integral accuracy reduced to 1.0D-05 until final iterations.

 Cycle   1  Pass 0  IDiag  1:
 FoFJK:  IHMeth= 1 ICntrl=       0 DoSepK=T KAlg= 0 I1Cent=   0 FoldK=F
 IRaf=         1 NMat=   1 IRICut=       1 DoRegI=T DoRafI=F ISym2E= 0.
 FoFCou: FMM=F IPFlag=           0 FMFlag=      100000 FMFlg1=           0
         NFxFlg=           0 DoJE=T BraDBF=F KetDBF=F FulRan=T
         wScrn=  0.000000 ICntrl=     500 IOpCl=  0 I1Cent=           0 NGrid=           0
         NMat0=    1 NMatS0=      1 NMatT0=    0 NMatD0=    1 NMtDS0=    0 NMtDT0=    0
 Symmetry not used in FoFCou.
 E= -2510.42882758747    
 DIIS: error= 3.85D-02 at cycle   1 NSaved=   1.
 NSaved= 1 IEnMin= 1 EnMin= -2510.42882758747     IErMin= 1 ErrMin= 3.85D-02
 ErrMax= 3.85D-02  0.00D+00 EMaxC= 1.00D-01 BMatC= 1.34D+00 BMatP= 1.34D+00
 IDIUse=3 WtCom= 6.15D-01 WtEn= 3.85D-01
 Coeff-Com:  0.100D+01
 Coeff-En:   0.100D+01
 Coeff:      0.100D+01
 Gap=     0.221 Goal=   None    Shift=    0.000
 GapD=    0.221 DampG=1.000 DampE=0.500 DampFc=0.5000 IDamp=-1.
 Damping current iteration by 5.00D-01
 RMSDP=5.19D-03 MaxDP=3.57D-01              OVMax= 2.35D-01

 Cycle   2  Pass 0  IDiag  1:
 RMSU=  2.37D-03    CP:  9.39D-01
 E= -2510.80380127148     Delta-E=       -0.374973684013 Rises=F Damp=T
 DIIS: error= 1.29D-02 at cycle   2 NSaved=   2.
 NSaved= 2 IEnMin= 2 EnMin= -2510.80380127148     IErMin= 2 ErrMin= 1.29D-02
 ErrMax= 1.29D-02  0.00D+00 EMaxC= 1.00D-01 BMatC= 1.49D-01 BMatP= 1.34D+00
 IDIUse=3 WtCom= 8.71D-01 WtEn= 1.29D-01
 Coeff-Com: -0.111D+00 0.111D+01
 Coeff-En:   0.000D+00 0.100D+01
 Coeff:     -0.970D-01 0.110D+01
 Gap=     0.207 Goal=   None    Shift=    0.000
 RMSDP=1.87D-03 MaxDP=7.74D-02 DE=-3.75D-01 OVMax= 2.48D-01

 Cycle   3  Pass 0  IDiag  1:
 RMSU=  1.75D-03    CP:  9.06D-01  1.14D+00
 E= -2511.14336098324     Delta-E=       -0.339559711762 Rises=F Damp=F
 DIIS: error= 7.29D-03 at cycle   3 NSaved=   3.
 NSaved= 3 IEnMin= 3 EnMin= -2511.14336098324     IErMin= 3 ErrMin= 7.29D-03
 ErrMax= 7.29D-03  0.00D+00 EMaxC= 1.00D-01 BMatC= 8.16D-02 BMatP= 1.49D-01
 IDIUse=3 WtCom= 9.27D-01 WtEn= 7.29D-02
 Coeff-Com: -0.147D+00 0.509D+00 0.639D+00
 Coeff-En:   0.000D+00 0.000D+00 0.100D+01
 Coeff:     -0.137D+00 0.471D+00 0.665D+00
 Gap=     0.173 Goal=   None    Shift=    0.000
 RMSDP=1.20D-03 MaxDP=7.46D-02 DE=-3.40D-01 OVMax= 1.54D-01

 Cycle   4  Pass 0  IDiag  1:
 RMSU=  7.58D-04    CP:  8.94D-01  1.36D+00  5.84D-01
 E= -2511.20525243765     Delta-E=       -0.061891454410 Rises=F Damp=F
 DIIS: error= 4.02D-03 at cycle   4 NSaved=   4.
 NSaved= 4 IEnMin= 4 EnMin= -2511.20525243765     IErMin= 4 ErrMin= 4.02D-03
 ErrMax= 4.02D-03  0.00D+00 EMaxC= 1.00D-01 BMatC= 2.09D-02 BMatP= 8.16D-02
 IDIUse=3 WtCom= 9.60D-01 WtEn= 4.02D-02
 Coeff-Com: -0.549D-01 0.125D+00 0.385D+00 0.544D+00
 Coeff-En:   0.000D+00 0.000D+00 0.219D+00 0.781D+00
 Coeff:     -0.527D-01 0.120D+00 0.379D+00 0.554D+00
 Gap=     0.166 Goal=   None    Shift=    0.000
 RMSDP=4.32D-04 MaxDP=2.39D-02 DE=-6.19D-02 OVMax= 5.80D-02

 Cycle   5  Pass 0  IDiag  1:
 RMSU=  1.63D-04    CP:  8.95D-01  1.33D+00  7.44D-01  6.39D-01
 E= -2511.22665198968     Delta-E=       -0.021399552023 Rises=F Damp=F
 DIIS: error= 1.05D-03 at cycle   5 NSaved=   5.
 NSaved= 5 IEnMin= 5 EnMin= -2511.22665198968     IErMin= 5 ErrMin= 1.05D-03
 ErrMax= 1.05D-03  0.00D+00 EMaxC= 1.00D-01 BMatC= 9.00D-04 BMatP= 2.09D-02
 IDIUse=3 WtCom= 9.90D-01 WtEn= 1.05D-02
 Coeff-Com: -0.178D-01 0.313D-01 0.162D+00 0.284D+00 0.541D+00
 Coeff-En:   0.000D+00 0.000D+00 0.000D+00 0.000D+00 0.100D+01
 Coeff:     -0.176D-01 0.309D-01 0.160D+00 0.281D+00 0.545D+00
 Gap=     0.164 Goal=   None    Shift=    0.000
 RMSDP=8.33D-05 MaxDP=3.40D-03 DE=-2.14D-02 OVMax= 9.92D-03

 Cycle   6  Pass 0  IDiag  1:
 RMSU=  5.94D-05    CP:  8.95D-01  1.33D+00  7.51D-01  6.84D-01  7.22D-01
 E= -2511.22761848406     Delta-E=       -0.000966494382 Rises=F Damp=F
 DIIS: error= 2.30D-04 at cycle   6 NSaved=   6.
 NSaved= 6 IEnMin= 6 EnMin= -2511.22761848406     IErMin= 6 ErrMin= 2.30D-04
 ErrMax= 2.30D-04  0.00D+00 EMaxC= 1.00D-01 BMatC= 4.80D-05 BMatP= 9.00D-04
 IDIUse=3 WtCom= 9.98D-01 WtEn= 2.30D-03
 Coeff-Com:  0.382D-02-0.107D-01-0.873D-02-0.780D-02 0.139D+00 0.885D+00
 Coeff-En:   0.000D+00 0.000D+00 0.000D+00 0.000D+00 0.000D+00 0.100D+01
 Coeff:      0.381D-02-0.107D-01-0.871D-02-0.778D-02 0.138D+00 0.885D+00
 Gap=     0.166 Goal=   None    Shift=    0.000
 RMSDP=3.39D-05 MaxDP=1.57D-03 DE=-9.66D-04 OVMax= 8.16D-03

 Cycle   7  Pass 0  IDiag  1:
 RMSU=  2.36D-05    CP:  8.95D-01  1.33D+00  7.57D-01  6.95D-01  8.36D-01
                    CP:  1.14D+00
 E= -2511.22774095910     Delta-E=       -0.000122475045 Rises=F Damp=F
 DIIS: error= 8.22D-05 at cycle   7 NSaved=   7.
 NSaved= 7 IEnMin= 7 EnMin= -2511.22774095910     IErMin= 7 ErrMin= 8.22D-05
 ErrMax= 8.22D-05  0.00D+00 EMaxC= 1.00D-01 BMatC= 1.16D-05 BMatP= 4.80D-05
 IDIUse=1 WtCom= 1.00D+00 WtEn= 0.00D+00
 Coeff-Com:  0.412D-02-0.851D-02-0.252D-01-0.451D-01-0.260D-01 0.361D+00
 Coeff-Com:  0.740D+00
 Coeff:      0.412D-02-0.851D-02-0.252D-01-0.451D-01-0.260D-01 0.361D+00
 Coeff:      0.740D+00
 Gap=     0.166 Goal=   None    Shift=    0.000
 RMSDP=1.62D-05 MaxDP=6.44D-04 DE=-1.22D-04 OVMax= 3.64D-03

 Cycle   8  Pass 0  IDiag  1:
 RMSU=  9.62D-06    CP:  8.95D-01  1.33D+00  7.60D-01  6.99D-01  8.60D-01
                    CP:  1.32D+00  1.10D+00
 E= -2511.22776687353     Delta-E=       -0.000025914427 Rises=F Damp=F
 DIIS: error= 4.35D-05 at cycle   8 NSaved=   8.
 NSaved= 8 IEnMin= 8 EnMin= -2511.22776687353     IErMin= 8 ErrMin= 4.35D-05
 ErrMax= 4.35D-05  0.00D+00 EMaxC= 1.00D-01 BMatC= 1.60D-06 BMatP= 1.16D-05
 IDIUse=1 WtCom= 1.00D+00 WtEn= 0.00D+00
 Coeff-Com:  0.874D-03-0.135D-02-0.741D-02-0.165D-01-0.339D-01-0.147D-01
 Coeff-Com:  0.266D+00 0.807D+00
 Coeff:      0.874D-03-0.135D-02-0.741D-02-0.165D-01-0.339D-01-0.147D-01
 Coeff:      0.266D+00 0.807D+00
 Gap=     0.167 Goal=   None    Shift=    0.000
 RMSDP=7.26D-06 MaxDP=3.22D-04 DE=-2.59D-05 OVMax= 2.06D-03

 Initial convergence to 1.0D-05 achieved.  Increase integral accuracy.
 Cycle   9  Pass 1  IDiag  1:
 E= -2511.22755788688     Delta-E=        0.000208986651 Rises=F Damp=F
 DIIS: error= 2.16D-04 at cycle   1 NSaved=   1.
 NSaved= 1 IEnMin= 1 EnMin= -2511.22755788688     IErMin= 1 ErrMin= 2.16D-04
 ErrMax= 2.16D-04  0.00D+00 EMaxC= 1.00D-01 BMatC= 1.60D-05 BMatP= 1.60D-05
 IDIUse=3 WtCom= 9.98D-01 WtEn= 2.16D-03
 Coeff-Com:  0.100D+01
 Coeff-En:   0.100D+01
 Coeff:      0.100D+01
 Gap=     0.167 Goal=   None    Shift=    0.000
 RMSDP=7.26D-06 MaxDP=3.22D-04 DE= 2.09D-04 OVMax= 5.50D-04

 Cycle  10  Pass 1  IDiag  1:
 RMSU=  1.75D-04    CP:  1.00D+00
 E= -2511.22757469514     Delta-E=       -0.000016808255 Rises=F Damp=F
 DIIS: error= 1.75D-05 at cycle   2 NSaved=   2.
 NSaved= 2 IEnMin= 2 EnMin= -2511.22757469514     IErMin= 2 ErrMin= 1.75D-05
 ErrMax= 1.75D-05  0.00D+00 EMaxC= 1.00D-01 BMatC= 3.43D-07 BMatP= 1.60D-05
 IDIUse=1 WtCom= 1.00D+00 WtEn= 0.00D+00
 Coeff-Com:  0.705D-02 0.993D+00
 Coeff:      0.705D-02 0.993D+00
 Gap=     0.167 Goal=   None    Shift=    0.000
 RMSDP=6.95D-06 MaxDP=2.04D-04 DE=-1.68D-05 OVMax= 4.76D-04

 Cycle  11  Pass 1  IDiag  1:
 RMSU=  3.65D-06    CP:  1.00D+00  1.03D+00
 E= -2511.22757460491     Delta-E=        0.000000090226 Rises=F Damp=F
 DIIS: error= 2.21D-05 at cycle   3 NSaved=   3.
 NSaved= 3 IEnMin= 2 EnMin= -2511.22757469514     IErMin= 2 ErrMin= 1.75D-05
 ErrMax= 2.21D-05  0.00D+00 EMaxC= 1.00D-01 BMatC= 5.25D-07 BMatP= 3.43D-07
 IDIUse=1 WtCom= 1.00D+00 WtEn= 0.00D+00
 Coeff-Com: -0.172D-01 0.564D+00 0.453D+00
 Coeff:     -0.172D-01 0.564D+00 0.453D+00
 Gap=     0.167 Goal=   None    Shift=    0.000
 RMSDP=1.79D-06 MaxDP=9.29D-05 DE= 9.02D-08 OVMax= 2.01D-04

 Cycle  12  Pass 1  IDiag  1:
 RMSU=  1.16D-06    CP:  1.00D+00  1.04D+00  6.35D-01
 E= -2511.22757515753     Delta-E=       -0.000000552621 Rises=F Damp=F
 DIIS: error= 2.54D-06 at cycle   4 NSaved=   4.
 NSaved= 4 IEnMin= 4 EnMin= -2511.22757515753     IErMin= 4 ErrMin= 2.54D-06
 ErrMax= 2.54D-06  0.00D+00 EMaxC= 1.00D-01 BMatC= 5.96D-09 BMatP= 3.43D-07
 IDIUse=1 WtCom= 1.00D+00 WtEn= 0.00D+00
 Coeff-Com: -0.632D-02 0.175D+00 0.156D+00 0.675D+00
 Coeff:     -0.632D-02 0.175D+00 0.156D+00 0.675D+00
 Gap=     0.167 Goal=   None    Shift=    0.000
 RMSDP=3.53D-07 MaxDP=2.37D-05 DE=-5.53D-07 OVMax= 8.86D-05

 Cycle  13  Pass 1  IDiag  1:
 RMSU=  2.99D-07    CP:  1.00D+00  1.04D+00  6.82D-01  1.05D+00
 E= -2511.22757516927     Delta-E=       -0.000000011743 Rises=F Damp=F
 DIIS: error= 1.27D-06 at cycle   5 NSaved=   5.
 NSaved= 5 IEnMin= 5 EnMin= -2511.22757516927     IErMin= 5 ErrMin= 1.27D-06
 ErrMax= 1.27D-06  0.00D+00 EMaxC= 1.00D-01 BMatC= 2.27D-09 BMatP= 5.96D-09
 IDIUse=1 WtCom= 1.00D+00 WtEn= 0.00D+00
 Coeff-Com:  0.265D-02-0.101D+00-0.782D-01 0.326D+00 0.851D+00
 Coeff:      0.265D-02-0.101D+00-0.782D-01 0.326D+00 0.851D+00
 Gap=     0.167 Goal=   None    Shift=    0.000
 RMSDP=2.89D-07 MaxDP=1.13D-05 DE=-1.17D-08 OVMax= 6.59D-05

 Cycle  14  Pass 1  IDiag  1:
 RMSU=  1.98D-07    CP:  1.00D+00  1.04D+00  6.93D-01  1.22D+00  1.19D+00
 E= -2511.22757517535     Delta-E=       -0.000000006076 Rises=F Damp=F
 DIIS: error= 8.72D-07 at cycle   6 NSaved=   6.
 NSaved= 6 IEnMin= 6 EnMin= -2511.22757517535     IErMin= 6 ErrMin= 8.72D-07
 ErrMax= 8.72D-07  0.00D+00 EMaxC= 1.00D-01 BMatC= 4.20D-10 BMatP= 2.27D-09
 IDIUse=1 WtCom= 1.00D+00 WtEn= 0.00D+00
 Coeff-Com:  0.244D-02-0.813D-01-0.678D-01 0.521D-01 0.426D+00 0.668D+00
 Coeff:      0.244D-02-0.813D-01-0.678D-01 0.521D-01 0.426D+00 0.668D+00
 Gap=     0.167 Goal=   None    Shift=    0.000
 RMSDP=1.05D-07 MaxDP=4.80D-06 DE=-6.08D-09 OVMax= 3.17D-05

 Cycle  15  Pass 1  IDiag  1:
 RMSU=  6.66D-08    CP:  1.00D+00  1.04D+00  7.01D-01  1.25D+00  1.39D+00
                    CP:  1.14D+00
 E= -2511.22757517648     Delta-E=       -0.000000001133 Rises=F Damp=F
 DIIS: error= 2.25D-07 at cycle   7 NSaved=   7.
 NSaved= 7 IEnMin= 7 EnMin= -2511.22757517648     IErMin= 7 ErrMin= 2.25D-07
 ErrMax= 2.25D-07  0.00D+00 EMaxC= 1.00D-01 BMatC= 5.02D-11 BMatP= 4.20D-10
 IDIUse=1 WtCom= 1.00D+00 WtEn= 0.00D+00
 Coeff-Com:  0.476D-03-0.137D-01-0.129D-01-0.368D-01 0.311D-02 0.255D+00
 Coeff-Com:  0.805D+00
 Coeff:      0.476D-03-0.137D-01-0.129D-01-0.368D-01 0.311D-02 0.255D+00
 Coeff:      0.805D+00
 Gap=     0.167 Goal=   None    Shift=    0.000
 RMSDP=4.58D-08 MaxDP=2.48D-06 DE=-1.13D-09 OVMax= 1.03D-05

 Cycle  16  Pass 1  IDiag  1:
 RMSU=  2.01D-08    CP:  1.00D+00  1.04D+00  7.01D-01  1.26D+00  1.45D+00
                    CP:  1.31D+00  9.90D-01
 E= -2511.22757517665     Delta-E=       -0.000000000166 Rises=F Damp=F
 DIIS: error= 9.04D-08 at cycle   8 NSaved=   8.
 NSaved= 8 IEnMin= 8 EnMin= -2511.22757517665     IErMin= 8 ErrMin= 9.04D-08
 ErrMax= 9.04D-08  0.00D+00 EMaxC= 1.00D-01 BMatC= 1.26D-11 BMatP= 5.02D-11
 IDIUse=1 WtCom= 1.00D+00 WtEn= 0.00D+00
 Coeff-Com: -0.120D-03 0.521D-02 0.357D-02-0.263D-01-0.632D-01 0.328D-01
 Coeff-Com:  0.439D+00 0.609D+00
 Coeff:     -0.120D-03 0.521D-02 0.357D-02-0.263D-01-0.632D-01 0.328D-01
 Coeff:      0.439D+00 0.609D+00
 Gap=     0.167 Goal=   None    Shift=    0.000
 RMSDP=1.35D-08 MaxDP=4.95D-07 DE=-1.66D-10 OVMax= 2.84D-06

 Cycle  17  Pass 1  IDiag  1:
 RMSU=  8.55D-09    CP:  1.00D+00  1.04D+00  7.01D-01  1.26D+00  1.46D+00
                    CP:  1.34D+00  1.08D+00  8.03D-01
 E= -2511.22757517646     Delta-E=        0.000000000187 Rises=F Damp=F
 DIIS: error= 1.83D-08 at cycle   9 NSaved=   9.
 NSaved= 9 IEnMin= 8 EnMin= -2511.22757517665     IErMin= 9 ErrMin= 1.83D-08
 ErrMax= 1.83D-08  0.00D+00 EMaxC= 1.00D-01 BMatC= 5.53D-13 BMatP= 1.26D-11
 IDIUse=1 WtCom= 1.00D+00 WtEn= 0.00D+00
 Coeff-Com: -0.827D-04 0.307D-02 0.240D-02-0.754D-02-0.252D-01-0.745D-02
 Coeff-Com:  0.116D+00 0.236D+00 0.683D+00
 Coeff:     -0.827D-04 0.307D-02 0.240D-02-0.754D-02-0.252D-01-0.745D-02
 Coeff:      0.116D+00 0.236D+00 0.683D+00
 Gap=     0.167 Goal=   None    Shift=    0.000
 RMSDP=3.52D-09 MaxDP=2.41D-07 DE= 1.87D-10 OVMax= 6.23D-07

 SCF Done:  E(RCAM-B3LYP) =  -2511.22757518     A.U. after   17 cycles
            NFock= 17  Conv=0.35D-08     -V/T= 2.0049
 KE= 2.498882685589D+03 PE=-1.536732467179D+04 EE= 5.625844936244D+03
 Leave Link  502 at Thu Dec  6 15:32:09 2018, MaxMem=   536870912 cpu:      6767.6
 (Enter /pbs_home/pkowalski/g09d01/g09/l601.exe)
 Copying SCF densities to generalized density rwf, IOpCl= 0 IROHF=0.

 **********************************************************************

            Population analysis using the SCF density.

 **********************************************************************

 Orbital symmetries:
       Occupied  (A) (A) (A) (A) (A) (A) (A) (A) (A) (A) (A) (A)
                 (A) (A) (A) (A) (A) (A) (A) (A) (A) (A) (A) (A)
                 (A) (A) (A) (A) (A) (A) (A) (A) (A) (A) (A) (A)
                 (A) (A) (A) (A) (A) (A) (A) (A) (A) (A) (A) (A)
                 (A) (A) (A) (A) (A) (A) (A) (A) (A) (A) (A) (A)
                 (A) (A) (A) (A) (A) (A) (A) (A) (A) (A) (A) (A)
                 (A) (A) (A) (A) (A) (A) (A) (A) (A) (A) (A) (A)
                 (A) (A) (A) (A) (A) (A) (A) (A) (A) (A) (A) (A)
                 (A) (A) (A) (A) (A) (A) (A) (A) (A) (A) (A) (A)
                 (A) (A) (A) (A) (A) (A) (A) (A) (A) (A) (A) (A)
                 (A) (A) (A) (A) (A) (A) (A) (A) (A) (A) (A) (A)
                 (A) (A) (A) (A) (A) (A) (A) (A) (A)
       Virtual   (A) (A) (A) (A) (A) (A) (A) (A) (A) (A) (A) (A)
                 (A) (A) (A) (A) (A) (A) (A) (A) (A) (A) (A) (A)
                 (A) (A) (A) (A) (A) (A) (A) (A) (A) (A) (A) (A)
                 (A) (A) (A) (A) (A) (A) (A) (A) (A) (A) (A) (A)
                 (A) (A) (A) (A) (A) (A) (A) (A) (A) (A) (A) (A)
                 (A) (A) (A) (A) (A) (A) (A) (A) (A) (A) (A) (A)
                 (A) (A) (A) (A) (A) (A) (A) (A) (A) (A) (A) (A)
                 (A) (A) (A) (A) (A) (A) (A) (A) (A) (A) (A) (A)
                 (A) (A) (A) (A) (A) (A) (A) (A) (A) (A) (A) (A)
                 (A) (A) (A) (A) (A) (A) (A) (A) (A) (A) (A) (A)
                 (A) (A) (A) (A) (A) (A) (A) (A) (A) (A) (A) (A)
                 (A) (A) (A) (A) (A) (A) (A) (A) (A) (A) (A) (A)
                 (A) (A) (A) (A) (A) (A) (A) (A) (A) (A) (A) (A)
                 (A) (A) (A) (A) (A) (A) (A) (A) (A) (A) (A) (A)
                 (A) (A) (A) (A) (A) (A) (A) (A) (A) (A) (A) (A)
                 (A) (A) (A) (A) (A) (A) (A) (A) (A) (A) (A) (A)
                 (A) (A) (A) (A) (A) (A) (A) (A) (A) (A) (A) (A)
                 (A) (A) (A) (A) (A) (A) (A) (A) (A) (A) (A) (A)
                 (A) (A) (A) (A) (A) (A) (A) (A) (A) (A) (A) (A)
                 (A) (A) (A) (A) (A) (A) (A) (A) (A) (A) (A) (A)
                 (A) (A) (A) (A) (A) (A) (A) (A) (A) (A) (A) (A)
                 (A) (A) (A) (A) (A) (A) (A) (A) (A) (A) (A) (A)
                 (A) (A) (A) (A) (A) (A) (A) (A) (A) (A) (A) (A)
                 (A) (A) (A) (A) (A) (A) (A) (A) (A) (A) (A) (A)
                 (A) (A) (A) (A) (A) (A) (A) (A) (A) (A) (A) (A)
                 (A) (A) (A) (A) (A) (A) (A) (A) (A) (A) (A) (A)
                 (A) (A) (A) (A) (A) (A) (A) (A) (A) (A) (A) (A)
                 (A) (A) (A) (A) (A) (A) (A) (A) (A) (A) (A) (A)
                 (A) (A) (A) (A) (A) (A) (A) (A) (A) (A) (A) (A)
                 (A) (A) (A) (A) (A) (A) (A) (A) (A) (A) (A) (A)
                 (A) (A) (A) (A) (A) (A) (A) (A) (A) (A) (A) (A)
                 (A) (A) (A) (A) (A) (A) (A) (A) (A) (A) (A) (A)
                 (A) (A) (A) (A) (A) (A) (A) (A) (A) (A) (A) (A)
                 (A) (A) (A) (A) (A) (A) (A) (A) (A) (A) (A) (A)
                 (A) (A) (A) (A) (A) (A) (A) (A) (A) (A) (A) (A)
                 (A) (A) (A) (A) (A) (A) (A) (A) (A) (A) (A) (A)
                 (A) (A) (A) (A) (A) (A) (A) (A) (A) (A) (A) (A)
                 (A) (A) (A) (A) (A) (A) (A) (A) (A) (A) (A) (A)
                 (A) (A) (A) (A) (A) (A) (A) (A) (A) (A) (A) (A)
                 (A) (A) (A) (A) (A) (A) (A) (A) (A) (A) (A) (A)
                 (A) (A) (A) (A) (A) (A) (A) (A) (A) (A) (A) (A)
                 (A) (A) (A)
 The electronic state is 1-A.
 Alpha  occ. eigenvalues --  -88.93523 -88.93466 -24.79104 -24.78841 -24.78516
 Alpha  occ. eigenvalues --  -24.78390 -24.77605 -24.77569 -10.43975 -10.43824
 Alpha  occ. eigenvalues --  -10.43812 -10.32348 -10.32260 -10.31844 -10.31785
 Alpha  occ. eigenvalues --  -10.30094 -10.29982 -10.28863 -10.28814 -10.28398
 Alpha  occ. eigenvalues --  -10.28364 -10.26672 -10.26667 -10.26532 -10.26496
 Alpha  occ. eigenvalues --  -10.26459 -10.26426 -10.26200 -10.26186 -10.26143
 Alpha  occ. eigenvalues --  -10.26120 -10.26082 -10.26039 -10.24629 -10.24552
 Alpha  occ. eigenvalues --  -10.21617 -10.21579  -8.03096  -8.03044  -6.00103
 Alpha  occ. eigenvalues --   -6.00049  -5.99710  -5.99662  -5.99103  -5.99049
 Alpha  occ. eigenvalues --   -1.35586  -1.32980  -1.32167  -1.28297  -1.26310
 Alpha  occ. eigenvalues --   -1.26071  -1.00911  -0.97631  -0.96584  -0.95207
 Alpha  occ. eigenvalues --   -0.94915  -0.90371  -0.88216  -0.86996  -0.86661
 Alpha  occ. eigenvalues --   -0.85325  -0.85106  -0.84480  -0.83880  -0.82996
 Alpha  occ. eigenvalues --   -0.80372  -0.78649  -0.78008  -0.74281  -0.73326
 Alpha  occ. eigenvalues --   -0.72634  -0.72426  -0.71231  -0.71200  -0.69603
 Alpha  occ. eigenvalues --   -0.69004  -0.67997  -0.66683  -0.65862  -0.65428
 Alpha  occ. eigenvalues --   -0.64687  -0.64254  -0.62996  -0.62242  -0.62143
 Alpha  occ. eigenvalues --   -0.61643  -0.60736  -0.60675  -0.58541  -0.58433
 Alpha  occ. eigenvalues --   -0.56203  -0.56053  -0.55661  -0.55295  -0.54608
 Alpha  occ. eigenvalues --   -0.54502  -0.54017  -0.53800  -0.52700  -0.52572
 Alpha  occ. eigenvalues --   -0.52466  -0.52344  -0.52018  -0.51482  -0.51107
 Alpha  occ. eigenvalues --   -0.50807  -0.49765  -0.49508  -0.49202  -0.48131
 Alpha  occ. eigenvalues --   -0.48098  -0.47685  -0.47530  -0.47393  -0.47196
 Alpha  occ. eigenvalues --   -0.46992  -0.46521  -0.46000  -0.45507  -0.45102
 Alpha  occ. eigenvalues --   -0.44051  -0.43923  -0.43649  -0.42901  -0.42831
 Alpha  occ. eigenvalues --   -0.42675  -0.42186  -0.42008  -0.40901  -0.40162
 Alpha  occ. eigenvalues --   -0.39769  -0.39608  -0.38928  -0.37569  -0.34499
 Alpha  occ. eigenvalues --   -0.32872  -0.32655  -0.32020  -0.31652  -0.29080
 Alpha  occ. eigenvalues --   -0.23409
 Alpha virt. eigenvalues --   -0.06738  -0.01362   0.02098   0.02486   0.02771
 Alpha virt. eigenvalues --    0.05311   0.06739   0.08291   0.09487   0.10465
 Alpha virt. eigenvalues --    0.11483   0.12267   0.12503   0.13031   0.13302
 Alpha virt. eigenvalues --    0.13436   0.14481   0.14571   0.15530   0.15600
 Alpha virt. eigenvalues --    0.16369   0.16594   0.17306   0.17562   0.17883
 Alpha virt. eigenvalues --    0.18561   0.18818   0.19436   0.19679   0.19791
 Alpha virt. eigenvalues --    0.20331   0.20951   0.21247   0.21768   0.22010
 Alpha virt. eigenvalues --    0.23323   0.23468   0.23970   0.24182   0.24428
 Alpha virt. eigenvalues --    0.25340   0.25737   0.26908   0.28020   0.28868
 Alpha virt. eigenvalues --    0.29138   0.29937   0.30281   0.30450   0.30879
 Alpha virt. eigenvalues --    0.32456   0.32613   0.33061   0.34069   0.34317
 Alpha virt. eigenvalues --    0.34452   0.34654   0.34794   0.35462   0.35571
 Alpha virt. eigenvalues --    0.35858   0.35971   0.36740   0.37124   0.37666
 Alpha virt. eigenvalues --    0.38130   0.39381   0.39834   0.41041   0.41475
 Alpha virt. eigenvalues --    0.42489   0.42891   0.43845   0.44173   0.45215
 Alpha virt. eigenvalues --    0.45538   0.45749   0.46153   0.46852   0.47044
 Alpha virt. eigenvalues --    0.47165   0.47838   0.48973   0.49442   0.50065
 Alpha virt. eigenvalues --    0.50623   0.51318   0.51557   0.51936   0.52520
 Alpha virt. eigenvalues --    0.52602   0.53208   0.53896   0.54200   0.54586
 Alpha virt. eigenvalues --    0.54820   0.54827   0.55639   0.56305   0.56407
 Alpha virt. eigenvalues --    0.56733   0.56927   0.57284   0.57826   0.58061
 Alpha virt. eigenvalues --    0.58404   0.58692   0.59046   0.59431   0.59924
 Alpha virt. eigenvalues --    0.60352   0.60722   0.61500   0.61676   0.62281
 Alpha virt. eigenvalues --    0.63247   0.64604   0.64796   0.65259   0.65821
 Alpha virt. eigenvalues --    0.66454   0.66944   0.67768   0.68075   0.68399
 Alpha virt. eigenvalues --    0.69426   0.70042   0.70500   0.71231   0.71548
 Alpha virt. eigenvalues --    0.72049   0.72603   0.73559   0.73635   0.73928
 Alpha virt. eigenvalues --    0.74255   0.74646   0.75190   0.75504   0.76010
 Alpha virt. eigenvalues --    0.76239   0.76632   0.76975   0.77472   0.77715
 Alpha virt. eigenvalues --    0.77764   0.77968   0.78024   0.78494   0.78905
 Alpha virt. eigenvalues --    0.79086   0.79654   0.79789   0.80146   0.80307
 Alpha virt. eigenvalues --    0.80746   0.81206   0.81518   0.81819   0.82369
 Alpha virt. eigenvalues --    0.82443   0.82929   0.83093   0.83717   0.83833
 Alpha virt. eigenvalues --    0.84279   0.84634   0.84991   0.85120   0.85514
 Alpha virt. eigenvalues --    0.85886   0.86348   0.86630   0.86817   0.87338
 Alpha virt. eigenvalues --    0.87820   0.88083   0.89361   0.89650   0.90448
 Alpha virt. eigenvalues --    0.91074   0.91544   0.92356   0.92778   0.93461
 Alpha virt. eigenvalues --    0.94282   0.94969   0.96793   0.97580   0.99489
 Alpha virt. eigenvalues --    0.99518   1.01226   1.01531   1.02653   1.04782
 Alpha virt. eigenvalues --    1.05617   1.06944   1.07783   1.08356   1.09098
 Alpha virt. eigenvalues --    1.10590   1.11437   1.12058   1.13032   1.14016
 Alpha virt. eigenvalues --    1.14979   1.15540   1.16227   1.16987   1.17944
 Alpha virt. eigenvalues --    1.18249   1.19155   1.19500   1.20453   1.21027
 Alpha virt. eigenvalues --    1.22502   1.22960   1.23947   1.25029   1.25103
 Alpha virt. eigenvalues --    1.25972   1.26566   1.26868   1.27665   1.29085
 Alpha virt. eigenvalues --    1.30049   1.30294   1.31068   1.31297   1.31565
 Alpha virt. eigenvalues --    1.31672   1.33218   1.34393   1.35417   1.35746
 Alpha virt. eigenvalues --    1.36098   1.36562   1.37029   1.37172   1.37561
 Alpha virt. eigenvalues --    1.37972   1.38346   1.39106   1.39940   1.40473
 Alpha virt. eigenvalues --    1.41384   1.41829   1.42494   1.43063   1.44865
 Alpha virt. eigenvalues --    1.45824   1.46060   1.46861   1.48428   1.48849
 Alpha virt. eigenvalues --    1.50151   1.50593   1.51775   1.53358   1.53583
 Alpha virt. eigenvalues --    1.54966   1.55861   1.56477   1.56935   1.57861
 Alpha virt. eigenvalues --    1.58129   1.58777   1.59028   1.60093   1.61017
 Alpha virt. eigenvalues --    1.62754   1.64354   1.68120   1.69151   1.71068
 Alpha virt. eigenvalues --    1.71465   1.71706   1.72830   1.73515   1.74962
 Alpha virt. eigenvalues --    1.75487   1.76297   1.76565   1.77905   1.78961
 Alpha virt. eigenvalues --    1.79438   1.80255   1.80814   1.81294   1.81673
 Alpha virt. eigenvalues --    1.82613   1.83637   1.83877   1.84085   1.84394
 Alpha virt. eigenvalues --    1.84463   1.84856   1.85661   1.86111   1.86302
 Alpha virt. eigenvalues --    1.86832   1.87607   1.87845   1.88357   1.89090
 Alpha virt. eigenvalues --    1.89637   1.90329   1.90352   1.91112   1.91372
 Alpha virt. eigenvalues --    1.92008   1.92380   1.93473   1.93667   1.93927
 Alpha virt. eigenvalues --    1.95316   1.95666   1.95876   1.95993   1.96559
 Alpha virt. eigenvalues --    1.96935   1.97683   1.99016   1.99753   2.00070
 Alpha virt. eigenvalues --    2.01653   2.01828   2.02759   2.03217   2.04279
 Alpha virt. eigenvalues --    2.05239   2.05748   2.06549   2.06971   2.08268
 Alpha virt. eigenvalues --    2.08860   2.09471   2.10453   2.10510   2.11383
 Alpha virt. eigenvalues --    2.11475   2.12261   2.12770   2.13090   2.13349
 Alpha virt. eigenvalues --    2.14524   2.14899   2.15578   2.15817   2.16177
 Alpha virt. eigenvalues --    2.17066   2.17873   2.18791   2.19377   2.19740
 Alpha virt. eigenvalues --    2.20247   2.20868   2.21004   2.22365   2.22920
 Alpha virt. eigenvalues --    2.23907   2.24470   2.25194   2.25459   2.25847
 Alpha virt. eigenvalues --    2.26726   2.28235   2.28859   2.29211   2.29890
 Alpha virt. eigenvalues --    2.30730   2.31513   2.32156   2.32631   2.33054
 Alpha virt. eigenvalues --    2.35658   2.36071   2.36342   2.37804   2.38313
 Alpha virt. eigenvalues --    2.38549   2.39063   2.39994   2.41383   2.42300
 Alpha virt. eigenvalues --    2.43751   2.44917   2.46098   2.47891   2.49208
 Alpha virt. eigenvalues --    2.50454   2.50975   2.52391   2.52686   2.53157
 Alpha virt. eigenvalues --    2.53420   2.54572   2.55256   2.55455   2.55995
 Alpha virt. eigenvalues --    2.58228   2.60589   2.61139   2.62553   2.64051
 Alpha virt. eigenvalues --    2.65522   2.66558   2.67434   2.70001   2.71040
 Alpha virt. eigenvalues --    2.71426   2.72143   2.72761   2.73033   2.73412
 Alpha virt. eigenvalues --    2.74798   2.74917   2.75890   2.77526   2.78113
 Alpha virt. eigenvalues --    2.80955   2.83990   2.84443   2.85065   2.85968
 Alpha virt. eigenvalues --    2.86459   2.89012   2.89094   2.93209   2.94280
 Alpha virt. eigenvalues --    2.94467   2.98175   3.05036   3.07034   3.08454
 Alpha virt. eigenvalues --    3.08888   3.12442   3.12723   3.12899   3.13421
 Alpha virt. eigenvalues --    3.14046   3.14164   3.14283   3.15235   3.15499
 Alpha virt. eigenvalues --    3.15581   3.15689   3.16247   3.18263   3.18426
 Alpha virt. eigenvalues --    3.18526   3.19206   3.19365   3.20167   3.20838
 Alpha virt. eigenvalues --    3.22032   3.22707   3.23134   3.23417   3.24010
 Alpha virt. eigenvalues --    3.24643   3.26145   3.26940   3.27496   3.28648
 Alpha virt. eigenvalues --    3.31581   3.32480   3.33868   3.37513   3.37671
 Alpha virt. eigenvalues --    3.38245   3.41588   3.41694   3.41989   3.45725
 Alpha virt. eigenvalues --    3.46699   3.48988   3.49577   3.52126   3.53846
 Alpha virt. eigenvalues --    3.54116   3.54668   3.55057   3.56826   3.57042
 Alpha virt. eigenvalues --    3.65441   3.67272   3.76291   3.79473   3.82180
 Alpha virt. eigenvalues --    3.95477   3.95575   3.95760   3.95957   3.98899
          Condensed to atoms (all electrons):
 Mulliken charges:
               1
     1  S    0.058374
     2  S    0.067738
     3  F   -0.182105
     4  F   -0.187602
     5  F   -0.168402
     6  F   -0.160489
     7  F   -0.180893
     8  F   -0.187078
     9  C   -0.293436
    10  C   -0.000170
    11  C    0.058497
    12  H   -0.115045
    13  C    0.001911
    14  C   -0.051588
    15  C    0.397821
    16  C    0.267729
    17  C    0.379989
    18  C   -0.045330
    19  C   -0.307710
    20  C    0.026286
    21  C    0.058255
    22  H   -0.112529
    23  C   -0.013033
    24  C    0.211354
    25  H   -0.023637
    26  H   -0.030000
    27  C    0.195665
    28  H   -0.032868
    29  H   -0.031876
    30  H   -0.026743
    31  C    0.218539
    32  H   -0.022978
    33  H   -0.032787
    34  C    0.200743
    35  H   -0.034827
    36  H   -0.032815
    37  H   -0.025058
    38  C    0.122474
    39  C    0.061294
    40  H   -0.114646
    41  C    0.124614
    42  H   -0.098815
    43  C    0.117365
    44  H   -0.096569
    45  C    0.120297
    46  H   -0.099922
    47  C    0.049552
    48  H   -0.105815
    49  C    0.113797
    50  C    0.063499
    51  H   -0.114528
    52  C    0.121720
    53  H   -0.097961
    54  C    0.116664
    55  H   -0.096375
    56  C    0.120962
    57  H   -0.099302
    58  C    0.056367
    59  H   -0.108578
 Sum of Mulliken charges =   0.00000
 Mulliken charges with hydrogens summed into heavy atoms:
               1
     1  S    0.058374
     2  S    0.067738
     3  F   -0.182105
     4  F   -0.187602
     5  F   -0.168402
     6  F   -0.160489
     7  F   -0.180893
     8  F   -0.187078
     9  C   -0.293436
    10  C   -0.000170
    11  C   -0.056548
    13  C    0.001911
    14  C   -0.051588
    15  C    0.397821
    16  C    0.267729
    17  C    0.379989
    18  C   -0.045330
    19  C   -0.307710
    20  C    0.026286
    21  C   -0.054273
    23  C   -0.013033
    24  C    0.157717
    27  C    0.104178
    31  C    0.162774
    34  C    0.108043
    38  C    0.122474
    39  C   -0.053352
    41  C    0.025799
    43  C    0.020796
    45  C    0.020375
    47  C   -0.056263
    49  C    0.113797
    50  C   -0.051030
    52  C    0.023759
    54  C    0.020289
    56  C    0.021661
    58  C   -0.052211
 Electronic spatial extent (au):  <R**2>=          19981.7604
 Charge=              0.0000 electrons
 Dipole moment (field-independent basis, Debye):
    X=             -0.0246    Y=             -5.0003    Z=             -0.3006  Tot=              5.0094
 Quadrupole moment (field-independent basis, Debye-Ang):
   XX=           -184.0334   YY=           -234.4210   ZZ=           -227.7952
   XY=             -0.3934   XZ=             -3.0351   YZ=              4.1819
 Traceless Quadrupole moment (field-independent basis, Debye-Ang):
   XX=             31.3831   YY=            -19.0045   ZZ=            -12.3786
   XY=             -0.3934   XZ=             -3.0351   YZ=              4.1819
 Octapole moment (field-independent basis, Debye-Ang**2):
  XXX=             -3.2372  YYY=             23.0120  ZZZ=             -1.9820  XYY=             -0.5686
  XXY=            -45.0992  XXZ=            -11.9712  XZZ=              2.4279  YZZ=             42.4604
  YYZ=            -25.1691  XYZ=              6.8029
 Hexadecapole moment (field-independent basis, Debye-Ang**3):
 XXXX=         -14415.2158 YYYY=          -7472.3576 ZZZZ=          -1683.2832 XXXY=             52.5834
 XXXZ=           -238.0450 YYYX=              1.4555 YYYZ=             41.8785 ZZZX=             12.0882
 ZZZY=            -24.6148 XXYY=          -3722.0193 XXZZ=          -3314.3789 YYZZ=          -1571.8616
 XXYZ=            150.2113 YYXZ=            -27.7314 ZZXY=             -7.9152
 N-N= 4.731369474782D+03 E-N=-1.536732468845D+04  KE= 2.498882685589D+03
 No NMR shielding tensors so no spin-rotation constants.
 Leave Link  601 at Thu Dec  6 15:32:11 2018, MaxMem=   536870912 cpu:         6.6
 (Enter /pbs_home/pkowalski/g09d01/g09/l701.exe)
 Compute integral first derivatives.
 ... and contract with generalized density number  0.
 R6Disp: Adding Grimme-D3 dispersion energy 1st derivatives to the gradient.
 Leave Link  701 at Thu Dec  6 15:32:12 2018, MaxMem=   536870912 cpu:         6.3
 (Enter /pbs_home/pkowalski/g09d01/g09/l702.exe)
 L702 exits ... SP integral derivatives will be done elsewhere.
 Leave Link  702 at Thu Dec  6 15:32:12 2018, MaxMem=   536870912 cpu:         0.2
 (Enter /pbs_home/pkowalski/g09d01/g09/l703.exe)
 Compute integral first derivatives, UseDBF=F ICtDFT=           0.
 Integral derivatives from FoFJK, PRISM(SPDF).
 Calling FoFJK, ICntrl=      2127 FMM=F ISym2X=0 I1Cent= 0 IOpClX= 0 NMat=1 NMatS=1 NMatT=0.
 FoFJK:  IHMeth= 1 ICntrl=    2127 DoSepK=T KAlg= 0 I1Cent=   0 FoldK=F
 IRaf=         1 NMat=   1 IRICut=       1 DoRegI=T DoRafI=F ISym2E= 0.
 FoFCou: FMM=F IPFlag=           0 FMFlag=      100000 FMFlg1=         800
         NFxFlg=           0 DoJE=F BraDBF=F KetDBF=F FulRan=T
         wScrn=  0.000000 ICntrl=    2527 IOpCl=  0 I1Cent=           0 NGrid=           0
         NMat0=    1 NMatS0=      1 NMatT0=    0 NMatD0=    1 NMtDS0=    0 NMtDT0=    0
 Symmetry not used in FoFCou.
 Leave Link  703 at Thu Dec  6 15:36:37 2018, MaxMem=   536870912 cpu:      2111.7
 (Enter /pbs_home/pkowalski/g09d01/g09/l716.exe)
 Dipole        =-9.68559183D-03-1.96728052D+00-1.18254317D-01
 ***** Axes restored to original set *****
 -------------------------------------------------------------------
 Center     Atomic                   Forces (Hartrees/Bohr)
 Number     Number              X              Y              Z
 -------------------------------------------------------------------
      1       16          -0.005037140    0.001106047   -0.002097539
      2       16          -0.001564112   -0.000134385   -0.005805603
      3        9          -0.001269524   -0.004314358   -0.003311404
      4        9          -0.006884749   -0.004090688   -0.000774351
      5        9          -0.002132603    0.000380361   -0.001584914
      6        9          -0.004670088    0.001510876   -0.005263312
      7        9          -0.001219543    0.006376787   -0.003372882
      8        9          -0.005203886    0.002320651    0.003273818
      9        6           0.000197492   -0.000835266    0.003083088
     10        6           0.003964891   -0.016157135    0.000050806
     11        6          -0.055990157   -0.059881590   -0.104890618
     12        1           0.062335585    0.072686211    0.111015178
     13        6          -0.003526819   -0.003852638   -0.001998364
     14        6          -0.004500074    0.004010459   -0.004274531
     15        6           0.010306183    0.013712358    0.005853388
     16        6           0.003465284   -0.003004254    0.006064014
     17        6           0.014314205   -0.013786363    0.000254516
     18        6          -0.005533331   -0.000516026   -0.002871105
     19        6           0.001807043   -0.000353753    0.001311058
     20        6           0.001742392    0.010144391    0.001758869
     21        6          -0.072453082    0.102494043   -0.049791611
     22        1           0.074630036   -0.113616109    0.052550519
     23        6          -0.002637190    0.004575510   -0.000881987
     24        6          -0.017466139    0.092985615    0.053735499
     25        1           0.060421615   -0.073980929    0.026957525
     26        1          -0.046392815   -0.027468312   -0.082564172
     27        6          -0.059942020   -0.087345021    0.021740021
     28        1          -0.065811764    0.083257147   -0.027589229
     29        1           0.071046002   -0.016871264   -0.081744530
     30        1           0.057629130    0.028848027    0.090885443
     31        6           0.029762583   -0.093495553   -0.040006524
     32        1           0.040250964    0.044957079    0.076814626
     33        1          -0.069019968    0.060552063   -0.038511551
     34        6           0.049339833    0.086814828   -0.031601231
     35        1          -0.043406888   -0.054012705   -0.085892708
     36        1          -0.080147094    0.020653995    0.071789494
     37        1           0.072823685   -0.065392217    0.048495165
     38        6          -0.000197483    0.000151322   -0.001686364
     39        6          -0.124096293    0.020891663   -0.057845169
     40        1           0.132933693   -0.025311511    0.061944889
     41        6          -0.056924876   -0.095908352   -0.078517218
     42        1           0.065144411    0.102149241    0.085694298
     43        6           0.061886877   -0.122835173   -0.026183528
     44        1          -0.069226305    0.129990533    0.025432237
     45        6           0.122254162   -0.020809308    0.060153205
     46        1          -0.132778084    0.027170262   -0.063662142
     47        6           0.065753221    0.089703678    0.081591498
     48        1          -0.065142163   -0.101427437   -0.087341527
     49        6           0.000904058    0.001925675    0.001743732
     50        6          -0.122629878   -0.012138954   -0.071061296
     51        1           0.128854449    0.007805012    0.073740904
     52        6          -0.084406802    0.112878633    0.001911345
     53        1           0.093867349   -0.114882519    0.001810449
     54        6           0.035802013    0.111617270    0.070703066
     55        1          -0.034126656   -0.123957608   -0.074291761
     56        6           0.115971754    0.015680919    0.069830102
     57        1          -0.129002377   -0.008130370   -0.074285546
     58        6           0.090880699   -0.107181431    0.001024720
     59        1          -0.094949704    0.114340572   -0.001510758
 -------------------------------------------------------------------
 Cartesian Forces:  Max     0.132933693 RMS     0.060684920
 Leave Link  716 at Thu Dec  6 15:36:38 2018, MaxMem=   536870912 cpu:         0.2
 (Enter /pbs_home/pkowalski/g09d01/g09/l103.exe)

 GradGradGradGradGradGradGradGradGradGradGradGradGradGradGradGradGradGrad
 Berny optimization.
 FormGI is forming the generalized inverse of G from B-inverse, IUseBI=4.
 Internal  Forces:  Max     0.149736236 RMS     0.032364316
 Search for a local minimum.
 Step number   1 out of a maximum of  354
 All quantities printed in internal units (Hartrees-Bohrs-Radians)
 RMS Force = .32364D-01 SwitMx=.10000D-02 MixMth= 1
 Mixed Optimization -- RFO/linear search
 Second derivative matrix not updated -- first step.
 ITU=  0
     Eigenvalues ---    0.00230   0.00230   0.00467   0.00483   0.00545
     Eigenvalues ---    0.00686   0.00923   0.01173   0.01206   0.01250
     Eigenvalues ---    0.01471   0.01568   0.01600   0.01706   0.01752
     Eigenvalues ---    0.01774   0.01864   0.01875   0.01957   0.01984
     Eigenvalues ---    0.02164   0.02170   0.02202   0.02218   0.02236
     Eigenvalues ---    0.02251   0.02258   0.02270   0.02271   0.02300
     Eigenvalues ---    0.02308   0.02314   0.02325   0.02328   0.02332
     Eigenvalues ---    0.02336   0.02348   0.02360   0.03359   0.03360
     Eigenvalues ---    0.04468   0.04807   0.04826   0.04880   0.05079
     Eigenvalues ---    0.05825   0.05867   0.05871   0.05920   0.05934
     Eigenvalues ---    0.06126   0.07187   0.07414   0.07840   0.08541
     Eigenvalues ---    0.08657   0.08730   0.08993   0.09189   0.09603
     Eigenvalues ---    0.10078   0.10489   0.11051   0.12396   0.12438
     Eigenvalues ---    0.12485   0.12579   0.14073   0.14674   0.16000
     Eigenvalues ---    0.16000   0.16000   0.16000   0.16000   0.16000
     Eigenvalues ---    0.16000   0.16000   0.16000   0.16000   0.16000
     Eigenvalues ---    0.16000   0.16000   0.16000   0.16000   0.16000
     Eigenvalues ---    0.16000   0.16000   0.17007   0.17178   0.20435
     Eigenvalues ---    0.21998   0.21999   0.22000   0.22000   0.22001
     Eigenvalues ---    0.22005   0.22980   0.23104   0.23459   0.23473
     Eigenvalues ---    0.23793   0.23836   0.24211   0.24507   0.24930
     Eigenvalues ---    0.24937   0.24973   0.24997   0.25000   0.26629
     Eigenvalues ---    0.27033   0.27314   0.27504   0.27594   0.27608
     Eigenvalues ---    0.27632   0.28917   0.29135   0.30120   0.30687
     Eigenvalues ---    0.32253   0.33722   0.35325   0.36131   0.36540
     Eigenvalues ---    0.40876   0.41845   0.42825   0.42941   0.43156
     Eigenvalues ---    0.43446   0.46784   0.46984   0.47516   0.47710
     Eigenvalues ---    0.47890   0.48686   0.49196   0.49351   0.49354
     Eigenvalues ---    0.49556   0.49558   0.49736   0.50273   0.50603
     Eigenvalues ---    0.50838   0.51241   0.51274   0.51315   0.51323
     Eigenvalues ---    0.51448   0.51482   0.51511   0.51687   0.52086
     Eigenvalues ---    0.53869   0.53927   0.56430   0.57169   0.57505
     Eigenvalues ---    0.57630   0.57634   0.57651   0.57654   0.57733
     Eigenvalues ---    0.57753   0.57786   0.57805   0.57807   0.57830
     Eigenvalues ---    0.57841
 RFO step:  Lambda=-3.97493500D-01 EMin= 2.30000000D-03
 Linear search not attempted -- first point.
 Maximum step size (   0.300) exceeded in Quadratic search.
    -- Step size scaled by   0.464
 Iteration  1 RMS(Cart)=  0.01749586 RMS(Int)=  0.00003200
 Iteration  2 RMS(Cart)=  0.00004295 RMS(Int)=  0.00000111
 Iteration  3 RMS(Cart)=  0.00000000 RMS(Int)=  0.00000111
 ITry= 1 IFail=0 DXMaxC= 8.72D-02 DCOld= 1.00D+10 DXMaxT= 3.00D-01 DXLimC= 3.00D+00 Rises=F
 Variable       Old X    -DE/DX   Delta X   Delta X   Delta X     New X
                                 (Linear)    (Quad)   (Total)
    R1        3.47845   0.00462   0.00000   0.00316   0.00316   3.48161
    R2        3.32845   0.00230   0.00000   0.00155   0.00155   3.33000
    R3        3.47081   0.00482   0.00000   0.00340   0.00340   3.47421
    R4        3.33266   0.00176   0.00000   0.00118   0.00118   3.33384
    R5        2.56151  -0.00456   0.00000  -0.00226  -0.00226   2.55925
    R6        2.58399  -0.00742   0.00000  -0.00377  -0.00377   2.58022
    R7        2.53883   0.00038   0.00000   0.00018   0.00018   2.53901
    R8        2.53254  -0.00667   0.00000  -0.00319  -0.00319   2.52935
    R9        2.56098  -0.00645   0.00000  -0.00319  -0.00319   2.55779
   R10        2.58200  -0.00637   0.00000  -0.00323  -0.00323   2.57877
   R11        2.89744   0.00002   0.00000  -0.00006  -0.00006   2.89738
   R12        2.91752  -0.00067   0.00000  -0.00033  -0.00033   2.91719
   R13        2.93036  -0.00134   0.00000  -0.00092  -0.00092   2.92944
   R14        2.67437   0.01081   0.00000   0.00618   0.00618   2.68055
   R15        2.56991  -0.00611   0.00000  -0.00316  -0.00316   2.56675
   R16        1.79549   0.14647   0.00000   0.06978   0.06978   1.86527
   R17        2.56189   0.00513   0.00000   0.00270   0.00270   2.56459
   R18        2.76545   0.00350   0.00000   0.00213   0.00213   2.76758
   R19        2.81108   0.00178   0.00000   0.00108   0.00108   2.81216
   R20        2.73909   0.00124   0.00000   0.00057   0.00057   2.73966
   R21        2.91610   0.00292   0.00000   0.00205   0.00205   2.91814
   R22        2.92490   0.00138   0.00000   0.00095   0.00095   2.92585
   R23        2.79894   0.00479   0.00000   0.00302   0.00302   2.80197
   R24        2.56008  -0.00281   0.00000  -0.00140  -0.00140   2.55868
   R25        2.89624  -0.00025   0.00000  -0.00007  -0.00007   2.89617
   R26        2.93664   0.00104   0.00000   0.00072   0.00072   2.93736
   R27        2.68686   0.00652   0.00000   0.00378   0.00378   2.69063
   R28        1.79671   0.14573   0.00000   0.06953   0.06953   1.86624
   R29        2.56394   0.00294   0.00000   0.00154   0.00154   2.56549
   R30        2.77177   0.00161   0.00000   0.00098   0.00098   2.77275
   R31        1.87016   0.09919   0.00000   0.05154   0.05154   1.92169
   R32        1.87014   0.09855   0.00000   0.05120   0.05120   1.92134
   R33        2.87725   0.00759   0.00000   0.00504   0.00504   2.88229
   R34        1.85301   0.10962   0.00000   0.05588   0.05588   1.90889
   R35        1.85254   0.10961   0.00000   0.05585   0.05585   1.90838
   R36        1.85070   0.11137   0.00000   0.05663   0.05663   1.90733
   R37        1.87222   0.09763   0.00000   0.05084   0.05084   1.92306
   R38        1.86832   0.09950   0.00000   0.05159   0.05159   1.91992
   R39        2.86615   0.01167   0.00000   0.00769   0.00769   2.87383
   R40        1.85132   0.11030   0.00000   0.05612   0.05612   1.90744
   R41        1.85261   0.10956   0.00000   0.05583   0.05583   1.90843
   R42        1.85333   0.10916   0.00000   0.05567   0.05567   1.90900
   R43        2.63628   0.00757   0.00000   0.00400   0.00400   2.64029
   R44        2.64085   0.00634   0.00000   0.00337   0.00337   2.64422
   R45        1.79400   0.14882   0.00000   0.07077   0.07077   1.86477
   R46        2.61097   0.00883   0.00000   0.00461   0.00461   2.61558
   R47        1.79563   0.14839   0.00000   0.07071   0.07071   1.86634
   R48        2.60951   0.01352   0.00000   0.00713   0.00713   2.61663
   R49        1.79421   0.14945   0.00000   0.07109   0.07109   1.86529
   R50        2.61887   0.00888   0.00000   0.00477   0.00477   2.62363
   R51        1.79391   0.14974   0.00000   0.07119   0.07119   1.86510
   R52        2.60200   0.01334   0.00000   0.00694   0.00694   2.60894
   R53        1.79436   0.14885   0.00000   0.07081   0.07081   1.86518
   R54        2.63617   0.00870   0.00000   0.00456   0.00456   2.64072
   R55        2.63619   0.00665   0.00000   0.00352   0.00352   2.63970
   R56        1.79419   0.14867   0.00000   0.07071   0.07071   1.86490
   R57        2.62265   0.00226   0.00000   0.00114   0.00114   2.62378
   R58        1.79566   0.14836   0.00000   0.07069   0.07069   1.86636
   R59        2.61676   0.01076   0.00000   0.00573   0.00573   2.62249
   R60        1.79546   0.14849   0.00000   0.07074   0.07074   1.86620
   R61        2.60056   0.01674   0.00000   0.00879   0.00879   2.60936
   R62        1.79481   0.14908   0.00000   0.07096   0.07096   1.86577
   R63        2.61883   0.00601   0.00000   0.00324   0.00324   2.62207
   R64        1.79464   0.14863   0.00000   0.07073   0.07073   1.86538
    A1        1.61732   0.00065   0.00000  -0.00001  -0.00001   1.61731
    A2        1.60903  -0.00054   0.00000  -0.00064  -0.00064   1.60839
    A3        1.82356   0.00060   0.00000   0.00039   0.00039   1.82395
    A4        1.97185   0.00051   0.00000   0.00059   0.00059   1.97244
    A5        1.90528   0.00068   0.00000   0.00069   0.00069   1.90597
    A6        1.87546   0.00038   0.00000   0.00049   0.00049   1.87595
    A7        1.91738  -0.00089   0.00000  -0.00086  -0.00086   1.91652
    A8        1.96446  -0.00119   0.00000  -0.00123  -0.00123   1.96322
    A9        1.97892   0.00063   0.00000   0.00048   0.00048   1.97941
   A10        2.03533   0.00036   0.00000   0.00027   0.00027   2.03560
   A11        2.26630  -0.00095   0.00000  -0.00070  -0.00070   2.26559
   A12        2.13974   0.00054   0.00000   0.00014   0.00014   2.13988
   A13        2.00198  -0.00321   0.00000  -0.00205  -0.00205   1.99993
   A14        2.14146   0.00267   0.00000   0.00191   0.00191   2.14337
   A15        1.98294   0.00129   0.00000   0.00114   0.00114   1.98408
   A16        2.09185   0.00045   0.00000   0.00023   0.00023   2.09209
   A17        2.20583  -0.00165   0.00000  -0.00127  -0.00127   2.20456
   A18        2.24954  -0.00152   0.00000  -0.00101  -0.00101   2.24853
   A19        2.12085   0.00075   0.00000   0.00040   0.00040   2.12125
   A20        1.91277   0.00077   0.00000   0.00061   0.00061   1.91338
   A21        1.84149   0.00190   0.00000   0.00192   0.00192   1.84341
   A22        2.00181  -0.00104   0.00000  -0.00098  -0.00098   2.00083
   A23        1.95187   0.00072   0.00000   0.00046   0.00046   1.95232
   A24        1.95748  -0.00043   0.00000  -0.00055  -0.00055   1.95693
   A25        1.88800   0.00067   0.00000   0.00062   0.00062   1.88861
   A26        1.82276  -0.00175   0.00000  -0.00143  -0.00143   1.82134
   A27        1.88677   0.00219   0.00000   0.00190   0.00190   1.88867
   A28        1.90439  -0.00131   0.00000  -0.00093  -0.00093   1.90347
   A29        1.89910  -0.00054   0.00000  -0.00043  -0.00043   1.89867
   A30        1.97955  -0.00110   0.00000  -0.00098  -0.00098   1.97856
   A31        1.97574  -0.00163   0.00000  -0.00124  -0.00124   1.97450
   A32        1.81592   0.00228   0.00000   0.00160   0.00160   1.81752
   A33        1.85321   0.00094   0.00000   0.00110   0.00110   1.85431
   A34        1.93826   0.00225   0.00000   0.00170   0.00170   1.93995
   A35        2.00821  -0.00192   0.00000  -0.00187  -0.00187   2.00633
   A36        1.89194  -0.00006   0.00000  -0.00005  -0.00005   1.89189
   A37        1.95815   0.00152   0.00000   0.00123   0.00123   1.95939
   A38        1.81289  -0.00263   0.00000  -0.00202  -0.00202   1.81087
   A39        1.90359   0.00075   0.00000   0.00061   0.00061   1.90420
   A40        2.12269  -0.00045   0.00000  -0.00037  -0.00037   2.12232
   A41        2.25467  -0.00028   0.00000  -0.00021  -0.00021   2.25446
   A42        1.98325   0.00010   0.00000   0.00002   0.00002   1.98327
   A43        1.82464   0.00000   0.00000  -0.00009  -0.00009   1.82455
   A44        1.90034   0.00158   0.00000   0.00157   0.00157   1.90192
   A45        1.89606  -0.00064   0.00000  -0.00052  -0.00052   1.89554
   A46        1.95767  -0.00144   0.00000  -0.00132  -0.00132   1.95635
   A47        1.89550   0.00050   0.00000   0.00042   0.00042   1.89593
   A48        2.03219   0.00050   0.00000   0.00059   0.00059   2.03278
   A49        2.28491  -0.00174   0.00000  -0.00143  -0.00143   2.28348
   A50        1.96586   0.00123   0.00000   0.00084   0.00084   1.96670
   A51        2.14077   0.00060   0.00000   0.00025   0.00025   2.14102
   A52        1.99918  -0.00309   0.00000  -0.00207  -0.00207   1.99711
   A53        2.14324   0.00248   0.00000   0.00182   0.00182   2.14505
   A54        1.98161   0.00207   0.00000   0.00162   0.00162   1.98322
   A55        2.08748   0.00069   0.00000   0.00043   0.00043   2.08791
   A56        2.21410  -0.00276   0.00000  -0.00204  -0.00204   2.21205
   A57        1.89413  -0.00137   0.00000  -0.00151  -0.00151   1.89261
   A58        1.89350  -0.00108   0.00000  -0.00112  -0.00112   1.89238
   A59        2.00581  -0.00225   0.00000  -0.00172  -0.00172   2.00409
   A60        1.87728  -0.00018   0.00000  -0.00004  -0.00004   1.87724
   A61        1.89466   0.00191   0.00000   0.00165   0.00165   1.89631
   A62        1.89458   0.00307   0.00000   0.00282   0.00282   1.89741
   A63        1.91051   0.00309   0.00000   0.00262   0.00261   1.91313
   A64        1.91069  -0.00143   0.00000  -0.00127  -0.00127   1.90942
   A65        1.91095   0.00359   0.00000   0.00303   0.00303   1.91398
   A66        1.91140  -0.00136   0.00000  -0.00121  -0.00121   1.91019
   A67        1.90941  -0.00225   0.00000  -0.00171  -0.00172   1.90770
   A68        1.91083  -0.00164   0.00000  -0.00145  -0.00145   1.90938
   A69        1.89281  -0.00228   0.00000  -0.00217  -0.00217   1.89063
   A70        1.89301  -0.00234   0.00000  -0.00210  -0.00210   1.89091
   A71        2.01121   0.00119   0.00000   0.00088   0.00088   2.01209
   A72        1.87566   0.00045   0.00000   0.00038   0.00038   1.87604
   A73        1.89338   0.00076   0.00000   0.00079   0.00079   1.89417
   A74        1.89347   0.00220   0.00000   0.00220   0.00220   1.89567
   A75        1.90940   0.00392   0.00000   0.00332   0.00331   1.91271
   A76        1.91087  -0.00187   0.00000  -0.00165  -0.00165   1.90922
   A77        1.90979   0.00455   0.00000   0.00383   0.00383   1.91362
   A78        1.91084  -0.00167   0.00000  -0.00149  -0.00149   1.90935
   A79        1.91012  -0.00288   0.00000  -0.00220  -0.00221   1.90791
   A80        1.91278  -0.00204   0.00000  -0.00180  -0.00180   1.91099
   A81        2.10736  -0.00324   0.00000  -0.00224  -0.00224   2.10511
   A82        2.10731   0.00048   0.00000   0.00043   0.00043   2.10774
   A83        2.06764   0.00279   0.00000   0.00185   0.00185   2.06948
   A84        2.09004   0.00057   0.00000   0.00052   0.00052   2.09055
   A85        2.10298  -0.00034   0.00000  -0.00037  -0.00037   2.10261
   A86        2.09017  -0.00023   0.00000  -0.00015  -0.00015   2.09002
   A87        2.09061  -0.00048   0.00000  -0.00047  -0.00047   2.09015
   A88        2.10295  -0.00087   0.00000  -0.00059  -0.00059   2.10237
   A89        2.08962   0.00135   0.00000   0.00105   0.00105   2.09067
   A90        2.09847  -0.00001   0.00000  -0.00009  -0.00009   2.09837
   A91        2.08557   0.00032   0.00000   0.00044   0.00044   2.08601
   A92        2.09915  -0.00031   0.00000  -0.00034  -0.00034   2.09880
   A93        2.08992   0.00121   0.00000   0.00090   0.00090   2.09081
   A94        2.10151  -0.00103   0.00000  -0.00064  -0.00064   2.10087
   A95        2.09176  -0.00018   0.00000  -0.00026  -0.00026   2.09150
   A96        2.10526  -0.00085   0.00000  -0.00068  -0.00068   2.10458
   A97        2.08837   0.00088   0.00000   0.00072   0.00072   2.08909
   A98        2.08955  -0.00003   0.00000  -0.00004  -0.00004   2.08952
   A99        2.09285  -0.00102   0.00000  -0.00061  -0.00061   2.09224
   A100       2.11863  -0.00205   0.00000  -0.00135  -0.00135   2.11728
   A101       2.07161   0.00307   0.00000   0.00196   0.00196   2.07358
   A102       2.09109   0.00026   0.00000   0.00035   0.00035   2.09144
   A103       2.10082   0.00031   0.00000  -0.00002  -0.00002   2.10081
   A104       2.09127  -0.00057   0.00000  -0.00034  -0.00034   2.09093
   A105       2.09199  -0.00066   0.00000  -0.00058  -0.00058   2.09141
   A106       2.10009  -0.00064   0.00000  -0.00046  -0.00047   2.09963
   A107       2.09111   0.00130   0.00000   0.00105   0.00105   2.09215
   A108       2.09761  -0.00025   0.00000  -0.00035  -0.00035   2.09726
   A109       2.08757   0.00015   0.00000   0.00039   0.00039   2.08796
   A110       2.09801   0.00011   0.00000  -0.00004  -0.00005   2.09796
   A111       2.08942   0.00200   0.00000   0.00144   0.00144   2.09086
   A112       2.10549  -0.00205   0.00000  -0.00126  -0.00126   2.10424
   A113       2.08827   0.00005   0.00000  -0.00018  -0.00018   2.08809
   A114       2.10072  -0.00084   0.00000  -0.00061  -0.00061   2.10011
   A115       2.09067   0.00074   0.00000   0.00058   0.00058   2.09124
   A116       2.09179   0.00009   0.00000   0.00004   0.00004   2.09183
    D1        0.13978   0.00047   0.00000   0.00048   0.00048   0.14026
    D2        2.17292   0.00154   0.00000   0.00160   0.00160   2.17452
    D3       -1.91034   0.00087   0.00000   0.00095   0.00095  -1.90939
    D4       -0.05980  -0.00030   0.00000  -0.00045  -0.00045  -0.06025
    D5       -3.12934  -0.00152   0.00000  -0.00181  -0.00181  -3.13115
    D6        2.30301   0.00003   0.00000   0.00007   0.00007   2.30308
    D7        0.23853   0.00075   0.00000   0.00074   0.00074   0.23927
    D8       -1.78461  -0.00055   0.00000  -0.00041  -0.00041  -1.78503
    D9       -0.15474  -0.00016   0.00000  -0.00018  -0.00018  -0.15492
   D10        2.98373   0.00022   0.00000   0.00022   0.00023   2.98396
   D11       -0.19778  -0.00026   0.00000  -0.00032  -0.00032  -0.19809
   D12        2.87358   0.00031   0.00000   0.00034   0.00034   2.87392
   D13       -2.29667  -0.00134   0.00000  -0.00143  -0.00143  -2.29810
   D14        0.77469  -0.00077   0.00000  -0.00078  -0.00078   0.77391
   D15        1.84401   0.00043   0.00000   0.00029   0.00029   1.84430
   D16       -1.36782   0.00100   0.00000   0.00094   0.00094  -1.36688
   D17        1.22755   0.00037   0.00000   0.00043   0.00043   1.22798
   D18       -3.03276   0.00001   0.00000   0.00000   0.00000  -3.03276
   D19       -0.93726  -0.00068   0.00000  -0.00065  -0.00065  -0.93791
   D20       -3.05350   0.00161   0.00000   0.00152   0.00152  -3.05198
   D21       -1.03062   0.00125   0.00000   0.00109   0.00109  -1.02953
   D22        1.06488   0.00056   0.00000   0.00044   0.00044   1.06532
   D23       -0.94032   0.00001   0.00000   0.00002   0.00002  -0.94030
   D24        1.08256  -0.00035   0.00000  -0.00041  -0.00041   1.08214
   D25       -3.10513  -0.00104   0.00000  -0.00106  -0.00106  -3.10619
   D26       -3.10720   0.00091   0.00000   0.00081   0.00081  -3.10639
   D27       -1.07237  -0.00062   0.00000  -0.00066  -0.00066  -1.07302
   D28        1.05152   0.00101   0.00000   0.00099   0.00099   1.05251
   D29        1.18601   0.00030   0.00000   0.00044   0.00044   1.18645
   D30       -3.06234  -0.00123   0.00000  -0.00103  -0.00103  -3.06337
   D31       -0.93845   0.00040   0.00000   0.00061   0.00061  -0.93784
   D32       -0.90303   0.00122   0.00000   0.00120   0.00120  -0.90182
   D33        1.13181  -0.00032   0.00000  -0.00027  -0.00027   1.13154
   D34       -3.02749   0.00132   0.00000   0.00138   0.00138  -3.02611
   D35       -2.96966  -0.00163   0.00000  -0.00179  -0.00179  -2.97145
   D36        0.17220  -0.00018   0.00000  -0.00015  -0.00015   0.17205
   D37        0.25374  -0.00238   0.00000  -0.00261  -0.00261   0.25113
   D38       -2.88758  -0.00092   0.00000  -0.00097  -0.00097  -2.88855
   D39        2.95745   0.00043   0.00000   0.00045   0.00045   2.95791
   D40       -0.17578   0.00085   0.00000   0.00093   0.00093  -0.17485
   D41       -0.26814   0.00120   0.00000   0.00130   0.00130  -0.26684
   D42        2.88181   0.00163   0.00000   0.00178   0.00178   2.88359
   D43       -0.05416   0.00051   0.00000   0.00055   0.00055  -0.05362
   D44        3.00980   0.00194   0.00000   0.00210   0.00210   3.01190
   D45        3.08770   0.00197   0.00000   0.00219   0.00219   3.08989
   D46       -0.13153   0.00340   0.00000   0.00374   0.00374  -0.12778
   D47       -2.91581   0.00098   0.00000   0.00105   0.00105  -2.91476
   D48        0.27157   0.00024   0.00000   0.00027   0.00027   0.27184
   D49        0.30781  -0.00056   0.00000  -0.00062  -0.00062   0.30719
   D50       -2.78800  -0.00129   0.00000  -0.00140  -0.00140  -2.78940
   D51        0.77373   0.00147   0.00000   0.00150   0.00150   0.77523
   D52       -1.32648   0.00006   0.00000   0.00010   0.00010  -1.32638
   D53        2.91625   0.00050   0.00000   0.00047   0.00047   2.91672
   D54       -2.37542   0.00108   0.00000   0.00107   0.00107  -2.37436
   D55        1.80755  -0.00033   0.00000  -0.00034  -0.00034   1.80721
   D56       -0.23291   0.00011   0.00000   0.00004   0.00004  -0.23286
   D57        3.03200  -0.00085   0.00000  -0.00095  -0.00095   3.03105
   D58       -0.17506  -0.00052   0.00000  -0.00061  -0.00061  -0.17567
   D59       -0.10269  -0.00048   0.00000  -0.00055  -0.00055  -0.10324
   D60        2.97344  -0.00016   0.00000  -0.00021  -0.00021   2.97323
   D61        0.61095  -0.00086   0.00000  -0.00076  -0.00076   0.61019
   D62       -1.49330  -0.00200   0.00000  -0.00187  -0.00187  -1.49517
   D63        2.63563  -0.00090   0.00000  -0.00085  -0.00085   2.63477
   D64        2.63147   0.00225   0.00000   0.00221   0.00221   2.63368
   D65        0.52723   0.00111   0.00000   0.00109   0.00109   0.52832
   D66       -1.62703   0.00221   0.00000   0.00211   0.00211  -1.62493
   D67       -1.56379   0.00116   0.00000   0.00112   0.00112  -1.56267
   D68        2.61514   0.00002   0.00000   0.00001   0.00001   2.61515
   D69        0.46088   0.00111   0.00000   0.00102   0.00102   0.46190
   D70       -0.66038   0.00121   0.00000   0.00114   0.00114  -0.65924
   D71       -2.68985  -0.00116   0.00000  -0.00112  -0.00112  -2.69097
   D72        1.50793  -0.00151   0.00000  -0.00146  -0.00146   1.50647
   D73        1.43767   0.00256   0.00000   0.00244   0.00244   1.44011
   D74       -0.59179   0.00019   0.00000   0.00018   0.00018  -0.59161
   D75       -2.67720  -0.00016   0.00000  -0.00016  -0.00016  -2.67736
   D76       -2.68877   0.00180   0.00000   0.00158   0.00159  -2.68719
   D77        1.56495  -0.00057   0.00000  -0.00067  -0.00067   1.56428
   D78       -0.52047  -0.00092   0.00000  -0.00101  -0.00101  -0.52148
   D79        2.51417   0.00041   0.00000   0.00035   0.00035   2.51452
   D80       -0.55549   0.00006   0.00000  -0.00002  -0.00001  -0.55550
   D81       -1.64781   0.00142   0.00000   0.00138   0.00138  -1.64643
   D82        1.56572   0.00107   0.00000   0.00101   0.00101   1.56673
   D83        0.39187   0.00055   0.00000   0.00073   0.00073   0.39260
   D84       -2.67779   0.00020   0.00000   0.00037   0.00037  -2.67742
   D85       -0.14375   0.00015   0.00000   0.00025   0.00025  -0.14349
   D86        3.02246   0.00052   0.00000   0.00062   0.00062   3.02308
   D87        2.91799   0.00059   0.00000   0.00070   0.00070   2.91868
   D88       -0.19899   0.00095   0.00000   0.00107   0.00107  -0.19793
   D89        2.87662  -0.00096   0.00000  -0.00099  -0.00099   2.87563
   D90       -0.28512  -0.00130   0.00000  -0.00132  -0.00132  -0.28644
   D91        0.75365  -0.00075   0.00000  -0.00070  -0.00070   0.75295
   D92       -2.40809  -0.00109   0.00000  -0.00104  -0.00104  -2.40913
   D93       -1.38006   0.00108   0.00000   0.00096   0.00096  -1.37910
   D94        1.74138   0.00074   0.00000   0.00063   0.00063   1.74201
   D95        3.13482   0.00134   0.00000   0.00130   0.00130   3.13612
   D96       -1.11642  -0.00061   0.00000  -0.00055  -0.00055  -1.11697
   D97        1.00933   0.00128   0.00000   0.00132   0.00132   1.01066
   D98       -0.93805   0.00162   0.00000   0.00156   0.00156  -0.93649
   D99        1.09389  -0.00033   0.00000  -0.00028  -0.00028   1.09361
   D100      -3.06354   0.00156   0.00000   0.00159   0.00159  -3.06195
   D101       1.15777   0.00027   0.00000   0.00038   0.00037   1.15814
   D102      -3.09347  -0.00168   0.00000  -0.00147  -0.00147  -3.09494
   D103      -0.96772   0.00021   0.00000   0.00040   0.00040  -0.96732
   D104       0.17090  -0.00009   0.00000  -0.00012  -0.00012   0.17079
   D105      -2.96993   0.00080   0.00000   0.00087   0.00087  -2.96906
   D106      -2.94681   0.00027   0.00000   0.00024   0.00024  -2.94657
   D107       0.19554   0.00116   0.00000   0.00123   0.00123   0.19676
   D108       0.00334  -0.00031   0.00000  -0.00041  -0.00041   0.00292
   D109      -3.13487  -0.00074   0.00000  -0.00086  -0.00086  -3.13572
   D110      -3.13750   0.00058   0.00000   0.00057   0.00058  -3.13693
   D111       0.00748   0.00015   0.00000   0.00013   0.00013   0.00761
   D112       2.76592   0.00004   0.00000   0.00007   0.00007   2.76600
   D113      -0.39005   0.00023   0.00000   0.00028   0.00028  -0.38977
   D114      -0.37925   0.00049   0.00000   0.00054   0.00054  -0.37870
   D115       2.74797   0.00068   0.00000   0.00074   0.00074   2.74872
   D116      -1.01065  -0.00107   0.00000  -0.00113  -0.00113  -1.01178
   D117      -3.10595  -0.00042   0.00000  -0.00047  -0.00047  -3.10642
   D118       1.08237   0.00027   0.00000   0.00023   0.00023   1.08261
   D119      -3.13482   0.00080   0.00000   0.00076   0.00076  -3.13406
   D120       1.05306   0.00145   0.00000   0.00142   0.00142   1.05449
   D121      -1.04180   0.00214   0.00000   0.00212   0.00213  -1.03967
   D122       1.11265  -0.00169   0.00000  -0.00163  -0.00163   1.11101
   D123      -0.98265  -0.00104   0.00000  -0.00097  -0.00097  -0.98362
   D124      -3.07752  -0.00036   0.00000  -0.00027  -0.00027  -3.07779
   D125      -1.00039  -0.00119   0.00000  -0.00126  -0.00127  -1.00165
   D126      -3.09442  -0.00041   0.00000  -0.00046  -0.00046  -3.09489
   D127       1.09211   0.00045   0.00000   0.00040   0.00040   1.09251
   D128      -3.12556   0.00038   0.00000   0.00036   0.00035  -3.12521
   D129       1.06359   0.00117   0.00000   0.00116   0.00116   1.06475
   D130      -1.03307   0.00202   0.00000   0.00202   0.00203  -1.03104
   D131       1.12512  -0.00175   0.00000  -0.00171  -0.00171   1.12341
   D132      -0.96892  -0.00096   0.00000  -0.00091  -0.00091  -0.96982
   D133      -3.06557  -0.00011   0.00000  -0.00004  -0.00004  -3.06561
   D134       0.07317  -0.00074   0.00000  -0.00082  -0.00082   0.07234
   D135      -3.06849  -0.00111   0.00000  -0.00122  -0.00122  -3.06971
   D136      -3.11319  -0.00008   0.00000  -0.00009  -0.00009  -3.11328
   D137       0.02834  -0.00045   0.00000  -0.00049  -0.00049   0.02785
   D138       3.06705   0.00098   0.00000   0.00111   0.00111   3.06816
   D139      -0.07442   0.00121   0.00000   0.00137   0.00137  -0.07305
   D140      -0.02978   0.00041   0.00000   0.00045   0.00045  -0.02933
   D141       3.11193   0.00065   0.00000   0.00071   0.00071   3.11264
   D142       3.13637   0.00027   0.00000   0.00029   0.00029   3.13665
   D143      -0.00609   0.00018   0.00000   0.00018   0.00018  -0.00590
   D144      -0.00529  -0.00010   0.00000  -0.00011  -0.00011  -0.00541
   D145       3.13544  -0.00019   0.00000  -0.00021  -0.00021   3.13523
   D146       3.12564   0.00024   0.00000   0.00026   0.00026   3.12590
   D147      -0.01530   0.00020   0.00000   0.00021   0.00021  -0.01509
   D148      -0.01682   0.00014   0.00000   0.00016   0.00016  -0.01666
   D149       3.12543   0.00011   0.00000   0.00011   0.00011   3.12554
   D150      -3.12728  -0.00029   0.00000  -0.00031  -0.00031  -3.12758
   D151       0.01388  -0.00024   0.00000  -0.00026  -0.00026   0.01362
   D152       0.01497  -0.00032   0.00000  -0.00035  -0.00035   0.01461
   D153      -3.12706  -0.00028   0.00000  -0.00031  -0.00031  -3.12736
   D154       0.00894  -0.00011   0.00000  -0.00010  -0.00010   0.00884
   D155      -3.13278  -0.00034   0.00000  -0.00036  -0.00036  -3.13314
   D156      -3.13309  -0.00006   0.00000  -0.00005  -0.00005  -3.13314
   D157       0.00838  -0.00029   0.00000  -0.00031  -0.00031   0.00807
   D158      -0.01172  -0.00043   0.00000  -0.00047  -0.00047  -0.01219
   D159       3.12868   0.00002   0.00000   0.00003   0.00003   3.12871
   D160      -3.13932  -0.00058   0.00000  -0.00064  -0.00064  -3.13997
   D161       0.00108  -0.00012   0.00000  -0.00014  -0.00014   0.00094
   D162      -3.12857   0.00008   0.00000   0.00009   0.00009  -3.12849
   D163       0.01353  -0.00032   0.00000  -0.00036  -0.00036   0.01317
   D164      -0.00118   0.00024   0.00000   0.00026   0.00026  -0.00092
   D165       3.14092  -0.00016   0.00000  -0.00018  -0.00018   3.14074
   D166      -3.13607  -0.00030   0.00000  -0.00033  -0.00033  -3.13640
   D167       0.00504  -0.00018   0.00000  -0.00020  -0.00020   0.00484
   D168       0.00433   0.00016   0.00000   0.00017   0.00017   0.00450
   D169      -3.13774   0.00027   0.00000   0.00030   0.00030  -3.13744
   D170       3.13039   0.00021   0.00000   0.00023   0.00023   3.13062
   D171      -0.01105   0.00039   0.00000   0.00043   0.00043  -0.01062
   D172      -0.01168   0.00032   0.00000   0.00036   0.00036  -0.01132
   D173       3.13007   0.00050   0.00000   0.00055   0.00055   3.13062
   D174      -3.13046  -0.00021   0.00000  -0.00023  -0.00023  -3.13069
   D175       0.01097  -0.00028   0.00000  -0.00031  -0.00031   0.01066
   D176       0.01130  -0.00004   0.00000  -0.00004  -0.00004   0.01126
   D177      -3.13046  -0.00010   0.00000  -0.00011  -0.00011  -3.13058
   D178      -0.00488  -0.00003   0.00000  -0.00004  -0.00004  -0.00491
   D179       3.13620   0.00037   0.00000   0.00041   0.00041   3.13661
   D180       3.13655  -0.00010   0.00000  -0.00011  -0.00011   3.13644
   D181      -0.00555   0.00030   0.00000   0.00033   0.00033  -0.00522
         Item               Value     Threshold  Converged?
 Maximum Force            0.149736     0.000450     NO 
 RMS     Force            0.032364     0.000300     NO 
 Maximum Displacement     0.087192     0.001800     NO 
 RMS     Displacement     0.017499     0.001200     NO 
 Predicted change in Energy=-1.595691D-01
 Lowest energy point so far.  Saving SCF results.
 GradGradGradGradGradGradGradGradGradGradGradGradGradGradGradGradGradGrad

 Leave Link  103 at Thu Dec  6 15:36:38 2018, MaxMem=   536870912 cpu:         2.2
 (Enter /pbs_home/pkowalski/g09d01/g09/l202.exe)
 Stoichiometry    C29H22F6S2
 Framework group  C1[X(C29H22F6S2)]
 Deg. of freedom   171
 Full point group                 C1      NOp   1
 RotChk:  IX=0 Diff= 9.85D-04
 Largest Abelian subgroup         C1      NOp   1
 Largest concise Abelian subgroup C1      NOp   1
                         Standard orientation:                         
 ---------------------------------------------------------------------
 Center     Atomic      Atomic             Coordinates (Angstroms)
 Number     Number       Type             X           Y           Z
 ---------------------------------------------------------------------
      1         16           0        1.758045   -2.171910    0.472460
      2         16           0       -1.800166   -2.134011    0.103979
      3          9           0        2.371894    3.143447   -0.729243
      4          9           0        1.629147    3.551571    1.264738
      5          9           0        0.115059    3.808290   -1.837104
      6          9           0        0.086326    5.116271   -0.102390
      7          9           0       -2.220810    3.266350   -0.826783
      8          9           0       -1.524523    3.538481    1.214963
      9          6           0        0.601302   -0.760028    0.723333
     10          6           0        1.434859    0.483094    0.390743
     11          6           0        2.821650    0.213982    0.262301
     12          1           0        3.497827    0.929409    0.189989
     13          6           0        3.141695   -1.104745    0.244671
     14          6           0        0.750039    1.637364    0.182020
     15          6           0        1.275060    3.024102    0.056146
     16          6           0        0.082657    3.836437   -0.494204
     17          6           0       -1.163063    3.055406   -0.009044
     18          6           0       -0.694320    1.650292    0.057607
     19          6           0       -0.600635   -0.785199   -0.245042
     20          6           0       -1.406791    0.504673   -0.057507
     21          6           0       -2.812619    0.279070   -0.061725
     22          1           0       -3.470330    1.013923   -0.113782
     23          6           0       -3.171660   -1.028008    0.013816
     24          6           0        0.164069   -0.717023    2.209964
     25          1           0       -0.499207    0.044682    2.328248
     26          1           0       -0.321794   -1.583325    2.427221
     27          6           0        1.302997   -0.531341    3.207328
     28          1           0        1.974996   -1.277479    3.097416
     29          1           0        0.932467   -0.548252    4.146616
     30          1           0        1.757927    0.354391    3.042296
     31          6           0       -0.152654   -0.879194   -1.730499
     32          1           0        0.506356   -0.125839   -1.914229
     33          1           0        0.342806   -1.756652   -1.860092
     34          6           0       -1.274956   -0.799752   -2.753661
     35          1           0       -1.946978   -1.531734   -2.576387
     36          1           0       -0.891827   -0.913587   -3.681104
     37          1           0       -1.733139    0.098028   -2.686095
     38          6           0        4.463747   -1.672769   -0.028113
     39          6           0        5.610346   -0.878769    0.055477
     40          1           0        5.537309    0.057109    0.359716
     41          6           0        6.848369   -1.395657   -0.284923
     42          1           0        7.651387   -0.823752   -0.225901
     43          6           0        6.968781   -2.709095   -0.706437
     44          1           0        7.851381   -3.070356   -0.961027
     45          6           0        5.839102   -3.513751   -0.769018
     46          1           0        5.922058   -4.453958   -1.057529
     47          6           0        4.600891   -3.006173   -0.429555
     48          1           0        3.805215   -3.588753   -0.470645
     49          6           0       -4.537513   -1.563989    0.022230
     50          6           0       -5.604551   -0.744500    0.399890
     51          1           0       -5.434680    0.189428    0.669735
     52          6           0       -6.902844   -1.236647    0.396853
     53          1           0       -7.651525   -0.649186    0.661023
     54          6           0       -7.152981   -2.549768    0.023986
     55          1           0       -8.076133   -2.900468    0.031449
     56          6           0       -6.104023   -3.362919   -0.356951
     57          1           0       -6.280258   -4.294766   -0.631554
     58          6           0       -4.802564   -2.881810   -0.357695
     59          1           0       -4.060118   -3.473531   -0.627944
 ---------------------------------------------------------------------
 Rotational constants (GHZ):      0.1285395      0.0714584      0.0514008
 Leave Link  202 at Thu Dec  6 15:36:38 2018, MaxMem=   536870912 cpu:         0.0
 (Enter /pbs_home/pkowalski/g09d01/g09/l301.exe)
 Basis read from rwf:  (5D, 7F)
 No pseudopotential information found on rwf file.
 There are   673 symmetry adapted cartesian basis functions of A   symmetry.
 There are   636 symmetry adapted basis functions of A   symmetry.
   636 basis functions,  1103 primitive gaussians,   673 cartesian basis functions
   141 alpha electrons      141 beta electrons
       nuclear repulsion energy      4725.3063807712 Hartrees.
 IExCor=20419 DFT=T Ex+Corr=CAM-B3LYP ExCW=0 ScaHFX=  1.000000
 ScaDFX=  1.000000  1.000000  1.000000  0.810000 ScalE2=  1.000000  1.000000
 IRadAn=      0 IRanWt=     -1 IRanGd=            0 ICorTp=0 IEmpDi=131
  HFx wShort=  0.000000 wLong=  0.330000 cFull=  0.190000 cShort=  0.000000 cLong=  0.460000
  DFx wShort=  0.000000 wLong=  0.330000 cFull=  0.190000 cShort=  0.000000 cLong=  0.460000
 NAtoms=   59 NActive=   59 NUniq=   59 SFac= 1.00D+00 NAtFMM=   60 NAOKFM=F Big=F
 Integral buffers will be    131072 words long.
 Raffenetti 2 integral format.
 Two-electron integral symmetry is turned on.
 R6Disp:  Grimme-D3 Dispersion energy=       -0.0559211246 Hartrees.
 Nuclear repulsion after empirical dispersion term =     4725.2504596466 Hartrees.
 No density basis found on file   724.
 Leave Link  301 at Thu Dec  6 15:36:38 2018, MaxMem=   536870912 cpu:         0.6
 (Enter /pbs_home/pkowalski/g09d01/g09/l302.exe)
 NPDir=0 NMtPBC=     1 NCelOv=     1 NCel=       1 NClECP=     1 NCelD=      1
         NCelK=      1 NCelE2=     1 NClLst=     1 CellRange=     0.0.
 One-electron integrals computed using PRISM.
 NBasis=   636 RedAO= T EigKep=  2.84D-04  NBF=   636
 NBsUse=   636 1.00D-06 EigRej= -1.00D+00 NBFU=   636
 Precomputing XC quadrature grid using
 IXCGrd= 4 IRadAn=           0 IRanWt=          -1 IRanGd=           0 AccXCQ= 0.00D+00.
 Generated NRdTot=       0 NPtTot=           0 NUsed=           0 NTot=          32
 NSgBfM=   611   615   615   625   636 MxSgAt=    59 MxSgA2=    59.
 Leave Link  302 at Thu Dec  6 15:36:41 2018, MaxMem=   536870912 cpu:        16.3
 (Enter /pbs_home/pkowalski/g09d01/g09/l303.exe)
 DipDrv:  MaxL=1.
 Leave Link  303 at Thu Dec  6 15:36:41 2018, MaxMem=   536870912 cpu:         1.5
 (Enter /pbs_home/pkowalski/g09d01/g09/l401.exe)
 Initial guess from the checkpoint file:  "dae0068freq_closed_cam-b3lypd3.chk"
 B after Tr=     0.000000    0.000000    0.000000
         Rot=    1.000000    0.000112    0.000013   -0.000290 Ang=   0.04 deg.
 Guess basis will be translated and rotated to current coordinates.
 JPrj=2 DoOrth=T DoCkMO=T.
 Generating alternative initial guess.
 ExpMin= 1.22D-01 ExpMax= 9.18D+03 ExpMxC= 1.38D+03 IAcc=1 IRadAn=         1 AccDes= 0.00D+00
 Harris functional with IExCor=20419 and IRadAn=       1 diagonalized for initial guess.
 HarFok:  IExCor=20419 AccDes= 0.00D+00 IRadAn=         1 IDoV= 1 UseB2=F ITyADJ=14
 ICtDFT=  3500011 ScaDFX=  1.000000  1.000000  1.000000  1.000000
 FoFCou: FMM=F IPFlag=           0 FMFlag=      100000 FMFlg1=           0
         NFxFlg=           0 DoJE=T BraDBF=F KetDBF=T FulRan=T
         wScrn=  0.000000 ICntrl=     500 IOpCl=  0 I1Cent=   200000004 NGrid=           0
         NMat0=    1 NMatS0=      1 NMatT0=    0 NMatD0=    1 NMtDS0=    0 NMtDT0=    0
 Petite list used in FoFCou.
 Harris En= -2437.08742969888    
 Leave Link  401 at Thu Dec  6 15:36:46 2018, MaxMem=   536870912 cpu:        42.7
 (Enter /pbs_home/pkowalski/g09d01/g09/l502.exe)
 Closed shell SCF:
 Using DIIS extrapolation, IDIIS=  1040.
 Integral symmetry usage will be decided dynamically.
 IVT=     1387805 IEndB=     1387805 NGot=   536870912 MDV=   535953350
 LenX=   535953350 LenY=   535499748
 Requested convergence on RMS density matrix=1.00D-08 within 128 cycles.
 Requested convergence on MAX density matrix=1.00D-06.
 Requested convergence on             energy=1.00D-06.
 No special actions if energy rises.
 Fock matrices will be formed incrementally for  20 cycles.
 Integral accuracy reduced to 1.0D-05 until final iterations.

 Cycle   1  Pass 0  IDiag  1:
 FoFJK:  IHMeth= 1 ICntrl=       0 DoSepK=T KAlg= 0 I1Cent=   0 FoldK=F
 IRaf=         1 NMat=   1 IRICut=       1 DoRegI=T DoRafI=F ISym2E= 0.
 FoFCou: FMM=F IPFlag=           0 FMFlag=      100000 FMFlg1=           0
         NFxFlg=           0 DoJE=T BraDBF=F KetDBF=F FulRan=T
         wScrn=  0.000000 ICntrl=     500 IOpCl=  0 I1Cent=           0 NGrid=           0
         NMat0=    1 NMatS0=      1 NMatT0=    0 NMatD0=    1 NMtDS0=    0 NMtDT0=    0
 Symmetry not used in FoFCou.
 E= -2511.37593971652    
 DIIS: error= 2.55D-03 at cycle   1 NSaved=   1.
 NSaved= 1 IEnMin= 1 EnMin= -2511.37593971652     IErMin= 1 ErrMin= 2.55D-03
 ErrMax= 2.55D-03  0.00D+00 EMaxC= 1.00D-01 BMatC= 4.52D-03 BMatP= 4.52D-03
 IDIUse=3 WtCom= 9.74D-01 WtEn= 2.55D-02
 Coeff-Com:  0.100D+01
 Coeff-En:   0.100D+01
 Coeff:      0.100D+01
 Gap=     0.653 Goal=   None    Shift=    0.000
 GapD=    0.653 DampG=2.000 DampE=1.000 DampFc=2.0000 IDamp=-1.
 RMSDP=4.57D-04 MaxDP=1.43D-02              OVMax= 7.55D-03

 Cycle   2  Pass 0  IDiag  1:
 RMSU=  4.45D-04    CP:  9.93D-01
 E= -2511.38033202490     Delta-E=       -0.004392308385 Rises=F Damp=F
 DIIS: error= 5.41D-04 at cycle   2 NSaved=   2.
 NSaved= 2 IEnMin= 2 EnMin= -2511.38033202490     IErMin= 2 ErrMin= 5.41D-04
 ErrMax= 5.41D-04  0.00D+00 EMaxC= 1.00D-01 BMatC= 2.42D-04 BMatP= 4.52D-03
 IDIUse=3 WtCom= 9.95D-01 WtEn= 5.41D-03
 Coeff-Com:  0.733D-01 0.927D+00
 Coeff-En:   0.000D+00 0.100D+01
 Coeff:      0.729D-01 0.927D+00
 Gap=     0.167 Goal=   None    Shift=    0.000
 RMSDP=5.41D-05 MaxDP=4.52D-03 DE=-4.39D-03 OVMax= 3.57D-03

 Cycle   3  Pass 0  IDiag  1:
 RMSU=  5.31D-05    CP:  9.93D-01  1.02D+00
 E= -2511.38045600747     Delta-E=       -0.000123982565 Rises=F Damp=F
 DIIS: error= 3.16D-04 at cycle   3 NSaved=   3.
 NSaved= 3 IEnMin= 3 EnMin= -2511.38045600747     IErMin= 3 ErrMin= 3.16D-04
 ErrMax= 3.16D-04  0.00D+00 EMaxC= 1.00D-01 BMatC= 1.40D-04 BMatP= 2.42D-04
 IDIUse=3 WtCom= 9.97D-01 WtEn= 3.16D-03
 Coeff-Com: -0.778D-02 0.425D+00 0.583D+00
 Coeff-En:   0.000D+00 0.302D+00 0.698D+00
 Coeff:     -0.776D-02 0.425D+00 0.583D+00
 Gap=     0.167 Goal=   None    Shift=    0.000
 RMSDP=2.80D-05 MaxDP=1.41D-03 DE=-1.24D-04 OVMax= 2.64D-03

 Cycle   4  Pass 0  IDiag  1:
 RMSU=  1.96D-05    CP:  9.93D-01  1.03D+00  6.24D-01
 E= -2511.38058556906     Delta-E=       -0.000129561588 Rises=F Damp=F
 DIIS: error= 9.01D-05 at cycle   4 NSaved=   4.
 NSaved= 4 IEnMin= 4 EnMin= -2511.38058556906     IErMin= 4 ErrMin= 9.01D-05
 ErrMax= 9.01D-05  0.00D+00 EMaxC= 1.00D-01 BMatC= 9.69D-06 BMatP= 1.40D-04
 IDIUse=1 WtCom= 1.00D+00 WtEn= 0.00D+00
 Coeff-Com: -0.838D-02 0.125D+00 0.258D+00 0.626D+00
 Coeff:     -0.838D-02 0.125D+00 0.258D+00 0.626D+00
 Gap=     0.167 Goal=   None    Shift=    0.000
 RMSDP=9.68D-06 MaxDP=5.37D-04 DE=-1.30D-04 OVMax= 1.24D-03

 Initial convergence to 1.0D-05 achieved.  Increase integral accuracy.
 Cycle   5  Pass 1  IDiag  1:
 E= -2511.38037650625     Delta-E=        0.000209062810 Rises=F Damp=F
 DIIS: error= 1.54D-04 at cycle   1 NSaved=   1.
 NSaved= 1 IEnMin= 1 EnMin= -2511.38037650625     IErMin= 1 ErrMin= 1.54D-04
 ErrMax= 1.54D-04  0.00D+00 EMaxC= 1.00D-01 BMatC= 1.65D-05 BMatP= 1.65D-05
 IDIUse=3 WtCom= 9.98D-01 WtEn= 1.54D-03
 Coeff-Com:  0.100D+01
 Coeff-En:   0.100D+01
 Coeff:      0.100D+01
 Gap=     0.167 Goal=   None    Shift=    0.000
 RMSDP=9.68D-06 MaxDP=5.37D-04 DE= 2.09D-04 OVMax= 1.08D-03

 Cycle   6  Pass 1  IDiag  1:
 RMSU=  1.76D-04    CP:  1.00D+00
 E= -2511.38038896361     Delta-E=       -0.000012457365 Rises=F Damp=F
 DIIS: error= 6.49D-05 at cycle   2 NSaved=   2.
 NSaved= 2 IEnMin= 2 EnMin= -2511.38038896361     IErMin= 2 ErrMin= 6.49D-05
 ErrMax= 6.49D-05  0.00D+00 EMaxC= 1.00D-01 BMatC= 4.85D-06 BMatP= 1.65D-05
 IDIUse=1 WtCom= 1.00D+00 WtEn= 0.00D+00
 Coeff-Com:  0.278D+00 0.722D+00
 Coeff:      0.278D+00 0.722D+00
 Gap=     0.167 Goal=   None    Shift=    0.000
 RMSDP=1.14D-05 MaxDP=5.93D-04 DE=-1.25D-05 OVMax= 1.34D-03

 Cycle   7  Pass 1  IDiag  1:
 RMSU=  1.08D-05    CP:  1.00D+00  1.02D+00
 E= -2511.38038947185     Delta-E=       -0.000000508235 Rises=F Damp=F
 DIIS: error= 5.86D-05 at cycle   3 NSaved=   3.
 NSaved= 3 IEnMin= 3 EnMin= -2511.38038947185     IErMin= 3 ErrMin= 5.86D-05
 ErrMax= 5.86D-05  0.00D+00 EMaxC= 1.00D-01 BMatC= 4.36D-06 BMatP= 4.85D-06
 IDIUse=1 WtCom= 1.00D+00 WtEn= 0.00D+00
 Coeff-Com: -0.142D-01 0.489D+00 0.525D+00
 Coeff:     -0.142D-01 0.489D+00 0.525D+00
 Gap=     0.167 Goal=   None    Shift=    0.000
 RMSDP=5.72D-06 MaxDP=3.24D-04 DE=-5.08D-07 OVMax= 6.59D-04

 Cycle   8  Pass 1  IDiag  1:
 RMSU=  1.35D-06    CP:  1.00D+00  1.03D+00  5.24D-01
 E= -2511.38039401038     Delta-E=       -0.000004538536 Rises=F Damp=F
 DIIS: error= 5.20D-06 at cycle   4 NSaved=   4.
 NSaved= 4 IEnMin= 4 EnMin= -2511.38039401038     IErMin= 4 ErrMin= 5.20D-06
 ErrMax= 5.20D-06  0.00D+00 EMaxC= 1.00D-01 BMatC= 2.15D-08 BMatP= 4.36D-06
 IDIUse=1 WtCom= 1.00D+00 WtEn= 0.00D+00
 Coeff-Com: -0.931D-02 0.219D+00 0.244D+00 0.546D+00
 Coeff:     -0.931D-02 0.219D+00 0.244D+00 0.546D+00
 Gap=     0.167 Goal=   None    Shift=    0.000
 RMSDP=3.54D-07 MaxDP=2.12D-05 DE=-4.54D-06 OVMax= 1.88D-05

 Cycle   9  Pass 1  IDiag  1:
 RMSU=  3.15D-07    CP:  1.00D+00  1.03D+00  5.36D-01  9.55D-01
 E= -2511.38039403118     Delta-E=       -0.000000020797 Rises=F Damp=F
 DIIS: error= 6.85D-07 at cycle   5 NSaved=   5.
 NSaved= 5 IEnMin= 5 EnMin= -2511.38039403118     IErMin= 5 ErrMin= 6.85D-07
 ErrMax= 6.85D-07  0.00D+00 EMaxC= 1.00D-01 BMatC= 3.95D-10 BMatP= 2.15D-08
 IDIUse=1 WtCom= 1.00D+00 WtEn= 0.00D+00
 Coeff-Com: -0.113D-02 0.192D-01 0.246D-01 0.107D+00 0.850D+00
 Coeff:     -0.113D-02 0.192D-01 0.246D-01 0.107D+00 0.850D+00
 Gap=     0.167 Goal=   None    Shift=    0.000
 RMSDP=1.13D-07 MaxDP=5.40D-06 DE=-2.08D-08 OVMax= 1.57D-05

 Cycle  10  Pass 1  IDiag  1:
 RMSU=  8.60D-08    CP:  1.00D+00  1.03D+00  5.36D-01  1.00D+00  1.00D+00
 E= -2511.38039403233     Delta-E=       -0.000000001152 Rises=F Damp=F
 DIIS: error= 5.01D-07 at cycle   6 NSaved=   6.
 NSaved= 6 IEnMin= 6 EnMin= -2511.38039403233     IErMin= 6 ErrMin= 5.01D-07
 ErrMax= 5.01D-07  0.00D+00 EMaxC= 1.00D-01 BMatC= 1.92D-10 BMatP= 3.95D-10
 IDIUse=1 WtCom= 1.00D+00 WtEn= 0.00D+00
 Coeff-Com:  0.100D-02-0.278D-01-0.286D-01-0.369D-01 0.451D+00 0.641D+00
 Coeff:      0.100D-02-0.278D-01-0.286D-01-0.369D-01 0.451D+00 0.641D+00
 Gap=     0.167 Goal=   None    Shift=    0.000
 RMSDP=5.32D-08 MaxDP=3.00D-06 DE=-1.15D-09 OVMax= 8.09D-06

 Cycle  11  Pass 1  IDiag  1:
 RMSU=  3.97D-08    CP:  1.00D+00  1.03D+00  5.38D-01  1.02D+00  1.08D+00
                    CP:  1.01D+00
 E= -2511.38039403223     Delta-E=        0.000000000098 Rises=F Damp=F
 DIIS: error= 9.72D-08 at cycle   7 NSaved=   7.
 NSaved= 7 IEnMin= 6 EnMin= -2511.38039403233     IErMin= 7 ErrMin= 9.72D-08
 ErrMax= 9.72D-08  0.00D+00 EMaxC= 1.00D-01 BMatC= 7.69D-12 BMatP= 1.92D-10
 IDIUse=1 WtCom= 1.00D+00 WtEn= 0.00D+00
 Coeff-Com:  0.217D-03-0.497D-02-0.512D-02-0.137D-01-0.345D-01 0.642D-01
 Coeff-Com:  0.994D+00
 Coeff:      0.217D-03-0.497D-02-0.512D-02-0.137D-01-0.345D-01 0.642D-01
 Coeff:      0.994D+00
 Gap=     0.167 Goal=   None    Shift=    0.000
 RMSDP=2.21D-08 MaxDP=1.14D-06 DE= 9.82D-11 OVMax= 5.38D-06

 Cycle  12  Pass 1  IDiag  1:
 RMSU=  1.34D-08    CP:  1.00D+00  1.03D+00  5.38D-01  1.02D+00  1.10D+00
                    CP:  1.16D+00  1.25D+00
 E= -2511.38039403266     Delta-E=       -0.000000000421 Rises=F Damp=F
 DIIS: error= 2.96D-08 at cycle   8 NSaved=   8.
 NSaved= 8 IEnMin= 8 EnMin= -2511.38039403266     IErMin= 8 ErrMin= 2.96D-08
 ErrMax= 2.96D-08  0.00D+00 EMaxC= 1.00D-01 BMatC= 2.70D-12 BMatP= 7.69D-12
 IDIUse=1 WtCom= 1.00D+00 WtEn= 0.00D+00
 Coeff-Com: -0.118D-03 0.372D-02 0.392D-02 0.216D-02-0.112D+00-0.111D+00
 Coeff-Com:  0.418D+00 0.796D+00
 Coeff:     -0.118D-03 0.372D-02 0.392D-02 0.216D-02-0.112D+00-0.111D+00
 Coeff:      0.418D+00 0.796D+00
 Gap=     0.167 Goal=   None    Shift=    0.000
 RMSDP=1.09D-08 MaxDP=5.07D-07 DE=-4.21D-10 OVMax= 2.45D-06

 Cycle  13  Pass 1  IDiag  1:
 RMSU=  5.60D-09    CP:  1.00D+00  1.03D+00  5.38D-01  1.02D+00  1.11D+00
                    CP:  1.22D+00  1.42D+00  1.11D+00
 E= -2511.38039403241     Delta-E=        0.000000000243 Rises=F Damp=F
 DIIS: error= 2.55D-08 at cycle   9 NSaved=   9.
 NSaved= 9 IEnMin= 8 EnMin= -2511.38039403266     IErMin= 9 ErrMin= 2.55D-08
 ErrMax= 2.55D-08  0.00D+00 EMaxC= 1.00D-01 BMatC= 3.35D-13 BMatP= 2.70D-12
 IDIUse=1 WtCom= 1.00D+00 WtEn= 0.00D+00
 Coeff-Com: -0.724D-04 0.207D-02 0.218D-02 0.259D-02-0.409D-01-0.516D-01
 Coeff-Com:  0.735D-01 0.328D+00 0.684D+00
 Coeff:     -0.724D-04 0.207D-02 0.218D-02 0.259D-02-0.409D-01-0.516D-01
 Coeff:      0.735D-01 0.328D+00 0.684D+00
 Gap=     0.167 Goal=   None    Shift=    0.000
 RMSDP=3.02D-09 MaxDP=1.55D-07 DE= 2.43D-10 OVMax= 7.53D-07

 SCF Done:  E(RCAM-B3LYP) =  -2511.38039403     A.U. after   13 cycles
            NFock= 13  Conv=0.30D-08     -V/T= 2.0056
 KE= 2.497467910914D+03 PE=-1.535436230248D+04 EE= 5.620263537883D+03
 Leave Link  502 at Thu Dec  6 15:48:23 2018, MaxMem=   536870912 cpu:      5548.6
 (Enter /pbs_home/pkowalski/g09d01/g09/l701.exe)
 Compute integral first derivatives.
 ... and contract with generalized density number  0.
 R6Disp: Adding Grimme-D3 dispersion energy 1st derivatives to the gradient.
 Leave Link  701 at Thu Dec  6 15:48:24 2018, MaxMem=   536870912 cpu:         6.2
 (Enter /pbs_home/pkowalski/g09d01/g09/l702.exe)
 L702 exits ... SP integral derivatives will be done elsewhere.
 Leave Link  702 at Thu Dec  6 15:48:24 2018, MaxMem=   536870912 cpu:         0.2
 (Enter /pbs_home/pkowalski/g09d01/g09/l703.exe)
 Compute integral first derivatives, UseDBF=F ICtDFT=           0.
 Integral derivatives from FoFJK, PRISM(SPDF).
 Calling FoFJK, ICntrl=      2127 FMM=F ISym2X=0 I1Cent= 0 IOpClX= 0 NMat=1 NMatS=1 NMatT=0.
 FoFJK:  IHMeth= 1 ICntrl=    2127 DoSepK=T KAlg= 0 I1Cent=   0 FoldK=F
 IRaf=         1 NMat=   1 IRICut=       1 DoRegI=T DoRafI=F ISym2E= 0.
 FoFCou: FMM=F IPFlag=           0 FMFlag=      100000 FMFlg1=         800
         NFxFlg=           0 DoJE=F BraDBF=F KetDBF=F FulRan=T
         wScrn=  0.000000 ICntrl=    2527 IOpCl=  0 I1Cent=           0 NGrid=           0
         NMat0=    1 NMatS0=      1 NMatT0=    0 NMatD0=    1 NMtDS0=    0 NMtDT0=    0
 Symmetry not used in FoFCou.
 Leave Link  703 at Thu Dec  6 15:52:46 2018, MaxMem=   536870912 cpu:      2090.2
 (Enter /pbs_home/pkowalski/g09d01/g09/l716.exe)
 Dipole        =-1.10737558D-02-1.93274788D+00-1.15295862D-01
 ***** Axes restored to original set *****
 -------------------------------------------------------------------
 Center     Atomic                   Forces (Hartrees/Bohr)
 Number     Number              X              Y              Z
 -------------------------------------------------------------------
      1       16          -0.004349445    0.000924468   -0.001766104
      2       16          -0.001288910   -0.000090917   -0.004883911
      3        9          -0.001345898   -0.003786471   -0.002564418
      4        9          -0.005711812   -0.003552689   -0.000924080
      5        9          -0.002021041    0.000309736   -0.001417034
      6        9          -0.003547400    0.001322037   -0.004340034
      7        9          -0.001391926    0.005256470   -0.002698449
      8        9          -0.004293435    0.002187083    0.002707943
      9        6           0.000030590   -0.000628908    0.002791258
     10        6           0.003200764   -0.013061656    0.000215514
     11        6          -0.035029792   -0.036352996   -0.070457086
     12        1           0.039933508    0.046610855    0.074068736
     13        6          -0.002514465   -0.003597411   -0.000642839
     14        6          -0.003670044    0.003161046   -0.003525454
     15        6           0.009144126    0.011922052    0.005171534
     16        6           0.002539536   -0.002630841    0.005313450
     17        6           0.012765007   -0.011692961   -0.000166475
     18        6          -0.004654729   -0.000494350   -0.002265257
     19        6           0.001279865   -0.000453553    0.001376588
     20        6           0.001619170    0.008303759    0.001595790
     21        6          -0.048310312    0.065741095   -0.032741615
     22        1           0.049237008   -0.074217016    0.034792001
     23        6          -0.001752278    0.003577620   -0.000290375
     24        6          -0.011253983    0.066269248    0.036332340
     25        1           0.041345468   -0.051694152    0.018694456
     26        1          -0.032289089   -0.019710373   -0.056974401
     27        6          -0.042824735   -0.061978442    0.016398299
     28        1          -0.044339155    0.057834487   -0.019287329
     29        1           0.049095198   -0.010995419   -0.056049664
     30        1           0.040227052    0.020446883    0.061773884
     31        6           0.019088643   -0.066147800   -0.027526491
     32        1           0.028118033    0.031735158    0.052884869
     33        1          -0.047317042    0.042430781   -0.026706939
     34        6           0.036010736    0.061266650   -0.023046230
     35        1          -0.030613898   -0.037915162   -0.058099641
     36        1          -0.055032628    0.013842867    0.049497878
     37        1           0.049144830   -0.045689140    0.033885322
     38        6          -0.000142352    0.000145629   -0.001617815
     39        6          -0.081419331    0.014084242   -0.037601300
     40        1           0.087130134   -0.016714297    0.040615088
     41        6          -0.037002823   -0.062474261   -0.051018723
     42        1           0.043219835    0.066904350    0.056228137
     43        6           0.039748275   -0.080876790   -0.017355577
     44        1          -0.045043430    0.085553452    0.016479702
     45        6           0.079579362   -0.012809308    0.039314094
     46        1          -0.087134829    0.017889849   -0.041744138
     47        6           0.044228355    0.058463105    0.053075125
     48        1          -0.043379633   -0.066662866   -0.056884105
     49        6           0.001001590    0.001658714    0.001613640
     50        6          -0.080752953   -0.008943563   -0.046587840
     51        1           0.084639394    0.005333957    0.048102458
     52        6          -0.055142446    0.073915235    0.001414450
     53        1           0.061967582   -0.075213332    0.001204236
     54        6           0.023494684    0.072796616    0.046406383
     55        1          -0.022297605   -0.081530069   -0.048678392
     56        6           0.075216428    0.010696409    0.045439236
     57        1          -0.084654843   -0.005309842   -0.048865219
     58        6           0.060031269   -0.070304272    0.000165620
     59        1          -0.062514183    0.074945004   -0.000831094
 -------------------------------------------------------------------
 Cartesian Forces:  Max     0.087134829 RMS     0.040383264
 Leave Link  716 at Thu Dec  6 15:52:47 2018, MaxMem=   536870912 cpu:         0.2
 (Enter /pbs_home/pkowalski/g09d01/g09/l103.exe)

 GradGradGradGradGradGradGradGradGradGradGradGradGradGradGradGradGradGrad
 Berny optimization.
 Using GEDIIS/GDIIS optimizer.
 FormGI is forming the generalized inverse of G from B-inverse, IUseBI=4.
 Internal  Forces:  Max     0.098259563 RMS     0.021584217
 Search for a local minimum.
 Step number   2 out of a maximum of  354
 All quantities printed in internal units (Hartrees-Bohrs-Radians)
 RMS Force = .21584D-01 SwitMx=.10000D-02 MixMth= 1
 Mixed Optimization -- RFO/linear search
 Update second derivatives using D2CorX and points    1    2
 DE= -1.53D-01 DEPred=-1.60D-01 R= 9.58D-01
 TightC=F SS=  1.41D+00  RLast= 3.00D-01 DXNew= 5.0454D-01 9.0082D-01
 Trust test= 9.58D-01 RLast= 3.00D-01 DXMaxT set to 5.05D-01
 ITU=  1  0
 Use linear search instead of GDIIS.
 Linear search step of   0.600 exceeds DXMaxT=   0.505 but not scaled.
 Quartic linear search produced a step of  2.00000.
 Iteration  1 RMS(Cart)=  0.03500034 RMS(Int)=  0.00011952
 Iteration  2 RMS(Cart)=  0.00017159 RMS(Int)=  0.00000664
 Iteration  3 RMS(Cart)=  0.00000004 RMS(Int)=  0.00000664
 ITry= 1 IFail=0 DXMaxC= 1.75D-01 DCOld= 1.00D+10 DXMaxT= 5.05D-01 DXLimC= 3.00D+00 Rises=F
 Variable       Old X    -DE/DX   Delta X   Delta X   Delta X     New X
                                 (Linear)    (Quad)   (Total)
    R1        3.48161   0.00385   0.00633   0.00000   0.00632   3.48793
    R2        3.33000   0.00198   0.00311   0.00000   0.00311   3.33311
    R3        3.47421   0.00407   0.00681   0.00000   0.00681   3.48102
    R4        3.33384   0.00153   0.00236   0.00000   0.00236   3.33619
    R5        2.55925  -0.00368  -0.00452   0.00000  -0.00452   2.55474
    R6        2.58022  -0.00614  -0.00755   0.00000  -0.00755   2.57267
    R7        2.53901   0.00043   0.00037   0.00000   0.00037   2.53938
    R8        2.52935  -0.00524  -0.00639   0.00000  -0.00639   2.52296
    R9        2.55779  -0.00517  -0.00639   0.00000  -0.00639   2.55140
   R10        2.57877  -0.00529  -0.00646   0.00000  -0.00646   2.57231
   R11        2.89738  -0.00010  -0.00012   0.00000  -0.00012   2.89726
   R12        2.91719   0.00014  -0.00066   0.00000  -0.00066   2.91652
   R13        2.92944  -0.00068  -0.00184   0.00000  -0.00184   2.92760
   R14        2.68055   0.00847   0.01236   0.00000   0.01236   2.69292
   R15        2.56675  -0.00469  -0.00632   0.00000  -0.00632   2.56043
   R16        1.86527   0.09601   0.13955   0.00000   0.13955   2.00482
   R17        2.56459   0.00350   0.00539   0.00000   0.00540   2.56999
   R18        2.76758   0.00318   0.00426   0.00000   0.00426   2.77184
   R19        2.81216   0.00181   0.00217   0.00000   0.00217   2.81433
   R20        2.73966   0.00103   0.00115   0.00000   0.00114   2.74080
   R21        2.91814   0.00253   0.00409   0.00000   0.00409   2.92223
   R22        2.92585   0.00130   0.00190   0.00000   0.00190   2.92775
   R23        2.80197   0.00414   0.00604   0.00000   0.00604   2.80801
   R24        2.55868  -0.00215  -0.00279   0.00000  -0.00279   2.55589
   R25        2.89617  -0.00028  -0.00014   0.00000  -0.00014   2.89604
   R26        2.93736   0.00100   0.00144   0.00000   0.00144   2.93879
   R27        2.69063   0.00517   0.00756   0.00000   0.00756   2.69819
   R28        1.86624   0.09561   0.13906   0.00000   0.13906   2.00531
   R29        2.56549   0.00207   0.00309   0.00000   0.00309   2.56858
   R30        2.77275   0.00170   0.00197   0.00000   0.00197   2.77472
   R31        1.92169   0.06873   0.10307   0.00000   0.10307   2.02477
   R32        1.92134   0.06833   0.10241   0.00000   0.10241   2.02375
   R33        2.88229   0.00512   0.01009   0.00000   0.01009   2.89238
   R34        1.90889   0.07533   0.11176   0.00000   0.11176   2.02065
   R35        1.90838   0.07531   0.11169   0.00000   0.11169   2.02007
   R36        1.90733   0.07643   0.11325   0.00000   0.11325   2.02058
   R37        1.92306   0.06773   0.10168   0.00000   0.10168   2.02474
   R38        1.91992   0.06887   0.10319   0.00000   0.10319   2.02310
   R39        2.87383   0.00817   0.01537   0.00000   0.01537   2.88921
   R40        1.90744   0.07575   0.11224   0.00000   0.11224   2.01969
   R41        1.90843   0.07530   0.11165   0.00000   0.11165   2.02008
   R42        1.90900   0.07508   0.11134   0.00000   0.11134   2.02034
   R43        2.64029   0.00569   0.00801   0.00000   0.00801   2.64829
   R44        2.64422   0.00431   0.00674   0.00000   0.00674   2.65096
   R45        1.86477   0.09757   0.14154   0.00000   0.14154   2.00631
   R46        2.61558   0.00605   0.00922   0.00000   0.00922   2.62480
   R47        1.86634   0.09749   0.14141   0.00000   0.14141   2.00775
   R48        2.61663   0.00963   0.01425   0.00000   0.01425   2.63089
   R49        1.86529   0.09808   0.14217   0.00000   0.14217   2.00747
   R50        2.62363   0.00589   0.00953   0.00000   0.00954   2.63317
   R51        1.86510   0.09826   0.14239   0.00000   0.14239   2.00749
   R52        2.60894   0.00970   0.01388   0.00000   0.01388   2.62282
   R53        1.86518   0.09777   0.14163   0.00000   0.14163   2.00681
   R54        2.64072   0.00633   0.00912   0.00000   0.00911   2.64984
   R55        2.63970   0.00483   0.00703   0.00000   0.00704   2.64674
   R56        1.86490   0.09749   0.14142   0.00000   0.14142   2.00631
   R57        2.62378   0.00146   0.00227   0.00000   0.00227   2.62605
   R58        1.86636   0.09746   0.14139   0.00000   0.14139   2.00774
   R59        2.62249   0.00751   0.01147   0.00000   0.01147   2.63396
   R60        1.86620   0.09754   0.14147   0.00000   0.14147   2.00767
   R61        2.60936   0.01177   0.01759   0.00000   0.01759   2.62695
   R62        1.86577   0.09789   0.14192   0.00000   0.14192   2.00769
   R63        2.62207   0.00428   0.00647   0.00000   0.00648   2.62854
   R64        1.86538   0.09759   0.14146   0.00000   0.14146   2.00684
    A1        1.61731   0.00039  -0.00002   0.00000  -0.00002   1.61729
    A2        1.60839  -0.00045  -0.00129   0.00000  -0.00129   1.60710
    A3        1.82395   0.00054   0.00077   0.00000   0.00077   1.82472
    A4        1.97244   0.00054   0.00117   0.00000   0.00118   1.97362
    A5        1.90597   0.00044   0.00138   0.00000   0.00138   1.90735
    A6        1.87595   0.00024   0.00099   0.00000   0.00098   1.87694
    A7        1.91652  -0.00083  -0.00172   0.00000  -0.00172   1.91480
    A8        1.96322  -0.00088  -0.00247   0.00000  -0.00247   1.96075
    A9        1.97941   0.00025   0.00097   0.00000   0.00097   1.98038
   A10        2.03560   0.00047   0.00054   0.00000   0.00054   2.03614
   A11        2.26559  -0.00068  -0.00141   0.00000  -0.00141   2.26419
   A12        2.13988  -0.00013   0.00028   0.00000   0.00028   2.14016
   A13        1.99993  -0.00214  -0.00411   0.00000  -0.00410   1.99583
   A14        2.14337   0.00226   0.00382   0.00000   0.00381   2.14719
   A15        1.98408   0.00091   0.00228   0.00000   0.00228   1.98636
   A16        2.09209   0.00003   0.00047   0.00000   0.00046   2.09255
   A17        2.20456  -0.00086  -0.00255   0.00000  -0.00255   2.20201
   A18        2.24853  -0.00115  -0.00202   0.00000  -0.00202   2.24651
   A19        2.12125   0.00053   0.00079   0.00000   0.00079   2.12204
   A20        1.91338   0.00062   0.00122   0.00000   0.00122   1.91460
   A21        1.84341   0.00182   0.00384   0.00000   0.00384   1.84725
   A22        2.00083  -0.00088  -0.00195   0.00000  -0.00196   1.99888
   A23        1.95232   0.00047   0.00092   0.00000   0.00091   1.95323
   A24        1.95693  -0.00044  -0.00110   0.00000  -0.00110   1.95584
   A25        1.88861   0.00056   0.00123   0.00000   0.00123   1.88984
   A26        1.82134  -0.00150  -0.00285   0.00000  -0.00286   1.81848
   A27        1.88867   0.00195   0.00379   0.00000   0.00379   1.89246
   A28        1.90347  -0.00110  -0.00185   0.00000  -0.00185   1.90162
   A29        1.89867  -0.00048  -0.00087   0.00000  -0.00086   1.89781
   A30        1.97856  -0.00100  -0.00197   0.00000  -0.00196   1.97660
   A31        1.97450  -0.00135  -0.00247   0.00000  -0.00248   1.97202
   A32        1.81752   0.00189   0.00320   0.00000   0.00321   1.82073
   A33        1.85431   0.00100   0.00220   0.00000   0.00219   1.85651
   A34        1.93995   0.00181   0.00339   0.00000   0.00337   1.94333
   A35        2.00633  -0.00176  -0.00375   0.00000  -0.00374   2.00260
   A36        1.89189  -0.00007  -0.00010   0.00000  -0.00010   1.89179
   A37        1.95939   0.00130   0.00246   0.00000   0.00246   1.96185
   A38        1.81087  -0.00221  -0.00404   0.00000  -0.00404   1.80682
   A39        1.90420   0.00064   0.00122   0.00000   0.00122   1.90542
   A40        2.12232  -0.00047  -0.00074   0.00000  -0.00074   2.12158
   A41        2.25446  -0.00015  -0.00043   0.00000  -0.00043   2.25403
   A42        1.98327   0.00009   0.00005   0.00000   0.00005   1.98333
   A43        1.82455   0.00003  -0.00018   0.00000  -0.00019   1.82436
   A44        1.90192   0.00124   0.00315   0.00000   0.00315   1.90506
   A45        1.89554  -0.00069  -0.00104   0.00000  -0.00104   1.89451
   A46        1.95635  -0.00098  -0.00264   0.00000  -0.00264   1.95372
   A47        1.89593   0.00039   0.00084   0.00000   0.00084   1.89676
   A48        2.03278   0.00067   0.00117   0.00000   0.00117   2.03395
   A49        2.28348  -0.00142  -0.00287   0.00000  -0.00287   2.28061
   A50        1.96670   0.00074   0.00168   0.00000   0.00168   1.96838
   A51        2.14102  -0.00001   0.00051   0.00000   0.00050   2.14153
   A52        1.99711  -0.00206  -0.00414   0.00000  -0.00414   1.99297
   A53        2.14505   0.00207   0.00363   0.00000   0.00363   2.14868
   A54        1.98322   0.00144   0.00323   0.00000   0.00324   1.98646
   A55        2.08791   0.00040   0.00086   0.00000   0.00085   2.08876
   A56        2.21205  -0.00184  -0.00409   0.00000  -0.00409   2.20796
   A57        1.89261  -0.00136  -0.00303   0.00000  -0.00302   1.88959
   A58        1.89238  -0.00109  -0.00224   0.00000  -0.00223   1.89014
   A59        2.00409  -0.00109  -0.00344   0.00000  -0.00344   2.00065
   A60        1.87724  -0.00027  -0.00008   0.00000  -0.00011   1.87713
   A61        1.89631   0.00134   0.00330   0.00000   0.00328   1.89959
   A62        1.89741   0.00249   0.00565   0.00000   0.00564   1.90304
   A63        1.91313   0.00313   0.00523   0.00000   0.00521   1.91834
   A64        1.90942  -0.00060  -0.00254   0.00000  -0.00254   1.90688
   A65        1.91398   0.00355   0.00605   0.00000   0.00604   1.92001
   A66        1.91019  -0.00174  -0.00242   0.00000  -0.00241   1.90778
   A67        1.90770  -0.00234  -0.00343   0.00000  -0.00347   1.90423
   A68        1.90938  -0.00201  -0.00290   0.00000  -0.00289   1.90649
   A69        1.89063  -0.00205  -0.00435   0.00000  -0.00435   1.88628
   A70        1.89091  -0.00212  -0.00419   0.00000  -0.00421   1.88670
   A71        2.01209   0.00163   0.00177   0.00000   0.00177   2.01386
   A72        1.87604   0.00024   0.00075   0.00000   0.00072   1.87676
   A73        1.89417   0.00041   0.00158   0.00000   0.00158   1.89575
   A74        1.89567   0.00181   0.00440   0.00000   0.00441   1.90008
   A75        1.91271   0.00384   0.00662   0.00000   0.00660   1.91931
   A76        1.90922  -0.00109  -0.00330   0.00000  -0.00329   1.90593
   A77        1.91362   0.00433   0.00766   0.00000   0.00764   1.92125
   A78        1.90935  -0.00197  -0.00297   0.00000  -0.00296   1.90639
   A79        1.90791  -0.00285  -0.00442   0.00000  -0.00448   1.90344
   A80        1.91099  -0.00229  -0.00360   0.00000  -0.00358   1.90740
   A81        2.10511  -0.00196  -0.00449   0.00000  -0.00449   2.10063
   A82        2.10774   0.00049   0.00085   0.00000   0.00085   2.10859
   A83        2.06948   0.00150   0.00369   0.00000   0.00369   2.07317
   A84        2.09055   0.00040   0.00103   0.00000   0.00103   2.09159
   A85        2.10261   0.00007  -0.00073   0.00000  -0.00074   2.10188
   A86        2.09002  -0.00047  -0.00030   0.00000  -0.00030   2.08972
   A87        2.09015  -0.00036  -0.00094   0.00000  -0.00094   2.08921
   A88        2.10237  -0.00072  -0.00117   0.00000  -0.00117   2.10119
   A89        2.09067   0.00108   0.00211   0.00000   0.00211   2.09278
   A90        2.09837  -0.00004  -0.00019   0.00000  -0.00019   2.09819
   A91        2.08601   0.00028   0.00087   0.00000   0.00088   2.08689
   A92        2.09880  -0.00025  -0.00069   0.00000  -0.00069   2.09811
   A93        2.09081   0.00098   0.00180   0.00000   0.00179   2.09261
   A94        2.10087  -0.00079  -0.00127   0.00000  -0.00127   2.09960
   A95        2.09150  -0.00020  -0.00053   0.00000  -0.00053   2.09097
   A96        2.10458  -0.00033  -0.00136   0.00000  -0.00136   2.10322
   A97        2.08909   0.00061   0.00143   0.00000   0.00143   2.09052
   A98        2.08952  -0.00027  -0.00008   0.00000  -0.00008   2.08944
   A99        2.09224  -0.00006  -0.00122   0.00000  -0.00122   2.09102
   A100       2.11728  -0.00151  -0.00270   0.00000  -0.00270   2.11458
   A101       2.07358   0.00157   0.00393   0.00000   0.00393   2.07750
   A102       2.09144   0.00009   0.00071   0.00000   0.00071   2.09215
   A103       2.10081   0.00053  -0.00003   0.00000  -0.00004   2.10077
   A104       2.09093  -0.00062  -0.00068   0.00000  -0.00067   2.09026
   A105       2.09141  -0.00052  -0.00116   0.00000  -0.00116   2.09025
   A106       2.09963  -0.00042  -0.00093   0.00000  -0.00093   2.09869
   A107       2.09215   0.00094   0.00209   0.00000   0.00209   2.09424
   A108       2.09726  -0.00015  -0.00069   0.00000  -0.00069   2.09657
   A109       2.08796   0.00007   0.00078   0.00000   0.00078   2.08874
   A110       2.09796   0.00008  -0.00009   0.00000  -0.00009   2.09787
   A111       2.09086   0.00150   0.00288   0.00000   0.00288   2.09374
   A112       2.10424  -0.00158  -0.00252   0.00000  -0.00251   2.10172
   A113       2.08809   0.00008  -0.00036   0.00000  -0.00036   2.08773
   A114       2.10011  -0.00017  -0.00122   0.00000  -0.00122   2.09889
   A115       2.09124   0.00032   0.00115   0.00000   0.00115   2.09239
   A116       2.09183  -0.00014   0.00007   0.00000   0.00007   2.09190
    D1        0.14026   0.00045   0.00097   0.00000   0.00097   0.14123
    D2        2.17452   0.00133   0.00320   0.00000   0.00320   2.17772
    D3       -1.90939   0.00092   0.00190   0.00000   0.00190  -1.90749
    D4       -0.06025  -0.00033  -0.00090   0.00000  -0.00090  -0.06114
    D5       -3.13115  -0.00157  -0.00363   0.00000  -0.00364  -3.13479
    D6        2.30308  -0.00010   0.00013   0.00000   0.00013   2.30321
    D7        0.23927   0.00067   0.00148   0.00000   0.00148   0.24075
    D8       -1.78503  -0.00035  -0.00083   0.00000  -0.00083  -1.78586
    D9       -0.15492  -0.00009  -0.00035   0.00000  -0.00035  -0.15527
   D10        2.98396   0.00024   0.00045   0.00000   0.00046   2.98442
   D11       -0.19809  -0.00022  -0.00063   0.00000  -0.00063  -0.19872
   D12        2.87392   0.00035   0.00068   0.00000   0.00068   2.87460
   D13       -2.29810  -0.00123  -0.00286   0.00000  -0.00287  -2.30096
   D14        0.77391  -0.00066  -0.00155   0.00000  -0.00155   0.77236
   D15        1.84430   0.00019   0.00058   0.00000   0.00058   1.84487
   D16       -1.36688   0.00076   0.00189   0.00000   0.00189  -1.36499
   D17        1.22798   0.00038   0.00086   0.00000   0.00086   1.22884
   D18       -3.03276   0.00002  -0.00001   0.00000  -0.00001  -3.03277
   D19       -0.93791  -0.00056  -0.00129   0.00000  -0.00129  -0.93920
   D20       -3.05198   0.00148   0.00304   0.00000   0.00304  -3.04894
   D21       -1.02953   0.00112   0.00217   0.00000   0.00217  -1.02736
   D22        1.06532   0.00053   0.00089   0.00000   0.00089   1.06621
   D23       -0.94030   0.00007   0.00004   0.00000   0.00004  -0.94026
   D24        1.08214  -0.00029  -0.00083   0.00000  -0.00083   1.08131
   D25       -3.10619  -0.00088  -0.00211   0.00000  -0.00211  -3.10830
   D26       -3.10639   0.00089   0.00163   0.00000   0.00163  -3.10476
   D27       -1.07302  -0.00075  -0.00132   0.00000  -0.00132  -1.07434
   D28        1.05251   0.00092   0.00197   0.00000   0.00197   1.05447
   D29        1.18645   0.00046   0.00088   0.00000   0.00088   1.18733
   D30       -3.06337  -0.00119  -0.00207   0.00000  -0.00206  -3.06543
   D31       -0.93784   0.00048   0.00122   0.00000   0.00122  -0.93662
   D32       -0.90182   0.00129   0.00241   0.00000   0.00241  -0.89941
   D33        1.13154  -0.00035  -0.00053   0.00000  -0.00054   1.13101
   D34       -3.02611   0.00131   0.00275   0.00000   0.00275  -3.02336
   D35       -2.97145  -0.00158  -0.00358   0.00000  -0.00358  -2.97503
   D36        0.17205  -0.00017  -0.00030   0.00000  -0.00030   0.17174
   D37        0.25113  -0.00231  -0.00523   0.00000  -0.00522   0.24591
   D38       -2.88855  -0.00089  -0.00195   0.00000  -0.00195  -2.89050
   D39        2.95791   0.00035   0.00091   0.00000   0.00091   2.95881
   D40       -0.17485   0.00075   0.00187   0.00000   0.00186  -0.17299
   D41       -0.26684   0.00109   0.00261   0.00000   0.00261  -0.26423
   D42        2.88359   0.00149   0.00357   0.00000   0.00356   2.88716
   D43       -0.05362   0.00049   0.00110   0.00000   0.00109  -0.05252
   D44        3.01190   0.00187   0.00420   0.00000   0.00420   3.01610
   D45        3.08989   0.00191   0.00438   0.00000   0.00439   3.09428
   D46       -0.12778   0.00329   0.00749   0.00000   0.00749  -0.12029
   D47       -2.91476   0.00103   0.00210   0.00000   0.00209  -2.91266
   D48        0.27184   0.00032   0.00054   0.00000   0.00054   0.27237
   D49        0.30719  -0.00046  -0.00124   0.00000  -0.00124   0.30595
   D50       -2.78940  -0.00117  -0.00281   0.00000  -0.00280  -2.79220
   D51        0.77523   0.00148   0.00300   0.00000   0.00300   0.77823
   D52       -1.32638   0.00006   0.00020   0.00000   0.00020  -1.32619
   D53        2.91672   0.00049   0.00095   0.00000   0.00095   2.91767
   D54       -2.37436   0.00112   0.00213   0.00000   0.00213  -2.37223
   D55        1.80721  -0.00030  -0.00067   0.00000  -0.00067   1.80655
   D56       -0.23286   0.00013   0.00008   0.00000   0.00008  -0.23278
   D57        3.03105  -0.00086  -0.00190   0.00000  -0.00190   3.02915
   D58       -0.17567  -0.00054  -0.00123   0.00000  -0.00123  -0.17690
   D59       -0.10324  -0.00052  -0.00109   0.00000  -0.00109  -0.10433
   D60        2.97323  -0.00020  -0.00042   0.00000  -0.00042   2.97281
   D61        0.61019  -0.00073  -0.00151   0.00000  -0.00151   0.60868
   D62       -1.49517  -0.00178  -0.00374   0.00000  -0.00374  -1.49890
   D63        2.63477  -0.00082  -0.00171   0.00000  -0.00171   2.63306
   D64        2.63368   0.00209   0.00441   0.00000   0.00442   2.63810
   D65        0.52832   0.00104   0.00219   0.00000   0.00219   0.53051
   D66       -1.62493   0.00200   0.00421   0.00000   0.00422  -1.62071
   D67       -1.56267   0.00106   0.00224   0.00000   0.00224  -1.56043
   D68        2.61515   0.00002   0.00002   0.00000   0.00002   2.61517
   D69        0.46190   0.00098   0.00204   0.00000   0.00204   0.46395
   D70       -0.65924   0.00110   0.00227   0.00000   0.00228  -0.65697
   D71       -2.69097  -0.00110  -0.00223   0.00000  -0.00223  -2.69320
   D72        1.50647  -0.00142  -0.00292   0.00000  -0.00292   1.50354
   D73        1.44011   0.00236   0.00487   0.00000   0.00488   1.44499
   D74       -0.59161   0.00016   0.00037   0.00000   0.00037  -0.59124
   D75       -2.67736  -0.00016  -0.00032   0.00000  -0.00032  -2.67768
   D76       -2.68719   0.00162   0.00317   0.00000   0.00318  -2.68401
   D77        1.56428  -0.00057  -0.00133   0.00000  -0.00133   1.56295
   D78       -0.52148  -0.00089  -0.00202   0.00000  -0.00202  -0.52350
   D79        2.51452   0.00031   0.00071   0.00000   0.00072   2.51524
   D80       -0.55550  -0.00003  -0.00003   0.00000  -0.00002  -0.55552
   D81       -1.64643   0.00134   0.00275   0.00000   0.00275  -1.64368
   D82        1.56673   0.00101   0.00202   0.00000   0.00202   1.56875
   D83        0.39260   0.00060   0.00147   0.00000   0.00146   0.39406
   D84       -2.67742   0.00027   0.00073   0.00000   0.00072  -2.67670
   D85       -0.14349   0.00009   0.00051   0.00000   0.00051  -0.14298
   D86        3.02308   0.00041   0.00125   0.00000   0.00125   3.02433
   D87        2.91868   0.00050   0.00139   0.00000   0.00139   2.92008
   D88       -0.19793   0.00082   0.00213   0.00000   0.00213  -0.19580
   D89        2.87563  -0.00084  -0.00198   0.00000  -0.00198   2.87365
   D90       -0.28644  -0.00114  -0.00265   0.00000  -0.00265  -0.28909
   D91        0.75295  -0.00060  -0.00140   0.00000  -0.00140   0.75154
   D92       -2.40913  -0.00090  -0.00207   0.00000  -0.00208  -2.41121
   D93       -1.37910   0.00078   0.00193   0.00000   0.00193  -1.37717
   D94        1.74201   0.00048   0.00126   0.00000   0.00126   1.74327
   D95        3.13612   0.00127   0.00259   0.00000   0.00258   3.13870
   D96       -1.11697  -0.00067  -0.00110   0.00000  -0.00109  -1.11806
   D97        1.01066   0.00118   0.00264   0.00000   0.00264   1.01330
   D98       -0.93649   0.00161   0.00313   0.00000   0.00312  -0.93337
   D99        1.09361  -0.00033  -0.00056   0.00000  -0.00055   1.09306
   D100      -3.06195   0.00153   0.00318   0.00000   0.00317  -3.05877
   D101       1.15814   0.00040   0.00075   0.00000   0.00074   1.15888
   D102      -3.09494  -0.00155  -0.00294   0.00000  -0.00293  -3.09787
   D103      -0.96732   0.00031   0.00080   0.00000   0.00080  -0.96652
   D104       0.17079  -0.00005  -0.00024   0.00000  -0.00023   0.17055
   D105      -2.96906   0.00077   0.00174   0.00000   0.00173  -2.96733
   D106      -2.94657   0.00027   0.00048   0.00000   0.00049  -2.94608
   D107       0.19676   0.00109   0.00245   0.00000   0.00245   0.19922
   D108       0.00292  -0.00038  -0.00083   0.00000  -0.00083   0.00210
   D109      -3.13572  -0.00074  -0.00172   0.00000  -0.00171  -3.13744
   D110      -3.13693   0.00045   0.00115   0.00000   0.00115  -3.13577
   D111       0.00761   0.00008   0.00026   0.00000   0.00027   0.00788
   D112       2.76600  -0.00003   0.00015   0.00000   0.00015   2.76614
   D113      -0.38977   0.00017   0.00055   0.00000   0.00055  -0.38922
   D114      -0.37870   0.00036   0.00108   0.00000   0.00108  -0.37762
   D115       2.74872   0.00056   0.00149   0.00000   0.00149   2.75020
   D116      -1.01178  -0.00100  -0.00226   0.00000  -0.00227  -1.01405
   D117      -3.10642  -0.00042  -0.00094   0.00000  -0.00094  -3.10736
   D118       1.08261   0.00025   0.00047   0.00000   0.00048   1.08308
   D119      -3.13406   0.00049   0.00153   0.00000   0.00153  -3.13253
   D120       1.05449   0.00107   0.00285   0.00000   0.00286   1.05735
   D121      -1.03967   0.00174   0.00425   0.00000   0.00427  -1.03540
   D122       1.11101  -0.00129  -0.00326   0.00000  -0.00329   1.10773
   D123      -0.98362  -0.00071  -0.00194   0.00000  -0.00195  -0.98558
   D124      -3.07779  -0.00004  -0.00054   0.00000  -0.00054  -3.07832
   D125      -1.00165  -0.00113  -0.00254   0.00000  -0.00256  -1.00421
   D126      -3.09489  -0.00040  -0.00093   0.00000  -0.00093  -3.09582
   D127       1.09251   0.00042   0.00081   0.00000   0.00082   1.09334
   D128      -3.12521   0.00011   0.00071   0.00000   0.00069  -3.12452
   D129       1.06475   0.00083   0.00231   0.00000   0.00232   1.06706
   D130      -1.03104   0.00165   0.00405   0.00000   0.00407  -1.02697
   D131       1.12341  -0.00138  -0.00342   0.00000  -0.00344   1.11996
   D132      -0.96982  -0.00066  -0.00182   0.00000  -0.00182  -0.97164
   D133      -3.06561   0.00016  -0.00008   0.00000  -0.00006  -3.06567
   D134       0.07234  -0.00070  -0.00165   0.00000  -0.00164   0.07070
   D135      -3.06971  -0.00108  -0.00244   0.00000  -0.00244  -3.07216
   D136      -3.11328  -0.00004  -0.00019   0.00000  -0.00019  -3.11347
   D137       0.02785  -0.00041  -0.00098   0.00000  -0.00098   0.02686
   D138       3.06816   0.00099   0.00223   0.00000   0.00223   3.07039
   D139      -0.07305   0.00122   0.00274   0.00000   0.00275  -0.07030
   D140      -0.02933   0.00039   0.00091   0.00000   0.00091  -0.02843
   D141       3.11264   0.00062   0.00142   0.00000   0.00142   3.11406
   D142       3.13665   0.00025   0.00057   0.00000   0.00057   3.13722
   D143      -0.00590   0.00015   0.00037   0.00000   0.00037  -0.00554
   D144      -0.00541  -0.00012  -0.00023   0.00000  -0.00023  -0.00563
   D145       3.13523  -0.00023  -0.00043   0.00000  -0.00043   3.13480
   D146       3.12590   0.00024   0.00052   0.00000   0.00052   3.12642
   D147      -0.01509   0.00019   0.00043   0.00000   0.00043  -0.01466
   D148      -0.01666   0.00013   0.00032   0.00000   0.00032  -0.01634
   D149       3.12554   0.00008   0.00022   0.00000   0.00022   3.12576
   D150      -3.12758  -0.00026  -0.00061   0.00000  -0.00061  -3.12819
   D151       0.01362  -0.00022  -0.00052   0.00000  -0.00052   0.01311
   D152       0.01461  -0.00031  -0.00071   0.00000  -0.00071   0.01391
   D153      -3.12736  -0.00027  -0.00061   0.00000  -0.00061  -3.12798
   D154       0.00884  -0.00009  -0.00020   0.00000  -0.00020   0.00864
   D155      -3.13314  -0.00032  -0.00072   0.00000  -0.00072  -3.13385
   D156      -3.13314  -0.00004  -0.00011   0.00000  -0.00011  -3.13325
   D157       0.00807  -0.00028  -0.00062   0.00000  -0.00062   0.00745
   D158      -0.01219  -0.00044  -0.00095   0.00000  -0.00095  -0.01314
   D159       3.12871   0.00002   0.00005   0.00000   0.00006   3.12876
   D160      -3.13997  -0.00061  -0.00129   0.00000  -0.00129  -3.14126
   D161       0.00094  -0.00015  -0.00029   0.00000  -0.00029   0.00065
   D162      -3.12849   0.00007   0.00017   0.00000   0.00017  -3.12832
   D163       0.01317  -0.00033  -0.00072   0.00000  -0.00072   0.01245
   D164      -0.00092   0.00025   0.00053   0.00000   0.00053  -0.00039
   D165       3.14074  -0.00015  -0.00036   0.00000  -0.00036   3.14038
   D166      -3.13640  -0.00028  -0.00066   0.00000  -0.00065  -3.13706
   D167       0.00484  -0.00016  -0.00040   0.00000  -0.00040   0.00444
   D168       0.00450   0.00017   0.00035   0.00000   0.00035   0.00485
   D169      -3.13744   0.00030   0.00060   0.00000   0.00060  -3.13684
   D170       3.13062   0.00019   0.00046   0.00000   0.00046   3.13108
   D171      -0.01062   0.00037   0.00085   0.00000   0.00085  -0.00977
   D172      -0.01132   0.00032   0.00072   0.00000   0.00072  -0.01061
   D173       3.13062   0.00050   0.00111   0.00000   0.00111   3.13173
   D174      -3.13069  -0.00021  -0.00047   0.00000  -0.00047  -3.13116
   D175       0.01066  -0.00028  -0.00062   0.00000  -0.00062   0.01005
   D176       0.01126  -0.00003  -0.00008   0.00000  -0.00008   0.01118
   D177      -3.13058  -0.00010  -0.00023   0.00000  -0.00023  -3.13080
   D178      -0.00491  -0.00004  -0.00007   0.00000  -0.00007  -0.00498
   D179       3.13661   0.00036   0.00082   0.00000   0.00082   3.13743
   D180       3.13644  -0.00010  -0.00022   0.00000  -0.00022   3.13622
   D181      -0.00522   0.00030   0.00067   0.00000   0.00067  -0.00455
         Item               Value     Threshold  Converged?
 Maximum Force            0.098260     0.000450     NO 
 RMS     Force            0.021584     0.000300     NO 
 Maximum Displacement     0.174899     0.001800     NO 
 RMS     Displacement     0.035015     0.001200     NO 
 Predicted change in Energy=-1.235265D-01
 Lowest energy point so far.  Saving SCF results.
 GradGradGradGradGradGradGradGradGradGradGradGradGradGradGradGradGradGrad

 Leave Link  103 at Thu Dec  6 15:52:47 2018, MaxMem=   536870912 cpu:         1.5
 (Enter /pbs_home/pkowalski/g09d01/g09/l202.exe)
 Stoichiometry    C29H22F6S2
 Framework group  C1[X(C29H22F6S2)]
 Deg. of freedom   171
 Full point group                 C1      NOp   1
 RotChk:  IX=0 Diff= 1.96D-03
 Largest Abelian subgroup         C1      NOp   1
 Largest concise Abelian subgroup C1      NOp   1
                         Standard orientation:                         
 ---------------------------------------------------------------------
 Center     Atomic      Atomic             Coordinates (Angstroms)
 Number     Number       Type             X           Y           Z
 ---------------------------------------------------------------------
      1         16           0        1.762809   -2.173268    0.465264
      2         16           0       -1.802298   -2.139648    0.103491
      3          9           0        2.365317    3.140158   -0.733168
      4          9           0        1.626410    3.545859    1.260622
      5          9           0        0.106481    3.802655   -1.837076
      6          9           0        0.079785    5.109781   -0.101186
      7          9           0       -2.228142    3.259232   -0.820621
      8          9           0       -1.528349    3.536701    1.215312
      9          6           0        0.601412   -0.760978    0.716928
     10          6           0        1.432104    0.484436    0.386047
     11          6           0        2.826351    0.219073    0.258094
     12          1           0        3.550397    0.990389    0.178419
     13          6           0        3.146365   -1.102602    0.240619
     14          6           0        0.746980    1.634934    0.179246
     15          6           0        1.272884    3.022672    0.054513
     16          6           0        0.076009    3.833789   -0.494002
     17          6           0       -1.170901    3.054241   -0.006307
     18          6           0       -0.698156    1.646925    0.056722
     19          6           0       -0.601885   -0.787653   -0.249157
     20          6           0       -1.408240    0.501650   -0.059169
     21          6           0       -2.818340    0.277420   -0.062823
     22          1           0       -3.524369    1.067740   -0.117439
     23          6           0       -3.174230   -1.032135    0.014139
     24          6           0        0.163287   -0.717328    2.202261
     25          1           0       -0.537866    0.083944    2.322162
     26          1           0       -0.348074   -1.630567    2.428938
     27          6           0        1.308317   -0.525492    3.199651
     28          1           0        2.023831   -1.312281    3.088425
     29          1           0        0.916245   -0.542256    4.193989
     30          1           0        1.790552    0.413075    3.026945
     31          6           0       -0.152164   -0.879372   -1.735027
     32          1           0        0.542106   -0.084969   -1.921875
     33          1           0        0.371898   -1.803469   -1.867484
     34          6           0       -1.277482   -0.796912   -2.766727
     35          1           0       -1.992708   -1.571034   -2.589359
     36          1           0       -0.865910   -0.915529   -3.746146
     37          1           0       -1.766345    0.151659   -2.701634
     38          6           0        4.472845   -1.668560   -0.027029
     39          6           0        5.617279   -0.864829    0.063830
     40          1           0        5.531290    0.141828    0.390079
     41          6           0        6.864797   -1.376963   -0.268870
     42          1           0        7.724259   -0.756214   -0.199562
     43          6           0        6.994409   -2.697433   -0.690526
     44          1           0        7.947885   -3.082275   -0.957493
     45          6           0        5.865234   -3.510844   -0.760693
     46          1           0        5.959932   -4.522705   -1.070038
     47          6           0        4.616268   -3.005255   -0.427787
     48          1           0        3.762894   -3.635338   -0.477785
     49          6           0       -4.541822   -1.566481    0.025378
     50          6           0       -5.609667   -0.740787    0.405109
     51          1           0       -5.424378    0.263760    0.694508
     52          6           0       -6.910350   -1.230016    0.405293
     53          1           0       -7.712716   -0.594797    0.690789
     54          6           0       -7.164464   -2.548851    0.032648
     55          1           0       -8.158514   -2.923674    0.042663
     56          6           0       -6.111072   -3.370792   -0.351036
     57          1           0       -6.300696   -4.373955   -0.645060
     58          6           0       -4.806349   -2.888638   -0.353554
     59          1           0       -4.007935   -3.525477   -0.644687
 ---------------------------------------------------------------------
 Rotational constants (GHZ):      0.1286189      0.0711701      0.0512636
 Leave Link  202 at Thu Dec  6 15:52:47 2018, MaxMem=   536870912 cpu:         0.0
 (Enter /pbs_home/pkowalski/g09d01/g09/l301.exe)
 Basis read from rwf:  (5D, 7F)
 No pseudopotential information found on rwf file.
 There are   673 symmetry adapted cartesian basis functions of A   symmetry.
 There are   636 symmetry adapted basis functions of A   symmetry.
   636 basis functions,  1103 primitive gaussians,   673 cartesian basis functions
   141 alpha electrons      141 beta electrons
       nuclear repulsion energy      4713.6563254996 Hartrees.
 IExCor=20419 DFT=T Ex+Corr=CAM-B3LYP ExCW=0 ScaHFX=  1.000000
 ScaDFX=  1.000000  1.000000  1.000000  0.810000 ScalE2=  1.000000  1.000000
 IRadAn=      0 IRanWt=     -1 IRanGd=            0 ICorTp=0 IEmpDi=131
  HFx wShort=  0.000000 wLong=  0.330000 cFull=  0.190000 cShort=  0.000000 cLong=  0.460000
  DFx wShort=  0.000000 wLong=  0.330000 cFull=  0.190000 cShort=  0.000000 cLong=  0.460000
 NAtoms=   59 NActive=   59 NUniq=   59 SFac= 1.00D+00 NAtFMM=   60 NAOKFM=F Big=F
 Integral buffers will be    131072 words long.
 Raffenetti 2 integral format.
 Two-electron integral symmetry is turned on.
 R6Disp:  Grimme-D3 Dispersion energy=       -0.0558583642 Hartrees.
 Nuclear repulsion after empirical dispersion term =     4713.6004671354 Hartrees.
 No density basis found on file   724.
 Leave Link  301 at Thu Dec  6 15:52:47 2018, MaxMem=   536870912 cpu:         0.6
 (Enter /pbs_home/pkowalski/g09d01/g09/l302.exe)
 NPDir=0 NMtPBC=     1 NCelOv=     1 NCel=       1 NClECP=     1 NCelD=      1
         NCelK=      1 NCelE2=     1 NClLst=     1 CellRange=     0.0.
 One-electron integrals computed using PRISM.
 NBasis=   636 RedAO= T EigKep=  2.85D-04  NBF=   636
 NBsUse=   636 1.00D-06 EigRej= -1.00D+00 NBFU=   636
 Precomputing XC quadrature grid using
 IXCGrd= 4 IRadAn=           0 IRanWt=          -1 IRanGd=           0 AccXCQ= 0.00D+00.
 Generated NRdTot=       0 NPtTot=           0 NUsed=           0 NTot=          32
 NSgBfM=   611   611   611   624   632 MxSgAt=    59 MxSgA2=    59.
 Leave Link  302 at Thu Dec  6 15:52:49 2018, MaxMem=   536870912 cpu:        16.3
 (Enter /pbs_home/pkowalski/g09d01/g09/l303.exe)
 DipDrv:  MaxL=1.
 Leave Link  303 at Thu Dec  6 15:52:50 2018, MaxMem=   536870912 cpu:         1.5
 (Enter /pbs_home/pkowalski/g09d01/g09/l401.exe)
 Initial guess from the checkpoint file:  "dae0068freq_closed_cam-b3lypd3.chk"
 B after Tr=     0.000000    0.000000    0.000000
         Rot=    1.000000    0.000229    0.000026   -0.000572 Ang=   0.07 deg.
 Guess basis will be translated and rotated to current coordinates.
 JPrj=2 DoOrth=T DoCkMO=T.
 Generating alternative initial guess.
 ExpMin= 1.22D-01 ExpMax= 9.18D+03 ExpMxC= 1.38D+03 IAcc=1 IRadAn=         1 AccDes= 0.00D+00
 Harris functional with IExCor=20419 and IRadAn=       1 diagonalized for initial guess.
 HarFok:  IExCor=20419 AccDes= 0.00D+00 IRadAn=         1 IDoV= 1 UseB2=F ITyADJ=14
 ICtDFT=  3500011 ScaDFX=  1.000000  1.000000  1.000000  1.000000
 FoFCou: FMM=F IPFlag=           0 FMFlag=      100000 FMFlg1=           0
         NFxFlg=           0 DoJE=T BraDBF=F KetDBF=T FulRan=T
         wScrn=  0.000000 ICntrl=     500 IOpCl=  0 I1Cent=   200000004 NGrid=           0
         NMat0=    1 NMatS0=      1 NMatT0=    0 NMatD0=    1 NMtDS0=    0 NMtDT0=    0
 Petite list used in FoFCou.
 Harris En= -2437.26898910984    
 Leave Link  401 at Thu Dec  6 15:52:55 2018, MaxMem=   536870912 cpu:        42.2
 (Enter /pbs_home/pkowalski/g09d01/g09/l502.exe)
 Closed shell SCF:
 Using DIIS extrapolation, IDIIS=  1040.
 Integral symmetry usage will be decided dynamically.
 IVT=     1387805 IEndB=     1387805 NGot=   536870912 MDV=   535953350
 LenX=   535953350 LenY=   535499748
 Requested convergence on RMS density matrix=1.00D-08 within 128 cycles.
 Requested convergence on MAX density matrix=1.00D-06.
 Requested convergence on             energy=1.00D-06.
 No special actions if energy rises.
 Fock matrices will be formed incrementally for  20 cycles.
 Integral accuracy reduced to 1.0D-05 until final iterations.

 Cycle   1  Pass 0  IDiag  1:
 FoFJK:  IHMeth= 1 ICntrl=       0 DoSepK=T KAlg= 0 I1Cent=   0 FoldK=F
 IRaf=         1 NMat=   1 IRICut=       1 DoRegI=T DoRafI=F ISym2E= 0.
 FoFCou: FMM=F IPFlag=           0 FMFlag=      100000 FMFlg1=           0
         NFxFlg=           0 DoJE=T BraDBF=F KetDBF=F FulRan=T
         wScrn=  0.000000 ICntrl=     500 IOpCl=  0 I1Cent=           0 NGrid=           0
         NMat0=    1 NMatS0=      1 NMatT0=    0 NMatD0=    1 NMtDS0=    0 NMtDT0=    0
 Symmetry not used in FoFCou.
 E= -2511.51163061364    
 DIIS: error= 3.16D-03 at cycle   1 NSaved=   1.
 NSaved= 1 IEnMin= 1 EnMin= -2511.51163061364     IErMin= 1 ErrMin= 3.16D-03
 ErrMax= 3.16D-03  0.00D+00 EMaxC= 1.00D-01 BMatC= 1.50D-02 BMatP= 1.50D-02
 IDIUse=3 WtCom= 9.68D-01 WtEn= 3.16D-02
 Coeff-Com:  0.100D+01
 Coeff-En:   0.100D+01
 Coeff:      0.100D+01
 Gap=     0.664 Goal=   None    Shift=    0.000
 GapD=    0.664 DampG=2.000 DampE=1.000 DampFc=2.0000 IDamp=-1.
 RMSDP=8.28D-04 MaxDP=3.10D-02              OVMax= 1.45D-02

 Cycle   2  Pass 0  IDiag  1:
 RMSU=  8.03D-04    CP:  9.87D-01
 E= -2511.52699663538     Delta-E=       -0.015366021749 Rises=F Damp=F
 DIIS: error= 9.46D-04 at cycle   2 NSaved=   2.
 NSaved= 2 IEnMin= 2 EnMin= -2511.52699663538     IErMin= 2 ErrMin= 9.46D-04
 ErrMax= 9.46D-04  0.00D+00 EMaxC= 1.00D-01 BMatC= 8.06D-04 BMatP= 1.50D-02
 IDIUse=3 WtCom= 9.91D-01 WtEn= 9.46D-03
 Coeff-Com:  0.677D-01 0.932D+00
 Coeff-En:   0.000D+00 0.100D+01
 Coeff:      0.671D-01 0.933D+00
 Gap=     0.168 Goal=   None    Shift=    0.000
 RMSDP=9.88D-05 MaxDP=8.65D-03 DE=-1.54D-02 OVMax= 6.52D-03

 Cycle   3  Pass 0  IDiag  1:
 RMSU=  9.59D-05    CP:  9.87D-01  1.03D+00
 E= -2511.52739002695     Delta-E=       -0.000393391566 Rises=F Damp=F
 DIIS: error= 5.45D-04 at cycle   3 NSaved=   3.
 NSaved= 3 IEnMin= 3 EnMin= -2511.52739002695     IErMin= 3 ErrMin= 5.45D-04
 ErrMax= 5.45D-04  0.00D+00 EMaxC= 1.00D-01 BMatC= 4.96D-04 BMatP= 8.06D-04
 IDIUse=3 WtCom= 9.95D-01 WtEn= 5.45D-03
 Coeff-Com: -0.108D-01 0.434D+00 0.577D+00
 Coeff-En:   0.000D+00 0.320D+00 0.680D+00
 Coeff:     -0.108D-01 0.433D+00 0.577D+00
 Gap=     0.168 Goal=   None    Shift=    0.000
 RMSDP=5.07D-05 MaxDP=2.74D-03 DE=-3.93D-04 OVMax= 4.81D-03

 Cycle   4  Pass 0  IDiag  1:
 RMSU=  3.33D-05    CP:  9.87D-01  1.03D+00  6.02D-01
 E= -2511.52785823983     Delta-E=       -0.000468212876 Rises=F Damp=F
 DIIS: error= 1.55D-04 at cycle   4 NSaved=   4.
 NSaved= 4 IEnMin= 4 EnMin= -2511.52785823983     IErMin= 4 ErrMin= 1.55D-04
 ErrMax= 1.55D-04  0.00D+00 EMaxC= 1.00D-01 BMatC= 3.11D-05 BMatP= 4.96D-04
 IDIUse=3 WtCom= 9.98D-01 WtEn= 1.55D-03
 Coeff-Com: -0.927D-02 0.123D+00 0.248D+00 0.638D+00
 Coeff-En:   0.000D+00 0.000D+00 0.000D+00 0.100D+01
 Coeff:     -0.925D-02 0.123D+00 0.248D+00 0.638D+00
 Gap=     0.168 Goal=   None    Shift=    0.000
 RMSDP=1.79D-05 MaxDP=9.85D-04 DE=-4.68D-04 OVMax= 2.28D-03

 Cycle   5  Pass 0  IDiag  1:
 RMSU=  1.50D-05    CP:  9.87D-01  1.03D+00  6.60D-01  7.64D-01
 E= -2511.52788446785     Delta-E=       -0.000026228027 Rises=F Damp=F
 DIIS: error= 8.36D-05 at cycle   5 NSaved=   5.
 NSaved= 5 IEnMin= 5 EnMin= -2511.52788446785     IErMin= 5 ErrMin= 8.36D-05
 ErrMax= 8.36D-05  0.00D+00 EMaxC= 1.00D-01 BMatC= 6.85D-06 BMatP= 3.11D-05
 IDIUse=1 WtCom= 1.00D+00 WtEn= 0.00D+00
 Coeff-Com: -0.379D-02 0.944D-02 0.573D-01 0.350D+00 0.587D+00
 Coeff:     -0.379D-02 0.944D-02 0.573D-01 0.350D+00 0.587D+00
 Gap=     0.168 Goal=   None    Shift=    0.000
 RMSDP=7.88D-06 MaxDP=4.73D-04 DE=-2.62D-05 OVMax= 9.51D-04

 Initial convergence to 1.0D-05 achieved.  Increase integral accuracy.
 Cycle   6  Pass 1  IDiag  1:
 E= -2511.52779513458     Delta-E=        0.000089333276 Rises=F Damp=F
 DIIS: error= 1.86D-04 at cycle   1 NSaved=   1.
 NSaved= 1 IEnMin= 1 EnMin= -2511.52779513458     IErMin= 1 ErrMin= 1.86D-04
 ErrMax= 1.86D-04  0.00D+00 EMaxC= 1.00D-01 BMatC= 1.55D-05 BMatP= 1.55D-05
 IDIUse=3 WtCom= 9.98D-01 WtEn= 1.86D-03
 Coeff-Com:  0.100D+01
 Coeff-En:   0.100D+01
 Coeff:      0.100D+01
 Gap=     0.168 Goal=   None    Shift=    0.000
 RMSDP=7.88D-06 MaxDP=4.73D-04 DE= 8.93D-05 OVMax= 4.73D-04

 Cycle   7  Pass 1  IDiag  1:
 RMSU=  1.70D-04    CP:  1.00D+00
 E= -2511.52781030067     Delta-E=       -0.000015166093 Rises=F Damp=F
 DIIS: error= 3.06D-05 at cycle   2 NSaved=   2.
 NSaved= 2 IEnMin= 2 EnMin= -2511.52781030067     IErMin= 2 ErrMin= 3.06D-05
 ErrMax= 3.06D-05  0.00D+00 EMaxC= 1.00D-01 BMatC= 1.02D-06 BMatP= 1.55D-05
 IDIUse=1 WtCom= 1.00D+00 WtEn= 0.00D+00
 Coeff-Com:  0.724D-01 0.928D+00
 Coeff:      0.724D-01 0.928D+00
 Gap=     0.168 Goal=   None    Shift=    0.000
 RMSDP=8.92D-06 MaxDP=5.61D-04 DE=-1.52D-05 OVMax= 6.51D-04

 Cycle   8  Pass 1  IDiag  1:
 RMSU=  7.18D-06    CP:  1.00D+00  1.03D+00
 E= -2511.52780921569     Delta-E=        0.000001084978 Rises=F Damp=F
 DIIS: error= 4.44D-05 at cycle   3 NSaved=   3.
 NSaved= 3 IEnMin= 2 EnMin= -2511.52781030067     IErMin= 2 ErrMin= 3.06D-05
 ErrMax= 4.44D-05  0.00D+00 EMaxC= 1.00D-01 BMatC= 2.11D-06 BMatP= 1.02D-06
 IDIUse=1 WtCom= 1.00D+00 WtEn= 0.00D+00
 Coeff-Com: -0.175D-01 0.598D+00 0.419D+00
 Coeff:     -0.175D-01 0.598D+00 0.419D+00
 Gap=     0.168 Goal=   None    Shift=    0.000
 RMSDP=4.12D-06 MaxDP=3.08D-04 DE= 1.08D-06 OVMax= 4.23D-04

 Cycle   9  Pass 1  IDiag  1:
 RMSU=  1.25D-06    CP:  1.00D+00  1.03D+00  4.65D-01
 E= -2511.52781135470     Delta-E=       -0.000002139010 Rises=F Damp=F
 DIIS: error= 3.00D-06 at cycle   4 NSaved=   4.
 NSaved= 4 IEnMin= 4 EnMin= -2511.52781135470     IErMin= 4 ErrMin= 3.00D-06
 ErrMax= 3.00D-06  0.00D+00 EMaxC= 1.00D-01 BMatC= 1.17D-08 BMatP= 1.02D-06
 IDIUse=1 WtCom= 1.00D+00 WtEn= 0.00D+00
 Coeff-Com: -0.954D-02 0.287D+00 0.206D+00 0.516D+00
 Coeff:     -0.954D-02 0.287D+00 0.206D+00 0.516D+00
 Gap=     0.168 Goal=   None    Shift=    0.000
 RMSDP=2.87D-07 MaxDP=1.55D-05 DE=-2.14D-06 OVMax= 3.65D-05

 Cycle  10  Pass 1  IDiag  1:
 RMSU=  2.83D-07    CP:  1.00D+00  1.04D+00  4.68D-01  9.80D-01
 E= -2511.52781136663     Delta-E=       -0.000000011925 Rises=F Damp=F
 DIIS: error= 7.51D-07 at cycle   5 NSaved=   5.
 NSaved= 5 IEnMin= 5 EnMin= -2511.52781136663     IErMin= 5 ErrMin= 7.51D-07
 ErrMax= 7.51D-07  0.00D+00 EMaxC= 1.00D-01 BMatC= 6.09D-10 BMatP= 1.17D-08
 IDIUse=1 WtCom= 1.00D+00 WtEn= 0.00D+00
 Coeff-Com:  0.181D-03-0.151D-01-0.121D-01 0.144D+00 0.883D+00
 Coeff:      0.181D-03-0.151D-01-0.121D-01 0.144D+00 0.883D+00
 Gap=     0.168 Goal=   None    Shift=    0.000
 RMSDP=1.28D-07 MaxDP=5.68D-06 DE=-1.19D-08 OVMax= 1.93D-05

 Cycle  11  Pass 1  IDiag  1:
 RMSU=  9.46D-08    CP:  1.00D+00  1.04D+00  4.69D-01  1.04D+00  1.03D+00
 E= -2511.52781136788     Delta-E=       -0.000000001251 Rises=F Damp=F
 DIIS: error= 2.10D-07 at cycle   6 NSaved=   6.
 NSaved= 6 IEnMin= 6 EnMin= -2511.52781136788     IErMin= 6 ErrMin= 2.10D-07
 ErrMax= 2.10D-07  0.00D+00 EMaxC= 1.00D-01 BMatC= 7.10D-11 BMatP= 6.09D-10
 IDIUse=1 WtCom= 1.00D+00 WtEn= 0.00D+00
 Coeff-Com:  0.966D-03-0.323D-01-0.247D-01 0.437D-02 0.286D+00 0.766D+00
 Coeff:      0.966D-03-0.323D-01-0.247D-01 0.437D-02 0.286D+00 0.766D+00
 Gap=     0.168 Goal=   None    Shift=    0.000
 RMSDP=4.99D-08 MaxDP=2.38D-06 DE=-1.25D-09 OVMax= 9.97D-06

 Cycle  12  Pass 1  IDiag  1:
 RMSU=  4.11D-08    CP:  1.00D+00  1.04D+00  4.69D-01  1.06D+00  1.07D+00
                    CP:  1.10D+00
 E= -2511.52781136799     Delta-E=       -0.000000000111 Rises=F Damp=F
 DIIS: error= 1.75D-07 at cycle   7 NSaved=   7.
 NSaved= 7 IEnMin= 7 EnMin= -2511.52781136799     IErMin= 7 ErrMin= 1.75D-07
 ErrMax= 1.75D-07  0.00D+00 EMaxC= 1.00D-01 BMatC= 1.56D-11 BMatP= 7.10D-11
 IDIUse=1 WtCom= 1.00D+00 WtEn= 0.00D+00
 Coeff-Com:  0.296D-03-0.823D-02-0.667D-02-0.202D-01-0.633D-01 0.255D+00
 Coeff-Com:  0.843D+00
 Coeff:      0.296D-03-0.823D-02-0.667D-02-0.202D-01-0.633D-01 0.255D+00
 Coeff:      0.843D+00
 Gap=     0.168 Goal=   None    Shift=    0.000
 RMSDP=2.41D-08 MaxDP=1.18D-06 DE=-1.11D-10 OVMax= 5.37D-06

 Cycle  13  Pass 1  IDiag  1:
 RMSU=  1.17D-08    CP:  1.00D+00  1.04D+00  4.68D-01  1.06D+00  1.07D+00
                    CP:  1.29D+00  1.23D+00
 E= -2511.52781136783     Delta-E=        0.000000000158 Rises=F Damp=F
 DIIS: error= 4.92D-08 at cycle   8 NSaved=   8.
 NSaved= 8 IEnMin= 7 EnMin= -2511.52781136799     IErMin= 8 ErrMin= 4.92D-08
 ErrMax= 4.92D-08  0.00D+00 EMaxC= 1.00D-01 BMatC= 2.84D-12 BMatP= 1.56D-11
 IDIUse=1 WtCom= 1.00D+00 WtEn= 0.00D+00
 Coeff-Com: -0.113D-03 0.444D-02 0.318D-02-0.837D-02-0.966D-01-0.674D-01
 Coeff-Com:  0.343D+00 0.822D+00
 Coeff:     -0.113D-03 0.444D-02 0.318D-02-0.837D-02-0.966D-01-0.674D-01
 Coeff:      0.343D+00 0.822D+00
 Gap=     0.168 Goal=   None    Shift=    0.000
 RMSDP=1.20D-08 MaxDP=6.29D-07 DE= 1.58D-10 OVMax= 2.87D-06

 Cycle  14  Pass 1  IDiag  1:
 RMSU=  5.94D-09    CP:  1.00D+00  1.04D+00  4.68D-01  1.07D+00  1.08D+00
                    CP:  1.37D+00  1.37D+00  1.09D+00
 E= -2511.52781136812     Delta-E=       -0.000000000287 Rises=F Damp=F
 DIIS: error= 1.18D-08 at cycle   9 NSaved=   9.
 NSaved= 9 IEnMin= 9 EnMin= -2511.52781136812     IErMin= 9 ErrMin= 1.18D-08
 ErrMax= 1.18D-08  0.00D+00 EMaxC= 1.00D-01 BMatC= 2.79D-13 BMatP= 2.84D-12
 IDIUse=1 WtCom= 1.00D+00 WtEn= 0.00D+00
 Coeff-Com: -0.641D-04 0.222D-02 0.167D-02-0.831D-03-0.269D-01-0.455D-01
 Coeff-Com:  0.374D-01 0.281D+00 0.751D+00
 Coeff:     -0.641D-04 0.222D-02 0.167D-02-0.831D-03-0.269D-01-0.455D-01
 Coeff:      0.374D-01 0.281D+00 0.751D+00
 Gap=     0.168 Goal=   None    Shift=    0.000
 RMSDP=2.99D-09 MaxDP=1.38D-07 DE=-2.87D-10 OVMax= 5.68D-07

 SCF Done:  E(RCAM-B3LYP) =  -2511.52781137     A.U. after   14 cycles
            NFock= 14  Conv=0.30D-08     -V/T= 2.0066
 KE= 2.495012208662D+03 PE=-1.532955114928D+04 EE= 5.609410662116D+03
 Leave Link  502 at Thu Dec  6 16:04:54 2018, MaxMem=   536870912 cpu:      5720.0
 (Enter /pbs_home/pkowalski/g09d01/g09/l701.exe)
 Compute integral first derivatives.
 ... and contract with generalized density number  0.
 R6Disp: Adding Grimme-D3 dispersion energy 1st derivatives to the gradient.
 Leave Link  701 at Thu Dec  6 16:04:55 2018, MaxMem=   536870912 cpu:         6.2
 (Enter /pbs_home/pkowalski/g09d01/g09/l702.exe)
 L702 exits ... SP integral derivatives will be done elsewhere.
 Leave Link  702 at Thu Dec  6 16:04:55 2018, MaxMem=   536870912 cpu:         0.2
 (Enter /pbs_home/pkowalski/g09d01/g09/l703.exe)
 Compute integral first derivatives, UseDBF=F ICtDFT=           0.
 Integral derivatives from FoFJK, PRISM(SPDF).
 Calling FoFJK, ICntrl=      2127 FMM=F ISym2X=0 I1Cent= 0 IOpClX= 0 NMat=1 NMatS=1 NMatT=0.
 FoFJK:  IHMeth= 1 ICntrl=    2127 DoSepK=T KAlg= 0 I1Cent=   0 FoldK=F
 IRaf=         1 NMat=   1 IRICut=       1 DoRegI=T DoRafI=F ISym2E= 0.
 FoFCou: FMM=F IPFlag=           0 FMFlag=      100000 FMFlg1=         800
         NFxFlg=           0 DoJE=F BraDBF=F KetDBF=F FulRan=T
         wScrn=  0.000000 ICntrl=    2527 IOpCl=  0 I1Cent=           0 NGrid=           0
         NMat0=    1 NMatS0=      1 NMatT0=    0 NMatD0=    1 NMtDS0=    0 NMtDT0=    0
 Symmetry not used in FoFCou.
 Leave Link  703 at Thu Dec  6 16:09:14 2018, MaxMem=   536870912 cpu:      2066.2
 (Enter /pbs_home/pkowalski/g09d01/g09/l716.exe)
 Dipole        =-1.37184811D-02-1.86114626D+00-1.08721623D-01
 ***** Axes restored to original set *****
 -------------------------------------------------------------------
 Center     Atomic                   Forces (Hartrees/Bohr)
 Number     Number              X              Y              Z
 -------------------------------------------------------------------
      1       16          -0.002973532    0.000577340   -0.001119400
      2       16          -0.000772203   -0.000030240   -0.003028545
      3        9          -0.001508336   -0.002749178   -0.001055823
      4        9          -0.003334909   -0.002458584   -0.001250526
      5        9          -0.001800021    0.000170232   -0.001086482
      6        9          -0.001263074    0.000947165   -0.002482670
      7        9          -0.001746135    0.002997197   -0.001334400
      8        9          -0.002447143    0.001935124    0.001557908
      9        6          -0.000207330   -0.000230285    0.002117261
     10        6           0.001713392   -0.006882739    0.000567044
     11        6          -0.004834484   -0.002862311   -0.020538487
     12        1           0.006700831    0.007984359    0.018919446
     13        6          -0.000381862   -0.003133745    0.002187746
     14        6          -0.001993322    0.001440437   -0.002021911
     15        6           0.006808750    0.008345754    0.003838536
     16        6           0.000653974   -0.001893265    0.003816902
     17        6           0.009668935   -0.007530786   -0.000967080
     18        6          -0.002907876   -0.000442798   -0.001072433
     19        6           0.000142385   -0.000631343    0.001573191
     20        6           0.001398366    0.004547470    0.001324600
     21        6          -0.013014801    0.012686781   -0.007878496
     22        1           0.011230348   -0.015700920    0.008411155
     23        6           0.000150491    0.001567320    0.001026305
     24        6          -0.001310615    0.024730444    0.008867407
     25        1           0.011081566   -0.015758304    0.005228266
     26        1          -0.009440981   -0.007099170   -0.016081691
     27        6          -0.015822174   -0.022796289    0.007466442
     28        1          -0.010782825    0.017359458   -0.006121134
     29        1           0.014393597   -0.001709064   -0.015489645
     30        1           0.012678525    0.007000592    0.016072762
     31        6           0.002318579   -0.023693638   -0.007809827
     32        1           0.008196309    0.010259461    0.014765802
     33        1          -0.012791052    0.013233529   -0.007614954
     34        6           0.014858314    0.022047381   -0.009051887
     35        1          -0.010004739   -0.011995688   -0.014763804
     36        1          -0.015527549    0.002724569    0.014177543
     37        1           0.012096783   -0.014202845    0.010629357
     38        6          -0.000037519    0.000193019   -0.001441817
     39        6          -0.020082998    0.004720276   -0.008349050
     40        1           0.019320332   -0.003434503    0.009143525
     41        6          -0.007937789   -0.014413104   -0.011590249
     42        1           0.010077501    0.015016571    0.012760263
     43        6           0.008613825   -0.020109371   -0.004597834
     44        1          -0.009850903    0.019555946    0.003384603
     45        6           0.018298577   -0.001390050    0.009289515
     46        1          -0.019725791    0.003885708   -0.009434001
     47        6           0.012106786    0.014362462    0.012246283
     48        1          -0.010647970   -0.015326178   -0.012085770
     49        6           0.001178221    0.001072941    0.001341378
     50        6          -0.020202775   -0.003869075   -0.011160517
     51        1           0.019210231    0.001388493    0.010056115
     52        6          -0.012902892    0.017211796    0.000405836
     53        1           0.014352540   -0.016822714    0.000070686
     54        6           0.005515660    0.017130459    0.011320013
     55        1          -0.005124972   -0.018586539   -0.010840727
     56        6           0.016945258    0.002504475    0.010051375
     57        1          -0.019087431   -0.001139932   -0.011218048
     58        6           0.015129721   -0.017484316   -0.001356867
     59        1          -0.014373795    0.016780219    0.000226810
 -------------------------------------------------------------------
 Cartesian Forces:  Max     0.024730444 RMS     0.010394133
 Leave Link  716 at Thu Dec  6 16:09:14 2018, MaxMem=   536870912 cpu:         0.2
 (Enter /pbs_home/pkowalski/g09d01/g09/l103.exe)

 GradGradGradGradGradGradGradGradGradGradGradGradGradGradGradGradGradGrad
 Berny optimization.
 Using GEDIIS/GDIIS optimizer.
 FormGI is forming the generalized inverse of G from B-inverse, IUseBI=4.
 Internal  Forces:  Max     0.022205849 RMS     0.005367048
 Search for a local minimum.
 Step number   3 out of a maximum of  354
 All quantities printed in internal units (Hartrees-Bohrs-Radians)
 RMS Force = .53670D-02 SwitMx=.10000D-02 MixMth= 1
 Mixed Optimization -- RFO/linear search
 Update second derivatives using D2CorX and points    2    3
 ITU=  0  1  0
 Use linear search instead of GDIIS.
     Eigenvalues ---    0.00230   0.00230   0.00467   0.00484   0.00545
     Eigenvalues ---    0.00685   0.00924   0.01175   0.01206   0.01250
     Eigenvalues ---    0.01469   0.01566   0.01599   0.01705   0.01749
     Eigenvalues ---    0.01772   0.01866   0.01876   0.01955   0.01980
     Eigenvalues ---    0.02164   0.02170   0.02202   0.02218   0.02236
     Eigenvalues ---    0.02250   0.02258   0.02270   0.02271   0.02300
     Eigenvalues ---    0.02308   0.02315   0.02325   0.02328   0.02332
     Eigenvalues ---    0.02336   0.02348   0.02360   0.03350   0.03385
     Eigenvalues ---    0.04496   0.04814   0.04827   0.04903   0.05082
     Eigenvalues ---    0.05788   0.05822   0.05829   0.05858   0.05911
     Eigenvalues ---    0.06120   0.07245   0.07407   0.07840   0.08536
     Eigenvalues ---    0.08609   0.08751   0.08967   0.09199   0.09611
     Eigenvalues ---    0.10101   0.10528   0.11058   0.12327   0.12404
     Eigenvalues ---    0.12500   0.12527   0.14061   0.14594   0.15991
     Eigenvalues ---    0.16000   0.16000   0.16000   0.16000   0.16000
     Eigenvalues ---    0.16000   0.16000   0.16000   0.16000   0.16000
     Eigenvalues ---    0.16000   0.16000   0.16000   0.16000   0.16000
     Eigenvalues ---    0.16000   0.16002   0.16988   0.17187   0.20450
     Eigenvalues ---    0.21994   0.21998   0.21999   0.22000   0.22000
     Eigenvalues ---    0.22009   0.22982   0.23101   0.23464   0.23475
     Eigenvalues ---    0.23799   0.23837   0.24216   0.24496   0.24938
     Eigenvalues ---    0.24940   0.24976   0.24997   0.25000   0.26629
     Eigenvalues ---    0.27031   0.27314   0.27506   0.27594   0.27607
     Eigenvalues ---    0.27633   0.28916   0.29136   0.30124   0.30695
     Eigenvalues ---    0.32257   0.33714   0.35323   0.36129   0.36537
     Eigenvalues ---    0.40880   0.41851   0.42851   0.42988   0.43184
     Eigenvalues ---    0.43503   0.46783   0.46983   0.47492   0.47706
     Eigenvalues ---    0.47878   0.48680   0.49099   0.49256   0.49386
     Eigenvalues ---    0.49487   0.49557   0.49703   0.50271   0.50579
     Eigenvalues ---    0.50689   0.50868   0.51254   0.51291   0.51319
     Eigenvalues ---    0.51412   0.51485   0.51498   0.51693   0.52083
     Eigenvalues ---    0.53863   0.53919   0.54987   0.56431   0.57171
     Eigenvalues ---    0.57522   0.57632   0.57643   0.57654   0.57694
     Eigenvalues ---    0.57741   0.57767   0.57794   0.57807   0.57823
     Eigenvalues ---    0.57837
 RFO step:  Lambda=-5.79006989D-03 EMin= 2.29999452D-03
 Quartic linear search produced a step of  0.43573.
 Iteration  1 RMS(Cart)=  0.11867563 RMS(Int)=  0.00249275
 Iteration  2 RMS(Cart)=  0.00702785 RMS(Int)=  0.00012610
 Iteration  3 RMS(Cart)=  0.00001814 RMS(Int)=  0.00012587
 Iteration  4 RMS(Cart)=  0.00000000 RMS(Int)=  0.00012587
 ITry= 1 IFail=0 DXMaxC= 4.91D-01 DCOld= 1.00D+10 DXMaxT= 5.05D-01 DXLimC= 3.00D+00 Rises=F
 Variable       Old X    -DE/DX   Delta X   Delta X   Delta X     New X
                                 (Linear)    (Quad)   (Total)
    R1        3.48793   0.00230   0.00275   0.00790   0.01047   3.49841
    R2        3.33311   0.00133   0.00135   0.00403   0.00541   3.33852
    R3        3.48102   0.00257   0.00297   0.01027   0.01321   3.49423
    R4        3.33619   0.00105   0.00103   0.00280   0.00388   3.34007
    R5        2.55474  -0.00192  -0.00197  -0.00261  -0.00458   2.55016
    R6        2.57267  -0.00353  -0.00329  -0.00544  -0.00873   2.56394
    R7        2.53938   0.00053   0.00016   0.00103   0.00119   2.54057
    R8        2.52296  -0.00233  -0.00278  -0.00249  -0.00527   2.51769
    R9        2.55140  -0.00260  -0.00278  -0.00341  -0.00619   2.54521
   R10        2.57231  -0.00310  -0.00282  -0.00484  -0.00765   2.56466
   R11        2.89726  -0.00036  -0.00005  -0.00161  -0.00168   2.89558
   R12        2.91652   0.00176  -0.00029   0.01170   0.01143   2.92796
   R13        2.92760   0.00046  -0.00080   0.00303   0.00223   2.92983
   R14        2.69292   0.00380   0.00539   0.00586   0.01134   2.70426
   R15        2.56043  -0.00180  -0.00275  -0.00301  -0.00575   2.55468
   R16        2.00482   0.02094   0.06081  -0.00618   0.05463   2.05945
   R17        2.56999   0.00013   0.00235  -0.00171   0.00080   2.57079
   R18        2.77184   0.00262   0.00186   0.00708   0.00894   2.78078
   R19        2.81433   0.00188   0.00094   0.00596   0.00696   2.82129
   R20        2.74080   0.00063   0.00050  -0.00112  -0.00065   2.74016
   R21        2.92223   0.00174   0.00178   0.00719   0.00901   2.93125
   R22        2.92775   0.00114   0.00083   0.00350   0.00430   2.93205
   R23        2.80801   0.00290   0.00263   0.00758   0.01015   2.81816
   R24        2.55589  -0.00082  -0.00122  -0.00105  -0.00230   2.55359
   R25        2.89604  -0.00034  -0.00006   0.00102   0.00091   2.89695
   R26        2.93879   0.00070   0.00063   0.00233   0.00295   2.94175
   R27        2.69819   0.00238   0.00329   0.00372   0.00699   2.70518
   R28        2.00531   0.02102   0.06059  -0.00575   0.05484   2.06015
   R29        2.56858   0.00018   0.00135  -0.00121   0.00017   2.56875
   R30        2.77472   0.00192   0.00086   0.00579   0.00664   2.78136
   R31        2.02477   0.01988   0.04491   0.00920   0.05412   2.07888
   R32        2.02375   0.01984   0.04462   0.00936   0.05398   2.07774
   R33        2.89238  -0.00017   0.00440  -0.00616  -0.00177   2.89062
   R34        2.02065   0.02115   0.04870   0.00785   0.05655   2.07720
   R35        2.02007   0.02114   0.04867   0.00783   0.05650   2.07657
   R36        2.02058   0.02141   0.04935   0.00779   0.05713   2.07771
   R37        2.02474   0.01969   0.04430   0.00939   0.05370   2.07844
   R38        2.02310   0.01982   0.04496   0.00888   0.05384   2.07694
   R39        2.88921   0.00093   0.00670  -0.00427   0.00243   2.89164
   R40        2.01969   0.02125   0.04891   0.00781   0.05671   2.07640
   R41        2.02008   0.02115   0.04865   0.00786   0.05651   2.07660
   R42        2.02034   0.02121   0.04851   0.00817   0.05669   2.07702
   R43        2.64829   0.00182   0.00349   0.00136   0.00487   2.65316
   R44        2.65096   0.00010   0.00294  -0.00281   0.00015   2.65112
   R45        2.00631   0.02164   0.06167  -0.00540   0.05627   2.06258
   R46        2.62480   0.00021   0.00402  -0.00364   0.00038   2.62518
   R47        2.00775   0.02213   0.06162  -0.00417   0.05745   2.06519
   R48        2.63089   0.00167   0.00621  -0.00200   0.00419   2.63508
   R49        2.00747   0.02215   0.06195  -0.00447   0.05748   2.06495
   R50        2.63317  -0.00040   0.00415  -0.00539  -0.00126   2.63191
   R51        2.00749   0.02221   0.06204  -0.00444   0.05760   2.06510
   R52        2.62282   0.00224   0.00605  -0.00042   0.00562   2.62843
   R53        2.00681   0.02219   0.06171  -0.00420   0.05752   2.06432
   R54        2.64984   0.00152   0.00397  -0.00005   0.00393   2.65377
   R55        2.64674   0.00106   0.00307  -0.00030   0.00278   2.64952
   R56        2.00631   0.02171   0.06162  -0.00520   0.05642   2.06273
   R57        2.62605  -0.00053   0.00099  -0.00263  -0.00164   2.62441
   R58        2.00774   0.02211   0.06161  -0.00420   0.05741   2.06515
   R59        2.63396   0.00077   0.00500  -0.00314   0.00185   2.63580
   R60        2.00767   0.02212   0.06164  -0.00423   0.05742   2.06509
   R61        2.62695   0.00178   0.00766  -0.00312   0.00454   2.63148
   R62        2.00769   0.02217   0.06184  -0.00431   0.05752   2.06521
   R63        2.62854   0.00045   0.00282  -0.00172   0.00110   2.62964
   R64        2.00684   0.02209   0.06164  -0.00434   0.05730   2.06414
    A1        1.61729  -0.00010  -0.00001  -0.00406  -0.00445   1.61284
    A2        1.60710  -0.00029  -0.00056  -0.00064  -0.00128   1.60582
    A3        1.82472   0.00043   0.00033  -0.00012   0.00001   1.82472
    A4        1.97362   0.00059   0.00051   0.00890   0.00953   1.98315
    A5        1.90735  -0.00007   0.00060  -0.00108  -0.00052   1.90683
    A6        1.87694  -0.00004   0.00043   0.00639   0.00675   1.88369
    A7        1.91480  -0.00069  -0.00075  -0.01156  -0.01221   1.90259
    A8        1.96075  -0.00022  -0.00108  -0.00291  -0.00403   1.95672
    A9        1.98038  -0.00056   0.00042  -0.00522  -0.00506   1.97531
   A10        2.03614   0.00070   0.00024   0.00634   0.00643   2.04257
   A11        2.26419  -0.00010  -0.00061   0.00124   0.00045   2.26464
   A12        2.14016  -0.00155   0.00012  -0.01191  -0.01224   2.12792
   A13        1.99583   0.00008  -0.00179   0.00258   0.00058   1.99640
   A14        2.14719   0.00146   0.00166   0.00909   0.01025   2.15744
   A15        1.98636   0.00012   0.00100  -0.00054   0.00020   1.98656
   A16        2.09255  -0.00094   0.00020  -0.00396  -0.00419   2.08836
   A17        2.20201   0.00091  -0.00111   0.00758   0.00605   2.20806
   A18        2.24651  -0.00040  -0.00088   0.00056  -0.00028   2.24623
   A19        2.12204   0.00007   0.00034  -0.00175  -0.00149   2.12055
   A20        1.91460   0.00034   0.00053   0.00106   0.00151   1.91611
   A21        1.84725   0.00168   0.00167   0.02111   0.02278   1.87003
   A22        1.99888  -0.00056  -0.00085  -0.00597  -0.00692   1.99196
   A23        1.95323  -0.00003   0.00040  -0.00500  -0.00470   1.94853
   A24        1.95584  -0.00047  -0.00048  -0.00662  -0.00701   1.94883
   A25        1.88984   0.00034   0.00053   0.00500   0.00551   1.89535
   A26        1.81848  -0.00098  -0.00124  -0.00885  -0.01026   1.80822
   A27        1.89246   0.00148   0.00165   0.01421   0.01585   1.90832
   A28        1.90162  -0.00070  -0.00081  -0.00184  -0.00265   1.89896
   A29        1.89781  -0.00037  -0.00038  -0.00342  -0.00372   1.89409
   A30        1.97660  -0.00079  -0.00086  -0.00750  -0.00828   1.96832
   A31        1.97202  -0.00081  -0.00108  -0.00310  -0.00420   1.96782
   A32        1.82073   0.00112   0.00140   0.00097   0.00223   1.82297
   A33        1.85651   0.00113   0.00096   0.01718   0.01813   1.87463
   A34        1.94333   0.00093   0.00147   0.00169   0.00298   1.94630
   A35        2.00260  -0.00143  -0.00163  -0.01568  -0.01728   1.98531
   A36        1.89179  -0.00008  -0.00004   0.00212   0.00209   1.89388
   A37        1.96185   0.00086   0.00107   0.00749   0.00860   1.97045
   A38        1.80682  -0.00138  -0.00176  -0.01282  -0.01483   1.79199
   A39        1.90542   0.00041   0.00053   0.00018   0.00056   1.90598
   A40        2.12158  -0.00053  -0.00032  -0.00144  -0.00185   2.11973
   A41        2.25403   0.00014  -0.00019   0.00204   0.00201   2.25604
   A42        1.98333   0.00008   0.00002  -0.00282  -0.00274   1.98059
   A43        1.82436   0.00011  -0.00008  -0.00299  -0.00315   1.82121
   A44        1.90506   0.00050   0.00137   0.00732   0.00865   1.91371
   A45        1.89451  -0.00080  -0.00045  -0.00411  -0.00464   1.88986
   A46        1.95372  -0.00003  -0.00115   0.00283   0.00167   1.95539
   A47        1.89676   0.00013   0.00036  -0.00074  -0.00029   1.89648
   A48        2.03395   0.00103   0.00051   0.00962   0.01011   2.04405
   A49        2.28061  -0.00074  -0.00125  -0.00551  -0.00661   2.27400
   A50        1.96838  -0.00029   0.00073  -0.00416  -0.00355   1.96484
   A51        2.14153  -0.00130   0.00022  -0.01020  -0.01004   2.13149
   A52        1.99297   0.00007  -0.00180   0.00280   0.00078   1.99375
   A53        2.14868   0.00123   0.00158   0.00731   0.00882   2.15750
   A54        1.98646   0.00017   0.00141  -0.00172  -0.00035   1.98611
   A55        2.08876  -0.00027   0.00037  -0.00153  -0.00115   2.08761
   A56        2.20796   0.00010  -0.00178   0.00327   0.00149   2.20945
   A57        1.88959  -0.00133  -0.00132  -0.01722  -0.01857   1.87102
   A58        1.89014  -0.00117  -0.00097  -0.00362  -0.00497   1.88518
   A59        2.00065   0.00129  -0.00150   0.01286   0.01126   2.01191
   A60        1.87713  -0.00036  -0.00005  -0.01405  -0.01425   1.86288
   A61        1.89959   0.00016   0.00143  -0.00115   0.00038   1.89997
   A62        1.90304   0.00130   0.00246   0.02116   0.02354   1.92658
   A63        1.91834   0.00305   0.00227   0.02215   0.02410   1.94244
   A64        1.90688   0.00091  -0.00110   0.00495   0.00384   1.91072
   A65        1.92001   0.00335   0.00263   0.02332   0.02564   1.94565
   A66        1.90778  -0.00236  -0.00105  -0.01968  -0.02074   1.88705
   A67        1.90423  -0.00239  -0.00151  -0.00859  -0.01067   1.89356
   A68        1.90649  -0.00263  -0.00126  -0.02272  -0.02397   1.88252
   A69        1.88628  -0.00155  -0.00190  -0.01654  -0.01848   1.86780
   A70        1.88670  -0.00169  -0.00183  -0.00607  -0.00835   1.87835
   A71        2.01386   0.00247   0.00077   0.01639   0.01706   2.03092
   A72        1.87676  -0.00012   0.00032  -0.01335  -0.01321   1.86355
   A73        1.89575  -0.00030   0.00069  -0.00299  -0.00214   1.89361
   A74        1.90008   0.00103   0.00192   0.02023   0.02208   1.92216
   A75        1.91931   0.00358   0.00288   0.02582   0.02828   1.94759
   A76        1.90593   0.00033  -0.00143   0.00005  -0.00132   1.90461
   A77        1.92125   0.00379   0.00333   0.02616   0.02908   1.95033
   A78        1.90639  -0.00244  -0.00129  -0.02090  -0.02214   1.88425
   A79        1.90344  -0.00268  -0.00195  -0.00835  -0.01109   1.89235
   A80        1.90740  -0.00267  -0.00156  -0.02345  -0.02495   1.88246
   A81        2.10063   0.00084  -0.00195   0.00737   0.00522   2.10585
   A82        2.10859   0.00036   0.00037   0.00168   0.00186   2.11045
   A83        2.07317  -0.00117   0.00161  -0.00784  -0.00633   2.06684
   A84        2.09159   0.00008   0.00045   0.00101   0.00139   2.09297
   A85        2.10188   0.00090  -0.00032   0.00541   0.00510   2.10697
   A86        2.08972  -0.00099  -0.00013  -0.00643  -0.00663   2.08309
   A87        2.08921  -0.00014  -0.00041  -0.00067  -0.00109   2.08812
   A88        2.10119  -0.00039  -0.00051  -0.00169  -0.00220   2.09900
   A89        2.09278   0.00053   0.00092   0.00236   0.00327   2.09605
   A90        2.09819  -0.00008  -0.00008  -0.00028  -0.00035   2.09783
   A91        2.08689   0.00020   0.00038   0.00050   0.00085   2.08774
   A92        2.09811  -0.00012  -0.00030  -0.00022  -0.00051   2.09761
   A93        2.09261   0.00052   0.00078   0.00261   0.00339   2.09600
   A94        2.09960  -0.00030  -0.00055  -0.00105  -0.00161   2.09799
   A95        2.09097  -0.00022  -0.00023  -0.00155  -0.00178   2.08919
   A96        2.10322   0.00076  -0.00059   0.00504   0.00447   2.10770
   A97        2.09052   0.00000   0.00063  -0.00014   0.00045   2.09098
   A98        2.08944  -0.00076  -0.00003  -0.00491  -0.00497   2.08446
   A99        2.09102   0.00200  -0.00053   0.01110   0.01054   2.10156
   A100       2.11458  -0.00051  -0.00118  -0.00090  -0.00210   2.11248
   A101       2.07750  -0.00149   0.00171  -0.01007  -0.00835   2.06915
   A102       2.09215  -0.00027   0.00031  -0.00123  -0.00098   2.09117
   A103       2.10077   0.00102  -0.00002   0.00530   0.00524   2.10601
   A104       2.09026  -0.00075  -0.00029  -0.00407  -0.00443   2.08583
   A105       2.09025  -0.00027  -0.00050  -0.00104  -0.00154   2.08870
   A106       2.09869   0.00004  -0.00041   0.00041  -0.00001   2.09868
   A107       2.09424   0.00023   0.00091   0.00063   0.00154   2.09578
   A108       2.09657   0.00006  -0.00030   0.00080   0.00050   2.09707
   A109       2.08874  -0.00007   0.00034  -0.00087  -0.00056   2.08818
   A110       2.09787   0.00002  -0.00004   0.00007   0.00003   2.09790
   A111       2.09374   0.00053   0.00125   0.00148   0.00274   2.09648
   A112       2.10172  -0.00068  -0.00109  -0.00219  -0.00330   2.09843
   A113       2.08773   0.00014  -0.00016   0.00071   0.00056   2.08828
   A114       2.09889   0.00119  -0.00053   0.00753   0.00697   2.10586
   A115       2.09239  -0.00057   0.00050  -0.00402  -0.00356   2.08883
   A116       2.09190  -0.00061   0.00003  -0.00353  -0.00354   2.08835
    D1        0.14123   0.00042   0.00042   0.04235   0.04279   0.18402
    D2        2.17772   0.00093   0.00140   0.05442   0.05579   2.23351
    D3       -1.90749   0.00103   0.00083   0.05634   0.05717  -1.85032
    D4       -0.06114  -0.00040  -0.00039  -0.04192  -0.04224  -0.10338
    D5       -3.13479  -0.00169  -0.00158  -0.08844  -0.08966   3.05874
    D6        2.30321  -0.00035   0.00006   0.00348   0.00348   2.30669
    D7        0.24075   0.00050   0.00064   0.01186   0.01251   0.25325
    D8       -1.78586   0.00006  -0.00036   0.01089   0.01050  -1.77536
    D9       -0.15527   0.00007  -0.00015   0.00535   0.00519  -0.15008
   D10        2.98442   0.00028   0.00020   0.01240   0.01264   2.99706
   D11       -0.19872  -0.00014  -0.00027  -0.03634  -0.03657  -0.23529
   D12        2.87460   0.00042   0.00030  -0.00386  -0.00349   2.87111
   D13       -2.30096  -0.00102  -0.00125  -0.04968  -0.05096  -2.35192
   D14        0.77236  -0.00046  -0.00068  -0.01719  -0.01788   0.75448
   D15        1.84487  -0.00032   0.00025  -0.04316  -0.04289   1.80198
   D16       -1.36499   0.00024   0.00082  -0.01067  -0.00981  -1.37480
   D17        1.22884   0.00039   0.00038   0.01703   0.01741   1.24625
   D18       -3.03277   0.00005  -0.00001   0.00900   0.00896  -3.02382
   D19       -0.93920  -0.00033  -0.00056   0.00713   0.00658  -0.93262
   D20       -3.04894   0.00120   0.00133   0.02568   0.02696  -3.02198
   D21       -1.02736   0.00087   0.00095   0.01765   0.01850  -1.00886
   D22        1.06621   0.00049   0.00039   0.01578   0.01612   1.08233
   D23       -0.94026   0.00019   0.00002   0.01379   0.01380  -0.92646
   D24        1.08131  -0.00015  -0.00036   0.00576   0.00535   1.08667
   D25       -3.10830  -0.00053  -0.00092   0.00389   0.00297  -3.10533
   D26       -3.10476   0.00081   0.00071   0.05153   0.05208  -3.05268
   D27       -1.07434  -0.00095  -0.00057   0.02386   0.02329  -1.05105
   D28        1.05447   0.00072   0.00086   0.05717   0.05794   1.11241
   D29        1.18733   0.00072   0.00038   0.05855   0.05892   1.24625
   D30       -3.06543  -0.00104  -0.00090   0.03088   0.03013  -3.03530
   D31       -0.93662   0.00063   0.00053   0.06419   0.06478  -0.87184
   D32       -0.89941   0.00137   0.00105   0.06020   0.06119  -0.83823
   D33        1.13101  -0.00039  -0.00023   0.03253   0.03239   1.16340
   D34       -3.02336   0.00128   0.00120   0.06584   0.06704  -2.95632
   D35       -2.97503  -0.00149  -0.00156  -0.04060  -0.04181  -3.01684
   D36        0.17174  -0.00014  -0.00013   0.00862   0.00844   0.18018
   D37        0.24591  -0.00218  -0.00228  -0.07855  -0.08038   0.16553
   D38       -2.89050  -0.00083  -0.00085  -0.02933  -0.03014  -2.92064
   D39        2.95881   0.00021   0.00040   0.00516   0.00558   2.96439
   D40       -0.17299   0.00054   0.00081   0.02382   0.02458  -0.14840
   D41       -0.26423   0.00086   0.00114   0.04367   0.04495  -0.21928
   D42        2.88716   0.00120   0.00155   0.06234   0.06396   2.95111
   D43       -0.05252   0.00043   0.00048   0.02666   0.02717  -0.02535
   D44        3.01610   0.00172   0.00183   0.07606   0.07795   3.09405
   D45        3.09428   0.00180   0.00191   0.07618   0.07845  -3.11045
   D46       -0.12029   0.00309   0.00326   0.12558   0.12923   0.00895
   D47       -2.91266   0.00117   0.00091   0.05330   0.05423  -2.85843
   D48        0.27237   0.00050   0.00023   0.02072   0.02084   0.29321
   D49        0.30595  -0.00024  -0.00054   0.00100   0.00058   0.30652
   D50       -2.79220  -0.00091  -0.00122  -0.03158  -0.03282  -2.82502
   D51        0.77823   0.00153   0.00131   0.03367   0.03493   0.81316
   D52       -1.32619   0.00007   0.00009   0.01521   0.01530  -1.31089
   D53        2.91767   0.00047   0.00041   0.01767   0.01805   2.93572
   D54       -2.37223   0.00122   0.00093   0.01677   0.01770  -2.35453
   D55        1.80655  -0.00023  -0.00029  -0.00170  -0.00194   1.80461
   D56       -0.23278   0.00016   0.00004   0.00077   0.00082  -0.23196
   D57        3.02915  -0.00087  -0.00083  -0.03757  -0.03833   2.99081
   D58       -0.17690  -0.00058  -0.00053  -0.02588  -0.02634  -0.20324
   D59       -0.10433  -0.00059  -0.00048  -0.02210  -0.02257  -0.12689
   D60        2.97281  -0.00029  -0.00018  -0.01041  -0.01057   2.96223
   D61        0.60868  -0.00048  -0.00066   0.00943   0.00879   0.61747
   D62       -1.49890  -0.00134  -0.00163  -0.00241  -0.00404  -1.50294
   D63        2.63306  -0.00065  -0.00075   0.00517   0.00445   2.63751
   D64        2.63810   0.00177   0.00192   0.03537   0.03733   2.67542
   D65        0.53051   0.00090   0.00095   0.02352   0.02450   0.55501
   D66       -1.62071   0.00159   0.00184   0.03110   0.03299  -1.58772
   D67       -1.56043   0.00088   0.00098   0.02548   0.02649  -1.53394
   D68        2.61517   0.00001   0.00001   0.01364   0.01367   2.62884
   D69        0.46395   0.00070   0.00089   0.02122   0.02216   0.48610
   D70       -0.65697   0.00086   0.00099  -0.00997  -0.00896  -0.66593
   D71       -2.69320  -0.00100  -0.00097  -0.03308  -0.03409  -2.72729
   D72        1.50354  -0.00123  -0.00127  -0.03605  -0.03728   1.46627
   D73        1.44499   0.00195   0.00213   0.00361   0.00577   1.45076
   D74       -0.59124   0.00009   0.00016  -0.01950  -0.01936  -0.61060
   D75       -2.67768  -0.00015  -0.00014  -0.02247  -0.02254  -2.70023
   D76       -2.68401   0.00126   0.00139  -0.00681  -0.00536  -2.68937
   D77        1.56295  -0.00059  -0.00058  -0.02992  -0.03049   1.53246
   D78       -0.52350  -0.00083  -0.00088  -0.03289  -0.03368  -0.55717
   D79        2.51524   0.00009   0.00031   0.01759   0.01801   2.53325
   D80       -0.55552  -0.00020  -0.00001   0.00492   0.00499  -0.55053
   D81       -1.64368   0.00119   0.00120   0.03457   0.03579  -1.60789
   D82        1.56875   0.00090   0.00088   0.02190   0.02277   1.59152
   D83        0.39406   0.00070   0.00064   0.03318   0.03364   0.42770
   D84       -2.67670   0.00041   0.00032   0.02051   0.02062  -2.65608
   D85       -0.14298  -0.00004   0.00022   0.01800   0.01830  -0.12468
   D86        3.02433   0.00021   0.00054   0.02016   0.02074   3.04507
   D87        2.92008   0.00031   0.00061   0.03213   0.03283   2.95291
   D88       -0.19580   0.00057   0.00093   0.03428   0.03527  -0.16053
   D89        2.87365  -0.00056  -0.00086  -0.02389  -0.02472   2.84894
   D90       -0.28909  -0.00078  -0.00115  -0.02573  -0.02682  -0.31592
   D91        0.75154  -0.00031  -0.00061  -0.01683  -0.01746   0.73409
   D92       -2.41121  -0.00053  -0.00090  -0.01866  -0.01956  -2.43077
   D93       -1.37717   0.00013   0.00084  -0.01732  -0.01650  -1.39367
   D94        1.74327  -0.00009   0.00055  -0.01916  -0.01861   1.72466
   D95        3.13870   0.00107   0.00113   0.06648   0.06745  -3.07703
   D96       -1.11806  -0.00076  -0.00047   0.03894   0.03853  -1.07952
   D97        1.01330   0.00097   0.00115   0.07183   0.07292   1.08621
   D98       -0.93337   0.00154   0.00136   0.07044   0.07175  -0.86162
   D99        1.09306  -0.00030  -0.00024   0.04290   0.04283   1.13589
   D100      -3.05877   0.00144   0.00138   0.07579   0.07721  -2.98156
   D101       1.15888   0.00061   0.00032   0.06660   0.06682   1.22570
   D102      -3.09787  -0.00122  -0.00128   0.03906   0.03790  -3.05998
   D103      -0.96652   0.00051   0.00035   0.07194   0.07228  -0.89424
   D104       0.17055   0.00002  -0.00010   0.00427   0.00437   0.17492
   D105      -2.96733   0.00071   0.00076   0.03076   0.03157  -2.93576
   D106      -2.94608   0.00025   0.00021   0.00620   0.00656  -2.93953
   D107       0.19922   0.00094   0.00107   0.03269   0.03376   0.23297
   D108       0.00210  -0.00051  -0.00036  -0.02271  -0.02305  -0.02095
   D109      -3.13744  -0.00073  -0.00075  -0.03032  -0.03111   3.11464
   D110      -3.13577   0.00019   0.00050   0.00396   0.00466  -3.13111
   D111       0.00788  -0.00003   0.00012  -0.00366  -0.00340   0.00448
   D112       2.76614  -0.00018   0.00006  -0.00927  -0.00926   2.75689
   D113      -0.38922   0.00004   0.00024   0.00163   0.00186  -0.38736
   D114      -0.37762   0.00006   0.00047  -0.00125  -0.00077  -0.37839
   D115       2.75020   0.00028   0.00065   0.00965   0.01035   2.76055
   D116      -1.01405  -0.00085  -0.00099  -0.01839  -0.01961  -1.03366
   D117      -3.10736  -0.00039  -0.00041  -0.01086  -0.01136  -3.11872
   D118       1.08308   0.00022   0.00021  -0.00031  -0.00005   1.08304
   D119      -3.13253  -0.00013   0.00067  -0.00400  -0.00349  -3.13602
   D120       1.05735   0.00033   0.00125   0.00353   0.00477   1.06211
   D121      -1.03540   0.00094   0.00186   0.01408   0.01608  -1.01932
   D122       1.10773  -0.00051  -0.00143   0.00162   0.00014   1.10787
   D123      -0.98558  -0.00005  -0.00085   0.00915   0.00839  -0.97718
   D124      -3.07832   0.00056  -0.00023   0.01969   0.01971  -3.05862
   D125      -1.00421  -0.00098  -0.00111  -0.02623  -0.02767  -1.03188
   D126      -3.09582  -0.00038  -0.00041  -0.01638  -0.01690  -3.11272
   D127       1.09334   0.00037   0.00036  -0.00364  -0.00317   1.09017
   D128      -3.12452  -0.00042   0.00030  -0.01365  -0.01359  -3.13811
   D129       1.06706   0.00017   0.00101  -0.00380  -0.00282   1.06424
   D130      -1.02697   0.00092   0.00177   0.00894   0.01092  -1.01605
   D131       1.11996  -0.00068  -0.00150  -0.00721  -0.00880   1.11117
   D132      -0.97164  -0.00009  -0.00079   0.00264   0.00197  -0.96967
   D133      -3.06567   0.00066  -0.00003   0.01538   0.01571  -3.04996
   D134       0.07070  -0.00062  -0.00072  -0.02738  -0.02805   0.04265
   D135      -3.07216  -0.00103  -0.00106  -0.04423  -0.04530  -3.11746
   D136      -3.11347   0.00006  -0.00008   0.00477   0.00472  -3.10875
   D137       0.02686  -0.00034  -0.00043  -0.01208  -0.01253   0.01433
   D138       3.07039   0.00102   0.00097   0.04353   0.04445   3.11484
   D139      -0.07030   0.00126   0.00120   0.05323   0.05438  -0.01592
   D140      -0.02843   0.00032   0.00039   0.01109   0.01151  -0.01692
   D141       3.11406   0.00056   0.00062   0.02079   0.02144   3.13550
   D142       3.13722   0.00023   0.00025   0.00925   0.00951  -3.13646
   D143      -0.00554   0.00009   0.00016   0.00343   0.00361  -0.00193
   D144      -0.00563  -0.00017  -0.00010  -0.00758  -0.00765  -0.01328
   D145       3.13480  -0.00031  -0.00019  -0.01340  -0.01354   3.12125
   D146       3.12642   0.00024   0.00023   0.00940   0.00963   3.13605
   D147      -0.01466   0.00016   0.00019   0.00624   0.00645  -0.00821
   D148      -0.01634   0.00010   0.00014   0.00356   0.00370  -0.01264
   D149       3.12576   0.00002   0.00010   0.00040   0.00053   3.12629
   D150      -3.12819  -0.00021  -0.00027  -0.00827  -0.00857  -3.13677
   D151       0.01311  -0.00019  -0.00022  -0.00723  -0.00747   0.00564
   D152       0.01391  -0.00029  -0.00031  -0.01144  -0.01175   0.00216
   D153      -3.12798  -0.00027  -0.00027  -0.01039  -0.01065  -3.13862
   D154       0.00864  -0.00004  -0.00009  -0.00140  -0.00153   0.00710
   D155      -3.13385  -0.00028  -0.00031  -0.01109  -0.01142   3.13791
   D156      -3.13325  -0.00002  -0.00005  -0.00036  -0.00044  -3.13368
   D157       0.00745  -0.00025  -0.00027  -0.01005  -0.01032  -0.00287
   D158      -0.01314  -0.00045  -0.00041  -0.01769  -0.01809  -0.03124
   D159       3.12876   0.00002   0.00002   0.00147   0.00152   3.13029
   D160      -3.14126  -0.00067  -0.00056  -0.02843  -0.02899   3.11294
   D161       0.00065  -0.00020  -0.00012  -0.00927  -0.00937  -0.00872
   D162      -3.12832   0.00004   0.00007   0.00147   0.00159  -3.12672
   D163       0.01245  -0.00036  -0.00031  -0.01520  -0.01547  -0.00302
   D164      -0.00039   0.00029   0.00023   0.01245   0.01266   0.01227
   D165       3.14038  -0.00012  -0.00016  -0.00421  -0.00441   3.13597
   D166      -3.13706  -0.00026  -0.00029  -0.00999  -0.01025   3.13588
   D167       0.00444  -0.00012  -0.00017  -0.00384  -0.00399   0.00045
   D168       0.00485   0.00021   0.00015   0.00915   0.00931   0.01416
   D169      -3.13684   0.00035   0.00026   0.01530   0.01557  -3.12127
   D170       3.13108   0.00016   0.00020   0.00610   0.00629   3.13737
   D171      -0.00977   0.00035   0.00037   0.01384   0.01421   0.00444
   D172      -0.01061   0.00031   0.00031   0.01226   0.01258   0.00197
   D173       3.13173   0.00050   0.00048   0.02000   0.02050  -3.13096
   D174      -3.13116  -0.00021  -0.00020  -0.00823  -0.00845  -3.13961
   D175       0.01005  -0.00027  -0.00027  -0.01067  -0.01095  -0.00090
   D176       0.01118  -0.00002  -0.00003  -0.00049  -0.00052   0.01065
   D177      -3.13080  -0.00008  -0.00010  -0.00292  -0.00302  -3.13383
   D178      -0.00498  -0.00005  -0.00003  -0.00255  -0.00259  -0.00758
   D179       3.13743   0.00036   0.00036   0.01411   0.01447  -3.13129
   D180       3.13622  -0.00011  -0.00010  -0.00497  -0.00508   3.13114
   D181      -0.00455   0.00029   0.00029   0.01169   0.01198   0.00743
         Item               Value     Threshold  Converged?
 Maximum Force            0.022206     0.000450     NO 
 RMS     Force            0.005367     0.000300     NO 
 Maximum Displacement     0.490867     0.001800     NO 
 RMS     Displacement     0.119811     0.001200     NO 
 Predicted change in Energy=-1.148113D-02
 Lowest energy point so far.  Saving SCF results.
 GradGradGradGradGradGradGradGradGradGradGradGradGradGradGradGradGradGrad

 Leave Link  103 at Thu Dec  6 16:09:14 2018, MaxMem=   536870912 cpu:         1.5
 (Enter /pbs_home/pkowalski/g09d01/g09/l202.exe)
 Stoichiometry    C29H22F6S2
 Framework group  C1[X(C29H22F6S2)]
 Deg. of freedom   171
 Full point group                 C1      NOp   1
 RotChk:  IX=0 Diff= 1.34D-02
 Largest Abelian subgroup         C1      NOp   1
 Largest concise Abelian subgroup C1      NOp   1
                         Standard orientation:                         
 ---------------------------------------------------------------------
 Center     Atomic      Atomic             Coordinates (Angstroms)
 Number     Number       Type             X           Y           Z
 ---------------------------------------------------------------------
      1         16           0        1.799538   -2.177971    0.259976
      2         16           0       -1.810869   -2.161064    0.031373
      3          9           0        2.292061    3.172626   -0.811764
      4          9           0        1.633480    3.499202    1.237885
      5          9           0       -0.025202    3.819686   -1.792921
      6          9           0        0.029654    5.099306   -0.024215
      7          9           0       -2.304731    3.252186   -0.662151
      8          9           0       -1.483167    3.471145    1.344533
      9          6           0        0.620555   -0.787866    0.583760
     10          6           0        1.426908    0.479283    0.280460
     11          6           0        2.832646    0.237965    0.164170
     12          1           0        3.550692    1.051699    0.064471
     13          6           0        3.174953   -1.077958    0.120939
     14          6           0        0.730757    1.627215    0.121718
     15          6           0        1.245337    3.025500    0.027182
     16          6           0        0.011994    3.836704   -0.449131
     17          6           0       -1.206305    3.039956    0.087831
     18          6           0       -0.717594    1.631455    0.052122
     19          6           0       -0.620221   -0.797111   -0.344171
     20          6           0       -1.419990    0.485893   -0.090483
     21          6           0       -2.833236    0.258466   -0.074532
     22          1           0       -3.552475    1.077532   -0.092597
     23          6           0       -3.186660   -1.051824    0.002888
     24          6           0        0.227680   -0.789560    2.083553
     25          1           0       -0.540039   -0.013477    2.219638
     26          1           0       -0.252570   -1.752787    2.308127
     27          6           0        1.375567   -0.526113    3.059653
     28          1           0        2.170440   -1.277864    2.953336
     29          1           0        0.997690   -0.571743    4.090504
     30          1           0        1.814692    0.469972    2.905256
     31          6           0       -0.223954   -0.847718   -1.848745
     32          1           0        0.532023   -0.065085   -2.009004
     33          1           0        0.273450   -1.810963   -2.029591
     34          6           0       -1.356537   -0.642355   -2.856989
     35          1           0       -2.144999   -1.398466   -2.738883
     36          1           0       -0.952549   -0.730261   -3.875133
     37          1           0       -1.812482    0.353021   -2.760085
     38          6           0        4.530148   -1.624921   -0.051297
     39          6           0        5.659964   -0.821948    0.172193
     40          1           0        5.537373    0.206897    0.515347
     41          6           0        6.939467   -1.328589   -0.017595
     42          1           0        7.806636   -0.689401    0.166210
     43          6           0        7.118590   -2.647850   -0.432178
     44          1           0        8.125391   -3.043700   -0.586126
     45          6           0        6.006915   -3.459182   -0.645878
     46          1           0        6.138483   -4.495579   -0.966481
     47          6           0        4.725064   -2.954741   -0.453472
     48          1           0        3.862001   -3.601230   -0.628101
     49          6           0       -4.555395   -1.588956    0.068805
     50          6           0       -5.616585   -0.779132    0.504875
     51          1           0       -5.421051    0.246058    0.824620
     52          6           0       -6.912244   -1.276439    0.556431
     53          1           0       -7.725054   -0.633658    0.903487
     54          6           0       -7.175621   -2.591846    0.174562
     55          1           0       -8.195096   -2.982823    0.219477
     56          6           0       -6.131078   -3.406860   -0.254153
     57          1           0       -6.328916   -4.438146   -0.556909
     58          6           0       -4.831236   -2.912440   -0.302794
     59          1           0       -4.020507   -3.556978   -0.649781
 ---------------------------------------------------------------------
 Rotational constants (GHZ):      0.1297615      0.0702455      0.0507684
 Leave Link  202 at Thu Dec  6 16:09:15 2018, MaxMem=   536870912 cpu:         0.0
 (Enter /pbs_home/pkowalski/g09d01/g09/l301.exe)
 Basis read from rwf:  (5D, 7F)
 No pseudopotential information found on rwf file.
 There are   673 symmetry adapted cartesian basis functions of A   symmetry.
 There are   636 symmetry adapted basis functions of A   symmetry.
   636 basis functions,  1103 primitive gaussians,   673 cartesian basis functions
   141 alpha electrons      141 beta electrons
       nuclear repulsion energy      4703.5536982451 Hartrees.
 IExCor=20419 DFT=T Ex+Corr=CAM-B3LYP ExCW=0 ScaHFX=  1.000000
 ScaDFX=  1.000000  1.000000  1.000000  0.810000 ScalE2=  1.000000  1.000000
 IRadAn=      0 IRanWt=     -1 IRanGd=            0 ICorTp=0 IEmpDi=131
  HFx wShort=  0.000000 wLong=  0.330000 cFull=  0.190000 cShort=  0.000000 cLong=  0.460000
  DFx wShort=  0.000000 wLong=  0.330000 cFull=  0.190000 cShort=  0.000000 cLong=  0.460000
 NAtoms=   59 NActive=   59 NUniq=   59 SFac= 1.00D+00 NAtFMM=   60 NAOKFM=F Big=F
 Integral buffers will be    131072 words long.
 Raffenetti 2 integral format.
 Two-electron integral symmetry is turned on.
 R6Disp:  Grimme-D3 Dispersion energy=       -0.0560190136 Hartrees.
 Nuclear repulsion after empirical dispersion term =     4703.4976792315 Hartrees.
 No density basis found on file   724.
 Leave Link  301 at Thu Dec  6 16:09:15 2018, MaxMem=   536870912 cpu:         0.6
 (Enter /pbs_home/pkowalski/g09d01/g09/l302.exe)
 NPDir=0 NMtPBC=     1 NCelOv=     1 NCel=       1 NClECP=     1 NCelD=      1
         NCelK=      1 NCelE2=     1 NClLst=     1 CellRange=     0.0.
 One-electron integrals computed using PRISM.
 NBasis=   636 RedAO= T EigKep=  2.84D-04  NBF=   636
 NBsUse=   636 1.00D-06 EigRej= -1.00D+00 NBFU=   636
 Precomputing XC quadrature grid using
 IXCGrd= 4 IRadAn=           0 IRanWt=          -1 IRanGd=           0 AccXCQ= 0.00D+00.
 Generated NRdTot=       0 NPtTot=           0 NUsed=           0 NTot=          32
 NSgBfM=   598   603   603   608   616 MxSgAt=    59 MxSgA2=    59.
 Leave Link  302 at Thu Dec  6 16:09:17 2018, MaxMem=   536870912 cpu:        16.3
 (Enter /pbs_home/pkowalski/g09d01/g09/l303.exe)
 DipDrv:  MaxL=1.
 Leave Link  303 at Thu Dec  6 16:09:18 2018, MaxMem=   536870912 cpu:         1.5
 (Enter /pbs_home/pkowalski/g09d01/g09/l401.exe)
 Initial guess from the checkpoint file:  "dae0068freq_closed_cam-b3lypd3.chk"
 B after Tr=     0.000000    0.000000    0.000000
         Rot=    0.999979   -0.004277   -0.002344   -0.004236 Ang=  -0.74 deg.
 Guess basis will be translated and rotated to current coordinates.
 JPrj=2 DoOrth=T DoCkMO=T.
 Generating alternative initial guess.
 ExpMin= 1.22D-01 ExpMax= 9.18D+03 ExpMxC= 1.38D+03 IAcc=1 IRadAn=         1 AccDes= 0.00D+00
 Harris functional with IExCor=20419 and IRadAn=       1 diagonalized for initial guess.
 HarFok:  IExCor=20419 AccDes= 0.00D+00 IRadAn=         1 IDoV= 1 UseB2=F ITyADJ=14
 ICtDFT=  3500011 ScaDFX=  1.000000  1.000000  1.000000  1.000000
 FoFCou: FMM=F IPFlag=           0 FMFlag=      100000 FMFlg1=           0
         NFxFlg=           0 DoJE=T BraDBF=F KetDBF=T FulRan=T
         wScrn=  0.000000 ICntrl=     500 IOpCl=  0 I1Cent=   200000004 NGrid=           0
         NMat0=    1 NMatS0=      1 NMatT0=    0 NMatD0=    1 NMtDS0=    0 NMtDT0=    0
 Petite list used in FoFCou.
 Harris En= -2437.30825041683    
 Leave Link  401 at Thu Dec  6 16:09:23 2018, MaxMem=   536870912 cpu:        42.0
 (Enter /pbs_home/pkowalski/g09d01/g09/l502.exe)
 Closed shell SCF:
 Using DIIS extrapolation, IDIIS=  1040.
 Integral symmetry usage will be decided dynamically.
 IVT=     1387805 IEndB=     1387805 NGot=   536870912 MDV=   535953350
 LenX=   535953350 LenY=   535499748
 Requested convergence on RMS density matrix=1.00D-08 within 128 cycles.
 Requested convergence on MAX density matrix=1.00D-06.
 Requested convergence on             energy=1.00D-06.
 No special actions if energy rises.
 Fock matrices will be formed incrementally for  20 cycles.
 Integral accuracy reduced to 1.0D-05 until final iterations.

 Cycle   1  Pass 0  IDiag  1:
 FoFJK:  IHMeth= 1 ICntrl=       0 DoSepK=T KAlg= 0 I1Cent=   0 FoldK=F
 IRaf=         1 NMat=   1 IRICut=       1 DoRegI=T DoRafI=F ISym2E= 0.
 FoFCou: FMM=F IPFlag=           0 FMFlag=      100000 FMFlg1=           0
         NFxFlg=           0 DoJE=T BraDBF=F KetDBF=F FulRan=T
         wScrn=  0.000000 ICntrl=     500 IOpCl=  0 I1Cent=           0 NGrid=           0
         NMat0=    1 NMatS0=      1 NMatT0=    0 NMatD0=    1 NMtDS0=    0 NMtDT0=    0
 Symmetry not used in FoFCou.
 E= -2511.49540345634    
 DIIS: error= 5.79D-03 at cycle   1 NSaved=   1.
 NSaved= 1 IEnMin= 1 EnMin= -2511.49540345634     IErMin= 1 ErrMin= 5.79D-03
 ErrMax= 5.79D-03  0.00D+00 EMaxC= 1.00D-01 BMatC= 3.01D-02 BMatP= 3.01D-02
 IDIUse=3 WtCom= 9.42D-01 WtEn= 5.79D-02
 Coeff-Com:  0.100D+01
 Coeff-En:   0.100D+01
 Coeff:      0.100D+01
 Gap=     0.666 Goal=   None    Shift=    0.000
 GapD=    0.666 DampG=2.000 DampE=1.000 DampFc=2.0000 IDamp=-1.
 RMSDP=5.52D-04 MaxDP=2.22D-02              OVMax= 2.93D-02

 Cycle   2  Pass 0  IDiag  1:
 RMSU=  5.48D-04    CP:  9.96D-01
 E= -2511.54057131671     Delta-E=       -0.045167860369 Rises=F Damp=F
 DIIS: error= 1.43D-03 at cycle   2 NSaved=   2.
 NSaved= 2 IEnMin= 2 EnMin= -2511.54057131671     IErMin= 2 ErrMin= 1.43D-03
 ErrMax= 1.43D-03  0.00D+00 EMaxC= 1.00D-01 BMatC= 9.68D-04 BMatP= 3.01D-02
 IDIUse=3 WtCom= 9.86D-01 WtEn= 1.43D-02
 Coeff-Com: -0.112D+00 0.111D+01
 Coeff-En:   0.000D+00 0.100D+01
 Coeff:     -0.110D+00 0.111D+01
 Gap=     0.170 Goal=   None    Shift=    0.000
 RMSDP=1.19D-04 MaxDP=5.69D-03 DE=-4.52D-02 OVMax= 9.74D-03

 Cycle   3  Pass 0  IDiag  1:
 RMSU=  1.00D-04    CP:  9.96D-01  1.12D+00
 E= -2511.54289595777     Delta-E=       -0.002324641056 Rises=F Damp=F
 DIIS: error= 3.89D-04 at cycle   3 NSaved=   3.
 NSaved= 3 IEnMin= 3 EnMin= -2511.54289595777     IErMin= 3 ErrMin= 3.89D-04
 ErrMax= 3.89D-04  0.00D+00 EMaxC= 1.00D-01 BMatC= 2.94D-04 BMatP= 9.68D-04
 IDIUse=3 WtCom= 9.96D-01 WtEn= 3.89D-03
 Coeff-Com: -0.578D-01 0.398D+00 0.659D+00
 Coeff-En:   0.000D+00 0.000D+00 0.100D+01
 Coeff:     -0.576D-01 0.397D+00 0.661D+00
 Gap=     0.170 Goal=   None    Shift=    0.000
 RMSDP=5.28D-05 MaxDP=2.43D-03 DE=-2.32D-03 OVMax= 5.34D-03

 Cycle   4  Pass 0  IDiag  1:
 RMSU=  5.01D-05    CP:  9.95D-01  1.13D+00  8.44D-01
 E= -2511.54316107837     Delta-E=       -0.000265120600 Rises=F Damp=F
 DIIS: error= 1.77D-04 at cycle   4 NSaved=   4.
 NSaved= 4 IEnMin= 4 EnMin= -2511.54316107837     IErMin= 4 ErrMin= 1.77D-04
 ErrMax= 1.77D-04  0.00D+00 EMaxC= 1.00D-01 BMatC= 7.76D-05 BMatP= 2.94D-04
 IDIUse=3 WtCom= 9.98D-01 WtEn= 1.77D-03
 Coeff-Com: -0.592D-02-0.345D-01 0.323D+00 0.717D+00
 Coeff-En:   0.000D+00 0.000D+00 0.504D-01 0.950D+00
 Coeff:     -0.591D-02-0.344D-01 0.323D+00 0.718D+00
 Gap=     0.170 Goal=   None    Shift=    0.000
 RMSDP=2.90D-05 MaxDP=1.42D-03 DE=-2.65D-04 OVMax= 3.52D-03

 Cycle   5  Pass 0  IDiag  1:
 RMSU=  1.84D-05    CP:  9.96D-01  1.13D+00  1.01D+00  7.16D-01
 E= -2511.54323905958     Delta-E=       -0.000077981216 Rises=F Damp=F
 DIIS: error= 1.07D-04 at cycle   5 NSaved=   5.
 NSaved= 5 IEnMin= 5 EnMin= -2511.54323905958     IErMin= 5 ErrMin= 1.07D-04
 ErrMax= 1.07D-04  0.00D+00 EMaxC= 1.00D-01 BMatC= 1.49D-05 BMatP= 7.76D-05
 IDIUse=3 WtCom= 9.99D-01 WtEn= 1.07D-03
 Coeff-Com:  0.296D-02-0.632D-01 0.107D+00 0.401D+00 0.552D+00
 Coeff-En:   0.000D+00 0.000D+00 0.000D+00 0.000D+00 0.100D+01
 Coeff:      0.295D-02-0.631D-01 0.107D+00 0.401D+00 0.552D+00
 Gap=     0.170 Goal=   None    Shift=    0.000
 RMSDP=1.14D-05 MaxDP=7.00D-04 DE=-7.80D-05 OVMax= 1.25D-03

 Cycle   6  Pass 0  IDiag  1:
 RMSU=  5.76D-06    CP:  9.95D-01  1.13D+00  1.02D+00  8.50D-01  6.12D-01
 E= -2511.54325347409     Delta-E=       -0.000014414503 Rises=F Damp=F
 DIIS: error= 2.40D-05 at cycle   6 NSaved=   6.
 NSaved= 6 IEnMin= 6 EnMin= -2511.54325347409     IErMin= 6 ErrMin= 2.40D-05
 ErrMax= 2.40D-05  0.00D+00 EMaxC= 1.00D-01 BMatC= 6.74D-07 BMatP= 1.49D-05
 IDIUse=1 WtCom= 1.00D+00 WtEn= 0.00D+00
 Coeff-Com:  0.171D-02-0.186D-01 0.146D-02 0.560D-01 0.198D+00 0.762D+00
 Coeff:      0.171D-02-0.186D-01 0.146D-02 0.560D-01 0.198D+00 0.762D+00
 Gap=     0.170 Goal=   None    Shift=    0.000
 RMSDP=3.07D-06 MaxDP=1.65D-04 DE=-1.44D-05 OVMax= 2.43D-04

 Initial convergence to 1.0D-05 achieved.  Increase integral accuracy.
 Cycle   7  Pass 1  IDiag  1:
 E= -2511.54309383551     Delta-E=        0.000159638574 Rises=F Damp=F
 DIIS: error= 2.03D-04 at cycle   1 NSaved=   1.
 NSaved= 1 IEnMin= 1 EnMin= -2511.54309383551     IErMin= 1 ErrMin= 2.03D-04
 ErrMax= 2.03D-04  0.00D+00 EMaxC= 1.00D-01 BMatC= 1.50D-05 BMatP= 1.50D-05
 IDIUse=3 WtCom= 9.98D-01 WtEn= 2.03D-03
 Coeff-Com:  0.100D+01
 Coeff-En:   0.100D+01
 Coeff:      0.100D+01
 Gap=     0.170 Goal=   None    Shift=    0.000
 RMSDP=3.07D-06 MaxDP=1.65D-04 DE= 1.60D-04 OVMax= 3.90D-04

 Cycle   8  Pass 1  IDiag  1:
 RMSU=  1.68D-04    CP:  1.00D+00
 E= -2511.54310923974     Delta-E=       -0.000015404222 Rises=F Damp=F
 DIIS: error= 8.37D-06 at cycle   2 NSaved=   2.
 NSaved= 2 IEnMin= 2 EnMin= -2511.54310923974     IErMin= 2 ErrMin= 8.37D-06
 ErrMax= 8.37D-06  0.00D+00 EMaxC= 1.00D-01 BMatC= 1.96D-07 BMatP= 1.50D-05
 IDIUse=1 WtCom= 1.00D+00 WtEn= 0.00D+00
 Coeff-Com: -0.824D-02 0.101D+01
 Coeff:     -0.824D-02 0.101D+01
 Gap=     0.170 Goal=   None    Shift=    0.000
 RMSDP=6.53D-06 MaxDP=2.29D-04 DE=-1.54D-05 OVMax= 1.73D-04

 Cycle   9  Pass 1  IDiag  1:
 RMSU=  3.07D-06    CP:  1.00D+00  1.03D+00
 E= -2511.54310911315     Delta-E=        0.000000126587 Rises=F Damp=F
 DIIS: error= 1.66D-05 at cycle   3 NSaved=   3.
 NSaved= 3 IEnMin= 2 EnMin= -2511.54310923974     IErMin= 2 ErrMin= 8.37D-06
 ErrMax= 1.66D-05  0.00D+00 EMaxC= 1.00D-01 BMatC= 3.50D-07 BMatP= 1.96D-07
 IDIUse=1 WtCom= 1.00D+00 WtEn= 0.00D+00
 Coeff-Com: -0.173D-01 0.587D+00 0.430D+00
 Coeff:     -0.173D-01 0.587D+00 0.430D+00
 Gap=     0.170 Goal=   None    Shift=    0.000
 RMSDP=1.50D-06 MaxDP=1.12D-04 DE= 1.27D-07 OVMax= 1.08D-04

 Cycle  10  Pass 1  IDiag  1:
 RMSU=  9.80D-07    CP:  1.00D+00  1.04D+00  6.34D-01
 E= -2511.54310943226     Delta-E=       -0.000000319109 Rises=F Damp=F
 DIIS: error= 1.64D-06 at cycle   4 NSaved=   4.
 NSaved= 4 IEnMin= 4 EnMin= -2511.54310943226     IErMin= 4 ErrMin= 1.64D-06
 ErrMax= 1.64D-06  0.00D+00 EMaxC= 1.00D-01 BMatC= 4.66D-09 BMatP= 1.96D-07
 IDIUse=1 WtCom= 1.00D+00 WtEn= 0.00D+00
 Coeff-Com: -0.801D-02 0.254D+00 0.204D+00 0.549D+00
 Coeff:     -0.801D-02 0.254D+00 0.204D+00 0.549D+00
 Gap=     0.170 Goal=   None    Shift=    0.000
 RMSDP=2.22D-07 MaxDP=1.24D-05 DE=-3.19D-07 OVMax= 2.95D-05

 Cycle  11  Pass 1  IDiag  1:
 RMSU=  1.88D-07    CP:  1.00D+00  1.04D+00  6.68D-01  9.62D-01
 E= -2511.54310943676     Delta-E=       -0.000000004500 Rises=F Damp=F
 DIIS: error= 7.15D-07 at cycle   5 NSaved=   5.
 NSaved= 5 IEnMin= 5 EnMin= -2511.54310943676     IErMin= 5 ErrMin= 7.15D-07
 ErrMax= 7.15D-07  0.00D+00 EMaxC= 1.00D-01 BMatC= 6.37D-10 BMatP= 4.66D-09
 IDIUse=1 WtCom= 1.00D+00 WtEn= 0.00D+00
 Coeff-Com:  0.516D-03-0.258D-01-0.958D-02 0.254D+00 0.781D+00
 Coeff:      0.516D-03-0.258D-01-0.958D-02 0.254D+00 0.781D+00
 Gap=     0.170 Goal=   None    Shift=    0.000
 RMSDP=1.05D-07 MaxDP=4.88D-06 DE=-4.50D-09 OVMax= 1.68D-05

 Cycle  12  Pass 1  IDiag  1:
 RMSU=  6.88D-08    CP:  1.00D+00  1.04D+00  6.75D-01  1.03D+00  8.53D-01
 E= -2511.54310943781     Delta-E=       -0.000000001057 Rises=F Damp=F
 DIIS: error= 1.59D-07 at cycle   6 NSaved=   6.
 NSaved= 6 IEnMin= 6 EnMin= -2511.54310943781     IErMin= 6 ErrMin= 1.59D-07
 ErrMax= 1.59D-07  0.00D+00 EMaxC= 1.00D-01 BMatC= 5.72D-11 BMatP= 6.37D-10
 IDIUse=1 WtCom= 1.00D+00 WtEn= 0.00D+00
 Coeff-Com:  0.858D-03-0.310D-01-0.203D-01 0.561D-01 0.319D+00 0.675D+00
 Coeff:      0.858D-03-0.310D-01-0.203D-01 0.561D-01 0.319D+00 0.675D+00
 Gap=     0.170 Goal=   None    Shift=    0.000
 RMSDP=3.13D-08 MaxDP=1.80D-06 DE=-1.06D-09 OVMax= 4.44D-06

 Cycle  13  Pass 1  IDiag  1:
 RMSU=  2.55D-08    CP:  1.00D+00  1.04D+00  6.77D-01  1.04D+00  9.27D-01
                    CP:  1.09D+00
 E= -2511.54310943770     Delta-E=        0.000000000111 Rises=F Damp=F
 DIIS: error= 7.24D-08 at cycle   7 NSaved=   7.
 NSaved= 7 IEnMin= 6 EnMin= -2511.54310943781     IErMin= 7 ErrMin= 7.24D-08
 ErrMax= 7.24D-08  0.00D+00 EMaxC= 1.00D-01 BMatC= 5.77D-12 BMatP= 5.72D-11
 IDIUse=1 WtCom= 1.00D+00 WtEn= 0.00D+00
 Coeff-Com:  0.139D-03-0.400D-02-0.381D-02-0.259D-01-0.346D-01 0.168D+00
 Coeff-Com:  0.900D+00
 Coeff:      0.139D-03-0.400D-02-0.381D-02-0.259D-01-0.346D-01 0.168D+00
 Coeff:      0.900D+00
 Gap=     0.170 Goal=   None    Shift=    0.000
 RMSDP=1.69D-08 MaxDP=1.06D-06 DE= 1.11D-10 OVMax= 3.71D-06

 Cycle  14  Pass 1  IDiag  1:
 RMSU=  1.10D-08    CP:  1.00D+00  1.04D+00  6.78D-01  1.04D+00  9.32D-01
                    CP:  1.25D+00  1.22D+00
 E= -2511.54310943790     Delta-E=       -0.000000000197 Rises=F Damp=F
 DIIS: error= 5.16D-08 at cycle   8 NSaved=   8.
 NSaved= 8 IEnMin= 8 EnMin= -2511.54310943790     IErMin= 8 ErrMin= 5.16D-08
 ErrMax= 5.16D-08  0.00D+00 EMaxC= 1.00D-01 BMatC= 2.57D-12 BMatP= 5.77D-12
 IDIUse=1 WtCom= 1.00D+00 WtEn= 0.00D+00
 Coeff-Com: -0.863D-04 0.371D-02 0.171D-02-0.252D-01-0.781D-01-0.438D-01
 Coeff-Com:  0.488D+00 0.653D+00
 Coeff:     -0.863D-04 0.371D-02 0.171D-02-0.252D-01-0.781D-01-0.438D-01
 Coeff:      0.488D+00 0.653D+00
 Gap=     0.170 Goal=   None    Shift=    0.000
 RMSDP=7.46D-09 MaxDP=4.39D-07 DE=-1.97D-10 OVMax= 1.21D-06

 SCF Done:  E(RCAM-B3LYP) =  -2511.54310944     A.U. after   14 cycles
            NFock= 14  Conv=0.75D-08     -V/T= 2.0070
 KE= 2.494028507341D+03 PE=-1.530865185762D+04 EE= 5.599582561613D+03
 Leave Link  502 at Thu Dec  6 16:20:55 2018, MaxMem=   536870912 cpu:      5513.3
 (Enter /pbs_home/pkowalski/g09d01/g09/l701.exe)
 Compute integral first derivatives.
 ... and contract with generalized density number  0.
 R6Disp: Adding Grimme-D3 dispersion energy 1st derivatives to the gradient.
 Leave Link  701 at Thu Dec  6 16:20:56 2018, MaxMem=   536870912 cpu:         6.2
 (Enter /pbs_home/pkowalski/g09d01/g09/l702.exe)
 L702 exits ... SP integral derivatives will be done elsewhere.
 Leave Link  702 at Thu Dec  6 16:20:56 2018, MaxMem=   536870912 cpu:         0.2
 (Enter /pbs_home/pkowalski/g09d01/g09/l703.exe)
 Compute integral first derivatives, UseDBF=F ICtDFT=           0.
 Integral derivatives from FoFJK, PRISM(SPDF).
 Calling FoFJK, ICntrl=      2127 FMM=F ISym2X=0 I1Cent= 0 IOpClX= 0 NMat=1 NMatS=1 NMatT=0.
 FoFJK:  IHMeth= 1 ICntrl=    2127 DoSepK=T KAlg= 0 I1Cent=   0 FoldK=F
 IRaf=         1 NMat=   1 IRICut=       1 DoRegI=T DoRafI=F ISym2E= 0.
 FoFCou: FMM=F IPFlag=           0 FMFlag=      100000 FMFlg1=         800
         NFxFlg=           0 DoJE=F BraDBF=F KetDBF=F FulRan=T
         wScrn=  0.000000 ICntrl=    2527 IOpCl=  0 I1Cent=           0 NGrid=           0
         NMat0=    1 NMatS0=      1 NMatT0=    0 NMatD0=    1 NMtDS0=    0 NMtDT0=    0
 Symmetry not used in FoFCou.
 Leave Link  703 at Thu Dec  6 16:25:14 2018, MaxMem=   536870912 cpu:      2055.7
 (Enter /pbs_home/pkowalski/g09d01/g09/l716.exe)
 Dipole        = 1.22354555D-02-1.72560144D+00-6.71900928D-02
 ***** Axes restored to original set *****
 -------------------------------------------------------------------
 Center     Atomic                   Forces (Hartrees/Bohr)
 Number     Number              X              Y              Z
 -------------------------------------------------------------------
      1       16           0.000099018   -0.000252328   -0.000678100
      2       16          -0.000995739    0.000077286    0.000534313
      3        9           0.001210462   -0.000465685   -0.000652291
      4        9          -0.001566530   -0.000101208    0.001289179
      5        9           0.000680411    0.000129256   -0.000344514
      6        9          -0.000095643   -0.000115939    0.000986615
      7        9           0.001041569   -0.000335101   -0.000187459
      8        9          -0.002466247    0.000146188    0.001266439
      9        6          -0.000677766   -0.000533184    0.002128546
     10        6          -0.000748859   -0.001688197    0.000952767
     11        6           0.000559166    0.002636719   -0.002709312
     12        1          -0.001359093   -0.001052427    0.000519250
     13        6           0.001277913   -0.000152309    0.002435808
     14        6          -0.000519503    0.001392648   -0.001440570
     15        6           0.000717069    0.000734959    0.000082028
     16        6           0.000748343    0.000004936   -0.000283906
     17        6           0.000998032   -0.000290898   -0.000144982
     18        6          -0.001103862   -0.000823151   -0.001840679
     19        6           0.000963260   -0.000231670    0.001558502
     20        6          -0.000136061    0.001549141    0.001260076
     21        6          -0.000325684   -0.001912610   -0.002005287
     22        1          -0.000571075    0.000812520    0.000000727
     23        6           0.001061746   -0.000783240    0.001257459
     24        6           0.001877118    0.003622274   -0.000146071
     25        1          -0.000155426   -0.000003767   -0.000947821
     26        1           0.000718716    0.000273245    0.000177823
     27        6          -0.002940930   -0.003674622    0.000324378
     28        1           0.000204446    0.000331344   -0.000202333
     29        1           0.000195958    0.000451963   -0.000218213
     30        1           0.000172119   -0.000062149   -0.000376947
     31        6          -0.000014674   -0.003191733   -0.000305415
     32        1          -0.000726511    0.000644845   -0.000174930
     33        1          -0.000047042   -0.000326444    0.000414391
     34        6           0.001917684    0.004177243   -0.002601364
     35        1          -0.000247606   -0.000356579   -0.000204243
     36        1          -0.000298554   -0.000397869    0.000227164
     37        1          -0.000097046    0.000088308    0.000053652
     38        6           0.000071157   -0.000486366   -0.000607099
     39        6           0.000183276    0.000116208   -0.000187266
     40        1          -0.000555247   -0.000093919   -0.000095543
     41        6           0.000194142   -0.000050042    0.000041089
     42        1          -0.000366401   -0.000537602   -0.000220038
     43        6          -0.000307370   -0.000134085   -0.000065695
     44        1           0.000350811   -0.000433246   -0.000228867
     45        6          -0.000046664    0.000341133   -0.000110076
     46        1           0.000572920   -0.000266548    0.000229212
     47        6           0.000512832    0.000154924    0.000220769
     48        1          -0.000063968    0.000207362    0.000534148
     49        6           0.000449144    0.000560982    0.000326150
     50        6          -0.000166463    0.000305008    0.000067976
     51        1          -0.000419657    0.000102725   -0.000257094
     52        6          -0.000212092   -0.000307569    0.000004510
     53        1          -0.000378517    0.000512723    0.000023092
     54        6           0.000047006    0.000122939   -0.000309749
     55        1           0.000032628    0.000416100    0.000451603
     56        6          -0.000100945   -0.000115810    0.000010061
     57        1           0.000631364    0.000154599    0.000231760
     58        6          -0.000032125   -0.000519738   -0.000134525
     59        1           0.000254991   -0.000371544    0.000070904
 -------------------------------------------------------------------
 Cartesian Forces:  Max     0.004177243 RMS     0.000988301
 Leave Link  716 at Thu Dec  6 16:25:14 2018, MaxMem=   536870912 cpu:         0.2
 (Enter /pbs_home/pkowalski/g09d01/g09/l103.exe)

 GradGradGradGradGradGradGradGradGradGradGradGradGradGradGradGradGradGrad
 Berny optimization.
 Using GEDIIS/GDIIS optimizer.
 FormGI is forming the generalized inverse of G from B-inverse, IUseBI=4.
 Internal  Forces:  Max     0.004370284 RMS     0.000564313
 Search for a local minimum.
 Step number   4 out of a maximum of  354
 All quantities printed in internal units (Hartrees-Bohrs-Radians)
 RMS Force = .56431D-03 SwitMx=.10000D-02 MixMth= 2
 Mixed Optimization -- En-DIIS/RFO-DIIS
 Update second derivatives using D2CorX and points    3    4
 DE= -1.53D-02 DEPred=-1.15D-02 R= 1.33D+00
 TightC=F SS=  1.41D+00  RLast= 5.14D-01 DXNew= 8.4853D-01 1.5415D+00
 Trust test= 1.33D+00 RLast= 5.14D-01 DXMaxT set to 8.49D-01
 ITU=  1  0  1  0
 Use linear search instead of GDIIS.
     Eigenvalues ---    0.00230   0.00234   0.00467   0.00497   0.00545
     Eigenvalues ---    0.00679   0.00932   0.01182   0.01206   0.01250
     Eigenvalues ---    0.01471   0.01555   0.01602   0.01705   0.01736
     Eigenvalues ---    0.01767   0.01864   0.01870   0.01968   0.01976
     Eigenvalues ---    0.02160   0.02170   0.02203   0.02219   0.02236
     Eigenvalues ---    0.02251   0.02258   0.02270   0.02277   0.02300
     Eigenvalues ---    0.02302   0.02308   0.02325   0.02328   0.02332
     Eigenvalues ---    0.02337   0.02348   0.02360   0.03246   0.03308
     Eigenvalues ---    0.04593   0.04777   0.04793   0.04912   0.05121
     Eigenvalues ---    0.05513   0.05519   0.05755   0.05829   0.05831
     Eigenvalues ---    0.06086   0.07316   0.07509   0.07876   0.08650
     Eigenvalues ---    0.08758   0.08940   0.09010   0.09251   0.09700
     Eigenvalues ---    0.10211   0.10541   0.10987   0.12130   0.12372
     Eigenvalues ---    0.12502   0.12633   0.14057   0.14355   0.15913
     Eigenvalues ---    0.15973   0.15991   0.15997   0.15998   0.15998
     Eigenvalues ---    0.15999   0.15999   0.16000   0.16000   0.16000
     Eigenvalues ---    0.16000   0.16000   0.16000   0.16000   0.16000
     Eigenvalues ---    0.16001   0.16020   0.16870   0.17210   0.20503
     Eigenvalues ---    0.21965   0.21997   0.21999   0.22000   0.22000
     Eigenvalues ---    0.22059   0.22986   0.23068   0.23467   0.23475
     Eigenvalues ---    0.23781   0.23824   0.24179   0.24420   0.24964
     Eigenvalues ---    0.24988   0.24999   0.25000   0.25019   0.26643
     Eigenvalues ---    0.26976   0.27299   0.27490   0.27574   0.27595
     Eigenvalues ---    0.27626   0.28908   0.29118   0.29927   0.30561
     Eigenvalues ---    0.32224   0.33560   0.35301   0.36143   0.36559
     Eigenvalues ---    0.39099   0.40948   0.41865   0.42881   0.42989
     Eigenvalues ---    0.43196   0.43495   0.46788   0.46993   0.47559
     Eigenvalues ---    0.47733   0.47920   0.48688   0.49205   0.49367
     Eigenvalues ---    0.49402   0.49558   0.49669   0.50095   0.50289
     Eigenvalues ---    0.50677   0.50902   0.51253   0.51291   0.51319
     Eigenvalues ---    0.51408   0.51486   0.51511   0.51778   0.52083
     Eigenvalues ---    0.53677   0.53910   0.53976   0.56437   0.57174
     Eigenvalues ---    0.57522   0.57632   0.57642   0.57654   0.57694
     Eigenvalues ---    0.57742   0.57767   0.57794   0.57807   0.57823
     Eigenvalues ---    0.57837
 RFO step:  Lambda=-8.90081004D-04 EMin= 2.29995733D-03
 Quartic linear search produced a step of -0.00341.
 Iteration  1 RMS(Cart)=  0.05042313 RMS(Int)=  0.00049309
 Iteration  2 RMS(Cart)=  0.00131752 RMS(Int)=  0.00002899
 Iteration  3 RMS(Cart)=  0.00000043 RMS(Int)=  0.00002899
 ITry= 1 IFail=0 DXMaxC= 2.38D-01 DCOld= 1.00D+10 DXMaxT= 8.49D-01 DXLimC= 3.00D+00 Rises=F
 Variable       Old X    -DE/DX   Delta X   Delta X   Delta X     New X
                                 (Linear)    (Quad)   (Total)
    R1        3.49841  -0.00049  -0.00004  -0.00137  -0.00147   3.49693
    R2        3.33852   0.00041  -0.00002   0.00108   0.00111   3.33963
    R3        3.49423  -0.00019  -0.00005  -0.00030  -0.00036   3.49387
    R4        3.34007   0.00042  -0.00001   0.00107   0.00106   3.34114
    R5        2.55016  -0.00120   0.00002  -0.00232  -0.00230   2.54785
    R6        2.56394  -0.00177   0.00003  -0.00362  -0.00359   2.56035
    R7        2.54057  -0.00074   0.00000  -0.00129  -0.00129   2.53928
    R8        2.51769   0.00035   0.00002   0.00049   0.00051   2.51820
    R9        2.54521  -0.00001   0.00002  -0.00016  -0.00014   2.54508
   R10        2.56466  -0.00277   0.00003  -0.00551  -0.00548   2.55918
   R11        2.89558  -0.00045   0.00001  -0.00008  -0.00016   2.89541
   R12        2.92796  -0.00030  -0.00004  -0.00021  -0.00031   2.92765
   R13        2.92983   0.00102  -0.00001   0.00370   0.00369   2.93352
   R14        2.70426   0.00002  -0.00004   0.00024   0.00022   2.70448
   R15        2.55468  -0.00101   0.00002  -0.00231  -0.00226   2.55242
   R16        2.05945  -0.00074  -0.00019   0.00006  -0.00012   2.05933
   R17        2.57079  -0.00240   0.00000  -0.00474  -0.00467   2.56612
   R18        2.78078  -0.00133  -0.00003  -0.00342  -0.00345   2.77733
   R19        2.82129   0.00116  -0.00002   0.00412   0.00409   2.82537
   R20        2.74016   0.00039   0.00000   0.00085   0.00089   2.74105
   R21        2.93125   0.00024  -0.00003   0.00059   0.00057   2.93182
   R22        2.93205   0.00031  -0.00001   0.00011   0.00011   2.93216
   R23        2.81816   0.00113  -0.00003   0.00351   0.00348   2.82163
   R24        2.55359  -0.00098   0.00001  -0.00216  -0.00212   2.55147
   R25        2.89695  -0.00039   0.00000   0.00014   0.00009   2.89704
   R26        2.94175  -0.00213  -0.00001  -0.00768  -0.00769   2.93405
   R27        2.70518   0.00084  -0.00002   0.00215   0.00213   2.70731
   R28        2.06015  -0.00093  -0.00019  -0.00027  -0.00046   2.05969
   R29        2.56875  -0.00180   0.00000  -0.00361  -0.00359   2.56516
   R30        2.78136  -0.00099  -0.00002  -0.00257  -0.00259   2.77877
   R31        2.07888  -0.00029  -0.00018   0.00074   0.00055   2.07944
   R32        2.07774  -0.00055  -0.00018   0.00022   0.00003   2.07777
   R33        2.89062  -0.00369   0.00001  -0.01215  -0.01215   2.87847
   R34        2.07720   0.00019  -0.00019   0.00174   0.00155   2.07875
   R35        2.07657   0.00023  -0.00019   0.00183   0.00163   2.07821
   R36        2.07771  -0.00023  -0.00019   0.00094   0.00075   2.07846
   R37        2.07844  -0.00008  -0.00018   0.00114   0.00096   2.07940
   R38        2.07694  -0.00030  -0.00018   0.00072   0.00054   2.07748
   R39        2.89164  -0.00437  -0.00001  -0.01402  -0.01402   2.87761
   R40        2.07640   0.00044  -0.00019   0.00224   0.00204   2.07844
   R41        2.07660   0.00030  -0.00019   0.00195   0.00176   2.07836
   R42        2.07702  -0.00009  -0.00019   0.00120   0.00101   2.07803
   R43        2.65316  -0.00074  -0.00002  -0.00148  -0.00149   2.65167
   R44        2.65112  -0.00082   0.00000  -0.00178  -0.00178   2.64934
   R45        2.06258  -0.00052  -0.00019   0.00048   0.00029   2.06287
   R46        2.62518  -0.00066   0.00000  -0.00131  -0.00131   2.62386
   R47        2.06519  -0.00067  -0.00020   0.00023   0.00003   2.06523
   R48        2.63508  -0.00034  -0.00001  -0.00055  -0.00056   2.63452
   R49        2.06495  -0.00055  -0.00020   0.00044   0.00024   2.06519
   R50        2.63191  -0.00069   0.00000  -0.00141  -0.00141   2.63050
   R51        2.06510  -0.00066  -0.00020   0.00026   0.00007   2.06516
   R52        2.62843  -0.00051  -0.00002  -0.00088  -0.00090   2.62753
   R53        2.06432  -0.00038  -0.00020   0.00074   0.00054   2.06486
   R54        2.65377  -0.00089  -0.00001  -0.00180  -0.00182   2.65195
   R55        2.64952  -0.00031  -0.00001  -0.00058  -0.00059   2.64893
   R56        2.06273  -0.00048  -0.00019   0.00054   0.00035   2.06308
   R57        2.62441  -0.00027   0.00001  -0.00059  -0.00059   2.62382
   R58        2.06515  -0.00063  -0.00020   0.00030   0.00010   2.06525
   R59        2.63580  -0.00055  -0.00001  -0.00105  -0.00106   2.63475
   R60        2.06509  -0.00059  -0.00020   0.00038   0.00018   2.06527
   R61        2.63148  -0.00069  -0.00002  -0.00125  -0.00126   2.63022
   R62        2.06521  -0.00067  -0.00020   0.00024   0.00004   2.06525
   R63        2.62964  -0.00059   0.00000  -0.00119  -0.00120   2.62845
   R64        2.06414  -0.00045  -0.00020   0.00062   0.00042   2.06456
    A1        1.61284  -0.00055   0.00002  -0.00254  -0.00272   1.61013
    A2        1.60582  -0.00015   0.00000  -0.00090  -0.00094   1.60488
    A3        1.82472   0.00020   0.00000  -0.00187  -0.00190   1.82282
    A4        1.98315   0.00021  -0.00003  -0.00073  -0.00069   1.98246
    A5        1.90683  -0.00107   0.00000  -0.01419  -0.01418   1.89265
    A6        1.88369  -0.00022  -0.00002   0.00574   0.00561   1.88930
    A7        1.90259   0.00034   0.00004   0.00732   0.00737   1.90995
    A8        1.95672   0.00056   0.00001   0.00419   0.00412   1.96084
    A9        1.97531  -0.00028   0.00002  -0.00242  -0.00254   1.97278
   A10        2.04257   0.00033  -0.00002   0.00519   0.00511   2.04768
   A11        2.26464  -0.00003   0.00000  -0.00226  -0.00217   2.26248
   A12        2.12792  -0.00034   0.00004  -0.00184  -0.00190   2.12602
   A13        1.99640   0.00017   0.00000  -0.00078  -0.00090   1.99551
   A14        2.15744   0.00014  -0.00003   0.00127   0.00114   2.15857
   A15        1.98656   0.00047   0.00000   0.00053   0.00052   1.98709
   A16        2.08836  -0.00036   0.00001  -0.00078  -0.00079   2.08757
   A17        2.20806  -0.00010  -0.00002   0.00048   0.00043   2.20849
   A18        2.24623   0.00016   0.00000  -0.00016  -0.00013   2.24610
   A19        2.12055  -0.00014   0.00001   0.00059   0.00056   2.12110
   A20        1.91611  -0.00002  -0.00001  -0.00034  -0.00035   1.91576
   A21        1.87003  -0.00059  -0.00008  -0.00616  -0.00624   1.86379
   A22        1.99196   0.00029   0.00002   0.00240   0.00243   1.99439
   A23        1.94853  -0.00010   0.00002  -0.00164  -0.00162   1.94691
   A24        1.94883   0.00026   0.00002   0.00356   0.00358   1.95241
   A25        1.89535  -0.00008  -0.00002   0.00089   0.00087   1.89622
   A26        1.80822   0.00023   0.00003   0.00126   0.00129   1.80951
   A27        1.90832  -0.00039  -0.00005  -0.00376  -0.00381   1.90451
   A28        1.89896   0.00015   0.00001  -0.00131  -0.00130   1.89766
   A29        1.89409  -0.00015   0.00001  -0.00166  -0.00166   1.89243
   A30        1.96832   0.00000   0.00003   0.00295   0.00296   1.97128
   A31        1.96782   0.00052   0.00001   0.00524   0.00525   1.97307
   A32        1.82297  -0.00012  -0.00001  -0.00162  -0.00162   1.82135
   A33        1.87463  -0.00033  -0.00006  -0.00405  -0.00411   1.87053
   A34        1.94630  -0.00002  -0.00001   0.00277   0.00274   1.94904
   A35        1.98531   0.00039   0.00006   0.00623   0.00627   1.99159
   A36        1.89388  -0.00017  -0.00001  -0.00292  -0.00293   1.89095
   A37        1.97045  -0.00026  -0.00003  -0.00347  -0.00350   1.96695
   A38        1.79199   0.00041   0.00005   0.00144   0.00148   1.79347
   A39        1.90598  -0.00033   0.00000  -0.00232  -0.00233   1.90364
   A40        2.11973  -0.00020   0.00001   0.00095   0.00091   2.12064
   A41        2.25604   0.00053  -0.00001   0.00188   0.00189   2.25794
   A42        1.98059   0.00052   0.00001   0.00230   0.00229   1.98288
   A43        1.82121   0.00006   0.00001  -0.00091  -0.00087   1.82034
   A44        1.91371  -0.00121  -0.00003  -0.01702  -0.01706   1.89665
   A45        1.88986  -0.00001   0.00002   0.00874   0.00865   1.89851
   A46        1.95539   0.00018  -0.00001  -0.00004  -0.00012   1.95527
   A47        1.89648   0.00048   0.00000   0.00782   0.00782   1.90430
   A48        2.04405   0.00028  -0.00003   0.00451   0.00439   2.04844
   A49        2.27400  -0.00016   0.00002  -0.00340  -0.00332   2.27069
   A50        1.96484  -0.00012   0.00001  -0.00088  -0.00089   1.96394
   A51        2.13149  -0.00030   0.00003  -0.00170  -0.00166   2.12983
   A52        1.99375   0.00009   0.00000   0.00001  -0.00002   1.99374
   A53        2.15750   0.00023  -0.00003   0.00187   0.00184   2.15934
   A54        1.98611   0.00027   0.00000   0.00025   0.00024   1.98635
   A55        2.08761   0.00008   0.00000   0.00069   0.00070   2.08831
   A56        2.20945  -0.00034  -0.00001  -0.00096  -0.00096   2.20849
   A57        1.87102   0.00038   0.00006   0.00905   0.00907   1.88009
   A58        1.88518   0.00009   0.00002  -0.00211  -0.00209   1.88309
   A59        2.01191   0.00036  -0.00004   0.00305   0.00297   2.01488
   A60        1.86288  -0.00020   0.00005  -0.00543  -0.00536   1.85751
   A61        1.89997  -0.00003   0.00000   0.00423   0.00417   1.90413
   A62        1.92658  -0.00061  -0.00008  -0.00899  -0.00907   1.91751
   A63        1.94244   0.00041  -0.00008   0.00332   0.00323   1.94568
   A64        1.91072   0.00049  -0.00001   0.00250   0.00249   1.91321
   A65        1.94565   0.00011  -0.00009   0.00153   0.00144   1.94709
   A66        1.88705  -0.00052   0.00007  -0.00420  -0.00413   1.88292
   A67        1.89356  -0.00017   0.00004  -0.00029  -0.00026   1.89330
   A68        1.88252  -0.00036   0.00008  -0.00327  -0.00319   1.87933
   A69        1.86780   0.00087   0.00006   0.00933   0.00941   1.87721
   A70        1.87835   0.00083   0.00003  -0.00007  -0.00010   1.87825
   A71        2.03092  -0.00204  -0.00006  -0.00859  -0.00868   2.02225
   A72        1.86355  -0.00057   0.00005  -0.00385  -0.00379   1.85976
   A73        1.89361   0.00087   0.00001   0.00915   0.00918   1.90279
   A74        1.92216   0.00014  -0.00008  -0.00543  -0.00554   1.91662
   A75        1.94759   0.00016  -0.00010   0.00165   0.00155   1.94915
   A76        1.90461   0.00062   0.00000   0.00396   0.00396   1.90857
   A77        1.95033  -0.00014  -0.00010  -0.00041  -0.00051   1.94982
   A78        1.88425  -0.00036   0.00008  -0.00231  -0.00224   1.88201
   A79        1.89235  -0.00005   0.00004  -0.00088  -0.00084   1.89150
   A80        1.88246  -0.00026   0.00009  -0.00224  -0.00216   1.88030
   A81        2.10585  -0.00051  -0.00002  -0.00189  -0.00192   2.10393
   A82        2.11045   0.00045  -0.00001   0.00189   0.00188   2.11233
   A83        2.06684   0.00006   0.00002   0.00007   0.00008   2.06693
   A84        2.09297  -0.00014   0.00000  -0.00086  -0.00087   2.09211
   A85        2.10697  -0.00003  -0.00002  -0.00005  -0.00007   2.10690
   A86        2.08309   0.00017   0.00002   0.00092   0.00094   2.08403
   A87        2.08812  -0.00006   0.00000  -0.00042  -0.00041   2.08771
   A88        2.09900   0.00001   0.00001   0.00008   0.00008   2.09908
   A89        2.09605   0.00005  -0.00001   0.00033   0.00032   2.09637
   A90        2.09783  -0.00002   0.00000  -0.00021  -0.00020   2.09763
   A91        2.08774  -0.00005   0.00000  -0.00007  -0.00008   2.08766
   A92        2.09761   0.00006   0.00000   0.00028   0.00028   2.09789
   A93        2.09600   0.00017  -0.00001   0.00107   0.00106   2.09706
   A94        2.09799  -0.00007   0.00001  -0.00032  -0.00032   2.09767
   A95        2.08919  -0.00010   0.00001  -0.00075  -0.00074   2.08845
   A96        2.10770   0.00009  -0.00002   0.00042   0.00040   2.10810
   A97        2.09098   0.00004   0.00000   0.00039   0.00039   2.09137
   A98        2.08446  -0.00013   0.00002  -0.00082  -0.00081   2.08366
   A99        2.10156  -0.00022  -0.00004  -0.00067  -0.00071   2.10085
   A100       2.11248   0.00042   0.00001   0.00162   0.00163   2.11411
   A101       2.06915  -0.00020   0.00003  -0.00096  -0.00093   2.06822
   A102       2.09117  -0.00015   0.00000  -0.00091  -0.00090   2.09027
   A103       2.10601   0.00006  -0.00002   0.00036   0.00034   2.10635
   A104       2.08583   0.00010   0.00002   0.00055   0.00057   2.08640
   A105       2.08870  -0.00009   0.00001  -0.00055  -0.00055   2.08815
   A106       2.09868   0.00007   0.00000   0.00033   0.00033   2.09901
   A107       2.09578   0.00002  -0.00001   0.00022   0.00021   2.09599
   A108       2.09707   0.00005   0.00000   0.00026   0.00025   2.09732
   A109       2.08818  -0.00009   0.00000  -0.00043  -0.00043   2.08775
   A110       2.09790   0.00004   0.00000   0.00020   0.00020   2.09810
   A111       2.09648   0.00006  -0.00001   0.00046   0.00045   2.09692
   A112       2.09843  -0.00002   0.00001  -0.00019  -0.00017   2.09825
   A113       2.08828  -0.00004   0.00000  -0.00027  -0.00027   2.08801
   A114       2.10586   0.00018  -0.00002   0.00091   0.00089   2.10675
   A115       2.08883  -0.00009   0.00001  -0.00046  -0.00044   2.08839
   A116       2.08835  -0.00009   0.00001  -0.00046  -0.00045   2.08791
    D1        0.18402   0.00000  -0.00015   0.02574   0.02560   0.20961
    D2        2.23351  -0.00003  -0.00019   0.03112   0.03083   2.26434
    D3       -1.85032   0.00001  -0.00019   0.02484   0.02461  -1.82571
    D4       -0.10338  -0.00006   0.00014  -0.02043  -0.02031  -0.12369
    D5        3.05874  -0.00040   0.00031  -0.03163  -0.03133   3.02741
    D6        2.30669   0.00000  -0.00001   0.01948   0.01938   2.32607
    D7        0.25325  -0.00029  -0.00004   0.00831   0.00829   0.26154
    D8       -1.77536  -0.00032  -0.00004   0.00759   0.00750  -1.76786
    D9       -0.15008   0.00008  -0.00002  -0.00977  -0.00980  -0.15988
   D10        2.99706   0.00003  -0.00004  -0.00662  -0.00667   2.99038
   D11       -0.23529   0.00003   0.00012  -0.02736  -0.02725  -0.26254
   D12        2.87111   0.00037   0.00001  -0.01398  -0.01397   2.85715
   D13       -2.35192  -0.00021   0.00017  -0.02838  -0.02824  -2.38016
   D14        0.75448   0.00013   0.00006  -0.01500  -0.01495   0.73953
   D15        1.80198  -0.00096   0.00015  -0.04133  -0.04122   1.76076
   D16       -1.37480  -0.00062   0.00003  -0.02795  -0.02794  -1.40274
   D17        1.24625  -0.00041  -0.00006   0.01931   0.01927   1.26552
   D18       -3.02382  -0.00004  -0.00003   0.02507   0.02508  -2.99874
   D19       -0.93262   0.00066  -0.00002   0.04048   0.04050  -0.89213
   D20       -3.02198  -0.00019  -0.00009   0.02026   0.02013  -3.00185
   D21       -1.00886   0.00017  -0.00006   0.02602   0.02594  -0.98293
   D22        1.08233   0.00087  -0.00005   0.04143   0.04135   1.12368
   D23       -0.92646   0.00043  -0.00005   0.03565   0.03560  -0.89086
   D24        1.08667   0.00079  -0.00002   0.04141   0.04140   1.12807
   D25       -3.10533   0.00149  -0.00001   0.05682   0.05682  -3.04851
   D26       -3.05268   0.00012  -0.00018  -0.00229  -0.00251  -3.05519
   D27       -1.05105   0.00013  -0.00008  -0.00509  -0.00523  -1.05628
   D28        1.11241  -0.00036  -0.00020  -0.01641  -0.01667   1.09574
   D29        1.24625   0.00028  -0.00020   0.00355   0.00338   1.24963
   D30       -3.03530   0.00029  -0.00010   0.00074   0.00066  -3.03464
   D31       -0.87184  -0.00020  -0.00022  -0.01057  -0.01079  -0.88263
   D32       -0.83823  -0.00002  -0.00021  -0.01106  -0.01122  -0.84945
   D33        1.16340  -0.00002  -0.00011  -0.01387  -0.01395   1.14946
   D34       -2.95632  -0.00050  -0.00023  -0.02518  -0.02539  -2.98171
   D35       -3.01684  -0.00050   0.00014  -0.01152  -0.01137  -3.02821
   D36        0.18018  -0.00007  -0.00003   0.01466   0.01461   0.19479
   D37        0.16553  -0.00090   0.00027  -0.02721  -0.02688   0.13865
   D38       -2.92064  -0.00048   0.00010  -0.00103  -0.00089  -2.92153
   D39        2.96439  -0.00019  -0.00002   0.00279   0.00278   2.96717
   D40       -0.14840  -0.00020  -0.00008  -0.00128  -0.00137  -0.14977
   D41       -0.21928   0.00021  -0.00015   0.01883   0.01869  -0.20059
   D42        2.95111   0.00020  -0.00022   0.01476   0.01454   2.96565
   D43       -0.02535   0.00007  -0.00009   0.00694   0.00686  -0.01849
   D44        3.09405   0.00044  -0.00027   0.01903   0.01876   3.11281
   D45       -3.11045   0.00052  -0.00027   0.03374   0.03351  -3.07695
   D46        0.00895   0.00089  -0.00044   0.04583   0.04541   0.05435
   D47       -2.85843   0.00041  -0.00018   0.02083   0.02064  -2.83780
   D48        0.29321   0.00027  -0.00007   0.01297   0.01289   0.30610
   D49        0.30652   0.00001   0.00000   0.00809   0.00810   0.31462
   D50       -2.82502  -0.00013   0.00011   0.00023   0.00035  -2.82467
   D51        0.81316  -0.00002  -0.00012   0.00072   0.00060   0.81376
   D52       -1.31089   0.00034  -0.00005   0.00434   0.00429  -1.30660
   D53        2.93572   0.00018  -0.00006   0.00091   0.00084   2.93657
   D54       -2.35453  -0.00001  -0.00006   0.00443   0.00437  -2.35016
   D55        1.80461   0.00035   0.00001   0.00805   0.00806   1.81267
   D56       -0.23196   0.00019   0.00000   0.00461   0.00461  -0.22735
   D57        2.99081   0.00001   0.00013  -0.00326  -0.00311   2.98770
   D58       -0.20324  -0.00002   0.00009   0.00622   0.00633  -0.19691
   D59       -0.12689   0.00000   0.00008  -0.00664  -0.00655  -0.13345
   D60        2.96223  -0.00004   0.00004   0.00284   0.00289   2.96512
   D61        0.61747   0.00033  -0.00003   0.00502   0.00498   0.62245
   D62       -1.50294   0.00072   0.00001   0.00877   0.00878  -1.49416
   D63        2.63751   0.00016  -0.00002   0.00171   0.00169   2.63920
   D64        2.67542  -0.00050  -0.00013  -0.00295  -0.00308   2.67234
   D65        0.55501  -0.00011  -0.00008   0.00080   0.00072   0.55573
   D66       -1.58772  -0.00067  -0.00011  -0.00626  -0.00637  -1.59409
   D67       -1.53394  -0.00012  -0.00009   0.00221   0.00212  -1.53182
   D68        2.62884   0.00027  -0.00005   0.00596   0.00592   2.63475
   D69        0.48610  -0.00029  -0.00008  -0.00110  -0.00118   0.48493
   D70       -0.66593  -0.00044   0.00003  -0.01585  -0.01582  -0.68174
   D71       -2.72729   0.00008   0.00012  -0.01068  -0.01056  -2.73785
   D72        1.46627   0.00025   0.00013  -0.00613  -0.00600   1.46027
   D73        1.45076  -0.00071  -0.00002  -0.01836  -0.01839   1.43238
   D74       -0.61060  -0.00018   0.00007  -0.01320  -0.01313  -0.62373
   D75       -2.70023  -0.00001   0.00008  -0.00864  -0.00857  -2.70880
   D76       -2.68937  -0.00049   0.00002  -0.01279  -0.01278  -2.70215
   D77        1.53246   0.00004   0.00010  -0.00763  -0.00753   1.52493
   D78       -0.55717   0.00021   0.00011  -0.00308  -0.00296  -0.56014
   D79        2.53325   0.00032  -0.00006   0.01367   0.01362   2.54688
   D80       -0.55053   0.00040  -0.00002   0.00327   0.00326  -0.54726
   D81       -1.60789  -0.00003  -0.00012   0.01035   0.01023  -1.59766
   D82        1.59152   0.00004  -0.00008  -0.00005  -0.00013   1.59138
   D83        0.42770  -0.00011  -0.00011   0.00614   0.00602   0.43372
   D84       -2.65608  -0.00004  -0.00007  -0.00426  -0.00434  -2.66041
   D85       -0.12468   0.00017  -0.00006   0.00642   0.00635  -0.11833
   D86        3.04507   0.00020  -0.00007  -0.00437  -0.00446   3.04061
   D87        2.95291   0.00009  -0.00011   0.01784   0.01774   2.97065
   D88       -0.16053   0.00012  -0.00012   0.00705   0.00693  -0.15359
   D89        2.84894   0.00050   0.00008  -0.01463  -0.01461   2.83433
   D90       -0.31592   0.00047   0.00009  -0.00578  -0.00571  -0.32163
   D91        0.73409  -0.00014   0.00006  -0.02118  -0.02116   0.71293
   D92       -2.43077  -0.00017   0.00007  -0.01233  -0.01226  -2.44303
   D93       -1.39367  -0.00064   0.00006  -0.03110  -0.03112  -1.42479
   D94        1.72466  -0.00067   0.00006  -0.02225  -0.02222   1.70244
   D95       -3.07703   0.00003  -0.00023   0.00777   0.00749  -3.06954
   D96       -1.07952   0.00020  -0.00013   0.00785   0.00767  -1.07185
   D97        1.08621  -0.00041  -0.00025  -0.00558  -0.00587   1.08034
   D98       -0.86162  -0.00008  -0.00024  -0.00242  -0.00261  -0.86423
   D99        1.13589   0.00009  -0.00015  -0.00234  -0.00243   1.13346
   D100      -2.98156  -0.00052  -0.00026  -0.01578  -0.01598  -2.99754
   D101       1.22570   0.00034  -0.00023   0.01357   0.01332   1.23902
   D102      -3.05998   0.00050  -0.00013   0.01364   0.01350  -3.04648
   D103      -0.89424  -0.00011  -0.00025   0.00021  -0.00005  -0.89429
   D104       0.17492  -0.00002  -0.00001   0.01590   0.01587   0.19079
   D105      -2.93576  -0.00045  -0.00011   0.00960   0.00948  -2.92629
   D106      -2.93953   0.00001  -0.00002   0.00543   0.00541  -2.93412
   D107       0.23297  -0.00042  -0.00012  -0.00087  -0.00099   0.23199
   D108      -0.02095   0.00018   0.00008   0.00783   0.00792  -0.01303
   D109       3.11464   0.00025   0.00011   0.00443   0.00454   3.11918
   D110      -3.13111  -0.00024  -0.00002   0.00150   0.00148  -3.12963
   D111       0.00448  -0.00018   0.00001  -0.00190  -0.00190   0.00258
   D112       2.75689   0.00005   0.00003  -0.00143  -0.00140   2.75548
   D113      -0.38736  -0.00002  -0.00001  -0.00462  -0.00463  -0.39199
   D114      -0.37839  -0.00002   0.00000   0.00215   0.00215  -0.37623
   D115       2.76055  -0.00008  -0.00004  -0.00104  -0.00107   2.75948
   D116      -1.03366   0.00027   0.00007   0.01903   0.01910  -1.01456
   D117      -3.11872   0.00035   0.00004   0.02055   0.02059  -3.09813
   D118       1.08304   0.00041   0.00000   0.02204   0.02204   1.10508
   D119      -3.13602  -0.00044   0.00001   0.00210   0.00211  -3.13391
   D120       1.06211  -0.00037  -0.00002   0.00362   0.00359   1.06571
   D121      -1.01932  -0.00030  -0.00005   0.00510   0.00504  -1.01428
   D122       1.10787   0.00016   0.00000   0.01131   0.01131   1.11918
   D123      -0.97718   0.00024  -0.00003   0.01282   0.01279  -0.96439
   D124      -3.05862   0.00031  -0.00007   0.01431   0.01424  -3.04437
   D125      -1.03188   0.00030   0.00009   0.01218   0.01226  -1.01962
   D126      -3.11272   0.00024   0.00006   0.01146   0.01150  -3.10121
   D127       1.09017   0.00025   0.00001   0.01193   0.01192   1.10209
   D128      -3.13811  -0.00011   0.00005  -0.00125  -0.00120  -3.13931
   D129       1.06424  -0.00017   0.00001  -0.00197  -0.00196   1.06228
   D130      -1.01605  -0.00016  -0.00004  -0.00151  -0.00155  -1.01760
   D131       1.11117  -0.00001   0.00003   0.00113   0.00118   1.11235
   D132      -0.96967  -0.00007  -0.00001   0.00041   0.00042  -0.96925
   D133      -3.04996  -0.00006  -0.00005   0.00087   0.00084  -3.04913
   D134       0.04265  -0.00026   0.00010  -0.01261  -0.01251   0.03014
   D135      -3.11746  -0.00025   0.00015  -0.01280  -0.01263  -3.13009
   D136      -3.10875  -0.00012  -0.00002  -0.00493  -0.00495  -3.11369
   D137       0.01433  -0.00012   0.00004  -0.00512  -0.00507   0.00925
   D138       3.11484   0.00031  -0.00015   0.01556   0.01542   3.13026
   D139      -0.01592   0.00034  -0.00019   0.01679   0.01662   0.00069
   D140      -0.01692   0.00018  -0.00004   0.00788   0.00784  -0.00908
   D141       3.13550   0.00021  -0.00007   0.00911   0.00904  -3.13864
   D142      -3.13646  -0.00001  -0.00003  -0.00013  -0.00016  -3.13662
   D143      -0.00193  -0.00004  -0.00001  -0.00162  -0.00164  -0.00356
   D144      -0.01328   0.00000   0.00003  -0.00033  -0.00031  -0.01358
   D145       3.12125  -0.00004   0.00005  -0.00183  -0.00178   3.11947
   D146       3.13605   0.00014  -0.00003   0.00605   0.00602  -3.14112
   D147      -0.00821   0.00013  -0.00002   0.00571   0.00569  -0.00252
   D148      -0.01264   0.00011  -0.00001   0.00454   0.00453  -0.00811
   D149       3.12629   0.00010   0.00000   0.00421   0.00420   3.13049
   D150      -3.13677  -0.00009   0.00003  -0.00383  -0.00380  -3.14057
   D151       0.00564  -0.00007   0.00003  -0.00296  -0.00294   0.00270
   D152       0.00216  -0.00009   0.00004  -0.00417  -0.00413  -0.00197
   D153      -3.13862  -0.00007   0.00004  -0.00330  -0.00326   3.14130
   D154       0.00710  -0.00009   0.00001  -0.00392  -0.00391   0.00320
   D155       3.13791  -0.00012   0.00004  -0.00514  -0.00510   3.13282
   D156      -3.13368  -0.00008   0.00000  -0.00305  -0.00305  -3.13673
   D157      -0.00287  -0.00010   0.00004  -0.00427  -0.00423  -0.00711
   D158      -0.03124  -0.00006   0.00006  -0.00348  -0.00342  -0.03465
   D159       3.13029  -0.00008  -0.00001  -0.00380  -0.00380   3.12648
   D160       3.11294   0.00000   0.00010  -0.00038  -0.00028   3.11267
   D161      -0.00872  -0.00002   0.00003  -0.00070  -0.00067  -0.00938
   D162      -3.12672   0.00001  -0.00001   0.00083   0.00083  -3.12589
   D163      -0.00302   0.00002   0.00005   0.00064   0.00070  -0.00232
   D164       0.01227  -0.00005  -0.00004  -0.00229  -0.00233   0.00993
   D165       3.13597  -0.00005   0.00002  -0.00248  -0.00247   3.13350
   D166       3.13588   0.00003   0.00003   0.00078   0.00082   3.13670
   D167       0.00045   0.00008   0.00001   0.00305   0.00306   0.00352
   D168       0.01416   0.00001  -0.00003   0.00048   0.00045   0.01460
   D169      -3.12127   0.00006  -0.00005   0.00274   0.00269  -3.11858
   D170       3.13737   0.00003  -0.00002   0.00136   0.00134   3.13871
   D171       0.00444  -0.00006  -0.00005  -0.00239  -0.00244   0.00201
   D172       0.00197   0.00008  -0.00004   0.00364   0.00359   0.00556
   D173      -3.13096  -0.00001  -0.00007  -0.00011  -0.00018  -3.13113
   D174      -3.13961  -0.00002   0.00003  -0.00070  -0.00067  -3.14027
   D175      -0.00090  -0.00001   0.00004  -0.00060  -0.00056  -0.00146
   D176       0.01065  -0.00011   0.00000  -0.00444  -0.00444   0.00621
   D177      -3.13383  -0.00010   0.00001  -0.00434  -0.00433  -3.13816
   D178      -0.00758   0.00007   0.00001   0.00295   0.00296  -0.00462
   D179      -3.13129   0.00006  -0.00005   0.00315   0.00310  -3.12819
   D180       3.13114   0.00007   0.00002   0.00305   0.00307   3.13421
   D181       0.00743   0.00007  -0.00004   0.00324   0.00320   0.01064
         Item               Value     Threshold  Converged?
 Maximum Force            0.004370     0.000450     NO 
 RMS     Force            0.000564     0.000300     NO 
 Maximum Displacement     0.237945     0.001800     NO 
 RMS     Displacement     0.050291     0.001200     NO 
 Predicted change in Energy=-4.647687D-04
 Lowest energy point so far.  Saving SCF results.
 GradGradGradGradGradGradGradGradGradGradGradGradGradGradGradGradGradGrad

 Leave Link  103 at Thu Dec  6 16:25:14 2018, MaxMem=   536870912 cpu:         1.5
 (Enter /pbs_home/pkowalski/g09d01/g09/l202.exe)
 Stoichiometry    C29H22F6S2
 Framework group  C1[X(C29H22F6S2)]
 Deg. of freedom   171
 Full point group                 C1      NOp   1
 RotChk:  IX=0 Diff= 5.24D-03
 Largest Abelian subgroup         C1      NOp   1
 Largest concise Abelian subgroup C1      NOp   1
                         Standard orientation:                         
 ---------------------------------------------------------------------
 Center     Atomic      Atomic             Coordinates (Angstroms)
 Number     Number       Type             X           Y           Z
 ---------------------------------------------------------------------
      1         16           0        1.810259   -2.174035    0.179227
      2         16           0       -1.820716   -2.159163    0.048668
      3          9           0        2.279766    3.184979   -0.824162
      4          9           0        1.644446    3.493077    1.227705
      5          9           0       -0.045038    3.833748   -1.780393
      6          9           0        0.025645    5.104329   -0.009791
      7          9           0       -2.319544    3.266308   -0.623677
      8          9           0       -1.465101    3.452427    1.366353
      9          6           0        0.630384   -0.797239    0.548917
     10          6           0        1.426404    0.477992    0.252714
     11          6           0        2.834366    0.246270    0.142512
     12          1           0        3.544965    1.065819    0.037914
     13          6           0        3.182438   -1.064792    0.079710
     14          6           0        0.728263    1.625271    0.108856
     15          6           0        1.241347    3.026856    0.021122
     16          6           0        0.003869    3.842477   -0.437582
     17          6           0       -1.208446    3.038721    0.102633
     18          6           0       -0.720864    1.628572    0.045853
     19          6           0       -0.630169   -0.802464   -0.351714
     20          6           0       -1.423439    0.484564   -0.097727
     21          6           0       -2.838259    0.260914   -0.070504
     22          1           0       -3.553928    1.082698   -0.091948
     23          6           0       -3.194160   -1.046304    0.013831
     24          6           0        0.276637   -0.846039    2.059636
     25          1           0       -0.491842   -0.081443    2.248560
     26          1           0       -0.194640   -1.817964    2.265010
     27          6           0        1.444227   -0.625269    3.012626
     28          1           0        2.241198   -1.366199    2.851632
     29          1           0        1.096674   -0.723439    4.051374
     30          1           0        1.874820    0.380320    2.898136
     31          6           0       -0.268456   -0.887431   -1.859234
     32          1           0        0.495475   -0.121575   -2.060955
     33          1           0        0.211181   -1.861453   -2.031906
     34          6           0       -1.425674   -0.702319   -2.831550
     35          1           0       -2.218246   -1.446776   -2.666272
     36          1           0       -1.059303   -0.823456   -3.861453
     37          1           0       -1.869460    0.300466   -2.749693
     38          6           0        4.541870   -1.602972   -0.069698
     39          6           0        5.660305   -0.802840    0.209357
     40          1           0        5.521957    0.219090    0.567348
     41          6           0        6.946366   -1.303381    0.056362
     42          1           0        7.804574   -0.665932    0.283307
     43          6           0        7.143479   -2.614570   -0.374355
     44          1           0        8.156304   -3.007288   -0.493884
     45          6           0        6.042751   -3.421602   -0.647786
     46          1           0        6.187084   -4.451041   -0.985001
     47          6           0        4.754251   -2.921792   -0.495286
     48          1           0        3.899752   -3.564127   -0.721522
     49          6           0       -4.563239   -1.577937    0.086228
     50          6           0       -5.619408   -0.761539    0.519120
     51          1           0       -5.417568    0.264000    0.834423
     52          6           0       -6.917469   -1.251416    0.572994
     53          1           0       -7.726391   -0.602128    0.917176
     54          6           0       -7.187957   -2.567341    0.200025
     55          1           0       -8.209862   -2.952115    0.245611
     56          6           0       -6.148327   -3.389436   -0.224928
     57          1           0       -6.350808   -4.421945   -0.520438
     58          6           0       -4.847067   -2.901142   -0.279120
     59          1           0       -4.040329   -3.551027   -0.626137
 ---------------------------------------------------------------------
 Rotational constants (GHZ):      0.1303616      0.0699824      0.0506258
 Leave Link  202 at Thu Dec  6 16:25:15 2018, MaxMem=   536870912 cpu:         0.0
 (Enter /pbs_home/pkowalski/g09d01/g09/l301.exe)
 Basis read from rwf:  (5D, 7F)
 No pseudopotential information found on rwf file.
 There are   673 symmetry adapted cartesian basis functions of A   symmetry.
 There are   636 symmetry adapted basis functions of A   symmetry.
   636 basis functions,  1103 primitive gaussians,   673 cartesian basis functions
   141 alpha electrons      141 beta electrons
       nuclear repulsion energy      4702.3465310638 Hartrees.
 IExCor=20419 DFT=T Ex+Corr=CAM-B3LYP ExCW=0 ScaHFX=  1.000000
 ScaDFX=  1.000000  1.000000  1.000000  0.810000 ScalE2=  1.000000  1.000000
 IRadAn=      0 IRanWt=     -1 IRanGd=            0 ICorTp=0 IEmpDi=131
  HFx wShort=  0.000000 wLong=  0.330000 cFull=  0.190000 cShort=  0.000000 cLong=  0.460000
  DFx wShort=  0.000000 wLong=  0.330000 cFull=  0.190000 cShort=  0.000000 cLong=  0.460000
 NAtoms=   59 NActive=   59 NUniq=   59 SFac= 1.00D+00 NAtFMM=   60 NAOKFM=F Big=F
 Integral buffers will be    131072 words long.
 Raffenetti 2 integral format.
 Two-electron integral symmetry is turned on.
 R6Disp:  Grimme-D3 Dispersion energy=       -0.0559746694 Hartrees.
 Nuclear repulsion after empirical dispersion term =     4702.2905563944 Hartrees.
 No density basis found on file   724.
 Leave Link  301 at Thu Dec  6 16:25:15 2018, MaxMem=   536870912 cpu:         0.6
 (Enter /pbs_home/pkowalski/g09d01/g09/l302.exe)
 NPDir=0 NMtPBC=     1 NCelOv=     1 NCel=       1 NClECP=     1 NCelD=      1
         NCelK=      1 NCelE2=     1 NClLst=     1 CellRange=     0.0.
 One-electron integrals computed using PRISM.
 NBasis=   636 RedAO= T EigKep=  2.84D-04  NBF=   636
 NBsUse=   636 1.00D-06 EigRej= -1.00D+00 NBFU=   636
 Precomputing XC quadrature grid using
 IXCGrd= 4 IRadAn=           0 IRanWt=          -1 IRanGd=           0 AccXCQ= 0.00D+00.
 Generated NRdTot=       0 NPtTot=           0 NUsed=           0 NTot=          32
 NSgBfM=   603   604   607   607   610 MxSgAt=    59 MxSgA2=    59.
 Leave Link  302 at Thu Dec  6 16:25:17 2018, MaxMem=   536870912 cpu:        16.3
 (Enter /pbs_home/pkowalski/g09d01/g09/l303.exe)
 DipDrv:  MaxL=1.
 Leave Link  303 at Thu Dec  6 16:25:17 2018, MaxMem=   536870912 cpu:         1.5
 (Enter /pbs_home/pkowalski/g09d01/g09/l401.exe)
 Initial guess from the checkpoint file:  "dae0068freq_closed_cam-b3lypd3.chk"
 B after Tr=     0.000000    0.000000    0.000000
         Rot=    0.999998   -0.001279   -0.001583   -0.000418 Ang=  -0.24 deg.
 Guess basis will be translated and rotated to current coordinates.
 JPrj=2 DoOrth=T DoCkMO=T.
 Generating alternative initial guess.
 ExpMin= 1.22D-01 ExpMax= 9.18D+03 ExpMxC= 1.38D+03 IAcc=1 IRadAn=         1 AccDes= 0.00D+00
 Harris functional with IExCor=20419 and IRadAn=       1 diagonalized for initial guess.
 HarFok:  IExCor=20419 AccDes= 0.00D+00 IRadAn=         1 IDoV= 1 UseB2=F ITyADJ=14
 ICtDFT=  3500011 ScaDFX=  1.000000  1.000000  1.000000  1.000000
 FoFCou: FMM=F IPFlag=           0 FMFlag=      100000 FMFlg1=           0
         NFxFlg=           0 DoJE=T BraDBF=F KetDBF=T FulRan=T
         wScrn=  0.000000 ICntrl=     500 IOpCl=  0 I1Cent=   200000004 NGrid=           0
         NMat0=    1 NMatS0=      1 NMatT0=    0 NMatD0=    1 NMtDS0=    0 NMtDT0=    0
 Petite list used in FoFCou.
 Harris En= -2437.30556341078    
 Leave Link  401 at Thu Dec  6 16:25:23 2018, MaxMem=   536870912 cpu:        41.9
 (Enter /pbs_home/pkowalski/g09d01/g09/l502.exe)
 Closed shell SCF:
 Using DIIS extrapolation, IDIIS=  1040.
 Integral symmetry usage will be decided dynamically.
 IVT=     1387805 IEndB=     1387805 NGot=   536870912 MDV=   535953350
 LenX=   535953350 LenY=   535499748
 Requested convergence on RMS density matrix=1.00D-08 within 128 cycles.
 Requested convergence on MAX density matrix=1.00D-06.
 Requested convergence on             energy=1.00D-06.
 No special actions if energy rises.
 Fock matrices will be formed incrementally for  20 cycles.
 Integral accuracy reduced to 1.0D-05 until final iterations.

 Cycle   1  Pass 0  IDiag  1:
 FoFJK:  IHMeth= 1 ICntrl=       0 DoSepK=T KAlg= 0 I1Cent=   0 FoldK=F
 IRaf=         1 NMat=   1 IRICut=       1 DoRegI=T DoRafI=F ISym2E= 0.
 FoFCou: FMM=F IPFlag=           0 FMFlag=      100000 FMFlg1=           0
         NFxFlg=           0 DoJE=T BraDBF=F KetDBF=F FulRan=T
         wScrn=  0.000000 ICntrl=     500 IOpCl=  0 I1Cent=           0 NGrid=           0
         NMat0=    1 NMatS0=      1 NMatT0=    0 NMatD0=    1 NMtDS0=    0 NMtDT0=    0
 Symmetry not used in FoFCou.
 E= -2511.53665184800    
 DIIS: error= 2.14D-03 at cycle   1 NSaved=   1.
 NSaved= 1 IEnMin= 1 EnMin= -2511.53665184800     IErMin= 1 ErrMin= 2.14D-03
 ErrMax= 2.14D-03  0.00D+00 EMaxC= 1.00D-01 BMatC= 4.08D-03 BMatP= 4.08D-03
 IDIUse=3 WtCom= 9.79D-01 WtEn= 2.14D-02
 Coeff-Com:  0.100D+01
 Coeff-En:   0.100D+01
 Coeff:      0.100D+01
 Gap=     0.662 Goal=   None    Shift=    0.000
 GapD=    0.662 DampG=2.000 DampE=1.000 DampFc=2.0000 IDamp=-1.
 RMSDP=2.52D-04 MaxDP=7.64D-03              OVMax= 1.04D-02

 Cycle   2  Pass 0  IDiag  1:
 RMSU=  2.52D-04    CP:  1.00D+00
 E= -2511.54309706605     Delta-E=       -0.006445218059 Rises=F Damp=F
 DIIS: error= 4.71D-04 at cycle   2 NSaved=   2.
 NSaved= 2 IEnMin= 2 EnMin= -2511.54309706605     IErMin= 2 ErrMin= 4.71D-04
 ErrMax= 4.71D-04  0.00D+00 EMaxC= 1.00D-01 BMatC= 1.25D-04 BMatP= 4.08D-03
 IDIUse=3 WtCom= 9.95D-01 WtEn= 4.71D-03
 Coeff-Com: -0.141D+00 0.114D+01
 Coeff-En:   0.000D+00 0.100D+01
 Coeff:     -0.140D+00 0.114D+01
 Gap=     0.171 Goal=   None    Shift=    0.000
 RMSDP=4.72D-05 MaxDP=1.95D-03 DE=-6.45D-03 OVMax= 3.63D-03

 Cycle   3  Pass 0  IDiag  1:
 RMSU=  4.19D-05    CP:  1.00D+00  1.09D+00
 E= -2511.54344035615     Delta-E=       -0.000343290096 Rises=F Damp=F
 DIIS: error= 1.26D-04 at cycle   3 NSaved=   3.
 NSaved= 3 IEnMin= 3 EnMin= -2511.54344035615     IErMin= 3 ErrMin= 1.26D-04
 ErrMax= 1.26D-04  0.00D+00 EMaxC= 1.00D-01 BMatC= 2.34D-05 BMatP= 1.25D-04
 IDIUse=3 WtCom= 9.99D-01 WtEn= 1.26D-03
 Coeff-Com: -0.546D-01 0.339D+00 0.716D+00
 Coeff-En:   0.000D+00 0.000D+00 0.100D+01
 Coeff:     -0.545D-01 0.338D+00 0.716D+00
 Gap=     0.171 Goal=   None    Shift=    0.000
 RMSDP=2.35D-05 MaxDP=1.07D-03 DE=-3.43D-04 OVMax= 2.88D-03

 Cycle   4  Pass 0  IDiag  1:
 RMSU=  2.14D-05    CP:  1.00D+00  1.11D+00  8.03D-01
 E= -2511.54345620565     Delta-E=       -0.000015849503 Rises=F Damp=F
 DIIS: error= 9.04D-05 at cycle   4 NSaved=   4.
 NSaved= 4 IEnMin= 4 EnMin= -2511.54345620565     IErMin= 4 ErrMin= 9.04D-05
 ErrMax= 9.04D-05  0.00D+00 EMaxC= 1.00D-01 BMatC= 1.47D-05 BMatP= 2.34D-05
 IDIUse=1 WtCom= 1.00D+00 WtEn= 0.00D+00
 Coeff-Com:  0.227D-02-0.884D-01 0.458D+00 0.628D+00
 Coeff:      0.227D-02-0.884D-01 0.458D+00 0.628D+00
 Gap=     0.171 Goal=   None    Shift=    0.000
 RMSDP=1.11D-05 MaxDP=5.58D-04 DE=-1.58D-05 OVMax= 1.44D-03

 Cycle   5  Pass 0  IDiag  1:
 RMSU=  5.48D-06    CP:  1.00D+00  1.10D+00  9.83D-01  7.22D-01
 E= -2511.54347208913     Delta-E=       -0.000015883474 Rises=F Damp=F
 DIIS: error= 2.66D-05 at cycle   5 NSaved=   5.
 NSaved= 5 IEnMin= 5 EnMin= -2511.54347208913     IErMin= 5 ErrMin= 2.66D-05
 ErrMax= 2.66D-05  0.00D+00 EMaxC= 1.00D-01 BMatC= 7.18D-07 BMatP= 1.47D-05
 IDIUse=1 WtCom= 1.00D+00 WtEn= 0.00D+00
 Coeff-Com:  0.480D-02-0.654D-01 0.171D+00 0.293D+00 0.596D+00
 Coeff:      0.480D-02-0.654D-01 0.171D+00 0.293D+00 0.596D+00
 Gap=     0.171 Goal=   None    Shift=    0.000
 RMSDP=2.85D-06 MaxDP=1.65D-04 DE=-1.59D-05 OVMax= 1.44D-04

 Initial convergence to 1.0D-05 achieved.  Increase integral accuracy.
 Cycle   6  Pass 1  IDiag  1:
 E= -2511.54339014796     Delta-E=        0.000081941171 Rises=F Damp=F
 DIIS: error= 1.92D-04 at cycle   1 NSaved=   1.
 NSaved= 1 IEnMin= 1 EnMin= -2511.54339014796     IErMin= 1 ErrMin= 1.92D-04
 ErrMax= 1.92D-04  0.00D+00 EMaxC= 1.00D-01 BMatC= 1.49D-05 BMatP= 1.49D-05
 IDIUse=3 WtCom= 9.98D-01 WtEn= 1.92D-03
 Coeff-Com:  0.100D+01
 Coeff-En:   0.100D+01
 Coeff:      0.100D+01
 Gap=     0.171 Goal=   None    Shift=    0.000
 RMSDP=2.85D-06 MaxDP=1.65D-04 DE= 8.19D-05 OVMax= 3.85D-04

 Cycle   7  Pass 1  IDiag  1:
 RMSU=  1.67D-04    CP:  1.00D+00
 E= -2511.54340544224     Delta-E=       -0.000015294285 Rises=F Damp=F
 DIIS: error= 9.64D-06 at cycle   2 NSaved=   2.
 NSaved= 2 IEnMin= 2 EnMin= -2511.54340544224     IErMin= 2 ErrMin= 9.64D-06
 ErrMax= 9.64D-06  0.00D+00 EMaxC= 1.00D-01 BMatC= 1.23D-07 BMatP= 1.49D-05
 IDIUse=1 WtCom= 1.00D+00 WtEn= 0.00D+00
 Coeff-Com: -0.167D-01 0.102D+01
 Coeff:     -0.167D-01 0.102D+01
 Gap=     0.171 Goal=   None    Shift=    0.000
 RMSDP=6.34D-06 MaxDP=2.22D-04 DE=-1.53D-05 OVMax= 9.66D-05

 Cycle   8  Pass 1  IDiag  1:
 RMSU=  2.56D-06    CP:  1.00D+00  1.03D+00
 E= -2511.54340535313     Delta-E=        0.000000089115 Rises=F Damp=F
 DIIS: error= 1.33D-05 at cycle   3 NSaved=   3.
 NSaved= 3 IEnMin= 2 EnMin= -2511.54340544224     IErMin= 2 ErrMin= 9.64D-06
 ErrMax= 1.33D-05  0.00D+00 EMaxC= 1.00D-01 BMatC= 2.32D-07 BMatP= 1.23D-07
 IDIUse=1 WtCom= 1.00D+00 WtEn= 0.00D+00
 Coeff-Com: -0.178D-01 0.600D+00 0.418D+00
 Coeff:     -0.178D-01 0.600D+00 0.418D+00
 Gap=     0.171 Goal=   None    Shift=    0.000
 RMSDP=1.26D-06 MaxDP=1.09D-04 DE= 8.91D-08 OVMax= 7.29D-05

 Cycle   9  Pass 1  IDiag  1:
 RMSU=  9.45D-07    CP:  1.00D+00  1.04D+00  6.80D-01
 E= -2511.54340557727     Delta-E=       -0.000000224141 Rises=F Damp=F
 DIIS: error= 1.47D-06 at cycle   4 NSaved=   4.
 NSaved= 4 IEnMin= 4 EnMin= -2511.54340557727     IErMin= 4 ErrMin= 1.47D-06
 ErrMax= 1.47D-06  0.00D+00 EMaxC= 1.00D-01 BMatC= 2.49D-09 BMatP= 1.23D-07
 IDIUse=1 WtCom= 1.00D+00 WtEn= 0.00D+00
 Coeff-Com: -0.658D-02 0.208D+00 0.166D+00 0.632D+00
 Coeff:     -0.658D-02 0.208D+00 0.166D+00 0.632D+00
 Gap=     0.171 Goal=   None    Shift=    0.000
 RMSDP=2.02D-07 MaxDP=9.86D-06 DE=-2.24D-07 OVMax= 2.33D-05

 Cycle  10  Pass 1  IDiag  1:
 RMSU=  1.81D-07    CP:  1.00D+00  1.04D+00  7.11D-01  9.76D-01
 E= -2511.54340557954     Delta-E=       -0.000000002272 Rises=F Damp=F
 DIIS: error= 4.81D-07 at cycle   5 NSaved=   5.
 NSaved= 5 IEnMin= 5 EnMin= -2511.54340557954     IErMin= 5 ErrMin= 4.81D-07
 ErrMax= 4.81D-07  0.00D+00 EMaxC= 1.00D-01 BMatC= 6.71D-10 BMatP= 2.49D-09
 IDIUse=1 WtCom= 1.00D+00 WtEn= 0.00D+00
 Coeff-Com:  0.103D-02-0.418D-01-0.188D-01 0.341D+00 0.719D+00
 Coeff:      0.103D-02-0.418D-01-0.188D-01 0.341D+00 0.719D+00
 Gap=     0.171 Goal=   None    Shift=    0.000
 RMSDP=9.86D-08 MaxDP=3.82D-06 DE=-2.27D-09 OVMax= 1.39D-05

 Cycle  11  Pass 1  IDiag  1:
 RMSU=  5.91D-08    CP:  1.00D+00  1.04D+00  7.20D-01  1.03D+00  7.51D-01
 E= -2511.54340558037     Delta-E=       -0.000000000834 Rises=F Damp=F
 DIIS: error= 1.30D-07 at cycle   6 NSaved=   6.
 NSaved= 6 IEnMin= 6 EnMin= -2511.54340558037     IErMin= 6 ErrMin= 1.30D-07
 ErrMax= 1.30D-07  0.00D+00 EMaxC= 1.00D-01 BMatC= 2.89D-11 BMatP= 6.71D-10
 IDIUse=1 WtCom= 1.00D+00 WtEn= 0.00D+00
 Coeff-Com:  0.690D-03-0.255D-01-0.147D-01 0.105D+00 0.275D+00 0.660D+00
 Coeff:      0.690D-03-0.255D-01-0.147D-01 0.105D+00 0.275D+00 0.660D+00
 Gap=     0.171 Goal=   None    Shift=    0.000
 RMSDP=2.41D-08 MaxDP=1.07D-06 DE=-8.34D-10 OVMax= 4.18D-06

 Cycle  12  Pass 1  IDiag  1:
 RMSU=  2.21D-08    CP:  1.00D+00  1.04D+00  7.21D-01  1.04D+00  7.91D-01
                    CP:  1.05D+00
 E= -2511.54340558063     Delta-E=       -0.000000000254 Rises=F Damp=F
 DIIS: error= 5.61D-08 at cycle   7 NSaved=   7.
 NSaved= 7 IEnMin= 7 EnMin= -2511.54340558063     IErMin= 7 ErrMin= 5.61D-08
 ErrMax= 5.61D-08  0.00D+00 EMaxC= 1.00D-01 BMatC= 8.07D-12 BMatP= 2.89D-11
 IDIUse=1 WtCom= 1.00D+00 WtEn= 0.00D+00
 Coeff-Com:  0.517D-04-0.911D-03-0.191D-02-0.409D-01-0.614D-01 0.315D+00
 Coeff-Com:  0.790D+00
 Coeff:      0.517D-04-0.911D-03-0.191D-02-0.409D-01-0.614D-01 0.315D+00
 Coeff:      0.790D+00
 Gap=     0.171 Goal=   None    Shift=    0.000
 RMSDP=1.45D-08 MaxDP=5.83D-07 DE=-2.54D-10 OVMax= 3.56D-06

 Cycle  13  Pass 1  IDiag  1:
 RMSU=  1.00D-08    CP:  1.00D+00  1.04D+00  7.21D-01  1.04D+00  7.96D-01
                    CP:  1.22D+00  1.08D+00
 E= -2511.54340558044     Delta-E=        0.000000000189 Rises=F Damp=F
 DIIS: error= 3.07D-08 at cycle   8 NSaved=   8.
 NSaved= 8 IEnMin= 7 EnMin= -2511.54340558063     IErMin= 8 ErrMin= 3.07D-08
 ErrMax= 3.07D-08  0.00D+00 EMaxC= 1.00D-01 BMatC= 9.77D-13 BMatP= 8.07D-12
 IDIUse=1 WtCom= 1.00D+00 WtEn= 0.00D+00
 Coeff-Com: -0.947D-04 0.389D-02 0.177D-02-0.332D-01-0.693D-01 0.186D-01
 Coeff-Com:  0.277D+00 0.801D+00
 Coeff:     -0.947D-04 0.389D-02 0.177D-02-0.332D-01-0.693D-01 0.186D-01
 Coeff:      0.277D+00 0.801D+00
 Gap=     0.171 Goal=   None    Shift=    0.000
 RMSDP=7.29D-09 MaxDP=3.83D-07 DE= 1.89D-10 OVMax= 1.92D-06

 SCF Done:  E(RCAM-B3LYP) =  -2511.54340558     A.U. after   13 cycles
            NFock= 13  Conv=0.73D-08     -V/T= 2.0070
 KE= 2.494094902656D+03 PE=-1.530628125362D+04 EE= 5.598352388988D+03
 Leave Link  502 at Thu Dec  6 16:36:15 2018, MaxMem=   536870912 cpu:      5197.4
 (Enter /pbs_home/pkowalski/g09d01/g09/l701.exe)
 Compute integral first derivatives.
 ... and contract with generalized density number  0.
 R6Disp: Adding Grimme-D3 dispersion energy 1st derivatives to the gradient.
 Leave Link  701 at Thu Dec  6 16:36:16 2018, MaxMem=   536870912 cpu:         6.2
 (Enter /pbs_home/pkowalski/g09d01/g09/l702.exe)
 L702 exits ... SP integral derivatives will be done elsewhere.
 Leave Link  702 at Thu Dec  6 16:36:16 2018, MaxMem=   536870912 cpu:         0.2
 (Enter /pbs_home/pkowalski/g09d01/g09/l703.exe)
 Compute integral first derivatives, UseDBF=F ICtDFT=           0.
 Integral derivatives from FoFJK, PRISM(SPDF).
 Calling FoFJK, ICntrl=      2127 FMM=F ISym2X=0 I1Cent= 0 IOpClX= 0 NMat=1 NMatS=1 NMatT=0.
 FoFJK:  IHMeth= 1 ICntrl=    2127 DoSepK=T KAlg= 0 I1Cent=   0 FoldK=F
 IRaf=         1 NMat=   1 IRICut=       1 DoRegI=T DoRafI=F ISym2E= 0.
 FoFCou: FMM=F IPFlag=           0 FMFlag=      100000 FMFlg1=         800
         NFxFlg=           0 DoJE=F BraDBF=F KetDBF=F FulRan=T
         wScrn=  0.000000 ICntrl=    2527 IOpCl=  0 I1Cent=           0 NGrid=           0
         NMat0=    1 NMatS0=      1 NMatT0=    0 NMatD0=    1 NMtDS0=    0 NMtDT0=    0
 Symmetry not used in FoFCou.
 Leave Link  703 at Thu Dec  6 16:40:34 2018, MaxMem=   536870912 cpu:      2060.5
 (Enter /pbs_home/pkowalski/g09d01/g09/l716.exe)
 Dipole        = 2.21149311D-02-1.72495230D+00-5.50021554D-02
 ***** Axes restored to original set *****
 -------------------------------------------------------------------
 Center     Atomic                   Forces (Hartrees/Bohr)
 Number     Number              X              Y              Z
 -------------------------------------------------------------------
      1       16          -0.000370581    0.000757836   -0.000498900
      2       16          -0.000237127   -0.000472922   -0.000864969
      3        9          -0.000355283   -0.000159821    0.000068827
      4        9          -0.000217952   -0.000161618   -0.000107857
      5        9          -0.000257903   -0.000064931    0.000191818
      6        9          -0.000119310    0.000052878   -0.000236304
      7        9          -0.000156404    0.000131112    0.000051642
      8        9          -0.000135926    0.000375313   -0.000223123
      9        6          -0.000331653   -0.000746325    0.000749442
     10        6          -0.000212409   -0.001193838   -0.000254392
     11        6           0.000422847    0.000958181   -0.000179516
     12        1          -0.000536258   -0.000503354   -0.000204159
     13        6           0.000056947    0.000124087    0.000721713
     14        6          -0.000236231    0.000371258    0.000081286
     15        6           0.000966257    0.000595444    0.000156968
     16        6          -0.000264236   -0.000193242   -0.000295198
     17        6           0.000728279   -0.000402250    0.000474971
     18        6          -0.000437934   -0.000481111   -0.000829692
     19        6           0.000720958    0.000288363    0.000450712
     20        6           0.000346196    0.001701415   -0.000382006
     21        6           0.000083666   -0.001256474   -0.000504425
     22        1          -0.000464973    0.000685146   -0.000043163
     23        6           0.000760891   -0.000128277   -0.000078152
     24        6           0.000224109    0.000900944   -0.000202321
     25        1          -0.000278074   -0.000285555    0.000214429
     26        1           0.000269789   -0.000081934    0.000511738
     27        6           0.000161625   -0.000654467    0.000348269
     28        1           0.000550374   -0.000276511   -0.000042953
     29        1          -0.000117910    0.000180065    0.000173114
     30        1          -0.000059977    0.000182988   -0.000368121
     31        6          -0.000405313   -0.000701389   -0.000164029
     32        1          -0.000044735    0.000295641   -0.000090881
     33        1           0.000390529   -0.000188796    0.000468255
     34        6           0.000124719    0.000590593    0.000668996
     35        1          -0.000015652    0.000215813    0.000613090
     36        1           0.000117772   -0.000379941   -0.000085701
     37        1          -0.000534226   -0.000021149   -0.000042214
     38        6          -0.000227377   -0.000183834   -0.000280076
     39        6           0.000753875    0.000017887    0.000209136
     40        1          -0.000567433    0.000049135   -0.000242332
     41        6           0.000354256    0.000548674    0.000262364
     42        1          -0.000401581   -0.000475948   -0.000261721
     43        6          -0.000263738    0.000557919    0.000135514
     44        1           0.000295003   -0.000557271   -0.000120193
     45        6          -0.000637862    0.000188375   -0.000256172
     46        1           0.000605288   -0.000178586    0.000259329
     47        6          -0.000225005   -0.000328301   -0.000249987
     48        1           0.000248162    0.000327064    0.000339987
     49        6          -0.000056804    0.000130454    0.000095356
     50        6           0.000520741    0.000013839    0.000292284
     51        1          -0.000515238   -0.000052469   -0.000339567
     52        6           0.000413092   -0.000561959   -0.000105055
     53        1          -0.000433096    0.000495110    0.000022100
     54        6          -0.000102837   -0.000557900   -0.000339341
     55        1           0.000128792    0.000529506    0.000356528
     56        6          -0.000597181   -0.000084596   -0.000272738
     57        1           0.000598973    0.000092297    0.000316813
     58        6          -0.000418678    0.000368936   -0.000067282
     59        1           0.000393760   -0.000391504   -0.000002140
 -------------------------------------------------------------------
 Cartesian Forces:  Max     0.001701415 RMS     0.000428736
 Leave Link  716 at Thu Dec  6 16:40:37 2018, MaxMem=   536870912 cpu:         0.3
 (Enter /pbs_home/pkowalski/g09d01/g09/l103.exe)

 GradGradGradGradGradGradGradGradGradGradGradGradGradGradGradGradGradGrad
 Berny optimization.
 Using GEDIIS/GDIIS optimizer.
 FormGI is forming the generalized inverse of G from B-inverse, IUseBI=4.
 Internal  Forces:  Max     0.002176193 RMS     0.000313456
 Search for a local minimum.
 Step number   5 out of a maximum of  354
 All quantities printed in internal units (Hartrees-Bohrs-Radians)
 RMS Force = .31346D-03 SwitMx=.10000D-02 MixMth= 2
 Mixed Optimization -- En-DIIS/RFO-DIIS
 Swapping is turned off.
 Update second derivatives using D2CorX and points    4    5
 DE= -2.96D-04 DEPred=-4.65D-04 R= 6.37D-01
 TightC=F SS=  1.41D+00  RLast= 1.99D-01 DXNew= 1.4270D+00 5.9633D-01
 Trust test= 6.37D-01 RLast= 1.99D-01 DXMaxT set to 8.49D-01
 ITU=  1  1  0  1  0
     Eigenvalues ---    0.00229   0.00236   0.00467   0.00497   0.00545
     Eigenvalues ---    0.00890   0.00928   0.01185   0.01206   0.01243
     Eigenvalues ---    0.01463   0.01546   0.01603   0.01674   0.01718
     Eigenvalues ---    0.01766   0.01861   0.01866   0.01971   0.01977
     Eigenvalues ---    0.02113   0.02171   0.02203   0.02217   0.02221
     Eigenvalues ---    0.02237   0.02252   0.02259   0.02271   0.02281
     Eigenvalues ---    0.02301   0.02308   0.02325   0.02328   0.02332
     Eigenvalues ---    0.02337   0.02347   0.02359   0.03274   0.03449
     Eigenvalues ---    0.04556   0.04708   0.04800   0.04857   0.05104
     Eigenvalues ---    0.05476   0.05511   0.05735   0.05803   0.05874
     Eigenvalues ---    0.06087   0.07391   0.07587   0.07936   0.08749
     Eigenvalues ---    0.08821   0.08869   0.09216   0.09270   0.09796
     Eigenvalues ---    0.10326   0.10633   0.11062   0.12157   0.12385
     Eigenvalues ---    0.12524   0.12572   0.14073   0.14379   0.15678
     Eigenvalues ---    0.15939   0.15994   0.15997   0.15998   0.15998
     Eigenvalues ---    0.15999   0.15999   0.16000   0.16000   0.16000
     Eigenvalues ---    0.16000   0.16000   0.16000   0.16000   0.16000
     Eigenvalues ---    0.16002   0.16049   0.16875   0.17233   0.20701
     Eigenvalues ---    0.21789   0.21999   0.22000   0.22000   0.22000
     Eigenvalues ---    0.22794   0.23023   0.23450   0.23475   0.23615
     Eigenvalues ---    0.23766   0.23888   0.24159   0.24445   0.24938
     Eigenvalues ---    0.24981   0.24999   0.25000   0.25072   0.26644
     Eigenvalues ---    0.26933   0.27322   0.27539   0.27581   0.27622
     Eigenvalues ---    0.28013   0.28905   0.29105   0.29920   0.30749
     Eigenvalues ---    0.32232   0.33572   0.35299   0.36127   0.36506
     Eigenvalues ---    0.38568   0.40852   0.41924   0.42875   0.42985
     Eigenvalues ---    0.43202   0.43492   0.46783   0.46995   0.47503
     Eigenvalues ---    0.47696   0.47885   0.48685   0.49178   0.49295
     Eigenvalues ---    0.49412   0.49526   0.49677   0.49877   0.50136
     Eigenvalues ---    0.50371   0.50792   0.51249   0.51278   0.51319
     Eigenvalues ---    0.51351   0.51419   0.51497   0.51606   0.52160
     Eigenvalues ---    0.53499   0.53859   0.53946   0.56477   0.57196
     Eigenvalues ---    0.57515   0.57632   0.57642   0.57653   0.57692
     Eigenvalues ---    0.57739   0.57767   0.57793   0.57807   0.57823
     Eigenvalues ---    0.57837
 En-DIIS/RFO-DIIS IScMMF=        0 using points:     5    4
 RFO step:  Lambda=-9.40391621D-05.
 NNeg= 0 NP= 2 Switch=  2.50D-03 Rises=F DC=  2.96D-04 SmlDif=  1.00D-05
 RMS Error=  0.1129978968D-02 NUsed= 2 EDIIS=F
 DidBck=T Rises=F RFO-DIIS coefs:    0.74957    0.25043
 Iteration  1 RMS(Cart)=  0.04303830 RMS(Int)=  0.00056414
 Iteration  2 RMS(Cart)=  0.00090004 RMS(Int)=  0.00001133
 Iteration  3 RMS(Cart)=  0.00000035 RMS(Int)=  0.00001132
 ITry= 1 IFail=0 DXMaxC= 2.35D-01 DCOld= 1.00D+10 DXMaxT= 8.49D-01 DXLimC= 3.00D+00 Rises=F
 Variable       Old X    -DE/DX   Delta X   Delta X   Delta X     New X
                                 (Linear)    (Quad)   (Total)
    R1        3.49693   0.00094   0.00037   0.00150   0.00187   3.49880
    R2        3.33963   0.00006  -0.00028   0.00131   0.00104   3.34067
    R3        3.49387   0.00112   0.00009   0.00327   0.00335   3.49722
    R4        3.34114   0.00009  -0.00027   0.00107   0.00082   3.34196
    R5        2.54785   0.00009   0.00058  -0.00140  -0.00083   2.54703
    R6        2.56035  -0.00022   0.00090  -0.00267  -0.00177   2.55858
    R7        2.53928   0.00032   0.00032  -0.00050  -0.00018   2.53911
    R8        2.51820  -0.00021  -0.00013   0.00018   0.00005   2.51825
    R9        2.54508  -0.00007   0.00003  -0.00008  -0.00004   2.54504
   R10        2.55918  -0.00003   0.00137  -0.00374  -0.00236   2.55681
   R11        2.89541  -0.00067   0.00004  -0.00299  -0.00296   2.89246
   R12        2.92765  -0.00027   0.00008  -0.00192  -0.00186   2.92578
   R13        2.93352   0.00004  -0.00092   0.00263   0.00171   2.93522
   R14        2.70448   0.00052  -0.00006   0.00078   0.00072   2.70521
   R15        2.55242  -0.00056   0.00057  -0.00214  -0.00155   2.55087
   R16        2.05933  -0.00064   0.00003  -0.00193  -0.00190   2.05743
   R17        2.56612  -0.00024   0.00117  -0.00337  -0.00220   2.56393
   R18        2.77733  -0.00002   0.00086  -0.00264  -0.00178   2.77555
   R19        2.82537   0.00002  -0.00102   0.00284   0.00182   2.82719
   R20        2.74105   0.00005  -0.00022   0.00106   0.00086   2.74190
   R21        2.93182  -0.00001  -0.00014   0.00060   0.00046   2.93228
   R22        2.93216  -0.00022  -0.00003  -0.00036  -0.00038   2.93178
   R23        2.82163   0.00015  -0.00087   0.00228   0.00140   2.82304
   R24        2.55147  -0.00071   0.00053  -0.00210  -0.00156   2.54990
   R25        2.89704  -0.00072  -0.00002  -0.00223  -0.00230   2.89474
   R26        2.93405   0.00120   0.00193  -0.00216  -0.00023   2.93382
   R27        2.70731   0.00078  -0.00053   0.00265   0.00211   2.70942
   R28        2.05969  -0.00079   0.00011  -0.00237  -0.00225   2.05744
   R29        2.56516  -0.00037   0.00090  -0.00304  -0.00212   2.56304
   R30        2.77877   0.00005   0.00065  -0.00185  -0.00120   2.77756
   R31        2.07944   0.00008  -0.00014  -0.00048  -0.00062   2.07882
   R32        2.07777  -0.00054  -0.00001  -0.00178  -0.00179   2.07598
   R33        2.87847  -0.00022   0.00304  -0.00898  -0.00594   2.87253
   R34        2.07875  -0.00054  -0.00039  -0.00074  -0.00113   2.07762
   R35        2.07821  -0.00022  -0.00041  -0.00022  -0.00063   2.07758
   R36        2.07846  -0.00029  -0.00019  -0.00095  -0.00114   2.07733
   R37        2.07940   0.00007  -0.00024  -0.00020  -0.00044   2.07896
   R38        2.07748  -0.00057  -0.00014  -0.00147  -0.00160   2.07588
   R39        2.87761   0.00011   0.00351  -0.00957  -0.00605   2.87156
   R40        2.07844  -0.00058  -0.00051  -0.00045  -0.00096   2.07748
   R41        2.07836  -0.00020  -0.00044  -0.00009  -0.00053   2.07782
   R42        2.07803  -0.00039  -0.00025  -0.00090  -0.00115   2.07688
   R43        2.65167   0.00014   0.00037  -0.00090  -0.00053   2.65114
   R44        2.64934  -0.00005   0.00045  -0.00132  -0.00088   2.64846
   R45        2.06287  -0.00061  -0.00007  -0.00164  -0.00171   2.06115
   R46        2.62386   0.00006   0.00033  -0.00082  -0.00049   2.62338
   R47        2.06523  -0.00067  -0.00001  -0.00192  -0.00193   2.06330
   R48        2.63452  -0.00001   0.00014  -0.00047  -0.00033   2.63419
   R49        2.06519  -0.00063  -0.00006  -0.00172  -0.00178   2.06341
   R50        2.63050   0.00004   0.00035  -0.00088  -0.00053   2.62997
   R51        2.06516  -0.00068  -0.00002  -0.00191  -0.00193   2.06323
   R52        2.62753   0.00004   0.00023  -0.00067  -0.00045   2.62708
   R53        2.06486  -0.00052  -0.00014  -0.00137  -0.00151   2.06335
   R54        2.65195   0.00009   0.00046  -0.00119  -0.00073   2.65122
   R55        2.64893   0.00005   0.00015  -0.00038  -0.00024   2.64869
   R56        2.06308  -0.00062  -0.00009  -0.00161  -0.00170   2.06139
   R57        2.62382   0.00008   0.00015  -0.00023  -0.00009   2.62374
   R58        2.06525  -0.00066  -0.00002  -0.00186  -0.00188   2.06337
   R59        2.63475  -0.00004   0.00026  -0.00082  -0.00056   2.63419
   R60        2.06527  -0.00065  -0.00005  -0.00179  -0.00183   2.06344
   R61        2.63022   0.00002   0.00032  -0.00093  -0.00061   2.62961
   R62        2.06525  -0.00068  -0.00001  -0.00193  -0.00194   2.06331
   R63        2.62845   0.00000   0.00030  -0.00086  -0.00056   2.62789
   R64        2.06456  -0.00055  -0.00011  -0.00149  -0.00160   2.06297
    A1        1.61013   0.00006   0.00068  -0.00153  -0.00082   1.60931
    A2        1.60488   0.00017   0.00024   0.00118   0.00136   1.60623
    A3        1.82282  -0.00015   0.00048   0.00063   0.00113   1.82395
    A4        1.98246   0.00031   0.00017   0.00617   0.00635   1.98882
    A5        1.89265   0.00053   0.00355  -0.00318   0.00036   1.89301
    A6        1.88930   0.00015  -0.00141  -0.00329  -0.00472   1.88458
    A7        1.90995  -0.00024  -0.00184   0.00046  -0.00139   1.90856
    A8        1.96084  -0.00059  -0.00103  -0.00078  -0.00180   1.95904
    A9        1.97278   0.00011   0.00064  -0.00019   0.00046   1.97324
   A10        2.04768  -0.00006  -0.00128  -0.00064  -0.00197   2.04570
   A11        2.26248  -0.00004   0.00054   0.00117   0.00171   2.26418
   A12        2.12602  -0.00019   0.00048  -0.00206  -0.00159   2.12443
   A13        1.99551   0.00020   0.00022   0.00022   0.00047   1.99597
   A14        2.15857  -0.00002  -0.00028   0.00051   0.00023   2.15880
   A15        1.98709  -0.00017  -0.00013   0.00073   0.00059   1.98768
   A16        2.08757  -0.00014   0.00020  -0.00126  -0.00110   2.08646
   A17        2.20849   0.00031  -0.00011   0.00069   0.00054   2.20903
   A18        2.24610  -0.00001   0.00003   0.00190   0.00194   2.24805
   A19        2.12110  -0.00015  -0.00014  -0.00248  -0.00262   2.11848
   A20        1.91576   0.00015   0.00009   0.00047   0.00054   1.91631
   A21        1.86379   0.00017   0.00156  -0.00293  -0.00137   1.86242
   A22        1.99439  -0.00007  -0.00061   0.00102   0.00041   1.99480
   A23        1.94691   0.00006   0.00041  -0.00104  -0.00063   1.94628
   A24        1.95241  -0.00001  -0.00090   0.00264   0.00175   1.95416
   A25        1.89622   0.00003  -0.00022   0.00101   0.00080   1.89701
   A26        1.80951  -0.00019  -0.00032  -0.00054  -0.00086   1.80865
   A27        1.90451   0.00009   0.00095  -0.00248  -0.00153   1.90298
   A28        1.89766   0.00007   0.00033  -0.00061  -0.00028   1.89738
   A29        1.89243  -0.00002   0.00042  -0.00083  -0.00041   1.89202
   A30        1.97128  -0.00019  -0.00074   0.00144   0.00070   1.97198
   A31        1.97307  -0.00010  -0.00132   0.00295   0.00163   1.97471
   A32        1.82135   0.00016   0.00041  -0.00054  -0.00013   1.82121
   A33        1.87053   0.00022   0.00103  -0.00121  -0.00019   1.87034
   A34        1.94904  -0.00006  -0.00069   0.00184   0.00117   1.95021
   A35        1.99159  -0.00004  -0.00157   0.00487   0.00330   1.99489
   A36        1.89095   0.00011   0.00073  -0.00124  -0.00051   1.89044
   A37        1.96695  -0.00020   0.00088  -0.00410  -0.00322   1.96373
   A38        1.79347  -0.00002  -0.00037  -0.00032  -0.00070   1.79276
   A39        1.90364  -0.00016   0.00058  -0.00256  -0.00198   1.90167
   A40        2.12064   0.00004  -0.00023  -0.00098  -0.00122   2.11942
   A41        2.25794   0.00012  -0.00047   0.00377   0.00332   2.26126
   A42        1.98288   0.00016  -0.00057   0.00421   0.00367   1.98655
   A43        1.82034  -0.00037   0.00022   0.00049   0.00069   1.82103
   A44        1.89665   0.00074   0.00427  -0.00275   0.00152   1.89817
   A45        1.89851  -0.00022  -0.00217  -0.00479  -0.00696   1.89155
   A46        1.95527  -0.00062   0.00003  -0.00257  -0.00252   1.95275
   A47        1.90430   0.00034  -0.00196   0.00586   0.00391   1.90820
   A48        2.04844   0.00006  -0.00110  -0.00079  -0.00193   2.04652
   A49        2.27069  -0.00028   0.00083  -0.00129  -0.00038   2.27030
   A50        1.96394   0.00021   0.00022   0.00214   0.00233   1.96627
   A51        2.12983  -0.00027   0.00042  -0.00240  -0.00198   2.12785
   A52        1.99374   0.00015   0.00000   0.00101   0.00098   1.99472
   A53        2.15934   0.00012  -0.00046   0.00162   0.00116   2.16050
   A54        1.98635  -0.00021  -0.00006   0.00037   0.00029   1.98664
   A55        2.08831  -0.00004  -0.00018   0.00004  -0.00016   2.08815
   A56        2.20849   0.00025   0.00024  -0.00032  -0.00010   2.20839
   A57        1.88009  -0.00075  -0.00227   0.00081  -0.00145   1.87864
   A58        1.88309  -0.00039   0.00052  -0.00056  -0.00004   1.88305
   A59        2.01488   0.00130  -0.00074   0.00687   0.00613   2.02101
   A60        1.85751   0.00013   0.00134  -0.00524  -0.00390   1.85361
   A61        1.90413  -0.00027  -0.00104   0.00068  -0.00035   1.90378
   A62        1.91751  -0.00011   0.00227  -0.00347  -0.00121   1.91630
   A63        1.94568   0.00029  -0.00081   0.00320   0.00238   1.94806
   A64        1.91321   0.00007  -0.00062   0.00165   0.00103   1.91424
   A65        1.94709   0.00035  -0.00036   0.00247   0.00210   1.94919
   A66        1.88292  -0.00026   0.00103  -0.00425  -0.00322   1.87970
   A67        1.89330  -0.00028   0.00007  -0.00073  -0.00066   1.89264
   A68        1.87933  -0.00021   0.00080  -0.00279  -0.00199   1.87733
   A69        1.87721  -0.00080  -0.00236   0.00246   0.00010   1.87731
   A70        1.87825  -0.00053   0.00003   0.00113   0.00118   1.87942
   A71        2.02225   0.00218   0.00217   0.00213   0.00430   2.02655
   A72        1.85976   0.00018   0.00095  -0.00587  -0.00492   1.85484
   A73        1.90279  -0.00066  -0.00230   0.00270   0.00039   1.90318
   A74        1.91662  -0.00050   0.00139  -0.00321  -0.00182   1.91480
   A75        1.94915   0.00019  -0.00039   0.00148   0.00109   1.95024
   A76        1.90857   0.00034  -0.00099   0.00407   0.00308   1.91165
   A77        1.94982   0.00041   0.00013   0.00128   0.00141   1.95123
   A78        1.88201  -0.00035   0.00056  -0.00329  -0.00273   1.87928
   A79        1.89150  -0.00024   0.00021  -0.00094  -0.00073   1.89077
   A80        1.88030  -0.00040   0.00054  -0.00297  -0.00243   1.87787
   A81        2.10393  -0.00013   0.00048  -0.00187  -0.00139   2.10254
   A82        2.11233   0.00014  -0.00047   0.00169   0.00122   2.11355
   A83        2.06693  -0.00001  -0.00002   0.00019   0.00017   2.06709
   A84        2.09211  -0.00008   0.00022  -0.00101  -0.00080   2.09131
   A85        2.10690  -0.00001   0.00002  -0.00018  -0.00016   2.10674
   A86        2.08403   0.00009  -0.00024   0.00120   0.00096   2.08499
   A87        2.08771   0.00002   0.00010  -0.00018  -0.00008   2.08763
   A88        2.09908  -0.00002  -0.00002   0.00006   0.00004   2.09911
   A89        2.09637  -0.00001  -0.00008   0.00012   0.00004   2.09641
   A90        2.09763  -0.00004   0.00005  -0.00030  -0.00025   2.09738
   A91        2.08766   0.00002   0.00002  -0.00002   0.00000   2.08766
   A92        2.09789   0.00002  -0.00007   0.00032   0.00025   2.09814
   A93        2.09706   0.00003  -0.00027   0.00083   0.00056   2.09762
   A94        2.09767   0.00001   0.00008  -0.00020  -0.00012   2.09755
   A95        2.08845  -0.00003   0.00019  -0.00063  -0.00044   2.08801
   A96        2.10810   0.00001  -0.00010   0.00020   0.00010   2.10820
   A97        2.09137  -0.00002  -0.00010   0.00018   0.00008   2.09144
   A98        2.08366   0.00001   0.00020  -0.00039  -0.00019   2.08347
   A99        2.10085   0.00017   0.00018  -0.00023  -0.00005   2.10079
   A100       2.11411  -0.00008  -0.00041   0.00094   0.00053   2.11464
   A101       2.06822  -0.00009   0.00023  -0.00072  -0.00049   2.06773
   A102       2.09027   0.00000   0.00023  -0.00058  -0.00035   2.08992
   A103       2.10635   0.00003  -0.00009   0.00025   0.00017   2.10652
   A104       2.08640  -0.00004  -0.00014   0.00034   0.00020   2.08660
   A105       2.08815  -0.00002   0.00014  -0.00044  -0.00030   2.08786
   A106       2.09901   0.00000  -0.00008   0.00023   0.00015   2.09916
   A107       2.09599   0.00001  -0.00005   0.00019   0.00014   2.09613
   A108       2.09732   0.00000  -0.00006   0.00015   0.00008   2.09741
   A109       2.08775  -0.00002   0.00011  -0.00037  -0.00026   2.08749
   A110       2.09810   0.00002  -0.00005   0.00023   0.00018   2.09829
   A111       2.09692   0.00001  -0.00011   0.00036   0.00025   2.09717
   A112       2.09825   0.00003   0.00004   0.00001   0.00006   2.09831
   A113       2.08801  -0.00004   0.00007  -0.00037  -0.00030   2.08771
   A114       2.10675   0.00004  -0.00022   0.00060   0.00038   2.10713
   A115       2.08839  -0.00005   0.00011  -0.00043  -0.00031   2.08807
   A116       2.08791   0.00001   0.00011  -0.00017  -0.00006   2.08785
    D1        0.20961  -0.00014  -0.00641   0.00027  -0.00613   0.20348
    D2        2.26434   0.00010  -0.00772  -0.00009  -0.00782   2.25652
    D3       -1.82571  -0.00003  -0.00616   0.00088  -0.00527  -1.83099
    D4       -0.12369   0.00015   0.00509   0.00017   0.00526  -0.11843
    D5        3.02741  -0.00003   0.00785  -0.01715  -0.00930   3.01811
    D6        2.32607  -0.00030  -0.00485  -0.01621  -0.02109   2.30498
    D7        0.26154   0.00011  -0.00208  -0.01294  -0.01501   0.24653
    D8       -1.76786  -0.00043  -0.00188  -0.01867  -0.02054  -1.78840
    D9       -0.15988   0.00000   0.00246   0.00957   0.01203  -0.14786
   D10        2.99038  -0.00010   0.00167  -0.00024   0.00143   2.99181
   D11       -0.26254   0.00018   0.00683  -0.00061   0.00622  -0.25632
   D12        2.85715   0.00035   0.00350   0.01419   0.01768   2.87482
   D13       -2.38016  -0.00017   0.00707  -0.00650   0.00057  -2.37959
   D14        0.73953   0.00000   0.00374   0.00830   0.01203   0.75156
   D15        1.76076   0.00060   0.01032  -0.00375   0.00659   1.76734
   D16       -1.40274   0.00077   0.00700   0.01106   0.01804  -1.38469
   D17        1.26552   0.00020  -0.00483  -0.01513  -0.01993   1.24559
   D18       -2.99874  -0.00031  -0.00628  -0.01516  -0.02145  -3.02018
   D19       -0.89213  -0.00042  -0.01014  -0.01268  -0.02281  -0.91494
   D20       -3.00185   0.00029  -0.00504  -0.01293  -0.01794  -3.01979
   D21       -0.98293  -0.00022  -0.00650  -0.01295  -0.01946  -1.00238
   D22        1.12368  -0.00033  -0.01036  -0.01047  -0.02082   1.10286
   D23       -0.89086  -0.00028  -0.00891  -0.01508  -0.02397  -0.91482
   D24        1.12807  -0.00078  -0.01037  -0.01510  -0.02549   1.10258
   D25       -3.04851  -0.00089  -0.01423  -0.01262  -0.02685  -3.07536
   D26       -3.05519   0.00016   0.00063   0.04860   0.04924  -3.00595
   D27       -1.05628  -0.00026   0.00131   0.04264   0.04396  -1.01232
   D28        1.09574   0.00021   0.00418   0.04246   0.04665   1.14239
   D29        1.24963   0.00018  -0.00085   0.04931   0.04843   1.29807
   D30       -3.03464  -0.00024  -0.00016   0.04334   0.04315  -2.99149
   D31       -0.88263   0.00023   0.00270   0.04316   0.04584  -0.83678
   D32       -0.84945   0.00054   0.00281   0.05365   0.05647  -0.79298
   D33        1.14946   0.00011   0.00349   0.04769   0.05119   1.20065
   D34       -2.98171   0.00058   0.00636   0.04750   0.05388  -2.92783
   D35       -3.02821  -0.00011   0.00285  -0.01679  -0.01394  -3.04215
   D36        0.19479  -0.00003  -0.00366   0.00074  -0.00292   0.19187
   D37        0.13865  -0.00030   0.00673  -0.03384  -0.02713   0.11152
   D38       -2.92153  -0.00022   0.00022  -0.01631  -0.01611  -2.93764
   D39        2.96717   0.00004  -0.00070  -0.00281  -0.00350   2.96367
   D40       -0.14977   0.00025   0.00034   0.00293   0.00327  -0.14650
   D41       -0.20059   0.00023  -0.00468   0.01485   0.01017  -0.19042
   D42        2.96565   0.00045  -0.00364   0.02059   0.01695   2.98260
   D43       -0.01849  -0.00004  -0.00172  -0.00041  -0.00213  -0.02062
   D44        3.11281   0.00015  -0.00470   0.01833   0.01364   3.12645
   D45       -3.07695   0.00005  -0.00839   0.01763   0.00923  -3.06772
   D46        0.05435   0.00024  -0.01137   0.03637   0.02500   0.07935
   D47       -2.83780   0.00026  -0.00517   0.02844   0.02327  -2.81453
   D48        0.30610   0.00020  -0.00323   0.02145   0.01822   0.32432
   D49        0.31462   0.00006  -0.00203   0.00871   0.00669   0.32131
   D50       -2.82467   0.00001  -0.00009   0.00172   0.00164  -2.82303
   D51        0.81376   0.00030  -0.00015   0.01213   0.01198   0.82574
   D52       -1.30660   0.00013  -0.00107   0.01321   0.01214  -1.29446
   D53        2.93657   0.00021  -0.00021   0.01106   0.01086   2.94742
   D54       -2.35016   0.00010  -0.00109   0.00689   0.00580  -2.34436
   D55        1.81267  -0.00007  -0.00202   0.00797   0.00595   1.81862
   D56       -0.22735   0.00001  -0.00115   0.00582   0.00467  -0.22268
   D57        2.98770  -0.00021   0.00078  -0.01444  -0.01365   2.97405
   D58       -0.19691  -0.00024  -0.00158  -0.00915  -0.01073  -0.20764
   D59       -0.13345  -0.00003   0.00164  -0.00971  -0.00807  -0.14151
   D60        2.96512  -0.00006  -0.00072  -0.00442  -0.00515   2.95998
   D61        0.62245  -0.00017  -0.00125   0.00203   0.00078   0.62323
   D62       -1.49416  -0.00021  -0.00220   0.00465   0.00245  -1.49171
   D63        2.63920  -0.00009  -0.00042   0.00054   0.00012   2.63932
   D64        2.67234   0.00010   0.00077  -0.00154  -0.00077   2.67158
   D65        0.55573   0.00006  -0.00018   0.00109   0.00090   0.55663
   D66       -1.59409   0.00018   0.00160  -0.00303  -0.00143  -1.59552
   D67       -1.53182   0.00000  -0.00053   0.00170   0.00117  -1.53064
   D68        2.63475  -0.00004  -0.00148   0.00433   0.00285   2.63760
   D69        0.48493   0.00008   0.00029   0.00022   0.00051   0.48544
   D70       -0.68174   0.00010   0.00396  -0.01413  -0.01016  -0.69191
   D71       -2.73785  -0.00020   0.00265  -0.01294  -0.01030  -2.74815
   D72        1.46027   0.00000   0.00150  -0.00753  -0.00603   1.45424
   D73        1.43238   0.00013   0.00460  -0.01593  -0.01133   1.42105
   D74       -0.62373  -0.00016   0.00329  -0.01475  -0.01146  -0.63519
   D75       -2.70880   0.00003   0.00215  -0.00934  -0.00719  -2.71599
   D76       -2.70215  -0.00005   0.00320  -0.01280  -0.00960  -2.71174
   D77        1.52493  -0.00034   0.00188  -0.01161  -0.00973   1.51520
   D78       -0.56014  -0.00015   0.00074  -0.00620  -0.00546  -0.56560
   D79        2.54688  -0.00005  -0.00341   0.01418   0.01077   2.55764
   D80       -0.54726  -0.00001  -0.00082   0.00852   0.00770  -0.53956
   D81       -1.59766   0.00004  -0.00256   0.01309   0.01052  -1.58714
   D82        1.59138   0.00009   0.00003   0.00743   0.00746   1.59884
   D83        0.43372   0.00006  -0.00151   0.00955   0.00804   0.44177
   D84       -2.66041   0.00011   0.00109   0.00389   0.00498  -2.65544
   D85       -0.11833  -0.00006  -0.00159   0.00256   0.00098  -0.11736
   D86        3.04061   0.00010   0.00112  -0.00193  -0.00081   3.03980
   D87        2.97065  -0.00011  -0.00444   0.00882   0.00438   2.97503
   D88       -0.15359   0.00005  -0.00174   0.00433   0.00260  -0.15100
   D89        2.83433   0.00001   0.00366   0.01074   0.01440   2.84873
   D90       -0.32163  -0.00012   0.00143   0.01443   0.01586  -0.30577
   D91        0.71293   0.00014   0.00530   0.00797   0.01325   0.72617
   D92       -2.44303   0.00001   0.00307   0.01165   0.01471  -2.42832
   D93       -1.42479   0.00083   0.00779   0.01048   0.01828  -1.40651
   D94        1.70244   0.00069   0.00557   0.01416   0.01974   1.72218
   D95       -3.06954   0.00026  -0.00188   0.06177   0.05989  -3.00965
   D96       -1.07185  -0.00018  -0.00192   0.05674   0.05481  -1.01704
   D97        1.08034   0.00026   0.00147   0.05490   0.05637   1.13671
   D98       -0.86423   0.00058   0.00065   0.06331   0.06398  -0.80025
   D99        1.13346   0.00013   0.00061   0.05828   0.05890   1.19236
   D100      -2.99754   0.00057   0.00400   0.05644   0.06046  -2.93708
   D101       1.23902   0.00014  -0.00334   0.05960   0.05626   1.29527
   D102      -3.04648  -0.00031  -0.00338   0.05457   0.05118  -2.99530
   D103      -0.89429   0.00014   0.00001   0.05274   0.05274  -0.84155
   D104       0.19079   0.00008  -0.00397   0.00575   0.00177   0.19256
   D105      -2.92629   0.00009  -0.00237  -0.00403  -0.00640  -2.93269
   D106      -2.93412   0.00024  -0.00135   0.00146   0.00009  -2.93404
   D107       0.23199   0.00024   0.00025  -0.00832  -0.00809   0.22390
   D108      -0.01303  -0.00005  -0.00198  -0.00213  -0.00412  -0.01715
   D109       3.11918   0.00006  -0.00114   0.00848   0.00735   3.12653
   D110      -3.12963  -0.00004  -0.00037  -0.01203  -0.01242   3.14113
   D111       0.00258   0.00007   0.00048  -0.00142  -0.00095   0.00162
   D112       2.75548   0.00006   0.00035   0.00592   0.00627   2.76175
   D113      -0.39199   0.00004   0.00116   0.00274   0.00390  -0.38808
   D114      -0.37623  -0.00006  -0.00054  -0.00526  -0.00580  -0.38203
   D115       2.75948  -0.00007   0.00027  -0.00843  -0.00817   2.75132
   D116      -1.01456  -0.00029  -0.00478   0.00672   0.00194  -1.01262
   D117      -3.09813  -0.00019  -0.00516   0.00893   0.00377  -3.09436
   D118       1.10508  -0.00019  -0.00552   0.00978   0.00426   1.10933
   D119      -3.13391  -0.00001  -0.00053   0.00036  -0.00017  -3.13408
   D120       1.06571   0.00009  -0.00090   0.00256   0.00166   1.06736
   D121      -1.01428   0.00009  -0.00126   0.00341   0.00215  -1.01213
   D122       1.11918   0.00006  -0.00283   0.00824   0.00541   1.12458
   D123      -0.96439   0.00015  -0.00320   0.01044   0.00724  -0.95715
   D124      -3.04437   0.00016  -0.00357   0.01129   0.00772  -3.03665
   D125      -1.01962  -0.00026  -0.00307   0.00170  -0.00136  -1.02098
   D126      -3.10121  -0.00017  -0.00288   0.00222  -0.00066  -3.10187
   D127       1.10209  -0.00016  -0.00298   0.00246  -0.00052   1.10157
   D128      -3.13931  -0.00022   0.00030  -0.00512  -0.00482   3.13905
   D129       1.06228  -0.00013   0.00049  -0.00461  -0.00412   1.05817
   D130      -1.01760  -0.00012   0.00039  -0.00437  -0.00398  -1.02158
   D131       1.11235   0.00022  -0.00030   0.00220   0.00190   1.11424
   D132      -0.96925   0.00032  -0.00011   0.00271   0.00260  -0.96664
   D133      -3.04913   0.00033  -0.00021   0.00296   0.00274  -3.04639
   D134       0.03014  -0.00006   0.00313  -0.01055  -0.00742   0.02273
   D135      -3.13009  -0.00006   0.00316  -0.01054  -0.00737  -3.13747
   D136      -3.11369  -0.00001   0.00124  -0.00374  -0.00250  -3.11619
   D137       0.00925  -0.00001   0.00127  -0.00373  -0.00246   0.00680
   D138       3.13026   0.00007  -0.00386   0.01264   0.00878   3.13904
   D139       0.00069   0.00009  -0.00416   0.01409   0.00993   0.01063
   D140      -0.00908   0.00002  -0.00196   0.00580   0.00384  -0.00524
   D141      -3.13864   0.00004  -0.00226   0.00725   0.00499  -3.13366
   D142      -3.13662  -0.00001   0.00004  -0.00061  -0.00057  -3.13718
   D143      -0.00356  -0.00001   0.00041  -0.00144  -0.00103  -0.00459
   D144      -0.01358  -0.00002   0.00008  -0.00062  -0.00054  -0.01413
   D145       3.11947  -0.00001   0.00045  -0.00145  -0.00100   3.11847
   D146      -3.14112   0.00005  -0.00151   0.00575   0.00425  -3.13687
   D147      -0.00252   0.00002  -0.00143   0.00461   0.00318   0.00066
   D148      -0.00811   0.00006  -0.00113   0.00492   0.00378  -0.00432
   D149       3.13049   0.00003  -0.00105   0.00377   0.00272   3.13321
   D150      -3.14057   0.00000   0.00095  -0.00269  -0.00174   3.14088
   D151       0.00270  -0.00002   0.00074  -0.00254  -0.00181   0.00089
   D152      -0.00197  -0.00003   0.00103  -0.00384  -0.00280  -0.00477
   D153       3.14130  -0.00005   0.00082  -0.00369  -0.00287   3.13843
   D154       0.00320   0.00000   0.00098  -0.00272  -0.00174   0.00146
   D155       3.13282  -0.00002   0.00128  -0.00416  -0.00288   3.12993
   D156      -3.13673  -0.00001   0.00076  -0.00257  -0.00181  -3.13854
   D157      -0.00711  -0.00004   0.00106  -0.00401  -0.00295  -0.01006
   D158      -0.03465  -0.00003   0.00086  -0.00324  -0.00238  -0.03703
   D159       3.12648  -0.00003   0.00095  -0.00395  -0.00299   3.12349
   D160       3.11267  -0.00002   0.00007  -0.00015  -0.00008   3.11259
   D161      -0.00938  -0.00002   0.00017  -0.00086  -0.00069  -0.01008
   D162      -3.12589   0.00004  -0.00021   0.00199   0.00178  -3.12411
   D163      -0.00232   0.00003  -0.00017   0.00193   0.00175  -0.00057
   D164       0.00993   0.00002   0.00058  -0.00113  -0.00054   0.00939
   D165       3.13350   0.00002   0.00062  -0.00119  -0.00057   3.13294
   D166       3.13670   0.00002  -0.00020   0.00125   0.00104   3.13774
   D167       0.00352   0.00000  -0.00077   0.00217   0.00141   0.00492
   D168       0.01460   0.00001  -0.00011   0.00055   0.00044   0.01504
   D169      -3.11858   0.00000  -0.00067   0.00147   0.00080  -3.11778
   D170       3.13871   0.00001  -0.00033   0.00127   0.00094   3.13965
   D171       0.00201   0.00002   0.00061  -0.00148  -0.00087   0.00114
   D172       0.00556   0.00000  -0.00090   0.00220   0.00130   0.00687
   D173      -3.13113   0.00000   0.00004  -0.00055  -0.00050  -3.13164
   D174      -3.14027  -0.00003   0.00017  -0.00124  -0.00107  -3.14135
   D175      -0.00146  -0.00001   0.00014  -0.00050  -0.00036  -0.00182
   D176       0.00621  -0.00003   0.00111  -0.00399  -0.00288   0.00333
   D177      -3.13816  -0.00001   0.00109  -0.00326  -0.00217  -3.14033
   D178      -0.00462  -0.00001  -0.00074   0.00181   0.00107  -0.00355
   D179      -3.12819   0.00000  -0.00078   0.00187   0.00110  -3.12709
   D180       3.13421   0.00001  -0.00077   0.00255   0.00178   3.13599
   D181       0.01064   0.00002  -0.00080   0.00261   0.00181   0.01244
         Item               Value     Threshold  Converged?
 Maximum Force            0.002176     0.000450     NO 
 RMS     Force            0.000313     0.000300     NO 
 Maximum Displacement     0.235466     0.001800     NO 
 RMS     Displacement     0.043038     0.001200     NO 
 Predicted change in Energy=-2.305617D-04
 Lowest energy point so far.  Saving SCF results.
 GradGradGradGradGradGradGradGradGradGradGradGradGradGradGradGradGradGrad

 Leave Link  103 at Thu Dec  6 16:40:37 2018, MaxMem=   536870912 cpu:         1.8
 (Enter /pbs_home/pkowalski/g09d01/g09/l202.exe)
 Stoichiometry    C29H22F6S2
 Framework group  C1[X(C29H22F6S2)]
 Deg. of freedom   171
 Full point group                 C1      NOp   1
 RotChk:  IX=0 Diff= 2.51D-03
 Largest Abelian subgroup         C1      NOp   1
 Largest concise Abelian subgroup C1      NOp   1
                         Standard orientation:                         
 ---------------------------------------------------------------------
 Center     Atomic      Atomic             Coordinates (Angstroms)
 Number     Number       Type             X           Y           Z
 ---------------------------------------------------------------------
      1         16           0        1.811112   -2.180137    0.176765
      2         16           0       -1.816012   -2.170283    0.007048
      3          9           0        2.259030    3.188239   -0.864029
      4          9           0        1.664947    3.484446    1.199578
      5          9           0       -0.084081    3.837163   -1.772194
      6          9           0        0.019348    5.100613    0.000374
      7          9           0       -2.338400    3.269310   -0.566918
      8          9           0       -1.434191    3.429737    1.401965
      9          6           0        0.629888   -0.798682    0.529319
     10          6           0        1.425432    0.473031    0.224914
     11          6           0        2.833564    0.240398    0.113853
     12          1           0        3.541017    1.058771   -0.009203
     13          6           0        3.181930   -1.069848    0.061626
     14          6           0        0.727189    1.620305    0.089468
     15          6           0        1.237920    3.023679    0.000205
     16          6           0       -0.009398    3.839969   -0.430638
     17          6           0       -1.209794    3.031642    0.128469
     18          6           0       -0.723150    1.621577    0.047277
     19          6           0       -0.628695   -0.802360   -0.372378
     20          6           0       -1.423962    0.477529   -0.096822
     21          6           0       -2.838735    0.249580   -0.050573
     22          1           0       -3.554407    1.070048   -0.055078
     23          6           0       -3.191135   -1.058319    0.018468
     24          6           0        0.270901   -0.831982    2.040153
     25          1           0       -0.533714   -0.100792    2.207765
     26          1           0       -0.159420   -1.817851    2.263136
     27          6           0        1.414450   -0.540755    2.998334
     28          1           0        2.247396   -1.245056    2.860824
     29          1           0        1.062384   -0.637839    4.035312
     30          1           0        1.799051    0.481377    2.872920
     31          6           0       -0.260706   -0.864367   -1.879371
     32          1           0        0.544518   -0.135552   -2.054709
     33          1           0        0.171990   -1.854593   -2.076720
     34          6           0       -1.393518   -0.596201   -2.856046
     35          1           0       -2.223908   -1.303824   -2.720747
     36          1           0       -1.024847   -0.707112   -3.885979
     37          1           0       -1.788525    0.424175   -2.752670
     38          6           0        4.541745   -1.609187   -0.069760
     39          6           0        5.655837   -0.809395    0.225746
     40          1           0        5.511719    0.213501    0.575848
     41          6           0        6.943427   -1.312522    0.098614
     42          1           0        7.797547   -0.675642    0.337356
     43          6           0        7.146236   -2.626289   -0.320902
     44          1           0        8.159562   -3.021728   -0.416101
     45          6           0        6.049688   -3.432032   -0.612873
     46          1           0        6.197790   -4.462198   -0.942849
     47          6           0        4.759740   -2.929010   -0.487809
     48          1           0        3.909317   -3.569249   -0.730863
     49          6           0       -4.557984   -1.593280    0.095437
     50          6           0       -5.610179   -0.787350    0.555517
     51          1           0       -5.405766    0.230554    0.890205
     52          6           0       -6.907502   -1.278886    0.610808
     53          1           0       -7.712590   -0.637609    0.975244
     54          6           0       -7.180949   -2.586793    0.213676
     55          1           0       -8.201542   -2.972259    0.259553
     56          6           0       -6.145118   -3.398897   -0.237872
     57          1           0       -6.349104   -4.424696   -0.551373
     58          6           0       -4.845089   -2.908489   -0.294889
     59          1           0       -4.042149   -3.549673   -0.663566
 ---------------------------------------------------------------------
 Rotational constants (GHZ):      0.1303074      0.0700604      0.0506675
 Leave Link  202 at Thu Dec  6 16:40:37 2018, MaxMem=   536870912 cpu:         0.0
 (Enter /pbs_home/pkowalski/g09d01/g09/l301.exe)
 Basis read from rwf:  (5D, 7F)
 No pseudopotential information found on rwf file.
 There are   673 symmetry adapted cartesian basis functions of A   symmetry.
 There are   636 symmetry adapted basis functions of A   symmetry.
   636 basis functions,  1103 primitive gaussians,   673 cartesian basis functions
   141 alpha electrons      141 beta electrons
       nuclear repulsion energy      4704.2054289734 Hartrees.
 IExCor=20419 DFT=T Ex+Corr=CAM-B3LYP ExCW=0 ScaHFX=  1.000000
 ScaDFX=  1.000000  1.000000  1.000000  0.810000 ScalE2=  1.000000  1.000000
 IRadAn=      0 IRanWt=     -1 IRanGd=            0 ICorTp=0 IEmpDi=131
  HFx wShort=  0.000000 wLong=  0.330000 cFull=  0.190000 cShort=  0.000000 cLong=  0.460000
  DFx wShort=  0.000000 wLong=  0.330000 cFull=  0.190000 cShort=  0.000000 cLong=  0.460000
 NAtoms=   59 NActive=   59 NUniq=   59 SFac= 1.00D+00 NAtFMM=   60 NAOKFM=F Big=F
 Integral buffers will be    131072 words long.
 Raffenetti 2 integral format.
 Two-electron integral symmetry is turned on.
 R6Disp:  Grimme-D3 Dispersion energy=       -0.0560908582 Hartrees.
 Nuclear repulsion after empirical dispersion term =     4704.1493381153 Hartrees.
 No density basis found on file   724.
 Leave Link  301 at Thu Dec  6 16:40:37 2018, MaxMem=   536870912 cpu:         0.8
 (Enter /pbs_home/pkowalski/g09d01/g09/l302.exe)
 NPDir=0 NMtPBC=     1 NCelOv=     1 NCel=       1 NClECP=     1 NCelD=      1
         NCelK=      1 NCelE2=     1 NClLst=     1 CellRange=     0.0.
 One-electron integrals computed using PRISM.
 NBasis=   636 RedAO= T EigKep=  2.81D-04  NBF=   636
 NBsUse=   636 1.00D-06 EigRej= -1.00D+00 NBFU=   636
 Precomputing XC quadrature grid using
 IXCGrd= 4 IRadAn=           0 IRanWt=          -1 IRanGd=           0 AccXCQ= 0.00D+00.
 Generated NRdTot=       0 NPtTot=           0 NUsed=           0 NTot=          32
 NSgBfM=   598   598   602   609   609 MxSgAt=    59 MxSgA2=    59.
 Leave Link  302 at Thu Dec  6 16:40:40 2018, MaxMem=   536870912 cpu:        16.4
 (Enter /pbs_home/pkowalski/g09d01/g09/l303.exe)
 DipDrv:  MaxL=1.
 Leave Link  303 at Thu Dec  6 16:40:40 2018, MaxMem=   536870912 cpu:         1.5
 (Enter /pbs_home/pkowalski/g09d01/g09/l401.exe)
 Initial guess from the checkpoint file:  "dae0068freq_closed_cam-b3lypd3.chk"
 B after Tr=     0.000000    0.000000    0.000000
         Rot=    1.000000   -0.000638    0.000109   -0.000498 Ang=  -0.09 deg.
 Guess basis will be translated and rotated to current coordinates.
 JPrj=2 DoOrth=T DoCkMO=T.
 Generating alternative initial guess.
 ExpMin= 1.22D-01 ExpMax= 9.18D+03 ExpMxC= 1.38D+03 IAcc=1 IRadAn=         1 AccDes= 0.00D+00
 Harris functional with IExCor=20419 and IRadAn=       1 diagonalized for initial guess.
 HarFok:  IExCor=20419 AccDes= 0.00D+00 IRadAn=         1 IDoV= 1 UseB2=F ITyADJ=14
 ICtDFT=  3500011 ScaDFX=  1.000000  1.000000  1.000000  1.000000
 FoFCou: FMM=F IPFlag=           0 FMFlag=      100000 FMFlg1=           0
         NFxFlg=           0 DoJE=T BraDBF=F KetDBF=T FulRan=T
         wScrn=  0.000000 ICntrl=     500 IOpCl=  0 I1Cent=   200000004 NGrid=           0
         NMat0=    1 NMatS0=      1 NMatT0=    0 NMatD0=    1 NMtDS0=    0 NMtDT0=    0
 Petite list used in FoFCou.
 Harris En= -2437.30414328430    
 Leave Link  401 at Thu Dec  6 16:40:46 2018, MaxMem=   536870912 cpu:        42.2
 (Enter /pbs_home/pkowalski/g09d01/g09/l502.exe)
 Closed shell SCF:
 Using DIIS extrapolation, IDIIS=  1040.
 Integral symmetry usage will be decided dynamically.
 IVT=     1387805 IEndB=     1387805 NGot=   536870912 MDV=   535953350
 LenX=   535953350 LenY=   535499748
 Requested convergence on RMS density matrix=1.00D-08 within 128 cycles.
 Requested convergence on MAX density matrix=1.00D-06.
 Requested convergence on             energy=1.00D-06.
 No special actions if energy rises.
 Fock matrices will be formed incrementally for  20 cycles.
 Integral accuracy reduced to 1.0D-05 until final iterations.

 Cycle   1  Pass 0  IDiag  1:
 FoFJK:  IHMeth= 1 ICntrl=       0 DoSepK=T KAlg= 0 I1Cent=   0 FoldK=F
 IRaf=         1 NMat=   1 IRICut=       1 DoRegI=T DoRafI=F ISym2E= 0.
 FoFCou: FMM=F IPFlag=           0 FMFlag=      100000 FMFlg1=           0
         NFxFlg=           0 DoJE=T BraDBF=F KetDBF=F FulRan=T
         wScrn=  0.000000 ICntrl=     500 IOpCl=  0 I1Cent=           0 NGrid=           0
         NMat0=    1 NMatS0=      1 NMatT0=    0 NMatD0=    1 NMtDS0=    0 NMtDT0=    0
 Symmetry not used in FoFCou.
 E= -2511.53707637560    
 DIIS: error= 1.61D-03 at cycle   1 NSaved=   1.
 NSaved= 1 IEnMin= 1 EnMin= -2511.53707637560     IErMin= 1 ErrMin= 1.61D-03
 ErrMax= 1.61D-03  0.00D+00 EMaxC= 1.00D-01 BMatC= 4.19D-03 BMatP= 4.19D-03
 IDIUse=3 WtCom= 9.84D-01 WtEn= 1.61D-02
 Coeff-Com:  0.100D+01
 Coeff-En:   0.100D+01
 Coeff:      0.100D+01
 Gap=     0.662 Goal=   None    Shift=    0.000
 GapD=    0.662 DampG=2.000 DampE=1.000 DampFc=2.0000 IDamp=-1.
 RMSDP=2.53D-04 MaxDP=1.07D-02              OVMax= 9.64D-03

 Cycle   2  Pass 0  IDiag  1:
 RMSU=  2.53D-04    CP:  1.00D+00
 E= -2511.54325509200     Delta-E=       -0.006178716406 Rises=F Damp=F
 DIIS: error= 2.86D-04 at cycle   2 NSaved=   2.
 NSaved= 2 IEnMin= 2 EnMin= -2511.54325509200     IErMin= 2 ErrMin= 2.86D-04
 ErrMax= 2.86D-04  0.00D+00 EMaxC= 1.00D-01 BMatC= 1.17D-04 BMatP= 4.19D-03
 IDIUse=3 WtCom= 9.97D-01 WtEn= 2.86D-03
 Coeff-Com: -0.139D+00 0.114D+01
 Coeff-En:   0.000D+00 0.100D+01
 Coeff:     -0.139D+00 0.114D+01
 Gap=     0.171 Goal=   None    Shift=    0.000
 RMSDP=4.39D-05 MaxDP=1.36D-03 DE=-6.18D-03 OVMax= 2.60D-03

 Cycle   3  Pass 0  IDiag  1:
 RMSU=  3.51D-05    CP:  1.00D+00  1.10D+00
 E= -2511.54356430949     Delta-E=       -0.000309217486 Rises=F Damp=F
 DIIS: error= 6.74D-05 at cycle   3 NSaved=   3.
 NSaved= 3 IEnMin= 3 EnMin= -2511.54356430949     IErMin= 3 ErrMin= 6.74D-05
 ErrMax= 6.74D-05  0.00D+00 EMaxC= 1.00D-01 BMatC= 9.92D-06 BMatP= 1.17D-04
 IDIUse=1 WtCom= 1.00D+00 WtEn= 0.00D+00
 Coeff-Com: -0.319D-01 0.166D+00 0.866D+00
 Coeff:     -0.319D-01 0.166D+00 0.866D+00
 Gap=     0.171 Goal=   None    Shift=    0.000
 RMSDP=1.46D-05 MaxDP=6.17D-04 DE=-3.09D-04 OVMax= 9.08D-04

 Cycle   4  Pass 0  IDiag  1:
 RMSU=  1.43D-05    CP:  1.00D+00  1.11D+00  1.02D+00
 E= -2511.54357348760     Delta-E=       -0.000009178108 Rises=F Damp=F
 DIIS: error= 4.35D-05 at cycle   4 NSaved=   4.
 NSaved= 4 IEnMin= 4 EnMin= -2511.54357348760     IErMin= 4 ErrMin= 4.35D-05
 ErrMax= 4.35D-05  0.00D+00 EMaxC= 1.00D-01 BMatC= 6.19D-06 BMatP= 9.92D-06
 IDIUse=1 WtCom= 1.00D+00 WtEn= 0.00D+00
 Coeff-Com:  0.515D-02-0.955D-01 0.461D+00 0.629D+00
 Coeff:      0.515D-02-0.955D-01 0.461D+00 0.629D+00
 Gap=     0.171 Goal=   None    Shift=    0.000
 RMSDP=6.56D-06 MaxDP=2.71D-04 DE=-9.18D-06 OVMax= 4.56D-04

 Initial convergence to 1.0D-05 achieved.  Increase integral accuracy.
 Cycle   5  Pass 1  IDiag  1:
 E= -2511.54347625406     Delta-E=        0.000097233541 Rises=F Damp=F
 DIIS: error= 1.96D-04 at cycle   1 NSaved=   1.
 NSaved= 1 IEnMin= 1 EnMin= -2511.54347625406     IErMin= 1 ErrMin= 1.96D-04
 ErrMax= 1.96D-04  0.00D+00 EMaxC= 1.00D-01 BMatC= 1.53D-05 BMatP= 1.53D-05
 IDIUse=3 WtCom= 9.98D-01 WtEn= 1.96D-03
 Coeff-Com:  0.100D+01
 Coeff-En:   0.100D+01
 Coeff:      0.100D+01
 Gap=     0.171 Goal=   None    Shift=    0.000
 RMSDP=6.56D-06 MaxDP=2.71D-04 DE= 9.72D-05 OVMax= 3.97D-04

 Cycle   6  Pass 1  IDiag  1:
 RMSU=  1.69D-04    CP:  1.00D+00
 E= -2511.54349183304     Delta-E=       -0.000015578988 Rises=F Damp=F
 DIIS: error= 1.84D-05 at cycle   2 NSaved=   2.
 NSaved= 2 IEnMin= 2 EnMin= -2511.54349183304     IErMin= 2 ErrMin= 1.84D-05
 ErrMax= 1.84D-05  0.00D+00 EMaxC= 1.00D-01 BMatC= 3.19D-07 BMatP= 1.53D-05
 IDIUse=1 WtCom= 1.00D+00 WtEn= 0.00D+00
 Coeff-Com:  0.553D-02 0.994D+00
 Coeff:      0.553D-02 0.994D+00
 Gap=     0.171 Goal=   None    Shift=    0.000
 RMSDP=6.71D-06 MaxDP=2.24D-04 DE=-1.56D-05 OVMax= 3.14D-04

 Cycle   7  Pass 1  IDiag  1:
 RMSU=  3.55D-06    CP:  1.00D+00  1.03D+00
 E= -2511.54349157119     Delta-E=        0.000000261850 Rises=F Damp=F
 DIIS: error= 2.89D-05 at cycle   3 NSaved=   3.
 NSaved= 3 IEnMin= 2 EnMin= -2511.54349183304     IErMin= 2 ErrMin= 1.84D-05
 ErrMax= 2.89D-05  0.00D+00 EMaxC= 1.00D-01 BMatC= 5.93D-07 BMatP= 3.19D-07
 IDIUse=1 WtCom= 1.00D+00 WtEn= 0.00D+00
 Coeff-Com: -0.175D-01 0.588D+00 0.429D+00
 Coeff:     -0.175D-01 0.588D+00 0.429D+00
 Gap=     0.171 Goal=   None    Shift=    0.000
 RMSDP=1.93D-06 MaxDP=9.44D-05 DE= 2.62D-07 OVMax= 2.16D-04

 Cycle   8  Pass 1  IDiag  1:
 RMSU=  1.12D-06    CP:  1.00D+00  1.04D+00  5.65D-01
 E= -2511.54349217306     Delta-E=       -0.000000601870 Rises=F Damp=F
 DIIS: error= 1.78D-06 at cycle   4 NSaved=   4.
 NSaved= 4 IEnMin= 4 EnMin= -2511.54349217306     IErMin= 4 ErrMin= 1.78D-06
 ErrMax= 1.78D-06  0.00D+00 EMaxC= 1.00D-01 BMatC= 4.10D-09 BMatP= 3.19D-07
 IDIUse=1 WtCom= 1.00D+00 WtEn= 0.00D+00
 Coeff-Com: -0.724D-02 0.222D+00 0.177D+00 0.609D+00
 Coeff:     -0.724D-02 0.222D+00 0.177D+00 0.609D+00
 Gap=     0.171 Goal=   None    Shift=    0.000
 RMSDP=2.30D-07 MaxDP=9.67D-06 DE=-6.02D-07 OVMax= 2.03D-05

 Cycle   9  Pass 1  IDiag  1:
 RMSU=  2.20D-07    CP:  1.00D+00  1.04D+00  5.80D-01  9.92D-01
 E= -2511.54349217723     Delta-E=       -0.000000004165 Rises=F Damp=F
 DIIS: error= 6.84D-07 at cycle   5 NSaved=   5.
 NSaved= 5 IEnMin= 5 EnMin= -2511.54349217723     IErMin= 5 ErrMin= 6.84D-07
 ErrMax= 6.84D-07  0.00D+00 EMaxC= 1.00D-01 BMatC= 5.79D-10 BMatP= 4.10D-09
 IDIUse=1 WtCom= 1.00D+00 WtEn= 0.00D+00
 Coeff-Com:  0.373D-03-0.218D-01-0.768D-02 0.247D+00 0.782D+00
 Coeff:      0.373D-03-0.218D-01-0.768D-02 0.247D+00 0.782D+00
 Gap=     0.171 Goal=   None    Shift=    0.000
 RMSDP=1.07D-07 MaxDP=5.57D-06 DE=-4.17D-09 OVMax= 1.56D-05

 Cycle  10  Pass 1  IDiag  1:
 RMSU=  8.29D-08    CP:  1.00D+00  1.04D+00  5.86D-01  1.04D+00  9.52D-01
 E= -2511.54349217806     Delta-E=       -0.000000000830 Rises=F Damp=F
 DIIS: error= 3.04D-07 at cycle   6 NSaved=   6.
 NSaved= 6 IEnMin= 6 EnMin= -2511.54349217806     IErMin= 6 ErrMin= 3.04D-07
 ErrMax= 3.04D-07  0.00D+00 EMaxC= 1.00D-01 BMatC= 1.12D-10 BMatP= 5.79D-10
 IDIUse=1 WtCom= 1.00D+00 WtEn= 0.00D+00
 Coeff-Com:  0.985D-03-0.353D-01-0.228D-01 0.485D-01 0.385D+00 0.624D+00
 Coeff:      0.985D-03-0.353D-01-0.228D-01 0.485D-01 0.385D+00 0.624D+00
 Gap=     0.171 Goal=   None    Shift=    0.000
 RMSDP=4.14D-08 MaxDP=2.14D-06 DE=-8.30D-10 OVMax= 5.05D-06

 Cycle  11  Pass 1  IDiag  1:
 RMSU=  3.73D-08    CP:  1.00D+00  1.04D+00  5.88D-01  1.06D+00  9.93D-01
                    CP:  9.37D-01
 E= -2511.54349217836     Delta-E=       -0.000000000300 Rises=F Damp=F
 DIIS: error= 6.57D-08 at cycle   7 NSaved=   7.
 NSaved= 7 IEnMin= 7 EnMin= -2511.54349217836     IErMin= 7 ErrMin= 6.57D-08
 ErrMax= 6.57D-08  0.00D+00 EMaxC= 1.00D-01 BMatC= 8.17D-12 BMatP= 1.12D-10
 IDIUse=1 WtCom= 1.00D+00 WtEn= 0.00D+00
 Coeff-Com:  0.226D-03-0.690D-02-0.480D-02-0.257D-01 0.453D-02 0.169D+00
 Coeff-Com:  0.864D+00
 Coeff:      0.226D-03-0.690D-02-0.480D-02-0.257D-01 0.453D-02 0.169D+00
 Coeff:      0.864D+00
 Gap=     0.171 Goal=   None    Shift=    0.000
 RMSDP=1.96D-08 MaxDP=1.14D-06 DE=-3.00D-10 OVMax= 4.09D-06

 Cycle  12  Pass 1  IDiag  1:
 RMSU=  1.26D-08    CP:  1.00D+00  1.04D+00  5.88D-01  1.06D+00  1.00D+00
                    CP:  1.09D+00  1.17D+00
 E= -2511.54349217824     Delta-E=        0.000000000120 Rises=F Damp=F
 DIIS: error= 3.52D-08 at cycle   8 NSaved=   8.
 NSaved= 8 IEnMin= 7 EnMin= -2511.54349217836     IErMin= 8 ErrMin= 3.52D-08
 ErrMax= 3.52D-08  0.00D+00 EMaxC= 1.00D-01 BMatC= 3.78D-12 BMatP= 8.17D-12
 IDIUse=1 WtCom= 1.00D+00 WtEn= 0.00D+00
 Coeff-Com: -0.665D-04 0.300D-02 0.196D-02-0.247D-01-0.674D-01-0.390D-01
 Coeff-Com:  0.472D+00 0.655D+00
 Coeff:     -0.665D-04 0.300D-02 0.196D-02-0.247D-01-0.674D-01-0.390D-01
 Coeff:      0.472D+00 0.655D+00
 Gap=     0.171 Goal=   None    Shift=    0.000
 RMSDP=9.62D-09 MaxDP=5.19D-07 DE= 1.20D-10 OVMax= 1.75D-06

 SCF Done:  E(RCAM-B3LYP) =  -2511.54349218     A.U. after   12 cycles
            NFock= 12  Conv=0.96D-08     -V/T= 2.0070
 KE= 2.494144757520D+03 PE=-1.531003443946D+04 EE= 5.600196851651D+03
 Leave Link  502 at Thu Dec  6 16:51:16 2018, MaxMem=   536870912 cpu:      5029.0
 (Enter /pbs_home/pkowalski/g09d01/g09/l701.exe)
 Compute integral first derivatives.
 ... and contract with generalized density number  0.
 R6Disp: Adding Grimme-D3 dispersion energy 1st derivatives to the gradient.
 Leave Link  701 at Thu Dec  6 16:51:18 2018, MaxMem=   536870912 cpu:         6.1
 (Enter /pbs_home/pkowalski/g09d01/g09/l702.exe)
 L702 exits ... SP integral derivatives will be done elsewhere.
 Leave Link  702 at Thu Dec  6 16:51:18 2018, MaxMem=   536870912 cpu:         0.2
 (Enter /pbs_home/pkowalski/g09d01/g09/l703.exe)
 Compute integral first derivatives, UseDBF=F ICtDFT=           0.
 Integral derivatives from FoFJK, PRISM(SPDF).
 Calling FoFJK, ICntrl=      2127 FMM=F ISym2X=0 I1Cent= 0 IOpClX= 0 NMat=1 NMatS=1 NMatT=0.
 FoFJK:  IHMeth= 1 ICntrl=    2127 DoSepK=T KAlg= 0 I1Cent=   0 FoldK=F
 IRaf=         1 NMat=   1 IRICut=       1 DoRegI=T DoRafI=F ISym2E= 0.
 FoFCou: FMM=F IPFlag=           0 FMFlag=      100000 FMFlg1=         800
         NFxFlg=           0 DoJE=F BraDBF=F KetDBF=F FulRan=T
         wScrn=  0.000000 ICntrl=    2527 IOpCl=  0 I1Cent=           0 NGrid=           0
         NMat0=    1 NMatS0=      1 NMatT0=    0 NMatD0=    1 NMtDS0=    0 NMtDT0=    0
 Symmetry not used in FoFCou.
 Leave Link  703 at Thu Dec  6 16:55:35 2018, MaxMem=   536870912 cpu:      2052.6
 (Enter /pbs_home/pkowalski/g09d01/g09/l716.exe)
 Dipole        = 3.08253316D-02-1.71859879D+00-5.02670328D-02
 ***** Axes restored to original set *****
 -------------------------------------------------------------------
 Center     Atomic                   Forces (Hartrees/Bohr)
 Number     Number              X              Y              Z
 -------------------------------------------------------------------
      1       16           0.000111540    0.000063090    0.000007915
      2       16           0.000379715    0.000055507   -0.000260031
      3        9          -0.000768810    0.000008573    0.000340769
      4        9           0.000457634    0.000063091   -0.000640826
      5        9          -0.000603401   -0.000168463    0.000278968
      6        9           0.000027328    0.000089539   -0.000567166
      7        9          -0.000512017    0.000329191    0.000086566
      8        9           0.001015102    0.000269568   -0.000648495
      9        6          -0.000039277   -0.000309782   -0.000138098
     10        6           0.000563230    0.000240565   -0.000307880
     11        6           0.000249349   -0.000760111    0.000888249
     12        1           0.000207836    0.000149557   -0.000012273
     13        6          -0.000175714    0.000137191   -0.000722624
     14        6           0.000563747   -0.000022815    0.000870275
     15        6           0.000317396    0.000092266   -0.000113695
     16        6          -0.000379821   -0.000187843   -0.000160441
     17        6          -0.000029908   -0.000159217    0.000396391
     18        6           0.000026650   -0.000552542    0.000459635
     19        6           0.000035446    0.000227874   -0.000006386
     20        6           0.000255259    0.000128178   -0.000335057
     21        6           0.000154824    0.000059868    0.000747248
     22        1           0.000129521    0.000006458    0.000029737
     23        6          -0.000482216    0.000198657   -0.000060513
     24        6          -0.000491217   -0.001231229   -0.000345777
     25        1           0.000038515    0.000089318    0.000091545
     26        1          -0.000456189   -0.000415789   -0.000008074
     27        6           0.000429415    0.000921248    0.000191357
     28        1          -0.000078081    0.000122721    0.000027543
     29        1          -0.000020900   -0.000022565   -0.000064571
     30        1          -0.000001126    0.000194486    0.000153973
     31        6          -0.000134474    0.001322046   -0.000051874
     32        1          -0.000163739   -0.000158223    0.000081731
     33        1           0.000056834    0.000497877   -0.000218604
     34        6          -0.000369967   -0.001040000    0.000361614
     35        1          -0.000000783   -0.000064655   -0.000092037
     36        1          -0.000023257   -0.000081879    0.000003657
     37        1           0.000057540   -0.000236269    0.000032908
     38        6          -0.000323479    0.000101656   -0.000003517
     39        6           0.000316012    0.000056092    0.000172772
     40        1           0.000051318    0.000008190   -0.000060626
     41        6           0.000084820    0.000300332    0.000078825
     42        1          -0.000000891    0.000045490    0.000007605
     43        6           0.000005543    0.000219971    0.000105452
     44        1          -0.000008812    0.000017003    0.000018244
     45        6          -0.000267027    0.000006874   -0.000055517
     46        1          -0.000014955    0.000031453    0.000002734
     47        6          -0.000271438   -0.000184268   -0.000128306
     48        1           0.000044419   -0.000080212   -0.000063596
     49        6          -0.000119114   -0.000153207   -0.000146921
     50        6           0.000245535   -0.000134475    0.000060988
     51        1           0.000041001   -0.000033118   -0.000010542
     52        6           0.000251653   -0.000125408   -0.000086833
     53        1           0.000014522   -0.000028160    0.000003726
     54        6          -0.000001636   -0.000308178    0.000021127
     55        1           0.000031669    0.000007469   -0.000056112
     56        6          -0.000252405    0.000062207   -0.000097766
     57        1          -0.000034530   -0.000008604    0.000008359
     58        6          -0.000126456    0.000317345   -0.000047123
     59        1          -0.000011731    0.000026062   -0.000018633
 -------------------------------------------------------------------
 Cartesian Forces:  Max     0.001322046 RMS     0.000321543
 Leave Link  716 at Thu Dec  6 16:55:36 2018, MaxMem=   536870912 cpu:         0.2
 (Enter /pbs_home/pkowalski/g09d01/g09/l103.exe)

 GradGradGradGradGradGradGradGradGradGradGradGradGradGradGradGradGradGrad
 Berny optimization.
 Using GEDIIS/GDIIS optimizer.
 FormGI is forming the generalized inverse of G from B-inverse, IUseBI=4.
 Internal  Forces:  Max     0.001465882 RMS     0.000222425
 Search for a local minimum.
 Step number   6 out of a maximum of  354
 All quantities printed in internal units (Hartrees-Bohrs-Radians)
 RMS Force = .22242D-03 SwitMx=.10000D-02 MixMth= 2
 Mixed Optimization -- En-DIIS/RFO-DIIS
 Swapping is turned off.
 Update second derivatives using D2CorX and points    4    5    6
 DE= -8.66D-05 DEPred=-2.31D-04 R= 3.76D-01
 Trust test= 3.76D-01 RLast= 2.59D-01 DXMaxT set to 8.49D-01
 ITU=  0  1  1  0  1  0
     Eigenvalues ---    0.00230   0.00319   0.00468   0.00496   0.00546
     Eigenvalues ---    0.00923   0.00960   0.01076   0.01206   0.01245
     Eigenvalues ---    0.01541   0.01556   0.01634   0.01677   0.01744
     Eigenvalues ---    0.01815   0.01860   0.01865   0.01965   0.01976
     Eigenvalues ---    0.02082   0.02171   0.02199   0.02205   0.02219
     Eigenvalues ---    0.02238   0.02253   0.02259   0.02271   0.02281
     Eigenvalues ---    0.02301   0.02308   0.02325   0.02328   0.02332
     Eigenvalues ---    0.02337   0.02347   0.02360   0.03239   0.03433
     Eigenvalues ---    0.04548   0.04676   0.04783   0.04881   0.05099
     Eigenvalues ---    0.05450   0.05498   0.05723   0.05781   0.05847
     Eigenvalues ---    0.06127   0.07394   0.07616   0.07958   0.08714
     Eigenvalues ---    0.08880   0.08931   0.09153   0.09277   0.10009
     Eigenvalues ---    0.10296   0.10596   0.11049   0.12153   0.12380
     Eigenvalues ---    0.12584   0.12679   0.14025   0.14363   0.15501
     Eigenvalues ---    0.15920   0.15997   0.15997   0.15998   0.15998
     Eigenvalues ---    0.15999   0.15999   0.15999   0.16000   0.16000
     Eigenvalues ---    0.16000   0.16000   0.16000   0.16000   0.16001
     Eigenvalues ---    0.16006   0.16057   0.16883   0.17227   0.20701
     Eigenvalues ---    0.21972   0.21999   0.22000   0.22000   0.22015
     Eigenvalues ---    0.22810   0.23034   0.23455   0.23476   0.23701
     Eigenvalues ---    0.23796   0.24124   0.24401   0.24424   0.24898
     Eigenvalues ---    0.24983   0.24999   0.25024   0.25069   0.26530
     Eigenvalues ---    0.26881   0.27459   0.27560   0.27609   0.27633
     Eigenvalues ---    0.28034   0.28955   0.29131   0.30161   0.31319
     Eigenvalues ---    0.32298   0.33655   0.35347   0.36205   0.36697
     Eigenvalues ---    0.38398   0.40792   0.41902   0.42896   0.42984
     Eigenvalues ---    0.43210   0.43489   0.46787   0.46992   0.47597
     Eigenvalues ---    0.47761   0.47991   0.48690   0.49222   0.49403
     Eigenvalues ---    0.49419   0.49577   0.49709   0.50127   0.50188
     Eigenvalues ---    0.50453   0.50873   0.51252   0.51291   0.51319
     Eigenvalues ---    0.51391   0.51421   0.51499   0.51701   0.52361
     Eigenvalues ---    0.53407   0.53900   0.54052   0.56651   0.57235
     Eigenvalues ---    0.57511   0.57632   0.57643   0.57658   0.57692
     Eigenvalues ---    0.57737   0.57767   0.57794   0.57807   0.57823
     Eigenvalues ---    0.57836
 En-DIIS/RFO-DIIS IScMMF=        0 using points:     6    5    4
 RFO step:  Lambda=-4.06881901D-05.
 NNeg= 0 NP= 3 Switch=  2.50D-03 Rises=F DC=  2.96D-04 SmlDif=  1.00D-05
 RMS Error=  0.6780455016D-03 NUsed= 3 EDIIS=F
 DidBck=T Rises=F RFO-DIIS coefs:    0.58723    0.32860    0.08417
 Iteration  1 RMS(Cart)=  0.01911056 RMS(Int)=  0.00018144
 Iteration  2 RMS(Cart)=  0.00027184 RMS(Int)=  0.00000532
 Iteration  3 RMS(Cart)=  0.00000003 RMS(Int)=  0.00000532
 ITry= 1 IFail=0 DXMaxC= 1.01D-01 DCOld= 1.00D+10 DXMaxT= 8.49D-01 DXLimC= 3.00D+00 Rises=F
 Variable       Old X    -DE/DX   Delta X   Delta X   Delta X     New X
                                 (Linear)    (Quad)   (Total)
    R1        3.49880   0.00003  -0.00065   0.00116   0.00052   3.49932
    R2        3.34067   0.00006  -0.00052   0.00054   0.00002   3.34069
    R3        3.49722   0.00007  -0.00135   0.00213   0.00078   3.49800
    R4        3.34196   0.00009  -0.00043   0.00046   0.00003   3.34199
    R5        2.54703   0.00055   0.00053   0.00019   0.00072   2.54775
    R6        2.55858   0.00060   0.00103  -0.00021   0.00083   2.55940
    R7        2.53911   0.00065   0.00018   0.00061   0.00080   2.53990
    R8        2.51825  -0.00023  -0.00006  -0.00025  -0.00031   2.51793
    R9        2.54504  -0.00018   0.00003  -0.00024  -0.00021   2.54482
   R10        2.55681   0.00120   0.00144   0.00020   0.00164   2.55845
   R11        2.89246   0.00032   0.00123  -0.00069   0.00055   2.89301
   R12        2.92578  -0.00046   0.00080  -0.00153  -0.00072   2.92506
   R13        2.93522  -0.00042  -0.00102  -0.00006  -0.00107   2.93415
   R14        2.70521   0.00003  -0.00032   0.00055   0.00023   2.70544
   R15        2.55087   0.00024   0.00083  -0.00072   0.00011   2.55097
   R16        2.05743   0.00015   0.00079  -0.00055   0.00025   2.05768
   R17        2.56393   0.00101   0.00130   0.00005   0.00134   2.56526
   R18        2.77555   0.00063   0.00103   0.00020   0.00123   2.77677
   R19        2.82719  -0.00069  -0.00110  -0.00025  -0.00134   2.82585
   R20        2.74190   0.00019  -0.00043   0.00035  -0.00009   2.74181
   R21        2.93228  -0.00001  -0.00024   0.00031   0.00007   2.93235
   R22        2.93178  -0.00037   0.00015  -0.00099  -0.00084   2.93094
   R23        2.82304  -0.00042  -0.00087  -0.00004  -0.00091   2.82212
   R24        2.54990   0.00010   0.00082  -0.00074   0.00008   2.54999
   R25        2.89474   0.00018   0.00094  -0.00036   0.00060   2.89534
   R26        2.93382   0.00051   0.00074   0.00124   0.00199   2.93581
   R27        2.70942  -0.00011  -0.00105   0.00096  -0.00009   2.70933
   R28        2.05744   0.00008   0.00097  -0.00080   0.00017   2.05761
   R29        2.56304   0.00061   0.00118  -0.00042   0.00074   2.56378
   R30        2.77756   0.00050   0.00071   0.00028   0.00099   2.77855
   R31        2.07882  -0.00003   0.00021  -0.00007   0.00014   2.07895
   R32        2.07598   0.00030   0.00074  -0.00030   0.00044   2.07641
   R33        2.87253   0.00115   0.00347  -0.00058   0.00289   2.87542
   R34        2.07762   0.00014   0.00033  -0.00018   0.00015   2.07778
   R35        2.07758   0.00004   0.00012  -0.00002   0.00010   2.07768
   R36        2.07733   0.00015   0.00041  -0.00014   0.00027   2.07760
   R37        2.07896  -0.00008   0.00010  -0.00005   0.00005   2.07901
   R38        2.07588   0.00029   0.00062  -0.00024   0.00038   2.07626
   R39        2.87156   0.00147   0.00368  -0.00001   0.00367   2.87522
   R40        2.07748   0.00010   0.00023  -0.00015   0.00008   2.07756
   R41        2.07782   0.00001   0.00007  -0.00001   0.00006   2.07788
   R42        2.07688   0.00017   0.00039  -0.00013   0.00026   2.07714
   R43        2.65114   0.00049   0.00034   0.00041   0.00075   2.65190
   R44        2.64846   0.00032   0.00051  -0.00001   0.00050   2.64896
   R45        2.06115   0.00002   0.00068  -0.00058   0.00010   2.06125
   R46        2.62338   0.00036   0.00031   0.00020   0.00051   2.62389
   R47        2.06330   0.00003   0.00079  -0.00067   0.00013   2.06342
   R48        2.63419   0.00019   0.00018   0.00008   0.00026   2.63445
   R49        2.06341   0.00002   0.00072  -0.00061   0.00011   2.06351
   R50        2.62997   0.00035   0.00034   0.00016   0.00050   2.63047
   R51        2.06323   0.00002   0.00079  -0.00068   0.00011   2.06334
   R52        2.62708   0.00030   0.00026   0.00017   0.00043   2.62751
   R53        2.06335   0.00006   0.00058  -0.00043   0.00014   2.06350
   R54        2.65122   0.00046   0.00045   0.00025   0.00071   2.65193
   R55        2.64869   0.00021   0.00015   0.00016   0.00031   2.64900
   R56        2.06139   0.00003   0.00067  -0.00057   0.00010   2.06149
   R57        2.62374   0.00019   0.00009   0.00018   0.00027   2.62401
   R58        2.06337   0.00003   0.00077  -0.00065   0.00012   2.06349
   R59        2.63419   0.00022   0.00032   0.00001   0.00032   2.63452
   R60        2.06344   0.00002   0.00074  -0.00064   0.00010   2.06354
   R61        2.62961   0.00040   0.00036   0.00019   0.00055   2.63016
   R62        2.06331   0.00003   0.00080  -0.00068   0.00012   2.06343
   R63        2.62789   0.00025   0.00033   0.00005   0.00038   2.62827
   R64        2.06297   0.00003   0.00062  -0.00051   0.00011   2.06308
    A1        1.60931   0.00018   0.00057  -0.00005   0.00053   1.60984
    A2        1.60623   0.00005  -0.00048   0.00057   0.00011   1.60634
    A3        1.82395   0.00003  -0.00031   0.00033   0.00002   1.82397
    A4        1.98882  -0.00009  -0.00256   0.00226  -0.00032   1.98850
    A5        1.89301  -0.00004   0.00104  -0.00102   0.00003   1.89304
    A6        1.88458   0.00017   0.00148   0.00080   0.00229   1.88687
    A7        1.90856   0.00002  -0.00005  -0.00011  -0.00015   1.90841
    A8        1.95904  -0.00007   0.00040  -0.00212  -0.00172   1.95732
    A9        1.97324   0.00008   0.00002   0.00021   0.00024   1.97348
   A10        2.04570  -0.00003   0.00038  -0.00010   0.00031   2.04601
   A11        2.26418  -0.00005  -0.00052  -0.00009  -0.00061   2.26358
   A12        2.12443   0.00006   0.00082  -0.00083   0.00002   2.12445
   A13        1.99597  -0.00011  -0.00012   0.00028   0.00017   1.99614
   A14        2.15880   0.00005  -0.00019   0.00007  -0.00009   2.15871
   A15        1.98768  -0.00016  -0.00029  -0.00005  -0.00033   1.98735
   A16        2.08646  -0.00013   0.00052  -0.00090  -0.00035   2.08612
   A17        2.20903   0.00028  -0.00026   0.00093   0.00070   2.20972
   A18        2.24805  -0.00002  -0.00079   0.00048  -0.00031   2.24774
   A19        2.11848  -0.00013   0.00103  -0.00127  -0.00023   2.11825
   A20        1.91631   0.00015  -0.00019   0.00076   0.00057   1.91688
   A21        1.86242   0.00035   0.00109   0.00214   0.00323   1.86566
   A22        1.99480  -0.00016  -0.00037  -0.00129  -0.00166   1.99313
   A23        1.94628   0.00004   0.00040  -0.00061  -0.00022   1.94606
   A24        1.95416  -0.00015  -0.00102  -0.00007  -0.00110   1.95306
   A25        1.89701   0.00017  -0.00040   0.00134   0.00094   1.89795
   A26        1.80865  -0.00025   0.00025  -0.00151  -0.00126   1.80739
   A27        1.90298   0.00027   0.00095   0.00097   0.00192   1.90490
   A28        1.89738  -0.00002   0.00022   0.00033   0.00055   1.89793
   A29        1.89202  -0.00003   0.00031   0.00003   0.00033   1.89235
   A30        1.97198  -0.00015  -0.00054  -0.00082  -0.00136   1.97062
   A31        1.97471  -0.00029  -0.00112  -0.00094  -0.00205   1.97266
   A32        1.82121   0.00021   0.00019   0.00046   0.00065   1.82186
   A33        1.87034   0.00030   0.00042   0.00222   0.00264   1.87298
   A34        1.95021  -0.00001  -0.00071   0.00003  -0.00068   1.94952
   A35        1.99489  -0.00021  -0.00189  -0.00008  -0.00197   1.99292
   A36        1.89044   0.00005   0.00046   0.00039   0.00085   1.89129
   A37        1.96373   0.00004   0.00162  -0.00132   0.00030   1.96403
   A38        1.79276  -0.00017   0.00017  -0.00139  -0.00122   1.79155
   A39        1.90167  -0.00006   0.00101  -0.00121  -0.00020   1.90147
   A40        2.11942  -0.00001   0.00043  -0.00005   0.00039   2.11981
   A41        2.26126   0.00007  -0.00153   0.00140  -0.00014   2.26112
   A42        1.98655  -0.00017  -0.00171  -0.00082  -0.00253   1.98402
   A43        1.82103  -0.00002  -0.00021  -0.00132  -0.00154   1.81949
   A44        1.89817  -0.00006   0.00081   0.00040   0.00121   1.89938
   A45        1.89155  -0.00006   0.00215  -0.00210   0.00006   1.89160
   A46        1.95275   0.00010   0.00105  -0.00035   0.00070   1.95345
   A47        1.90820   0.00020  -0.00227   0.00440   0.00212   1.91033
   A48        2.04652   0.00011   0.00043   0.00074   0.00119   2.04770
   A49        2.27030  -0.00018   0.00044  -0.00142  -0.00101   2.26930
   A50        1.96627   0.00007  -0.00089   0.00069  -0.00019   1.96608
   A51        2.12785  -0.00005   0.00096  -0.00115  -0.00019   2.12766
   A52        1.99472  -0.00007  -0.00040   0.00008  -0.00031   1.99440
   A53        2.16050   0.00011  -0.00063   0.00106   0.00043   2.16093
   A54        1.98664  -0.00010  -0.00014  -0.00049  -0.00063   1.98602
   A55        2.08815  -0.00003   0.00001   0.00001   0.00002   2.08817
   A56        2.20839   0.00013   0.00012   0.00048   0.00061   2.20900
   A57        1.87864   0.00029  -0.00016  -0.00062  -0.00077   1.87786
   A58        1.88305  -0.00004   0.00019  -0.00141  -0.00122   1.88184
   A59        2.02101  -0.00091  -0.00278   0.00068  -0.00210   2.01891
   A60        1.85361  -0.00014   0.00206  -0.00157   0.00049   1.85410
   A61        1.90378   0.00030  -0.00020   0.00098   0.00078   1.90456
   A62        1.91630   0.00055   0.00126   0.00168   0.00294   1.91924
   A63        1.94806  -0.00004  -0.00126   0.00095  -0.00031   1.94775
   A64        1.91424  -0.00006  -0.00063   0.00043  -0.00020   1.91404
   A65        1.94919   0.00015  -0.00099   0.00182   0.00084   1.95003
   A66        1.87970   0.00003   0.00167  -0.00173  -0.00006   1.87964
   A67        1.89264  -0.00011   0.00030  -0.00108  -0.00078   1.89186
   A68        1.87733   0.00003   0.00109  -0.00059   0.00051   1.87784
   A69        1.87731   0.00035  -0.00083   0.00124   0.00042   1.87772
   A70        1.87942  -0.00010  -0.00048  -0.00089  -0.00136   1.87806
   A71        2.02655  -0.00056  -0.00105   0.00133   0.00029   2.02684
   A72        1.85484  -0.00014   0.00235  -0.00297  -0.00062   1.85422
   A73        1.90318   0.00009  -0.00093   0.00060  -0.00033   1.90285
   A74        1.91480   0.00038   0.00122   0.00027   0.00149   1.91629
   A75        1.95024  -0.00010  -0.00058   0.00017  -0.00041   1.94982
   A76        1.91165   0.00011  -0.00160   0.00200   0.00040   1.91205
   A77        1.95123   0.00020  -0.00054   0.00172   0.00118   1.95241
   A78        1.87928  -0.00003   0.00131  -0.00171  -0.00039   1.87889
   A79        1.89077  -0.00010   0.00037  -0.00103  -0.00066   1.89012
   A80        1.87787  -0.00009   0.00119  -0.00136  -0.00018   1.87769
   A81        2.10254   0.00014   0.00074  -0.00033   0.00041   2.10295
   A82        2.11355  -0.00014  -0.00066   0.00026  -0.00040   2.11315
   A83        2.06709   0.00000  -0.00008   0.00006  -0.00001   2.06708
   A84        2.09131   0.00000   0.00040  -0.00041  -0.00001   2.09130
   A85        2.10674  -0.00001   0.00007  -0.00005   0.00002   2.10676
   A86        2.08499   0.00001  -0.00048   0.00045  -0.00002   2.08497
   A87        2.08763   0.00005   0.00007   0.00012   0.00019   2.08782
   A88        2.09911  -0.00003  -0.00002  -0.00009  -0.00011   2.09900
   A89        2.09641  -0.00002  -0.00004  -0.00003  -0.00008   2.09633
   A90        2.09738  -0.00004   0.00012  -0.00021  -0.00009   2.09729
   A91        2.08766   0.00006   0.00001   0.00012   0.00013   2.08779
   A92        2.09814  -0.00002  -0.00013   0.00009  -0.00004   2.09810
   A93        2.09762  -0.00004  -0.00032   0.00015  -0.00017   2.09745
   A94        2.09755   0.00003   0.00008  -0.00001   0.00006   2.09762
   A95        2.08801   0.00002   0.00025  -0.00014   0.00011   2.08812
   A96        2.10820  -0.00004  -0.00008  -0.00003  -0.00011   2.10809
   A97        2.09144  -0.00005  -0.00006  -0.00019  -0.00026   2.09119
   A98        2.08347   0.00010   0.00015   0.00021   0.00036   2.08382
   A99        2.10079   0.00009   0.00008   0.00027   0.00036   2.10115
   A100       2.11464  -0.00012  -0.00036  -0.00006  -0.00042   2.11422
   A101       2.06773   0.00003   0.00028  -0.00021   0.00007   2.06780
   A102       2.08992   0.00004   0.00022  -0.00003   0.00020   2.09011
   A103       2.10652   0.00002  -0.00010   0.00015   0.00005   2.10657
   A104       2.08660  -0.00005  -0.00013  -0.00013  -0.00026   2.08634
   A105       2.08786   0.00003   0.00017  -0.00007   0.00010   2.08796
   A106       2.09916  -0.00005  -0.00009  -0.00005  -0.00014   2.09902
   A107       2.09613   0.00002  -0.00008   0.00012   0.00005   2.09618
   A108       2.09741  -0.00003  -0.00006  -0.00004  -0.00009   2.09731
   A109       2.08749   0.00004   0.00014  -0.00004   0.00010   2.08759
   A110       2.09829  -0.00001  -0.00009   0.00008  -0.00001   2.09827
   A111       2.09717  -0.00001  -0.00014   0.00012  -0.00002   2.09714
   A112       2.09831   0.00002  -0.00001   0.00007   0.00007   2.09837
   A113       2.08771  -0.00002   0.00015  -0.00019  -0.00004   2.08767
   A114       2.10713  -0.00006  -0.00023   0.00006  -0.00017   2.10696
   A115       2.08807   0.00003   0.00017  -0.00009   0.00007   2.08815
   A116       2.08785   0.00003   0.00006   0.00002   0.00008   2.08792
    D1        0.20348  -0.00006   0.00038  -0.00236  -0.00198   0.20150
    D2        2.25652   0.00012   0.00063   0.00000   0.00064   2.25716
    D3       -1.83099  -0.00008   0.00011  -0.00194  -0.00183  -1.83282
    D4       -0.11843   0.00005  -0.00046   0.00191   0.00145  -0.11698
    D5        3.01811   0.00018   0.00648  -0.00055   0.00592   3.02402
    D6        2.30498   0.00000   0.00707  -0.00315   0.00393   2.30892
    D7        0.24653   0.00017   0.00550   0.00066   0.00616   0.25269
    D8       -1.78840  -0.00003   0.00785  -0.00390   0.00395  -1.78445
    D9       -0.14786  -0.00010  -0.00414   0.00038  -0.00375  -0.15161
   D10        2.99181   0.00002  -0.00003  -0.00027  -0.00030   2.99151
   D11       -0.25632   0.00008  -0.00027   0.00254   0.00226  -0.25406
   D12        2.87482  -0.00003  -0.00612   0.00420  -0.00192   2.87291
   D13       -2.37959   0.00008   0.00214  -0.00067   0.00147  -2.37812
   D14        0.75156  -0.00003  -0.00371   0.00099  -0.00271   0.74884
   D15        1.76734   0.00005   0.00075   0.00148   0.00224   1.76958
   D16       -1.38469  -0.00006  -0.00510   0.00315  -0.00195  -1.38664
   D17        1.24559   0.00010   0.00660  -0.00049   0.00610   1.25170
   D18       -3.02018  -0.00005   0.00674  -0.00397   0.00277  -3.01741
   D19       -0.91494   0.00023   0.00601  -0.00010   0.00590  -0.90904
   D20       -3.01979   0.00020   0.00571   0.00172   0.00743  -3.01236
   D21       -1.00238   0.00004   0.00585  -0.00175   0.00410  -0.99828
   D22        1.10286   0.00032   0.00511   0.00211   0.00722   1.11009
   D23       -0.91482   0.00029   0.00690   0.00081   0.00770  -0.90712
   D24        1.10258   0.00014   0.00703  -0.00267   0.00437   1.10695
   D25       -3.07536   0.00042   0.00630   0.00120   0.00749  -3.06786
   D26       -3.00595  -0.00007  -0.02011  -0.00912  -0.02923  -3.03518
   D27       -1.01232  -0.00011  -0.01771  -0.01195  -0.02965  -1.04197
   D28        1.14239  -0.00006  -0.01785  -0.01038  -0.02823   1.11416
   D29        1.29807  -0.00009  -0.02028  -0.00892  -0.02919   1.26887
   D30       -2.99149  -0.00013  -0.01787  -0.01175  -0.02961  -3.02110
   D31       -0.83678  -0.00008  -0.01801  -0.01017  -0.02818  -0.86497
   D32       -0.79298  -0.00027  -0.02236  -0.00849  -0.03086  -0.82384
   D33        1.20065  -0.00031  -0.01996  -0.01132  -0.03129   1.16936
   D34       -2.92783  -0.00026  -0.02010  -0.00975  -0.02986  -2.95769
   D35       -3.04215  -0.00002   0.00671  -0.00693  -0.00022  -3.04237
   D36        0.19187  -0.00007  -0.00002  -0.00134  -0.00137   0.19050
   D37        0.11152   0.00011   0.01346  -0.00885   0.00460   0.11612
   D38       -2.93764   0.00006   0.00673  -0.00327   0.00346  -2.93419
   D39        2.96367   0.00013   0.00121   0.00129   0.00250   2.96617
   D40       -0.14650   0.00011  -0.00123   0.00241   0.00118  -0.14532
   D41       -0.19042   0.00000  -0.00577   0.00328  -0.00250  -0.19292
   D42        2.98260  -0.00002  -0.00822   0.00441  -0.00381   2.97879
   D43       -0.02062   0.00000   0.00030  -0.00061  -0.00031  -0.02093
   D44        3.12645  -0.00014  -0.00721   0.00206  -0.00515   3.12130
   D45       -3.06772  -0.00006  -0.00663   0.00515  -0.00148  -3.06920
   D46        0.07935  -0.00020  -0.01414   0.00783  -0.00632   0.07303
   D47       -2.81453   0.00003  -0.01134   0.01416   0.00282  -2.81171
   D48        0.32432   0.00007  -0.00860   0.01271   0.00411   0.32842
   D49        0.32131   0.00018  -0.00344   0.01135   0.00791   0.32921
   D50       -2.82303   0.00022  -0.00070   0.00990   0.00919  -2.81384
   D51        0.82574   0.00018  -0.00500   0.00644   0.00144   0.82718
   D52       -1.29446  -0.00005  -0.00537   0.00461  -0.00076  -1.29522
   D53        2.94742  -0.00004  -0.00455   0.00394  -0.00061   2.94681
   D54       -2.34436   0.00019  -0.00276   0.00539   0.00262  -2.34174
   D55        1.81862  -0.00003  -0.00313   0.00356   0.00043   1.81905
   D56       -0.22268  -0.00002  -0.00232   0.00289   0.00057  -0.22211
   D57        2.97405  -0.00003   0.00590  -0.00677  -0.00089   2.97317
   D58       -0.20764   0.00005   0.00390  -0.00348   0.00041  -0.20723
   D59       -0.14151  -0.00005   0.00388  -0.00584  -0.00196  -0.14348
   D60        2.95998   0.00003   0.00188  -0.00255  -0.00067   2.95931
   D61        0.62323  -0.00023  -0.00074  -0.00192  -0.00266   0.62057
   D62       -1.49171  -0.00047  -0.00175  -0.00284  -0.00459  -1.49630
   D63        2.63932  -0.00017  -0.00019  -0.00151  -0.00170   2.63761
   D64        2.67158   0.00032   0.00058   0.00118   0.00176   2.67333
   D65        0.55663   0.00009  -0.00043   0.00026  -0.00017   0.55646
   D66       -1.59552   0.00038   0.00113   0.00158   0.00271  -1.59281
   D67       -1.53064   0.00010  -0.00066   0.00093   0.00026  -1.53038
   D68        2.63760  -0.00014  -0.00167   0.00001  -0.00167   2.63593
   D69        0.48544   0.00016  -0.00011   0.00133   0.00122   0.48666
   D70       -0.69191   0.00023   0.00553  -0.00330   0.00223  -0.68968
   D71       -2.74815  -0.00016   0.00514  -0.00628  -0.00114  -2.74929
   D72        1.45424  -0.00013   0.00299  -0.00424  -0.00124   1.45299
   D73        1.42105   0.00037   0.00622  -0.00266   0.00356   1.42461
   D74       -0.63519  -0.00002   0.00584  -0.00564   0.00019  -0.63500
   D75       -2.71599   0.00001   0.00369  -0.00360   0.00009  -2.71590
   D76       -2.71174   0.00016   0.00504  -0.00391   0.00113  -2.71062
   D77        1.51520  -0.00022   0.00465  -0.00690  -0.00225   1.51295
   D78       -0.56560  -0.00020   0.00250  -0.00485  -0.00235  -0.56795
   D79        2.55764  -0.00014  -0.00559   0.00532  -0.00027   2.55737
   D80       -0.53956  -0.00022  -0.00345   0.00173  -0.00172  -0.54128
   D81       -1.58714   0.00012  -0.00520   0.00719   0.00198  -1.58515
   D82        1.59884   0.00004  -0.00307   0.00360   0.00053   1.59938
   D83        0.44177   0.00010  -0.00383   0.00625   0.00242   0.44419
   D84       -2.65544   0.00001  -0.00169   0.00266   0.00097  -2.65447
   D85       -0.11736  -0.00004  -0.00094   0.00158   0.00064  -0.11671
   D86        3.03980  -0.00003   0.00071   0.00076   0.00147   3.04127
   D87        2.97503   0.00005  -0.00330   0.00554   0.00224   2.97727
   D88       -0.15100   0.00006  -0.00166   0.00472   0.00306  -0.14793
   D89        2.84873  -0.00021  -0.00471  -0.00226  -0.00696   2.84177
   D90       -0.30577  -0.00022  -0.00606  -0.00160  -0.00765  -0.31343
   D91        0.72617   0.00003  -0.00369   0.00049  -0.00319   0.72298
   D92       -2.42832   0.00002  -0.00504   0.00115  -0.00388  -2.43221
   D93       -1.40651  -0.00019  -0.00493  -0.00047  -0.00539  -1.41190
   D94        1.72218  -0.00020  -0.00628   0.00019  -0.00609   1.71609
   D95       -3.00965  -0.00007  -0.02535  -0.00615  -0.03149  -3.04114
   D96       -1.01704  -0.00010  -0.02327  -0.00941  -0.03267  -1.04971
   D97        1.13671  -0.00008  -0.02277  -0.00882  -0.03159   1.10512
   D98       -0.80025  -0.00025  -0.02619  -0.00717  -0.03337  -0.83362
   D99        1.19236  -0.00029  -0.02411  -0.01043  -0.03455   1.15781
   D100      -2.93708  -0.00026  -0.02361  -0.00984  -0.03346  -2.97054
   D101       1.29527  -0.00012  -0.02434  -0.00709  -0.03142   1.26385
   D102      -2.99530  -0.00016  -0.02226  -0.01035  -0.03260  -3.02790
   D103      -0.84155  -0.00013  -0.02176  -0.00976  -0.03152  -0.87307
   D104       0.19256   0.00000  -0.00207   0.00273   0.00067   0.19324
   D105      -2.93269   0.00014   0.00185   0.00307   0.00492  -2.92777
   D106      -2.93404   0.00001  -0.00049   0.00194   0.00146  -2.93258
   D107       0.22390   0.00015   0.00342   0.00228   0.00571   0.22960
   D108      -0.01715  -0.00001   0.00103  -0.00146  -0.00043  -0.01758
   D109       3.12653  -0.00014  -0.00342  -0.00075  -0.00417   3.12236
   D110       3.14113   0.00013   0.00500  -0.00109   0.00392  -3.13813
   D111       0.00162   0.00000   0.00055  -0.00038   0.00018   0.00180
   D112       2.76175  -0.00011  -0.00247  -0.00120  -0.00367   2.75808
   D113      -0.38808  -0.00008  -0.00122  -0.00121  -0.00244  -0.39052
   D114      -0.38203   0.00003   0.00221  -0.00195   0.00026  -0.38177
   D115       2.75132   0.00006   0.00346  -0.00196   0.00150   2.75282
   D116      -1.01262   0.00008  -0.00241  -0.00084  -0.00325  -1.01587
   D117      -3.09436   0.00011  -0.00329   0.00044  -0.00285  -3.09720
   D118       1.10933   0.00001  -0.00361  -0.00026  -0.00388   1.10546
   D119      -3.13408   0.00011  -0.00011  -0.00126  -0.00137  -3.13545
   D120       1.06736   0.00014  -0.00099   0.00002  -0.00097   1.06640
   D121      -1.01213   0.00004  -0.00131  -0.00068  -0.00199  -1.01412
   D122       1.12458  -0.00020  -0.00318  -0.00087  -0.00405   1.12053
   D123      -0.95715  -0.00017  -0.00406   0.00041  -0.00365  -0.96080
   D124      -3.03665  -0.00027  -0.00439  -0.00029  -0.00468  -3.04133
   D125      -1.02098   0.00013  -0.00047  -0.00072  -0.00119  -1.02217
   D126      -3.10187   0.00016  -0.00070  -0.00001  -0.00071  -3.10258
   D127       1.10157   0.00007  -0.00079  -0.00071  -0.00149   1.10007
   D128       3.13905  -0.00001   0.00209  -0.00378  -0.00169   3.13736
   D129       1.05817   0.00001   0.00186  -0.00307  -0.00121   1.05696
   D130      -1.02158  -0.00007   0.00177  -0.00377  -0.00199  -1.02357
   D131       1.11424  -0.00011  -0.00088  -0.00071  -0.00160   1.11265
   D132      -0.96664  -0.00008  -0.00111   0.00000  -0.00111  -0.96776
   D133      -3.04639  -0.00017  -0.00120  -0.00070  -0.00190  -3.04829
   D134       0.02273   0.00008   0.00411  -0.00143   0.00268   0.02541
   D135      -3.13747   0.00006   0.00411  -0.00199   0.00212  -3.13535
   D136      -3.11619   0.00005   0.00145  -0.00002   0.00143  -3.11476
   D137       0.00680   0.00003   0.00144  -0.00058   0.00086   0.00766
   D138       3.13904  -0.00009  -0.00492   0.00191  -0.00302   3.13602
   D139       0.01063  -0.00007  -0.00550   0.00320  -0.00230   0.00832
   D140      -0.00524  -0.00006  -0.00224   0.00049  -0.00176  -0.00700
   D141      -3.13366  -0.00003  -0.00282   0.00178  -0.00104  -3.13470
   D142      -3.13718   0.00000   0.00025  -0.00017   0.00008  -3.13711
   D143      -0.00459   0.00002   0.00056   0.00007   0.00063  -0.00396
   D144      -0.01413  -0.00002   0.00025  -0.00074  -0.00049  -0.01461
   D145       3.11847   0.00000   0.00056  -0.00050   0.00007   3.11854
   D146      -3.13687  -0.00002  -0.00226   0.00156  -0.00070  -3.13757
   D147       0.00066  -0.00004  -0.00179   0.00054  -0.00125  -0.00059
   D148      -0.00432   0.00000  -0.00194   0.00180  -0.00015  -0.00447
   D149       3.13321  -0.00002  -0.00148   0.00078  -0.00069   3.13252
   D150       3.14088   0.00002   0.00104  -0.00031   0.00073  -3.14158
   D151       0.00089   0.00001   0.00099  -0.00063   0.00036   0.00126
   D152      -0.00477   0.00000   0.00151  -0.00132   0.00018  -0.00459
   D153       3.13843  -0.00001   0.00146  -0.00165  -0.00019   3.13824
   D154       0.00146   0.00004   0.00105   0.00011   0.00116   0.00262
   D155       3.12993   0.00001   0.00162  -0.00118   0.00044   3.13038
   D156      -3.13854   0.00003   0.00100  -0.00021   0.00079  -3.13774
   D157      -0.01006   0.00000   0.00157  -0.00150   0.00007  -0.00998
   D158      -0.03703   0.00000   0.00127  -0.00103   0.00024  -0.03679
   D159       3.12349   0.00002   0.00156  -0.00078   0.00078   3.12427
   D160       3.11259  -0.00003   0.00006  -0.00102  -0.00097   3.11162
   D161      -0.01008  -0.00001   0.00034  -0.00077  -0.00043  -0.01050
   D162      -3.12411   0.00001  -0.00080   0.00119   0.00038  -3.12373
   D163      -0.00057  -0.00001  -0.00078   0.00043  -0.00036  -0.00092
   D164       0.00939   0.00005   0.00042   0.00118   0.00160   0.01099
   D165       3.13294   0.00002   0.00044   0.00042   0.00086   3.13380
   D166       3.13774  -0.00001  -0.00050   0.00033  -0.00017   3.13757
   D167       0.00492  -0.00004  -0.00084  -0.00024  -0.00108   0.00384
   D168       0.01504   0.00001  -0.00022   0.00059   0.00037   0.01541
   D169      -3.11778  -0.00002  -0.00056   0.00002  -0.00054  -3.11832
   D170       3.13965   0.00000  -0.00050   0.00047  -0.00003   3.13962
   D171       0.00114   0.00004   0.00056   0.00085   0.00141   0.00255
   D172       0.00687  -0.00003  -0.00084  -0.00010  -0.00094   0.00592
   D173      -3.13164   0.00002   0.00022   0.00028   0.00050  -3.13114
   D174      -3.14135  -0.00002   0.00050  -0.00103  -0.00053   3.14131
   D175      -0.00182  -0.00001   0.00020  -0.00044  -0.00024  -0.00207
   D176       0.00333   0.00003   0.00156  -0.00065   0.00091   0.00424
   D177      -3.14033   0.00004   0.00126  -0.00006   0.00120  -3.13913
   D178      -0.00355  -0.00004  -0.00069  -0.00059  -0.00128  -0.00483
   D179      -3.12709  -0.00001  -0.00071   0.00017  -0.00054  -3.12763
   D180       3.13599  -0.00003  -0.00099   0.00000  -0.00099   3.13500
   D181       0.01244  -0.00001  -0.00102   0.00076  -0.00025   0.01219
         Item               Value     Threshold  Converged?
 Maximum Force            0.001466     0.000450     NO 
 RMS     Force            0.000222     0.000300     YES
 Maximum Displacement     0.100617     0.001800     NO 
 RMS     Displacement     0.019138     0.001200     NO 
 Predicted change in Energy=-8.293700D-05
 Lowest energy point so far.  Saving SCF results.
 GradGradGradGradGradGradGradGradGradGradGradGradGradGradGradGradGradGrad

 Leave Link  103 at Thu Dec  6 16:55:36 2018, MaxMem=   536870912 cpu:         1.8
 (Enter /pbs_home/pkowalski/g09d01/g09/l202.exe)
 Stoichiometry    C29H22F6S2
 Framework group  C1[X(C29H22F6S2)]
 Deg. of freedom   171
 Full point group                 C1      NOp   1
 RotChk:  IX=0 Diff= 1.37D-03
 Largest Abelian subgroup         C1      NOp   1
 Largest concise Abelian subgroup C1      NOp   1
                         Standard orientation:                         
 ---------------------------------------------------------------------
 Center     Atomic      Atomic             Coordinates (Angstroms)
 Number     Number       Type             X           Y           Z
 ---------------------------------------------------------------------
      1         16           0        1.812385   -2.176027    0.182975
      2         16           0       -1.816313   -2.165407    0.018969
      3          9           0        2.261063    3.188119   -0.861418
      4          9           0        1.661149    3.488757    1.203291
      5          9           0       -0.079676    3.835287   -1.776392
      6          9           0        0.018214    5.101481   -0.003379
      7          9           0       -2.335678    3.269046   -0.576883
      8          9           0       -1.437214    3.433857    1.397267
      9          6           0        0.629402   -0.794988    0.532697
     10          6           0        1.425630    0.477447    0.231647
     11          6           0        2.834056    0.245195    0.121962
     12          1           0        3.541635    1.063965    0.001132
     13          6           0        3.183198   -1.065561    0.069373
     14          6           0        0.727542    1.624424    0.092390
     15          6           0        1.238476    3.026913    0.002296
     16          6           0       -0.008407    3.840913   -0.434237
     17          6           0       -1.209882    3.034321    0.123821
[truncated: 1,129,047 more chars]
