# Supplementary material for: Wide-range IR spectra of diarylethene derivatives and their simulation using the density functional theory
Source: Sci Rep. 2022 Oct 7;12:16834. doi: 10.1038/s41598-022-20264-x (PMC9546887; doi:10.1038/s41598-022-20264-x)
Supplement: Supplementary file 1 — Supplementary Information 1. [file 41598_2022_20264_MOESM1_ESM.zip › IR_files/3_3cz/closed/closed_PBE0D3.log]

 Entering Gaussian System, Link 0=g09
 Input=closed_PBE0D3.gjf
 Output=closed_PBE0D3.log
 AtFile(1): /pbs_home/ewapastorczak/DAE/0068/Def2SVP.gbs
            H     0
            S   3   1.00
                 13.0107010              0.19682158E-01
                  1.9622572              0.13796524
                  0.44453796             0.47831935
            S   1   1.00
                  0.12194962             1.0000000
            P   1   1.00
                  0.8000000              1.0000000
            ****
            C     0
            S   5   1.00
               1238.4016938              0.54568832082E-02
                186.29004992             0.40638409211E-01
                 42.251176346            0.18025593888
                 11.676557932            0.46315121755
                  3.5930506482           0.44087173314
            S   1   1.00
                  0.40245147363          1.0000000
            S   1   1.00
                  0.13090182668          1.0000000
            P   3   1.00
                  9.4680970621           0.38387871728E-01
                  2.0103545142           0.21117025112
                  0.54771004707          0.51328172114
            P   1   1.00
                  0.15268613795          1.0000000
            D   1   1.00
                  0.8000000              1.0000000
            ****
            F     0
            S   5   1.00
               2894.8325990             -0.53408255515E-02
                435.41939120            -0.39904258866E-01
                 98.843328866           -0.17912768038
                 27.485198001           -0.46758090825
                  8.5405498171          -0.44653131020
            S   1   1.00
                  1.0654578038           1.0000000
            S   1   1.00
                  0.33247346748          1.0000000
            P   3   1.00
                 22.696633924           -0.45212874436E-01
                  4.9872339257          -0.23754317067
                  1.3491613954          -0.51287353587
            P   1   1.00
                  0.34829881977          1.0000000
            D   1   1.00
                  1.4000000              1.0000000
            ****
            S     0
            S   5   1.00
               9184.9303010             -0.22294387756E-02
               1381.5105503             -0.16683029937E-01
                313.87147580            -0.75262436116E-01
                 88.053870623           -0.19376827038
                 27.039914905           -0.17718020803
            S   3   1.00
                 45.648731303           -0.10736062573
                  4.9664522326           0.65066293018
                  2.0116242047           0.59712155354
            S   1   1.00
                  0.35661077013          1.0000000
            S   1   1.00
                  0.13507221477          1.0000000
            P   5   1.00
                261.98233439            -0.92729929822E-02
                 61.306894736           -0.66547669241E-01
                 19.103729887           -0.24828595903
                  6.6567720378          -0.48703847402
                  2.3959635161          -0.39337850312
            P   1   1.00
                  0.61776161679          1.0000000
            P   1   1.00
                  0.16993376871          1.0000000
            D   1   1.00
                  0.5500000              1.0000000
            ****
 Initial command:
 /pbs_home/pkowalski/g09d01/g09/l1.exe "/pbs_home/daria/obliczenia/3_czastka/closed/pbe0/Gau-20430.inp" -scrdir="/pbs_home/daria/obliczenia/3_czastka/closed/pbe0/"
 Entering Link 1 = /pbs_home/pkowalski/g09d01/g09/l1.exe PID=     20431.
  
 Copyright (c) 1988,1990,1992,1993,1995,1998,2003,2009,2013,
            Gaussian, Inc.  All Rights Reserved.
  
 This is part of the Gaussian(R) 09 program.  It is based on
 the Gaussian(R) 03 system (copyright 2003, Gaussian, Inc.),
 the Gaussian(R) 98 system (copyright 1998, Gaussian, Inc.),
 the Gaussian(R) 94 system (copyright 1995, Gaussian, Inc.),
 the Gaussian 92(TM) system (copyright 1992, Gaussian, Inc.),
 the Gaussian 90(TM) system (copyright 1990, Gaussian, Inc.),
 the Gaussian 88(TM) system (copyright 1988, Gaussian, Inc.),
 the Gaussian 86(TM) system (copyright 1986, Carnegie Mellon
 University), and the Gaussian 82(TM) system (copyright 1983,
 Carnegie Mellon University). Gaussian is a federally registered
 trademark of Gaussian, Inc.
  
 This software contains proprietary and confidential information,
 including trade secrets, belonging to Gaussian, Inc.
  
 This software is provided under written license and may be
 used, copied, transmitted, or stored only in accord with that
 written license.
  
 The following legend is applicable only to US Government
 contracts under FAR:
  
                    RESTRICTED RIGHTS LEGEND
  
 Use, reproduction and disclosure by the US Government is
 subject to restrictions as set forth in subparagraphs (a)
 and (c) of the Commercial Computer Software - Restricted
 Rights clause in FAR 52.227-19.
  
 Gaussian, Inc.
 340 Quinnipiac St., Bldg. 40, Wallingford CT 06492
  
  
 ---------------------------------------------------------------
 Warning -- This program may not be used in any manner that
 competes with the business of Gaussian, Inc. or will provide
 assistance to any competitor of Gaussian, Inc.  The licensee
 of this program is prohibited from giving any competitor of
 Gaussian, Inc. access to this program.  By using this program,
 the user acknowledges that Gaussian, Inc. is engaged in the
 business of creating and licensing software in the field of
 computational chemistry and represents and warrants to the
 licensee that it is not a competitor of Gaussian, Inc. and that
 it will not use this program in any manner prohibited above.
 ---------------------------------------------------------------
  

 Cite this work as:
 Gaussian 09, Revision D.01,
 M. J. Frisch, G. W. Trucks, H. B. Schlegel, G. E. Scuseria, 
 M. A. Robb, J. R. Cheeseman, G. Scalmani, V. Barone, B. Mennucci, 
 G. A. Petersson, H. Nakatsuji, M. Caricato, X. Li, H. P. Hratchian, 
 A. F. Izmaylov, J. Bloino, G. Zheng, J. L. Sonnenberg, M. Hada, 
 M. Ehara, K. Toyota, R. Fukuda, J. Hasegawa, M. Ishida, T. Nakajima, 
 Y. Honda, O. Kitao, H. Nakai, T. Vreven, J. A. Montgomery, Jr., 
 J. E. Peralta, F. Ogliaro, M. Bearpark, J. J. Heyd, E. Brothers, 
 K. N. Kudin, V. N. Staroverov, T. Keith, R. Kobayashi, J. Normand, 
 K. Raghavachari, A. Rendell, J. C. Burant, S. S. Iyengar, J. Tomasi, 
 M. Cossi, N. Rega, J. M. Millam, M. Klene, J. E. Knox, J. B. Cross, 
 V. Bakken, C. Adamo, J. Jaramillo, R. Gomperts, R. E. Stratmann, 
 O. Yazyev, A. J. Austin, R. Cammi, C. Pomelli, J. W. Ochterski, 
 R. L. Martin, K. Morokuma, V. G. Zakrzewski, G. A. Voth, 
 P. Salvador, J. J. Dannenberg, S. Dapprich, A. D. Daniels, 
 O. Farkas, J. B. Foresman, J. V. Ortiz, J. Cioslowski, 
 and D. J. Fox, Gaussian, Inc., Wallingford CT, 2013.
 
 ******************************************
 Gaussian 09:  ES64L-G09RevD.01 24-Apr-2013
                 6-Dec-2018 
 ******************************************
 %chk=dae0068freq_closed_pbe0d3.chk
 %NProcShared=8
 Will use up to    8 processors via shared memory.
 %Mem=4GB
 -----------------------------------------------------
 #P opt freq=Raman PBE1PBE/Gen EmpiricalDispersion=GD3
 -----------------------------------------------------
 1/14=-1,18=20,19=15,26=3,38=1/1,3;
 2/9=110,12=2,17=6,18=5,40=1/2;
 3/5=7,11=2,16=1,25=1,30=1,71=1,74=-13,124=31/1,2,3;
 4//1;
 5/5=2,38=5/2;
 6/7=2,8=2,9=2,10=2,28=1/1;
 7//1,2,3,16;
 1/14=-1,18=20,19=15,26=3/3(2);
 2/9=110/2;
 99//99;
 2/9=110/2;
 3/5=7,6=1,11=2,16=1,25=1,30=1,71=1,74=-13,82=7,124=31/1,2,3;
 4/5=5,16=3,69=1/1;
 5/5=2,38=5/2;
 7//1,2,3,16;
 1/14=-1,18=20,19=15,26=3/3(-5);
 2/9=110/2;
 6/7=2,8=2,9=2,10=2,19=2,28=1/1;
 99/9=1/99;
 Leave Link    1 at Thu Dec  6 15:17:53 2018, MaxMem=   536870912 cpu:         0.7
 (Enter /pbs_home/pkowalski/g09d01/g09/l101.exe)
 -------------------
 Title Card Required
 -------------------
 Symbolic Z-matrix:
 Charge =  0 Multiplicity = 1
 S                     2.4859    10.0696   0.7969 
 S                     2.3292    6.5674    0.0996 
 F                     5.421     9.4637    5.3918 
 F                     7.1259    9.0948    4.1051 
 F                     5.1661    6.943     5.9793 
 F                     7.3149    7.0462    5.676 
 F                     5.5354    5.0058    4.283 
 F                     7.1455    6.0558    3.2629 
 C                     3.6926    8.761     1.2656 
 C                     4.327     9.2719    2.5646 
 C                     4.0143    10.6225   2.8491 
 H                     4.4427    11.1122   3.5415 
 C                     3.0557    11.1613   2.0562 
 C                     5.0191    8.3635    3.303 
 C                     5.908     8.5939    4.4733 
 C                     6.1267    7.1889    5.0728 
 C                     5.9346    6.2334    3.8704 
 C                     4.9714    6.9468    3.0003 
 C                     3.0213    7.4066    1.5795 
 C                     4.089     6.441     2.1054 
 C                     3.9542    5.1312    1.5689 
 H                     4.4364    4.3855    1.9086 
 C                     3.083     5.0332    0.5334 
 C                     4.7744    8.6467    0.1605 
 H                     5.3993    7.9197    0.4062 
 H                     4.3322    8.387    -0.6859 
 C                     5.5794    9.9159   -0.0831 
 H                     4.9717    10.6475  -0.3218 
 H                     6.2138    9.7651   -0.8151 
 H                     6.07      10.1529   0.7307 
 C                     1.9033    7.5406    2.6505 
 H                     2.2849    7.9881    3.4478 
 H                     1.1943    8.1285    2.2911 
 C                     1.2687    6.2349    3.0896 
 H                     0.8994    5.7736    2.3082 
 H                     0.5499    6.4198    3.7301 
 H                     1.9482    5.668     3.5124 
 C                     2.429     12.4734   2.2212 
 C                     3.0235    13.4526   3.0174 
 H                     3.8725    13.2894   3.4096 
 C                     2.3859    14.6581   3.2393 
 H                     2.7981    15.3163   3.7868 
 C                     1.154     14.9143   2.6704 
 H                     0.7132    15.7388   2.8358 
 C                     0.566     13.9586   1.8571 
 H                    -0.2754    14.1357   1.4548 
 C                     1.1949    12.7551   1.6291 
 H                     0.7866    12.1101   1.0644 
 C                     2.734     3.8184   -0.2108 
 C                     3.6027    2.7269   -0.2075 
 H                     4.4223    2.7774    0.2691 
 C                     3.2749    1.5672   -0.8958 
 H                     3.8699    0.8264   -0.885 
 C                     2.0844    1.4838   -1.5981 
 H                     1.8662    0.6922   -2.0761 
 C                     1.2195    2.5542   -1.5997 
 H                     0.3984    2.4953   -2.0734 
 C                     1.5348    3.7179   -0.9164 
 H                     0.9317    4.4514   -0.9286 
 
 NAtoms=     59 NQM=       59 NQMF=       0 NMMI=      0 NMMIF=      0
                NMic=       0 NMicF=      0.
                    Isotopes and Nuclear Properties:
 (Nuclear quadrupole moments (NQMom) in fm**2, nuclear magnetic moments (NMagM)
  in nuclear magnetons)

  Atom         1           2           3           4           5           6           7           8           9          10
 IAtWgt=          32          32          19          19          19          19          19          19          12          12
 AtmWgt=  31.9720718  31.9720718  18.9984033  18.9984033  18.9984033  18.9984033  18.9984033  18.9984033  12.0000000  12.0000000
 NucSpn=           0           0           1           1           1           1           1           1           0           0
 AtZEff=   0.0000000   0.0000000   0.0000000   0.0000000   0.0000000   0.0000000   0.0000000   0.0000000   0.0000000   0.0000000
 NQMom=    0.0000000   0.0000000   0.0000000   0.0000000   0.0000000   0.0000000   0.0000000   0.0000000   0.0000000   0.0000000
 NMagM=    0.0000000   0.0000000   2.6288670   2.6288670   2.6288670   2.6288670   2.6288670   2.6288670   0.0000000   0.0000000
 AtZNuc=  16.0000000  16.0000000   9.0000000   9.0000000   9.0000000   9.0000000   9.0000000   9.0000000   6.0000000   6.0000000

  Atom        11          12          13          14          15          16          17          18          19          20
 IAtWgt=          12           1          12          12          12          12          12          12          12          12
 AtmWgt=  12.0000000   1.0078250  12.0000000  12.0000000  12.0000000  12.0000000  12.0000000  12.0000000  12.0000000  12.0000000
 NucSpn=           0           1           0           0           0           0           0           0           0           0
 AtZEff=   0.0000000   0.0000000   0.0000000   0.0000000   0.0000000   0.0000000   0.0000000   0.0000000   0.0000000   0.0000000
 NQMom=    0.0000000   0.0000000   0.0000000   0.0000000   0.0000000   0.0000000   0.0000000   0.0000000   0.0000000   0.0000000
 NMagM=    0.0000000   2.7928460   0.0000000   0.0000000   0.0000000   0.0000000   0.0000000   0.0000000   0.0000000   0.0000000
 AtZNuc=   6.0000000   1.0000000   6.0000000   6.0000000   6.0000000   6.0000000   6.0000000   6.0000000   6.0000000   6.0000000

  Atom        21          22          23          24          25          26          27          28          29          30
 IAtWgt=          12           1          12          12           1           1          12           1           1           1
 AtmWgt=  12.0000000   1.0078250  12.0000000  12.0000000   1.0078250   1.0078250  12.0000000   1.0078250   1.0078250   1.0078250
 NucSpn=           0           1           0           0           1           1           0           1           1           1
 AtZEff=   0.0000000   0.0000000   0.0000000   0.0000000   0.0000000   0.0000000   0.0000000   0.0000000   0.0000000   0.0000000
 NQMom=    0.0000000   0.0000000   0.0000000   0.0000000   0.0000000   0.0000000   0.0000000   0.0000000   0.0000000   0.0000000
 NMagM=    0.0000000   2.7928460   0.0000000   0.0000000   2.7928460   2.7928460   0.0000000   2.7928460   2.7928460   2.7928460
 AtZNuc=   6.0000000   1.0000000   6.0000000   6.0000000   1.0000000   1.0000000   6.0000000   1.0000000   1.0000000   1.0000000

  Atom        31          32          33          34          35          36          37          38          39          40
 IAtWgt=          12           1           1          12           1           1           1          12          12           1
 AtmWgt=  12.0000000   1.0078250   1.0078250  12.0000000   1.0078250   1.0078250   1.0078250  12.0000000  12.0000000   1.0078250
 NucSpn=           0           1           1           0           1           1           1           0           0           1
 AtZEff=   0.0000000   0.0000000   0.0000000   0.0000000   0.0000000   0.0000000   0.0000000   0.0000000   0.0000000   0.0000000
 NQMom=    0.0000000   0.0000000   0.0000000   0.0000000   0.0000000   0.0000000   0.0000000   0.0000000   0.0000000   0.0000000
 NMagM=    0.0000000   2.7928460   2.7928460   0.0000000   2.7928460   2.7928460   2.7928460   0.0000000   0.0000000   2.7928460
 AtZNuc=   6.0000000   1.0000000   1.0000000   6.0000000   1.0000000   1.0000000   1.0000000   6.0000000   6.0000000   1.0000000

  Atom        41          42          43          44          45          46          47          48          49          50
 IAtWgt=          12           1          12           1          12           1          12           1          12          12
 AtmWgt=  12.0000000   1.0078250  12.0000000   1.0078250  12.0000000   1.0078250  12.0000000   1.0078250  12.0000000  12.0000000
 NucSpn=           0           1           0           1           0           1           0           1           0           0
 AtZEff=   0.0000000   0.0000000   0.0000000   0.0000000   0.0000000   0.0000000   0.0000000   0.0000000   0.0000000   0.0000000
 NQMom=    0.0000000   0.0000000   0.0000000   0.0000000   0.0000000   0.0000000   0.0000000   0.0000000   0.0000000   0.0000000
 NMagM=    0.0000000   2.7928460   0.0000000   2.7928460   0.0000000   2.7928460   0.0000000   2.7928460   0.0000000   0.0000000
 AtZNuc=   6.0000000   1.0000000   6.0000000   1.0000000   6.0000000   1.0000000   6.0000000   1.0000000   6.0000000   6.0000000

  Atom        51          52          53          54          55          56          57          58          59
 IAtWgt=           1          12           1          12           1          12           1          12           1
 AtmWgt=   1.0078250  12.0000000   1.0078250  12.0000000   1.0078250  12.0000000   1.0078250  12.0000000   1.0078250
 NucSpn=           1           0           1           0           1           0           1           0           1
 AtZEff=   0.0000000   0.0000000   0.0000000   0.0000000   0.0000000   0.0000000   0.0000000   0.0000000   0.0000000
 NQMom=    0.0000000   0.0000000   0.0000000   0.0000000   0.0000000   0.0000000   0.0000000   0.0000000   0.0000000
 NMagM=    2.7928460   0.0000000   2.7928460   0.0000000   2.7928460   0.0000000   2.7928460   0.0000000   2.7928460
 AtZNuc=   1.0000000   6.0000000   1.0000000   6.0000000   1.0000000   6.0000000   1.0000000   6.0000000   1.0000000
 Leave Link  101 at Thu Dec  6 15:17:53 2018, MaxMem=   536870912 cpu:         2.4
 (Enter /pbs_home/pkowalski/g09d01/g09/l103.exe)

 GradGradGradGradGradGradGradGradGradGradGradGradGradGradGradGradGradGrad
 Berny optimization.
 Initialization pass.
                           ----------------------------
                           !    Initial Parameters    !
                           ! (Angstroms and Degrees)  !
 --------------------------                            --------------------------
 ! Name  Definition              Value          Derivative Info.                !
 --------------------------------------------------------------------------------
 ! R1    R(1,9)                  1.8407         estimate D2E/DX2                !
 ! R2    R(1,13)                 1.7613         estimate D2E/DX2                !
 ! R3    R(2,19)                 1.8367         estimate D2E/DX2                !
 ! R4    R(2,23)                 1.7636         estimate D2E/DX2                !
 ! R5    R(3,15)                 1.3555         estimate D2E/DX2                !
 ! R6    R(4,15)                 1.3674         estimate D2E/DX2                !
 ! R7    R(5,16)                 1.3435         estimate D2E/DX2                !
 ! R8    R(6,16)                 1.3402         estimate D2E/DX2                !
 ! R9    R(7,17)                 1.3552         estimate D2E/DX2                !
 ! R10   R(8,17)                 1.3663         estimate D2E/DX2                !
 ! R11   R(9,10)                 1.5333         estimate D2E/DX2                !
 ! R12   R(9,19)                 1.5439         estimate D2E/DX2                !
 ! R13   R(9,24)                 1.5507         estimate D2E/DX2                !
 ! R14   R(10,11)                1.4152         estimate D2E/DX2                !
 ! R15   R(10,14)                1.3599         estimate D2E/DX2                !
 ! R16   R(11,12)                0.9501         estimate D2E/DX2                !
 ! R17   R(11,13)                1.3557         estimate D2E/DX2                !
 ! R18   R(13,38)                1.4634         estimate D2E/DX2                !
 ! R19   R(14,15)                1.4876         estimate D2E/DX2                !
 ! R20   R(14,18)                1.4495         estimate D2E/DX2                !
 ! R21   R(15,16)                1.5431         estimate D2E/DX2                !
 ! R22   R(16,17)                1.5478         estimate D2E/DX2                !
 ! R23   R(17,18)                1.4811         estimate D2E/DX2                !
 ! R24   R(18,20)                1.3547         estimate D2E/DX2                !
 ! R25   R(19,20)                1.5326         estimate D2E/DX2                !
 ! R26   R(19,31)                1.554          estimate D2E/DX2                !
 ! R27   R(20,21)                1.4218         estimate D2E/DX2                !
 ! R28   R(21,22)                0.9508         estimate D2E/DX2                !
 ! R29   R(21,23)                1.3568         estimate D2E/DX2                !
 ! R30   R(23,49)                1.4668         estimate D2E/DX2                !
 ! R31   R(24,25)                0.9896         estimate D2E/DX2                !
 ! R32   R(24,26)                0.9896         estimate D2E/DX2                !
 ! R33   R(24,27)                1.5226         estimate D2E/DX2                !
 ! R34   R(27,28)                0.9806         estimate D2E/DX2                !
 ! R35   R(27,29)                0.9803         estimate D2E/DX2                !
 ! R36   R(27,30)                0.9794         estimate D2E/DX2                !
 ! R37   R(31,32)                0.9907         estimate D2E/DX2                !
 ! R38   R(31,33)                0.9887         estimate D2E/DX2                !
 ! R39   R(31,34)                1.5167         estimate D2E/DX2                !
 ! R40   R(34,35)                0.9797         estimate D2E/DX2                !
 ! R41   R(34,36)                0.9804         estimate D2E/DX2                !
 ! R42   R(34,37)                0.9807         estimate D2E/DX2                !
 ! R43   R(38,39)                1.3951         estimate D2E/DX2                !
 ! R44   R(38,47)                1.3975         estimate D2E/DX2                !
 ! R45   R(39,40)                0.9493         estimate D2E/DX2                !
 ! R46   R(39,41)                1.3817         estimate D2E/DX2                !
 ! R47   R(41,42)                0.9502         estimate D2E/DX2                !
 ! R48   R(41,43)                1.3809         estimate D2E/DX2                !
 ! R49   R(43,44)                0.9495         estimate D2E/DX2                !
 ! R50   R(43,45)                1.3858         estimate D2E/DX2                !
 ! R51   R(45,46)                0.9493         estimate D2E/DX2                !
 ! R52   R(45,47)                1.3769         estimate D2E/DX2                !
 ! R53   R(47,48)                0.9495         estimate D2E/DX2                !
 ! R54   R(49,50)                1.395          estimate D2E/DX2                !
 ! R55   R(49,58)                1.395          estimate D2E/DX2                !
 ! R56   R(50,51)                0.9494         estimate D2E/DX2                !
 ! R57   R(50,52)                1.3878         estimate D2E/DX2                !
 ! R58   R(52,53)                0.9502         estimate D2E/DX2                !
 ! R59   R(52,54)                1.3847         estimate D2E/DX2                !
 ! R60   R(54,55)                0.9501         estimate D2E/DX2                !
 ! R61   R(54,56)                1.3762         estimate D2E/DX2                !
 ! R62   R(56,57)                0.9498         estimate D2E/DX2                !
 ! R63   R(56,58)                1.3858         estimate D2E/DX2                !
 ! R64   R(58,59)                0.9497         estimate D2E/DX2                !
 ! A1    A(9,1,13)              92.6657         estimate D2E/DX2                !
 ! A2    A(19,2,23)             92.1907         estimate D2E/DX2                !
 ! A3    A(1,9,10)             104.4824         estimate D2E/DX2                !
 ! A4    A(1,9,19)             112.9789         estimate D2E/DX2                !
 ! A5    A(1,9,24)             109.1642         estimate D2E/DX2                !
 ! A6    A(10,9,19)            107.4558         estimate D2E/DX2                !
 ! A7    A(10,9,24)            109.8576         estimate D2E/DX2                !
 ! A8    A(19,9,24)            112.5551         estimate D2E/DX2                !
 ! A9    A(9,10,11)            113.3839         estimate D2E/DX2                !
 ! A10   A(9,10,14)            116.6157         estimate D2E/DX2                !
 ! A11   A(11,10,14)           129.8492         estimate D2E/DX2                !
 ! A12   A(10,11,12)           122.598          estimate D2E/DX2                !
 ! A13   A(10,11,13)           114.7051         estimate D2E/DX2                !
 ! A14   A(12,11,13)           122.6968         estimate D2E/DX2                !
 ! A15   A(1,13,11)            113.6139         estimate D2E/DX2                !
 ! A16   A(1,13,38)            119.8544         estimate D2E/DX2                !
 ! A17   A(11,13,38)           126.3848         estimate D2E/DX2                !
 ! A18   A(10,14,15)           128.8892         estimate D2E/DX2                !
 ! A19   A(10,14,18)           121.5159         estimate D2E/DX2                !
 ! A20   A(15,14,18)           109.5935         estimate D2E/DX2                !
 ! A21   A(3,15,4)             105.5097         estimate D2E/DX2                !
 ! A22   A(3,15,14)            114.6953         estimate D2E/DX2                !
 ! A23   A(3,15,16)            111.8337         estimate D2E/DX2                !
 ! A24   A(4,15,14)            112.1556         estimate D2E/DX2                !
 ! A25   A(4,15,16)            108.1743         estimate D2E/DX2                !
 ! A26   A(14,15,16)           104.4365         estimate D2E/DX2                !
 ! A27   A(5,16,6)             108.1041         estimate D2E/DX2                !
 ! A28   A(5,16,15)            109.1138         estimate D2E/DX2                !
 ! A29   A(5,16,17)            108.8104         estimate D2E/DX2                !
 ! A30   A(6,16,15)            113.4197         estimate D2E/DX2                !
 ! A31   A(6,16,17)            113.2013         estimate D2E/DX2                !
 ! A32   A(15,16,17)           104.0448         estimate D2E/DX2                !
 ! A33   A(7,17,8)             106.1814         estimate D2E/DX2                !
 ! A34   A(7,17,16)            111.0539         estimate D2E/DX2                !
 ! A35   A(7,17,18)            115.0618         estimate D2E/DX2                !
 ! A36   A(8,17,16)            108.4002         estimate D2E/DX2                !
 ! A37   A(8,17,18)            112.194          estimate D2E/DX2                !
 ! A38   A(16,17,18)           103.8708         estimate D2E/DX2                !
 ! A39   A(14,18,17)           109.0678         estimate D2E/DX2                !
 ! A40   A(14,18,20)           121.6214         estimate D2E/DX2                !
 ! A41   A(17,18,20)           129.1832         estimate D2E/DX2                !
 ! A42   A(2,19,9)             113.6319         estimate D2E/DX2                !
 ! A43   A(2,19,20)            104.5442         estimate D2E/DX2                !
 ! A44   A(2,19,31)            108.8817         estimate D2E/DX2                !
 ! A45   A(9,19,20)            108.6363         estimate D2E/DX2                !
 ! A46   A(9,19,31)            112.1664         estimate D2E/DX2                !
 ! A47   A(20,19,31)           108.6044         estimate D2E/DX2                !
 ! A48   A(18,20,19)           116.436          estimate D2E/DX2                !
 ! A49   A(18,20,21)           130.9158         estimate D2E/DX2                !
 ! A50   A(19,20,21)           112.6355         estimate D2E/DX2                !
 ! A51   A(20,21,22)           122.6572         estimate D2E/DX2                !
 ! A52   A(20,21,23)           114.5444         estimate D2E/DX2                !
 ! A53   A(22,21,23)           122.7984         estimate D2E/DX2                !
 ! A54   A(2,23,21)            113.5377         estimate D2E/DX2                !
 ! A55   A(2,23,49)            119.6037         estimate D2E/DX2                !
 ! A56   A(21,23,49)           126.8583         estimate D2E/DX2                !
 ! A57   A(9,24,25)            108.5255         estimate D2E/DX2                !
 ! A58   A(9,24,26)            108.4894         estimate D2E/DX2                !
 ! A59   A(9,24,27)            114.9243         estimate D2E/DX2                !
 ! A60   A(25,24,26)           107.5602         estimate D2E/DX2                !
 ! A61   A(25,24,27)           108.5561         estimate D2E/DX2                !
 ! A62   A(26,24,27)           108.5516         estimate D2E/DX2                !
 ! A63   A(24,27,28)           109.4644         estimate D2E/DX2                !
 ! A64   A(24,27,29)           109.4743         estimate D2E/DX2                !
 ! A65   A(24,27,30)           109.4894         estimate D2E/DX2                !
 ! A66   A(28,27,29)           109.5153         estimate D2E/DX2                !
 ! A67   A(28,27,30)           109.4013         estimate D2E/DX2                !
 ! A68   A(29,27,30)           109.4825         estimate D2E/DX2                !
 ! A69   A(19,31,32)           108.4498         estimate D2E/DX2                !
 ! A70   A(19,31,33)           108.4613         estimate D2E/DX2                !
 ! A71   A(19,31,34)           115.2337         estimate D2E/DX2                !
 ! A72   A(32,31,33)           107.4676         estimate D2E/DX2                !
 ! A73   A(32,31,34)           108.4828         estimate D2E/DX2                !
 ! A74   A(33,31,34)           108.4878         estimate D2E/DX2                !
 ! A75   A(31,34,35)           109.4006         estimate D2E/DX2                !
 ! A76   A(31,34,36)           109.4849         estimate D2E/DX2                !
 ! A77   A(31,34,37)           109.4227         estimate D2E/DX2                !
 ! A78   A(35,34,36)           109.4828         estimate D2E/DX2                !
 ! A79   A(35,34,37)           109.4418         estimate D2E/DX2                !
 ! A80   A(36,34,37)           109.5944         estimate D2E/DX2                !
 ! A81   A(13,38,39)           120.7427         estimate D2E/DX2                !
 ! A82   A(13,38,47)           120.74           estimate D2E/DX2                !
 ! A83   A(39,38,47)           118.4669         estimate D2E/DX2                !
 ! A84   A(38,39,40)           119.7504         estimate D2E/DX2                !
 ! A85   A(38,39,41)           120.4918         estimate D2E/DX2                !
 ! A86   A(40,39,41)           119.7578         estimate D2E/DX2                !
 ! A87   A(39,41,42)           119.7834         estimate D2E/DX2                !
 ! A88   A(39,41,43)           120.4903         estimate D2E/DX2                !
 ! A89   A(42,41,43)           119.7263         estimate D2E/DX2                !
 ! A90   A(41,43,44)           120.2332         estimate D2E/DX2                !
 ! A91   A(41,43,45)           119.4946         estimate D2E/DX2                !
 ! A92   A(44,43,45)           120.2722         estimate D2E/DX2                !
 ! A93   A(43,45,46)           119.7434         estimate D2E/DX2                !
 ! A94   A(43,45,47)           120.4074         estimate D2E/DX2                !
 ! A95   A(46,45,47)           119.8492         estimate D2E/DX2                !
 ! A96   A(38,47,45)           120.6224         estimate D2E/DX2                !
 ! A97   A(38,47,48)           119.655          estimate D2E/DX2                !
 ! A98   A(45,47,48)           119.7226         estimate D2E/DX2                !
 ! A99   A(23,49,50)           119.9114         estimate D2E/DX2                !
 ! A100  A(23,49,58)           121.3888         estimate D2E/DX2                !
 ! A101  A(50,49,58)           118.6948         estimate D2E/DX2                !
 ! A102  A(49,50,51)           119.8105         estimate D2E/DX2                !
 ! A103  A(49,50,52)           120.3684         estimate D2E/DX2                !
 ! A104  A(51,50,52)           119.8211         estimate D2E/DX2                !
 ! A105  A(50,52,53)           119.8621         estimate D2E/DX2                !
 ! A106  A(50,52,54)           120.3264         estimate D2E/DX2                !
 ! A107  A(53,52,54)           119.8116         estimate D2E/DX2                !
 ! A108  A(52,54,55)           120.1841         estimate D2E/DX2                !
 ! A109  A(52,54,56)           119.6089         estimate D2E/DX2                !
 ! A110  A(55,54,56)           120.207          estimate D2E/DX2                !
 ! A111  A(54,56,57)           119.7151         estimate D2E/DX2                !
 ! A112  A(54,56,58)           120.6359         estimate D2E/DX2                !
 ! A113  A(57,56,58)           119.649          estimate D2E/DX2                !
 ! A114  A(49,58,56)           120.3626         estimate D2E/DX2                !
 ! A115  A(49,58,59)           119.7865         estimate D2E/DX2                !
 ! A116  A(56,58,59)           119.8509         estimate D2E/DX2                !
 ! D1    D(13,1,9,10)            8.0089         estimate D2E/DX2                !
 ! D2    D(13,1,9,19)          124.4989         estimate D2E/DX2                !
 ! D3    D(13,1,9,24)         -109.4544         estimate D2E/DX2                !
 ! D4    D(9,1,13,11)           -3.4262         estimate D2E/DX2                !
 ! D5    D(9,1,13,38)         -179.2979         estimate D2E/DX2                !
 ! D6    D(23,2,19,9)          131.9529         estimate D2E/DX2                !
 ! D7    D(23,2,19,20)          13.6665         estimate D2E/DX2                !
 ! D8    D(23,2,19,31)        -102.2507         estimate D2E/DX2                !
 ! D9    D(19,2,23,21)          -8.866          estimate D2E/DX2                !
 ! D10   D(19,2,23,49)         170.9552         estimate D2E/DX2                !
 ! D11   D(1,9,10,11)          -11.3319         estimate D2E/DX2                !
 ! D12   D(1,9,10,14)          164.6438         estimate D2E/DX2                !
 ! D13   D(19,9,10,11)        -131.5894         estimate D2E/DX2                !
 ! D14   D(19,9,10,14)          44.3863         estimate D2E/DX2                !
 ! D15   D(24,9,10,11)         105.6539         estimate D2E/DX2                !
 ! D16   D(24,9,10,14)         -78.3705         estimate D2E/DX2                !
 ! D17   D(1,9,19,2)            70.3331         estimate D2E/DX2                !
 ! D18   D(1,9,19,20)         -173.7642         estimate D2E/DX2                !
 ! D19   D(1,9,19,31)          -53.7012         estimate D2E/DX2                !
 ! D20   D(10,9,19,2)         -174.9528         estimate D2E/DX2                !
 ! D21   D(10,9,19,20)         -59.0501         estimate D2E/DX2                !
 ! D22   D(10,9,19,31)          61.0129         estimate D2E/DX2                !
 ! D23   D(24,9,19,2)          -53.8766         estimate D2E/DX2                !
 ! D24   D(24,9,19,20)          62.026          estimate D2E/DX2                !
 ! D25   D(24,9,19,31)        -177.911          estimate D2E/DX2                !
 ! D26   D(1,9,24,25)         -178.0296         estimate D2E/DX2                !
 ! D27   D(1,9,24,26)          -61.442          estimate D2E/DX2                !
 ! D28   D(1,9,24,27)           60.2477         estimate D2E/DX2                !
 ! D29   D(10,9,24,25)          67.9533         estimate D2E/DX2                !
 ! D30   D(10,9,24,26)        -175.4591         estimate D2E/DX2                !
 ! D31   D(10,9,24,27)         -53.7694         estimate D2E/DX2                !
 ! D32   D(19,9,24,25)         -51.7396         estimate D2E/DX2                !
 ! D33   D(19,9,24,26)          64.848          estimate D2E/DX2                !
 ! D34   D(19,9,24,27)        -173.4623         estimate D2E/DX2                !
 ! D35   D(9,10,11,12)        -170.1492         estimate D2E/DX2                !
 ! D36   D(9,10,11,13)           9.8662         estimate D2E/DX2                !
 ! D37   D(14,10,11,12)         14.5385         estimate D2E/DX2                !
 ! D38   D(14,10,11,13)       -165.446          estimate D2E/DX2                !
 ! D39   D(9,10,14,15)         169.4495         estimate D2E/DX2                !
 ! D40   D(9,10,14,18)         -10.0716         estimate D2E/DX2                !
 ! D41   D(11,10,14,15)        -15.3635         estimate D2E/DX2                !
 ! D42   D(11,10,14,18)        165.1154         estimate D2E/DX2                !
 ! D43   D(10,11,13,1)          -3.1033         estimate D2E/DX2                !
 ! D44   D(10,11,13,38)        172.4486         estimate D2E/DX2                !
 ! D45   D(12,11,13,1)         176.9121         estimate D2E/DX2                !
 ! D46   D(12,11,13,38)         -7.5359         estimate D2E/DX2                !
 ! D47   D(1,13,38,39)        -167.0635         estimate D2E/DX2                !
 ! D48   D(1,13,38,47)          15.5597         estimate D2E/DX2                !
 ! D49   D(11,13,38,39)         17.6363         estimate D2E/DX2                !
 ! D50   D(11,13,38,47)       -159.7405         estimate D2E/DX2                !
 ! D51   D(10,14,15,3)          44.3315         estimate D2E/DX2                !
 ! D52   D(10,14,15,4)         -76.0018         estimate D2E/DX2                !
 ! D53   D(10,14,15,16)        167.0888         estimate D2E/DX2                !
 ! D54   D(18,14,15,3)        -136.1018         estimate D2E/DX2                !
 ! D55   D(18,14,15,4)         103.5649         estimate D2E/DX2                !
 ! D56   D(18,14,15,16)        -13.3445         estimate D2E/DX2                !
 ! D57   D(10,14,18,17)        173.7208         estimate D2E/DX2                !
 ! D58   D(10,14,18,20)        -10.0303         estimate D2E/DX2                !
 ! D59   D(15,14,18,17)         -5.8836         estimate D2E/DX2                !
 ! D60   D(15,14,18,20)        170.3653         estimate D2E/DX2                !
 ! D61   D(3,15,16,5)           35.0049         estimate D2E/DX2                !
 ! D62   D(3,15,16,6)          -85.5597         estimate D2E/DX2                !
 ! D63   D(3,15,16,17)         151.0104         estimate D2E/DX2                !
 ! D64   D(4,15,16,5)          150.7724         estimate D2E/DX2                !
 ! D65   D(4,15,16,6)           30.2078         estimate D2E/DX2                !
 ! D66   D(4,15,16,17)         -93.2221         estimate D2E/DX2                !
 ! D67   D(14,15,16,5)         -89.5988         estimate D2E/DX2                !
 ! D68   D(14,15,16,6)         149.8366         estimate D2E/DX2                !
 ! D69   D(14,15,16,17)         26.4067         estimate D2E/DX2                !
 ! D70   D(5,16,17,7)          -37.837          estimate D2E/DX2                !
 ! D71   D(5,16,17,8)         -154.117          estimate D2E/DX2                !
 ! D72   D(5,16,17,18)          86.3978         estimate D2E/DX2                !
 ! D73   D(6,16,17,7)           82.3727         estimate D2E/DX2                !
 ! D74   D(6,16,17,8)          -33.9073         estimate D2E/DX2                !
 ! D75   D(6,16,17,18)        -153.3925         estimate D2E/DX2                !
 ! D76   D(15,16,17,7)        -154.0552         estimate D2E/DX2                !
 ! D77   D(15,16,17,8)          89.6648         estimate D2E/DX2                !
 ! D78   D(15,16,17,18)        -29.8205         estimate D2E/DX2                !
 ! D79   D(7,17,18,14)         144.0514         estimate D2E/DX2                !
 ! D80   D(7,17,18,20)         -31.8272         estimate D2E/DX2                !
 ! D81   D(8,17,18,14)         -94.4125         estimate D2E/DX2                !
 ! D82   D(8,17,18,20)          89.7089         estimate D2E/DX2                !
 ! D83   D(16,17,18,14)         22.4526         estimate D2E/DX2                !
 ! D84   D(16,17,18,20)       -153.4259         estimate D2E/DX2                !
 ! D85   D(14,18,20,19)         -8.2363         estimate D2E/DX2                !
 ! D86   D(14,18,20,21)        173.1739         estimate D2E/DX2                !
 ! D87   D(17,18,20,19)        167.1883         estimate D2E/DX2                !
 ! D88   D(17,18,20,21)        -11.4015         estimate D2E/DX2                !
 ! D89   D(2,19,20,18)         164.8183         estimate D2E/DX2                !
 ! D90   D(2,19,20,21)         -16.3362         estimate D2E/DX2                !
 ! D91   D(9,19,20,18)          43.181          estimate D2E/DX2                !
 ! D92   D(9,19,20,21)        -137.9735         estimate D2E/DX2                !
 ! D93   D(31,19,20,18)        -79.0716         estimate D2E/DX2                !
 ! D94   D(31,19,20,21)         99.7738         estimate D2E/DX2                !
 ! D95   D(2,19,31,32)         179.612          estimate D2E/DX2                !
 ! D96   D(2,19,31,33)         -63.9661         estimate D2E/DX2                !
 ! D97   D(2,19,31,34)          57.8306         estimate D2E/DX2                !
 ! D98   D(9,19,31,32)         -53.7463         estimate D2E/DX2                !
 ! D99   D(9,19,31,33)          62.6755         estimate D2E/DX2                !
 ! D100  D(9,19,31,34)        -175.5277         estimate D2E/DX2                !
 ! D101  D(20,19,31,32)         66.3352         estimate D2E/DX2                !
 ! D102  D(20,19,31,33)       -177.243          estimate D2E/DX2                !
 ! D103  D(20,19,31,34)        -55.4462         estimate D2E/DX2                !
 ! D104  D(18,20,21,22)          9.7921         estimate D2E/DX2                !
 ! D105  D(18,20,21,23)       -170.1646         estimate D2E/DX2                !
 ! D106  D(19,20,21,22)       -168.8398         estimate D2E/DX2                !
 ! D107  D(19,20,21,23)         11.2035         estimate D2E/DX2                !
 ! D108  D(20,21,23,2)           0.1911         estimate D2E/DX2                !
 ! D109  D(20,21,23,49)       -179.6146         estimate D2E/DX2                !
 ! D110  D(22,21,23,2)        -179.7656         estimate D2E/DX2                !
 ! D111  D(22,21,23,49)          0.4287         estimate D2E/DX2                !
 ! D112  D(2,23,49,50)         158.4757         estimate D2E/DX2                !
 ! D113  D(2,23,49,58)         -22.348          estimate D2E/DX2                !
 ! D114  D(21,23,49,50)        -21.7292         estimate D2E/DX2                !
 ! D115  D(21,23,49,58)        157.4471         estimate D2E/DX2                !
 ! D116  D(9,24,27,28)         -57.906          estimate D2E/DX2                !
 ! D117  D(9,24,27,29)        -177.9577         estimate D2E/DX2                !
 ! D118  D(9,24,27,30)          62.0154         estimate D2E/DX2                !
 ! D119  D(25,24,27,28)       -179.6121         estimate D2E/DX2                !
 ! D120  D(25,24,27,29)         60.3362         estimate D2E/DX2                !
 ! D121  D(25,24,27,30)        -59.6907         estimate D2E/DX2                !
 ! D122  D(26,24,27,28)         63.7499         estimate D2E/DX2                !
 ! D123  D(26,24,27,29)        -56.3018         estimate D2E/DX2                !
 ! D124  D(26,24,27,30)       -176.3287         estimate D2E/DX2                !
 ! D125  D(19,31,34,35)        -57.3179         estimate D2E/DX2                !
 ! D126  D(19,31,34,36)       -177.2973         estimate D2E/DX2                !
 ! D127  D(19,31,34,37)         62.5732         estimate D2E/DX2                !
 ! D128  D(32,31,34,35)       -179.0815         estimate D2E/DX2                !
 ! D129  D(32,31,34,36)         60.9391         estimate D2E/DX2                !
 ! D130  D(32,31,34,37)        -59.1904         estimate D2E/DX2                !
 ! D131  D(33,31,34,35)         64.4646         estimate D2E/DX2                !
 ! D132  D(33,31,34,36)        -55.5148         estimate D2E/DX2                !
 ! D133  D(33,31,34,37)       -175.6443         estimate D2E/DX2                !
 ! D134  D(13,38,39,40)          4.1921         estimate D2E/DX2                !
 ! D135  D(13,38,39,41)       -175.8117         estimate D2E/DX2                !
 ! D136  D(47,38,39,40)       -178.3725         estimate D2E/DX2                !
 ! D137  D(47,38,39,41)          1.6237         estimate D2E/DX2                !
 ! D138  D(13,38,47,45)        175.7289         estimate D2E/DX2                !
 ! D139  D(13,38,47,48)         -4.264          estimate D2E/DX2                !
 ! D140  D(39,38,47,45)         -1.7065         estimate D2E/DX2                !
 ! D141  D(39,38,47,48)        178.3006         estimate D2E/DX2                !
 ! D142  D(38,39,41,42)        179.7005         estimate D2E/DX2                !
 ! D143  D(38,39,41,43)         -0.3488         estimate D2E/DX2                !
 ! D144  D(40,39,41,42)         -0.3032         estimate D2E/DX2                !
 ! D145  D(40,39,41,43)        179.6475         estimate D2E/DX2                !
 ! D146  D(39,41,43,44)        179.0858         estimate D2E/DX2                !
 ! D147  D(39,41,43,45)         -0.8768         estimate D2E/DX2                !
 ! D148  D(42,41,43,44)         -0.9635         estimate D2E/DX2                !
 ! D149  D(42,41,43,45)        179.074          estimate D2E/DX2                !
 ! D150  D(41,43,45,46)       -179.1799         estimate D2E/DX2                !
 ! D151  D(41,43,45,47)          0.7952         estimate D2E/DX2                !
 ! D152  D(44,43,45,46)          0.8576         estimate D2E/DX2                !
 ! D153  D(44,43,45,47)       -179.1673         estimate D2E/DX2                !
 ! D154  D(43,45,47,38)          0.5123         estimate D2E/DX2                !
 ! D155  D(43,45,47,48)       -179.4948         estimate D2E/DX2                !
 ! D156  D(46,45,47,38)       -179.5126         estimate D2E/DX2                !
 ! D157  D(46,45,47,48)          0.4803         estimate D2E/DX2                !
 ! D158  D(23,49,50,51)         -0.6715         estimate D2E/DX2                !
 ! D159  D(23,49,50,52)        179.2602         estimate D2E/DX2                !
 ! D160  D(58,49,50,51)       -179.8699         estimate D2E/DX2                !
 ! D161  D(58,49,50,52)          0.0618         estimate D2E/DX2                !
 ! D162  D(23,49,58,56)       -179.2539         estimate D2E/DX2                !
 ! D163  D(23,49,58,59)          0.7752         estimate D2E/DX2                !
 ! D164  D(50,49,58,56)         -0.0679         estimate D2E/DX2                !
 ! D165  D(50,49,58,59)        179.9613         estimate D2E/DX2                !
 ! D166  D(49,50,52,53)       -179.6837         estimate D2E/DX2                !
 ! D167  D(49,50,52,54)          0.2889         estimate D2E/DX2                !
 ! D168  D(51,50,52,53)          0.248          estimate D2E/DX2                !
 ! D169  D(51,50,52,54)       -179.7794         estimate D2E/DX2                !
 ! D170  D(50,52,54,55)        179.358          estimate D2E/DX2                !
 ! D171  D(50,52,54,56)         -0.6329         estimate D2E/DX2                !
 ! D172  D(53,52,54,55)         -0.6694         estimate D2E/DX2                !
 ! D173  D(53,52,54,56)        179.3397         estimate D2E/DX2                !
 ! D174  D(52,54,56,57)       -179.3619         estimate D2E/DX2                !
 ! D175  D(52,54,56,58)          0.6287         estimate D2E/DX2                !
 ! D176  D(55,54,56,57)          0.6472         estimate D2E/DX2                !
 ! D177  D(55,54,56,58)       -179.3622         estimate D2E/DX2                !
 ! D178  D(54,56,58,49)         -0.2796         estimate D2E/DX2                !
 ! D179  D(54,56,58,59)        179.6913         estimate D2E/DX2                !
 ! D180  D(57,56,58,49)        179.7111         estimate D2E/DX2                !
 ! D181  D(57,56,58,59)         -0.318          estimate D2E/DX2                !
 --------------------------------------------------------------------------------
 Trust Radius=3.00D-01 FncErr=1.00D-07 GrdErr=1.00D-06
 Number of steps in this run=    354 maximum allowed number of steps=    354.
 GradGradGradGradGradGradGradGradGradGradGradGradGradGradGradGradGradGrad

 Leave Link  103 at Thu Dec  6 15:17:54 2018, MaxMem=   536870912 cpu:         0.3
 (Enter /pbs_home/pkowalski/g09d01/g09/l202.exe)
 Stoichiometry    C29H22F6S2
 Framework group  C1[X(C29H22F6S2)]
 Deg. of freedom   171
 Full point group                 C1      NOp   1
 Largest Abelian subgroup         C1      NOp   1
 Largest concise Abelian subgroup C1      NOp   1
                         Standard orientation:                         
 ---------------------------------------------------------------------
 Center     Atomic      Atomic             Coordinates (Angstroms)
 Number     Number       Type             X           Y           Z
 ---------------------------------------------------------------------
      1         16           0        1.755650   -2.171249    0.476041
      2         16           0       -1.799113   -2.131187    0.104224
      3          9           0        2.375206    3.145061   -0.727300
      4          9           0        1.630557    3.554406    1.266766
      5          9           0        0.119376    3.811078   -1.837124
      6          9           0        0.089640    5.119493   -0.103010
      7          9           0       -2.217101    3.269916   -0.829861
      8          9           0       -1.522580    3.539363    1.214782
      9          6           0        0.601242   -0.759569    0.726523
     10          6           0        1.436239    0.482396    0.393074
     11          6           0        2.819298    0.211414    0.264389
     12          1           0        3.471401    0.899010    0.195656
     13          6           0        3.139346   -1.105842    0.246677
     14          6           0        0.751586    1.638558    0.183390
     15          6           0        1.276178    3.024791    0.056942
     16          6           0        0.086013    3.837736   -0.494314
     17          6           0       -1.159114    3.055976   -0.010414
     18          6           0       -0.692384    1.651965    0.058039
     19          6           0       -0.600015   -0.783979   -0.242993
     20          6           0       -1.406059    0.506183   -0.056683
     21          6           0       -2.809753    0.279909   -0.061174
     22          1           0       -3.443262    0.987070   -0.111882
     23          6           0       -3.170375   -1.025926    0.013659
     24          6           0        0.164460   -0.716881    2.213802
     25          1           0       -0.479955    0.024986    2.331099
     26          1           0       -0.308645   -1.559737    2.426273
     27          6           0        1.300335   -0.534269    3.211137
     28          1           0        1.950733   -1.259945    3.102089
     29          1           0        0.940582   -0.551201    4.122905
     30          1           0        1.741628    0.325051    3.050023
     31          6           0       -0.152913   -0.879114   -1.728244
     32          1           0        0.488478   -0.146253   -1.910164
     33          1           0        0.328303   -1.733235   -1.856245
     34          6           0       -1.273695   -0.801158   -2.747140
     35          1           0       -1.924235   -1.512007   -2.570345
     36          1           0       -0.904551   -0.912529   -3.648489
     37          1           0       -1.716660    0.071161   -2.678607
     38          6           0        4.459172   -1.674904   -0.028665
     39          6           0        5.606813   -0.885774    0.051286
     40          1           0        5.539870    0.014690    0.344441
     41          6           0        6.840061   -1.405024   -0.292927
     42          1           0        7.614603   -0.857263   -0.238756
     43          6           0        6.955889   -2.714933   -0.714336
     44          1           0        7.803217   -3.064194   -0.962356
     45          6           0        5.825994   -3.515211   -0.773128
     46          1           0        5.903358   -4.419580   -1.051146
     47          6           0        4.593174   -3.006657   -0.430432
     48          1           0        3.826505   -3.565651   -0.467366
     49          6           0       -4.535362   -1.562708    0.020672
     50          6           0       -5.601975   -0.746304    0.397295
     51          1           0       -5.439672    0.152302    0.657308
     52          6           0       -6.899071   -1.239896    0.392657
     53          1           0       -7.620739   -0.676139    0.646229
     54          6           0       -7.147236   -2.550157    0.019694
     55          1           0       -8.034987   -2.888659    0.025990
     56          6           0       -6.100517   -3.358936   -0.359868
     57          1           0       -6.270064   -4.255148   -0.624678
     58          6           0       -4.800687   -2.878361   -0.359738
     59          1           0       -4.086249   -3.447543   -0.619568
 ---------------------------------------------------------------------
 Rotational constants (GHZ):      0.1284985      0.0716033      0.0514695
 Leave Link  202 at Thu Dec  6 15:17:54 2018, MaxMem=   536870912 cpu:         0.1
 (Enter /pbs_home/pkowalski/g09d01/g09/l301.exe)
 General basis read from cards:  (5D, 7F)
 Centers:      12     22     25     26     28     29     30     32     33     35
 Centers:      36     37     40     42     44     46     48     51     53     55
 Centers:      57     59
 S 3 1.00
     Exponent=  1.3010701000D+01 Coefficients=  1.9682158000D-02
     Exponent=  1.9622572000D+00 Coefficients=  1.3796524000D-01
     Exponent=  4.4453796000D-01 Coefficients=  4.7831935000D-01
 S 1 1.00
     Exponent=  1.2194962000D-01 Coefficients=  1.0000000000D+00
 P 1 1.00
     Exponent=  8.0000000000D-01 Coefficients=  1.0000000000D+00
 ****
 Centers:       9     10     11     13     14     15     16     17     18     19
 Centers:      20     21     23     24     27     31     34     38     39     41
 Centers:      43     45     47     49     50     52     54     56     58
 S 5 1.00
     Exponent=  1.2384016938D+03 Coefficients=  5.4568832082D-03
     Exponent=  1.8629004992D+02 Coefficients=  4.0638409211D-02
     Exponent=  4.2251176346D+01 Coefficients=  1.8025593888D-01
     Exponent=  1.1676557932D+01 Coefficients=  4.6315121755D-01
     Exponent=  3.5930506482D+00 Coefficients=  4.4087173314D-01
 S 1 1.00
     Exponent=  4.0245147363D-01 Coefficients=  1.0000000000D+00
 S 1 1.00
     Exponent=  1.3090182668D-01 Coefficients=  1.0000000000D+00
 P 3 1.00
     Exponent=  9.4680970621D+00 Coefficients=  3.8387871728D-02
     Exponent=  2.0103545142D+00 Coefficients=  2.1117025112D-01
     Exponent=  5.4771004707D-01 Coefficients=  5.1328172114D-01
 P 1 1.00
     Exponent=  1.5268613795D-01 Coefficients=  1.0000000000D+00
 D 1 1.00
     Exponent=  8.0000000000D-01 Coefficients=  1.0000000000D+00
 ****
 Centers:       3      4      5      6      7      8
 S 5 1.00
     Exponent=  2.8948325990D+03 Coefficients= -5.3408255515D-03
     Exponent=  4.3541939120D+02 Coefficients= -3.9904258866D-02
     Exponent=  9.8843328866D+01 Coefficients= -1.7912768038D-01
     Exponent=  2.7485198001D+01 Coefficients= -4.6758090825D-01
     Exponent=  8.5405498171D+00 Coefficients= -4.4653131020D-01
 S 1 1.00
     Exponent=  1.0654578038D+00 Coefficients=  1.0000000000D+00
 S 1 1.00
     Exponent=  3.3247346748D-01 Coefficients=  1.0000000000D+00
 P 3 1.00
     Exponent=  2.2696633924D+01 Coefficients= -4.5212874436D-02
     Exponent=  4.9872339257D+00 Coefficients= -2.3754317067D-01
     Exponent=  1.3491613954D+00 Coefficients= -5.1287353587D-01
 P 1 1.00
     Exponent=  3.4829881977D-01 Coefficients=  1.0000000000D+00
 D 1 1.00
     Exponent=  1.4000000000D+00 Coefficients=  1.0000000000D+00
 ****
 Centers:       1      2
 S 5 1.00
     Exponent=  9.1849303010D+03 Coefficients= -2.2294387756D-03
     Exponent=  1.3815105503D+03 Coefficients= -1.6683029937D-02
     Exponent=  3.1387147580D+02 Coefficients= -7.5262436116D-02
     Exponent=  8.8053870623D+01 Coefficients= -1.9376827038D-01
     Exponent=  2.7039914905D+01 Coefficients= -1.7718020803D-01
 S 3 1.00
     Exponent=  4.5648731303D+01 Coefficients= -1.0736062573D-01
     Exponent=  4.9664522326D+00 Coefficients=  6.5066293018D-01
     Exponent=  2.0116242047D+00 Coefficients=  5.9712155354D-01
 S 1 1.00
     Exponent=  3.5661077013D-01 Coefficients=  1.0000000000D+00
 S 1 1.00
     Exponent=  1.3507221477D-01 Coefficients=  1.0000000000D+00
 P 5 1.00
     Exponent=  2.6198233439D+02 Coefficients= -9.2729929822D-03
     Exponent=  6.1306894736D+01 Coefficients= -6.6547669241D-02
     Exponent=  1.9103729887D+01 Coefficients= -2.4828595903D-01
     Exponent=  6.6567720378D+00 Coefficients= -4.8703847402D-01
     Exponent=  2.3959635161D+00 Coefficients= -3.9337850312D-01
 P 1 1.00
     Exponent=  6.1776161679D-01 Coefficients=  1.0000000000D+00
 P 1 1.00
     Exponent=  1.6993376871D-01 Coefficients=  1.0000000000D+00
 D 1 1.00
     Exponent=  5.5000000000D-01 Coefficients=  1.0000000000D+00
 ****
 Ernie: Thresh=  0.10000D-02 Tol=  0.10000D-05 Strict=F.
 There are   673 symmetry adapted cartesian basis functions of A   symmetry.
 There are   636 symmetry adapted basis functions of A   symmetry.
   636 basis functions,  1103 primitive gaussians,   673 cartesian basis functions
   141 alpha electrons      141 beta electrons
       nuclear repulsion energy      4731.4254479197 Hartrees.
 IExCor= 1009 DFT=T Ex+Corr=PBE1PBE ExCW=0 ScaHFX=  0.250000
 ScaDFX=  0.750000  0.750000  1.000000  1.000000 ScalE2=  1.000000  1.000000
 IRadAn=      0 IRanWt=     -1 IRanGd=            0 ICorTp=0 IEmpDi=131
 NAtoms=   59 NActive=   59 NUniq=   59 SFac= 1.00D+00 NAtFMM=   60 NAOKFM=F Big=F
 Integral buffers will be    131072 words long.
 Raffenetti 2 integral format.
 Two-electron integral symmetry is turned on.
 R6Disp:  Grimme-D3 Dispersion energy=       -0.0501590422 Hartrees.
 Nuclear repulsion after empirical dispersion term =     4731.3752888775 Hartrees.
 Leave Link  301 at Thu Dec  6 15:17:54 2018, MaxMem=   536870912 cpu:         1.3
 (Enter /pbs_home/pkowalski/g09d01/g09/l302.exe)
 NPDir=0 NMtPBC=     1 NCelOv=     1 NCel=       1 NClECP=     1 NCelD=      1
         NCelK=      1 NCelE2=     1 NClLst=     1 CellRange=     0.0.
 One-electron integrals computed using PRISM.
 NBasis=   636 RedAO= T EigKep=  2.84D-04  NBF=   636
 NBsUse=   636 1.00D-06 EigRej= -1.00D+00 NBFU=   636
 Precomputing XC quadrature grid using
 IXCGrd= 4 IRadAn=           0 IRanWt=          -1 IRanGd=           0 AccXCQ= 0.00D+00.
 Generated NRdTot=       0 NPtTot=           0 NUsed=           0 NTot=          32
 NSgBfM=   614   614   618   618   618 MxSgAt=    59 MxSgA2=    59.
 Leave Link  302 at Thu Dec  6 15:17:56 2018, MaxMem=   536870912 cpu:        16.7
 (Enter /pbs_home/pkowalski/g09d01/g09/l303.exe)
 DipDrv:  MaxL=1.
 Leave Link  303 at Thu Dec  6 15:17:57 2018, MaxMem=   536870912 cpu:         1.7
 (Enter /pbs_home/pkowalski/g09d01/g09/l401.exe)
 ExpMin= 1.22D-01 ExpMax= 9.18D+03 ExpMxC= 1.38D+03 IAcc=1 IRadAn=         1 AccDes= 0.00D+00
 Harris functional with IExCor= 1009 and IRadAn=       1 diagonalized for initial guess.
 HarFok:  IExCor= 1009 AccDes= 0.00D+00 IRadAn=         1 IDoV= 1 UseB2=F ITyADJ=14
 ICtDFT=  3500011 ScaDFX=  1.000000  1.000000  1.000000  1.000000
 FoFCou: FMM=F IPFlag=           0 FMFlag=      100000 FMFlg1=           0
         NFxFlg=           0 DoJE=T BraDBF=F KetDBF=T FulRan=T
         wScrn=  0.000000 ICntrl=     500 IOpCl=  0 I1Cent=   200000004 NGrid=           0
         NMat0=    1 NMatS0=      1 NMatT0=    0 NMatD0=    1 NMtDS0=    0 NMtDT0=    0
 Petite list used in FoFCou.
 Harris En= -2510.19910994244    
 JPrj=0 DoOrth=F DoCkMO=F.
 Leave Link  401 at Thu Dec  6 15:18:01 2018, MaxMem=   536870912 cpu:        31.1
 (Enter /pbs_home/pkowalski/g09d01/g09/l502.exe)
 Closed shell SCF:
 Using DIIS extrapolation, IDIIS=  1040.
 Integral symmetry usage will be decided dynamically.
 IVT=     1387805 IEndB=     1387805 NGot=   536870912 MDV=   535953350
 LenX=   535953350 LenY=   535499748
 Requested convergence on RMS density matrix=1.00D-08 within 128 cycles.
 Requested convergence on MAX density matrix=1.00D-06.
 Requested convergence on             energy=1.00D-06.
 No special actions if energy rises.
 Fock matrices will be formed incrementally for  20 cycles.
 Integral accuracy reduced to 1.0D-05 until final iterations.

 Cycle   1  Pass 0  IDiag  1:
 FoFJK:  IHMeth= 1 ICntrl=       0 DoSepK=F KAlg= 0 I1Cent=   0 FoldK=F
 IRaf= 670000000 NMat=   1 IRICut=       1 DoRegI=T DoRafI=F ISym2E= 0.
 FoFCou: FMM=F IPFlag=           0 FMFlag=      100000 FMFlg1=           0
         NFxFlg=           0 DoJE=F BraDBF=F KetDBF=F FulRan=T
         wScrn=  0.000000 ICntrl=       0 IOpCl=  0 I1Cent=           0 NGrid=           0
         NMat0=    1 NMatS0=      1 NMatT0=    0 NMatD0=    1 NMtDS0=    0 NMtDT0=    0
 Symmetry not used in FoFCou.
 E= -2508.98598104296    
 DIIS: error= 3.91D-02 at cycle   1 NSaved=   1.
 NSaved= 1 IEnMin= 1 EnMin= -2508.98598104296     IErMin= 1 ErrMin= 3.91D-02
 ErrMax= 3.91D-02  0.00D+00 EMaxC= 1.00D-01 BMatC= 8.04D-01 BMatP= 8.04D-01
 IDIUse=3 WtCom= 6.09D-01 WtEn= 3.91D-01
 Coeff-Com:  0.100D+01
 Coeff-En:   0.100D+01
 Coeff:      0.100D+01
 Gap=     0.165 Goal=   None    Shift=    0.000
 GapD=    0.165 DampG=1.000 DampE=0.500 DampFc=0.5000 IDamp=-1.
 Damping current iteration by 5.00D-01
 RMSDP=4.72D-03 MaxDP=1.80D-01              OVMax= 2.81D-01

 Cycle   2  Pass 0  IDiag  1:
 RMSU=  2.31D-03    CP:  9.71D-01
 E= -2509.32699237203     Delta-E=       -0.341011329067 Rises=F Damp=T
 DIIS: error= 6.63D-03 at cycle   2 NSaved=   2.
 NSaved= 2 IEnMin= 2 EnMin= -2509.32699237203     IErMin= 2 ErrMin= 6.63D-03
 ErrMax= 6.63D-03  0.00D+00 EMaxC= 1.00D-01 BMatC= 7.18D-02 BMatP= 8.04D-01
 IDIUse=3 WtCom= 9.34D-01 WtEn= 6.63D-02
 Coeff-Com:  0.105D+00 0.895D+00
 Coeff-En:   0.196D+00 0.804D+00
 Coeff:      0.111D+00 0.889D+00
 Gap=     0.232 Goal=   None    Shift=    0.000
 RMSDP=2.07D-03 MaxDP=8.22D-02 DE=-3.41D-01 OVMax= 3.33D-01

 Cycle   3  Pass 0  IDiag  1:
 RMSU=  1.94D-03    CP:  9.53D-01  7.15D-01
 E= -2509.75361068064     Delta-E=       -0.426618308609 Rises=F Damp=F
 DIIS: error= 6.65D-03 at cycle   3 NSaved=   3.
 NSaved= 3 IEnMin= 3 EnMin= -2509.75361068064     IErMin= 2 ErrMin= 6.63D-03
 ErrMax= 6.65D-03  0.00D+00 EMaxC= 1.00D-01 BMatC= 8.18D-02 BMatP= 7.18D-02
 IDIUse=3 WtCom= 1.09D-01 WtEn= 8.91D-01
 Coeff-Com:  0.170D-02 0.519D+00 0.480D+00
 Coeff-En:   0.000D+00 0.000D+00 0.100D+01
 Coeff:      0.185D-03 0.566D-01 0.943D+00
 Gap=     0.110 Goal=   None    Shift=    0.000
 RMSDP=2.43D-03 MaxDP=1.39D-01 DE=-4.27D-01 OVMax= 3.49D-01

 Cycle   4  Pass 0  IDiag  1:
 RMSU=  1.39D-03    CP:  9.49D-01  1.19D+00  1.39D-01
 E= -2509.43648050943     Delta-E=        0.317130171209 Rises=F Damp=F
 DIIS: error= 1.46D-02 at cycle   4 NSaved=   4.
 NSaved= 4 IEnMin= 3 EnMin= -2509.75361068064     IErMin= 2 ErrMin= 6.63D-03
 ErrMax= 1.46D-02  0.00D+00 EMaxC= 1.00D-01 BMatC= 3.53D-01 BMatP= 7.18D-02
 IDIUse=2 WtCom= 0.00D+00 WtEn= 1.00D+00
 Coeff-En:   0.000D+00 0.000D+00 0.752D+00 0.248D+00
 Coeff:      0.000D+00 0.000D+00 0.752D+00 0.248D+00
 Gap=     0.099 Goal=   None    Shift=    0.000
 RMSDP=1.25D-03 MaxDP=6.23D-02 DE= 3.17D-01 OVMax= 2.12D-01

 Cycle   5  Pass 0  IDiag  1:
 RMSU=  3.42D-04    CP:  9.52D-01  9.69D-01  5.61D-01  4.88D-01
 E= -2509.82776657567     Delta-E=       -0.391286066244 Rises=F Damp=F
 DIIS: error= 3.27D-03 at cycle   5 NSaved=   5.
 NSaved= 5 IEnMin= 5 EnMin= -2509.82776657567     IErMin= 5 ErrMin= 3.27D-03
 ErrMax= 3.27D-03  0.00D+00 EMaxC= 1.00D-01 BMatC= 2.14D-02 BMatP= 7.18D-02
 IDIUse=3 WtCom= 9.67D-01 WtEn= 3.27D-02
 Coeff-Com:  0.118D-01-0.143D-01 0.355D+00 0.316D-01 0.616D+00
 Coeff-En:   0.000D+00 0.000D+00 0.247D+00 0.000D+00 0.753D+00
 Coeff:      0.114D-01-0.139D-01 0.352D+00 0.306D-01 0.620D+00
 Gap=     0.094 Goal=   None    Shift=    0.000
 RMSDP=4.30D-04 MaxDP=1.74D-02 DE=-3.91D-01 OVMax= 5.53D-02

 Cycle   6  Pass 0  IDiag  1:
 RMSU=  1.24D-04    CP:  9.51D-01  8.71D-01  7.10D-01  3.79D-01  7.00D-01
 E= -2509.85184072623     Delta-E=       -0.024074150556 Rises=F Damp=F
 DIIS: error= 9.19D-04 at cycle   6 NSaved=   6.
 NSaved= 6 IEnMin= 6 EnMin= -2509.85184072623     IErMin= 6 ErrMin= 9.19D-04
 ErrMax= 9.19D-04  0.00D+00 EMaxC= 1.00D-01 BMatC= 6.36D-04 BMatP= 2.14D-02
 IDIUse=3 WtCom= 9.91D-01 WtEn= 9.19D-03
 Coeff-Com:  0.389D-02-0.177D-01 0.110D+00-0.335D-01 0.375D+00 0.562D+00
 Coeff-En:   0.000D+00 0.000D+00 0.000D+00 0.000D+00 0.000D+00 0.100D+01
 Coeff:      0.385D-02-0.175D-01 0.109D+00-0.331D-01 0.372D+00 0.566D+00
 Gap=     0.094 Goal=   None    Shift=    0.000
 RMSDP=6.94D-05 MaxDP=4.13D-03 DE=-2.41D-02 OVMax= 8.50D-03

 Cycle   7  Pass 0  IDiag  1:
 RMSU=  4.10D-05    CP:  9.51D-01  8.72D-01  7.15D-01  3.71D-01  7.81D-01
                    CP:  6.25D-01
 E= -2509.85246506613     Delta-E=       -0.000624339898 Rises=F Damp=F
 DIIS: error= 1.64D-04 at cycle   7 NSaved=   7.
 NSaved= 7 IEnMin= 7 EnMin= -2509.85246506613     IErMin= 7 ErrMin= 1.64D-04
 ErrMax= 1.64D-04  0.00D+00 EMaxC= 1.00D-01 BMatC= 4.70D-05 BMatP= 6.36D-04
 IDIUse=3 WtCom= 9.98D-01 WtEn= 1.64D-03
 Coeff-Com:  0.136D-02-0.700D-02 0.381D-01-0.209D-01 0.159D+00 0.309D+00
 Coeff-Com:  0.521D+00
 Coeff-En:   0.000D+00 0.000D+00 0.000D+00 0.000D+00 0.000D+00 0.000D+00
 Coeff-En:   0.100D+01
 Coeff:      0.135D-02-0.699D-02 0.380D-01-0.209D-01 0.158D+00 0.309D+00
 Coeff:      0.522D+00
 Gap=     0.094 Goal=   None    Shift=    0.000
 RMSDP=2.41D-05 MaxDP=1.72D-03 DE=-6.24D-04 OVMax= 2.43D-03

 Cycle   8  Pass 0  IDiag  1:
 RMSU=  1.68D-05    CP:  9.51D-01  8.72D-01  7.16D-01  3.68D-01  7.78D-01
                    CP:  6.56D-01  6.07D-01
 E= -2509.85251197137     Delta-E=       -0.000046905243 Rises=F Damp=F
 DIIS: error= 6.70D-05 at cycle   8 NSaved=   8.
 NSaved= 8 IEnMin= 8 EnMin= -2509.85251197137     IErMin= 8 ErrMin= 6.70D-05
 ErrMax= 6.70D-05  0.00D+00 EMaxC= 1.00D-01 BMatC= 5.07D-06 BMatP= 4.70D-05
 IDIUse=1 WtCom= 1.00D+00 WtEn= 0.00D+00
 Coeff-Com:  0.294D-03-0.130D-02 0.629D-02-0.644D-02 0.309D-01 0.795D-01
 Coeff-Com:  0.272D+00 0.619D+00
 Coeff:      0.294D-03-0.130D-02 0.629D-02-0.644D-02 0.309D-01 0.795D-01
 Coeff:      0.272D+00 0.619D+00
 Gap=     0.095 Goal=   None    Shift=    0.000
 RMSDP=6.98D-06 MaxDP=3.20D-04 DE=-4.69D-05 OVMax= 1.16D-03

 Initial convergence to 1.0D-05 achieved.  Increase integral accuracy.
 Cycle   9  Pass 1  IDiag  1:
 E= -2509.85226318691     Delta-E=        0.000248784466 Rises=F Damp=F
 DIIS: error= 1.95D-04 at cycle   1 NSaved=   1.
 NSaved= 1 IEnMin= 1 EnMin= -2509.85226318691     IErMin= 1 ErrMin= 1.95D-04
 ErrMax= 1.95D-04  0.00D+00 EMaxC= 1.00D-01 BMatC= 1.84D-05 BMatP= 1.84D-05
 IDIUse=3 WtCom= 9.98D-01 WtEn= 1.95D-03
 Coeff-Com:  0.100D+01
 Coeff-En:   0.100D+01
 Coeff:      0.100D+01
 Gap=     0.095 Goal=   None    Shift=    0.000
 RMSDP=6.98D-06 MaxDP=3.20D-04 DE= 2.49D-04 OVMax= 1.10D-03

 Cycle  10  Pass 1  IDiag  1:
 RMSU=  1.97D-04    CP:  9.99D-01
 E= -2509.85228090486     Delta-E=       -0.000017717952 Rises=F Damp=F
 DIIS: error= 3.41D-05 at cycle   2 NSaved=   2.
 NSaved= 2 IEnMin= 2 EnMin= -2509.85228090486     IErMin= 2 ErrMin= 3.41D-05
 ErrMax= 3.41D-05  0.00D+00 EMaxC= 1.00D-01 BMatC= 2.51D-06 BMatP= 1.84D-05
 IDIUse=1 WtCom= 1.00D+00 WtEn= 0.00D+00
 Coeff-Com:  0.155D+00 0.845D+00
 Coeff:      0.155D+00 0.845D+00
 Gap=     0.095 Goal=   None    Shift=    0.000
 RMSDP=1.14D-05 MaxDP=7.80D-04 DE=-1.77D-05 OVMax= 1.95D-03

 Cycle  11  Pass 1  IDiag  1:
 RMSU=  1.13D-05    CP:  9.99D-01  1.01D+00
 E= -2509.85227614462     Delta-E=        0.000004760238 Rises=F Damp=F
 DIIS: error= 7.13D-05 at cycle   3 NSaved=   3.
 NSaved= 3 IEnMin= 2 EnMin= -2509.85228090486     IErMin= 2 ErrMin= 3.41D-05
 ErrMax= 7.13D-05  0.00D+00 EMaxC= 1.00D-01 BMatC= 6.66D-06 BMatP= 2.51D-06
 IDIUse=1 WtCom= 1.00D+00 WtEn= 0.00D+00
 Coeff-Com: -0.132D-02 0.622D+00 0.379D+00
 Coeff:     -0.132D-02 0.622D+00 0.379D+00
 Gap=     0.095 Goal=   None    Shift=    0.000
 RMSDP=7.52D-06 MaxDP=4.96D-04 DE= 4.76D-06 OVMax= 1.45D-03

 Cycle  12  Pass 1  IDiag  1:
 RMSU=  1.69D-06    CP:  9.99D-01  1.01D+00  3.52D-01
 E= -2509.85228348448     Delta-E=       -0.000007339861 Rises=F Damp=F
 DIIS: error= 1.52D-05 at cycle   4 NSaved=   4.
 NSaved= 4 IEnMin= 4 EnMin= -2509.85228348448     IErMin= 4 ErrMin= 1.52D-05
 ErrMax= 1.52D-05  0.00D+00 EMaxC= 1.00D-01 BMatC= 1.39D-07 BMatP= 2.51D-06
 IDIUse=1 WtCom= 1.00D+00 WtEn= 0.00D+00
 Coeff-Com: -0.544D-02 0.368D+00 0.239D+00 0.399D+00
 Coeff:     -0.544D-02 0.368D+00 0.239D+00 0.399D+00
 Gap=     0.095 Goal=   None    Shift=    0.000
 RMSDP=9.67D-07 MaxDP=5.21D-05 DE=-7.34D-06 OVMax= 1.71D-04

 Cycle  13  Pass 1  IDiag  1:
 RMSU=  6.31D-07    CP:  9.99D-01  1.01D+00  3.77D-01  6.01D-01
 E= -2509.85228362395     Delta-E=       -0.000000139471 Rises=F Damp=F
 DIIS: error= 1.80D-06 at cycle   5 NSaved=   5.
 NSaved= 5 IEnMin= 5 EnMin= -2509.85228362395     IErMin= 5 ErrMin= 1.80D-06
 ErrMax= 1.80D-06  0.00D+00 EMaxC= 1.00D-01 BMatC= 3.29D-09 BMatP= 1.39D-07
 IDIUse=1 WtCom= 1.00D+00 WtEn= 0.00D+00
 Coeff-Com: -0.297D-02 0.182D+00 0.119D+00 0.223D+00 0.480D+00
 Coeff:     -0.297D-02 0.182D+00 0.119D+00 0.223D+00 0.480D+00
 Gap=     0.095 Goal=   None    Shift=    0.000
 RMSDP=2.33D-07 MaxDP=1.34D-05 DE=-1.39D-07 OVMax= 2.76D-05

 Cycle  14  Pass 1  IDiag  1:
 RMSU=  2.02D-07    CP:  9.99D-01  1.01D+00  3.77D-01  5.93D-01  8.20D-01
 E= -2509.85228362696     Delta-E=       -0.000000003013 Rises=F Damp=F
 DIIS: error= 6.00D-07 at cycle   6 NSaved=   6.
 NSaved= 6 IEnMin= 6 EnMin= -2509.85228362696     IErMin= 6 ErrMin= 6.00D-07
 ErrMax= 6.00D-07  0.00D+00 EMaxC= 1.00D-01 BMatC= 2.83D-10 BMatP= 3.29D-09
 IDIUse=1 WtCom= 1.00D+00 WtEn= 0.00D+00
 Coeff-Com: -0.406D-03 0.179D-01 0.114D-01 0.277D-01 0.225D+00 0.719D+00
 Coeff:     -0.406D-03 0.179D-01 0.114D-01 0.277D-01 0.225D+00 0.719D+00
 Gap=     0.095 Goal=   None    Shift=    0.000
 RMSDP=8.03D-08 MaxDP=4.53D-06 DE=-3.01D-09 OVMax= 1.49D-05

 Cycle  15  Pass 1  IDiag  1:
 RMSU=  5.49D-08    CP:  9.99D-01  1.01D+00  3.77D-01  6.04D-01  9.06D-01
                    CP:  9.43D-01
 E= -2509.85228362744     Delta-E=       -0.000000000474 Rises=F Damp=F
 DIIS: error= 2.90D-07 at cycle   7 NSaved=   7.
 NSaved= 7 IEnMin= 7 EnMin= -2509.85228362744     IErMin= 7 ErrMin= 2.90D-07
 ErrMax= 2.90D-07  0.00D+00 EMaxC= 1.00D-01 BMatC= 7.81D-11 BMatP= 2.83D-10
 IDIUse=1 WtCom= 1.00D+00 WtEn= 0.00D+00
 Coeff-Com:  0.218D-03-0.172D-01-0.114D-01-0.183D-01 0.591D-01 0.424D+00
 Coeff-Com:  0.564D+00
 Coeff:      0.218D-03-0.172D-01-0.114D-01-0.183D-01 0.591D-01 0.424D+00
 Coeff:      0.564D+00
 Gap=     0.095 Goal=   None    Shift=    0.000
 RMSDP=2.97D-08 MaxDP=2.22D-06 DE=-4.74D-10 OVMax= 5.56D-06

 Cycle  16  Pass 1  IDiag  1:
 RMSU=  2.49D-08    CP:  9.99D-01  1.01D+00  3.77D-01  6.08D-01  9.16D-01
                    CP:  9.65D-01  7.96D-01
 E= -2509.85228362765     Delta-E=       -0.000000000211 Rises=F Damp=F
 DIIS: error= 9.90D-08 at cycle   8 NSaved=   8.
 NSaved= 8 IEnMin= 8 EnMin= -2509.85228362765     IErMin= 8 ErrMin= 9.90D-08
 ErrMax= 9.90D-08  0.00D+00 EMaxC= 1.00D-01 BMatC= 8.56D-12 BMatP= 7.81D-11
 IDIUse=1 WtCom= 1.00D+00 WtEn= 0.00D+00
 Coeff-Com:  0.161D-03-0.116D-01-0.765D-02-0.133D-01 0.170D-01 0.191D+00
 Coeff-Com:  0.329D+00 0.496D+00
 Coeff:      0.161D-03-0.116D-01-0.765D-02-0.133D-01 0.170D-01 0.191D+00
 Coeff:      0.329D+00 0.496D+00
 Gap=     0.095 Goal=   None    Shift=    0.000
 RMSDP=1.10D-08 MaxDP=6.37D-07 DE=-2.11D-10 OVMax= 2.24D-06

 Cycle  17  Pass 1  IDiag  1:
 RMSU=  8.75D-09    CP:  9.99D-01  1.01D+00  3.77D-01  6.08D-01  9.18D-01
                    CP:  9.76D-01  8.76D-01  8.39D-01
 E= -2509.85228362773     Delta-E=       -0.000000000083 Rises=F Damp=F
 DIIS: error= 3.60D-08 at cycle   9 NSaved=   9.
 NSaved= 9 IEnMin= 9 EnMin= -2509.85228362773     IErMin= 9 ErrMin= 3.60D-08
 ErrMax= 3.60D-08  0.00D+00 EMaxC= 1.00D-01 BMatC= 1.71D-12 BMatP= 8.56D-12
 IDIUse=1 WtCom= 1.00D+00 WtEn= 0.00D+00
 Coeff-Com:  0.594D-04-0.391D-02-0.257D-02-0.498D-02-0.378D-02 0.224D-01
 Coeff-Com:  0.827D-01 0.321D+00 0.589D+00
 Coeff:      0.594D-04-0.391D-02-0.257D-02-0.498D-02-0.378D-02 0.224D-01
 Coeff:      0.827D-01 0.321D+00 0.589D+00
 Gap=     0.095 Goal=   None    Shift=    0.000
 RMSDP=5.45D-09 MaxDP=3.54D-07 DE=-8.28D-11 OVMax= 1.10D-06

 SCF Done:  E(RPBE1PBE) =  -2509.85228363     A.U. after   17 cycles
            NFock= 17  Conv=0.54D-08     -V/T= 2.0045
 KE= 2.498676211676D+03 PE=-1.536686225463D+04 EE= 5.626958470444D+03
 Leave Link  502 at Thu Dec  6 15:29:13 2018, MaxMem=   536870912 cpu:      5359.3
 (Enter /pbs_home/pkowalski/g09d01/g09/l601.exe)
 Copying SCF densities to generalized density rwf, IOpCl= 0 IROHF=0.

 **********************************************************************

            Population analysis using the SCF density.

 **********************************************************************

 Orbital symmetries:
       Occupied  (A) (A) (A) (A) (A) (A) (A) (A) (A) (A) (A) (A)
                 (A) (A) (A) (A) (A) (A) (A) (A) (A) (A) (A) (A)
                 (A) (A) (A) (A) (A) (A) (A) (A) (A) (A) (A) (A)
                 (A) (A) (A) (A) (A) (A) (A) (A) (A) (A) (A) (A)
                 (A) (A) (A) (A) (A) (A) (A) (A) (A) (A) (A) (A)
                 (A) (A) (A) (A) (A) (A) (A) (A) (A) (A) (A) (A)
                 (A) (A) (A) (A) (A) (A) (A) (A) (A) (A) (A) (A)
                 (A) (A) (A) (A) (A) (A) (A) (A) (A) (A) (A) (A)
                 (A) (A) (A) (A) (A) (A) (A) (A) (A) (A) (A) (A)
                 (A) (A) (A) (A) (A) (A) (A) (A) (A) (A) (A) (A)
                 (A) (A) (A) (A) (A) (A) (A) (A) (A) (A) (A) (A)
                 (A) (A) (A) (A) (A) (A) (A) (A) (A)
       Virtual   (A) (A) (A) (A) (A) (A) (A) (A) (A) (A) (A) (A)
                 (A) (A) (A) (A) (A) (A) (A) (A) (A) (A) (A) (A)
                 (A) (A) (A) (A) (A) (A) (A) (A) (A) (A) (A) (A)
                 (A) (A) (A) (A) (A) (A) (A) (A) (A) (A) (A) (A)
                 (A) (A) (A) (A) (A) (A) (A) (A) (A) (A) (A) (A)
                 (A) (A) (A) (A) (A) (A) (A) (A) (A) (A) (A) (A)
                 (A) (A) (A) (A) (A) (A) (A) (A) (A) (A) (A) (A)
                 (A) (A) (A) (A) (A) (A) (A) (A) (A) (A) (A) (A)
                 (A) (A) (A) (A) (A) (A) (A) (A) (A) (A) (A) (A)
                 (A) (A) (A) (A) (A) (A) (A) (A) (A) (A) (A) (A)
                 (A) (A) (A) (A) (A) (A) (A) (A) (A) (A) (A) (A)
                 (A) (A) (A) (A) (A) (A) (A) (A) (A) (A) (A) (A)
                 (A) (A) (A) (A) (A) (A) (A) (A) (A) (A) (A) (A)
                 (A) (A) (A) (A) (A) (A) (A) (A) (A) (A) (A) (A)
                 (A) (A) (A) (A) (A) (A) (A) (A) (A) (A) (A) (A)
                 (A) (A) (A) (A) (A) (A) (A) (A) (A) (A) (A) (A)
                 (A) (A) (A) (A) (A) (A) (A) (A) (A) (A) (A) (A)
                 (A) (A) (A) (A) (A) (A) (A) (A) (A) (A) (A) (A)
                 (A) (A) (A) (A) (A) (A) (A) (A) (A) (A) (A) (A)
                 (A) (A) (A) (A) (A) (A) (A) (A) (A) (A) (A) (A)
                 (A) (A) (A) (A) (A) (A) (A) (A) (A) (A) (A) (A)
                 (A) (A) (A) (A) (A) (A) (A) (A) (A) (A) (A) (A)
                 (A) (A) (A) (A) (A) (A) (A) (A) (A) (A) (A) (A)
                 (A) (A) (A) (A) (A) (A) (A) (A) (A) (A) (A) (A)
                 (A) (A) (A) (A) (A) (A) (A) (A) (A) (A) (A) (A)
                 (A) (A) (A) (A) (A) (A) (A) (A) (A) (A) (A) (A)
                 (A) (A) (A) (A) (A) (A) (A) (A) (A) (A) (A) (A)
                 (A) (A) (A) (A) (A) (A) (A) (A) (A) (A) (A) (A)
                 (A) (A) (A) (A) (A) (A) (A) (A) (A) (A) (A) (A)
                 (A) (A) (A) (A) (A) (A) (A) (A) (A) (A) (A) (A)
                 (A) (A) (A) (A) (A) (A) (A) (A) (A) (A) (A) (A)
                 (A) (A) (A) (A) (A) (A) (A) (A) (A) (A) (A) (A)
                 (A) (A) (A) (A) (A) (A) (A) (A) (A) (A) (A) (A)
                 (A) (A) (A) (A) (A) (A) (A) (A) (A) (A) (A) (A)
                 (A) (A) (A) (A) (A) (A) (A) (A) (A) (A) (A) (A)
                 (A) (A) (A) (A) (A) (A) (A) (A) (A) (A) (A) (A)
                 (A) (A) (A) (A) (A) (A) (A) (A) (A) (A) (A) (A)
                 (A) (A) (A) (A) (A) (A) (A) (A) (A) (A) (A) (A)
                 (A) (A) (A) (A) (A) (A) (A) (A) (A) (A) (A) (A)
                 (A) (A) (A) (A) (A) (A) (A) (A) (A) (A) (A) (A)
                 (A) (A) (A) (A) (A) (A) (A) (A) (A) (A) (A) (A)
                 (A) (A) (A)
 The electronic state is 1-A.
 Alpha  occ. eigenvalues --  -89.02803 -89.02749 -24.80260 -24.80031 -24.79700
 Alpha  occ. eigenvalues --  -24.79584 -24.78799 -24.78762 -10.41157 -10.41082
 Alpha  occ. eigenvalues --  -10.41068 -10.30518 -10.30435 -10.29597 -10.29559
 Alpha  occ. eigenvalues --  -10.27761 -10.27661 -10.26620 -10.26565 -10.26188
 Alpha  occ. eigenvalues --  -10.26136 -10.24357 -10.24354 -10.24105 -10.24070
 Alpha  occ. eigenvalues --  -10.24015 -10.23979 -10.23732 -10.23721 -10.23673
 Alpha  occ. eigenvalues --  -10.23646 -10.23606 -10.23555 -10.22184 -10.22112
 Alpha  occ. eigenvalues --  -10.18871 -10.18831  -8.02816  -8.02767  -5.97031
 Alpha  occ. eigenvalues --   -5.96980  -5.96663  -5.96618  -5.96097  -5.96045
 Alpha  occ. eigenvalues --   -1.30664  -1.28128  -1.27353  -1.23500  -1.21565
 Alpha  occ. eigenvalues --   -1.21337  -0.95154  -0.91910  -0.90912  -0.89528
 Alpha  occ. eigenvalues --   -0.89244  -0.84691  -0.82441  -0.81261  -0.80917
 Alpha  occ. eigenvalues --   -0.79670  -0.79444  -0.78816  -0.78198  -0.77227
 Alpha  occ. eigenvalues --   -0.74727  -0.72985  -0.72439  -0.68467  -0.67738
 Alpha  occ. eigenvalues --   -0.67113  -0.66859  -0.65699  -0.65669  -0.64103
 Alpha  occ. eigenvalues --   -0.63331  -0.62445  -0.61187  -0.60454  -0.59869
 Alpha  occ. eigenvalues --   -0.59169  -0.58733  -0.57463  -0.56922  -0.56653
 Alpha  occ. eigenvalues --   -0.56273  -0.55293  -0.55255  -0.53111  -0.53028
 Alpha  occ. eigenvalues --   -0.50754  -0.50581  -0.50171  -0.49799  -0.49148
 Alpha  occ. eigenvalues --   -0.49132  -0.48554  -0.48247  -0.47282  -0.47122
 Alpha  occ. eigenvalues --   -0.47028  -0.46772  -0.46636  -0.46131  -0.45842
 Alpha  occ. eigenvalues --   -0.45282  -0.44487  -0.44069  -0.43727  -0.42883
 Alpha  occ. eigenvalues --   -0.42765  -0.42272  -0.42130  -0.42034  -0.41816
 Alpha  occ. eigenvalues --   -0.41657  -0.41242  -0.40797  -0.40256  -0.39776
 Alpha  occ. eigenvalues --   -0.38820  -0.38717  -0.38406  -0.37735  -0.37593
 Alpha  occ. eigenvalues --   -0.37572  -0.37151  -0.37002  -0.35952  -0.35204
 Alpha  occ. eigenvalues --   -0.34912  -0.34745  -0.34069  -0.32670  -0.29964
 Alpha  occ. eigenvalues --   -0.28613  -0.28404  -0.27839  -0.27385  -0.25028
 Alpha  occ. eigenvalues --   -0.19815
 Alpha virt. eigenvalues --   -0.10356  -0.05385  -0.02310  -0.01927  -0.01672
 Alpha virt. eigenvalues --    0.00558   0.02100   0.03512   0.04683   0.06022
 Alpha virt. eigenvalues --    0.07159   0.08204   0.09044   0.09072   0.09758
 Alpha virt. eigenvalues --    0.10302   0.10662   0.11281   0.11970   0.12338
 Alpha virt. eigenvalues --    0.12420   0.13158   0.13326   0.14014   0.14405
 Alpha virt. eigenvalues --    0.14951   0.15070   0.15626   0.16179   0.16235
 Alpha virt. eigenvalues --    0.16351   0.16528   0.17050   0.17983   0.18310
 Alpha virt. eigenvalues --    0.19023   0.19279   0.19746   0.20004   0.20441
 Alpha virt. eigenvalues --    0.21227   0.21561   0.22608   0.23492   0.24076
 Alpha virt. eigenvalues --    0.24728   0.25296   0.25431   0.25537   0.26097
 Alpha virt. eigenvalues --    0.27608   0.27804   0.28347   0.29185   0.29459
 Alpha virt. eigenvalues --    0.29663   0.29938   0.30197   0.30573   0.30737
 Alpha virt. eigenvalues --    0.31010   0.31251   0.32059   0.32610   0.33209
 Alpha virt. eigenvalues --    0.33571   0.34881   0.35241   0.36506   0.37053
 Alpha virt. eigenvalues --    0.37940   0.38394   0.39358   0.39765   0.40626
 Alpha virt. eigenvalues --    0.41047   0.41419   0.41730   0.42306   0.42649
 Alpha virt. eigenvalues --    0.42670   0.43298   0.44468   0.44988   0.45550
 Alpha virt. eigenvalues --    0.46057   0.46886   0.47108   0.47692   0.48200
 Alpha virt. eigenvalues --    0.48271   0.48706   0.49144   0.49781   0.49955
 Alpha virt. eigenvalues --    0.50063   0.50457   0.51165   0.51879   0.51965
 Alpha virt. eigenvalues --    0.52214   0.52421   0.52780   0.53348   0.53440
 Alpha virt. eigenvalues --    0.53899   0.54344   0.54866   0.54873   0.55412
 Alpha virt. eigenvalues --    0.56148   0.56412   0.56959   0.57285   0.57666
 Alpha virt. eigenvalues --    0.58733   0.60234   0.60480   0.60994   0.61524
 Alpha virt. eigenvalues --    0.62099   0.62523   0.63307   0.63543   0.63818
 Alpha virt. eigenvalues --    0.64838   0.65497   0.66011   0.66845   0.67038
 Alpha virt. eigenvalues --    0.67571   0.68099   0.69090   0.69333   0.69664
 Alpha virt. eigenvalues --    0.69833   0.70277   0.70711   0.71047   0.71656
 Alpha virt. eigenvalues --    0.71756   0.72223   0.72430   0.72998   0.73315
 Alpha virt. eigenvalues --    0.73368   0.73472   0.73722   0.73884   0.74463
 Alpha virt. eigenvalues --    0.74712   0.75315   0.75520   0.75834   0.76057
 Alpha virt. eigenvalues --    0.76337   0.76736   0.77157   0.77507   0.77761
 Alpha virt. eigenvalues --    0.78087   0.78513   0.78764   0.79342   0.79459
 Alpha virt. eigenvalues --    0.79797   0.80298   0.80518   0.80616   0.81047
 Alpha virt. eigenvalues --    0.81458   0.81871   0.82042   0.82181   0.82937
 Alpha virt. eigenvalues --    0.83157   0.83405   0.84666   0.85086   0.85843
 Alpha virt. eigenvalues --    0.86359   0.86898   0.87795   0.88198   0.88978
 Alpha virt. eigenvalues --    0.89511   0.90200   0.91986   0.92958   0.94684
 Alpha virt. eigenvalues --    0.95172   0.96332   0.97089   0.98118   0.99981
 Alpha virt. eigenvalues --    1.00547   1.01847   1.02791   1.03198   1.04288
 Alpha virt. eigenvalues --    1.05418   1.06349   1.07163   1.08109   1.08830
 Alpha virt. eigenvalues --    1.10044   1.10600   1.11284   1.11912   1.13060
 Alpha virt. eigenvalues --    1.13335   1.14152   1.14777   1.15452   1.15814
 Alpha virt. eigenvalues --    1.17583   1.17994   1.18618   1.19082   1.20008
 Alpha virt. eigenvalues --    1.20373   1.20937   1.21368   1.22478   1.23698
 Alpha virt. eigenvalues --    1.24338   1.24551   1.24816   1.25103   1.25486
 Alpha virt. eigenvalues --    1.25815   1.28048   1.29137   1.29341   1.29750
 Alpha virt. eigenvalues --    1.30228   1.30642   1.31086   1.31786   1.32321
 Alpha virt. eigenvalues --    1.32891   1.33148   1.34114   1.34949   1.35469
 Alpha virt. eigenvalues --    1.36467   1.37058   1.37987   1.38198   1.39800
 Alpha virt. eigenvalues --    1.40580   1.40770   1.41491   1.43029   1.43613
 Alpha virt. eigenvalues --    1.44531   1.45627   1.46111   1.48454   1.48520
 Alpha virt. eigenvalues --    1.49813   1.50785   1.51073   1.51984   1.52572
 Alpha virt. eigenvalues --    1.53425   1.53524   1.53787   1.54387   1.55305
 Alpha virt. eigenvalues --    1.57331   1.58615   1.62227   1.63353   1.65154
 Alpha virt. eigenvalues --    1.65545   1.65627   1.66696   1.67722   1.68983
 Alpha virt. eigenvalues --    1.69558   1.70233   1.70487   1.71779   1.73089
 Alpha virt. eigenvalues --    1.73621   1.74500   1.74723   1.75085   1.75881
 Alpha virt. eigenvalues --    1.76742   1.77567   1.77955   1.78051   1.78308
 Alpha virt. eigenvalues --    1.78495   1.78798   1.79592   1.80113   1.80170
 Alpha virt. eigenvalues --    1.80677   1.81673   1.81932   1.82480   1.83176
 Alpha virt. eigenvalues --    1.83733   1.84345   1.84470   1.85123   1.85374
 Alpha virt. eigenvalues --    1.86117   1.86476   1.87598   1.87708   1.88092
 Alpha virt. eigenvalues --    1.89311   1.89630   1.89882   1.90056   1.90626
 Alpha virt. eigenvalues --    1.91097   1.91821   1.93047   1.93744   1.94481
 Alpha virt. eigenvalues --    1.95745   1.96146   1.97084   1.97778   1.98553
 Alpha virt. eigenvalues --    1.99389   1.99908   2.00769   2.01077   2.02151
 Alpha virt. eigenvalues --    2.02830   2.03648   2.04447   2.04683   2.05453
 Alpha virt. eigenvalues --    2.05563   2.06318   2.06925   2.07270   2.07483
 Alpha virt. eigenvalues --    2.08754   2.09155   2.09326   2.09597   2.10279
 Alpha virt. eigenvalues --    2.11149   2.12455   2.12981   2.13703   2.14151
 Alpha virt. eigenvalues --    2.14367   2.14715   2.14944   2.16607   2.17042
 Alpha virt. eigenvalues --    2.18124   2.18783   2.19393   2.19727   2.20057
 Alpha virt. eigenvalues --    2.20992   2.22208   2.23202   2.23283   2.23996
 Alpha virt. eigenvalues --    2.24728   2.25756   2.26203   2.26829   2.27358
 Alpha virt. eigenvalues --    2.29441   2.29629   2.30244   2.31216   2.31881
 Alpha virt. eigenvalues --    2.32553   2.33250   2.34089   2.35432   2.35948
 Alpha virt. eigenvalues --    2.37568   2.39240   2.40320   2.42065   2.43336
 Alpha virt. eigenvalues --    2.44799   2.45054   2.45943   2.46204   2.47103
 Alpha virt. eigenvalues --    2.47623   2.48614   2.49244   2.49435   2.49898
 Alpha virt. eigenvalues --    2.52292   2.54645   2.55281   2.56658   2.58154
 Alpha virt. eigenvalues --    2.59368   2.60779   2.61677   2.64125   2.64849
 Alpha virt. eigenvalues --    2.65424   2.66351   2.66473   2.66792   2.67063
 Alpha virt. eigenvalues --    2.68836   2.69047   2.69869   2.71299   2.72035
 Alpha virt. eigenvalues --    2.75216   2.78190   2.78824   2.79236   2.80071
 Alpha virt. eigenvalues --    2.80656   2.83258   2.83372   2.87662   2.88639
 Alpha virt. eigenvalues --    2.88761   2.92485   2.99453   3.01423   3.02772
 Alpha virt. eigenvalues --    3.03213   3.05978   3.06444   3.06740   3.06962
 Alpha virt. eigenvalues --    3.07659   3.07871   3.07968   3.09199   3.09809
 Alpha virt. eigenvalues --    3.10132   3.10595   3.11528   3.12058   3.13814
 Alpha virt. eigenvalues --    3.14018   3.14128   3.14592   3.14832   3.14998
 Alpha virt. eigenvalues --    3.15844   3.16865   3.17919   3.18049   3.19101
 Alpha virt. eigenvalues --    3.19743   3.20501   3.20840   3.21590   3.22502
 Alpha virt. eigenvalues --    3.27061   3.27360   3.28370   3.31540   3.32953
 Alpha virt. eigenvalues --    3.33753   3.35475   3.36782   3.36936   3.39685
 Alpha virt. eigenvalues --    3.40559   3.43238   3.44248   3.46154   3.48049
 Alpha virt. eigenvalues --    3.48837   3.49512   3.49790   3.50853   3.51554
 Alpha virt. eigenvalues --    3.59274   3.61058   3.70428   3.73604   3.76348
 Alpha virt. eigenvalues --    3.89808   3.90005   3.90425   3.90750   3.93159
          Condensed to atoms (all electrons):
 Mulliken charges:
               1
     1  S    0.079315
     2  S    0.091487
     3  F   -0.203003
     4  F   -0.206524
     5  F   -0.185983
     6  F   -0.181245
     7  F   -0.201925
     8  F   -0.205919
     9  C   -0.380737
    10  C   -0.028313
    11  C    0.090439
    12  H   -0.085680
    13  C   -0.021936
    14  C   -0.061764
    15  C    0.462565
    16  C    0.301913
    17  C    0.447114
    18  C   -0.066699
    19  C   -0.396038
    20  C    0.002580
    21  C    0.088915
    22  H   -0.083211
    23  C   -0.040182
    24  C    0.171129
    25  H    0.010836
    26  H    0.003031
    27  C    0.132026
    28  H   -0.005472
    29  H   -0.004412
    30  H    0.000744
    31  C    0.178729
    32  H    0.011981
    33  H    0.000378
    34  C    0.136913
    35  H   -0.007236
    36  H   -0.005051
    37  H    0.002690
    38  C    0.056036
    39  C    0.064350
    40  H   -0.084484
    41  C    0.093665
    42  H   -0.069842
    43  C    0.092104
    44  H   -0.067657
    45  C    0.089613
    46  H   -0.070774
    47  C    0.052823
    48  H   -0.075630
    49  C    0.053160
    50  C    0.065875
    51  H   -0.084696
    52  C    0.090869
    53  H   -0.068995
    54  C    0.090805
    55  H   -0.067410
    56  C    0.089765
    57  H   -0.070094
    58  C    0.058242
    59  H   -0.079178
 Sum of Mulliken charges =   0.00000
 Mulliken charges with hydrogens summed into heavy atoms:
               1
     1  S    0.079315
     2  S    0.091487
     3  F   -0.203003
     4  F   -0.206524
     5  F   -0.185983
     6  F   -0.181245
     7  F   -0.201925
     8  F   -0.205919
     9  C   -0.380737
    10  C   -0.028313
    11  C    0.004759
    13  C   -0.021936
    14  C   -0.061764
    15  C    0.462565
    16  C    0.301913
    17  C    0.447114
    18  C   -0.066699
    19  C   -0.396038
    20  C    0.002580
    21  C    0.005704
    23  C   -0.040182
    24  C    0.184996
    27  C    0.122886
    31  C    0.191088
    34  C    0.127317
    38  C    0.056036
    39  C   -0.020134
    41  C    0.023823
    43  C    0.024446
    45  C    0.018838
    47  C   -0.022807
    49  C    0.053160
    50  C   -0.018821
    52  C    0.021874
    54  C    0.023395
    56  C    0.019671
    58  C   -0.020935
 Electronic spatial extent (au):  <R**2>=          19977.8281
 Charge=              0.0000 electrons
 Dipole moment (field-independent basis, Debye):
    X=             -0.0191    Y=             -4.9831    Z=             -0.3268  Tot=              4.9938
 Quadrupole moment (field-independent basis, Debye-Ang):
   XX=           -181.1108   YY=           -232.7883   ZZ=           -227.0614
   XY=             -0.3785   XZ=             -3.1390   YZ=              4.4751
 Traceless Quadrupole moment (field-independent basis, Debye-Ang):
   XX=             32.5427   YY=            -19.1348   ZZ=            -13.4079
   XY=             -0.3785   XZ=             -3.1390   YZ=              4.4751
 Octapole moment (field-independent basis, Debye-Ang**2):
  XXX=             -3.3913  YYY=             19.5738  ZZZ=             -1.5740  XYY=             -0.6535
  XXY=            -48.1577  XXZ=            -12.7207  XZZ=              2.5559  YZZ=             42.2752
  YYZ=            -26.6503  XYZ=              7.1740
 Hexadecapole moment (field-independent basis, Debye-Ang**3):
 XXXX=         -14171.1453 YYYY=          -7424.6066 ZZZZ=          -1661.6626 XXXY=             55.4698
 XXXZ=           -253.4431 YYYX=              1.2318 YYYZ=             48.1404 ZZZX=             14.7352
 ZZZY=            -23.9935 XXYY=          -3676.3563 XXZZ=          -3310.1180 YYZZ=          -1565.9833
 XXYZ=            161.6156 YYXZ=            -29.0778 ZZXY=             -8.6898
 N-N= 4.731375288878D+03 E-N=-1.536686226518D+04  KE= 2.498676211676D+03
 No NMR shielding tensors so no spin-rotation constants.
 Leave Link  601 at Thu Dec  6 15:29:15 2018, MaxMem=   536870912 cpu:         6.5
 (Enter /pbs_home/pkowalski/g09d01/g09/l701.exe)
 Compute integral first derivatives.
 ... and contract with generalized density number  0.
 R6Disp: Adding Grimme-D3 dispersion energy 1st derivatives to the gradient.
 Leave Link  701 at Thu Dec  6 15:29:16 2018, MaxMem=   536870912 cpu:         6.5
 (Enter /pbs_home/pkowalski/g09d01/g09/l702.exe)
 L702 exits ... SP integral derivatives will be done elsewhere.
 Leave Link  702 at Thu Dec  6 15:29:16 2018, MaxMem=   536870912 cpu:         0.2
 (Enter /pbs_home/pkowalski/g09d01/g09/l703.exe)
 Compute integral first derivatives, UseDBF=F ICtDFT=           0.
 Integral derivatives from FoFJK, PRISM(SPDF).
 Calling FoFJK, ICntrl=      2127 FMM=F ISym2X=0 I1Cent= 0 IOpClX= 0 NMat=1 NMatS=1 NMatT=0.
 FoFJK:  IHMeth= 1 ICntrl=    2127 DoSepK=F KAlg= 0 I1Cent=   0 FoldK=F
 IRaf=         0 NMat=   1 IRICut=       1 DoRegI=T DoRafI=F ISym2E= 0.
 FoFCou: FMM=F IPFlag=           0 FMFlag=      100000 FMFlg1=         800
         NFxFlg=           0 DoJE=F BraDBF=F KetDBF=F FulRan=T
         wScrn=  0.000000 ICntrl=    2127 IOpCl=  0 I1Cent=           0 NGrid=           0
         NMat0=    1 NMatS0=      1 NMatT0=    0 NMatD0=    1 NMtDS0=    0 NMtDT0=    0
 Symmetry not used in FoFCou.
 Leave Link  703 at Thu Dec  6 15:31:41 2018, MaxMem=   536870912 cpu:      1154.8
 (Enter /pbs_home/pkowalski/g09d01/g09/l716.exe)
 Dipole        =-7.50102132D-03-1.96050162D+00-1.28575864D-01
 ***** Axes restored to original set *****
 -------------------------------------------------------------------
 Center     Atomic                   Forces (Hartrees/Bohr)
 Number     Number              X              Y              Z
 -------------------------------------------------------------------
      1       16          -0.003874520    0.001549397   -0.000164987
      2       16          -0.000295056   -0.001373269   -0.004328649
      3        9          -0.000874893   -0.005029296   -0.003825179
      4        9          -0.007395321   -0.003902251   -0.000644275
      5        9          -0.001192705    0.000521768   -0.002238654
      6        9          -0.005513168    0.001564928   -0.005470141
      7        9          -0.000768257    0.007280844   -0.003420553
      8        9          -0.005858659    0.002110323    0.003231790
      9        6           0.001322073   -0.002256341    0.002625531
     10        6          -0.002738616   -0.005007648   -0.003762557
     11        6          -0.050345447   -0.069990558   -0.102870520
     12        1           0.063161744    0.073677447    0.112006511
     13        6          -0.011036929    0.001896572   -0.007730780
     14        6           0.000115271   -0.006259664   -0.000054979
     15        6           0.010997653    0.015063530    0.005495015
     16        6           0.002887020   -0.003427615    0.008061990
     17        6           0.014326801   -0.015004114   -0.000303936
     18        6           0.000188664    0.006957014    0.004512165
     19        6           0.001627826    0.000684071    0.002663976
     20        6          -0.004524634    0.002022894   -0.007081427
     21        6          -0.067476931    0.110444986   -0.042588923
     22        1           0.075466932   -0.114929632    0.052939165
     23        6          -0.009517788    0.002456460   -0.009101097
     24        6          -0.017414707    0.096618141    0.054734582
     25        1           0.061228150   -0.075342914    0.027629951
     26        1          -0.047282719   -0.028159889   -0.083860911
     27        6          -0.061335177   -0.089616177    0.022222293
     28        1          -0.066688362    0.084106218   -0.027885184
     29        1           0.071377547   -0.017108617   -0.082288571
     30        1           0.058095659    0.029014266    0.091712366
     31        6           0.029798100   -0.097294964   -0.040859962
     32        1           0.041204963    0.045820418    0.077961789
     33        1          -0.070031014    0.061860105   -0.039237857
     34        6           0.050538400    0.089145972   -0.032347329
     35        1          -0.043848236   -0.054501655   -0.087085486
     36        1          -0.080630343    0.020932111    0.072166465
     37        1           0.073584126   -0.065879871    0.048931561
     38        6           0.002110770   -0.005747604   -0.002693425
     39        6          -0.123779750    0.022186192   -0.056890784
     40        1           0.134354436   -0.025443495    0.062559447
     41        6          -0.056515082   -0.096578702   -0.078538775
     42        1           0.065831379    0.103133048    0.086507960
     43        6           0.061639531   -0.122604438   -0.026209618
     44        1          -0.069914637    0.131240597    0.025703108
     45        6           0.122461447   -0.021299321    0.060042384
     46        1          -0.134072112    0.027408391   -0.064294390
     47        6           0.064733590    0.090504535    0.081116201
     48        1          -0.065810657   -0.102832842   -0.088451794
     49        6           0.001924082    0.007101904    0.004690034
     50        6          -0.122010987   -0.013357967   -0.071070751
     51        1           0.130246225    0.007798174    0.074482529
     52        6          -0.084324058    0.113330989    0.002167865
     53        1           0.094827927   -0.115982683    0.001842534
     54        6           0.035793613    0.111349468    0.070593524
     55        1          -0.034443147   -0.125152855   -0.075027045
     56        6           0.116049061    0.016292165    0.070127497
     57        1          -0.130284817   -0.008191078   -0.074978932
     58        6           0.089958348   -0.107649465   -0.000024654
     59        1          -0.096052610    0.115852001   -0.001396106
 -------------------------------------------------------------------
 Cartesian Forces:  Max     0.134354436 RMS     0.061227993
 Leave Link  716 at Thu Dec  6 15:31:41 2018, MaxMem=   536870912 cpu:         0.2
 (Enter /pbs_home/pkowalski/g09d01/g09/l103.exe)

 GradGradGradGradGradGradGradGradGradGradGradGradGradGradGradGradGradGrad
 Berny optimization.
 FormGI is forming the generalized inverse of G from B-inverse, IUseBI=4.
 Internal  Forces:  Max     0.151196610 RMS     0.032736234
 Search for a local minimum.
 Step number   1 out of a maximum of  354
 All quantities printed in internal units (Hartrees-Bohrs-Radians)
 RMS Force = .32736D-01 SwitMx=.10000D-02 MixMth= 1
 Mixed Optimization -- RFO/linear search
 Second derivative matrix not updated -- first step.
 ITU=  0
     Eigenvalues ---    0.00230   0.00230   0.00467   0.00483   0.00545
     Eigenvalues ---    0.00686   0.00923   0.01173   0.01206   0.01250
     Eigenvalues ---    0.01471   0.01568   0.01600   0.01706   0.01752
     Eigenvalues ---    0.01774   0.01864   0.01875   0.01957   0.01984
     Eigenvalues ---    0.02164   0.02170   0.02202   0.02218   0.02236
     Eigenvalues ---    0.02251   0.02258   0.02270   0.02271   0.02300
     Eigenvalues ---    0.02308   0.02314   0.02325   0.02328   0.02332
     Eigenvalues ---    0.02336   0.02348   0.02360   0.03359   0.03360
     Eigenvalues ---    0.04468   0.04807   0.04826   0.04880   0.05079
     Eigenvalues ---    0.05825   0.05867   0.05871   0.05920   0.05934
     Eigenvalues ---    0.06126   0.07187   0.07414   0.07840   0.08541
     Eigenvalues ---    0.08657   0.08730   0.08993   0.09189   0.09603
     Eigenvalues ---    0.10078   0.10489   0.11051   0.12396   0.12438
     Eigenvalues ---    0.12485   0.12579   0.14073   0.14674   0.16000
     Eigenvalues ---    0.16000   0.16000   0.16000   0.16000   0.16000
     Eigenvalues ---    0.16000   0.16000   0.16000   0.16000   0.16000
     Eigenvalues ---    0.16000   0.16000   0.16000   0.16000   0.16000
     Eigenvalues ---    0.16000   0.16000   0.17007   0.17178   0.20435
     Eigenvalues ---    0.21998   0.21999   0.22000   0.22000   0.22001
     Eigenvalues ---    0.22005   0.22980   0.23104   0.23459   0.23473
     Eigenvalues ---    0.23793   0.23836   0.24211   0.24507   0.24930
     Eigenvalues ---    0.24937   0.24973   0.24997   0.25000   0.26629
     Eigenvalues ---    0.27033   0.27314   0.27504   0.27594   0.27608
     Eigenvalues ---    0.27632   0.28917   0.29135   0.30120   0.30687
     Eigenvalues ---    0.32253   0.33722   0.35325   0.36131   0.36540
     Eigenvalues ---    0.40876   0.41845   0.42825   0.42941   0.43156
     Eigenvalues ---    0.43446   0.46784   0.46984   0.47516   0.47710
     Eigenvalues ---    0.47890   0.48686   0.49196   0.49351   0.49354
     Eigenvalues ---    0.49556   0.49558   0.49736   0.50273   0.50603
     Eigenvalues ---    0.50838   0.51241   0.51274   0.51315   0.51323
     Eigenvalues ---    0.51448   0.51482   0.51511   0.51687   0.52086
     Eigenvalues ---    0.53869   0.53927   0.56430   0.57169   0.57505
     Eigenvalues ---    0.57630   0.57634   0.57651   0.57654   0.57733
     Eigenvalues ---    0.57753   0.57786   0.57805   0.57807   0.57830
     Eigenvalues ---    0.57841
 RFO step:  Lambda=-4.03932418D-01 EMin= 2.30000000D-03
 Linear search not attempted -- first point.
 Maximum step size (   0.300) exceeded in Quadratic search.
    -- Step size scaled by   0.462
 Iteration  1 RMS(Cart)=  0.01717106 RMS(Int)=  0.00002645
 Iteration  2 RMS(Cart)=  0.00003179 RMS(Int)=  0.00000110
 Iteration  3 RMS(Cart)=  0.00000000 RMS(Int)=  0.00000110
 ITry= 1 IFail=0 DXMaxC= 7.80D-02 DCOld= 1.00D+10 DXMaxT= 3.00D-01 DXLimC= 3.00D+00 Rises=F
 Variable       Old X    -DE/DX   Delta X   Delta X   Delta X     New X
                                 (Linear)    (Quad)   (Total)
    R1        3.47845   0.00374   0.00000   0.00235   0.00235   3.48080
    R2        3.32845  -0.00113   0.00000  -0.00058  -0.00058   3.32787
    R3        3.47081   0.00378   0.00000   0.00247   0.00247   3.47327
    R4        3.33266  -0.00168   0.00000  -0.00097  -0.00097   3.33169
    R5        2.56151  -0.00551   0.00000  -0.00270  -0.00270   2.55881
    R6        2.58399  -0.00784   0.00000  -0.00394  -0.00394   2.58005
    R7        2.53883  -0.00076   0.00000  -0.00036  -0.00036   2.53846
    R8        2.53254  -0.00751   0.00000  -0.00356  -0.00356   2.52898
    R9        2.56098  -0.00741   0.00000  -0.00363  -0.00363   2.55735
   R10        2.58200  -0.00690   0.00000  -0.00346  -0.00346   2.57854
   R11        2.89744   0.00035   0.00000  -0.00015  -0.00015   2.89728
   R12        2.91752  -0.00290   0.00000  -0.00208  -0.00208   2.91544
   R13        2.93036  -0.00300   0.00000  -0.00203  -0.00203   2.92832
   R14        2.67437   0.00528   0.00000   0.00304   0.00304   2.67741
   R15        2.56991   0.00262   0.00000   0.00130   0.00130   2.57121
   R16        1.79549   0.14808   0.00000   0.06975   0.06975   1.86524
   R17        2.56189   0.01239   0.00000   0.00636   0.00636   2.56825
   R18        2.76545  -0.00060   0.00000  -0.00036  -0.00036   2.76510
   R19        2.81108   0.00184   0.00000   0.00109   0.00109   2.81217
   R20        2.73909  -0.00327   0.00000  -0.00189  -0.00189   2.73719
   R21        2.91610   0.00339   0.00000   0.00237   0.00237   2.91846
   R22        2.92490   0.00183   0.00000   0.00129   0.00129   2.92619
   R23        2.79894   0.00477   0.00000   0.00296   0.00296   2.80190
   R24        2.56008   0.00588   0.00000   0.00297   0.00297   2.56305
   R25        2.89624   0.00004   0.00000  -0.00019  -0.00019   2.89605
   R26        2.93664  -0.00076   0.00000  -0.00052  -0.00052   2.93612
   R27        2.68686   0.00095   0.00000   0.00061   0.00061   2.68747
   R28        1.79671   0.14733   0.00000   0.06950   0.06950   1.86622
   R29        2.56394   0.01026   0.00000   0.00526   0.00526   2.56920
   R30        2.77177  -0.00227   0.00000  -0.00137  -0.00137   2.77040
   R31        1.87016   0.10087   0.00000   0.05179   0.05179   1.92195
   R32        1.87014   0.10024   0.00000   0.05147   0.05147   1.92161
   R33        2.87725   0.00550   0.00000   0.00360   0.00360   2.88085
   R34        1.85301   0.11087   0.00000   0.05586   0.05586   1.90887
   R35        1.85254   0.11027   0.00000   0.05553   0.05553   1.90806
   R36        1.85070   0.11233   0.00000   0.05645   0.05645   1.90715
   R37        1.87222   0.09931   0.00000   0.05111   0.05111   1.92333
   R38        1.86832   0.10127   0.00000   0.05189   0.05189   1.92021
   R39        2.86615   0.00951   0.00000   0.00618   0.00618   2.87232
   R40        1.85132   0.11165   0.00000   0.05615   0.05615   1.90747
   R41        1.85261   0.11021   0.00000   0.05550   0.05550   1.90811
   R42        1.85333   0.11016   0.00000   0.05552   0.05552   1.90886
   R43        2.63628   0.01022   0.00000   0.00537   0.00537   2.64166
   R44        2.64085   0.00870   0.00000   0.00461   0.00460   2.64545
   R45        1.79400   0.15037   0.00000   0.07070   0.07070   1.86471
   R46        2.61097   0.00969   0.00000   0.00500   0.00500   2.61598
   R47        1.79563   0.14984   0.00000   0.07060   0.07060   1.86623
   R48        2.60951   0.01544   0.00000   0.00803   0.00803   2.61754
   R49        1.79421   0.15091   0.00000   0.07098   0.07098   1.86518
   R50        2.61887   0.01060   0.00000   0.00560   0.00560   2.62446
   R51        1.79391   0.15120   0.00000   0.07109   0.07109   1.86500
   R52        2.60200   0.01429   0.00000   0.00734   0.00734   2.60935
   R53        1.79436   0.15076   0.00000   0.07092   0.07092   1.86528
   R54        2.63617   0.01120   0.00000   0.00584   0.00584   2.64201
   R55        2.63619   0.00904   0.00000   0.00476   0.00476   2.64094
   R56        1.79419   0.15024   0.00000   0.07066   0.07066   1.86485
   R57        2.62265   0.00327   0.00000   0.00166   0.00166   2.62430
   R58        1.79566   0.14982   0.00000   0.07059   0.07059   1.86625
   R59        2.61676   0.01251   0.00000   0.00657   0.00657   2.62333
   R60        1.79546   0.14993   0.00000   0.07062   0.07062   1.86609
   R61        2.60056   0.01856   0.00000   0.00961   0.00961   2.61018
   R62        1.79481   0.15054   0.00000   0.07085   0.07085   1.86566
   R63        2.61883   0.00688   0.00000   0.00365   0.00366   2.62249
   R64        1.79464   0.15049   0.00000   0.07082   0.07082   1.86546
    A1        1.61732   0.00102   0.00000   0.00013   0.00013   1.61745
    A2        1.60903  -0.00023   0.00000  -0.00055  -0.00056   1.60848
    A3        1.82356   0.00107   0.00000   0.00075   0.00075   1.82431
    A4        1.97185  -0.00055   0.00000  -0.00023  -0.00023   1.97163
    A5        1.90528   0.00054   0.00000   0.00050   0.00050   1.90578
    A6        1.87546   0.00085   0.00000   0.00074   0.00074   1.87619
    A7        1.91738  -0.00086   0.00000  -0.00066  -0.00066   1.91672
    A8        1.96446  -0.00093   0.00000  -0.00100  -0.00100   1.96346
    A9        1.97892   0.00096   0.00000   0.00053   0.00053   1.97945
   A10        2.03533   0.00057   0.00000   0.00027   0.00027   2.03560
   A11        2.26630  -0.00150   0.00000  -0.00075  -0.00075   2.26554
   A12        2.13974   0.00071   0.00000   0.00026   0.00025   2.13999
   A13        2.00198  -0.00335   0.00000  -0.00208  -0.00208   1.99990
   A14        2.14146   0.00263   0.00000   0.00182   0.00182   2.14329
   A15        1.98294   0.00024   0.00000   0.00059   0.00059   1.98353
   A16        2.09185  -0.00022   0.00000  -0.00036  -0.00036   2.09150
   A17        2.20583   0.00006   0.00000  -0.00015  -0.00015   2.20568
   A18        2.24954  -0.00146   0.00000  -0.00098  -0.00098   2.24856
   A19        2.12085  -0.00012   0.00000  -0.00010  -0.00010   2.12075
   A20        1.91277   0.00158   0.00000   0.00108   0.00108   1.91385
   A21        1.84149   0.00171   0.00000   0.00176   0.00176   1.84325
   A22        2.00181  -0.00076   0.00000  -0.00080  -0.00080   2.00101
   A23        1.95187   0.00050   0.00000   0.00026   0.00026   1.95213
   A24        1.95748  -0.00039   0.00000  -0.00050  -0.00050   1.95699
   A25        1.88800   0.00131   0.00000   0.00107   0.00107   1.88907
   A26        1.82276  -0.00227   0.00000  -0.00171  -0.00171   1.82105
   A27        1.88677   0.00194   0.00000   0.00170   0.00170   1.88848
   A28        1.90439  -0.00108   0.00000  -0.00075  -0.00075   1.90364
   A29        1.89910  -0.00035   0.00000  -0.00032  -0.00032   1.89878
   A30        1.97955  -0.00084   0.00000  -0.00082  -0.00082   1.97872
   A31        1.97574  -0.00134   0.00000  -0.00105  -0.00105   1.97468
   A32        1.81592   0.00157   0.00000   0.00117   0.00117   1.81710
   A33        1.85321   0.00078   0.00000   0.00096   0.00096   1.85418
   A34        1.93826   0.00213   0.00000   0.00155   0.00155   1.93980
   A35        2.00821  -0.00153   0.00000  -0.00157  -0.00156   2.00664
   A36        1.89194   0.00039   0.00000   0.00029   0.00029   1.89223
   A37        1.95815   0.00133   0.00000   0.00106   0.00106   1.95922
   A38        1.81289  -0.00298   0.00000  -0.00220  -0.00220   1.81068
   A39        1.90359   0.00144   0.00000   0.00100   0.00100   1.90459
   A40        2.12269  -0.00121   0.00000  -0.00077  -0.00077   2.12192
   A41        2.25467  -0.00020   0.00000  -0.00020  -0.00020   2.25447
   A42        1.98325  -0.00098   0.00000  -0.00080  -0.00080   1.98245
   A43        1.82464   0.00057   0.00000   0.00037   0.00037   1.82501
   A44        1.90034   0.00134   0.00000   0.00128   0.00128   1.90162
   A45        1.89606  -0.00019   0.00000  -0.00026  -0.00026   1.89580
   A46        1.95767  -0.00103   0.00000  -0.00096  -0.00096   1.95671
   A47        1.89550   0.00045   0.00000   0.00051   0.00051   1.89601
   A48        2.03219   0.00069   0.00000   0.00057   0.00056   2.03276
   A49        2.28491  -0.00223   0.00000  -0.00143  -0.00143   2.28348
   A50        1.96586   0.00154   0.00000   0.00086   0.00086   1.96672
   A51        2.14077   0.00083   0.00000   0.00040   0.00040   2.14117
   A52        1.99918  -0.00327   0.00000  -0.00212  -0.00212   1.99706
   A53        2.14324   0.00244   0.00000   0.00172   0.00172   2.14496
   A54        1.98161   0.00106   0.00000   0.00109   0.00109   1.98270
   A55        2.08748  -0.00001   0.00000  -0.00018  -0.00018   2.08730
   A56        2.21410  -0.00104   0.00000  -0.00091  -0.00091   2.21319
   A57        1.89413  -0.00147   0.00000  -0.00160  -0.00160   1.89253
   A58        1.89350  -0.00105   0.00000  -0.00112  -0.00112   1.89238
   A59        2.00581  -0.00274   0.00000  -0.00206  -0.00205   2.00375
   A60        1.87728  -0.00027   0.00000  -0.00009  -0.00010   1.87718
   A61        1.89466   0.00236   0.00000   0.00202   0.00201   1.89667
   A62        1.89458   0.00328   0.00000   0.00294   0.00294   1.89752
   A63        1.91051   0.00296   0.00000   0.00246   0.00246   1.91297
   A64        1.91069  -0.00161   0.00000  -0.00140  -0.00140   1.90929
   A65        1.91095   0.00357   0.00000   0.00296   0.00296   1.91391
   A66        1.91140  -0.00124   0.00000  -0.00109  -0.00109   1.91031
   A67        1.90941  -0.00215   0.00000  -0.00160  -0.00161   1.90781
   A68        1.91083  -0.00152   0.00000  -0.00133  -0.00132   1.90951
   A69        1.89281  -0.00231   0.00000  -0.00219  -0.00219   1.89061
   A70        1.89301  -0.00227   0.00000  -0.00205  -0.00205   1.89096
   A71        2.01121   0.00045   0.00000   0.00032   0.00032   2.01152
   A72        1.87566   0.00033   0.00000   0.00030   0.00029   1.87596
   A73        1.89338   0.00129   0.00000   0.00123   0.00123   1.89461
   A74        1.89347   0.00251   0.00000   0.00241   0.00241   1.89588
   A75        1.90940   0.00371   0.00000   0.00308   0.00308   1.91248
   A76        1.91087  -0.00201   0.00000  -0.00174  -0.00174   1.90913
   A77        1.90979   0.00448   0.00000   0.00372   0.00371   1.91350
   A78        1.91084  -0.00152   0.00000  -0.00134  -0.00134   1.90950
   A79        1.91012  -0.00273   0.00000  -0.00204  -0.00205   1.90807
   A80        1.91278  -0.00191   0.00000  -0.00166  -0.00166   1.91112
   A81        2.10736  -0.00263   0.00000  -0.00179  -0.00179   2.10557
   A82        2.10731  -0.00021   0.00000  -0.00008  -0.00008   2.10723
   A83        2.06764   0.00286   0.00000   0.00189   0.00189   2.06953
   A84        2.09004   0.00084   0.00000   0.00071   0.00071   2.09074
   A85        2.10298  -0.00068   0.00000  -0.00059  -0.00059   2.10239
   A86        2.09017  -0.00016   0.00000  -0.00011  -0.00011   2.09006
   A87        2.09061  -0.00062   0.00000  -0.00056  -0.00056   2.09005
   A88        2.10295  -0.00069   0.00000  -0.00045  -0.00045   2.10250
   A89        2.08962   0.00131   0.00000   0.00101   0.00101   2.09063
   A90        2.09847  -0.00009   0.00000  -0.00014  -0.00014   2.09833
   A91        2.08557   0.00049   0.00000   0.00053   0.00053   2.08610
   A92        2.09915  -0.00040   0.00000  -0.00039  -0.00039   2.09876
   A93        2.08992   0.00122   0.00000   0.00090   0.00090   2.09082
   A94        2.10151  -0.00098   0.00000  -0.00060  -0.00060   2.10090
   A95        2.09176  -0.00024   0.00000  -0.00030  -0.00030   2.09147
   A96        2.10526  -0.00099   0.00000  -0.00076  -0.00076   2.10450
   A97        2.08837   0.00078   0.00000   0.00061   0.00061   2.08899
   A98        2.08955   0.00021   0.00000   0.00015   0.00015   2.08970
   A99        2.09285  -0.00050   0.00000  -0.00025  -0.00025   2.09260
   A100       2.11863  -0.00269   0.00000  -0.00179  -0.00179   2.11684
   A101       2.07161   0.00319   0.00000   0.00204   0.00204   2.07365
   A102       2.09109   0.00052   0.00000   0.00054   0.00054   2.09163
   A103       2.10082  -0.00002   0.00000  -0.00025  -0.00025   2.10058
   A104       2.09127  -0.00050   0.00000  -0.00029  -0.00029   2.09098
   A105       2.09199  -0.00079   0.00000  -0.00067  -0.00067   2.09132
   A106       2.10009  -0.00048   0.00000  -0.00034  -0.00035   2.09975
   A107       2.09111   0.00127   0.00000   0.00102   0.00102   2.09212
   A108       2.09761  -0.00034   0.00000  -0.00040  -0.00040   2.09721
   A109       2.08757   0.00031   0.00000   0.00048   0.00048   2.08805
   A110       2.09801   0.00003   0.00000  -0.00009  -0.00009   2.09792
   A111       2.08942   0.00200   0.00000   0.00143   0.00143   2.09085
   A112       2.10549  -0.00198   0.00000  -0.00120  -0.00120   2.10429
   A113       2.08827  -0.00002   0.00000  -0.00023  -0.00023   2.08804
   A114       2.10072  -0.00102   0.00000  -0.00073  -0.00073   2.10000
   A115       2.09067   0.00068   0.00000   0.00051   0.00051   2.09117
   A116       2.09179   0.00034   0.00000   0.00022   0.00022   2.09201
    D1        0.13978   0.00052   0.00000   0.00058   0.00058   0.14036
    D2        2.17292   0.00191   0.00000   0.00180   0.00180   2.17471
    D3       -1.91034   0.00070   0.00000   0.00071   0.00071  -1.90963
    D4       -0.05980  -0.00036   0.00000  -0.00053  -0.00053  -0.06033
    D5       -3.12934  -0.00148   0.00000  -0.00171  -0.00171  -3.13105
    D6        2.30301   0.00050   0.00000   0.00037   0.00037   2.30339
    D7        0.23853   0.00089   0.00000   0.00088   0.00088   0.23941
    D8       -1.78461  -0.00053   0.00000  -0.00047  -0.00048  -1.78509
    D9       -0.15474  -0.00028   0.00000  -0.00034  -0.00034  -0.15508
   D10        2.98373   0.00005   0.00000   0.00001   0.00001   2.98374
   D11       -0.19778  -0.00044   0.00000  -0.00047  -0.00047  -0.19825
   D12        2.87358   0.00004   0.00000   0.00015   0.00015   2.87373
   D13       -2.29667  -0.00077   0.00000  -0.00095  -0.00095  -2.29762
   D14        0.77469  -0.00029   0.00000  -0.00033  -0.00033   0.77436
   D15        1.84401   0.00036   0.00000   0.00020   0.00020   1.84421
   D16       -1.36782   0.00084   0.00000   0.00083   0.00083  -1.36700
   D17        1.22755  -0.00088   0.00000  -0.00060  -0.00060   1.22694
   D18       -3.03276  -0.00088   0.00000  -0.00079  -0.00079  -3.03355
   D19       -0.93726  -0.00109   0.00000  -0.00093  -0.00093  -0.93819
   D20       -3.05350   0.00064   0.00000   0.00064   0.00064  -3.05287
   D21       -1.03062   0.00064   0.00000   0.00045   0.00045  -1.03017
   D22        1.06488   0.00044   0.00000   0.00031   0.00031   1.06519
   D23       -0.94032  -0.00044   0.00000  -0.00031  -0.00031  -0.94063
   D24        1.08256  -0.00043   0.00000  -0.00049  -0.00049   1.08207
   D25       -3.10513  -0.00064   0.00000  -0.00063  -0.00063  -3.10576
   D26       -3.10720   0.00151   0.00000   0.00127   0.00127  -3.10593
   D27       -1.07237  -0.00017   0.00000  -0.00031  -0.00031  -1.07267
   D28        1.05152   0.00143   0.00000   0.00127   0.00127   1.05279
   D29        1.18601   0.00041   0.00000   0.00046   0.00046   1.18647
   D30       -3.06234  -0.00128   0.00000  -0.00112  -0.00112  -3.06346
   D31       -0.93845   0.00032   0.00000   0.00045   0.00045  -0.93800
   D32       -0.90303   0.00053   0.00000   0.00063   0.00063  -0.90240
   D33        1.13181  -0.00115   0.00000  -0.00095  -0.00095   1.13086
   D34       -3.02749   0.00044   0.00000   0.00062   0.00062  -3.02687
   D35       -2.96966  -0.00162   0.00000  -0.00171  -0.00171  -2.97137
   D36        0.17220  -0.00017   0.00000  -0.00012  -0.00012   0.17207
   D37        0.25374  -0.00231   0.00000  -0.00250  -0.00250   0.25125
   D38       -2.88758  -0.00086   0.00000  -0.00091  -0.00091  -2.88849
   D39        2.95745   0.00056   0.00000   0.00044   0.00044   2.95789
   D40       -0.17578   0.00095   0.00000   0.00089   0.00089  -0.17490
   D41       -0.26814   0.00128   0.00000   0.00126   0.00126  -0.26688
   D42        2.88181   0.00166   0.00000   0.00171   0.00170   2.88351
   D43       -0.05416   0.00049   0.00000   0.00055   0.00055  -0.05361
   D44        3.00980   0.00169   0.00000   0.00182   0.00182   3.01161
   D45        3.08770   0.00195   0.00000   0.00214   0.00214   3.08984
   D46       -0.13153   0.00315   0.00000   0.00340   0.00340  -0.12812
   D47       -2.91581   0.00073   0.00000   0.00076   0.00076  -2.91505
   D48        0.27157  -0.00001   0.00000  -0.00001  -0.00001   0.27156
   D49        0.30781  -0.00055   0.00000  -0.00061  -0.00061   0.30720
   D50       -2.78800  -0.00130   0.00000  -0.00139  -0.00138  -2.78938
   D51        0.77373   0.00153   0.00000   0.00154   0.00154   0.77527
   D52       -1.32648   0.00013   0.00000   0.00018   0.00018  -1.32630
   D53        2.91625   0.00009   0.00000   0.00016   0.00017   2.91641
   D54       -2.37542   0.00118   0.00000   0.00113   0.00113  -2.37429
   D55        1.80755  -0.00023   0.00000  -0.00022  -0.00022   1.80732
   D56       -0.23291  -0.00027   0.00000  -0.00024  -0.00024  -0.23314
   D57        3.03200  -0.00060   0.00000  -0.00073  -0.00073   3.03127
   D58       -0.17506  -0.00014   0.00000  -0.00031  -0.00031  -0.17538
   D59       -0.10269  -0.00026   0.00000  -0.00036  -0.00036  -0.10304
   D60        2.97344   0.00019   0.00000   0.00006   0.00006   2.97350
   D61        0.61095  -0.00089   0.00000  -0.00079  -0.00079   0.61016
   D62       -1.49330  -0.00206   0.00000  -0.00188  -0.00188  -1.49518
   D63        2.63563  -0.00098   0.00000  -0.00090  -0.00090   2.63473
   D64        2.63147   0.00225   0.00000   0.00214   0.00214   2.63362
   D65        0.52723   0.00109   0.00000   0.00105   0.00105   0.52828
   D66       -1.62703   0.00216   0.00000   0.00203   0.00203  -1.62500
   D67       -1.56379   0.00125   0.00000   0.00118   0.00118  -1.56261
   D68        2.61514   0.00009   0.00000   0.00009   0.00009   2.61523
   D69        0.46088   0.00116   0.00000   0.00107   0.00107   0.46196
   D70       -0.66038   0.00116   0.00000   0.00109   0.00109  -0.65929
   D71       -2.68985  -0.00121   0.00000  -0.00112  -0.00112  -2.69097
   D72        1.50793  -0.00138   0.00000  -0.00134  -0.00134   1.50659
   D73        1.43767   0.00251   0.00000   0.00234   0.00234   1.44001
   D74       -0.59179   0.00014   0.00000   0.00013   0.00013  -0.59166
   D75       -2.67720  -0.00003   0.00000  -0.00008  -0.00008  -2.67729
   D76       -2.68877   0.00176   0.00000   0.00150   0.00150  -2.68727
   D77        1.56495  -0.00061   0.00000  -0.00070  -0.00070   1.56424
   D78       -0.52047  -0.00078   0.00000  -0.00092  -0.00092  -0.52138
   D79        2.51417   0.00026   0.00000   0.00018   0.00019   2.51436
   D80       -0.55549  -0.00020   0.00000  -0.00025  -0.00025  -0.55574
   D81       -1.64781   0.00121   0.00000   0.00112   0.00113  -1.64668
   D82        1.56572   0.00075   0.00000   0.00069   0.00069   1.56641
   D83        0.39187   0.00058   0.00000   0.00070   0.00070   0.39257
   D84       -2.67779   0.00012   0.00000   0.00027   0.00027  -2.67752
   D85       -0.14375   0.00015   0.00000   0.00015   0.00015  -0.14360
   D86        3.02246   0.00042   0.00000   0.00049   0.00049   3.02295
   D87        2.91799   0.00076   0.00000   0.00069   0.00069   2.91868
   D88       -0.19899   0.00103   0.00000   0.00104   0.00104  -0.19795
   D89        2.87662  -0.00113   0.00000  -0.00106  -0.00106   2.87557
   D90       -0.28512  -0.00140   0.00000  -0.00137  -0.00137  -0.28649
   D91        0.75365  -0.00020   0.00000  -0.00019  -0.00019   0.75346
   D92       -2.40809  -0.00047   0.00000  -0.00050  -0.00050  -2.40859
   D93       -1.38006   0.00090   0.00000   0.00083   0.00083  -1.37923
   D94        1.74138   0.00063   0.00000   0.00052   0.00052   1.74190
   D95        3.13482   0.00192   0.00000   0.00173   0.00173   3.13655
   D96       -1.11642  -0.00015   0.00000  -0.00021  -0.00020  -1.11662
   D97        1.00933   0.00169   0.00000   0.00158   0.00158   1.01092
   D98       -0.93805   0.00091   0.00000   0.00096   0.00096  -0.93709
   D99        1.09389  -0.00116   0.00000  -0.00097  -0.00097   1.09292
   D100      -3.06354   0.00068   0.00000   0.00081   0.00081  -3.06272
   D101       1.15777   0.00033   0.00000   0.00037   0.00037   1.15814
   D102      -3.09347  -0.00174   0.00000  -0.00156  -0.00156  -3.09503
   D103      -0.96772   0.00010   0.00000   0.00023   0.00023  -0.96749
   D104       0.17090  -0.00006   0.00000  -0.00013  -0.00013   0.17078
   D105      -2.96993   0.00070   0.00000   0.00068   0.00068  -2.96925
   D106      -2.94681   0.00021   0.00000   0.00021   0.00021  -2.94660
   D107       0.19554   0.00097   0.00000   0.00102   0.00102   0.19656
   D108       0.00334  -0.00015   0.00000  -0.00019  -0.00019   0.00314
   D109      -3.13487  -0.00051   0.00000  -0.00058  -0.00058  -3.13544
   D110      -3.13750   0.00062   0.00000   0.00062   0.00062  -3.13688
   D111       0.00748   0.00025   0.00000   0.00024   0.00024   0.00772
   D112       2.76592   0.00018   0.00000   0.00022   0.00022   2.76615
   D113      -0.39005   0.00042   0.00000   0.00046   0.00046  -0.38958
   D114      -0.37925   0.00057   0.00000   0.00063   0.00063  -0.37861
   D115       2.74797   0.00080   0.00000   0.00087   0.00087   2.74884
   D116      -1.01065  -0.00107   0.00000  -0.00110  -0.00110  -1.01175
   D117      -3.10595  -0.00038   0.00000  -0.00041  -0.00041  -3.10636
   D118       1.08237   0.00029   0.00000   0.00026   0.00026   1.08263
   D119      -3.13482   0.00092   0.00000   0.00086   0.00086  -3.13396
   D120       1.05306   0.00161   0.00000   0.00155   0.00155   1.05461
   D121      -1.04180   0.00228   0.00000   0.00221   0.00222  -1.03958
   D122       1.11265  -0.00183   0.00000  -0.00173  -0.00174   1.11091
   D123      -0.98265  -0.00114   0.00000  -0.00104  -0.00104  -0.98370
   D124      -3.07752  -0.00047   0.00000  -0.00038  -0.00038  -3.07789
   D125      -1.00039  -0.00118   0.00000  -0.00121  -0.00122  -1.00160
   D126      -3.09442  -0.00035   0.00000  -0.00040  -0.00040  -3.09482
   D127       1.09211   0.00047   0.00000   0.00043   0.00043   1.09254
   D128      -3.12556   0.00053   0.00000   0.00049   0.00049  -3.12508
   D129       1.06359   0.00136   0.00000   0.00131   0.00131   1.06489
   D130      -1.03307   0.00218   0.00000   0.00213   0.00213  -1.03093
   D131       1.12512  -0.00191   0.00000  -0.00183  -0.00183   1.12329
   D132      -0.96892  -0.00109   0.00000  -0.00101  -0.00101  -0.96993
   D133      -3.06557  -0.00026   0.00000  -0.00019  -0.00018  -3.06575
   D134       0.07317  -0.00068   0.00000  -0.00074  -0.00074   0.07242
   D135      -3.06849  -0.00105   0.00000  -0.00114  -0.00114  -3.06964
   D136      -3.11319  -0.00003   0.00000  -0.00003  -0.00003  -3.11322
   D137       0.02834  -0.00040   0.00000  -0.00044  -0.00044   0.02790
   D138       3.06705   0.00095   0.00000   0.00105   0.00105   3.06810
   D139      -0.07442   0.00121   0.00000   0.00134   0.00134  -0.07308
   D140      -0.02978   0.00036   0.00000   0.00039   0.00039  -0.02940
   D141       3.11193   0.00062   0.00000   0.00067   0.00067   3.11261
   D142       3.13637   0.00027   0.00000   0.00028   0.00028   3.13665
   D143      -0.00609   0.00017   0.00000   0.00017   0.00017  -0.00591
   D144      -0.00529  -0.00011   0.00000  -0.00012  -0.00012  -0.00541
   D145       3.13544  -0.00021   0.00000  -0.00023  -0.00023   3.13521
   D146       3.12564   0.00022   0.00000   0.00024   0.00024   3.12588
   D147      -0.01530   0.00018   0.00000   0.00018   0.00018  -0.01512
   D148      -0.01682   0.00012   0.00000   0.00013   0.00013  -0.01669
   D149       3.12543   0.00008   0.00000   0.00007   0.00007   3.12550
   D150      -3.12728  -0.00028   0.00000  -0.00029  -0.00029  -3.12757
   D151       0.01388  -0.00022   0.00000  -0.00024  -0.00024   0.01364
   D152       0.01497  -0.00032   0.00000  -0.00035  -0.00035   0.01462
   D153      -3.12706  -0.00027   0.00000  -0.00029  -0.00029  -3.12735
   D154       0.00894  -0.00008   0.00000  -0.00008  -0.00008   0.00886
   D155      -3.13278  -0.00035   0.00000  -0.00036  -0.00036  -3.13314
   D156      -3.13309  -0.00003   0.00000  -0.00002  -0.00002  -3.13311
   D157       0.00838  -0.00029   0.00000  -0.00031  -0.00031   0.00807
   D158      -0.01172  -0.00043   0.00000  -0.00046  -0.00046  -0.01218
   D159       3.12868   0.00005   0.00000   0.00006   0.00006   3.12874
   D160      -3.13932  -0.00060   0.00000  -0.00066  -0.00066  -3.13998
   D161       0.00108  -0.00013   0.00000  -0.00014  -0.00014   0.00094
   D162      -3.12857   0.00006   0.00000   0.00006   0.00006  -3.12851
   D163       0.01353  -0.00037   0.00000  -0.00041  -0.00041   0.01312
   D164      -0.00118   0.00026   0.00000   0.00028   0.00028  -0.00090
   D165       3.14092  -0.00018   0.00000  -0.00019  -0.00019   3.14073
   D166      -3.13607  -0.00032   0.00000  -0.00034  -0.00034  -3.13641
   D167       0.00504  -0.00019   0.00000  -0.00021  -0.00021   0.00483
   D168       0.00433   0.00016   0.00000   0.00018   0.00018   0.00450
   D169      -3.13774   0.00029   0.00000   0.00031   0.00031  -3.13743
   D170       3.13039   0.00021   0.00000   0.00023   0.00023   3.13062
   D171      -0.01105   0.00039   0.00000   0.00042   0.00042  -0.01062
   D172      -0.01168   0.00033   0.00000   0.00036   0.00036  -0.01132
   D173       3.13007   0.00052   0.00000   0.00056   0.00056   3.13063
   D174      -3.13046  -0.00020   0.00000  -0.00022  -0.00022  -3.13067
   D175       0.01097  -0.00027   0.00000  -0.00029  -0.00029   0.01068
   D176       0.01130  -0.00002   0.00000  -0.00002  -0.00002   0.01127
   D177      -3.13046  -0.00009   0.00000  -0.00009  -0.00009  -3.13056
   D178      -0.00488  -0.00005   0.00000  -0.00006  -0.00006  -0.00494
   D179       3.13620   0.00038   0.00000   0.00041   0.00041   3.13662
   D180       3.13655  -0.00012   0.00000  -0.00013  -0.00013   3.13642
   D181      -0.00555   0.00031   0.00000   0.00034   0.00034  -0.00521
         Item               Value     Threshold  Converged?
 Maximum Force            0.151197     0.000450     NO 
 RMS     Force            0.032736     0.000300     NO 
 Maximum Displacement     0.078005     0.001800     NO 
 RMS     Displacement     0.017173     0.001200     NO 
 Predicted change in Energy=-1.616834D-01
 Lowest energy point so far.  Saving SCF results.
 GradGradGradGradGradGradGradGradGradGradGradGradGradGradGradGradGradGrad

 Leave Link  103 at Thu Dec  6 15:31:42 2018, MaxMem=   536870912 cpu:         2.8
 (Enter /pbs_home/pkowalski/g09d01/g09/l202.exe)
 Stoichiometry    C29H22F6S2
 Framework group  C1[X(C29H22F6S2)]
 Deg. of freedom   171
 Full point group                 C1      NOp   1
 RotChk:  IX=0 Diff= 9.23D-04
 Largest Abelian subgroup         C1      NOp   1
 Largest concise Abelian subgroup C1      NOp   1
                         Standard orientation:                         
 ---------------------------------------------------------------------
 Center     Atomic      Atomic             Coordinates (Angstroms)
 Number     Number       Type             X           Y           Z
 ---------------------------------------------------------------------
      1         16           0        1.755779   -2.170815    0.472378
      2         16           0       -1.798378   -2.132479    0.104379
      3          9           0        2.372271    3.146652   -0.728856
      4          9           0        1.629878    3.554762    1.264839
      5          9           0        0.115955    3.812117   -1.837191
      6          9           0        0.087137    5.120071   -0.103139
      7          9           0       -2.219915    3.270108   -0.827086
      8          9           0       -1.524334    3.542025    1.214509
      9          6           0        0.600703   -0.758151    0.723381
     10          6           0        1.434996    0.484470    0.390995
     11          6           0        2.820020    0.214924    0.262742
     12          1           0        3.496673    0.929901    0.190614
     13          6           0        3.139754   -1.105869    0.244909
     14          6           0        0.749690    1.641174    0.181966
     15          6           0        1.275509    3.027631    0.056282
     16          6           0        0.083372    3.840326   -0.494586
     17          6           0       -1.162468    3.059185   -0.009336
     18          6           0       -0.693360    1.654243    0.057577
     19          6           0       -0.600216   -0.783166   -0.244789
     20          6           0       -1.406725    0.506443   -0.057500
     21          6           0       -2.810835    0.280697   -0.061623
     22          1           0       -3.468858    1.015244   -0.113775
     23          6           0       -3.169948   -1.028397    0.014048
     24          6           0        0.163533   -0.715402    2.209422
     25          1           0       -0.499417    0.046746    2.327824
     26          1           0       -0.322983   -1.581581    2.426365
     27          6           0        1.302268   -0.530990    3.206075
     28          1           0        1.973607   -1.277627    3.095620
     29          1           0        0.931900   -0.548016    4.145245
     30          1           0        1.757714    0.354402    3.041213
     31          6           0       -0.152515   -0.877487   -1.729623
     32          1           0        0.506339   -0.123883   -1.913666
     33          1           0        0.343356   -1.754926   -1.859007
     34          6           0       -1.274932   -0.798925   -2.751540
     35          1           0       -1.946417   -1.531201   -2.573373
     36          1           0       -0.892347   -0.912949   -3.678999
     37          1           0       -1.733348    0.098645   -2.683907
     38          6           0        4.459621   -1.675631   -0.027770
     39          6           0        5.608515   -0.883627    0.055383
     40          1           0        5.537737    0.052431    0.359491
     41          6           0        6.845387   -1.403525   -0.285472
     42          1           0        7.649654   -0.833437   -0.226836
     43          6           0        6.962810   -2.717742   -0.706970
     44          1           0        7.844488   -3.080911   -0.961813
     45          6           0        5.831065   -3.520291   -0.769047
     46          1           0        5.911942   -4.460661   -1.057421
     47          6           0        4.593827   -3.010025   -0.429192
     48          1           0        3.796786   -3.590858   -0.469870
     49          6           0       -4.533845   -1.565953    0.022325
     50          6           0       -5.603004   -0.747977    0.399775
     51          1           0       -5.435107    0.186301    0.669549
     52          6           0       -6.900534   -1.242901    0.396391
     53          1           0       -7.650410   -0.656920    0.660257
     54          6           0       -7.148084   -2.556977    0.023516
     55          1           0       -8.070513   -2.909411    0.030789
     56          6           0       -6.097188   -3.368485   -0.357157
     57          1           0       -6.271622   -4.300640   -0.631661
     58          6           0       -4.796391   -2.884955   -0.357653
     59          1           0       -4.052660   -3.475265   -0.627622
 ---------------------------------------------------------------------
 Rotational constants (GHZ):      0.1283108      0.0715561      0.0514106
 Leave Link  202 at Thu Dec  6 15:31:43 2018, MaxMem=   536870912 cpu:         0.0
 (Enter /pbs_home/pkowalski/g09d01/g09/l301.exe)
 Basis read from rwf:  (5D, 7F)
 No pseudopotential information found on rwf file.
 There are   673 symmetry adapted cartesian basis functions of A   symmetry.
 There are   636 symmetry adapted basis functions of A   symmetry.
   636 basis functions,  1103 primitive gaussians,   673 cartesian basis functions
   141 alpha electrons      141 beta electrons
       nuclear repulsion energy      4725.5734052402 Hartrees.
 IExCor= 1009 DFT=T Ex+Corr=PBE1PBE ExCW=0 ScaHFX=  0.250000
 ScaDFX=  0.750000  0.750000  1.000000  1.000000 ScalE2=  1.000000  1.000000
 IRadAn=      0 IRanWt=     -1 IRanGd=            0 ICorTp=0 IEmpDi=131
 NAtoms=   59 NActive=   59 NUniq=   59 SFac= 1.00D+00 NAtFMM=   60 NAOKFM=F Big=F
 Integral buffers will be    131072 words long.
 Raffenetti 2 integral format.
 Two-electron integral symmetry is turned on.
 R6Disp:  Grimme-D3 Dispersion energy=       -0.0501273101 Hartrees.
 Nuclear repulsion after empirical dispersion term =     4725.5232779301 Hartrees.
 No density basis found on file   724.
 Leave Link  301 at Thu Dec  6 15:31:43 2018, MaxMem=   536870912 cpu:         0.6
 (Enter /pbs_home/pkowalski/g09d01/g09/l302.exe)
 NPDir=0 NMtPBC=     1 NCelOv=     1 NCel=       1 NClECP=     1 NCelD=      1
         NCelK=      1 NCelE2=     1 NClLst=     1 CellRange=     0.0.
 One-electron integrals computed using PRISM.
 NBasis=   636 RedAO= T EigKep=  2.86D-04  NBF=   636
 NBsUse=   636 1.00D-06 EigRej= -1.00D+00 NBFU=   636
 Precomputing XC quadrature grid using
 IXCGrd= 4 IRadAn=           0 IRanWt=          -1 IRanGd=           0 AccXCQ= 0.00D+00.
 Generated NRdTot=       0 NPtTot=           0 NUsed=           0 NTot=          32
 NSgBfM=   611   615   615   625   636 MxSgAt=    59 MxSgA2=    59.
 Leave Link  302 at Thu Dec  6 15:31:45 2018, MaxMem=   536870912 cpu:        16.2
 (Enter /pbs_home/pkowalski/g09d01/g09/l303.exe)
 DipDrv:  MaxL=1.
 Leave Link  303 at Thu Dec  6 15:31:46 2018, MaxMem=   536870912 cpu:         1.5
 (Enter /pbs_home/pkowalski/g09d01/g09/l401.exe)
 Initial guess from the checkpoint file:  "dae0068freq_closed_pbe0d3.chk"
 B after Tr=     0.000000    0.000000    0.000000
         Rot=    1.000000    0.000145    0.000011   -0.000229 Ang=   0.03 deg.
 Guess basis will be translated and rotated to current coordinates.
 JPrj=2 DoOrth=T DoCkMO=T.
 Generating alternative initial guess.
 ExpMin= 1.22D-01 ExpMax= 9.18D+03 ExpMxC= 1.38D+03 IAcc=1 IRadAn=         1 AccDes= 0.00D+00
 Harris functional with IExCor= 1009 and IRadAn=       1 diagonalized for initial guess.
 HarFok:  IExCor= 1009 AccDes= 0.00D+00 IRadAn=         1 IDoV= 1 UseB2=F ITyADJ=14
 ICtDFT=  3500011 ScaDFX=  1.000000  1.000000  1.000000  1.000000
 FoFCou: FMM=F IPFlag=           0 FMFlag=      100000 FMFlg1=           0
         NFxFlg=           0 DoJE=T BraDBF=F KetDBF=T FulRan=T
         wScrn=  0.000000 ICntrl=     500 IOpCl=  0 I1Cent=   200000004 NGrid=           0
         NMat0=    1 NMatS0=      1 NMatT0=    0 NMatD0=    1 NMtDS0=    0 NMtDT0=    0
 Petite list used in FoFCou.
 Harris En= -2510.28740670053    
 Leave Link  401 at Thu Dec  6 15:31:51 2018, MaxMem=   536870912 cpu:        42.1
 (Enter /pbs_home/pkowalski/g09d01/g09/l502.exe)
 Closed shell SCF:
 Using DIIS extrapolation, IDIIS=  1040.
 Integral symmetry usage will be decided dynamically.
 IVT=     1387805 IEndB=     1387805 NGot=   536870912 MDV=   535953350
 LenX=   535953350 LenY=   535499748
 Requested convergence on RMS density matrix=1.00D-08 within 128 cycles.
 Requested convergence on MAX density matrix=1.00D-06.
 Requested convergence on             energy=1.00D-06.
 No special actions if energy rises.
 Fock matrices will be formed incrementally for  20 cycles.
 Integral accuracy reduced to 1.0D-05 until final iterations.

 Cycle   1  Pass 0  IDiag  1:
 FoFJK:  IHMeth= 1 ICntrl=       0 DoSepK=F KAlg= 0 I1Cent=   0 FoldK=F
 IRaf= 670000000 NMat=   1 IRICut=       1 DoRegI=T DoRafI=F ISym2E= 0.
 FoFCou: FMM=F IPFlag=           0 FMFlag=      100000 FMFlg1=           0
         NFxFlg=           0 DoJE=F BraDBF=F KetDBF=F FulRan=T
         wScrn=  0.000000 ICntrl=       0 IOpCl=  0 I1Cent=           0 NGrid=           0
         NMat0=    1 NMatS0=      1 NMatT0=    0 NMatD0=    1 NMtDS0=    0 NMtDT0=    0
 Symmetry not used in FoFCou.
 E= -2510.00258634210    
 DIIS: error= 2.37D-03 at cycle   1 NSaved=   1.
 NSaved= 1 IEnMin= 1 EnMin= -2510.00258634210     IErMin= 1 ErrMin= 2.37D-03
 ErrMax= 2.37D-03  0.00D+00 EMaxC= 1.00D-01 BMatC= 4.47D-03 BMatP= 4.47D-03
 IDIUse=3 WtCom= 9.76D-01 WtEn= 2.37D-02
 Coeff-Com:  0.100D+01
 Coeff-En:   0.100D+01
 Coeff:      0.100D+01
 Gap=     0.564 Goal=   None    Shift=    0.000
 GapD=    0.564 DampG=2.000 DampE=1.000 DampFc=2.0000 IDamp=-1.
 RMSDP=4.72D-04 MaxDP=1.47D-02              OVMax= 8.46D-03

 Cycle   2  Pass 0  IDiag  1:
 RMSU=  4.60D-04    CP:  9.93D-01
 E= -2510.00692584272     Delta-E=       -0.004339500621 Rises=F Damp=F
 DIIS: error= 5.75D-04 at cycle   2 NSaved=   2.
 NSaved= 2 IEnMin= 2 EnMin= -2510.00692584272     IErMin= 2 ErrMin= 5.75D-04
 ErrMax= 5.75D-04  0.00D+00 EMaxC= 1.00D-01 BMatC= 3.75D-04 BMatP= 4.47D-03
 IDIUse=3 WtCom= 9.94D-01 WtEn= 5.75D-03
 Coeff-Com:  0.137D+00 0.863D+00
 Coeff-En:   0.000D+00 0.100D+01
 Coeff:      0.136D+00 0.864D+00
 Gap=     0.094 Goal=   None    Shift=    0.000
 RMSDP=8.01D-05 MaxDP=4.97D-03 DE=-4.34D-03 OVMax= 5.93D-03

 Cycle   3  Pass 0  IDiag  1:
 RMSU=  7.89D-05    CP:  9.93D-01  1.03D+00
 E= -2510.00701305015     Delta-E=       -0.000087207438 Rises=F Damp=F
 DIIS: error= 4.29D-04 at cycle   3 NSaved=   3.
 NSaved= 3 IEnMin= 3 EnMin= -2510.00701305015     IErMin= 3 ErrMin= 4.29D-04
 ErrMax= 4.29D-04  0.00D+00 EMaxC= 1.00D-01 BMatC= 3.12D-04 BMatP= 3.75D-04
 IDIUse=3 WtCom= 9.96D-01 WtEn= 4.29D-03
 Coeff-Com:  0.214D-01 0.476D+00 0.503D+00
 Coeff-En:   0.000D+00 0.440D+00 0.560D+00
 Coeff:      0.213D-01 0.476D+00 0.503D+00
 Gap=     0.094 Goal=   None    Shift=    0.000
 RMSDP=4.57D-05 MaxDP=2.40D-03 DE=-8.72D-05 OVMax= 5.69D-03

 Cycle   4  Pass 0  IDiag  1:
 RMSU=  2.69D-05    CP:  9.93D-01  1.03D+00  5.34D-01
 E= -2510.00730435030     Delta-E=       -0.000291300149 Rises=F Damp=F
 DIIS: error= 1.97D-04 at cycle   4 NSaved=   4.
 NSaved= 4 IEnMin= 4 EnMin= -2510.00730435030     IErMin= 4 ErrMin= 1.97D-04
 ErrMax= 1.97D-04  0.00D+00 EMaxC= 1.00D-01 BMatC= 3.25D-05 BMatP= 3.12D-04
 IDIUse=3 WtCom= 9.98D-01 WtEn= 1.97D-03
 Coeff-Com:  0.296D-02 0.220D+00 0.300D+00 0.476D+00
 Coeff-En:   0.000D+00 0.000D+00 0.236D-01 0.976D+00
 Coeff:      0.296D-02 0.220D+00 0.300D+00 0.477D+00
 Gap=     0.094 Goal=   None    Shift=    0.000
 RMSDP=1.84D-05 MaxDP=1.03D-03 DE=-2.91D-04 OVMax= 3.13D-03

 Cycle   5  Pass 0  IDiag  1:
 RMSU=  1.17D-05    CP:  9.93D-01  1.03D+00  5.93D-01  5.01D-01
 E= -2510.00733671302     Delta-E=       -0.000032362716 Rises=F Damp=F
 DIIS: error= 6.86D-05 at cycle   5 NSaved=   5.
 NSaved= 5 IEnMin= 5 EnMin= -2510.00733671302     IErMin= 5 ErrMin= 6.86D-05
 ErrMax= 6.86D-05  0.00D+00 EMaxC= 1.00D-01 BMatC= 5.94D-06 BMatP= 3.25D-05
 IDIUse=1 WtCom= 1.00D+00 WtEn= 0.00D+00
 Coeff-Com: -0.180D-02 0.704D-01 0.116D+00 0.317D+00 0.498D+00
 Coeff:     -0.180D-02 0.704D-01 0.116D+00 0.317D+00 0.498D+00
 Gap=     0.094 Goal=   None    Shift=    0.000
 RMSDP=8.35D-06 MaxDP=6.37D-04 DE=-3.24D-05 OVMax= 1.18D-03

 Initial convergence to 1.0D-05 achieved.  Increase integral accuracy.
 Cycle   6  Pass 1  IDiag  1:
 E= -2510.00702932660     Delta-E=        0.000307386422 Rises=F Damp=F
 DIIS: error= 1.48D-04 at cycle   1 NSaved=   1.
 NSaved= 1 IEnMin= 1 EnMin= -2510.00702932660     IErMin= 1 ErrMin= 1.48D-04
 ErrMax= 1.48D-04  0.00D+00 EMaxC= 1.00D-01 BMatC= 1.56D-05 BMatP= 1.56D-05
 IDIUse=3 WtCom= 9.99D-01 WtEn= 1.48D-03
 Coeff-Com:  0.100D+01
 Coeff-En:   0.100D+01
 Coeff:      0.100D+01
 Gap=     0.094 Goal=   None    Shift=    0.000
 RMSDP=8.35D-06 MaxDP=6.37D-04 DE= 3.07D-04 OVMax= 7.58D-04

 Cycle   7  Pass 1  IDiag  1:
 RMSU=  1.83D-04    CP:  1.00D+00
 E= -2510.00704429067     Delta-E=       -0.000014964075 Rises=F Damp=F
 DIIS: error= 4.17D-05 at cycle   2 NSaved=   2.
 NSaved= 2 IEnMin= 2 EnMin= -2510.00704429067     IErMin= 2 ErrMin= 4.17D-05
 ErrMax= 4.17D-05  0.00D+00 EMaxC= 1.00D-01 BMatC= 2.16D-06 BMatP= 1.56D-05
 IDIUse=1 WtCom= 1.00D+00 WtEn= 0.00D+00
 Coeff-Com:  0.155D+00 0.845D+00
 Coeff:      0.155D+00 0.845D+00
 Gap=     0.094 Goal=   None    Shift=    0.000
 RMSDP=1.21D-05 MaxDP=1.03D-03 DE=-1.50D-05 OVMax= 1.47D-03

 Cycle   8  Pass 1  IDiag  1:
 RMSU=  1.18D-05    CP:  1.00D+00  1.01D+00
 E= -2510.00703988209     Delta-E=        0.000004408577 Rises=F Damp=F
 DIIS: error= 7.23D-05 at cycle   3 NSaved=   3.
 NSaved= 3 IEnMin= 2 EnMin= -2510.00704429067     IErMin= 2 ErrMin= 4.17D-05
 ErrMax= 7.23D-05  0.00D+00 EMaxC= 1.00D-01 BMatC= 6.20D-06 BMatP= 2.16D-06
 IDIUse=1 WtCom= 1.00D+00 WtEn= 0.00D+00
 Coeff-Com: -0.392D-02 0.632D+00 0.372D+00
 Coeff:     -0.392D-02 0.632D+00 0.372D+00
 Gap=     0.094 Goal=   None    Shift=    0.000
 RMSDP=7.53D-06 MaxDP=6.20D-04 DE= 4.41D-06 OVMax= 1.07D-03

 Cycle   9  Pass 1  IDiag  1:
 RMSU=  1.40D-06    CP:  1.00D+00  1.01D+00  3.79D-01
 E= -2510.00704647575     Delta-E=       -0.000006593658 Rises=F Damp=F
 DIIS: error= 1.09D-05 at cycle   4 NSaved=   4.
 NSaved= 4 IEnMin= 4 EnMin= -2510.00704647575     IErMin= 4 ErrMin= 1.09D-05
 ErrMax= 1.09D-05  0.00D+00 EMaxC= 1.00D-01 BMatC= 1.15D-07 BMatP= 2.16D-06
 IDIUse=1 WtCom= 1.00D+00 WtEn= 0.00D+00
 Coeff-Com: -0.595D-02 0.394D+00 0.243D+00 0.369D+00
 Coeff:     -0.595D-02 0.394D+00 0.243D+00 0.369D+00
 Gap=     0.094 Goal=   None    Shift=    0.000
 RMSDP=8.05D-07 MaxDP=4.39D-05 DE=-6.59D-06 OVMax= 1.19D-04

 Cycle  10  Pass 1  IDiag  1:
 RMSU=  4.78D-07    CP:  1.00D+00  1.01D+00  3.90D-01  5.49D-01
 E= -2510.00704660092     Delta-E=       -0.000000125170 Rises=F Damp=F
 DIIS: error= 1.48D-06 at cycle   5 NSaved=   5.
 NSaved= 5 IEnMin= 5 EnMin= -2510.00704660092     IErMin= 5 ErrMin= 1.48D-06
 ErrMax= 1.48D-06  0.00D+00 EMaxC= 1.00D-01 BMatC= 1.01D-09 BMatP= 1.15D-07
 IDIUse=1 WtCom= 1.00D+00 WtEn= 0.00D+00
 Coeff-Com: -0.245D-02 0.150D+00 0.928D-01 0.163D+00 0.598D+00
 Coeff:     -0.245D-02 0.150D+00 0.928D-01 0.163D+00 0.598D+00
 Gap=     0.094 Goal=   None    Shift=    0.000
 RMSDP=9.93D-08 MaxDP=5.09D-06 DE=-1.25D-07 OVMax= 9.98D-06

 Cycle  11  Pass 1  IDiag  1:
 RMSU=  9.13D-08    CP:  1.00D+00  1.01D+00  3.91D-01  5.73D-01  9.71D-01
 E= -2510.00704660153     Delta-E=       -0.000000000603 Rises=F Damp=F
 DIIS: error= 6.06D-07 at cycle   6 NSaved=   6.
 NSaved= 6 IEnMin= 6 EnMin= -2510.00704660153     IErMin= 6 ErrMin= 6.06D-07
 ErrMax= 6.06D-07  0.00D+00 EMaxC= 1.00D-01 BMatC= 1.26D-10 BMatP= 1.01D-09
 IDIUse=1 WtCom= 1.00D+00 WtEn= 0.00D+00
 Coeff-Com: -0.236D-03 0.967D-02 0.609D-02 0.191D-01 0.273D+00 0.692D+00
 Coeff:     -0.236D-03 0.967D-02 0.609D-02 0.191D-01 0.273D+00 0.692D+00
 Gap=     0.094 Goal=   None    Shift=    0.000
 RMSDP=3.48D-08 MaxDP=1.53D-06 DE=-6.03D-10 OVMax= 4.37D-06

 Cycle  12  Pass 1  IDiag  1:
 RMSU=  2.83D-08    CP:  1.00D+00  1.01D+00  3.91D-01  5.77D-01  1.01D+00
                    CP:  9.12D-01
 E= -2510.00704660189     Delta-E=       -0.000000000367 Rises=F Damp=F
 DIIS: error= 2.72D-07 at cycle   7 NSaved=   7.
 NSaved= 7 IEnMin= 7 EnMin= -2510.00704660189     IErMin= 7 ErrMin= 2.72D-07
 ErrMax= 2.72D-07  0.00D+00 EMaxC= 1.00D-01 BMatC= 2.58D-11 BMatP= 1.26D-10
 IDIUse=1 WtCom= 1.00D+00 WtEn= 0.00D+00
 Coeff-Com:  0.864D-04-0.811D-02-0.505D-02-0.385D-02 0.105D+00 0.403D+00
 Coeff-Com:  0.509D+00
 Coeff:      0.864D-04-0.811D-02-0.505D-02-0.385D-02 0.105D+00 0.403D+00
 Coeff:      0.509D+00
 Gap=     0.094 Goal=   None    Shift=    0.000
 RMSDP=1.37D-08 MaxDP=5.87D-07 DE=-3.67D-10 OVMax= 1.61D-06

 Cycle  13  Pass 1  IDiag  1:
 RMSU=  9.03D-09    CP:  1.00D+00  1.01D+00  3.91D-01  5.78D-01  1.01D+00
                    CP:  9.26D-01  6.58D-01
 E= -2510.00704660175     Delta-E=        0.000000000146 Rises=F Damp=F
 DIIS: error= 5.11D-08 at cycle   8 NSaved=   8.
 NSaved= 8 IEnMin= 7 EnMin= -2510.00704660189     IErMin= 8 ErrMin= 5.11D-08
 ErrMax= 5.11D-08  0.00D+00 EMaxC= 1.00D-01 BMatC= 1.44D-12 BMatP= 2.58D-11
 IDIUse=1 WtCom= 1.00D+00 WtEn= 0.00D+00
 Coeff-Com:  0.609D-04-0.491D-02-0.307D-02-0.334D-02 0.381D-01 0.169D+00
 Coeff-Com:  0.268D+00 0.536D+00
 Coeff:      0.609D-04-0.491D-02-0.307D-02-0.334D-02 0.381D-01 0.169D+00
 Coeff:      0.268D+00 0.536D+00
 Gap=     0.094 Goal=   None    Shift=    0.000
 RMSDP=4.49D-09 MaxDP=2.09D-07 DE= 1.46D-10 OVMax= 9.06D-07

 SCF Done:  E(RPBE1PBE) =  -2510.00704660     A.U. after   13 cycles
            NFock= 13  Conv=0.45D-08     -V/T= 2.0051
 KE= 2.497235498539D+03 PE=-1.535439858453D+04 EE= 5.621632761464D+03
 Leave Link  502 at Thu Dec  6 15:40:29 2018, MaxMem=   536870912 cpu:      4128.6
 (Enter /pbs_home/pkowalski/g09d01/g09/l701.exe)
 Compute integral first derivatives.
 ... and contract with generalized density number  0.
 R6Disp: Adding Grimme-D3 dispersion energy 1st derivatives to the gradient.
 Leave Link  701 at Thu Dec  6 15:40:30 2018, MaxMem=   536870912 cpu:         6.2
 (Enter /pbs_home/pkowalski/g09d01/g09/l702.exe)
 L702 exits ... SP integral derivatives will be done elsewhere.
 Leave Link  702 at Thu Dec  6 15:40:30 2018, MaxMem=   536870912 cpu:         0.2
 (Enter /pbs_home/pkowalski/g09d01/g09/l703.exe)
 Compute integral first derivatives, UseDBF=F ICtDFT=           0.
 Integral derivatives from FoFJK, PRISM(SPDF).
 Calling FoFJK, ICntrl=      2127 FMM=F ISym2X=0 I1Cent= 0 IOpClX= 0 NMat=1 NMatS=1 NMatT=0.
 FoFJK:  IHMeth= 1 ICntrl=    2127 DoSepK=F KAlg= 0 I1Cent=   0 FoldK=F
 IRaf=         0 NMat=   1 IRICut=       1 DoRegI=T DoRafI=F ISym2E= 0.
 FoFCou: FMM=F IPFlag=           0 FMFlag=      100000 FMFlg1=         800
         NFxFlg=           0 DoJE=F BraDBF=F KetDBF=F FulRan=T
         wScrn=  0.000000 ICntrl=    2127 IOpCl=  0 I1Cent=           0 NGrid=           0
         NMat0=    1 NMatS0=      1 NMatT0=    0 NMatD0=    1 NMtDS0=    0 NMtDT0=    0
 Symmetry not used in FoFCou.
 Leave Link  703 at Thu Dec  6 15:42:55 2018, MaxMem=   536870912 cpu:      1152.8
 (Enter /pbs_home/pkowalski/g09d01/g09/l716.exe)
 Dipole        =-8.97860227D-03-1.93598080D+00-1.25967359D-01
 ***** Axes restored to original set *****
 -------------------------------------------------------------------
 Center     Atomic                   Forces (Hartrees/Bohr)
 Number     Number              X              Y              Z
 -------------------------------------------------------------------
      1       16          -0.003316060    0.001286004   -0.000098890
      2       16          -0.000184354   -0.001154468   -0.003582394
      3        9          -0.001059169   -0.004374234   -0.002969212
      4        9          -0.006134020   -0.003400215   -0.000785084
      5        9          -0.001261894    0.000423180   -0.001946055
      6        9          -0.004201402    0.001371257   -0.004520281
      7        9          -0.001033301    0.006003496   -0.002705871
      8        9          -0.004837643    0.001994494    0.002662206
      9        6           0.001184103   -0.001968873    0.002558822
     10        6          -0.002402144   -0.003861406   -0.002724097
     11        6          -0.030483669   -0.044830139   -0.068821029
     12        1           0.040545973    0.047592571    0.074828162
     13        6          -0.008593594    0.001165717   -0.005394888
     14        6          -0.000075288   -0.005467312   -0.000377816
     15        6           0.009828063    0.013201684    0.004705931
     16        6           0.001983249   -0.002972462    0.006964655
     17        6           0.012727502   -0.012825907   -0.000696726
     18        6          -0.000364537    0.005934837    0.003734267
     19        6           0.001307796    0.000474801    0.002737313
     20        6          -0.003289232    0.001554110   -0.005774059
     21        6          -0.044136968    0.072487758   -0.026912490
     22        1           0.049866456   -0.075409145    0.034954974
     23        6          -0.007412256    0.001822976   -0.007005683
     24        6          -0.011188820    0.069221259    0.037026527
     25        1           0.041984548   -0.052860489    0.019329324
     26        1          -0.033071511   -0.020407644   -0.057991965
     27        6          -0.043955029   -0.063826246    0.016832230
     28        1          -0.045187582    0.058584269   -0.019556299
     29        1           0.049459608   -0.011166617   -0.056628702
     30        1           0.040677286    0.020673297    0.062554595
     31        6           0.019003306   -0.069200198   -0.028192336
     32        1           0.028997217    0.032464235    0.053822784
     33        1          -0.048065005    0.043610569   -0.027314925
     34        6           0.036971937    0.063135788   -0.023626061
     35        1          -0.030986798   -0.038311330   -0.059189978
     36        1          -0.055572656    0.014033948    0.049899070
     37        1           0.049834377   -0.046198880    0.034266970
     38        6           0.001830065   -0.004773471   -0.002330589
     39        6          -0.081284427    0.014932483   -0.036924251
     40        1           0.088316572   -0.016674648    0.041167723
     41        6          -0.036602360   -0.063164750   -0.051012923
     42        1           0.043638055    0.067857049    0.056828142
     43        6           0.039732321   -0.080671995   -0.017246699
     44        1          -0.045747455    0.086519818    0.016576002
     45        6           0.079788381   -0.013062691    0.039291905
     46        1          -0.088193609    0.017907067   -0.042323855
     47        6           0.043247787    0.059374852    0.052616300
     48        1          -0.043719325   -0.067970741   -0.057695371
     49        6           0.001884969    0.005908648    0.004169633
     50        6          -0.080407506   -0.009778517   -0.046586547
     51        1           0.085803496    0.005183075    0.048696665
     52        6          -0.054990287    0.074417821    0.001741895
     53        1           0.062624956   -0.076212308    0.001101993
     54        6           0.023634540    0.072519781    0.046420412
     55        1          -0.022704863   -0.082412660   -0.049372789
     56        6           0.075363151    0.011025607    0.045680939
     57        1          -0.085728601   -0.005178353   -0.049399415
     58        6           0.059185363   -0.070833798   -0.000896801
     59        1          -0.063229712    0.076287044   -0.000565356
 -------------------------------------------------------------------
 Cartesian Forces:  Max     0.088316572 RMS     0.040854144
 Leave Link  716 at Thu Dec  6 15:42:55 2018, MaxMem=   536870912 cpu:         0.2
 (Enter /pbs_home/pkowalski/g09d01/g09/l103.exe)

 GradGradGradGradGradGradGradGradGradGradGradGradGradGradGradGradGradGrad
 Berny optimization.
 Using GEDIIS/GDIIS optimizer.
 FormGI is forming the generalized inverse of G from B-inverse, IUseBI=4.
 Internal  Forces:  Max     0.099449021 RMS     0.021896884
 Search for a local minimum.
 Step number   2 out of a maximum of  354
 All quantities printed in internal units (Hartrees-Bohrs-Radians)
 RMS Force = .21897D-01 SwitMx=.10000D-02 MixMth= 1
 Mixed Optimization -- RFO/linear search
 Update second derivatives using D2CorX and points    1    2
 DE= -1.55D-01 DEPred=-1.62D-01 R= 9.57D-01
 TightC=F SS=  1.41D+00  RLast= 3.00D-01 DXNew= 5.0454D-01 9.0075D-01
 Trust test= 9.57D-01 RLast= 3.00D-01 DXMaxT set to 5.05D-01
 ITU=  1  0
 Use linear search instead of GDIIS.
 Linear search step of   0.600 exceeds DXMaxT=   0.505 but not scaled.
 Quartic linear search produced a step of  2.00000.
 Iteration  1 RMS(Cart)=  0.03434730 RMS(Int)=  0.00009897
 Iteration  2 RMS(Cart)=  0.00012684 RMS(Int)=  0.00000659
 Iteration  3 RMS(Cart)=  0.00000002 RMS(Int)=  0.00000659
 ITry= 1 IFail=0 DXMaxC= 1.56D-01 DCOld= 1.00D+10 DXMaxT= 5.05D-01 DXLimC= 3.00D+00 Rises=F
 Variable       Old X    -DE/DX   Delta X   Delta X   Delta X     New X
                                 (Linear)    (Quad)   (Total)
    R1        3.48080   0.00309   0.00470   0.00000   0.00470   3.48550
    R2        3.32787  -0.00092  -0.00116   0.00000  -0.00116   3.32671
    R3        3.47327   0.00318   0.00493   0.00000   0.00493   3.47820
    R4        3.33169  -0.00139  -0.00194   0.00000  -0.00194   3.32975
    R5        2.55881  -0.00443  -0.00540   0.00000  -0.00540   2.55342
    R6        2.58005  -0.00649  -0.00788   0.00000  -0.00788   2.57217
    R7        2.53846  -0.00049  -0.00072   0.00000  -0.00072   2.53774
    R8        2.52898  -0.00590  -0.00711   0.00000  -0.00711   2.52187
    R9        2.55735  -0.00596  -0.00726   0.00000  -0.00726   2.55009
   R10        2.57854  -0.00572  -0.00692   0.00000  -0.00692   2.57162
   R11        2.89728  -0.00006  -0.00031   0.00000  -0.00031   2.89698
   R12        2.91544  -0.00181  -0.00415   0.00000  -0.00415   2.91129
   R13        2.92832  -0.00203  -0.00407   0.00000  -0.00407   2.92425
   R14        2.67741   0.00386   0.00608   0.00000   0.00608   2.68349
   R15        2.57121   0.00211   0.00260   0.00000   0.00260   2.57381
   R16        1.86524   0.09734   0.13951   0.00000   0.13951   2.00475
   R17        2.56825   0.00927   0.01272   0.00000   0.01272   2.58097
   R18        2.76510  -0.00029  -0.00071   0.00000  -0.00071   2.76438
   R19        2.81217   0.00180   0.00218   0.00000   0.00218   2.81434
   R20        2.73719  -0.00285  -0.00379   0.00000  -0.00378   2.73341
   R21        2.91846   0.00295   0.00473   0.00000   0.00473   2.92320
   R22        2.92619   0.00170   0.00259   0.00000   0.00259   2.92878
   R23        2.80190   0.00410   0.00591   0.00000   0.00591   2.80781
   R24        2.56305   0.00459   0.00595   0.00000   0.00595   2.56900
   R25        2.89605  -0.00025  -0.00039   0.00000  -0.00039   2.89566
   R26        2.93612  -0.00041  -0.00104   0.00000  -0.00104   2.93507
   R27        2.68747   0.00052   0.00123   0.00000   0.00123   2.68870
   R28        1.86622   0.09692   0.13901   0.00000   0.13901   2.00523
   R29        2.56920   0.00787   0.01052   0.00000   0.01052   2.57973
   R30        2.77040  -0.00161  -0.00274   0.00000  -0.00274   2.76766
   R31        1.92195   0.07014   0.10358   0.00000   0.10358   2.02553
   R32        1.92161   0.06974   0.10294   0.00000   0.10294   2.02455
   R33        2.88085   0.00358   0.00720   0.00000   0.00720   2.88805
   R34        1.90887   0.07648   0.11172   0.00000   0.11172   2.02059
   R35        1.90806   0.07601   0.11105   0.00000   0.11105   2.01912
   R36        1.90715   0.07736   0.11290   0.00000   0.11290   2.02005
   R37        1.92333   0.06916   0.10221   0.00000   0.10221   2.02554
   R38        1.92021   0.07033   0.10378   0.00000   0.10378   2.02400
   R39        2.87232   0.00661   0.01235   0.00000   0.01235   2.88468
   R40        1.90747   0.07694   0.11229   0.00000   0.11229   2.01976
   R41        1.90811   0.07599   0.11101   0.00000   0.11101   2.01912
   R42        1.90886   0.07602   0.11105   0.00000   0.11105   2.01991
   R43        2.64166   0.00772   0.01075   0.00000   0.01075   2.65241
   R44        2.64545   0.00619   0.00921   0.00000   0.00921   2.65466
   R45        1.86471   0.09885   0.14141   0.00000   0.14141   2.00612
   R46        2.61598   0.00674   0.01001   0.00000   0.01001   2.62598
   R47        1.86623   0.09868   0.14119   0.00000   0.14119   2.00742
   R48        2.61754   0.01112   0.01606   0.00000   0.01606   2.63360
   R49        1.86518   0.09926   0.14195   0.00000   0.14195   2.00713
   R50        2.62446   0.00726   0.01120   0.00000   0.01120   2.63566
   R51        1.86500   0.09945   0.14217   0.00000   0.14217   2.00717
   R52        2.60935   0.01044   0.01469   0.00000   0.01469   2.62404
   R53        1.86528   0.09929   0.14184   0.00000   0.14184   2.00712
   R54        2.64201   0.00825   0.01168   0.00000   0.01168   2.65368
   R55        2.64094   0.00672   0.00951   0.00000   0.00951   2.65045
   R56        1.86485   0.09879   0.14132   0.00000   0.14132   2.00617
   R57        2.62430   0.00224   0.00331   0.00000   0.00331   2.62761
   R58        1.86625   0.09864   0.14118   0.00000   0.14118   2.00743
   R59        2.62333   0.00889   0.01314   0.00000   0.01314   2.63647
   R60        1.86609   0.09872   0.14125   0.00000   0.14125   2.00733
   R61        2.61018   0.01320   0.01923   0.00000   0.01923   2.62941
   R62        1.86566   0.09907   0.14171   0.00000   0.14171   2.00737
   R63        2.62249   0.00496   0.00731   0.00000   0.00731   2.62980
   R64        1.86546   0.09908   0.14164   0.00000   0.14164   2.00710
    A1        1.61745   0.00071   0.00026   0.00000   0.00025   1.61770
    A2        1.60848  -0.00019  -0.00111   0.00000  -0.00112   1.60736
    A3        1.82431   0.00087   0.00150   0.00000   0.00150   1.82582
    A4        1.97163  -0.00033  -0.00045   0.00000  -0.00045   1.97117
    A5        1.90578   0.00033   0.00100   0.00000   0.00100   1.90678
    A6        1.87619   0.00064   0.00147   0.00000   0.00147   1.87766
    A7        1.91672  -0.00073  -0.00132   0.00000  -0.00132   1.91539
    A8        1.96346  -0.00068  -0.00199   0.00000  -0.00199   1.96147
    A9        1.97945   0.00060   0.00106   0.00000   0.00107   1.98052
   A10        2.03560   0.00047   0.00054   0.00000   0.00054   2.03614
   A11        2.26554  -0.00102  -0.00151   0.00000  -0.00151   2.26403
   A12        2.13999   0.00014   0.00051   0.00000   0.00050   2.14050
   A13        1.99990  -0.00225  -0.00416   0.00000  -0.00415   1.99575
   A14        2.14329   0.00211   0.00365   0.00000   0.00364   2.14693
   A15        1.98353   0.00003   0.00119   0.00000   0.00119   1.98472
   A16        2.09150  -0.00041  -0.00071   0.00000  -0.00072   2.09078
   A17        2.20568   0.00046  -0.00031   0.00000  -0.00031   2.20537
   A18        2.24856  -0.00128  -0.00197   0.00000  -0.00197   2.24659
   A19        2.12075  -0.00008  -0.00020   0.00000  -0.00019   2.12056
   A20        1.91385   0.00136   0.00216   0.00000   0.00216   1.91601
   A21        1.84325   0.00166   0.00352   0.00000   0.00352   1.84677
   A22        2.00101  -0.00065  -0.00161   0.00000  -0.00161   1.99940
   A23        1.95213   0.00030   0.00052   0.00000   0.00051   1.95264
   A24        1.95699  -0.00035  -0.00100   0.00000  -0.00099   1.95600
   A25        1.88907   0.00112   0.00214   0.00000   0.00213   1.89120
   A26        1.82105  -0.00199  -0.00343   0.00000  -0.00343   1.81761
   A27        1.88848   0.00176   0.00340   0.00000   0.00340   1.89188
   A28        1.90364  -0.00092  -0.00151   0.00000  -0.00151   1.90213
   A29        1.89878  -0.00034  -0.00064   0.00000  -0.00064   1.89814
   A30        1.97872  -0.00079  -0.00165   0.00000  -0.00165   1.97708
   A31        1.97468  -0.00113  -0.00210   0.00000  -0.00210   1.97258
   A32        1.81710   0.00133   0.00235   0.00000   0.00235   1.81945
   A33        1.85418   0.00086   0.00192   0.00000   0.00192   1.85609
   A34        1.93980   0.00173   0.00309   0.00000   0.00307   1.94288
   A35        2.00664  -0.00141  -0.00313   0.00000  -0.00312   2.00352
   A36        1.89223   0.00032   0.00059   0.00000   0.00059   1.89282
   A37        1.95922   0.00116   0.00213   0.00000   0.00212   1.96134
   A38        1.81068  -0.00257  -0.00441   0.00000  -0.00441   1.80627
   A39        1.90459   0.00125   0.00200   0.00000   0.00199   1.90659
   A40        2.12192  -0.00097  -0.00154   0.00000  -0.00154   2.12038
   A41        2.25447  -0.00025  -0.00040   0.00000  -0.00039   2.25408
   A42        1.98245  -0.00082  -0.00160   0.00000  -0.00160   1.98085
   A43        1.82501   0.00044   0.00074   0.00000   0.00073   1.82574
   A44        1.90162   0.00106   0.00256   0.00000   0.00256   1.90418
   A45        1.89580  -0.00031  -0.00052   0.00000  -0.00052   1.89528
   A46        1.95671  -0.00068  -0.00192   0.00000  -0.00191   1.95480
   A47        1.89601   0.00042   0.00102   0.00000   0.00102   1.89703
   A48        2.03276   0.00064   0.00113   0.00000   0.00113   2.03388
   A49        2.28348  -0.00171  -0.00286   0.00000  -0.00286   2.28062
   A50        1.96672   0.00106   0.00171   0.00000   0.00172   1.96844
   A51        2.14117   0.00032   0.00080   0.00000   0.00079   2.14196
   A52        1.99706  -0.00221  -0.00424   0.00000  -0.00423   1.99282
   A53        2.14496   0.00190   0.00344   0.00000   0.00344   2.14839
   A54        1.98270   0.00060   0.00218   0.00000   0.00218   1.98487
   A55        2.08730  -0.00008  -0.00036   0.00000  -0.00036   2.08693
   A56        2.21319  -0.00052  -0.00181   0.00000  -0.00181   2.21137
   A57        1.89253  -0.00149  -0.00320   0.00000  -0.00320   1.88933
   A58        1.89238  -0.00108  -0.00223   0.00000  -0.00222   1.89016
   A59        2.00375  -0.00156  -0.00411   0.00000  -0.00410   1.99965
   A60        1.87718  -0.00037  -0.00020   0.00000  -0.00023   1.87695
   A61        1.89667   0.00181   0.00403   0.00000   0.00400   1.90068
   A62        1.89752   0.00272   0.00588   0.00000   0.00587   1.90340
   A63        1.91297   0.00300   0.00492   0.00000   0.00490   1.91787
   A64        1.90929  -0.00070  -0.00280   0.00000  -0.00279   1.90649
   A65        1.91391   0.00353   0.00592   0.00000   0.00591   1.91982
   A66        1.91031  -0.00165  -0.00219   0.00000  -0.00218   1.90813
   A67        1.90781  -0.00227  -0.00321   0.00000  -0.00325   1.90456
   A68        1.90951  -0.00193  -0.00265   0.00000  -0.00264   1.90687
   A69        1.89061  -0.00215  -0.00439   0.00000  -0.00439   1.88622
   A70        1.89096  -0.00212  -0.00410   0.00000  -0.00411   1.88685
   A71        2.01152   0.00107   0.00064   0.00000   0.00064   2.01216
   A72        1.87596   0.00013   0.00058   0.00000   0.00055   1.87651
   A73        1.89461   0.00091   0.00245   0.00000   0.00245   1.89706
   A74        1.89588   0.00210   0.00482   0.00000   0.00482   1.90069
   A75        1.91248   0.00366   0.00616   0.00000   0.00614   1.91862
   A76        1.90913  -0.00116  -0.00348   0.00000  -0.00347   1.90566
   A77        1.91350   0.00429   0.00743   0.00000   0.00741   1.92091
   A78        1.90950  -0.00186  -0.00268   0.00000  -0.00267   1.90683
   A79        1.90807  -0.00274  -0.00411   0.00000  -0.00416   1.90390
   A80        1.91112  -0.00220  -0.00332   0.00000  -0.00331   1.90781
   A81        2.10557  -0.00148  -0.00357   0.00000  -0.00357   2.10200
   A82        2.10723  -0.00004  -0.00016   0.00000  -0.00016   2.10707
   A83        2.06953   0.00154   0.00379   0.00000   0.00378   2.07331
   A84        2.09074   0.00056   0.00141   0.00000   0.00141   2.09216
   A85        2.10239  -0.00018  -0.00119   0.00000  -0.00119   2.10119
   A86        2.09006  -0.00038  -0.00022   0.00000  -0.00022   2.08983
   A87        2.09005  -0.00047  -0.00113   0.00000  -0.00113   2.08892
   A88        2.10250  -0.00057  -0.00090   0.00000  -0.00090   2.10160
   A89        2.09063   0.00104   0.00203   0.00000   0.00203   2.09266
   A90        2.09833  -0.00009  -0.00027   0.00000  -0.00027   2.09805
   A91        2.08610   0.00040   0.00105   0.00000   0.00106   2.08716
   A92        2.09876  -0.00031  -0.00078   0.00000  -0.00078   2.09797
   A93        2.09082   0.00099   0.00180   0.00000   0.00180   2.09261
   A94        2.10090  -0.00075  -0.00120   0.00000  -0.00120   2.09970
   A95        2.09147  -0.00023  -0.00060   0.00000  -0.00060   2.09087
   A96        2.10450  -0.00042  -0.00152   0.00000  -0.00152   2.10297
   A97        2.08899   0.00045   0.00123   0.00000   0.00123   2.09022
   A98        2.08970  -0.00003   0.00029   0.00000   0.00029   2.09000
   A99        2.09260   0.00035  -0.00049   0.00000  -0.00049   2.09211
   A100       2.11684  -0.00200  -0.00358   0.00000  -0.00358   2.11326
   A101       2.07365   0.00165   0.00408   0.00000   0.00408   2.07773
   A102       2.09163   0.00024   0.00108   0.00000   0.00109   2.09272
   A103       2.10058   0.00028  -0.00050   0.00000  -0.00050   2.10007
   A104       2.09098  -0.00052  -0.00059   0.00000  -0.00059   2.09039
   A105       2.09132  -0.00063  -0.00134   0.00000  -0.00134   2.08998
   A106       2.09975  -0.00029  -0.00069   0.00000  -0.00069   2.09905
   A107       2.09212   0.00092   0.00203   0.00000   0.00203   2.09415
   A108       2.09721  -0.00022  -0.00079   0.00000  -0.00079   2.09642
   A109       2.08805   0.00019   0.00097   0.00000   0.00097   2.08903
   A110       2.09792   0.00002  -0.00018   0.00000  -0.00018   2.09774
   A111       2.09085   0.00150   0.00285   0.00000   0.00285   2.09370
   A112       2.10429  -0.00154  -0.00240   0.00000  -0.00239   2.10190
   A113       2.08804   0.00003  -0.00045   0.00000  -0.00046   2.08758
   A114       2.10000  -0.00030  -0.00145   0.00000  -0.00145   2.09855
   A115       2.09117   0.00019   0.00101   0.00000   0.00101   2.09218
   A116       2.09201   0.00011   0.00044   0.00000   0.00044   2.09246
    D1        0.14036   0.00050   0.00116   0.00000   0.00116   0.14152
    D2        2.17471   0.00162   0.00360   0.00000   0.00360   2.17831
    D3       -1.90963   0.00073   0.00143   0.00000   0.00142  -1.90820
    D4       -0.06033  -0.00040  -0.00105   0.00000  -0.00105  -0.06138
    D5       -3.13105  -0.00151  -0.00341   0.00000  -0.00341  -3.13446
    D6        2.30339   0.00027   0.00075   0.00000   0.00074   2.30413
    D7        0.23941   0.00080   0.00176   0.00000   0.00176   0.24117
    D8       -1.78509  -0.00039  -0.00095   0.00000  -0.00096  -1.78604
    D9       -0.15508  -0.00023  -0.00069   0.00000  -0.00069  -0.15577
   D10        2.98374   0.00006   0.00002   0.00000   0.00002   2.98376
   D11       -0.19825  -0.00036  -0.00094   0.00000  -0.00094  -0.19919
   D12        2.87373   0.00015   0.00030   0.00000   0.00031   2.87404
   D13       -2.29762  -0.00074  -0.00191   0.00000  -0.00191  -2.29953
   D14        0.77436  -0.00023  -0.00066   0.00000  -0.00066   0.77370
   D15        1.84421   0.00014   0.00040   0.00000   0.00040   1.84461
   D16       -1.36700   0.00065   0.00165   0.00000   0.00165  -1.36534
   D17        1.22694  -0.00067  -0.00121   0.00000  -0.00121   1.22573
   D18       -3.03355  -0.00080  -0.00158   0.00000  -0.00158  -3.03512
   D19       -0.93819  -0.00091  -0.00185   0.00000  -0.00185  -0.94004
   D20       -3.05287   0.00060   0.00127   0.00000   0.00127  -3.05159
   D21       -1.03017   0.00046   0.00090   0.00000   0.00090  -1.02927
   D22        1.06519   0.00035   0.00063   0.00000   0.00063   1.06582
   D23       -0.94063  -0.00031  -0.00061   0.00000  -0.00061  -0.94125
   D24        1.08207  -0.00044  -0.00098   0.00000  -0.00099   1.08108
   D25       -3.10576  -0.00055  -0.00126   0.00000  -0.00126  -3.10702
   D26       -3.10593   0.00139   0.00255   0.00000   0.00255  -3.10338
   D27       -1.07267  -0.00043  -0.00062   0.00000  -0.00062  -1.07330
   D28        1.05279   0.00122   0.00253   0.00000   0.00253   1.05531
   D29        1.18647   0.00057   0.00092   0.00000   0.00092   1.18739
   D30       -3.06346  -0.00125  -0.00225   0.00000  -0.00225  -3.06571
   D31       -0.93800   0.00040   0.00090   0.00000   0.00090  -0.93710
   D32       -0.90240   0.00071   0.00126   0.00000   0.00126  -0.90114
   D33        1.13086  -0.00111  -0.00191   0.00000  -0.00191   1.12895
   D34       -3.02687   0.00054   0.00124   0.00000   0.00124  -3.02563
   D35       -2.97137  -0.00156  -0.00342   0.00000  -0.00341  -2.97478
   D36        0.17207  -0.00017  -0.00025   0.00000  -0.00025   0.17183
   D37        0.25125  -0.00225  -0.00500   0.00000  -0.00499   0.24626
   D38       -2.88849  -0.00085  -0.00183   0.00000  -0.00183  -2.89032
   D39        2.95789   0.00042   0.00089   0.00000   0.00089   2.95878
   D40       -0.17490   0.00080   0.00177   0.00000   0.00177  -0.17313
   D41       -0.26688   0.00112   0.00252   0.00000   0.00252  -0.26436
   D42        2.88351   0.00150   0.00341   0.00000   0.00341   2.88692
   D43       -0.05361   0.00050   0.00110   0.00000   0.00110  -0.05251
   D44        3.01161   0.00166   0.00363   0.00000   0.00363   3.01524
   D45        3.08984   0.00190   0.00428   0.00000   0.00429   3.09413
   D46       -0.12812   0.00306   0.00681   0.00000   0.00681  -0.12131
   D47       -2.91505   0.00077   0.00152   0.00000   0.00152  -2.91353
   D48        0.27156   0.00006  -0.00002   0.00000  -0.00002   0.27154
   D49        0.30720  -0.00047  -0.00122   0.00000  -0.00122   0.30598
   D50       -2.78938  -0.00119  -0.00277   0.00000  -0.00276  -2.79215
   D51        0.77527   0.00156   0.00308   0.00000   0.00307   0.77834
   D52       -1.32630   0.00011   0.00036   0.00000   0.00037  -1.32594
   D53        2.91641   0.00012   0.00033   0.00000   0.00033   2.91675
   D54       -2.37429   0.00121   0.00227   0.00000   0.00226  -2.37203
   D55        1.80732  -0.00023  -0.00045   0.00000  -0.00044   1.80688
   D56       -0.23314  -0.00022  -0.00048   0.00000  -0.00048  -0.23362
   D57        3.03127  -0.00063  -0.00146   0.00000  -0.00146   3.02981
   D58       -0.17538  -0.00021  -0.00063   0.00000  -0.00063  -0.17600
   D59       -0.10304  -0.00031  -0.00071   0.00000  -0.00071  -0.10375
   D60        2.97350   0.00011   0.00012   0.00000   0.00012   2.97362
   D61        0.61016  -0.00078  -0.00157   0.00000  -0.00157   0.60859
   D62       -1.49518  -0.00185  -0.00375   0.00000  -0.00376  -1.49893
   D63        2.63473  -0.00090  -0.00179   0.00000  -0.00179   2.63294
   D64        2.63362   0.00208   0.00429   0.00000   0.00429   2.63791
   D65        0.52828   0.00101   0.00211   0.00000   0.00211   0.53039
   D66       -1.62500   0.00196   0.00407   0.00000   0.00407  -1.62093
   D67       -1.56261   0.00116   0.00237   0.00000   0.00237  -1.56024
   D68        2.61523   0.00009   0.00018   0.00000   0.00019   2.61542
   D69        0.46196   0.00104   0.00215   0.00000   0.00215   0.46411
   D70       -0.65929   0.00106   0.00217   0.00000   0.00218  -0.65711
   D71       -2.69097  -0.00115  -0.00224   0.00000  -0.00224  -2.69321
   D72        1.50659  -0.00130  -0.00267   0.00000  -0.00267   1.50392
   D73        1.44001   0.00233   0.00468   0.00000   0.00468   1.44470
   D74       -0.59166   0.00012   0.00027   0.00000   0.00026  -0.59140
   D75       -2.67729  -0.00004  -0.00017   0.00000  -0.00017  -2.67746
   D76       -2.68727   0.00159   0.00301   0.00000   0.00302  -2.68425
   D77        1.56424  -0.00062  -0.00141   0.00000  -0.00140   1.56284
   D78       -0.52138  -0.00077  -0.00184   0.00000  -0.00184  -0.52322
   D79        2.51436   0.00015   0.00037   0.00000   0.00038   2.51474
   D80       -0.55574  -0.00028  -0.00050   0.00000  -0.00049  -0.55623
   D81       -1.64668   0.00116   0.00225   0.00000   0.00225  -1.64443
   D82        1.56641   0.00073   0.00138   0.00000   0.00138   1.56779
   D83        0.39257   0.00060   0.00140   0.00000   0.00140   0.39398
   D84       -2.67752   0.00017   0.00053   0.00000   0.00053  -2.67699
   D85       -0.14360   0.00004   0.00029   0.00000   0.00029  -0.14331
   D86        3.02295   0.00030   0.00098   0.00000   0.00098   3.02393
   D87        2.91868   0.00060   0.00139   0.00000   0.00139   2.92007
   D88       -0.19795   0.00086   0.00208   0.00000   0.00208  -0.19588
   D89        2.87557  -0.00096  -0.00211   0.00000  -0.00212   2.87345
   D90       -0.28649  -0.00122  -0.00274   0.00000  -0.00275  -0.28924
   D91        0.75346  -0.00009  -0.00037   0.00000  -0.00037   0.75309
   D92       -2.40859  -0.00035  -0.00100   0.00000  -0.00100  -2.40960
   D93       -1.37923   0.00067   0.00166   0.00000   0.00166  -1.37757
   D94        1.74190   0.00042   0.00103   0.00000   0.00103   1.74293
   D95        3.13655   0.00177   0.00345   0.00000   0.00345   3.13999
   D96       -1.11662  -0.00034  -0.00041   0.00000  -0.00040  -1.11702
   D97        1.01092   0.00150   0.00317   0.00000   0.00317   1.01408
   D98       -0.93709   0.00102   0.00191   0.00000   0.00190  -0.93519
   D99        1.09292  -0.00110  -0.00195   0.00000  -0.00194   1.09098
   D100      -3.06272   0.00075   0.00163   0.00000   0.00163  -3.06110
   D101       1.15814   0.00049   0.00074   0.00000   0.00073   1.15887
   D102      -3.09503  -0.00163  -0.00312   0.00000  -0.00311  -3.09815
   D103      -0.96749   0.00022   0.00045   0.00000   0.00045  -0.96704
   D104       0.17078  -0.00005  -0.00026   0.00000  -0.00026   0.17052
   D105      -2.96925   0.00064   0.00136   0.00000   0.00136  -2.96789
   D106      -2.94660   0.00021   0.00041   0.00000   0.00042  -2.94619
   D107       0.19656   0.00090   0.00203   0.00000   0.00203   0.19859
   D108       0.00314  -0.00018  -0.00039   0.00000  -0.00038   0.00276
   D109      -3.13544  -0.00050  -0.00115   0.00000  -0.00115  -3.13659
   D110      -3.13688   0.00052   0.00124   0.00000   0.00124  -3.13563
   D111       0.00772   0.00019   0.00047   0.00000   0.00048   0.00820
   D112       2.76615   0.00014   0.00045   0.00000   0.00045   2.76659
   D113      -0.38958   0.00037   0.00093   0.00000   0.00093  -0.38865
   D114      -0.37861   0.00047   0.00126   0.00000   0.00126  -0.37735
   D115       2.74884   0.00071   0.00174   0.00000   0.00174   2.75058
   D116      -1.01175  -0.00100  -0.00221   0.00000  -0.00222  -1.01397
   D117      -3.10636  -0.00038  -0.00082   0.00000  -0.00082  -3.10718
   D118       1.08263   0.00025   0.00052   0.00000   0.00053   1.08316
   D119      -3.13396   0.00063   0.00172   0.00000   0.00172  -3.13225
   D120       1.05461   0.00125   0.00310   0.00000   0.00311   1.05773
   D121      -1.03958   0.00188   0.00444   0.00000   0.00446  -1.03512
   D122       1.11091  -0.00143  -0.00347   0.00000  -0.00350   1.10741
   D123      -0.98370  -0.00081  -0.00209   0.00000  -0.00210  -0.98580
   D124      -3.07789  -0.00018  -0.00075   0.00000  -0.00075  -3.07865
   D125      -1.00160  -0.00111  -0.00243   0.00000  -0.00245  -1.00406
   D126      -3.09482  -0.00036  -0.00079   0.00000  -0.00079  -3.09561
   D127       1.09254   0.00043   0.00086   0.00000   0.00088   1.09342
   D128      -3.12508   0.00026   0.00097   0.00000   0.00096  -3.12412
   D129       1.06489   0.00102   0.00261   0.00000   0.00262   1.06751
   D130      -1.03093   0.00180   0.00427   0.00000   0.00429  -1.02664
   D131       1.12329  -0.00153  -0.00366   0.00000  -0.00368   1.11960
   D132      -0.96993  -0.00078  -0.00202   0.00000  -0.00202  -0.97195
   D133      -3.06575   0.00001  -0.00037   0.00000  -0.00035  -3.06611
   D134       0.07242  -0.00065  -0.00148   0.00000  -0.00148   0.07094
   D135      -3.06964  -0.00103  -0.00229   0.00000  -0.00229  -3.07192
   D136      -3.11322   0.00001  -0.00007   0.00000  -0.00007  -3.11329
   D137       0.02790  -0.00037  -0.00087   0.00000  -0.00087   0.02703
   D138       3.06810   0.00096   0.00210   0.00000   0.00211   3.07020
   D139      -0.07308   0.00123   0.00268   0.00000   0.00268  -0.07040
   D140      -0.02940   0.00034   0.00078   0.00000   0.00077  -0.02862
   D141       3.11261   0.00060   0.00135   0.00000   0.00135   3.11396
   D142       3.13665   0.00026   0.00057   0.00000   0.00057   3.13722
   D143      -0.00591   0.00014   0.00035   0.00000   0.00035  -0.00557
   D144      -0.00541  -0.00013  -0.00024   0.00000  -0.00024  -0.00565
   D145       3.13521  -0.00025  -0.00046   0.00000  -0.00046   3.13476
   D146       3.12588   0.00022   0.00048   0.00000   0.00048   3.12636
   D147      -0.01512   0.00017   0.00037   0.00000   0.00037  -0.01475
   D148      -0.01669   0.00011   0.00026   0.00000   0.00026  -0.01642
   D149       3.12550   0.00005   0.00014   0.00000   0.00014   3.12565
   D150      -3.12757  -0.00025  -0.00057   0.00000  -0.00057  -3.12814
   D151       0.01364  -0.00021  -0.00047   0.00000  -0.00047   0.01317
   D152       0.01462  -0.00031  -0.00069   0.00000  -0.00069   0.01393
   D153      -3.12735  -0.00027  -0.00059   0.00000  -0.00059  -3.12794
   D154       0.00886  -0.00007  -0.00015   0.00000  -0.00015   0.00871
   D155      -3.13314  -0.00033  -0.00073   0.00000  -0.00072  -3.13386
   D156      -3.13311  -0.00002  -0.00005   0.00000  -0.00005  -3.13316
   D157       0.00807  -0.00028  -0.00062   0.00000  -0.00062   0.00745
   D158      -0.01218  -0.00043  -0.00091   0.00000  -0.00091  -0.01309
   D159       3.12874   0.00005   0.00012   0.00000   0.00012   3.12886
   D160      -3.13998  -0.00063  -0.00132   0.00000  -0.00132  -3.14130
   D161       0.00094  -0.00015  -0.00029   0.00000  -0.00029   0.00065
   D162      -3.12851   0.00004   0.00012   0.00000   0.00012  -3.12839
   D163       0.01312  -0.00039  -0.00082   0.00000  -0.00082   0.01230
   D164      -0.00090   0.00027   0.00056   0.00000   0.00056  -0.00034
   D165       3.14073  -0.00016  -0.00038   0.00000  -0.00038   3.14035
   D166      -3.13641  -0.00030  -0.00068   0.00000  -0.00068  -3.13710
   D167       0.00483  -0.00017  -0.00041   0.00000  -0.00041   0.00442
   D168       0.00450   0.00018   0.00035   0.00000   0.00035   0.00486
   D169      -3.13743   0.00031   0.00062   0.00000   0.00062  -3.13681
   D170       3.13062   0.00019   0.00045   0.00000   0.00045   3.13107
   D171      -0.01062   0.00038   0.00085   0.00000   0.00085  -0.00977
   D172      -0.01132   0.00033   0.00072   0.00000   0.00072  -0.01060
   D173       3.13063   0.00051   0.00112   0.00000   0.00112   3.13174
   D174      -3.13067  -0.00020  -0.00044   0.00000  -0.00044  -3.13111
   D175       0.01068  -0.00027  -0.00059   0.00000  -0.00058   0.01010
   D176       0.01127  -0.00001  -0.00004   0.00000  -0.00004   0.01123
   D177      -3.13056  -0.00008  -0.00019   0.00000  -0.00019  -3.13074
   D178      -0.00494  -0.00006  -0.00012   0.00000  -0.00012  -0.00506
   D179       3.13662   0.00037   0.00082   0.00000   0.00082   3.13744
   D180       3.13642  -0.00013  -0.00027   0.00000  -0.00027   3.13615
   D181      -0.00521   0.00030   0.00067   0.00000   0.00067  -0.00454
         Item               Value     Threshold  Converged?
 Maximum Force            0.099449     0.000450     NO 
 RMS     Force            0.021897     0.000300     NO 
 Maximum Displacement     0.156309     0.001800     NO 
 RMS     Displacement     0.034355     0.001200     NO 
 Predicted change in Energy=-1.264009D-01
 Lowest energy point so far.  Saving SCF results.
 GradGradGradGradGradGradGradGradGradGradGradGradGradGradGradGradGradGrad

 Leave Link  103 at Thu Dec  6 15:42:55 2018, MaxMem=   536870912 cpu:         1.5
 (Enter /pbs_home/pkowalski/g09d01/g09/l202.exe)
 Stoichiometry    C29H22F6S2
 Framework group  C1[X(C29H22F6S2)]
 Deg. of freedom   171
 Full point group                 C1      NOp   1
 RotChk:  IX=0 Diff= 1.85D-03
 Largest Abelian subgroup         C1      NOp   1
 Largest concise Abelian subgroup C1      NOp   1
                         Standard orientation:                         
 ---------------------------------------------------------------------
 Center     Atomic      Atomic             Coordinates (Angstroms)
 Number     Number       Type             X           Y           Z
 ---------------------------------------------------------------------
      1         16           0        1.756049   -2.169944    0.465023
      2         16           0       -1.796879   -2.135079    0.104681
      3          9           0        2.366370    3.149841   -0.731976
      4          9           0        1.628512    3.555479    1.260953
      5          9           0        0.109079    3.814165   -1.837312
      6          9           0        0.082094    5.121199   -0.103398
      7          9           0       -2.225539    3.270485   -0.821510
      8          9           0       -1.527870    3.547315    1.213975
      9          6           0        0.599628   -0.755324    0.717079
     10          6           0        1.432506    0.488611    0.386817
     11          6           0        2.821458    0.221958    0.259428
     12          1           0        3.547029    0.991849    0.180353
     13          6           0        3.140561   -1.105908    0.241341
     14          6           0        0.745887    1.646396    0.179109
     15          6           0        1.274156    3.033296    0.054951
     16          6           0        0.078061    3.845478   -0.495122
     17          6           0       -1.169197    3.065572   -0.007161
     18          6           0       -0.695325    1.658782    0.056651
     19          6           0       -0.600612   -0.781549   -0.248396
     20          6           0       -1.408057    0.506944   -0.059143
     21          6           0       -2.812998    0.282252   -0.062520
     22          1           0       -3.520051    1.071579   -0.117442
     23          6           0       -3.169059   -1.033355    0.014830
     24          6           0        0.161694   -0.712459    2.200646
     25          1           0       -0.538435    0.090190    2.320919
     26          1           0       -0.351703   -1.625298    2.426318
     27          6           0        1.306142   -0.524433    3.195912
     28          1           0        2.019590   -1.312807    3.082959
     29          1           0        0.914577   -0.541571    4.189899
     30          1           0        1.790011    0.413074    3.023749
     31          6           0       -0.151729   -0.874233   -1.732399
     32          1           0        0.542020   -0.079037   -1.920227
     33          1           0        0.373647   -1.798228   -1.864194
     34          6           0       -1.277406   -0.794453   -2.760361
     35          1           0       -1.990931   -1.569544   -2.580155
     36          1           0       -0.867544   -0.913652   -3.739871
     37          1           0       -1.767053    0.153440   -2.695044
     38          6           0        4.460496   -1.677060   -0.026018
     39          6           0        5.611848   -0.879287    0.063550
     40          1           0        5.533131    0.127982    0.389414
     41          6           0        6.855945   -1.400468   -0.270532
     42          1           0        7.719467   -0.785541   -0.202454
     43          6           0        6.976571   -2.723304   -0.692174
     44          1           0        7.927110   -3.114299   -0.959973
     45          6           0        5.841169   -3.530413   -0.760847
     46          1           0        5.929176   -4.542822   -1.069779
     47          6           0        4.595108   -3.016732   -0.426747
     48          1           0        3.737336   -3.641197   -0.475433
     49          6           0       -4.530773   -1.572451    0.025640
     50          6           0       -5.605025   -0.751339    0.404748
     51          1           0       -5.426127    0.254344    0.693935
     52          6           0       -6.903412   -1.248936    0.403886
     53          1           0       -7.709670   -0.618500    0.688415
     54          6           0       -7.149698   -2.570644    0.031201
     55          1           0       -8.141422   -2.951092    0.040595
     56          6           0       -6.090434   -3.387593   -0.351694
     57          1           0       -6.274220   -4.391750   -0.645417
     58          6           0       -4.787722   -2.898133   -0.353463
     59          1           0       -3.985165   -3.530389   -0.643700
 ---------------------------------------------------------------------
 Rotational constants (GHZ):      0.1279333      0.0714619      0.0512930
 Leave Link  202 at Thu Dec  6 15:42:56 2018, MaxMem=   536870912 cpu:         0.0
 (Enter /pbs_home/pkowalski/g09d01/g09/l301.exe)
 Basis read from rwf:  (5D, 7F)
 No pseudopotential information found on rwf file.
 There are   673 symmetry adapted cartesian basis functions of A   symmetry.
 There are   636 symmetry adapted basis functions of A   symmetry.
   636 basis functions,  1103 primitive gaussians,   673 cartesian basis functions
   141 alpha electrons      141 beta electrons
       nuclear repulsion energy      4714.4531172686 Hartrees.
 IExCor= 1009 DFT=T Ex+Corr=PBE1PBE ExCW=0 ScaHFX=  0.250000
 ScaDFX=  0.750000  0.750000  1.000000  1.000000 ScalE2=  1.000000  1.000000
 IRadAn=      0 IRanWt=     -1 IRanGd=            0 ICorTp=0 IEmpDi=131
 NAtoms=   59 NActive=   59 NUniq=   59 SFac= 1.00D+00 NAtFMM=   60 NAOKFM=F Big=F
 Integral buffers will be    131072 words long.
 Raffenetti 2 integral format.
 Two-electron integral symmetry is turned on.
 R6Disp:  Grimme-D3 Dispersion energy=       -0.0500896775 Hartrees.
 Nuclear repulsion after empirical dispersion term =     4714.4030275910 Hartrees.
 No density basis found on file   724.
 Leave Link  301 at Thu Dec  6 15:42:56 2018, MaxMem=   536870912 cpu:         0.6
 (Enter /pbs_home/pkowalski/g09d01/g09/l302.exe)
 NPDir=0 NMtPBC=     1 NCelOv=     1 NCel=       1 NClECP=     1 NCelD=      1
         NCelK=      1 NCelE2=     1 NClLst=     1 CellRange=     0.0.
 One-electron integrals computed using PRISM.
 NBasis=   636 RedAO= T EigKep=  2.90D-04  NBF=   636
 NBsUse=   636 1.00D-06 EigRej= -1.00D+00 NBFU=   636
 Precomputing XC quadrature grid using
 IXCGrd= 4 IRadAn=           0 IRanWt=          -1 IRanGd=           0 AccXCQ= 0.00D+00.
 Generated NRdTot=       0 NPtTot=           0 NUsed=           0 NTot=          32
 NSgBfM=   611   611   611   624   632 MxSgAt=    59 MxSgA2=    59.
 Leave Link  302 at Thu Dec  6 15:42:58 2018, MaxMem=   536870912 cpu:        16.2
 (Enter /pbs_home/pkowalski/g09d01/g09/l303.exe)
 DipDrv:  MaxL=1.
 Leave Link  303 at Thu Dec  6 15:42:58 2018, MaxMem=   536870912 cpu:         1.5
 (Enter /pbs_home/pkowalski/g09d01/g09/l401.exe)
 Initial guess from the checkpoint file:  "dae0068freq_closed_pbe0d3.chk"
 B after Tr=     0.000000    0.000000    0.000000
         Rot=    1.000000    0.000290    0.000022   -0.000460 Ang=   0.06 deg.
 Guess basis will be translated and rotated to current coordinates.
 JPrj=2 DoOrth=T DoCkMO=T.
 Generating alternative initial guess.
 ExpMin= 1.22D-01 ExpMax= 9.18D+03 ExpMxC= 1.38D+03 IAcc=1 IRadAn=         1 AccDes= 0.00D+00
 Harris functional with IExCor= 1009 and IRadAn=       1 diagonalized for initial guess.
 HarFok:  IExCor= 1009 AccDes= 0.00D+00 IRadAn=         1 IDoV= 1 UseB2=F ITyADJ=14
 ICtDFT=  3500011 ScaDFX=  1.000000  1.000000  1.000000  1.000000
 FoFCou: FMM=F IPFlag=           0 FMFlag=      100000 FMFlg1=           0
         NFxFlg=           0 DoJE=T BraDBF=F KetDBF=T FulRan=T
         wScrn=  0.000000 ICntrl=     500 IOpCl=  0 I1Cent=   200000004 NGrid=           0
         NMat0=    1 NMatS0=      1 NMatT0=    0 NMatD0=    1 NMtDS0=    0 NMtDT0=    0
 Petite list used in FoFCou.
 Harris En= -2510.33217660195    
 Leave Link  401 at Thu Dec  6 15:43:03 2018, MaxMem=   536870912 cpu:        42.0
 (Enter /pbs_home/pkowalski/g09d01/g09/l502.exe)
 Closed shell SCF:
 Using DIIS extrapolation, IDIIS=  1040.
 Integral symmetry usage will be decided dynamically.
 IVT=     1387805 IEndB=     1387805 NGot=   536870912 MDV=   535953350
 LenX=   535953350 LenY=   535499748
 Requested convergence on RMS density matrix=1.00D-08 within 128 cycles.
 Requested convergence on MAX density matrix=1.00D-06.
 Requested convergence on             energy=1.00D-06.
 No special actions if energy rises.
 Fock matrices will be formed incrementally for  20 cycles.
 Integral accuracy reduced to 1.0D-05 until final iterations.

 Cycle   1  Pass 0  IDiag  1:
 FoFJK:  IHMeth= 1 ICntrl=       0 DoSepK=F KAlg= 0 I1Cent=   0 FoldK=F
 IRaf= 670000000 NMat=   1 IRICut=       1 DoRegI=T DoRafI=F ISym2E= 0.
 FoFCou: FMM=F IPFlag=           0 FMFlag=      100000 FMFlg1=           0
         NFxFlg=           0 DoJE=F BraDBF=F KetDBF=F FulRan=T
         wScrn=  0.000000 ICntrl=       0 IOpCl=  0 I1Cent=           0 NGrid=           0
         NMat0=    1 NMatS0=      1 NMatT0=    0 NMatD0=    1 NMtDS0=    0 NMtDT0=    0
 Symmetry not used in FoFCou.
 E= -2510.14095713670    
 DIIS: error= 3.15D-03 at cycle   1 NSaved=   1.
 NSaved= 1 IEnMin= 1 EnMin= -2510.14095713670     IErMin= 1 ErrMin= 3.15D-03
 ErrMax= 3.15D-03  0.00D+00 EMaxC= 1.00D-01 BMatC= 1.49D-02 BMatP= 1.49D-02
 IDIUse=3 WtCom= 9.69D-01 WtEn= 3.15D-02
 Coeff-Com:  0.100D+01
 Coeff-En:   0.100D+01
 Coeff:      0.100D+01
 Gap=     0.573 Goal=   None    Shift=    0.000
 GapD=    0.573 DampG=2.000 DampE=1.000 DampFc=2.0000 IDamp=-1.
 RMSDP=8.46D-04 MaxDP=3.24D-02              OVMax= 1.65D-02

 Cycle   2  Pass 0  IDiag  1:
 RMSU=  8.23D-04    CP:  9.88D-01
 E= -2510.15621453223     Delta-E=       -0.015257395528 Rises=F Damp=F
 DIIS: error= 1.03D-03 at cycle   2 NSaved=   2.
 NSaved= 2 IEnMin= 2 EnMin= -2510.15621453223     IErMin= 2 ErrMin= 1.03D-03
 ErrMax= 1.03D-03  0.00D+00 EMaxC= 1.00D-01 BMatC= 1.25D-03 BMatP= 1.49D-02
 IDIUse=3 WtCom= 9.90D-01 WtEn= 1.03D-02
 Coeff-Com:  0.133D+00 0.867D+00
 Coeff-En:   0.000D+00 0.100D+01
 Coeff:      0.132D+00 0.868D+00
 Gap=     0.093 Goal=   None    Shift=    0.000
 RMSDP=1.51D-04 MaxDP=9.77D-03 DE=-1.53D-02 OVMax= 1.08D-02

 Cycle   3  Pass 0  IDiag  1:
 RMSU=  1.47D-04    CP:  9.87D-01  1.04D+00
 E= -2510.15642667622     Delta-E=       -0.000212143991 Rises=F Damp=F
 DIIS: error= 8.45D-04 at cycle   3 NSaved=   3.
 NSaved= 3 IEnMin= 3 EnMin= -2510.15642667622     IErMin= 3 ErrMin= 8.45D-04
 ErrMax= 8.45D-04  0.00D+00 EMaxC= 1.00D-01 BMatC= 1.12D-03 BMatP= 1.25D-03
 IDIUse=3 WtCom= 9.92D-01 WtEn= 8.45D-03
 Coeff-Com:  0.188D-01 0.484D+00 0.497D+00
 Coeff-En:   0.000D+00 0.459D+00 0.541D+00
 Coeff:      0.186D-01 0.484D+00 0.497D+00
 Gap=     0.093 Goal=   None    Shift=    0.000
 RMSDP=8.37D-05 MaxDP=4.39D-03 DE=-2.12D-04 OVMax= 1.05D-02

 Cycle   4  Pass 0  IDiag  1:
 RMSU=  4.88D-05    CP:  9.87D-01  1.04D+00  5.38D-01
 E= -2510.15748731779     Delta-E=       -0.001060641575 Rises=F Damp=F
 DIIS: error= 3.42D-04 at cycle   4 NSaved=   4.
 NSaved= 4 IEnMin= 4 EnMin= -2510.15748731779     IErMin= 4 ErrMin= 3.42D-04
 ErrMax= 3.42D-04  0.00D+00 EMaxC= 1.00D-01 BMatC= 1.07D-04 BMatP= 1.12D-03
 IDIUse=3 WtCom= 9.97D-01 WtEn= 3.42D-03
 Coeff-Com:  0.210D-02 0.228D+00 0.296D+00 0.474D+00
 Coeff-En:   0.000D+00 0.000D+00 0.537D-02 0.995D+00
 Coeff:      0.209D-02 0.227D+00 0.295D+00 0.476D+00
 Gap=     0.093 Goal=   None    Shift=    0.000
 RMSDP=3.43D-05 MaxDP=1.91D-03 DE=-1.06D-03 OVMax= 5.84D-03

 Cycle   5  Pass 0  IDiag  1:
 RMSU=  2.14D-05    CP:  9.87D-01  1.05D+00  5.93D-01  4.75D-01
 E= -2510.15758772904     Delta-E=       -0.000100411244 Rises=F Damp=F
 DIIS: error= 1.53D-04 at cycle   5 NSaved=   5.
 NSaved= 5 IEnMin= 5 EnMin= -2510.15758772904     IErMin= 5 ErrMin= 1.53D-04
 ErrMax= 1.53D-04  0.00D+00 EMaxC= 1.00D-01 BMatC= 2.17D-05 BMatP= 1.07D-04
 IDIUse=3 WtCom= 9.98D-01 WtEn= 1.53D-03
 Coeff-Com: -0.231D-02 0.682D-01 0.109D+00 0.323D+00 0.502D+00
 Coeff-En:   0.000D+00 0.000D+00 0.000D+00 0.188D+00 0.812D+00
 Coeff:     -0.230D-02 0.681D-01 0.109D+00 0.323D+00 0.502D+00
 Gap=     0.093 Goal=   None    Shift=    0.000
 RMSDP=1.55D-05 MaxDP=1.17D-03 DE=-1.00D-04 OVMax= 2.26D-03

 Cycle   6  Pass 0  IDiag  1:
 RMSU=  7.15D-06    CP:  9.87D-01  1.04D+00  5.89D-01  5.89D-01  4.13D-01
 E= -2510.15761083968     Delta-E=       -0.000023110647 Rises=F Damp=F
 DIIS: error= 2.96D-05 at cycle   6 NSaved=   6.
 NSaved= 6 IEnMin= 6 EnMin= -2510.15761083968     IErMin= 6 ErrMin= 2.96D-05
 ErrMax= 2.96D-05  0.00D+00 EMaxC= 1.00D-01 BMatC= 1.87D-06 BMatP= 2.17D-05
 IDIUse=1 WtCom= 1.00D+00 WtEn= 0.00D+00
 Coeff-Com: -0.164D-02 0.181D-01 0.357D-01 0.146D+00 0.302D+00 0.500D+00
 Coeff:     -0.164D-02 0.181D-01 0.357D-01 0.146D+00 0.302D+00 0.500D+00
 Gap=     0.093 Goal=   None    Shift=    0.000
 RMSDP=4.60D-06 MaxDP=3.90D-04 DE=-2.31D-05 OVMax= 3.99D-04

 Initial convergence to 1.0D-05 achieved.  Increase integral accuracy.
 Cycle   7  Pass 1  IDiag  1:
 E= -2510.15743794623     Delta-E=        0.000172893450 Rises=F Damp=F
 DIIS: error= 1.69D-04 at cycle   1 NSaved=   1.
 NSaved= 1 IEnMin= 1 EnMin= -2510.15743794623     IErMin= 1 ErrMin= 1.69D-04
 ErrMax= 1.69D-04  0.00D+00 EMaxC= 1.00D-01 BMatC= 1.55D-05 BMatP= 1.55D-05
 IDIUse=3 WtCom= 9.98D-01 WtEn= 1.69D-03
 Coeff-Com:  0.100D+01
 Coeff-En:   0.100D+01
 Coeff:      0.100D+01
 Gap=     0.093 Goal=   None    Shift=    0.000
 RMSDP=4.60D-06 MaxDP=3.90D-04 DE= 1.73D-04 OVMax= 4.60D-04

 Cycle   8  Pass 1  IDiag  1:
 RMSU=  1.76D-04    CP:  1.00D+00
 E= -2510.15745471214     Delta-E=       -0.000016765903 Rises=F Damp=F
 DIIS: error= 2.05D-05 at cycle   2 NSaved=   2.
 NSaved= 2 IEnMin= 2 EnMin= -2510.15745471214     IErMin= 2 ErrMin= 2.05D-05
 ErrMax= 2.05D-05  0.00D+00 EMaxC= 1.00D-01 BMatC= 3.43D-07 BMatP= 1.55D-05
 IDIUse=1 WtCom= 1.00D+00 WtEn= 0.00D+00
 Coeff-Com:  0.203D-01 0.980D+00
 Coeff:      0.203D-01 0.980D+00
 Gap=     0.093 Goal=   None    Shift=    0.000
 RMSDP=4.83D-06 MaxDP=3.00D-04 DE=-1.68D-05 OVMax= 4.32D-04

 Cycle   9  Pass 1  IDiag  1:
 RMSU=  4.22D-06    CP:  1.00D+00  1.01D+00
 E= -2510.15745397589     Delta-E=        0.000000736251 Rises=F Damp=F
 DIIS: error= 3.42D-05 at cycle   3 NSaved=   3.
 NSaved= 3 IEnMin= 2 EnMin= -2510.15745471214     IErMin= 2 ErrMin= 2.05D-05
 ErrMax= 3.42D-05  0.00D+00 EMaxC= 1.00D-01 BMatC= 1.07D-06 BMatP= 3.43D-07
 IDIUse=1 WtCom= 1.00D+00 WtEn= 0.00D+00
 Coeff-Com: -0.800D-02 0.644D+00 0.364D+00
 Coeff:     -0.800D-02 0.644D+00 0.364D+00
 Gap=     0.093 Goal=   None    Shift=    0.000
 RMSDP=2.96D-06 MaxDP=2.12D-04 DE= 7.36D-07 OVMax= 3.57D-04

 Cycle  10  Pass 1  IDiag  1:
 RMSU=  9.78D-07    CP:  1.00D+00  1.01D+00  3.48D-01
 E= -2510.15745504044     Delta-E=       -0.000001064557 Rises=F Damp=F
 DIIS: error= 3.93D-06 at cycle   4 NSaved=   4.
 NSaved= 4 IEnMin= 4 EnMin= -2510.15745504044     IErMin= 4 ErrMin= 3.93D-06
 ErrMax= 3.93D-06  0.00D+00 EMaxC= 1.00D-01 BMatC= 1.82D-08 BMatP= 3.43D-07
 IDIUse=1 WtCom= 1.00D+00 WtEn= 0.00D+00
 Coeff-Com: -0.541D-02 0.387D+00 0.231D+00 0.388D+00
 Coeff:     -0.541D-02 0.387D+00 0.231D+00 0.388D+00
 Gap=     0.093 Goal=   None    Shift=    0.000
 RMSDP=4.13D-07 MaxDP=2.28D-05 DE=-1.06D-06 OVMax= 7.44D-05

 Cycle  11  Pass 1  IDiag  1:
 RMSU=  3.16D-07    CP:  1.00D+00  1.01D+00  3.85D-01  7.78D-01
 E= -2510.15745505954     Delta-E=       -0.000000019093 Rises=F Damp=F
 DIIS: error= 1.16D-06 at cycle   5 NSaved=   5.
 NSaved= 5 IEnMin= 5 EnMin= -2510.15745505954     IErMin= 5 ErrMin= 1.16D-06
 ErrMax= 1.16D-06  0.00D+00 EMaxC= 1.00D-01 BMatC= 1.19D-09 BMatP= 1.82D-08
 IDIUse=1 WtCom= 1.00D+00 WtEn= 0.00D+00
 Coeff-Com: -0.191D-02 0.126D+00 0.784D-01 0.225D+00 0.572D+00
 Coeff:     -0.191D-02 0.126D+00 0.784D-01 0.225D+00 0.572D+00
 Gap=     0.093 Goal=   None    Shift=    0.000
 RMSDP=1.14D-07 MaxDP=5.31D-06 DE=-1.91D-08 OVMax= 1.43D-05

 Cycle  12  Pass 1  IDiag  1:
 RMSU=  9.35D-08    CP:  1.00D+00  1.01D+00  3.79D-01  8.21D-01  8.65D-01
 E= -2510.15745506058     Delta-E=       -0.000000001039 Rises=F Damp=F
 DIIS: error= 4.17D-07 at cycle   6 NSaved=   6.
 NSaved= 6 IEnMin= 6 EnMin= -2510.15745506058     IErMin= 6 ErrMin= 4.17D-07
 ErrMax= 4.17D-07  0.00D+00 EMaxC= 1.00D-01 BMatC= 1.64D-10 BMatP= 1.19D-09
 IDIUse=1 WtCom= 1.00D+00 WtEn= 0.00D+00
 Coeff-Com: -0.165D-03 0.556D-02 0.533D-02 0.596D-01 0.324D+00 0.606D+00
 Coeff:     -0.165D-03 0.556D-02 0.533D-02 0.596D-01 0.324D+00 0.606D+00
 Gap=     0.093 Goal=   None    Shift=    0.000
 RMSDP=3.80D-08 MaxDP=1.94D-06 DE=-1.04D-09 OVMax= 3.34D-06

 Cycle  13  Pass 1  IDiag  1:
 RMSU=  2.59D-08    CP:  1.00D+00  1.01D+00  3.81D-01  8.35D-01  8.99D-01
                    CP:  7.80D-01
 E= -2510.15745506072     Delta-E=       -0.000000000147 Rises=F Damp=F
 DIIS: error= 9.84D-08 at cycle   7 NSaved=   7.
 NSaved= 7 IEnMin= 7 EnMin= -2510.15745506072     IErMin= 7 ErrMin= 9.84D-08
 ErrMax= 9.84D-08  0.00D+00 EMaxC= 1.00D-01 BMatC= 1.34D-11 BMatP= 1.64D-10
 IDIUse=1 WtCom= 1.00D+00 WtEn= 0.00D+00
 Coeff-Com:  0.663D-04-0.711D-02-0.331D-02 0.129D-01 0.125D+00 0.317D+00
 Coeff-Com:  0.555D+00
 Coeff:      0.663D-04-0.711D-02-0.331D-02 0.129D-01 0.125D+00 0.317D+00
 Coeff:      0.555D+00
 Gap=     0.093 Goal=   None    Shift=    0.000
 RMSDP=1.33D-08 MaxDP=9.17D-07 DE=-1.47D-10 OVMax= 1.12D-06

 Cycle  14  Pass 1  IDiag  1:
 RMSU=  9.68D-09    CP:  1.00D+00  1.01D+00  3.81D-01  8.35D-01  9.09D-01
                    CP:  7.81D-01  6.71D-01
 E= -2510.15745506081     Delta-E=       -0.000000000085 Rises=F Damp=F
 DIIS: error= 3.68D-08 at cycle   8 NSaved=   8.
 NSaved= 8 IEnMin= 8 EnMin= -2510.15745506081     IErMin= 8 ErrMin= 3.68D-08
 ErrMax= 3.68D-08  0.00D+00 EMaxC= 1.00D-01 BMatC= 2.01D-12 BMatP= 1.34D-11
 IDIUse=1 WtCom= 1.00D+00 WtEn= 0.00D+00
 Coeff-Com:  0.548D-04-0.476D-02-0.249D-02 0.155D-02 0.409D-01 0.127D+00
 Coeff-Com:  0.334D+00 0.504D+00
 Coeff:      0.548D-04-0.476D-02-0.249D-02 0.155D-02 0.409D-01 0.127D+00
 Coeff:      0.334D+00 0.504D+00
 Gap=     0.093 Goal=   None    Shift=    0.000
 RMSDP=4.54D-09 MaxDP=3.21D-07 DE=-8.46D-11 OVMax= 3.28D-07

 SCF Done:  E(RPBE1PBE) =  -2510.15745506     A.U. after   14 cycles
            NFock= 14  Conv=0.45D-08     -V/T= 2.0062
 KE= 2.494727785419D+03 PE=-1.533057808884D+04 EE= 5.611289820768D+03
 Leave Link  502 at Thu Dec  6 15:52:19 2018, MaxMem=   536870912 cpu:      4419.3
 (Enter /pbs_home/pkowalski/g09d01/g09/l701.exe)
 Compute integral first derivatives.
 ... and contract with generalized density number  0.
 R6Disp: Adding Grimme-D3 dispersion energy 1st derivatives to the gradient.
 Leave Link  701 at Thu Dec  6 15:52:20 2018, MaxMem=   536870912 cpu:         6.1
 (Enter /pbs_home/pkowalski/g09d01/g09/l702.exe)
 L702 exits ... SP integral derivatives will be done elsewhere.
 Leave Link  702 at Thu Dec  6 15:52:20 2018, MaxMem=   536870912 cpu:         0.2
 (Enter /pbs_home/pkowalski/g09d01/g09/l703.exe)
 Compute integral first derivatives, UseDBF=F ICtDFT=           0.
 Integral derivatives from FoFJK, PRISM(SPDF).
 Calling FoFJK, ICntrl=      2127 FMM=F ISym2X=0 I1Cent= 0 IOpClX= 0 NMat=1 NMatS=1 NMatT=0.
 FoFJK:  IHMeth= 1 ICntrl=    2127 DoSepK=F KAlg= 0 I1Cent=   0 FoldK=F
 IRaf=         0 NMat=   1 IRICut=       1 DoRegI=T DoRafI=F ISym2E= 0.
 FoFCou: FMM=F IPFlag=           0 FMFlag=      100000 FMFlg1=         800
         NFxFlg=           0 DoJE=F BraDBF=F KetDBF=F FulRan=T
         wScrn=  0.000000 ICntrl=    2127 IOpCl=  0 I1Cent=           0 NGrid=           0
         NMat0=    1 NMatS0=      1 NMatT0=    0 NMatD0=    1 NMtDS0=    0 NMtDT0=    0
 Symmetry not used in FoFCou.
 Leave Link  703 at Thu Dec  6 15:54:43 2018, MaxMem=   536870912 cpu:      1139.8
 (Enter /pbs_home/pkowalski/g09d01/g09/l716.exe)
 Dipole        =-1.20503765D-02-1.88390979D+00-1.20097226D-01
 ***** Axes restored to original set *****
 -------------------------------------------------------------------
 Center     Atomic                   Forces (Hartrees/Bohr)
 Number     Number              X              Y              Z
 -------------------------------------------------------------------
      1       16          -0.002209854    0.000770527    0.000021390
      2       16          -0.000001161   -0.000748542   -0.002075187
      3        9          -0.001437816   -0.003084649   -0.001232608
      4        9          -0.003580404   -0.002376573   -0.001098016
      5        9          -0.001401882    0.000227186   -0.001367030
      6        9          -0.001532026    0.000985721   -0.002605075
      7        9          -0.001579877    0.003422456   -0.001258855
      8        9          -0.002768319    0.001779699    0.001501648
      9        6           0.001027089   -0.001402317    0.002323453
     10        6          -0.001684994   -0.001492204   -0.000574850
     11        6          -0.002467104   -0.008186395   -0.019784924
     12        1           0.006985678    0.008916318    0.019381455
     13        6          -0.003721004   -0.000263053   -0.000691376
     14        6          -0.000477458   -0.003881134   -0.001032975
     15        6           0.007480420    0.009481947    0.003163012
     16        6           0.000135380   -0.002072323    0.004772959
     17        6           0.009536248   -0.008484947   -0.001439078
     18        6          -0.001451219    0.003902864    0.002190431
     19        6           0.000558872    0.000068324    0.002948633
     20        6          -0.000815042    0.000451017   -0.003159100
     21        6          -0.010510828    0.017125543   -0.004841680
     22        1           0.011600897   -0.016691373    0.008267571
     23        6          -0.003153225    0.000529954   -0.002773675
     24        6          -0.001206327    0.026545475    0.009122246
     25        1           0.011447421   -0.016684773    0.005803276
     26        1          -0.010064650   -0.007758591   -0.016738750
     27        6          -0.016489749   -0.023917804    0.007731798
     28        1          -0.011514476    0.018045172   -0.006340224
     29        1           0.014807142   -0.001766421   -0.016071326
     30        1           0.013090767    0.007257951    0.016787188
     31        6           0.002081262   -0.025561101   -0.008126221
     32        1           0.009010692    0.010866214    0.015413009
     33        1          -0.013202569    0.014216966   -0.008091359
     34        6           0.015378794    0.023162718   -0.009349250
     35        1          -0.010330573   -0.012384238   -0.015636736
     36        1          -0.016107107    0.002807871    0.014597984
     37        1           0.012665867   -0.014712388    0.010963537
     38        6           0.001273494   -0.002805628   -0.001595648
     39        6          -0.020396389    0.005132652   -0.008094658
     40        1           0.020139157   -0.003548511    0.009455056
     41        6          -0.007868256   -0.014930989   -0.011698906
     42        1           0.010331048    0.015642234    0.013121989
     43        6           0.008771085   -0.020136066   -0.004508830
     44        1          -0.010296872    0.020159738    0.003441937
     45        6           0.018595130   -0.001585483    0.009339631
     46        1          -0.020389797    0.003901406   -0.009791449
     47        6           0.011564499    0.015340325    0.012039518
     48        1          -0.010763517   -0.016261832   -0.012563802
     49        6           0.001777894    0.003513325    0.003118122
     50        6          -0.020409457   -0.004423717   -0.011258641
     51        1           0.019963775    0.001427844    0.010500656
     52        6          -0.012933671    0.017707980    0.000624232
     53        1           0.014753719   -0.017455825   -0.000014431
     54        6           0.005677568    0.017097143    0.011441007
     55        1          -0.005388945   -0.019140912   -0.011289607
     56        6           0.017216384    0.002715327    0.010283530
     57        1          -0.019765581   -0.001064240   -0.011548864
     58        6           0.014797264   -0.018093526   -0.002211937
     59        1          -0.014747400    0.017713657    0.000509804
 -------------------------------------------------------------------
 Cartesian Forces:  Max     0.026545475 RMS     0.010771413
 Leave Link  716 at Thu Dec  6 15:54:43 2018, MaxMem=   536870912 cpu:         0.3
 (Enter /pbs_home/pkowalski/g09d01/g09/l103.exe)

 GradGradGradGradGradGradGradGradGradGradGradGradGradGradGradGradGradGrad
 Berny optimization.
 Using GEDIIS/GDIIS optimizer.
 FormGI is forming the generalized inverse of G from B-inverse, IUseBI=4.
 Internal  Forces:  Max     0.023158874 RMS     0.005580418
 Search for a local minimum.
 Step number   3 out of a maximum of  354
 All quantities printed in internal units (Hartrees-Bohrs-Radians)
 RMS Force = .55804D-02 SwitMx=.10000D-02 MixMth= 1
 Mixed Optimization -- RFO/linear search
 Update second derivatives using D2CorX and points    2    3
 ITU=  0  1  0
 Use linear search instead of GDIIS.
     Eigenvalues ---    0.00230   0.00230   0.00467   0.00484   0.00545
     Eigenvalues ---    0.00685   0.00923   0.01176   0.01206   0.01250
     Eigenvalues ---    0.01469   0.01565   0.01600   0.01706   0.01750
     Eigenvalues ---    0.01772   0.01866   0.01876   0.01955   0.01981
     Eigenvalues ---    0.02164   0.02170   0.02202   0.02218   0.02236
     Eigenvalues ---    0.02250   0.02258   0.02270   0.02271   0.02300
     Eigenvalues ---    0.02308   0.02315   0.02325   0.02328   0.02332
     Eigenvalues ---    0.02336   0.02348   0.02360   0.03358   0.03389
     Eigenvalues ---    0.04494   0.04815   0.04829   0.04899   0.05086
     Eigenvalues ---    0.05792   0.05826   0.05834   0.05862   0.05915
     Eigenvalues ---    0.06121   0.07252   0.07418   0.07841   0.08533
     Eigenvalues ---    0.08600   0.08736   0.08965   0.09198   0.09611
     Eigenvalues ---    0.10092   0.10515   0.11048   0.12322   0.12397
     Eigenvalues ---    0.12489   0.12517   0.14076   0.14588   0.15992
     Eigenvalues ---    0.16000   0.16000   0.16000   0.16000   0.16000
     Eigenvalues ---    0.16000   0.16000   0.16000   0.16000   0.16000
     Eigenvalues ---    0.16000   0.16000   0.16000   0.16000   0.16000
     Eigenvalues ---    0.16000   0.16002   0.16976   0.17185   0.20436
     Eigenvalues ---    0.21993   0.21998   0.21999   0.22000   0.22000
     Eigenvalues ---    0.22007   0.22982   0.23102   0.23464   0.23475
     Eigenvalues ---    0.23799   0.23836   0.24217   0.24498   0.24937
     Eigenvalues ---    0.24940   0.24976   0.24997   0.25000   0.26633
     Eigenvalues ---    0.27031   0.27314   0.27507   0.27594   0.27607
     Eigenvalues ---    0.27632   0.28916   0.29136   0.30122   0.30692
     Eigenvalues ---    0.32255   0.33714   0.35329   0.36132   0.36540
     Eigenvalues ---    0.40881   0.41854   0.42854   0.42994   0.43191
     Eigenvalues ---    0.43513   0.46783   0.46984   0.47507   0.47712
     Eigenvalues ---    0.47880   0.48680   0.49117   0.49251   0.49385
     Eigenvalues ---    0.49494   0.49557   0.49704   0.50267   0.50586
     Eigenvalues ---    0.50746   0.50841   0.51253   0.51292   0.51319
     Eigenvalues ---    0.51411   0.51485   0.51500   0.51694   0.52094
     Eigenvalues ---    0.53863   0.53918   0.55185   0.56431   0.57172
     Eigenvalues ---    0.57521   0.57632   0.57642   0.57654   0.57694
     Eigenvalues ---    0.57741   0.57767   0.57794   0.57807   0.57823
     Eigenvalues ---    0.57837
 RFO step:  Lambda=-5.28565251D-03 EMin= 2.29999711D-03
 Quartic linear search produced a step of  0.45233.
 Iteration  1 RMS(Cart)=  0.11002900 RMS(Int)=  0.00208253
 Iteration  2 RMS(Cart)=  0.00613099 RMS(Int)=  0.00011686
 Iteration  3 RMS(Cart)=  0.00001190 RMS(Int)=  0.00011674
 Iteration  4 RMS(Cart)=  0.00000000 RMS(Int)=  0.00011674
 ITry= 1 IFail=0 DXMaxC= 5.25D-01 DCOld= 1.00D+10 DXMaxT= 5.05D-01 DXLimC= 3.00D+00 Rises=F
 Variable       Old X    -DE/DX   Delta X   Delta X   Delta X     New X
                                 (Linear)    (Quad)   (Total)
    R1        3.48550   0.00180   0.00213   0.00510   0.00708   3.49258
    R2        3.32671  -0.00054  -0.00052  -0.00047  -0.00101   3.32571
    R3        3.47820   0.00196   0.00223   0.00710   0.00934   3.48754
    R4        3.32975  -0.00085  -0.00088  -0.00202  -0.00289   3.32687
    R5        2.55342  -0.00228  -0.00244  -0.00302  -0.00546   2.54796
    R6        2.57217  -0.00376  -0.00356  -0.00577  -0.00933   2.56284
    R7        2.53774   0.00004  -0.00033   0.00041   0.00008   2.53782
    R8        2.52187  -0.00263  -0.00322  -0.00275  -0.00597   2.51590
    R9        2.55009  -0.00302  -0.00328  -0.00391  -0.00720   2.54289
   R10        2.57162  -0.00334  -0.00313  -0.00516  -0.00829   2.56334
   R11        2.89698  -0.00087  -0.00014  -0.00664  -0.00675   2.89023
   R12        2.91129   0.00037  -0.00188   0.00494   0.00311   2.91439
   R13        2.92425  -0.00030  -0.00184   0.00086  -0.00098   2.92327
   R14        2.68349   0.00094   0.00275   0.00000   0.00285   2.68634
   R15        2.57381   0.00112   0.00118   0.00109   0.00229   2.57611
   R16        2.00475   0.02188   0.06310  -0.00634   0.05676   2.06151
   R17        2.58097   0.00302   0.00575   0.00249   0.00836   2.58933
   R18        2.76438   0.00032  -0.00032   0.00150   0.00117   2.76556
   R19        2.81434   0.00176   0.00099   0.00523   0.00628   2.82062
   R20        2.73341  -0.00198  -0.00171  -0.00555  -0.00725   2.72616
   R21        2.92320   0.00208   0.00214   0.00860   0.01075   2.93394
   R22        2.92878   0.00145   0.00117   0.00519   0.00632   2.93510
   R23        2.80781   0.00279   0.00267   0.00711   0.00973   2.81754
   R24        2.56900   0.00206   0.00269   0.00268   0.00532   2.57432
   R25        2.89566  -0.00082  -0.00017  -0.00399  -0.00420   2.89146
   R26        2.93507   0.00006  -0.00047   0.00074   0.00027   2.93534
   R27        2.68870  -0.00050   0.00056  -0.00221  -0.00166   2.68704
   R28        2.00523   0.02193   0.06288  -0.00595   0.05693   2.06215
   R29        2.57973   0.00304   0.00476   0.00295   0.00771   2.58743
   R30        2.76766  -0.00030  -0.00124   0.00034  -0.00089   2.76677
   R31        2.02553   0.02093   0.04685   0.01003   0.05688   2.08241
   R32        2.02455   0.02086   0.04656   0.01011   0.05667   2.08122
   R33        2.88805  -0.00070   0.00326  -0.00717  -0.00391   2.88414
   R34        2.02059   0.02216   0.05054   0.00857   0.05910   2.07970
   R35        2.01912   0.02185   0.05023   0.00804   0.05827   2.07738
   R36        2.02005   0.02228   0.05107   0.00823   0.05930   2.07935
   R37        2.02554   0.02080   0.04623   0.01040   0.05663   2.08217
   R38        2.02400   0.02088   0.04694   0.00967   0.05662   2.08062
   R39        2.88468   0.00047   0.00559  -0.00498   0.00061   2.88529
   R40        2.01976   0.02224   0.05079   0.00843   0.05922   2.07898
   R41        2.01912   0.02187   0.05021   0.00808   0.05829   2.07741
   R42        2.01991   0.02204   0.05023   0.00856   0.05879   2.07870
   R43        2.65241   0.00262   0.00486   0.00214   0.00702   2.65943
   R44        2.65466   0.00104   0.00417  -0.00149   0.00270   2.65736
   R45        2.00612   0.02252   0.06396  -0.00568   0.05828   2.06440
   R46        2.62598   0.00054   0.00453  -0.00335   0.00118   2.62716
   R47        2.00742   0.02288   0.06387  -0.00470   0.05916   2.06658
   R48        2.63360   0.00234   0.00726  -0.00136   0.00588   2.63947
   R49        2.00713   0.02289   0.06421  -0.00503   0.05918   2.06631
   R50        2.63566   0.00028   0.00507  -0.00459   0.00045   2.63611
   R51        2.00717   0.02295   0.06431  -0.00500   0.05931   2.06648
   R52        2.62404   0.00252   0.00664  -0.00034   0.00630   2.63034
   R53        2.00712   0.02316   0.06416  -0.00440   0.05976   2.06688
   R54        2.65368   0.00230   0.00528   0.00073   0.00603   2.65971
   R55        2.65045   0.00195   0.00430   0.00087   0.00519   2.65564
   R56        2.00617   0.02258   0.06392  -0.00550   0.05842   2.06459
   R57        2.62761  -0.00024   0.00150  -0.00243  -0.00093   2.62668
   R58        2.00743   0.02285   0.06386  -0.00475   0.05911   2.06654
   R59        2.63647   0.00142   0.00594  -0.00243   0.00350   2.63996
   R60        2.00733   0.02286   0.06389  -0.00476   0.05913   2.06646
   R61        2.62941   0.00249   0.00870  -0.00239   0.00630   2.63570
   R62        2.00737   0.02291   0.06410  -0.00486   0.05924   2.06661
   R63        2.62980   0.00070   0.00331  -0.00156   0.00175   2.63154
   R64        2.00710   0.02304   0.06407  -0.00456   0.05951   2.06661
    A1        1.61770   0.00006   0.00011  -0.00438  -0.00465   1.61305
    A2        1.60736  -0.00015  -0.00050  -0.00110  -0.00160   1.60576
    A3        1.82582   0.00050   0.00068   0.00118   0.00172   1.82753
    A4        1.97117   0.00009  -0.00021   0.00579   0.00557   1.97674
    A5        1.90678  -0.00015   0.00045  -0.00181  -0.00132   1.90546
    A6        1.87766   0.00020   0.00066   0.00330   0.00397   1.88163
    A7        1.91539  -0.00048  -0.00060  -0.00732  -0.00787   1.90752
    A8        1.96147  -0.00014  -0.00090  -0.00130  -0.00221   1.95926
    A9        1.98052  -0.00020   0.00048  -0.00412  -0.00393   1.97659
   A10        2.03614   0.00028   0.00025   0.00044   0.00056   2.03670
   A11        2.26403  -0.00004  -0.00068   0.00626   0.00531   2.26934
   A12        2.14050  -0.00106   0.00023  -0.00826  -0.00842   2.13208
   A13        1.99575   0.00001  -0.00188   0.00214   0.00007   1.99582
   A14        2.14693   0.00104   0.00165   0.00591   0.00714   2.15407
   A15        1.98472  -0.00041   0.00054  -0.00133  -0.00104   1.98369
   A16        2.09078  -0.00088  -0.00032  -0.00379  -0.00441   2.08637
   A17        2.20537   0.00136  -0.00014   0.00781   0.00738   2.21275
   A18        2.24659  -0.00090  -0.00089  -0.00143  -0.00241   2.24418
   A19        2.12056   0.00000  -0.00009  -0.00147  -0.00159   2.11897
   A20        1.91601   0.00090   0.00098   0.00274   0.00365   1.91965
   A21        1.84677   0.00158   0.00159   0.02153   0.02312   1.86989
   A22        1.99940  -0.00042  -0.00073  -0.00666  -0.00756   1.99184
   A23        1.95264  -0.00014   0.00023  -0.00650  -0.00641   1.94623
   A24        1.95600  -0.00030  -0.00045  -0.00473  -0.00508   1.95092
   A25        1.89120   0.00073   0.00096   0.00718   0.00812   1.89931
   A26        1.81761  -0.00144  -0.00155  -0.01098  -0.01269   1.80493
   A27        1.89188   0.00140   0.00154   0.01409   0.01563   1.90751
   A28        1.90213  -0.00060  -0.00068  -0.00180  -0.00249   1.89964
   A29        1.89814  -0.00032  -0.00029  -0.00350  -0.00371   1.89444
   A30        1.97708  -0.00071  -0.00074  -0.00768  -0.00835   1.96872
   A31        1.97258  -0.00070  -0.00095  -0.00323  -0.00421   1.96837
   A32        1.81945   0.00086   0.00106   0.00145   0.00239   1.82184
   A33        1.85609   0.00104   0.00087   0.01724   0.01809   1.87418
   A34        1.94288   0.00090   0.00139   0.00087   0.00203   1.94490
   A35        2.00352  -0.00116  -0.00141  -0.01472  -0.01615   1.98737
   A36        1.89282   0.00020   0.00027   0.00362   0.00390   1.89672
   A37        1.96134   0.00080   0.00096   0.00700   0.00799   1.96933
   A38        1.80627  -0.00175  -0.00199  -0.01399  -0.01619   1.79009
   A39        1.90659   0.00088   0.00090   0.00196   0.00275   1.90934
   A40        2.12038  -0.00052  -0.00070  -0.00121  -0.00193   2.11845
   A41        2.25408  -0.00034  -0.00018   0.00018   0.00003   2.25411
   A42        1.98085  -0.00047  -0.00073  -0.00639  -0.00713   1.97372
   A43        1.82574   0.00021   0.00033  -0.00102  -0.00077   1.82497
   A44        1.90418   0.00046   0.00116   0.00734   0.00850   1.91268
   A45        1.89528  -0.00054  -0.00024  -0.00735  -0.00758   1.88769
   A46        1.95480   0.00004  -0.00087   0.00383   0.00297   1.95777
   A47        1.89703   0.00033   0.00046   0.00346   0.00392   1.90095
   A48        2.03388   0.00055   0.00051   0.00272   0.00320   2.03709
   A49        2.28062  -0.00062  -0.00129  -0.00025  -0.00152   2.27911
   A50        1.96844   0.00006   0.00078  -0.00261  -0.00185   1.96658
   A51        2.14196  -0.00076   0.00036  -0.00640  -0.00607   2.13590
   A52        1.99282  -0.00003  -0.00192   0.00248   0.00049   1.99331
   A53        2.14839   0.00079   0.00155   0.00387   0.00539   2.15379
   A54        1.98487  -0.00033   0.00099  -0.00230  -0.00134   1.98353
   A55        2.08693  -0.00028  -0.00016  -0.00158  -0.00174   2.08520
   A56        2.21137   0.00061  -0.00082   0.00389   0.00307   2.21445
   A57        1.88933  -0.00153  -0.00145  -0.02042  -0.02192   1.86741
   A58        1.89016  -0.00120  -0.00100  -0.00559  -0.00696   1.88320
   A59        1.99965   0.00087  -0.00186   0.01108   0.00916   2.00881
   A60        1.87695  -0.00047  -0.00010  -0.01485  -0.01525   1.86170
   A61        1.90068   0.00066   0.00181   0.00377   0.00565   1.90633
   A62        1.90340   0.00157   0.00266   0.02395   0.02654   1.92993
   A63        1.91787   0.00292   0.00222   0.02119   0.02310   1.94098
   A64        1.90649   0.00098  -0.00126   0.00597   0.00469   1.91119
   A65        1.91982   0.00336   0.00267   0.02363   0.02600   1.94582
   A66        1.90813  -0.00234  -0.00099  -0.01999  -0.02099   1.88714
   A67        1.90456  -0.00236  -0.00147  -0.00884  -0.01086   1.89370
   A68        1.90687  -0.00262  -0.00119  -0.02249  -0.02370   1.88317
   A69        1.88622  -0.00182  -0.00199  -0.02020  -0.02226   1.86395
   A70        1.88685  -0.00184  -0.00186  -0.00887  -0.01122   1.87563
   A71        2.01216   0.00229   0.00029   0.01629   0.01650   2.02866
   A72        1.87651  -0.00017   0.00025  -0.01412  -0.01419   1.86232
   A73        1.89706   0.00011   0.00111   0.00144   0.00272   1.89978
   A74        1.90069   0.00127   0.00218   0.02299   0.02513   1.92582
   A75        1.91862   0.00347   0.00278   0.02520   0.02757   1.94619
   A76        1.90566   0.00040  -0.00157   0.00096  -0.00056   1.90510
   A77        1.92091   0.00381   0.00335   0.02653   0.02948   1.95039
   A78        1.90683  -0.00243  -0.00121  -0.02133  -0.02249   1.88434
   A79        1.90390  -0.00265  -0.00188  -0.00851  -0.01117   1.89273
   A80        1.90781  -0.00268  -0.00150  -0.02347  -0.02492   1.88290
   A81        2.10200   0.00098  -0.00162   0.00766   0.00583   2.10783
   A82        2.10707   0.00021  -0.00007   0.00157   0.00129   2.10836
   A83        2.07331  -0.00117   0.00171  -0.00798  -0.00636   2.06696
   A84        2.09216   0.00000   0.00064  -0.00003   0.00053   2.09268
   A85        2.10119   0.00081  -0.00054   0.00524   0.00472   2.10591
   A86        2.08983  -0.00081  -0.00010  -0.00523  -0.00541   2.08443
   A87        2.08892  -0.00018  -0.00051  -0.00076  -0.00128   2.08765
   A88        2.10160  -0.00031  -0.00041  -0.00145  -0.00185   2.09975
   A89        2.09266   0.00049   0.00092   0.00220   0.00310   2.09576
   A90        2.09805  -0.00010  -0.00012  -0.00032  -0.00043   2.09762
   A91        2.08716   0.00024   0.00048   0.00052   0.00097   2.08813
   A92        2.09797  -0.00014  -0.00035  -0.00020  -0.00054   2.09743
   A93        2.09261   0.00053   0.00081   0.00261   0.00342   2.09604
   A94        2.09970  -0.00031  -0.00054  -0.00119  -0.00173   2.09797
   A95        2.09087  -0.00021  -0.00027  -0.00142  -0.00169   2.08918
   A96        2.10297   0.00075  -0.00069   0.00518   0.00452   2.10749
   A97        2.09022  -0.00027   0.00056  -0.00218  -0.00167   2.08855
   A98        2.09000  -0.00048   0.00013  -0.00301  -0.00292   2.08708
   A99        2.09211   0.00215  -0.00022   0.01149   0.01123   2.10334
   A100       2.11326  -0.00070  -0.00162  -0.00130  -0.00296   2.11030
   A101       2.07773  -0.00144   0.00184  -0.01004  -0.00819   2.06954
   A102       2.09272  -0.00035   0.00049  -0.00231  -0.00189   2.09083
   A103       2.10007   0.00092  -0.00023   0.00509   0.00482   2.10489
   A104       2.09039  -0.00057  -0.00026  -0.00279  -0.00313   2.08726
   A105       2.08998  -0.00032  -0.00061  -0.00116  -0.00177   2.08821
   A106       2.09905   0.00010  -0.00031   0.00062   0.00029   2.09934
   A107       2.09415   0.00021   0.00092   0.00054   0.00146   2.09561
   A108       2.09642   0.00003  -0.00036   0.00077   0.00041   2.09683
   A109       2.08903  -0.00003   0.00044  -0.00084  -0.00043   2.08859
   A110       2.09774   0.00000  -0.00008   0.00006  -0.00001   2.09773
   A111       2.09370   0.00054   0.00129   0.00145   0.00274   2.09644
   A112       2.10190  -0.00069  -0.00108  -0.00228  -0.00337   2.09853
   A113       2.08758   0.00015  -0.00021   0.00082   0.00062   2.08821
   A114       2.09855   0.00114  -0.00066   0.00755   0.00686   2.10541
   A115       2.09218  -0.00083   0.00046  -0.00607  -0.00567   2.08652
   A116       2.09246  -0.00031   0.00020  -0.00150  -0.00136   2.09110
    D1        0.14152   0.00046   0.00052   0.04056   0.04112   0.18264
    D2        2.17831   0.00105   0.00163   0.04815   0.04979   2.22810
    D3       -1.90820   0.00082   0.00064   0.04930   0.04997  -1.85823
    D4       -0.06138  -0.00048  -0.00048  -0.04268  -0.04301  -0.10438
    D5       -3.13446  -0.00159  -0.00154  -0.08274  -0.08390   3.06483
    D6        2.30413  -0.00016   0.00034  -0.00380  -0.00344   2.30068
    D7        0.24117   0.00061   0.00080   0.00913   0.00991   0.25107
    D8       -1.78604  -0.00009  -0.00043   0.00228   0.00183  -1.78422
    D9       -0.15577  -0.00012  -0.00031   0.00115   0.00085  -0.15493
   D10        2.98376   0.00009   0.00001   0.00672   0.00674   2.99050
   D11       -0.19919  -0.00022  -0.00043  -0.03229  -0.03265  -0.23184
   D12        2.87404   0.00034   0.00014   0.00336   0.00348   2.87752
   D13       -2.29953  -0.00068  -0.00086  -0.04121  -0.04197  -2.34150
   D14        0.77370  -0.00012  -0.00030  -0.00555  -0.00584   0.76786
   D15        1.84461  -0.00035   0.00018  -0.03726  -0.03700   1.80761
   D16       -1.36534   0.00021   0.00075  -0.00160  -0.00087  -1.36622
   D17        1.22573  -0.00030  -0.00055   0.00020  -0.00033   1.22540
   D18       -3.03512  -0.00066  -0.00071  -0.00955  -0.01020  -3.04532
   D19       -0.94004  -0.00058  -0.00084  -0.00772  -0.00851  -0.94855
   D20       -3.05159   0.00048   0.00058   0.00682   0.00731  -3.04428
   D21       -1.02927   0.00012   0.00041  -0.00293  -0.00256  -1.03183
   D22        1.06582   0.00019   0.00028  -0.00110  -0.00087   1.06495
   D23       -0.94125  -0.00006  -0.00028  -0.00088  -0.00119  -0.94243
   D24        1.08108  -0.00042  -0.00045  -0.01063  -0.01105   1.07003
   D25       -3.10702  -0.00035  -0.00057  -0.00880  -0.00936  -3.11638
   D26       -3.10338   0.00112   0.00115   0.04194   0.04296  -3.06042
   D27       -1.07330  -0.00089  -0.00028   0.01058   0.01039  -1.06291
   D28        1.05531   0.00082   0.00114   0.04480   0.04589   1.10121
   D29        1.18739   0.00087   0.00042   0.04551   0.04588   1.23327
   D30       -3.06571  -0.00114  -0.00102   0.01415   0.01331  -3.05240
   D31       -0.93710   0.00057   0.00041   0.04837   0.04881  -0.88829
   D32       -0.90114   0.00102   0.00057   0.04716   0.04761  -0.85353
   D33        1.12895  -0.00099  -0.00086   0.01580   0.01504   1.14399
   D34       -3.02563   0.00072   0.00056   0.05002   0.05054  -2.97509
   D35       -2.97478  -0.00146  -0.00154  -0.04184  -0.04313  -3.01791
   D36        0.17183  -0.00016  -0.00011   0.00334   0.00317   0.17500
   D37        0.24626  -0.00212  -0.00226  -0.08291  -0.08497   0.16129
   D38       -2.89032  -0.00082  -0.00083  -0.03772  -0.03867  -2.92899
   D39        2.95878   0.00015   0.00040  -0.00380  -0.00335   2.95543
   D40       -0.17313   0.00048   0.00080   0.01901   0.01979  -0.15334
   D41       -0.26436   0.00081   0.00114   0.03820   0.03952  -0.22484
   D42        2.88692   0.00115   0.00154   0.06100   0.06266   2.94958
   D43       -0.05251   0.00050   0.00050   0.03038   0.03090  -0.02161
   D44        3.01524   0.00158   0.00164   0.07298   0.07473   3.08998
   D45        3.09413   0.00181   0.00194   0.07580   0.07791  -3.11115
   D46       -0.12131   0.00289   0.00308   0.11840   0.12174   0.00044
   D47       -2.91353   0.00087   0.00069   0.03864   0.03939  -2.87413
   D48        0.27154   0.00020  -0.00001   0.00500   0.00492   0.27645
   D49        0.30598  -0.00030  -0.00055  -0.00645  -0.00692   0.29905
   D50       -2.79215  -0.00097  -0.00125  -0.04008  -0.04140  -2.83355
   D51        0.77834   0.00162   0.00139   0.03597   0.03733   0.81567
   D52       -1.32594   0.00006   0.00017   0.01601   0.01621  -1.30972
   D53        2.91675   0.00019   0.00015   0.01621   0.01638   2.93312
   D54       -2.37203   0.00131   0.00102   0.01530   0.01629  -2.35574
   D55        1.80688  -0.00024  -0.00020  -0.00466  -0.00482   1.80206
   D56       -0.23362  -0.00012  -0.00022  -0.00446  -0.00466  -0.23828
   D57        3.02981  -0.00068  -0.00066  -0.03451  -0.03518   2.99463
   D58       -0.17600  -0.00033  -0.00028  -0.02056  -0.02083  -0.19683
   D59       -0.10375  -0.00040  -0.00032  -0.01559  -0.01590  -0.11966
   D60        2.97362  -0.00005   0.00006  -0.00164  -0.00155   2.97207
   D61        0.60859  -0.00055  -0.00071   0.00802   0.00734   0.61593
   D62       -1.49893  -0.00145  -0.00170  -0.00358  -0.00526  -1.50419
   D63        2.63294  -0.00075  -0.00081   0.00392   0.00317   2.63611
   D64        2.63791   0.00174   0.00194   0.03494   0.03692   2.67483
   D65        0.53039   0.00085   0.00095   0.02334   0.02432   0.55471
   D66       -1.62093   0.00154   0.00184   0.03084   0.03275  -1.58818
   D67       -1.56024   0.00098   0.00107   0.02715   0.02824  -1.53201
   D68        2.61542   0.00009   0.00008   0.01554   0.01564   2.63106
   D69        0.46411   0.00079   0.00097   0.02305   0.02406   0.48817
   D70       -0.65711   0.00086   0.00099  -0.00769  -0.00669  -0.66381
   D71       -2.69321  -0.00104  -0.00101  -0.03131  -0.03236  -2.72557
   D72        1.50392  -0.00115  -0.00121  -0.03379  -0.03495   1.46897
   D73        1.44470   0.00196   0.00212   0.00561   0.00776   1.45246
   D74       -0.59140   0.00006   0.00012  -0.01802  -0.01791  -0.60931
   D75       -2.67746  -0.00005  -0.00008  -0.02050  -0.02050  -2.69795
   D76       -2.68425   0.00125   0.00136  -0.00478  -0.00336  -2.68761
   D77        1.56284  -0.00064  -0.00064  -0.02840  -0.02903   1.53381
   D78       -0.52322  -0.00075  -0.00083  -0.03088  -0.03162  -0.55484
   D79        2.51474  -0.00009   0.00017   0.01118   0.01148   2.52622
   D80       -0.55623  -0.00046  -0.00022  -0.00411  -0.00424  -0.56047
   D81       -1.64443   0.00106   0.00102   0.02859   0.02963  -1.61480
   D82        1.56779   0.00068   0.00062   0.01331   0.01391   1.58169
   D83        0.39398   0.00065   0.00063   0.02806   0.02854   0.42252
   D84       -2.67699   0.00028   0.00024   0.01277   0.01282  -2.66417
   D85       -0.14331  -0.00018   0.00013   0.00680   0.00695  -0.13636
   D86        3.02393   0.00007   0.00044   0.01425   0.01470   3.03863
   D87        2.92007   0.00028   0.00063   0.02384   0.02449   2.94457
   D88       -0.19588   0.00054   0.00094   0.03129   0.03225  -0.16363
   D89        2.87345  -0.00059  -0.00096  -0.01066  -0.01160   2.86185
   D90       -0.28924  -0.00082  -0.00124  -0.01677  -0.01800  -0.30723
   D91        0.75309   0.00012  -0.00017   0.00115   0.00097   0.75406
   D92       -2.40960  -0.00011  -0.00045  -0.00496  -0.00542  -2.41502
   D93       -1.37757   0.00020   0.00075  -0.00114  -0.00038  -1.37795
   D94        1.74293  -0.00003   0.00047  -0.00725  -0.00678   1.73615
   D95        3.13999   0.00142   0.00156   0.05823   0.05963  -3.08356
   D96       -1.11702  -0.00070  -0.00018   0.02642   0.02639  -1.09063
   D97        1.01408   0.00111   0.00143   0.06065   0.06205   1.07614
   D98       -0.93519   0.00119   0.00086   0.05828   0.05900  -0.87619
   D99        1.09098  -0.00093  -0.00088   0.02646   0.02575   1.11673
   D100      -3.06110   0.00088   0.00074   0.06070   0.06142  -2.99968
   D101       1.15887   0.00076   0.00033   0.05380   0.05399   1.21286
   D102      -3.09815  -0.00136  -0.00141   0.02199   0.02075  -3.07740
   D103      -0.96704   0.00045   0.00020   0.05622   0.05641  -0.91063
   D104       0.17052  -0.00003  -0.00012  -0.00410  -0.00414   0.16638
   D105      -2.96789   0.00051   0.00062   0.01220   0.01284  -2.95505
   D106      -2.94619   0.00022   0.00019   0.00307   0.00331  -2.94288
   D107       0.19859   0.00076   0.00092   0.01937   0.02029   0.21888
   D108       0.00276  -0.00025  -0.00017  -0.01173  -0.01190  -0.00914
   D109      -3.13659  -0.00047  -0.00052  -0.01777  -0.01831   3.12829
   D110      -3.13563   0.00030   0.00056   0.00466   0.00530  -3.13033
   D111       0.00820   0.00008   0.00022  -0.00137  -0.00110   0.00709
   D112       2.76659   0.00002   0.00020   0.00521   0.00538   2.77197
   D113      -0.38865   0.00027   0.00042   0.01810   0.01854  -0.37012
   D114      -0.37735   0.00025   0.00057   0.01156   0.01212  -0.36524
   D115       2.75058   0.00051   0.00079   0.02445   0.02528   2.77586
   D116      -1.01397  -0.00085  -0.00100  -0.01646  -0.01770  -1.03167
   D117      -3.10718  -0.00036  -0.00037  -0.00859  -0.00905  -3.11623
   D118       1.08316   0.00019   0.00024   0.00086   0.00114   1.08430
   D119      -3.13225   0.00005   0.00078  -0.00040   0.00025  -3.13200
   D120       1.05773   0.00053   0.00141   0.00748   0.00890   1.06662
   D121      -1.03512   0.00109   0.00202   0.01692   0.01909  -1.01603
   D122       1.10741  -0.00064  -0.00158   0.00182   0.00018   1.10760
   D123      -0.98580  -0.00016  -0.00095   0.00970   0.00883  -0.97697
   D124      -3.07865   0.00040  -0.00034   0.01914   0.01902  -3.05962
   D125      -1.00406  -0.00097  -0.00111  -0.02454  -0.02598  -1.03004
   D126      -3.09561  -0.00035  -0.00036  -0.01435  -0.01482  -3.11043
   D127       1.09342   0.00035   0.00040  -0.00237  -0.00187   1.09155
   D128      -3.12412  -0.00025   0.00043  -0.01053  -0.01033  -3.13445
   D129       1.06751   0.00037   0.00118  -0.00033   0.00083   1.06834
   D130      -1.02664   0.00107   0.00194   0.01165   0.01378  -1.01286
   D131       1.11960  -0.00081  -0.00167  -0.00720  -0.00894   1.11066
   D132      -0.97195  -0.00019  -0.00092   0.00300   0.00222  -0.96973
   D133      -3.06611   0.00051  -0.00016   0.01498   0.01517  -3.05094
   D134       0.07094  -0.00058  -0.00067  -0.02661  -0.02725   0.04369
   D135      -3.07192  -0.00100  -0.00103  -0.04429  -0.04535  -3.11727
   D136      -3.11329   0.00011  -0.00003   0.00661   0.00661  -3.10668
   D137       0.02703  -0.00031  -0.00039  -0.01108  -0.01149   0.01554
   D138       3.07020   0.00099   0.00095   0.04342   0.04431   3.11451
   D139      -0.07040   0.00127   0.00121   0.05467   0.05581  -0.01459
   D140      -0.02862   0.00028   0.00035   0.00995   0.01032  -0.01830
   D141       3.11396   0.00056   0.00061   0.02120   0.02183   3.13578
   D142       3.13722   0.00024   0.00026   0.00977   0.01004  -3.13593
   D143      -0.00557   0.00009   0.00016   0.00323   0.00341  -0.00216
   D144      -0.00565  -0.00018  -0.00011  -0.00788  -0.00797  -0.01362
   D145       3.13476  -0.00033  -0.00021  -0.01443  -0.01460   3.12016
   D146       3.12636   0.00023   0.00022   0.00922   0.00944   3.13580
   D147      -0.01475   0.00015   0.00017   0.00573   0.00593  -0.00883
   D148      -0.01642   0.00008   0.00012   0.00265   0.00277  -0.01365
   D149       3.12565  -0.00001   0.00006  -0.00083  -0.00074   3.12491
   D150      -3.12814  -0.00021  -0.00026  -0.00833  -0.00863  -3.13677
   D151       0.01317  -0.00017  -0.00021  -0.00686  -0.00709   0.00609
   D152       0.01393  -0.00029  -0.00031  -0.01182  -0.01214   0.00179
   D153      -3.12794  -0.00026  -0.00027  -0.01034  -0.01060  -3.13854
   D154       0.00871  -0.00002  -0.00007  -0.00094  -0.00105   0.00766
   D155      -3.13386  -0.00030  -0.00033  -0.01219  -0.01254   3.13678
   D156      -3.13316   0.00001  -0.00002   0.00053   0.00048  -3.13267
   D157       0.00745  -0.00026  -0.00028  -0.01071  -0.01101  -0.00356
   D158      -0.01309  -0.00044  -0.00041  -0.01727  -0.01765  -0.03074
   D159       3.12886   0.00006   0.00006   0.00351   0.00361   3.13247
   D160      -3.14130  -0.00069  -0.00060  -0.02996  -0.03055   3.11134
   D161       0.00065  -0.00020  -0.00013  -0.00918  -0.00928  -0.00863
   D162      -3.12839   0.00001   0.00006   0.00003   0.00015  -3.12824
   D163       0.01230  -0.00042  -0.00037  -0.01819  -0.01849  -0.00619
   D164      -0.00034   0.00029   0.00025   0.01299   0.01321   0.01287
   D165       3.14035  -0.00014  -0.00017  -0.00524  -0.00543   3.13492
   D166      -3.13710  -0.00028  -0.00031  -0.01113  -0.01142   3.13467
   D167       0.00442  -0.00013  -0.00019  -0.00441  -0.00457  -0.00015
   D168       0.00486   0.00021   0.00016   0.00962   0.00980   0.01465
   D169      -3.13681   0.00037   0.00028   0.01634   0.01665  -3.12017
   D170       3.13107   0.00016   0.00021   0.00622   0.00642   3.13749
   D171      -0.00977   0.00036   0.00038   0.01428   0.01466   0.00489
   D172      -0.01060   0.00032   0.00033   0.01296   0.01330   0.00270
   D173       3.13174   0.00051   0.00051   0.02102   0.02154  -3.12990
   D174      -3.13111  -0.00019  -0.00020  -0.00776  -0.00796  -3.13907
   D175       0.01010  -0.00026  -0.00026  -0.01049  -0.01076  -0.00067
   D176       0.01123   0.00000  -0.00002   0.00030   0.00029   0.01153
   D177      -3.13074  -0.00007  -0.00009  -0.00242  -0.00251  -3.13326
   D178      -0.00506  -0.00006  -0.00005  -0.00322  -0.00328  -0.00834
   D179       3.13744   0.00037   0.00037   0.01502   0.01541  -3.13034
   D180       3.13615  -0.00013  -0.00012  -0.00594  -0.00607   3.13008
   D181      -0.00454   0.00030   0.00030   0.01230   0.01262   0.00808
         Item               Value     Threshold  Converged?
 Maximum Force            0.023159     0.000450     NO 
 RMS     Force            0.005580     0.000300     NO 
 Maximum Displacement     0.524919     0.001800     NO 
 RMS     Displacement     0.111097     0.001200     NO 
 Predicted change in Energy=-1.175461D-02
 Lowest energy point so far.  Saving SCF results.
 GradGradGradGradGradGradGradGradGradGradGradGradGradGradGradGradGradGrad

 Leave Link  103 at Thu Dec  6 15:54:44 2018, MaxMem=   536870912 cpu:         1.7
 (Enter /pbs_home/pkowalski/g09d01/g09/l202.exe)
 Stoichiometry    C29H22F6S2
 Framework group  C1[X(C29H22F6S2)]
 Deg. of freedom   171
 Full point group                 C1      NOp   1
 RotChk:  IX=0 Diff= 1.27D-02
 Largest Abelian subgroup         C1      NOp   1
 Largest concise Abelian subgroup C1      NOp   1
                         Standard orientation:                         
 ---------------------------------------------------------------------
 Center     Atomic      Atomic             Coordinates (Angstroms)
 Number     Number       Type             X           Y           Z
 ---------------------------------------------------------------------
      1         16           0        1.776922   -2.166489    0.276314
      2         16           0       -1.790191   -2.148580    0.025093
      3          9           0        2.293438    3.192667   -0.810314
      4          9           0        1.639892    3.518884    1.239391
      5          9           0       -0.020267    3.842587   -1.792334
      6          9           0        0.034157    5.122927   -0.027330
      7          9           0       -2.299724    3.275051   -0.665113
      8          9           0       -1.485929    3.495397    1.342511
      9          6           0        0.614272   -0.764534    0.590306
     10          6           0        1.428220    0.492266    0.278635
     11          6           0        2.822489    0.242420    0.158646
     12          1           0        3.549694    1.048451    0.051140
     13          6           0        3.157751   -1.085750    0.126242
     14          6           0        0.728512    1.651496    0.120667
     15          6           0        1.248563    3.047599    0.029426
     16          6           0        0.015787    3.860571   -0.449980
     17          6           0       -1.204450    3.064090    0.087630
     18          6           0       -0.712655    1.656906    0.056155
     19          6           0       -0.615405   -0.772996   -0.340447
     20          6           0       -1.421035    0.501024   -0.077720
     21          6           0       -2.823289    0.266984   -0.050056
     22          1           0       -3.551607    1.079586   -0.056896
     23          6           0       -3.170603   -1.056049    0.010705
     24          6           0        0.217403   -0.758710    2.085446
     25          1           0       -0.537363    0.033628    2.215254
     26          1           0       -0.285640   -1.713332    2.305851
     27          6           0        1.367978   -0.521222    3.059679
     28          1           0        2.147215   -1.290689    2.950713
     29          1           0        0.989732   -0.561198    4.091087
     30          1           0        1.828546    0.466278    2.906438
     31          6           0       -0.214812   -0.815092   -1.840629
     32          1           0        0.529267   -0.017051   -1.994012
     33          1           0        0.304189   -1.769881   -2.017405
     34          6           0       -1.348273   -0.632814   -2.847231
     35          1           0       -2.122231   -1.405457   -2.727464
     36          1           0       -0.942703   -0.714169   -3.865759
     37          1           0       -1.824064    0.354279   -2.750975
     38          6           0        4.497596   -1.647235   -0.050658
     39          6           0        5.642707   -0.852899    0.144982
     40          1           0        5.536827    0.184044    0.472007
     41          6           0        6.913718   -1.380733   -0.051672
     42          1           0        7.791975   -0.749603    0.110420
     43          6           0        7.071098   -2.711722   -0.444873
     44          1           0        8.071518   -3.123290   -0.604233
     45          6           0        5.945161   -3.514251   -0.629670
     46          1           0        6.059970   -4.558565   -0.933051
     47          6           0        4.671219   -2.989995   -0.430521
     48          1           0        3.795317   -3.627108   -0.582696
     49          6           0       -4.525939   -1.606984    0.066881
     50          6           0       -5.603837   -0.810528    0.496682
     51          1           0       -5.424444    0.218074    0.818277
     52          6           0       -6.892985   -1.328429    0.540453
     53          1           0       -7.717966   -0.697681    0.883170
     54          6           0       -7.134734   -2.649828    0.156930
     55          1           0       -8.149267   -3.056027    0.195943
     56          6           0       -6.074150   -3.451113   -0.265499
     57          1           0       -6.255381   -4.485825   -0.569617
     58          6           0       -4.780292   -2.937802   -0.306093
     59          1           0       -3.955475   -3.568991   -0.648508
 ---------------------------------------------------------------------
 Rotational constants (GHZ):      0.1281785      0.0710243      0.0509058
 Leave Link  202 at Thu Dec  6 15:54:44 2018, MaxMem=   536870912 cpu:         0.0
 (Enter /pbs_home/pkowalski/g09d01/g09/l301.exe)
 Basis read from rwf:  (5D, 7F)
 No pseudopotential information found on rwf file.
 There are   673 symmetry adapted cartesian basis functions of A   symmetry.
 There are   636 symmetry adapted basis functions of A   symmetry.
   636 basis functions,  1103 primitive gaussians,   673 cartesian basis functions
   141 alpha electrons      141 beta electrons
       nuclear repulsion energy      4707.4855194016 Hartrees.
 IExCor= 1009 DFT=T Ex+Corr=PBE1PBE ExCW=0 ScaHFX=  0.250000
 ScaDFX=  0.750000  0.750000  1.000000  1.000000 ScalE2=  1.000000  1.000000
 IRadAn=      0 IRanWt=     -1 IRanGd=            0 ICorTp=0 IEmpDi=131
 NAtoms=   59 NActive=   59 NUniq=   59 SFac= 1.00D+00 NAtFMM=   60 NAOKFM=F Big=F
 Integral buffers will be    131072 words long.
 Raffenetti 2 integral format.
 Two-electron integral symmetry is turned on.
 R6Disp:  Grimme-D3 Dispersion energy=       -0.0501829579 Hartrees.
 Nuclear repulsion after empirical dispersion term =     4707.4353364436 Hartrees.
 No density basis found on file   724.
 Leave Link  301 at Thu Dec  6 15:54:44 2018, MaxMem=   536870912 cpu:         0.6
 (Enter /pbs_home/pkowalski/g09d01/g09/l302.exe)
 NPDir=0 NMtPBC=     1 NCelOv=     1 NCel=       1 NClECP=     1 NCelD=      1
         NCelK=      1 NCelE2=     1 NClLst=     1 CellRange=     0.0.
 One-electron integrals computed using PRISM.
 NBasis=   636 RedAO= T EigKep=  2.90D-04  NBF=   636
 NBsUse=   636 1.00D-06 EigRej= -1.00D+00 NBFU=   636
 Precomputing XC quadrature grid using
 IXCGrd= 4 IRadAn=           0 IRanWt=          -1 IRanGd=           0 AccXCQ= 0.00D+00.
 Generated NRdTot=       0 NPtTot=           0 NUsed=           0 NTot=          32
 NSgBfM=   601   606   606   610   619 MxSgAt=    59 MxSgA2=    59.
 Leave Link  302 at Thu Dec  6 15:54:47 2018, MaxMem=   536870912 cpu:        16.2
 (Enter /pbs_home/pkowalski/g09d01/g09/l303.exe)
 DipDrv:  MaxL=1.
 Leave Link  303 at Thu Dec  6 15:54:48 2018, MaxMem=   536870912 cpu:         1.5
 (Enter /pbs_home/pkowalski/g09d01/g09/l401.exe)
 Initial guess from the checkpoint file:  "dae0068freq_closed_pbe0d3.chk"
 B after Tr=     0.000000    0.000000    0.000000
         Rot=    0.999981   -0.004073   -0.002231   -0.004151 Ang=  -0.71 deg.
 Guess basis will be translated and rotated to current coordinates.
 JPrj=2 DoOrth=T DoCkMO=T.
 Generating alternative initial guess.
 ExpMin= 1.22D-01 ExpMax= 9.18D+03 ExpMxC= 1.38D+03 IAcc=1 IRadAn=         1 AccDes= 0.00D+00
 Harris functional with IExCor= 1009 and IRadAn=       1 diagonalized for initial guess.
 HarFok:  IExCor= 1009 AccDes= 0.00D+00 IRadAn=         1 IDoV= 1 UseB2=F ITyADJ=14
 ICtDFT=  3500011 ScaDFX=  1.000000  1.000000  1.000000  1.000000
 FoFCou: FMM=F IPFlag=           0 FMFlag=      100000 FMFlg1=           0
         NFxFlg=           0 DoJE=T BraDBF=F KetDBF=T FulRan=T
         wScrn=  0.000000 ICntrl=     500 IOpCl=  0 I1Cent=   200000004 NGrid=           0
         NMat0=    1 NMatS0=      1 NMatT0=    0 NMatD0=    1 NMtDS0=    0 NMtDT0=    0
 Petite list used in FoFCou.
 Harris En= -2510.31015894568    
 Leave Link  401 at Thu Dec  6 15:54:53 2018, MaxMem=   536870912 cpu:        42.0
 (Enter /pbs_home/pkowalski/g09d01/g09/l502.exe)
 Closed shell SCF:
 Using DIIS extrapolation, IDIIS=  1040.
 Integral symmetry usage will be decided dynamically.
 IVT=     1387805 IEndB=     1387805 NGot=   536870912 MDV=   535953350
 LenX=   535953350 LenY=   535499748
 Requested convergence on RMS density matrix=1.00D-08 within 128 cycles.
 Requested convergence on MAX density matrix=1.00D-06.
 Requested convergence on             energy=1.00D-06.
 No special actions if energy rises.
 Fock matrices will be formed incrementally for  20 cycles.
 Integral accuracy reduced to 1.0D-05 until final iterations.

 Cycle   1  Pass 0  IDiag  1:
 FoFJK:  IHMeth= 1 ICntrl=       0 DoSepK=F KAlg= 0 I1Cent=   0 FoldK=F
 IRaf= 670000000 NMat=   1 IRICut=       1 DoRegI=T DoRafI=F ISym2E= 0.
 FoFCou: FMM=F IPFlag=           0 FMFlag=      100000 FMFlg1=           0
         NFxFlg=           0 DoJE=F BraDBF=F KetDBF=F FulRan=T
         wScrn=  0.000000 ICntrl=       0 IOpCl=  0 I1Cent=           0 NGrid=           0
         NMat0=    1 NMatS0=      1 NMatT0=    0 NMatD0=    1 NMtDS0=    0 NMtDT0=    0
 Symmetry not used in FoFCou.
 E= -2510.13264106366    
 DIIS: error= 5.35D-03 at cycle   1 NSaved=   1.
 NSaved= 1 IEnMin= 1 EnMin= -2510.13264106366     IErMin= 1 ErrMin= 5.35D-03
 ErrMax= 5.35D-03  0.00D+00 EMaxC= 1.00D-01 BMatC= 2.57D-02 BMatP= 2.57D-02
 IDIUse=3 WtCom= 9.47D-01 WtEn= 5.35D-02
 Coeff-Com:  0.100D+01
 Coeff-En:   0.100D+01
 Coeff:      0.100D+01
 Gap=     0.576 Goal=   None    Shift=    0.000
 GapD=    0.576 DampG=2.000 DampE=1.000 DampFc=2.0000 IDamp=-1.
 RMSDP=5.65D-04 MaxDP=2.38D-02              OVMax= 3.08D-02

 Cycle   2  Pass 0  IDiag  1:
 RMSU=  5.61D-04    CP:  9.96D-01
 E= -2510.17277322077     Delta-E=       -0.040132157113 Rises=F Damp=F
 DIIS: error= 7.26D-04 at cycle   2 NSaved=   2.
 NSaved= 2 IEnMin= 2 EnMin= -2510.17277322077     IErMin= 2 ErrMin= 7.26D-04
 ErrMax= 7.26D-04  0.00D+00 EMaxC= 1.00D-01 BMatC= 5.27D-04 BMatP= 2.57D-02
 IDIUse=3 WtCom= 9.93D-01 WtEn= 7.26D-03
 Coeff-Com: -0.430D-01 0.104D+01
 Coeff-En:   0.000D+00 0.100D+01
 Coeff:     -0.427D-01 0.104D+01
 Gap=     0.092 Goal=   None    Shift=    0.000
 RMSDP=1.11D-04 MaxDP=5.70D-03 DE=-4.01D-02 OVMax= 9.48D-03

 Cycle   3  Pass 0  IDiag  1:
 RMSU=  1.04D-04    CP:  9.96D-01  1.07D+00
 E= -2510.17311252261     Delta-E=       -0.000339301840 Rises=F Damp=F
 DIIS: error= 6.29D-04 at cycle   3 NSaved=   3.
 NSaved= 3 IEnMin= 3 EnMin= -2510.17311252261     IErMin= 3 ErrMin= 6.29D-04
 ErrMax= 6.29D-04  0.00D+00 EMaxC= 1.00D-01 BMatC= 6.16D-04 BMatP= 5.27D-04
 IDIUse=3 WtCom= 2.85D-01 WtEn= 7.15D-01
 Coeff-Com: -0.380D-01 0.567D+00 0.471D+00
 Coeff-En:   0.000D+00 0.312D+00 0.688D+00
 Coeff:     -0.108D-01 0.385D+00 0.626D+00
 Gap=     0.092 Goal=   None    Shift=    0.000
 RMSDP=9.86D-05 MaxDP=5.39D-03 DE=-3.39D-04 OVMax= 1.52D-02

 Cycle   4  Pass 0  IDiag  1:
 RMSU=  6.23D-05    CP:  9.96D-01  1.07D+00  2.68D-01
 E= -2510.17332587418     Delta-E=       -0.000213351571 Rises=F Damp=F
 DIIS: error= 4.60D-04 at cycle   4 NSaved=   4.
 NSaved= 4 IEnMin= 4 EnMin= -2510.17332587418     IErMin= 4 ErrMin= 4.60D-04
 ErrMax= 4.60D-04  0.00D+00 EMaxC= 1.00D-01 BMatC= 3.93D-04 BMatP= 5.27D-04
 IDIUse=3 WtCom= 9.95D-01 WtEn= 4.60D-03
 Coeff-Com: -0.181D-01 0.211D+00 0.427D+00 0.380D+00
 Coeff-En:   0.000D+00 0.000D+00 0.417D+00 0.583D+00
 Coeff:     -0.181D-01 0.210D+00 0.427D+00 0.381D+00
 Gap=     0.092 Goal=   None    Shift=    0.000
 RMSDP=5.71D-05 MaxDP=3.40D-03 DE=-2.13D-04 OVMax= 1.01D-02

 Cycle   5  Pass 0  IDiag  1:
 RMSU=  2.12D-05    CP:  9.96D-01  1.07D+00  6.00D-01  3.59D-01
 E= -2510.17373198013     Delta-E=       -0.000406105951 Rises=F Damp=F
 DIIS: error= 1.30D-04 at cycle   5 NSaved=   5.
 NSaved= 5 IEnMin= 5 EnMin= -2510.17373198013     IErMin= 5 ErrMin= 1.30D-04
 ErrMax= 1.30D-04  0.00D+00 EMaxC= 1.00D-01 BMatC= 2.21D-05 BMatP= 3.93D-04
 IDIUse=3 WtCom= 9.99D-01 WtEn= 1.30D-03
 Coeff-Com: -0.357D-02 0.103D-01 0.183D+00 0.269D+00 0.541D+00
 Coeff-En:   0.000D+00 0.000D+00 0.000D+00 0.000D+00 0.100D+01
 Coeff:     -0.356D-02 0.103D-01 0.183D+00 0.269D+00 0.542D+00
 Gap=     0.092 Goal=   None    Shift=    0.000
 RMSDP=1.41D-05 MaxDP=1.07D-03 DE=-4.06D-04 OVMax= 2.02D-03

 Cycle   6  Pass 0  IDiag  1:
 RMSU=  6.28D-06    CP:  9.96D-01  1.07D+00  5.83D-01  4.98D-01  5.76D-01
 E= -2510.17375600205     Delta-E=       -0.000024021921 Rises=F Damp=F
 DIIS: error= 2.04D-05 at cycle   6 NSaved=   6.
 NSaved= 6 IEnMin= 6 EnMin= -2510.17375600205     IErMin= 6 ErrMin= 2.04D-05
 ErrMax= 2.04D-05  0.00D+00 EMaxC= 1.00D-01 BMatC= 7.80D-07 BMatP= 2.21D-05
 IDIUse=1 WtCom= 1.00D+00 WtEn= 0.00D+00
 Coeff-Com: -0.300D-03-0.117D-01 0.522D-01 0.950D-01 0.251D+00 0.614D+00
 Coeff:     -0.300D-03-0.117D-01 0.522D-01 0.950D-01 0.251D+00 0.614D+00
 Gap=     0.092 Goal=   None    Shift=    0.000
 RMSDP=3.78D-06 MaxDP=3.50D-04 DE=-2.40D-05 OVMax= 1.96D-04

 Initial convergence to 1.0D-05 achieved.  Increase integral accuracy.
 Cycle   7  Pass 1  IDiag  1:
 E= -2510.17348147282     Delta-E=        0.000274529235 Rises=F Damp=F
 DIIS: error= 1.96D-04 at cycle   1 NSaved=   1.
 NSaved= 1 IEnMin= 1 EnMin= -2510.17348147282     IErMin= 1 ErrMin= 1.96D-04
 ErrMax= 1.96D-04  0.00D+00 EMaxC= 1.00D-01 BMatC= 1.54D-05 BMatP= 1.54D-05
 IDIUse=3 WtCom= 9.98D-01 WtEn= 1.96D-03
 Coeff-Com:  0.100D+01
 Coeff-En:   0.100D+01
 Coeff:      0.100D+01
 Gap=     0.092 Goal=   None    Shift=    0.000
 RMSDP=3.78D-06 MaxDP=3.50D-04 DE= 2.75D-04 OVMax= 4.55D-04

 Cycle   8  Pass 1  IDiag  1:
 RMSU=  1.71D-04    CP:  1.00D+00
 E= -2510.17349770279     Delta-E=       -0.000016229974 Rises=F Damp=F
 DIIS: error= 1.55D-05 at cycle   2 NSaved=   2.
 NSaved= 2 IEnMin= 2 EnMin= -2510.17349770279     IErMin= 2 ErrMin= 1.55D-05
 ErrMax= 1.55D-05  0.00D+00 EMaxC= 1.00D-01 BMatC= 5.12D-07 BMatP= 1.54D-05
 IDIUse=1 WtCom= 1.00D+00 WtEn= 0.00D+00
 Coeff-Com:  0.362D-01 0.964D+00
 Coeff:      0.362D-01 0.964D+00
 Gap=     0.092 Goal=   None    Shift=    0.000
 RMSDP=6.63D-06 MaxDP=6.44D-04 DE=-1.62D-05 OVMax= 3.08D-04

 Cycle   9  Pass 1  IDiag  1:
 RMSU=  6.25D-06    CP:  1.00D+00  1.01D+00
 E= -2510.17349662736     Delta-E=        0.000001075427 Rises=F Damp=F
 DIIS: error= 2.74D-05 at cycle   3 NSaved=   3.
 NSaved= 3 IEnMin= 2 EnMin= -2510.17349770279     IErMin= 2 ErrMin= 1.55D-05
 ErrMax= 2.74D-05  0.00D+00 EMaxC= 1.00D-01 BMatC= 1.55D-06 BMatP= 5.12D-07
 IDIUse=1 WtCom= 1.00D+00 WtEn= 0.00D+00
 Coeff-Com: -0.746D-02 0.640D+00 0.368D+00
 Coeff:     -0.746D-02 0.640D+00 0.368D+00
 Gap=     0.092 Goal=   None    Shift=    0.000
 RMSDP=4.02D-06 MaxDP=4.40D-04 DE= 1.08D-06 OVMax= 2.59D-04

 Cycle  10  Pass 1  IDiag  1:
 RMSU=  9.23D-07    CP:  1.00D+00  1.01D+00  3.78D-01
 E= -2510.17349821113     Delta-E=       -0.000001583763 Rises=F Damp=F
 DIIS: error= 4.41D-06 at cycle   4 NSaved=   4.
 NSaved= 4 IEnMin= 4 EnMin= -2510.17349821113     IErMin= 4 ErrMin= 4.41D-06
 ErrMax= 4.41D-06  0.00D+00 EMaxC= 1.00D-01 BMatC= 2.47D-08 BMatP= 5.12D-07
 IDIUse=1 WtCom= 1.00D+00 WtEn= 0.00D+00
 Coeff-Com: -0.537D-02 0.391D+00 0.234D+00 0.380D+00
 Coeff:     -0.537D-02 0.391D+00 0.234D+00 0.380D+00
 Gap=     0.092 Goal=   None    Shift=    0.000
 RMSDP=4.39D-07 MaxDP=3.23D-05 DE=-1.58D-06 OVMax= 8.32D-05

 Cycle  11  Pass 1  IDiag  1:
 RMSU=  3.40D-07    CP:  1.00D+00  1.01D+00  3.96D-01  7.26D-01
 E= -2510.17349823670     Delta-E=       -0.000000025570 Rises=F Damp=F
 DIIS: error= 9.86D-07 at cycle   5 NSaved=   5.
 NSaved= 5 IEnMin= 5 EnMin= -2510.17349823670     IErMin= 5 ErrMin= 9.86D-07
 ErrMax= 9.86D-07  0.00D+00 EMaxC= 1.00D-01 BMatC= 1.36D-09 BMatP= 2.47D-08
 IDIUse=1 WtCom= 1.00D+00 WtEn= 0.00D+00
 Coeff-Com: -0.218D-02 0.147D+00 0.895D-01 0.219D+00 0.547D+00
 Coeff:     -0.218D-02 0.147D+00 0.895D-01 0.219D+00 0.547D+00
 Gap=     0.092 Goal=   None    Shift=    0.000
 RMSDP=1.30D-07 MaxDP=7.51D-06 DE=-2.56D-08 OVMax= 2.16D-05

 Cycle  12  Pass 1  IDiag  1:
 RMSU=  9.05D-08    CP:  1.00D+00  1.01D+00  3.96D-01  7.99D-01  8.13D-01
 E= -2510.17349823794     Delta-E=       -0.000000001249 Rises=F Damp=F
 DIIS: error= 5.03D-07 at cycle   6 NSaved=   6.
 NSaved= 6 IEnMin= 6 EnMin= -2510.17349823794     IErMin= 6 ErrMin= 5.03D-07
 ErrMax= 5.03D-07  0.00D+00 EMaxC= 1.00D-01 BMatC= 2.36D-10 BMatP= 1.36D-09
 IDIUse=1 WtCom= 1.00D+00 WtEn= 0.00D+00
 Coeff-Com: -0.307D-03 0.155D-01 0.105D-01 0.633D-01 0.334D+00 0.577D+00
 Coeff:     -0.307D-03 0.155D-01 0.105D-01 0.633D-01 0.334D+00 0.577D+00
 Gap=     0.092 Goal=   None    Shift=    0.000
 RMSDP=4.89D-08 MaxDP=3.31D-06 DE=-1.25D-09 OVMax= 7.24D-06

 Cycle  13  Pass 1  IDiag  1:
 RMSU=  3.37D-08    CP:  1.00D+00  1.01D+00  3.96D-01  7.93D-01  8.73D-01
                    CP:  6.92D-01
 E= -2510.17349823801     Delta-E=       -0.000000000061 Rises=F Damp=F
 DIIS: error= 1.83D-07 at cycle   7 NSaved=   7.
 NSaved= 7 IEnMin= 7 EnMin= -2510.17349823801     IErMin= 7 ErrMin= 1.83D-07
 ErrMax= 1.83D-07  0.00D+00 EMaxC= 1.00D-01 BMatC= 2.71D-11 BMatP= 2.36D-10
 IDIUse=1 WtCom= 1.00D+00 WtEn= 0.00D+00
 Coeff-Com:  0.405D-04-0.579D-02-0.289D-02 0.147D-01 0.135D+00 0.337D+00
 Coeff-Com:  0.522D+00
 Coeff:      0.405D-04-0.579D-02-0.289D-02 0.147D-01 0.135D+00 0.337D+00
 Coeff:      0.522D+00
 Gap=     0.092 Goal=   None    Shift=    0.000
 RMSDP=1.67D-08 MaxDP=9.49D-07 DE=-6.09D-11 OVMax= 1.73D-06

 Cycle  14  Pass 1  IDiag  1:
 RMSU=  9.54D-09    CP:  1.00D+00  1.01D+00  3.96D-01  8.00D-01  8.77D-01
                    CP:  7.39D-01  6.70D-01
 E= -2510.17349823819     Delta-E=       -0.000000000188 Rises=F Damp=F
 DIIS: error= 3.75D-08 at cycle   8 NSaved=   8.
 NSaved= 8 IEnMin= 8 EnMin= -2510.17349823819     IErMin= 8 ErrMin= 3.75D-08
 ErrMax= 3.75D-08  0.00D+00 EMaxC= 1.00D-01 BMatC= 1.89D-12 BMatP= 2.71D-11
 IDIUse=1 WtCom= 1.00D+00 WtEn= 0.00D+00
 Coeff-Com:  0.531D-04-0.473D-02-0.262D-02 0.165D-02 0.360D-01 0.121D+00
 Coeff-Com:  0.274D+00 0.574D+00
 Coeff:      0.531D-04-0.473D-02-0.262D-02 0.165D-02 0.360D-01 0.121D+00
 Coeff:      0.274D+00 0.574D+00
 Gap=     0.092 Goal=   None    Shift=    0.000
 RMSDP=3.97D-09 MaxDP=1.98D-07 DE=-1.88D-10 OVMax= 4.04D-07

 SCF Done:  E(RPBE1PBE) =  -2510.17349824     A.U. after   14 cycles
            NFock= 14  Conv=0.40D-08     -V/T= 2.0066
 KE= 2.493716508806D+03 PE=-1.531592620553D+04 EE= 5.604600862045D+03
 Leave Link  502 at Thu Dec  6 16:03:47 2018, MaxMem=   536870912 cpu:      4260.1
 (Enter /pbs_home/pkowalski/g09d01/g09/l701.exe)
 Compute integral first derivatives.
 ... and contract with generalized density number  0.
 R6Disp: Adding Grimme-D3 dispersion energy 1st derivatives to the gradient.
 Leave Link  701 at Thu Dec  6 16:03:49 2018, MaxMem=   536870912 cpu:         6.1
 (Enter /pbs_home/pkowalski/g09d01/g09/l702.exe)
 L702 exits ... SP integral derivatives will be done elsewhere.
 Leave Link  702 at Thu Dec  6 16:03:49 2018, MaxMem=   536870912 cpu:         0.2
 (Enter /pbs_home/pkowalski/g09d01/g09/l703.exe)
 Compute integral first derivatives, UseDBF=F ICtDFT=           0.
 Integral derivatives from FoFJK, PRISM(SPDF).
 Calling FoFJK, ICntrl=      2127 FMM=F ISym2X=0 I1Cent= 0 IOpClX= 0 NMat=1 NMatS=1 NMatT=0.
 FoFJK:  IHMeth= 1 ICntrl=    2127 DoSepK=F KAlg= 0 I1Cent=   0 FoldK=F
 IRaf=         0 NMat=   1 IRICut=       1 DoRegI=T DoRafI=F ISym2E= 0.
 FoFCou: FMM=F IPFlag=           0 FMFlag=      100000 FMFlg1=         800
         NFxFlg=           0 DoJE=F BraDBF=F KetDBF=F FulRan=T
         wScrn=  0.000000 ICntrl=    2127 IOpCl=  0 I1Cent=           0 NGrid=           0
         NMat0=    1 NMatS0=      1 NMatT0=    0 NMatD0=    1 NMtDS0=    0 NMtDT0=    0
 Symmetry not used in FoFCou.
 Leave Link  703 at Thu Dec  6 16:06:11 2018, MaxMem=   536870912 cpu:      1134.1
 (Enter /pbs_home/pkowalski/g09d01/g09/l716.exe)
 Dipole        = 1.08214459D-02-1.77924780D+00-7.32843921D-02
 ***** Axes restored to original set *****
 -------------------------------------------------------------------
 Center     Atomic                   Forces (Hartrees/Bohr)
 Number     Number              X              Y              Z
 -------------------------------------------------------------------
      1       16           0.000043981   -0.000089370   -0.000397434
      2       16          -0.000873109   -0.000242273    0.000695439
      3        9           0.001154448   -0.000312737   -0.000560049
      4        9          -0.001910390   -0.000251091    0.001486953
      5        9           0.000785603    0.000149856   -0.000406767
      6        9           0.000093136   -0.000120190    0.001015033
      7        9           0.000999800   -0.000235357   -0.000226411
      8        9          -0.002412761   -0.000031704    0.001313109
      9        6          -0.000890788   -0.000724562    0.002033921
     10        6          -0.000869261    0.000084070    0.001233692
     11        6           0.001606484    0.001393528   -0.002593387
     12        1          -0.001538735   -0.000921602    0.000475642
     13        6           0.000247233    0.000103974    0.001929515
     14        6          -0.000185983    0.000006957   -0.001794517
     15        6           0.000933997    0.000887796   -0.000233485
     16        6           0.000555297   -0.000006316   -0.000242513
     17        6           0.001082815   -0.000396369   -0.000422809
     18        6          -0.001253718    0.000519623   -0.000639325
     19        6           0.000811192    0.000137513    0.001337726
     20        6          -0.000040756   -0.000139286    0.000259293
     21        6           0.000106379   -0.000809765   -0.000790190
     22        1          -0.000525911    0.000728319   -0.000274771
     23        6           0.000154202   -0.000839386    0.000483610
     24        6           0.002215709    0.004185673   -0.000462229
     25        1          -0.000015419    0.000055627   -0.000842086
     26        1           0.000662805    0.000045695    0.000146260
     27        6          -0.002965247   -0.003994898    0.000323885
     28        1           0.000313640    0.000322995   -0.000233372
     29        1           0.000215977    0.000555882   -0.000187747
     30        1           0.000190451   -0.000055009   -0.000331663
     31        6          -0.000501333   -0.003717008   -0.000023746
     32        1          -0.000708940    0.000468898   -0.000102151
     33        1          -0.000011642   -0.000121754    0.000454773
     34        6           0.002096815    0.004464021   -0.002707788
     35        1          -0.000291674   -0.000376084   -0.000082371
     36        1          -0.000297819   -0.000489256    0.000207599
     37        1          -0.000060348    0.000080358    0.000041868
     38        6           0.000573341   -0.000727117   -0.000519437
     39        6          -0.000171667    0.000399864   -0.000047679
     40        1          -0.000595546   -0.000090705   -0.000127621
     41        6           0.000196344   -0.000134557    0.000005736
     42        1          -0.000390829   -0.000569223   -0.000262566
     43        6          -0.000219473   -0.000179407   -0.000078175
     44        1           0.000383295   -0.000489653   -0.000222579
     45        6           0.000044626    0.000152762   -0.000137762
     46        1           0.000629647   -0.000254402    0.000264487
     47        6           0.000389291    0.000733941    0.000176961
     48        1          -0.000065510    0.000195805    0.000535754
     49        6           0.000792288    0.000836790    0.000689267
     50        6          -0.000404846   -0.000182304   -0.000068222
     51        1          -0.000474681    0.000092386   -0.000289586
     52        6          -0.000179708   -0.000141280    0.000066160
     53        1          -0.000421304    0.000549053    0.000020715
     54        6           0.000045552    0.000162143   -0.000260582
     55        1           0.000054963    0.000468742    0.000489838
     56        6          -0.000048470    0.000002772    0.000085134
     57        1           0.000691101    0.000129708    0.000250806
     58        6           0.000005989   -0.000909755   -0.000581073
     59        1           0.000249467   -0.000362329    0.000126919
 -------------------------------------------------------------------
 Cartesian Forces:  Max     0.004464021 RMS     0.000972045
 Leave Link  716 at Thu Dec  6 16:06:11 2018, MaxMem=   536870912 cpu:         0.2
 (Enter /pbs_home/pkowalski/g09d01/g09/l103.exe)

 GradGradGradGradGradGradGradGradGradGradGradGradGradGradGradGradGradGrad
 Berny optimization.
 Using GEDIIS/GDIIS optimizer.
 FormGI is forming the generalized inverse of G from B-inverse, IUseBI=4.
 Internal  Forces:  Max     0.004569205 RMS     0.000557589
 Search for a local minimum.
 Step number   4 out of a maximum of  354
 All quantities printed in internal units (Hartrees-Bohrs-Radians)
 RMS Force = .55759D-03 SwitMx=.10000D-02 MixMth= 2
 Mixed Optimization -- En-DIIS/RFO-DIIS
 Update second derivatives using D2CorX and points    3    4
 DE= -1.60D-02 DEPred=-1.18D-02 R= 1.36D+00
 TightC=F SS=  1.41D+00  RLast= 4.79D-01 DXNew= 8.4853D-01 1.4375D+00
 Trust test= 1.36D+00 RLast= 4.79D-01 DXMaxT set to 8.49D-01
 ITU=  1  0  1  0
 Use linear search instead of GDIIS.
     Eigenvalues ---    0.00230   0.00233   0.00467   0.00498   0.00545
     Eigenvalues ---    0.00687   0.00931   0.01184   0.01205   0.01250
     Eigenvalues ---    0.01475   0.01560   0.01603   0.01705   0.01736
     Eigenvalues ---    0.01766   0.01864   0.01869   0.01961   0.01975
     Eigenvalues ---    0.02159   0.02170   0.02203   0.02219   0.02236
     Eigenvalues ---    0.02251   0.02258   0.02270   0.02274   0.02298
     Eigenvalues ---    0.02300   0.02308   0.02325   0.02328   0.02332
     Eigenvalues ---    0.02337   0.02348   0.02360   0.03254   0.03318
     Eigenvalues ---    0.04596   0.04775   0.04790   0.04909   0.05125
     Eigenvalues ---    0.05519   0.05525   0.05755   0.05828   0.05852
     Eigenvalues ---    0.06121   0.07361   0.07539   0.07877   0.08592
     Eigenvalues ---    0.08734   0.08914   0.08971   0.09251   0.09691
     Eigenvalues ---    0.10138   0.10512   0.10970   0.12110   0.12329
     Eigenvalues ---    0.12481   0.12618   0.14088   0.14325   0.15917
     Eigenvalues ---    0.15974   0.15996   0.15996   0.15997   0.15997
     Eigenvalues ---    0.15999   0.15999   0.16000   0.16000   0.16000
     Eigenvalues ---    0.16000   0.16000   0.16000   0.16000   0.16000
     Eigenvalues ---    0.16001   0.16022   0.16845   0.17197   0.20464
     Eigenvalues ---    0.21958   0.21995   0.21999   0.22000   0.22000
     Eigenvalues ---    0.22049   0.22986   0.23079   0.23449   0.23471
     Eigenvalues ---    0.23788   0.23828   0.24193   0.24432   0.24967
     Eigenvalues ---    0.24988   0.24997   0.24999   0.25020   0.26610
     Eigenvalues ---    0.26966   0.27296   0.27485   0.27564   0.27602
     Eigenvalues ---    0.27633   0.28911   0.29122   0.29898   0.30549
     Eigenvalues ---    0.32223   0.33615   0.35254   0.36113   0.36516
     Eigenvalues ---    0.39626   0.40874   0.41870   0.42885   0.43004
     Eigenvalues ---    0.43208   0.43510   0.46787   0.46994   0.47559
     Eigenvalues ---    0.47731   0.47933   0.48688   0.49206   0.49379
     Eigenvalues ---    0.49403   0.49557   0.49669   0.50111   0.50271
     Eigenvalues ---    0.50626   0.50856   0.51253   0.51291   0.51319
     Eigenvalues ---    0.51407   0.51486   0.51519   0.51774   0.52091
     Eigenvalues ---    0.53701   0.53905   0.53999   0.56438   0.57176
     Eigenvalues ---    0.57522   0.57632   0.57642   0.57653   0.57694
     Eigenvalues ---    0.57742   0.57767   0.57794   0.57806   0.57823
     Eigenvalues ---    0.57837
 RFO step:  Lambda=-8.82391988D-04 EMin= 2.29995829D-03
 Quartic linear search produced a step of -0.00594.
 Iteration  1 RMS(Cart)=  0.05501847 RMS(Int)=  0.00049001
 Iteration  2 RMS(Cart)=  0.00146422 RMS(Int)=  0.00002538
 Iteration  3 RMS(Cart)=  0.00000051 RMS(Int)=  0.00002538
 ITry= 1 IFail=0 DXMaxC= 2.78D-01 DCOld= 1.00D+10 DXMaxT= 8.49D-01 DXLimC= 3.00D+00 Rises=F
 Variable       Old X    -DE/DX   Delta X   Delta X   Delta X     New X
                                 (Linear)    (Quad)   (Total)
    R1        3.49258  -0.00024  -0.00004  -0.00034  -0.00044   3.49214
    R2        3.32571   0.00030   0.00001   0.00058   0.00063   3.32633
    R3        3.48754  -0.00002  -0.00006   0.00050   0.00044   3.48798
    R4        3.32687   0.00028   0.00002   0.00040   0.00043   3.32729
    R5        2.54796  -0.00102   0.00003  -0.00203  -0.00200   2.54596
    R6        2.56284  -0.00219   0.00006  -0.00446  -0.00441   2.55843
    R7        2.53782  -0.00087   0.00000  -0.00152  -0.00152   2.53630
    R8        2.51590   0.00054   0.00004   0.00077   0.00081   2.51671
    R9        2.54289  -0.00010   0.00004  -0.00038  -0.00034   2.54255
   R10        2.56334  -0.00274   0.00005  -0.00547  -0.00542   2.55792
   R11        2.89023  -0.00016   0.00004   0.00042   0.00037   2.89060
   R12        2.91439   0.00040  -0.00002   0.00207   0.00199   2.91639
   R13        2.92327   0.00152   0.00001   0.00541   0.00542   2.92869
   R14        2.68634  -0.00074  -0.00002  -0.00170  -0.00170   2.68465
   R15        2.57611  -0.00050  -0.00001  -0.00110  -0.00108   2.57502
   R16        2.06151  -0.00078  -0.00034   0.00023  -0.00011   2.06140
   R17        2.58933  -0.00160  -0.00005  -0.00305  -0.00303   2.58630
   R18        2.76556  -0.00121  -0.00001  -0.00325  -0.00326   2.76230
   R19        2.82062   0.00112  -0.00004   0.00389   0.00384   2.82447
   R20        2.72616  -0.00025   0.00004  -0.00090  -0.00081   2.72535
   R21        2.93394   0.00028  -0.00006   0.00093   0.00086   2.93481
   R22        2.93510   0.00032  -0.00004   0.00045   0.00043   2.93552
   R23        2.81754   0.00113  -0.00006   0.00351   0.00345   2.82100
   R24        2.57432  -0.00033  -0.00003  -0.00068  -0.00068   2.57364
   R25        2.89146  -0.00012   0.00002   0.00076   0.00075   2.89221
   R26        2.93534  -0.00171   0.00000  -0.00619  -0.00619   2.92915
   R27        2.68704   0.00003   0.00001   0.00002   0.00004   2.68707
   R28        2.06215  -0.00094  -0.00034  -0.00005  -0.00039   2.06176
   R29        2.58743  -0.00101  -0.00005  -0.00199  -0.00202   2.58541
   R30        2.76677  -0.00088   0.00001  -0.00244  -0.00244   2.76433
   R31        2.08241  -0.00024  -0.00034   0.00110   0.00076   2.08316
   R32        2.08122  -0.00044  -0.00034   0.00069   0.00036   2.08157
   R33        2.88414  -0.00380   0.00002  -0.01255  -0.01253   2.87162
   R34        2.07970   0.00012  -0.00035   0.00187   0.00152   2.08122
   R35        2.07738   0.00021  -0.00035   0.00202   0.00167   2.07906
   R36        2.07935  -0.00018  -0.00035   0.00129   0.00093   2.08029
   R37        2.08217  -0.00013  -0.00034   0.00132   0.00098   2.08316
   R38        2.08062  -0.00022  -0.00034   0.00113   0.00079   2.08141
   R39        2.88529  -0.00457   0.00000  -0.01468  -0.01468   2.87061
   R40        2.07898   0.00038  -0.00035   0.00237   0.00202   2.08100
   R41        2.07741   0.00027  -0.00035   0.00213   0.00179   2.07920
   R42        2.07870  -0.00007  -0.00035   0.00150   0.00115   2.07985
   R43        2.65943  -0.00069  -0.00004  -0.00127  -0.00131   2.65812
   R44        2.65736  -0.00067  -0.00002  -0.00136  -0.00137   2.65599
   R45        2.06440  -0.00057  -0.00035   0.00063   0.00028   2.06468
   R46        2.62716  -0.00085  -0.00001  -0.00166  -0.00167   2.62550
   R47        2.06658  -0.00073  -0.00035   0.00037   0.00002   2.06660
   R48        2.63947  -0.00054  -0.00003  -0.00090  -0.00094   2.63854
   R49        2.06631  -0.00062  -0.00035   0.00056   0.00021   2.06652
   R50        2.63611  -0.00083   0.00000  -0.00167  -0.00168   2.63443
   R51        2.06648  -0.00072  -0.00035   0.00039   0.00004   2.06652
   R52        2.63034  -0.00079  -0.00004  -0.00140  -0.00144   2.62891
   R53        2.06688  -0.00038  -0.00035   0.00098   0.00063   2.06750
   R54        2.65971  -0.00075  -0.00004  -0.00139  -0.00143   2.65828
   R55        2.65564  -0.00018  -0.00003  -0.00021  -0.00024   2.65540
   R56        2.06459  -0.00055  -0.00035   0.00066   0.00032   2.06490
   R57        2.62668  -0.00052   0.00001  -0.00108  -0.00107   2.62561
   R58        2.06654  -0.00069  -0.00035   0.00043   0.00008   2.06662
   R59        2.63996  -0.00071  -0.00002  -0.00135  -0.00137   2.63859
   R60        2.06646  -0.00066  -0.00035   0.00049   0.00014   2.06661
   R61        2.63570  -0.00086  -0.00004  -0.00154  -0.00157   2.63413
   R62        2.06661  -0.00073  -0.00035   0.00037   0.00002   2.06662
   R63        2.63154  -0.00082  -0.00001  -0.00164  -0.00165   2.62990
   R64        2.06661  -0.00044  -0.00035   0.00088   0.00053   2.06714
    A1        1.61305  -0.00051   0.00003  -0.00224  -0.00239   1.61066
    A2        1.60576  -0.00010   0.00001  -0.00040  -0.00043   1.60532
    A3        1.82753   0.00011  -0.00001  -0.00238  -0.00244   1.82510
    A4        1.97674   0.00025  -0.00003   0.00018   0.00021   1.97696
    A5        1.90546  -0.00100   0.00001  -0.01314  -0.01312   1.89234
    A6        1.88163  -0.00012  -0.00002   0.00631   0.00621   1.88784
    A7        1.90752   0.00017   0.00005   0.00426   0.00429   1.91181
    A8        1.95926   0.00057   0.00001   0.00488   0.00484   1.96410
    A9        1.97659  -0.00017   0.00002  -0.00188  -0.00198   1.97461
   A10        2.03670   0.00002   0.00000   0.00338   0.00331   2.04001
   A11        2.26934   0.00016  -0.00003  -0.00098  -0.00093   2.26841
   A12        2.13208  -0.00016   0.00005  -0.00057  -0.00061   2.13147
   A13        1.99582   0.00028   0.00000  -0.00027  -0.00037   1.99545
   A14        2.15407  -0.00014  -0.00004  -0.00032  -0.00044   2.15363
   A15        1.98369   0.00029   0.00001  -0.00012  -0.00015   1.98354
   A16        2.08637  -0.00002   0.00003   0.00057   0.00056   2.08693
   A17        2.21275  -0.00026  -0.00004  -0.00003  -0.00012   2.21264
   A18        2.24418  -0.00018   0.00001  -0.00179  -0.00176   2.24242
   A19        2.11897   0.00015   0.00001   0.00193   0.00191   2.12089
   A20        1.91965   0.00003  -0.00002   0.00000  -0.00003   1.91962
   A21        1.86989  -0.00063  -0.00014  -0.00658  -0.00672   1.86317
   A22        1.99184   0.00029   0.00004   0.00225   0.00230   1.99413
   A23        1.94623  -0.00004   0.00004  -0.00135  -0.00131   1.94492
   A24        1.95092   0.00031   0.00003   0.00365   0.00368   1.95460
   A25        1.89931  -0.00008  -0.00005   0.00049   0.00042   1.89973
   A26        1.80493   0.00019   0.00008   0.00190   0.00196   1.80689
   A27        1.90751  -0.00039  -0.00009  -0.00370  -0.00379   1.90372
   A28        1.89964   0.00013   0.00001  -0.00134  -0.00133   1.89830
   A29        1.89444  -0.00014   0.00002  -0.00172  -0.00170   1.89273
   A30        1.96872   0.00006   0.00005   0.00270   0.00274   1.97146
   A31        1.96837   0.00052   0.00002   0.00492   0.00494   1.97331
   A32        1.82184  -0.00017  -0.00001  -0.00098  -0.00099   1.82084
   A33        1.87418  -0.00040  -0.00011  -0.00456  -0.00466   1.86953
   A34        1.94490   0.00004  -0.00001   0.00257   0.00253   1.94744
   A35        1.98737   0.00038   0.00010   0.00530   0.00538   1.99275
   A36        1.89672  -0.00012  -0.00002  -0.00253  -0.00255   1.89417
   A37        1.96933  -0.00016  -0.00005  -0.00241  -0.00246   1.96688
   A38        1.79009   0.00029   0.00010   0.00173   0.00182   1.79191
   A39        1.90934  -0.00017  -0.00002  -0.00136  -0.00139   1.90794
   A40        2.11845   0.00005   0.00001   0.00214   0.00210   2.12055
   A41        2.25411   0.00013   0.00000  -0.00012  -0.00013   2.25398
   A42        1.97372   0.00058   0.00004   0.00313   0.00319   1.97690
   A43        1.82497   0.00000   0.00000  -0.00195  -0.00195   1.82302
   A44        1.91268  -0.00127  -0.00005  -0.01692  -0.01697   1.89570
   A45        1.88769  -0.00003   0.00005   0.00853   0.00847   1.89617
   A46        1.95777   0.00042  -0.00002   0.00294   0.00288   1.96064
   A47        1.90095   0.00029  -0.00002   0.00462   0.00456   1.90550
   A48        2.03709   0.00001  -0.00002   0.00297   0.00287   2.03995
   A49        2.27911   0.00004   0.00001  -0.00237  -0.00228   2.27683
   A50        1.96658  -0.00004   0.00001  -0.00045  -0.00045   1.96613
   A51        2.13590  -0.00014   0.00004  -0.00050  -0.00046   2.13544
   A52        1.99331   0.00023   0.00000   0.00050   0.00047   1.99379
   A53        2.15379  -0.00009  -0.00003   0.00005   0.00003   2.15382
   A54        1.98353   0.00005   0.00001  -0.00076  -0.00077   1.98276
   A55        2.08520   0.00043   0.00001   0.00214   0.00215   2.08735
   A56        2.21445  -0.00049  -0.00002  -0.00139  -0.00141   2.21304
   A57        1.86741   0.00033   0.00013   0.00747   0.00757   1.87498
   A58        1.88320   0.00001   0.00004  -0.00144  -0.00138   1.88182
   A59        2.00881   0.00051  -0.00005   0.00383   0.00376   2.01256
   A60        1.86170  -0.00018   0.00009  -0.00573  -0.00564   1.85607
   A61        1.90633  -0.00017  -0.00003   0.00225   0.00217   1.90849
   A62        1.92993  -0.00052  -0.00016  -0.00672  -0.00688   1.92306
   A63        1.94098   0.00051  -0.00014   0.00407   0.00393   1.94491
   A64        1.91119   0.00063  -0.00003   0.00345   0.00342   1.91460
   A65        1.94582   0.00005  -0.00015   0.00123   0.00107   1.94689
   A66        1.88714  -0.00063   0.00012  -0.00487  -0.00475   1.88240
   A67        1.89370  -0.00020   0.00006  -0.00061  -0.00054   1.89315
   A68        1.88317  -0.00042   0.00014  -0.00374  -0.00360   1.87957
   A69        1.86395   0.00094   0.00013   0.00851   0.00866   1.87261
   A70        1.87563   0.00088   0.00007   0.00105   0.00107   1.87670
   A71        2.02866  -0.00221  -0.00010  -0.00926  -0.00937   2.01929
   A72        1.86232  -0.00060   0.00008  -0.00396  -0.00387   1.85845
   A73        1.89978   0.00080  -0.00002   0.00749   0.00750   1.90728
   A74        1.92582   0.00028  -0.00015  -0.00332  -0.00349   1.92233
   A75        1.94619   0.00031  -0.00016   0.00268   0.00251   1.94870
   A76        1.90510   0.00073   0.00000   0.00466   0.00466   1.90976
   A77        1.95039  -0.00022  -0.00018  -0.00082  -0.00099   1.94939
   A78        1.88434  -0.00048   0.00013  -0.00304  -0.00291   1.88143
   A79        1.89273  -0.00009   0.00007  -0.00121  -0.00114   1.89159
   A80        1.88290  -0.00029   0.00015  -0.00256  -0.00241   1.88048
   A81        2.10783  -0.00032  -0.00003  -0.00113  -0.00117   2.10666
   A82        2.10836   0.00056  -0.00001   0.00227   0.00225   2.11061
   A83        2.06696  -0.00024   0.00004  -0.00107  -0.00104   2.06591
   A84        2.09268  -0.00021   0.00000  -0.00119  -0.00120   2.09149
   A85        2.10591   0.00011  -0.00003   0.00059   0.00056   2.10647
   A86        2.08443   0.00010   0.00003   0.00059   0.00063   2.08505
   A87        2.08765  -0.00005   0.00001  -0.00032  -0.00031   2.08733
   A88        2.09975   0.00002   0.00001   0.00007   0.00008   2.09983
   A89        2.09576   0.00002  -0.00002   0.00024   0.00022   2.09598
   A90        2.09762  -0.00001   0.00000  -0.00014  -0.00014   2.09749
   A91        2.08813  -0.00005  -0.00001  -0.00019  -0.00020   2.08793
   A92        2.09743   0.00007   0.00000   0.00034   0.00034   2.09777
   A93        2.09604   0.00015  -0.00002   0.00097   0.00095   2.09699
   A94        2.09797  -0.00005   0.00001  -0.00031  -0.00030   2.09767
   A95        2.08918  -0.00009   0.00001  -0.00066  -0.00065   2.08853
   A96        2.10749   0.00022  -0.00003   0.00106   0.00103   2.10852
   A97        2.08855  -0.00004   0.00001  -0.00008  -0.00007   2.08848
   A98        2.08708  -0.00018   0.00002  -0.00098  -0.00096   2.08611
   A99        2.10334   0.00005  -0.00007   0.00045   0.00038   2.10372
   A100       2.11030   0.00047   0.00002   0.00176   0.00178   2.11208
   A101       2.06954  -0.00052   0.00005  -0.00221  -0.00216   2.06738
   A102       2.09083  -0.00021   0.00001  -0.00116  -0.00114   2.08968
   A103       2.10489   0.00019  -0.00003   0.00100   0.00097   2.10587
   A104       2.08726   0.00001   0.00002   0.00015   0.00017   2.08744
   A105       2.08821  -0.00008   0.00001  -0.00047  -0.00046   2.08775
   A106       2.09934   0.00010   0.00000   0.00039   0.00039   2.09973
   A107       2.09561  -0.00002  -0.00001   0.00007   0.00006   2.09567
   A108       2.09683   0.00006   0.00000   0.00033   0.00033   2.09716
   A109       2.08859  -0.00010   0.00000  -0.00058  -0.00058   2.08801
   A110       2.09773   0.00005   0.00000   0.00028   0.00028   2.09800
   A111       2.09644   0.00003  -0.00002   0.00035   0.00033   2.09677
   A112       2.09853   0.00000   0.00002  -0.00022  -0.00020   2.09833
   A113       2.08821  -0.00003   0.00000  -0.00012  -0.00013   2.08808
   A114       2.10541   0.00034  -0.00004   0.00164   0.00160   2.10701
   A115       2.08652  -0.00021   0.00003  -0.00116  -0.00112   2.08539
   A116       2.09110  -0.00012   0.00001  -0.00051  -0.00050   2.09060
    D1        0.18264  -0.00002  -0.00024   0.02589   0.02564   0.20828
    D2        2.22810   0.00003  -0.00030   0.03211   0.03172   2.25982
    D3       -1.85823   0.00019  -0.00030   0.02839   0.02805  -1.83018
    D4       -0.10438  -0.00007   0.00026  -0.02135  -0.02111  -0.12550
    D5        3.06483  -0.00048   0.00050  -0.03658  -0.03610   3.02873
    D6        2.30068  -0.00004   0.00002   0.02062   0.02056   2.32124
    D7        0.25107  -0.00031  -0.00006   0.00995   0.00991   0.26098
    D8       -1.78422  -0.00005  -0.00001   0.01356   0.01349  -1.77072
    D9       -0.15493   0.00009  -0.00001  -0.01117  -0.01119  -0.16611
   D10        2.99050   0.00006  -0.00004  -0.00568  -0.00573   2.98477
   D11       -0.23184   0.00004   0.00019  -0.02675  -0.02656  -0.25841
   D12        2.87752   0.00035  -0.00002  -0.01175  -0.01177   2.86574
   D13       -2.34150  -0.00024   0.00025  -0.02883  -0.02861  -2.37011
   D14        0.76786   0.00006   0.00003  -0.01384  -0.01382   0.75404
   D15        1.80761  -0.00097   0.00022  -0.04123  -0.04104   1.76657
   D16       -1.36622  -0.00066   0.00001  -0.02623  -0.02625  -1.39246
   D17        1.22540  -0.00038   0.00000   0.01857   0.01860   1.24400
   D18       -3.04532  -0.00007   0.00006   0.02328   0.02339  -3.02194
   D19       -0.94855   0.00053   0.00005   0.03648   0.03657  -0.91198
   D20       -3.04428  -0.00018  -0.00004   0.01971   0.01964  -3.02464
   D21       -1.03183   0.00013   0.00002   0.02443   0.02443  -1.00739
   D22        1.06495   0.00073   0.00001   0.03762   0.03761   1.10256
   D23       -0.94243   0.00031   0.00001   0.03218   0.03219  -0.91024
   D24        1.07003   0.00062   0.00007   0.03690   0.03698   1.10701
   D25       -3.11638   0.00122   0.00006   0.05010   0.05016  -3.06622
   D26       -3.06042  -0.00004  -0.00026  -0.01874  -0.01902  -3.07944
   D27       -1.06291  -0.00008  -0.00006  -0.02238  -0.02248  -1.08539
   D28        1.10121  -0.00040  -0.00027  -0.02960  -0.02993   1.07128
   D29        1.23327   0.00027  -0.00027  -0.01113  -0.01138   1.22190
   D30       -3.05240   0.00023  -0.00008  -0.01476  -0.01484  -3.06724
   D31       -0.88829  -0.00009  -0.00029  -0.02199  -0.02228  -0.91057
   D32       -0.85353  -0.00006  -0.00028  -0.02498  -0.02522  -0.87875
   D33        1.14399  -0.00009  -0.00009  -0.02862  -0.02868   1.11530
   D34       -2.97509  -0.00041  -0.00030  -0.03585  -0.03613  -3.01122
   D35       -3.01791  -0.00052   0.00026  -0.01124  -0.01100  -3.02891
   D36        0.17500  -0.00010  -0.00002   0.01331   0.01328   0.18827
   D37        0.16129  -0.00088   0.00050  -0.02884  -0.02831   0.13298
   D38       -2.92899  -0.00045   0.00023  -0.00428  -0.00403  -2.93302
   D39        2.95543  -0.00017   0.00002   0.00196   0.00198   2.95740
   D40       -0.15334  -0.00022  -0.00012  -0.00390  -0.00402  -0.15736
   D41       -0.22484   0.00019  -0.00023   0.01995   0.01973  -0.20512
   D42        2.94958   0.00014  -0.00037   0.01410   0.01373   2.96331
   D43       -0.02161   0.00010  -0.00018   0.00846   0.00829  -0.01332
   D44        3.08998   0.00055  -0.00044   0.02502   0.02457   3.11455
   D45       -3.11115   0.00053  -0.00046   0.03337   0.03292  -3.07823
   D46        0.00044   0.00099  -0.00072   0.04993   0.04920   0.04964
   D47       -2.87413   0.00025  -0.00023   0.00787   0.00763  -2.86650
   D48        0.27645   0.00009  -0.00003  -0.00123  -0.00126   0.27519
   D49        0.29905  -0.00024   0.00004  -0.00955  -0.00951   0.28955
   D50       -2.83355  -0.00039   0.00025  -0.01865  -0.01840  -2.85195
   D51        0.81567  -0.00008  -0.00022   0.00143   0.00122   0.81688
   D52       -1.30972   0.00031  -0.00010   0.00565   0.00556  -1.30416
   D53        2.93312   0.00016  -0.00010   0.00228   0.00220   2.93532
   D54       -2.35574  -0.00002  -0.00010   0.00679   0.00669  -2.34905
   D55        1.80206   0.00036   0.00003   0.01101   0.01104   1.81310
   D56       -0.23828   0.00021   0.00003   0.00764   0.00767  -0.23061
   D57        2.99463  -0.00001   0.00021  -0.00240  -0.00217   2.99246
   D58       -0.19683   0.00006   0.00012   0.01033   0.01048  -0.18635
   D59       -0.11966  -0.00005   0.00009  -0.00723  -0.00713  -0.12678
   D60        2.97207   0.00002   0.00001   0.00549   0.00552   2.97759
   D61        0.61593   0.00033  -0.00004   0.00078   0.00073   0.61666
   D62       -1.50419   0.00070   0.00003   0.00464   0.00468  -1.49951
   D63        2.63611   0.00014  -0.00002  -0.00230  -0.00232   2.63379
   D64        2.67483  -0.00053  -0.00022  -0.00780  -0.00802   2.66681
   D65        0.55471  -0.00016  -0.00014  -0.00394  -0.00408   0.55063
   D66       -1.58818  -0.00072  -0.00019  -0.01088  -0.01107  -1.59925
   D67       -1.53201  -0.00011  -0.00017  -0.00238  -0.00255  -1.53456
   D68        2.63106   0.00026  -0.00009   0.00148   0.00139   2.63245
   D69        0.48817  -0.00030  -0.00014  -0.00546  -0.00560   0.48257
   D70       -0.66381  -0.00041   0.00004  -0.01028  -0.01024  -0.67405
   D71       -2.72557   0.00014   0.00019  -0.00463  -0.00443  -2.73000
   D72        1.46897   0.00023   0.00021  -0.00162  -0.00141   1.46756
   D73        1.45246  -0.00066  -0.00005  -0.01297  -0.01302   1.43943
   D74       -0.60931  -0.00011   0.00011  -0.00732  -0.00721  -0.61652
   D75       -2.69795  -0.00002   0.00012  -0.00430  -0.00419  -2.70214
   D76       -2.68761  -0.00040   0.00002  -0.00748  -0.00746  -2.69508
   D77        1.53381   0.00015   0.00017  -0.00183  -0.00165   1.53216
   D78       -0.55484   0.00024   0.00019   0.00119   0.00137  -0.55347
   D79        2.52622   0.00036  -0.00007   0.01091   0.01084   2.53706
   D80       -0.56047   0.00028   0.00003  -0.00318  -0.00314  -0.56361
   D81       -1.61480  -0.00002  -0.00018   0.00702   0.00683  -1.60797
   D82        1.58169  -0.00009  -0.00008  -0.00707  -0.00715   1.57454
   D83        0.42252  -0.00006  -0.00017   0.00392   0.00375   0.42627
   D84       -2.66417  -0.00014  -0.00008  -0.01017  -0.01023  -2.67441
   D85       -0.13636   0.00005  -0.00004   0.00240   0.00234  -0.13402
   D86        3.03863   0.00009  -0.00009  -0.00344  -0.00354   3.03509
   D87        2.94457   0.00013  -0.00015   0.01786   0.01772   2.96229
   D88       -0.16363   0.00017  -0.00019   0.01202   0.01183  -0.15180
   D89        2.86185   0.00049   0.00007  -0.01221  -0.01217   2.84968
   D90       -0.30723   0.00046   0.00011  -0.00745  -0.00736  -0.31459
   D91        0.75406  -0.00017  -0.00001  -0.01904  -0.01907   0.73499
   D92       -2.41502  -0.00020   0.00003  -0.01429  -0.01427  -2.42929
   D93       -1.37795  -0.00084   0.00000  -0.03061  -0.03065  -1.40861
   D94        1.73615  -0.00087   0.00004  -0.02586  -0.02585   1.71030
   D95       -3.08356  -0.00022  -0.00035  -0.01301  -0.01339  -3.09695
   D96       -1.09063  -0.00003  -0.00016  -0.01297  -0.01315  -1.10378
   D97        1.07614  -0.00052  -0.00037  -0.02313  -0.02351   1.05262
   D98       -0.87619  -0.00012  -0.00035  -0.01976  -0.02007  -0.89626
   D99        1.11673   0.00006  -0.00015  -0.01972  -0.01982   1.09691
   D100      -2.99968  -0.00043  -0.00036  -0.02987  -0.03019  -3.02987
   D101       1.21286   0.00030  -0.00032  -0.00419  -0.00454   1.20832
   D102      -3.07740   0.00049  -0.00012  -0.00415  -0.00430  -3.08170
   D103      -0.91063   0.00000  -0.00034  -0.01431  -0.01466  -0.92529
   D104       0.16638  -0.00012   0.00002   0.00839   0.00841   0.17479
   D105      -2.95505  -0.00044  -0.00008   0.00575   0.00567  -2.94938
   D106      -2.94288  -0.00009  -0.00002   0.00268   0.00267  -2.94021
   D107       0.21888  -0.00041  -0.00012   0.00004  -0.00008   0.21880
   D108      -0.00914   0.00017   0.00007   0.00840   0.00849  -0.00065
   D109       3.12829   0.00020   0.00011   0.00245   0.00257   3.13085
   D110      -3.13033  -0.00015  -0.00003   0.00574   0.00572  -3.12462
   D111       0.00709  -0.00012   0.00001  -0.00021  -0.00020   0.00689
   D112       2.77197   0.00021  -0.00003   0.01173   0.01170   2.78367
   D113      -0.37012   0.00015  -0.00011   0.00875   0.00863  -0.36149
   D114      -0.36524   0.00019  -0.00007   0.01801   0.01794  -0.34729
   D115       2.77586   0.00012  -0.00015   0.01502   0.01487   2.79073
   D116      -1.03167   0.00022   0.00011   0.01511   0.01522  -1.01645
   D117      -3.11623   0.00027   0.00005   0.01638   0.01644  -3.09979
   D118       1.08430   0.00035  -0.00001   0.01802   0.01802   1.10231
   D119      -3.13200  -0.00043   0.00000   0.00115   0.00115  -3.13085
   D120       1.06662  -0.00037  -0.00005   0.00242   0.00237   1.06899
   D121      -1.01603  -0.00029  -0.00011   0.00406   0.00395  -1.01209
   D122       1.10760   0.00019   0.00000   0.01070   0.01070   1.11829
   D123      -0.97697   0.00025  -0.00005   0.01197   0.01192  -0.96505
   D124      -3.05962   0.00033  -0.00011   0.01361   0.01349  -3.04613
   D125      -1.03004   0.00025   0.00015   0.00834   0.00848  -1.02155
   D126      -3.11043   0.00018   0.00009   0.00744   0.00752  -3.10292
   D127       1.09155   0.00020   0.00001   0.00810   0.00810   1.09965
   D128      -3.13445  -0.00009   0.00006  -0.00224  -0.00218  -3.13663
   D129       1.06834  -0.00016   0.00000  -0.00314  -0.00315   1.06519
   D130      -1.01286  -0.00014  -0.00008  -0.00248  -0.00257  -1.01543
   D131       1.11066   0.00000   0.00005   0.00002   0.00010   1.11075
   D132      -0.96973  -0.00007  -0.00001  -0.00087  -0.00087  -0.97061
   D133      -3.05094  -0.00005  -0.00009  -0.00021  -0.00029  -3.05123
   D134       0.04369  -0.00028   0.00016  -0.01371  -0.01354   0.03015
   D135      -3.11727  -0.00029   0.00027  -0.01466  -0.01438  -3.13164
   D136      -3.10668  -0.00012  -0.00004  -0.00481  -0.00485  -3.11153
   D137       0.01554  -0.00013   0.00007  -0.00576  -0.00569   0.00986
   D138       3.11451   0.00036  -0.00026   0.01751   0.01726   3.13177
   D139      -0.01459   0.00036  -0.00033   0.01798   0.01766   0.00306
   D140      -0.01830   0.00020  -0.00006   0.00863   0.00856  -0.00973
   D141       3.13578   0.00021  -0.00013   0.00910   0.00896  -3.13844
   D142      -3.13593   0.00000  -0.00006   0.00030   0.00024  -3.13569
   D143      -0.00216  -0.00004  -0.00002  -0.00151  -0.00153  -0.00369
   D144      -0.01362  -0.00001   0.00005  -0.00067  -0.00062  -0.01423
   D145       3.12016  -0.00005   0.00009  -0.00248  -0.00238   3.11777
   D146       3.13580   0.00014  -0.00006   0.00611   0.00605  -3.14134
   D147      -0.00883   0.00014  -0.00004   0.00602   0.00599  -0.00284
   D148      -0.01365   0.00010  -0.00002   0.00429   0.00427  -0.00938
   D149       3.12491   0.00010   0.00000   0.00420   0.00421   3.12912
   D150      -3.13677  -0.00008   0.00005  -0.00383  -0.00378  -3.14054
   D151       0.00609  -0.00007   0.00004  -0.00316  -0.00312   0.00297
   D152       0.00179  -0.00009   0.00007  -0.00391  -0.00384  -0.00205
   D153      -3.13854  -0.00007   0.00006  -0.00325  -0.00318   3.14146
   D154       0.00766  -0.00010   0.00001  -0.00424  -0.00423   0.00343
   D155       3.13678  -0.00010   0.00007  -0.00470  -0.00463   3.13215
   D156      -3.13267  -0.00009   0.00000  -0.00358  -0.00358  -3.13625
   D157      -0.00356  -0.00009   0.00007  -0.00404  -0.00397  -0.00753
   D158      -0.03074  -0.00006   0.00010  -0.00342  -0.00331  -0.03405
   D159       3.13247  -0.00008  -0.00002  -0.00343  -0.00345   3.12902
   D160       3.11134   0.00000   0.00018  -0.00050  -0.00032   3.11102
   D161      -0.00863  -0.00001   0.00006  -0.00051  -0.00046  -0.00909
   D162      -3.12824   0.00001   0.00000   0.00070   0.00070  -3.12754
   D163      -0.00619  -0.00001   0.00011  -0.00046  -0.00035  -0.00654
   D164       0.01287  -0.00005  -0.00008  -0.00223  -0.00231   0.01056
   D165       3.13492  -0.00007   0.00003  -0.00339  -0.00336   3.13156
   D166       3.13467   0.00003   0.00007   0.00067   0.00074   3.13540
   D167      -0.00015   0.00007   0.00003   0.00264   0.00267   0.00252
   D168       0.01465   0.00001  -0.00006   0.00067   0.00061   0.01526
   D169      -3.12017   0.00006  -0.00010   0.00265   0.00255  -3.11762
   D170       3.13749   0.00004  -0.00004   0.00161   0.00157   3.13906
   D171       0.00489  -0.00005  -0.00009  -0.00200  -0.00209   0.00280
   D172       0.00270   0.00008  -0.00008   0.00360   0.00352   0.00621
   D173      -3.12990  -0.00001  -0.00013  -0.00002  -0.00014  -3.13004
   D174      -3.13907  -0.00001   0.00005  -0.00063  -0.00058  -3.13965
   D175      -0.00067  -0.00001   0.00006  -0.00075  -0.00068  -0.00135
   D176       0.01153  -0.00011   0.00000  -0.00425  -0.00425   0.00728
   D177      -3.13326  -0.00010   0.00001  -0.00436  -0.00434  -3.13760
   D178      -0.00834   0.00007   0.00002   0.00287   0.00289  -0.00545
   D179      -3.13034   0.00008  -0.00009   0.00404   0.00395  -3.12639
   D180       3.13008   0.00007   0.00004   0.00276   0.00280   3.13287
   D181       0.00808   0.00008  -0.00007   0.00393   0.00385   0.01193
         Item               Value     Threshold  Converged?
 Maximum Force            0.004569     0.000450     NO 
 RMS     Force            0.000558     0.000300     NO 
 Maximum Displacement     0.277511     0.001800     NO 
 RMS     Displacement     0.054772     0.001200     NO 
 Predicted change in Energy=-4.631951D-04
 Lowest energy point so far.  Saving SCF results.
 GradGradGradGradGradGradGradGradGradGradGradGradGradGradGradGradGradGrad

 Leave Link  103 at Thu Dec  6 16:06:11 2018, MaxMem=   536870912 cpu:         1.7
 (Enter /pbs_home/pkowalski/g09d01/g09/l202.exe)
 Stoichiometry    C29H22F6S2
 Framework group  C1[X(C29H22F6S2)]
 Deg. of freedom   171
 Full point group                 C1      NOp   1
 RotChk:  IX=0 Diff= 5.43D-03
 Largest Abelian subgroup         C1      NOp   1
 Largest concise Abelian subgroup C1      NOp   1
                         Standard orientation:                         
 ---------------------------------------------------------------------
 Center     Atomic      Atomic             Coordinates (Angstroms)
 Number     Number       Type             X           Y           Z
 ---------------------------------------------------------------------
      1         16           0        1.790442   -2.163425    0.188159
      2         16           0       -1.801425   -2.147494    0.038414
      3          9           0        2.278479    3.206172   -0.824286
      4          9           0        1.654805    3.508543    1.229763
      5          9           0       -0.042823    3.867668   -1.771695
      6          9           0        0.029028    5.127206    0.003616
      7          9           0       -2.314490    3.287825   -0.624548
      8          9           0       -1.472955    3.471998    1.368529
      9          6           0        0.626103   -0.774884    0.550413
     10          6           0        1.429580    0.490531    0.245534
     11          6           0        2.825059    0.251154    0.128951
     12          1           0        3.545374    1.062584    0.016362
     13          6           0        3.167604   -1.072858    0.076526
     14          6           0        0.725575    1.648960    0.106905
     15          6           0        1.244223    3.048309    0.024546
     16          6           0        0.006309    3.868347   -0.430443
     17          6           0       -1.207733    3.061424    0.106271
     18          6           0       -0.715493    1.653226    0.050136
     19          6           0       -0.626393   -0.778445   -0.351238
     20          6           0       -1.425778    0.498880   -0.083234
     21          6           0       -2.828469    0.268998   -0.044228
     22          1           0       -3.553975    1.083853   -0.048531
     23          6           0       -3.179536   -1.051754    0.020394
     24          6           0        0.272211   -0.813317    2.058771
     25          1           0       -0.471152   -0.020613    2.243801
     26          1           0       -0.236751   -1.768964    2.261366
     27          6           0        1.446455   -0.633486    3.006387
     28          1           0        2.216953   -1.403301    2.843122
     29          1           0        1.099649   -0.718739    4.047000
     30          1           0        1.912610    0.356875    2.889185
     31          6           0       -0.267657   -0.847972   -1.857591
     32          1           0        0.468747   -0.052055   -2.056141
     33          1           0        0.251025   -1.803987   -2.031263
     34          6           0       -1.434149   -0.703405   -2.819846
     35          1           0       -2.197967   -1.478671   -2.651826
     36          1           0       -1.071008   -0.807442   -3.853235
     37          1           0       -1.915029    0.282592   -2.730967
     38          6           0        4.513390   -1.623312   -0.073683
     39          6           0        5.646663   -0.824195    0.162266
     40          1           0        5.523266    0.211221    0.488493
     41          6           0        6.925725   -1.344297    0.008017
     42          1           0        7.794243   -0.708560    0.201589
     43          6           0        7.103818   -2.673524   -0.380516
     44          1           0        8.111565   -3.080698   -0.501031
     45          6           0        5.989846   -3.479581   -0.610299
     46          1           0        6.119498   -4.522101   -0.913947
     47          6           0        4.707908   -2.961515   -0.456801
     48          1           0        3.841311   -3.601228   -0.648572
     49          6           0       -4.535933   -1.595723    0.084677
     50          6           0       -5.610956   -0.788163    0.498175
     51          1           0       -5.426606    0.244503    0.804126
     52          6           0       -6.902581   -1.297951    0.545942
     53          1           0       -7.724884   -0.656747    0.875577
     54          6           0       -7.150461   -2.623990    0.185685
     55          1           0       -8.167686   -3.023431    0.226449
     56          6           0       -6.093438   -3.437150   -0.219890
     57          1           0       -6.278515   -4.476433   -0.505582
     58          6           0       -4.798092   -2.930592   -0.267358
     59          1           0       -3.976124   -3.570948   -0.600372
 ---------------------------------------------------------------------
 Rotational constants (GHZ):      0.1288466      0.0706766      0.0507058
 Leave Link  202 at Thu Dec  6 16:06:12 2018, MaxMem=   536870912 cpu:         0.0
 (Enter /pbs_home/pkowalski/g09d01/g09/l301.exe)
 Basis read from rwf:  (5D, 7F)
 No pseudopotential information found on rwf file.
 There are   673 symmetry adapted cartesian basis functions of A   symmetry.
 There are   636 symmetry adapted basis functions of A   symmetry.
   636 basis functions,  1103 primitive gaussians,   673 cartesian basis functions
   141 alpha electrons      141 beta electrons
       nuclear repulsion energy      4705.3696673848 Hartrees.
 IExCor= 1009 DFT=T Ex+Corr=PBE1PBE ExCW=0 ScaHFX=  0.250000
 ScaDFX=  0.750000  0.750000  1.000000  1.000000 ScalE2=  1.000000  1.000000
 IRadAn=      0 IRanWt=     -1 IRanGd=            0 ICorTp=0 IEmpDi=131
 NAtoms=   59 NActive=   59 NUniq=   59 SFac= 1.00D+00 NAtFMM=   60 NAOKFM=F Big=F
 Integral buffers will be    131072 words long.
 Raffenetti 2 integral format.
 Two-electron integral symmetry is turned on.
 R6Disp:  Grimme-D3 Dispersion energy=       -0.0501031680 Hartrees.
 Nuclear repulsion after empirical dispersion term =     4705.3195642168 Hartrees.
 No density basis found on file   724.
 Leave Link  301 at Thu Dec  6 16:06:12 2018, MaxMem=   536870912 cpu:         0.5
 (Enter /pbs_home/pkowalski/g09d01/g09/l302.exe)
 NPDir=0 NMtPBC=     1 NCelOv=     1 NCel=       1 NClECP=     1 NCelD=      1
         NCelK=      1 NCelE2=     1 NClLst=     1 CellRange=     0.0.
 One-electron integrals computed using PRISM.
 NBasis=   636 RedAO= T EigKep=  2.90D-04  NBF=   636
 NBsUse=   636 1.00D-06 EigRej= -1.00D+00 NBFU=   636
 Precomputing XC quadrature grid using
 IXCGrd= 4 IRadAn=           0 IRanWt=          -1 IRanGd=           0 AccXCQ= 0.00D+00.
 Generated NRdTot=       0 NPtTot=           0 NUsed=           0 NTot=          32
 NSgBfM=   598   598   598   607   610 MxSgAt=    59 MxSgA2=    59.
 Leave Link  302 at Thu Dec  6 16:06:14 2018, MaxMem=   536870912 cpu:        16.3
 (Enter /pbs_home/pkowalski/g09d01/g09/l303.exe)
 DipDrv:  MaxL=1.
 Leave Link  303 at Thu Dec  6 16:06:15 2018, MaxMem=   536870912 cpu:         1.5
 (Enter /pbs_home/pkowalski/g09d01/g09/l401.exe)
 Initial guess from the checkpoint file:  "dae0068freq_closed_pbe0d3.chk"
 B after Tr=     0.000000    0.000000    0.000000
         Rot=    0.999997   -0.001446   -0.001842   -0.000568 Ang=  -0.28 deg.
 Guess basis will be translated and rotated to current coordinates.
 JPrj=2 DoOrth=T DoCkMO=T.
 Generating alternative initial guess.
 ExpMin= 1.22D-01 ExpMax= 9.18D+03 ExpMxC= 1.38D+03 IAcc=1 IRadAn=         1 AccDes= 0.00D+00
 Harris functional with IExCor= 1009 and IRadAn=       1 diagonalized for initial guess.
 HarFok:  IExCor= 1009 AccDes= 0.00D+00 IRadAn=         1 IDoV= 1 UseB2=F ITyADJ=14
 ICtDFT=  3500011 ScaDFX=  1.000000  1.000000  1.000000  1.000000
 FoFCou: FMM=F IPFlag=           0 FMFlag=      100000 FMFlg1=           0
         NFxFlg=           0 DoJE=T BraDBF=F KetDBF=T FulRan=T
         wScrn=  0.000000 ICntrl=     500 IOpCl=  0 I1Cent=   200000004 NGrid=           0
         NMat0=    1 NMatS0=      1 NMatT0=    0 NMatD0=    1 NMtDS0=    0 NMtDT0=    0
 Petite list used in FoFCou.
 Harris En= -2510.31182948699    
 Leave Link  401 at Thu Dec  6 16:06:21 2018, MaxMem=   536870912 cpu:        42.0
 (Enter /pbs_home/pkowalski/g09d01/g09/l502.exe)
 Closed shell SCF:
 Using DIIS extrapolation, IDIIS=  1040.
 Integral symmetry usage will be decided dynamically.
 IVT=     1387805 IEndB=     1387805 NGot=   536870912 MDV=   535953350
 LenX=   535953350 LenY=   535499748
 Requested convergence on RMS density matrix=1.00D-08 within 128 cycles.
 Requested convergence on MAX density matrix=1.00D-06.
 Requested convergence on             energy=1.00D-06.
 No special actions if energy rises.
 Fock matrices will be formed incrementally for  20 cycles.
 Integral accuracy reduced to 1.0D-05 until final iterations.

 Cycle   1  Pass 0  IDiag  1:
 FoFJK:  IHMeth= 1 ICntrl=       0 DoSepK=F KAlg= 0 I1Cent=   0 FoldK=F
 IRaf= 670000000 NMat=   1 IRICut=       1 DoRegI=T DoRafI=F ISym2E= 0.
 FoFCou: FMM=F IPFlag=           0 FMFlag=      100000 FMFlg1=           0
         NFxFlg=           0 DoJE=F BraDBF=F KetDBF=F FulRan=T
         wScrn=  0.000000 ICntrl=       0 IOpCl=  0 I1Cent=           0 NGrid=           0
         NMat0=    1 NMatS0=      1 NMatT0=    0 NMatD0=    1 NMtDS0=    0 NMtDT0=    0
 Symmetry not used in FoFCou.
 E= -2510.16687396661    
 DIIS: error= 1.79D-03 at cycle   1 NSaved=   1.
 NSaved= 1 IEnMin= 1 EnMin= -2510.16687396661     IErMin= 1 ErrMin= 1.79D-03
 ErrMax= 1.79D-03  0.00D+00 EMaxC= 1.00D-01 BMatC= 4.33D-03 BMatP= 4.33D-03
 IDIUse=3 WtCom= 9.82D-01 WtEn= 1.79D-02
 Coeff-Com:  0.100D+01
 Coeff-En:   0.100D+01
 Coeff:      0.100D+01
 Gap=     0.571 Goal=   None    Shift=    0.000
 GapD=    0.571 DampG=2.000 DampE=1.000 DampFc=2.0000 IDamp=-1.
 RMSDP=2.77D-04 MaxDP=1.13D-02              OVMax= 1.12D-02

 Cycle   2  Pass 0  IDiag  1:
 RMSU=  2.77D-04    CP:  1.00D+00
 E= -2510.17383002475     Delta-E=       -0.006956058133 Rises=F Damp=F
 DIIS: error= 2.16D-04 at cycle   2 NSaved=   2.
 NSaved= 2 IEnMin= 2 EnMin= -2510.17383002475     IErMin= 2 ErrMin= 2.16D-04
 ErrMax= 2.16D-04  0.00D+00 EMaxC= 1.00D-01 BMatC= 5.72D-05 BMatP= 4.33D-03
 IDIUse=3 WtCom= 9.98D-01 WtEn= 2.16D-03
 Coeff-Com: -0.690D-01 0.107D+01
 Coeff-En:   0.000D+00 0.100D+01
 Coeff:     -0.689D-01 0.107D+01
 Gap=     0.093 Goal=   None    Shift=    0.000
 RMSDP=4.84D-05 MaxDP=2.47D-03 DE=-6.96D-03 OVMax= 5.65D-03

 Cycle   3  Pass 0  IDiag  1:
 RMSU=  4.82D-05    CP:  1.00D+00  1.02D+00
 E= -2510.17386969324     Delta-E=       -0.000039668495 Rises=F Damp=F
 DIIS: error= 2.22D-04 at cycle   3 NSaved=   3.
 NSaved= 3 IEnMin= 3 EnMin= -2510.17386969324     IErMin= 2 ErrMin= 2.16D-04
 ErrMax= 2.22D-04  0.00D+00 EMaxC= 1.00D-01 BMatC= 8.07D-05 BMatP= 5.72D-05
 IDIUse=3 WtCom= 4.02D-01 WtEn= 5.98D-01
 Coeff-Com: -0.486D-01 0.653D+00 0.396D+00
 Coeff-En:   0.000D+00 0.323D+00 0.677D+00
 Coeff:     -0.195D-01 0.456D+00 0.564D+00
 Gap=     0.092 Goal=   None    Shift=    0.000
 RMSDP=4.87D-05 MaxDP=3.04D-03 DE=-3.97D-05 OVMax= 7.98D-03

 Cycle   4  Pass 0  IDiag  1:
 RMSU=  2.55D-05    CP:  1.00D+00  1.05D+00  1.70D-01
 E= -2510.17388765808     Delta-E=       -0.000017964839 Rises=F Damp=F
 DIIS: error= 2.38D-04 at cycle   4 NSaved=   4.
 NSaved= 4 IEnMin= 4 EnMin= -2510.17388765808     IErMin= 2 ErrMin= 2.16D-04
 ErrMax= 2.38D-04  0.00D+00 EMaxC= 1.00D-01 BMatC= 6.62D-05 BMatP= 5.72D-05
 IDIUse=3 WtCom= 3.93D-01 WtEn= 6.07D-01
 Coeff-Com: -0.147D-01 0.154D+00 0.443D+00 0.418D+00
 Coeff-En:   0.000D+00 0.000D+00 0.461D+00 0.539D+00
 Coeff:     -0.578D-02 0.605D-01 0.454D+00 0.492D+00
 Gap=     0.093 Goal=   None    Shift=    0.000
 RMSDP=2.43D-05 MaxDP=1.56D-03 DE=-1.80D-05 OVMax= 4.21D-03

 Cycle   5  Pass 0  IDiag  1:
 RMSU=  8.70D-06    CP:  1.00D+00  1.04D+00  5.31D-01  4.52D-01
 E= -2510.17395912328     Delta-E=       -0.000071465197 Rises=F Damp=F
 DIIS: error= 4.55D-05 at cycle   5 NSaved=   5.
 NSaved= 5 IEnMin= 5 EnMin= -2510.17395912328     IErMin= 5 ErrMin= 4.55D-05
 ErrMax= 4.55D-05  0.00D+00 EMaxC= 1.00D-01 BMatC= 2.92D-06 BMatP= 5.72D-05
 IDIUse=1 WtCom= 1.00D+00 WtEn= 0.00D+00
 Coeff-Com: -0.113D-02-0.135D-01 0.232D+00 0.303D+00 0.480D+00
 Coeff:     -0.113D-02-0.135D-01 0.232D+00 0.303D+00 0.480D+00
 Gap=     0.093 Goal=   None    Shift=    0.000
 RMSDP=5.01D-06 MaxDP=3.03D-04 DE=-7.15D-05 OVMax= 4.20D-04

 Initial convergence to 1.0D-05 achieved.  Increase integral accuracy.
 Cycle   6  Pass 1  IDiag  1:
 E= -2510.17377707904     Delta-E=        0.000182044233 Rises=F Damp=F
 DIIS: error= 1.80D-04 at cycle   1 NSaved=   1.
 NSaved= 1 IEnMin= 1 EnMin= -2510.17377707904     IErMin= 1 ErrMin= 1.80D-04
 ErrMax= 1.80D-04  0.00D+00 EMaxC= 1.00D-01 BMatC= 1.54D-05 BMatP= 1.54D-05
 IDIUse=3 WtCom= 9.98D-01 WtEn= 1.80D-03
 Coeff-Com:  0.100D+01
 Coeff-En:   0.100D+01
 Coeff:      0.100D+01
 Gap=     0.093 Goal=   None    Shift=    0.000
 RMSDP=5.01D-06 MaxDP=3.03D-04 DE= 1.82D-04 OVMax= 4.35D-04

 Cycle   7  Pass 1  IDiag  1:
 RMSU=  1.71D-04    CP:  1.00D+00
 E= -2510.17379349042     Delta-E=       -0.000016411373 Rises=F Damp=F
 DIIS: error= 1.65D-05 at cycle   2 NSaved=   2.
 NSaved= 2 IEnMin= 2 EnMin= -2510.17379349042     IErMin= 2 ErrMin= 1.65D-05
 ErrMax= 1.65D-05  0.00D+00 EMaxC= 1.00D-01 BMatC= 2.22D-07 BMatP= 1.54D-05
 IDIUse=1 WtCom= 1.00D+00 WtEn= 0.00D+00
 Coeff-Com:  0.959D-02 0.990D+00
 Coeff:      0.959D-02 0.990D+00
 Gap=     0.093 Goal=   None    Shift=    0.000
 RMSDP=4.06D-06 MaxDP=1.40D-04 DE=-1.64D-05 OVMax= 2.73D-04

 Cycle   8  Pass 1  IDiag  1:
 RMSU=  3.22D-06    CP:  1.00D+00  1.01D+00
 E= -2510.17379291675     Delta-E=        0.000000573665 Rises=F Damp=F
 DIIS: error= 3.32D-05 at cycle   3 NSaved=   3.
 NSaved= 3 IEnMin= 2 EnMin= -2510.17379349042     IErMin= 2 ErrMin= 1.65D-05
 ErrMax= 3.32D-05  0.00D+00 EMaxC= 1.00D-01 BMatC= 7.49D-07 BMatP= 2.22D-07
 IDIUse=1 WtCom= 1.00D+00 WtEn= 0.00D+00
 Coeff-Com: -0.799D-02 0.655D+00 0.353D+00
 Coeff:     -0.799D-02 0.655D+00 0.353D+00
 Gap=     0.093 Goal=   None    Shift=    0.000
 RMSDP=2.08D-06 MaxDP=1.14D-04 DE= 5.74D-07 OVMax= 1.94D-04

 Cycle   9  Pass 1  IDiag  1:
 RMSU=  8.14D-07    CP:  1.00D+00  1.01D+00  4.07D-01
 E= -2510.17379372336     Delta-E=       -0.000000806604 Rises=F Damp=F
 DIIS: error= 2.83D-06 at cycle   4 NSaved=   4.
 NSaved= 4 IEnMin= 4 EnMin= -2510.17379372336     IErMin= 4 ErrMin= 2.83D-06
 ErrMax= 2.83D-06  0.00D+00 EMaxC= 1.00D-01 BMatC= 1.01D-08 BMatP= 2.22D-07
 IDIUse=1 WtCom= 1.00D+00 WtEn= 0.00D+00
 Coeff-Com: -0.488D-02 0.358D+00 0.206D+00 0.441D+00
 Coeff:     -0.488D-02 0.358D+00 0.206D+00 0.441D+00
 Gap=     0.093 Goal=   None    Shift=    0.000
 RMSDP=3.36D-07 MaxDP=2.31D-05 DE=-8.07D-07 OVMax= 5.14D-05

 Cycle  10  Pass 1  IDiag  1:
 RMSU=  3.00D-07    CP:  1.00D+00  1.02D+00  4.27D-01  8.33D-01
 E= -2510.17379373288     Delta-E=       -0.000000009528 Rises=F Damp=F
 DIIS: error= 8.21D-07 at cycle   5 NSaved=   5.
 NSaved= 5 IEnMin= 5 EnMin= -2510.17379373288     IErMin= 5 ErrMin= 8.21D-07
 ErrMax= 8.21D-07  0.00D+00 EMaxC= 1.00D-01 BMatC= 1.27D-09 BMatP= 1.01D-08
 IDIUse=1 WtCom= 1.00D+00 WtEn= 0.00D+00
 Coeff-Com: -0.181D-02 0.123D+00 0.743D-01 0.277D+00 0.527D+00
 Coeff:     -0.181D-02 0.123D+00 0.743D-01 0.277D+00 0.527D+00
 Gap=     0.093 Goal=   None    Shift=    0.000
 RMSDP=1.40D-07 MaxDP=7.78D-06 DE=-9.53D-09 OVMax= 2.20D-05

 Cycle  11  Pass 1  IDiag  1:
 RMSU=  9.81D-08    CP:  1.00D+00  1.02D+00  4.27D-01  8.66D-01  6.83D-01
 E= -2510.17379373413     Delta-E=       -0.000000001246 Rises=F Damp=F
 DIIS: error= 3.21D-07 at cycle   6 NSaved=   6.
 NSaved= 6 IEnMin= 6 EnMin= -2510.17379373413     IErMin= 6 ErrMin= 3.21D-07
 ErrMax= 3.21D-07  0.00D+00 EMaxC= 1.00D-01 BMatC= 2.04D-10 BMatP= 1.27D-09
 IDIUse=1 WtCom= 1.00D+00 WtEn= 0.00D+00
 Coeff-Com: -0.329D-03 0.177D-01 0.124D-01 0.102D+00 0.333D+00 0.535D+00
 Coeff:     -0.329D-03 0.177D-01 0.124D-01 0.102D+00 0.333D+00 0.535D+00
 Gap=     0.093 Goal=   None    Shift=    0.000
 RMSDP=4.49D-08 MaxDP=2.34D-06 DE=-1.25D-09 OVMax= 6.26D-06

 Cycle  12  Pass 1  IDiag  1:
 RMSU=  3.11D-08    CP:  1.00D+00  1.02D+00  4.27D-01  8.75D-01  7.51D-01
                    CP:  7.59D-01
 E= -2510.17379373455     Delta-E=       -0.000000000424 Rises=F Damp=F
 DIIS: error= 1.17D-07 at cycle   7 NSaved=   7.
 NSaved= 7 IEnMin= 7 EnMin= -2510.17379373455     IErMin= 7 ErrMin= 1.17D-07
 ErrMax= 1.17D-07  0.00D+00 EMaxC= 1.00D-01 BMatC= 1.80D-11 BMatP= 2.04D-10
 IDIUse=1 WtCom= 1.00D+00 WtEn= 0.00D+00
 Coeff-Com:  0.755D-04-0.774D-02-0.375D-02 0.169D-01 0.111D+00 0.292D+00
 Coeff-Com:  0.592D+00
 Coeff:      0.755D-04-0.774D-02-0.375D-02 0.169D-01 0.111D+00 0.292D+00
 Coeff:      0.592D+00
 Gap=     0.093 Goal=   None    Shift=    0.000
 RMSDP=1.49D-08 MaxDP=9.33D-07 DE=-4.24D-10 OVMax= 1.30D-06

 Cycle  13  Pass 1  IDiag  1:
 RMSU=  8.11D-09    CP:  1.00D+00  1.02D+00  4.28D-01  8.80D-01  7.56D-01
                    CP:  7.68D-01  6.27D-01
 E= -2510.17379373454     Delta-E=        0.000000000014 Rises=F Damp=F
 DIIS: error= 3.82D-08 at cycle   8 NSaved=   8.
 NSaved= 8 IEnMin= 7 EnMin= -2510.17379373455     IErMin= 8 ErrMin= 3.82D-08
 ErrMax= 3.82D-08  0.00D+00 EMaxC= 1.00D-01 BMatC= 9.49D-13 BMatP= 1.80D-11
 IDIUse=1 WtCom= 1.00D+00 WtEn= 0.00D+00
 Coeff-Com:  0.533D-04-0.473D-02-0.248D-02 0.330D-02 0.402D-01 0.117D+00
 Coeff-Com:  0.299D+00 0.547D+00
 Coeff:      0.533D-04-0.473D-02-0.248D-02 0.330D-02 0.402D-01 0.117D+00
 Coeff:      0.299D+00 0.547D+00
 Gap=     0.093 Goal=   None    Shift=    0.000
 RMSDP=3.16D-09 MaxDP=1.65D-07 DE= 1.36D-11 OVMax= 3.64D-07

 SCF Done:  E(RPBE1PBE) =  -2510.17379373     A.U. after   13 cycles
            NFock= 13  Conv=0.32D-08     -V/T= 2.0066
 KE= 2.493775744407D+03 PE=-1.531173274535D+04 EE= 5.602463642991D+03
 Leave Link  502 at Thu Dec  6 16:14:47 2018, MaxMem=   536870912 cpu:      4033.7
 (Enter /pbs_home/pkowalski/g09d01/g09/l701.exe)
 Compute integral first derivatives.
 ... and contract with generalized density number  0.
 R6Disp: Adding Grimme-D3 dispersion energy 1st derivatives to the gradient.
 Leave Link  701 at Thu Dec  6 16:14:48 2018, MaxMem=   536870912 cpu:         6.1
 (Enter /pbs_home/pkowalski/g09d01/g09/l702.exe)
 L702 exits ... SP integral derivatives will be done elsewhere.
 Leave Link  702 at Thu Dec  6 16:14:48 2018, MaxMem=   536870912 cpu:         0.3
 (Enter /pbs_home/pkowalski/g09d01/g09/l703.exe)
 Compute integral first derivatives, UseDBF=F ICtDFT=           0.
 Integral derivatives from FoFJK, PRISM(SPDF).
 Calling FoFJK, ICntrl=      2127 FMM=F ISym2X=0 I1Cent= 0 IOpClX= 0 NMat=1 NMatS=1 NMatT=0.
 FoFJK:  IHMeth= 1 ICntrl=    2127 DoSepK=F KAlg= 0 I1Cent=   0 FoldK=F
 IRaf=         0 NMat=   1 IRICut=       1 DoRegI=T DoRafI=F ISym2E= 0.
 FoFCou: FMM=F IPFlag=           0 FMFlag=      100000 FMFlg1=         800
         NFxFlg=           0 DoJE=F BraDBF=F KetDBF=F FulRan=T
         wScrn=  0.000000 ICntrl=    2127 IOpCl=  0 I1Cent=           0 NGrid=           0
         NMat0=    1 NMatS0=      1 NMatT0=    0 NMatD0=    1 NMtDS0=    0 NMtDT0=    0
 Symmetry not used in FoFCou.
 Leave Link  703 at Thu Dec  6 16:17:10 2018, MaxMem=   536870912 cpu:      1131.0
 (Enter /pbs_home/pkowalski/g09d01/g09/l716.exe)
 Dipole        = 2.06735920D-02-1.78192475D+00-5.77543556D-02
 ***** Axes restored to original set *****
 -------------------------------------------------------------------
 Center     Atomic                   Forces (Hartrees/Bohr)
 Number     Number              X              Y              Z
 -------------------------------------------------------------------
      1       16          -0.000556723    0.000472673   -0.000244722
      2       16          -0.000280173   -0.000372892   -0.000863038
      3        9          -0.000457476   -0.000131247    0.000161215
      4        9          -0.000267206   -0.000142258   -0.000091163
      5        9          -0.000203211   -0.000078955    0.000202122
      6        9          -0.000040868    0.000075843   -0.000251106
      7        9          -0.000211119    0.000046981    0.000100305
      8        9          -0.000180265    0.000310295   -0.000237681
      9        6          -0.000650226   -0.000906411    0.000861139
     10        6          -0.000369261   -0.000654225    0.000131857
     11        6           0.000865439    0.000635583   -0.000402535
     12        1          -0.000672300   -0.000542784   -0.000206463
     13        6          -0.000145170    0.000178536    0.000547269
     14        6          -0.000194820   -0.000306931   -0.000107058
     15        6           0.001201806    0.000672237   -0.000046191
     16        6          -0.000481725   -0.000229214   -0.000166481
     17        6           0.000901461   -0.000363573    0.000263785
     18        6          -0.000582543    0.000176140   -0.000292062
     19        6           0.001020807    0.000492658    0.000083548
     20        6           0.000508171    0.000992640   -0.000619470
     21        6           0.000294114   -0.000786537   -0.000184166
     22        1          -0.000454263    0.000718035   -0.000150424
     23        6           0.000506849   -0.000151733   -0.000379521
     24        6           0.000358627    0.000965853   -0.000309250
     25        1          -0.000301504   -0.000214740    0.000185920
     26        1           0.000218357   -0.000102478    0.000494647
     27        6           0.000144376   -0.000709066    0.000388258
     28        1           0.000581629   -0.000248759   -0.000013513
     29        1          -0.000133410    0.000183310    0.000210962
     30        1          -0.000049257    0.000165359   -0.000435968
     31        6          -0.000471076   -0.000675167   -0.000062606
     32        1          -0.000053464    0.000229176   -0.000147600
     33        1           0.000383656   -0.000104052    0.000383063
     34        6           0.000151927    0.000603211    0.000767952
     35        1           0.000006560    0.000191667    0.000637998
     36        1           0.000138596   -0.000401464   -0.000108698
     37        1          -0.000600830    0.000008020   -0.000020601
     38        6           0.000021184   -0.000264314   -0.000256115
     39        6           0.000631107    0.000059698    0.000328519
     40        1          -0.000633230    0.000092230   -0.000235054
     41        6           0.000415606    0.000547942    0.000296260
     42        1          -0.000415051   -0.000525525   -0.000294271
     43        6          -0.000302656    0.000606951    0.000123311
     44        1           0.000324005   -0.000603073   -0.000122453
     45        6          -0.000669231    0.000119648   -0.000340768
     46        1           0.000645585   -0.000187394    0.000299996
     47        6          -0.000172678   -0.000230351   -0.000341218
     48        1           0.000230852    0.000365815    0.000353789
     49        6           0.000082344    0.000299731    0.000325392
     50        6           0.000447869   -0.000136042    0.000320782
     51        1          -0.000568489   -0.000103621   -0.000377142
     52        6           0.000494940   -0.000520164   -0.000019339
     53        1          -0.000454118    0.000546392    0.000031397
     54        6          -0.000168092   -0.000589791   -0.000418120
     55        1           0.000144213    0.000567692    0.000397274
     56        6          -0.000654599   -0.000030970   -0.000291230
     57        1           0.000649577    0.000091561    0.000338897
     58        6          -0.000349753    0.000313317   -0.000198694
     59        1           0.000375135   -0.000415464   -0.000000937
 -------------------------------------------------------------------
 Cartesian Forces:  Max     0.001201806 RMS     0.000422182
 Leave Link  716 at Thu Dec  6 16:17:10 2018, MaxMem=   536870912 cpu:         0.2
 (Enter /pbs_home/pkowalski/g09d01/g09/l103.exe)

 GradGradGradGradGradGradGradGradGradGradGradGradGradGradGradGradGradGrad
 Berny optimization.
 Using GEDIIS/GDIIS optimizer.
 FormGI is forming the generalized inverse of G from B-inverse, IUseBI=4.
 Internal  Forces:  Max     0.002414299 RMS     0.000322246
 Search for a local minimum.
 Step number   5 out of a maximum of  354
 All quantities printed in internal units (Hartrees-Bohrs-Radians)
 RMS Force = .32225D-03 SwitMx=.10000D-02 MixMth= 2
 Mixed Optimization -- En-DIIS/RFO-DIIS
 Swapping is turned off.
 Update second derivatives using D2CorX and points    3    4    5
 DE= -2.95D-04 DEPred=-4.63D-04 R= 6.38D-01
 TightC=F SS=  1.41D+00  RLast= 2.10D-01 DXNew= 1.4270D+00 6.2888D-01
 Trust test= 6.38D-01 RLast= 2.10D-01 DXMaxT set to 8.49D-01
 ITU=  1  1  0  1  0
     Eigenvalues ---    0.00230   0.00251   0.00467   0.00497   0.00545
     Eigenvalues ---    0.00880   0.00907   0.01145   0.01214   0.01247
     Eigenvalues ---    0.01411   0.01553   0.01607   0.01655   0.01727
     Eigenvalues ---    0.01767   0.01858   0.01865   0.01961   0.01977
     Eigenvalues ---    0.02085   0.02171   0.02203   0.02211   0.02221
     Eigenvalues ---    0.02237   0.02251   0.02259   0.02271   0.02275
     Eigenvalues ---    0.02301   0.02308   0.02325   0.02328   0.02332
     Eigenvalues ---    0.02337   0.02347   0.02359   0.03284   0.03434
     Eigenvalues ---    0.04569   0.04692   0.04801   0.04845   0.05103
     Eigenvalues ---    0.05480   0.05514   0.05728   0.05797   0.05895
     Eigenvalues ---    0.06080   0.07402   0.07580   0.07923   0.08720
     Eigenvalues ---    0.08791   0.08849   0.09229   0.09353   0.09818
     Eigenvalues ---    0.10312   0.10596   0.11038   0.12142   0.12350
     Eigenvalues ---    0.12513   0.12562   0.14097   0.14365   0.15541
     Eigenvalues ---    0.15944   0.15997   0.15997   0.15997   0.15997
     Eigenvalues ---    0.15999   0.15999   0.16000   0.16000   0.16000
     Eigenvalues ---    0.16000   0.16000   0.16000   0.16000   0.16000
     Eigenvalues ---    0.16004   0.16055   0.16862   0.17221   0.20648
     Eigenvalues ---    0.21701   0.21999   0.22000   0.22000   0.22000
     Eigenvalues ---    0.22849   0.23032   0.23282   0.23471   0.23641
     Eigenvalues ---    0.23767   0.23897   0.24201   0.24450   0.24958
     Eigenvalues ---    0.24987   0.24999   0.25000   0.25121   0.26678
     Eigenvalues ---    0.27008   0.27303   0.27492   0.27578   0.27631
     Eigenvalues ---    0.27976   0.28900   0.29104   0.29921   0.30832
     Eigenvalues ---    0.32238   0.33652   0.35219   0.36110   0.36516
     Eigenvalues ---    0.40590   0.40903   0.41850   0.42892   0.42999
     Eigenvalues ---    0.43217   0.43507   0.46785   0.46998   0.47525
     Eigenvalues ---    0.47726   0.47867   0.48685   0.49195   0.49318
     Eigenvalues ---    0.49416   0.49564   0.49690   0.50158   0.50241
     Eigenvalues ---    0.50489   0.50777   0.51190   0.51256   0.51316
     Eigenvalues ---    0.51320   0.51419   0.51495   0.51615   0.52166
     Eigenvalues ---    0.53610   0.53883   0.53945   0.56471   0.57193
     Eigenvalues ---    0.57517   0.57632   0.57642   0.57653   0.57691
     Eigenvalues ---    0.57738   0.57767   0.57793   0.57807   0.57823
     Eigenvalues ---    0.57836
 En-DIIS/RFO-DIIS IScMMF=        0 using points:     5    4
 RFO step:  Lambda=-9.62130492D-05.
 NNeg= 0 NP= 2 Switch=  2.50D-03 Rises=F DC=  2.95D-04 SmlDif=  1.00D-05
 RMS Error=  0.1112831094D-02 NUsed= 2 EDIIS=F
 DidBck=T Rises=F RFO-DIIS coefs:    0.75239    0.24761
 Iteration  1 RMS(Cart)=  0.04262115 RMS(Int)=  0.00049038
 Iteration  2 RMS(Cart)=  0.00084011 RMS(Int)=  0.00001019
 Iteration  3 RMS(Cart)=  0.00000029 RMS(Int)=  0.00001018
 ITry= 1 IFail=0 DXMaxC= 2.21D-01 DCOld= 1.00D+10 DXMaxT= 8.49D-01 DXLimC= 3.00D+00 Rises=F
 Variable       Old X    -DE/DX   Delta X   Delta X   Delta X     New X
                                 (Linear)    (Quad)   (Total)
    R1        3.49214   0.00077   0.00011   0.00173   0.00184   3.49398
    R2        3.32633  -0.00002  -0.00016   0.00097   0.00081   3.32714
    R3        3.48798   0.00108  -0.00011   0.00376   0.00364   3.49162
    R4        3.32729   0.00002  -0.00011   0.00065   0.00056   3.32786
    R5        2.54596   0.00021   0.00049  -0.00109  -0.00060   2.54537
    R6        2.55843  -0.00026   0.00109  -0.00344  -0.00235   2.55608
    R7        2.53630   0.00030   0.00038  -0.00067  -0.00030   2.53600
    R8        2.51671  -0.00015  -0.00020   0.00038   0.00018   2.51689
    R9        2.54255   0.00003   0.00008  -0.00017  -0.00009   2.54246
   R10        2.55792  -0.00006   0.00134  -0.00386  -0.00251   2.55540
   R11        2.89060  -0.00054  -0.00009  -0.00236  -0.00244   2.88816
   R12        2.91639  -0.00070  -0.00049  -0.00129  -0.00179   2.91460
   R13        2.92869   0.00017  -0.00134   0.00425   0.00291   2.93159
   R14        2.68465   0.00017   0.00042  -0.00094  -0.00052   2.68413
   R15        2.57502  -0.00042   0.00027  -0.00118  -0.00089   2.57413
   R16        2.06140  -0.00072   0.00003  -0.00109  -0.00106   2.06034
   R17        2.58630  -0.00010   0.00075  -0.00195  -0.00121   2.58509
   R18        2.76230  -0.00006   0.00081  -0.00240  -0.00160   2.76070
   R19        2.82447   0.00004  -0.00095   0.00278   0.00183   2.82629
   R20        2.72535  -0.00036   0.00020  -0.00096  -0.00075   2.72460
   R21        2.93481   0.00005  -0.00021   0.00117   0.00096   2.93576
   R22        2.93552  -0.00018  -0.00011   0.00014   0.00003   2.93555
   R23        2.82100   0.00016  -0.00086   0.00244   0.00158   2.82258
   R24        2.57364  -0.00053   0.00017  -0.00092  -0.00076   2.57288
   R25        2.89221  -0.00055  -0.00018  -0.00158  -0.00181   2.89040
   R26        2.92915   0.00133   0.00153  -0.00069   0.00085   2.93000
   R27        2.68707   0.00034  -0.00001   0.00054   0.00054   2.68761
   R28        2.06176  -0.00085   0.00010  -0.00146  -0.00137   2.06040
   R29        2.58541  -0.00016   0.00050  -0.00155  -0.00104   2.58437
   R30        2.76433  -0.00008   0.00060  -0.00187  -0.00127   2.76306
   R31        2.08316   0.00000  -0.00019   0.00046   0.00028   2.08344
   R32        2.08157  -0.00049  -0.00009  -0.00056  -0.00065   2.08092
   R33        2.87162  -0.00027   0.00310  -0.00940  -0.00629   2.86532
   R34        2.08122  -0.00055  -0.00038   0.00019  -0.00019   2.08103
   R35        2.07906  -0.00026  -0.00041   0.00071   0.00030   2.07935
   R36        2.08029  -0.00034  -0.00023   0.00008  -0.00015   2.08014
   R37        2.08316  -0.00002  -0.00024   0.00058   0.00034   2.08350
   R38        2.08141  -0.00048  -0.00020  -0.00024  -0.00044   2.08097
   R39        2.87061   0.00012   0.00364  -0.00992  -0.00629   2.86432
   R40        2.08100  -0.00059  -0.00050   0.00047  -0.00003   2.08097
   R41        2.07920  -0.00023  -0.00044   0.00084   0.00040   2.07960
   R42        2.07985  -0.00044  -0.00028   0.00009  -0.00020   2.07965
   R43        2.65812   0.00016   0.00033  -0.00066  -0.00033   2.65778
   R44        2.65599  -0.00002   0.00034  -0.00098  -0.00064   2.65535
   R45        2.06468  -0.00068  -0.00007  -0.00077  -0.00084   2.06384
   R46        2.62550   0.00001   0.00041  -0.00113  -0.00072   2.62478
   R47        2.06660  -0.00073   0.00000  -0.00103  -0.00103   2.06557
   R48        2.63854   0.00000   0.00023  -0.00065  -0.00042   2.63812
   R49        2.06652  -0.00069  -0.00005  -0.00084  -0.00089   2.06563
   R50        2.63443   0.00002   0.00042  -0.00112  -0.00070   2.63373
   R51        2.06652  -0.00074  -0.00001  -0.00102  -0.00103   2.06549
   R52        2.62891  -0.00005   0.00036  -0.00108  -0.00072   2.62818
   R53        2.06750  -0.00055  -0.00016  -0.00037  -0.00053   2.06698
   R54        2.65828   0.00013   0.00035  -0.00078  -0.00042   2.65786
   R55        2.65540   0.00010   0.00006  -0.00001   0.00005   2.65545
   R56        2.06490  -0.00069  -0.00008  -0.00076  -0.00084   2.06406
   R57        2.62561  -0.00001   0.00027  -0.00075  -0.00048   2.62512
   R58        2.06662  -0.00071  -0.00002  -0.00096  -0.00098   2.06564
   R59        2.63859   0.00001   0.00034  -0.00093  -0.00060   2.63800
   R60        2.06661  -0.00071  -0.00004  -0.00091  -0.00095   2.06566
   R61        2.63413  -0.00002   0.00039  -0.00112  -0.00073   2.63340
   R62        2.06662  -0.00073   0.00000  -0.00104  -0.00104   2.06558
   R63        2.62990  -0.00007   0.00041  -0.00125  -0.00084   2.62905
   R64        2.06714  -0.00056  -0.00013  -0.00045  -0.00058   2.06656
    A1        1.61066   0.00001   0.00059  -0.00211  -0.00147   1.60918
    A2        1.60532   0.00009   0.00011   0.00085   0.00093   1.60625
    A3        1.82510  -0.00010   0.00060  -0.00003   0.00060   1.82570
    A4        1.97696   0.00021  -0.00005   0.00592   0.00585   1.98281
    A5        1.89234   0.00053   0.00325  -0.00249   0.00075   1.89309
    A6        1.88784   0.00018  -0.00154  -0.00198  -0.00353   1.88431
    A7        1.91181  -0.00023  -0.00106  -0.00153  -0.00259   1.90923
    A8        1.96410  -0.00056  -0.00120  -0.00006  -0.00125   1.96285
    A9        1.97461   0.00005   0.00049  -0.00072  -0.00022   1.97439
   A10        2.04001  -0.00015  -0.00082  -0.00155  -0.00242   2.03759
   A11        2.26841   0.00010   0.00023   0.00264   0.00280   2.27121
   A12        2.13147  -0.00015   0.00015  -0.00102  -0.00089   2.13058
   A13        1.99545   0.00024   0.00009   0.00047   0.00061   1.99605
   A14        2.15363  -0.00009   0.00011  -0.00061  -0.00051   2.15312
   A15        1.98354  -0.00017   0.00004   0.00009   0.00011   1.98365
   A16        2.08693  -0.00016  -0.00014  -0.00042  -0.00060   2.08633
   A17        2.21264   0.00034   0.00003   0.00058   0.00056   2.21320
   A18        2.24242  -0.00014   0.00043   0.00012   0.00055   2.24297
   A19        2.12089  -0.00006  -0.00047  -0.00109  -0.00155   2.11933
   A20        1.91962   0.00020   0.00001   0.00086   0.00086   1.92048
   A21        1.86317   0.00018   0.00166  -0.00280  -0.00114   1.86203
   A22        1.99413  -0.00008  -0.00057   0.00045  -0.00013   1.99401
   A23        1.94492   0.00003   0.00032  -0.00116  -0.00083   1.94409
   A24        1.95460   0.00000  -0.00091   0.00266   0.00176   1.95636
   A25        1.89973   0.00010  -0.00010   0.00105   0.00095   1.90068
   A26        1.80689  -0.00023  -0.00049  -0.00001  -0.00050   1.80639
   A27        1.90372   0.00008   0.00094  -0.00218  -0.00125   1.90247
   A28        1.89830   0.00010   0.00033  -0.00038  -0.00005   1.89825
   A29        1.89273  -0.00001   0.00042  -0.00075  -0.00032   1.89241
   A30        1.97146  -0.00018  -0.00068   0.00077   0.00010   1.97156
   A31        1.97331  -0.00008  -0.00122   0.00240   0.00118   1.97449
   A32        1.82084   0.00009   0.00025   0.00013   0.00037   1.82121
   A33        1.86953   0.00020   0.00115  -0.00139  -0.00024   1.86928
   A34        1.94744  -0.00006  -0.00063   0.00168   0.00106   1.94850
   A35        1.99275  -0.00002  -0.00133   0.00376   0.00243   1.99518
   A36        1.89417   0.00017   0.00063  -0.00075  -0.00013   1.89404
   A37        1.96688  -0.00021   0.00061  -0.00325  -0.00264   1.96424
   A38        1.79191  -0.00008  -0.00045  -0.00010  -0.00056   1.79135
   A39        1.90794  -0.00006   0.00035  -0.00142  -0.00108   1.90686
   A40        2.12055   0.00008  -0.00052   0.00003  -0.00049   2.12005
   A41        2.25398  -0.00001   0.00003   0.00180   0.00184   2.25582
   A42        1.97690   0.00009  -0.00079   0.00442   0.00365   1.98056
   A43        1.82302  -0.00033   0.00048   0.00004   0.00052   1.82354
   A44        1.89570   0.00081   0.00420  -0.00228   0.00192   1.89762
   A45        1.89617  -0.00013  -0.00210  -0.00392  -0.00601   1.89015
   A46        1.96064  -0.00076  -0.00071  -0.00180  -0.00251   1.95813
   A47        1.90550   0.00036  -0.00113   0.00377   0.00266   1.90816
   A48        2.03995  -0.00005  -0.00071  -0.00176  -0.00249   2.03746
   A49        2.27683  -0.00014   0.00057  -0.00004   0.00057   2.27740
   A50        1.96613   0.00019   0.00011   0.00181   0.00190   1.96803
   A51        2.13544  -0.00023   0.00011  -0.00149  -0.00138   2.13406
   A52        1.99379   0.00019  -0.00012   0.00144   0.00131   1.99510
   A53        2.15382   0.00004  -0.00001   0.00016   0.00016   2.15397
   A54        1.98276  -0.00020   0.00019  -0.00021  -0.00003   1.98273
   A55        2.08735  -0.00002  -0.00053   0.00104   0.00049   2.08783
   A56        2.21304   0.00022   0.00035  -0.00074  -0.00041   2.21262
   A57        1.87498  -0.00073  -0.00187  -0.00039  -0.00225   1.87272
   A58        1.88182  -0.00046   0.00034  -0.00049  -0.00016   1.88165
   A59        2.01256   0.00136  -0.00093   0.00784   0.00691   2.01948
   A60        1.85607   0.00013   0.00140  -0.00575  -0.00436   1.85171
   A61        1.90849  -0.00032  -0.00054  -0.00101  -0.00154   1.90696
   A62        1.92306  -0.00007   0.00170  -0.00127   0.00042   1.92348
   A63        1.94491   0.00033  -0.00097   0.00434   0.00337   1.94828
   A64        1.91460   0.00006  -0.00085   0.00226   0.00141   1.91601
   A65        1.94689   0.00038  -0.00027   0.00274   0.00247   1.94936
   A66        1.88240  -0.00027   0.00118  -0.00499  -0.00382   1.87858
   A67        1.89315  -0.00030   0.00013  -0.00114  -0.00101   1.89214
   A68        1.87957  -0.00025   0.00089  -0.00378  -0.00289   1.87669
   A69        1.87261  -0.00086  -0.00215   0.00129  -0.00086   1.87176
   A70        1.87670  -0.00068  -0.00026   0.00126   0.00100   1.87770
   A71        2.01929   0.00241   0.00232   0.00284   0.00516   2.02445
   A72        1.85845   0.00022   0.00096  -0.00624  -0.00528   1.85317
   A73        1.90728  -0.00075  -0.00186   0.00099  -0.00087   1.90641
   A74        1.92233  -0.00049   0.00086  -0.00091  -0.00005   1.92228
   A75        1.94870   0.00020  -0.00062   0.00274   0.00212   1.95082
   A76        1.90976   0.00035  -0.00115   0.00452   0.00336   1.91312
   A77        1.94939   0.00045   0.00025   0.00161   0.00186   1.95125
   A78        1.88143  -0.00036   0.00072  -0.00416  -0.00344   1.87799
   A79        1.89159  -0.00026   0.00028  -0.00134  -0.00106   1.89053
   A80        1.88048  -0.00044   0.00060  -0.00387  -0.00327   1.87721
   A81        2.10666   0.00007   0.00029  -0.00066  -0.00038   2.10628
   A82        2.11061   0.00002  -0.00056   0.00161   0.00105   2.11166
   A83        2.06591  -0.00009   0.00026  -0.00095  -0.00069   2.06522
   A84        2.09149  -0.00004   0.00030  -0.00104  -0.00074   2.09075
   A85        2.10647   0.00002  -0.00014   0.00045   0.00031   2.10679
   A86        2.08505   0.00002  -0.00015   0.00058   0.00042   2.08547
   A87        2.08733   0.00001   0.00008  -0.00019  -0.00012   2.08721
   A88        2.09983  -0.00001  -0.00002   0.00005   0.00003   2.09986
   A89        2.09598   0.00000  -0.00006   0.00014   0.00008   2.09607
   A90        2.09749  -0.00003   0.00003  -0.00022  -0.00019   2.09730
   A91        2.08793   0.00000   0.00005  -0.00015  -0.00010   2.08783
   A92        2.09777   0.00003  -0.00008   0.00037   0.00029   2.09806
   A93        2.09699   0.00003  -0.00024   0.00084   0.00060   2.09759
   A94        2.09767   0.00000   0.00008  -0.00026  -0.00018   2.09748
   A95        2.08853  -0.00003   0.00016  -0.00058  -0.00042   2.08811
   A96        2.10852   0.00007  -0.00025   0.00092   0.00066   2.10918
   A97        2.08848  -0.00003   0.00002  -0.00011  -0.00009   2.08839
   A98        2.08611  -0.00005   0.00024  -0.00081  -0.00058   2.08554
   A99        2.10372   0.00035  -0.00009   0.00125   0.00116   2.10488
   A100       2.11208  -0.00017  -0.00044   0.00074   0.00030   2.11238
   A101       2.06738  -0.00018   0.00054  -0.00200  -0.00146   2.06591
   A102       2.08968   0.00005   0.00028  -0.00053  -0.00024   2.08944
   A103       2.10587   0.00006  -0.00024   0.00086   0.00062   2.10649
   A104       2.08744  -0.00010  -0.00004  -0.00032  -0.00037   2.08707
   A105       2.08775  -0.00004   0.00011  -0.00049  -0.00037   2.08738
   A106       2.09973   0.00003  -0.00010   0.00037   0.00027   2.10000
   A107       2.09567   0.00001  -0.00001   0.00011   0.00010   2.09577
   A108       2.09716   0.00001  -0.00008   0.00025   0.00017   2.09732
   A109       2.08801  -0.00004   0.00014  -0.00056  -0.00042   2.08760
   A110       2.09800   0.00003  -0.00007   0.00032   0.00026   2.09826
   A111       2.09677   0.00003  -0.00008   0.00039   0.00030   2.09708
   A112       2.09833   0.00001   0.00005  -0.00014  -0.00009   2.09824
   A113       2.08808  -0.00004   0.00003  -0.00025  -0.00021   2.08786
   A114       2.10701   0.00012  -0.00040   0.00147   0.00107   2.10808
   A115       2.08539  -0.00007   0.00028  -0.00102  -0.00074   2.08465
   A116       2.09060  -0.00004   0.00012  -0.00047  -0.00035   2.09026
    D1        0.20828  -0.00004  -0.00635   0.00847   0.00213   0.21041
    D2        2.25982   0.00022  -0.00786   0.00913   0.00127   2.26110
    D3       -1.83018   0.00004  -0.00695   0.01139   0.00445  -1.82573
    D4       -0.12550   0.00004   0.00523  -0.00835  -0.00311  -0.12861
    D5        3.02873  -0.00014   0.00894  -0.02816  -0.01921   3.00952
    D6        2.32124  -0.00018  -0.00509  -0.01194  -0.01704   2.30420
    D7        0.26098   0.00013  -0.00245  -0.00954  -0.01200   0.24898
    D8       -1.77072  -0.00049  -0.00334  -0.01286  -0.01619  -1.78692
    D9       -0.16611  -0.00005   0.00277   0.00614   0.00891  -0.15720
   D10        2.98477  -0.00019   0.00142  -0.00282  -0.00141   2.98336
   D11       -0.25841   0.00008   0.00658  -0.00737  -0.00079  -0.25920
   D12        2.86574   0.00028   0.00292   0.01206   0.01495   2.88069
   D13       -2.37011  -0.00019   0.00708  -0.01327  -0.00616  -2.37627
   D14        0.75404   0.00000   0.00342   0.00617   0.00958   0.76362
   D15        1.76657   0.00053   0.01016  -0.01098  -0.00080   1.76577
   D16       -1.39246   0.00073   0.00650   0.00846   0.01493  -1.37753
   D17        1.24400   0.00013  -0.00461  -0.01261  -0.01720   1.22680
   D18       -3.02194  -0.00031  -0.00579  -0.01250  -0.01830  -3.04024
   D19       -0.91198  -0.00042  -0.00905  -0.01158  -0.02063  -0.93261
   D20       -3.02464   0.00024  -0.00486  -0.01055  -0.01539  -3.04003
   D21       -1.00739  -0.00020  -0.00605  -0.01043  -0.01649  -1.02388
   D22        1.10256  -0.00032  -0.00931  -0.00951  -0.01882   1.08375
   D23       -0.91024  -0.00029  -0.00797  -0.01385  -0.02181  -0.93205
   D24        1.10701  -0.00073  -0.00916  -0.01373  -0.02291   1.08410
   D25       -3.06622  -0.00085  -0.01242  -0.01282  -0.02524  -3.09146
   D26       -3.07944   0.00022   0.00471   0.03937   0.04409  -3.03535
   D27       -1.08539  -0.00021   0.00557   0.03228   0.03786  -1.04753
   D28        1.07128   0.00029   0.00741   0.03573   0.04316   1.11443
   D29        1.22190   0.00018   0.00282   0.04152   0.04432   1.26622
   D30       -3.06724  -0.00025   0.00367   0.03443   0.03809  -3.02914
   D31       -0.91057   0.00024   0.00552   0.03788   0.04339  -0.86718
   D32       -0.87875   0.00049   0.00625   0.04512   0.05136  -0.82739
   D33        1.11530   0.00006   0.00710   0.03803   0.04513   1.16044
   D34       -3.01122   0.00055   0.00895   0.04148   0.05043  -2.96078
   D35       -3.02891  -0.00012   0.00272  -0.01481  -0.01207  -3.04099
   D36        0.18827  -0.00002  -0.00329   0.00175  -0.00153   0.18674
   D37        0.13298  -0.00034   0.00701  -0.03737  -0.03038   0.10260
   D38       -2.93302  -0.00024   0.00100  -0.02081  -0.01984  -2.95287
   D39        2.95740   0.00003  -0.00049  -0.00427  -0.00475   2.95265
   D40       -0.15736   0.00023   0.00100   0.00122   0.00222  -0.15514
   D41       -0.20512   0.00026  -0.00488   0.01900   0.01413  -0.19099
   D42        2.96331   0.00046  -0.00340   0.02449   0.02110   2.98441
   D43       -0.01332   0.00003  -0.00205   0.00543   0.00337  -0.00994
   D44        3.11455   0.00021  -0.00609   0.02694   0.02086   3.13541
   D45       -3.07823   0.00013  -0.00815   0.02225   0.01409  -3.06414
   D46        0.04964   0.00032  -0.01218   0.04376   0.03157   0.08121
   D47       -2.86650   0.00007  -0.00189   0.00800   0.00611  -2.86039
   D48        0.27519   0.00000   0.00031  -0.00129  -0.00098   0.27421
   D49        0.28955  -0.00013   0.00235  -0.01465  -0.01230   0.27724
   D50       -2.85195  -0.00020   0.00456  -0.02394  -0.01939  -2.87134
   D51        0.81688   0.00031  -0.00030   0.01485   0.01455   0.83143
   D52       -1.30416   0.00014  -0.00138   0.01617   0.01479  -1.28937
   D53        2.93532   0.00016  -0.00054   0.01367   0.01312   2.94844
   D54       -2.34905   0.00013  -0.00166   0.00984   0.00818  -2.34087
   D55        1.81310  -0.00005  -0.00273   0.01116   0.00842   1.82152
   D56       -0.23061  -0.00003  -0.00190   0.00866   0.00675  -0.22385
   D57        2.99246  -0.00019   0.00054  -0.01460  -0.01406   2.97840
   D58       -0.18635  -0.00017  -0.00259  -0.00396  -0.00656  -0.19291
   D59       -0.12678  -0.00002   0.00176  -0.01002  -0.00826  -0.13504
   D60        2.97759   0.00000  -0.00137   0.00062  -0.00076   2.97684
   D61        0.61666  -0.00020  -0.00018  -0.00323  -0.00341   0.61326
   D62       -1.49951  -0.00026  -0.00116  -0.00070  -0.00186  -1.50137
   D63        2.63379  -0.00012   0.00057  -0.00419  -0.00362   2.63017
   D64        2.66681   0.00009   0.00199  -0.00669  -0.00471   2.66210
   D65        0.55063   0.00004   0.00101  -0.00416  -0.00315   0.54747
   D66       -1.59925   0.00018   0.00274  -0.00766  -0.00491  -1.60417
   D67       -1.53456   0.00001   0.00063  -0.00313  -0.00250  -1.53705
   D68        2.63245  -0.00004  -0.00034  -0.00060  -0.00094   2.63151
   D69        0.48257   0.00010   0.00139  -0.00409  -0.00270   0.47987
   D70       -0.67405   0.00013   0.00254  -0.00779  -0.00526  -0.67931
   D71       -2.73000  -0.00019   0.00110  -0.00660  -0.00551  -2.73551
   D72        1.46756   0.00003   0.00035  -0.00249  -0.00214   1.46542
   D73        1.43943   0.00017   0.00322  -0.00953  -0.00630   1.43313
   D74       -0.61652  -0.00014   0.00179  -0.00834  -0.00655  -0.62307
   D75       -2.70214   0.00007   0.00104  -0.00422  -0.00318  -2.70533
   D76       -2.69508  -0.00003   0.00185  -0.00709  -0.00524  -2.70031
   D77        1.53216  -0.00034   0.00041  -0.00590  -0.00549   1.52667
   D78       -0.55347  -0.00013  -0.00034  -0.00178  -0.00212  -0.55559
   D79        2.53706  -0.00005  -0.00269   0.01108   0.00840   2.54546
   D80       -0.56361  -0.00008   0.00078  -0.00056   0.00021  -0.56340
   D81       -1.60797   0.00003  -0.00169   0.00955   0.00786  -1.60011
   D82        1.57454   0.00000   0.00177  -0.00209  -0.00033   1.57421
   D83        0.42627   0.00008  -0.00093   0.00711   0.00618   0.43245
   D84       -2.67441   0.00005   0.00253  -0.00453  -0.00201  -2.67642
   D85       -0.13402  -0.00002  -0.00058  -0.00127  -0.00184  -0.13586
   D86        3.03509   0.00012   0.00088  -0.00200  -0.00112   3.03396
   D87        2.96229   0.00000  -0.00439   0.01159   0.00721   2.96950
   D88       -0.15180   0.00014  -0.00293   0.01086   0.00793  -0.14386
   D89        2.84968  -0.00003   0.00301   0.01090   0.01391   2.86359
   D90       -0.31459  -0.00015   0.00182   0.01148   0.01331  -0.30129
   D91        0.73499   0.00011   0.00472   0.00768   0.01239   0.74738
   D92       -2.42929  -0.00001   0.00353   0.00826   0.01179  -2.41750
   D93       -1.40861   0.00090   0.00759   0.01001   0.01760  -1.39101
   D94        1.71030   0.00079   0.00640   0.01059   0.01700   1.72730
   D95       -3.09695   0.00036   0.00332   0.04859   0.05190  -3.04505
   D96       -1.10378  -0.00015   0.00326   0.04262   0.04587  -1.05791
   D97        1.05262   0.00037   0.00582   0.04440   0.05022   1.10284
   D98       -0.89626   0.00054   0.00497   0.05131   0.05629  -0.83997
   D99        1.09691   0.00004   0.00491   0.04534   0.05026   1.14717
   D100      -3.02987   0.00055   0.00747   0.04712   0.05461  -2.97526
   D101       1.20832   0.00013   0.00112   0.04778   0.04891   1.25723
   D102      -3.08170  -0.00037   0.00106   0.04182   0.04287  -3.03882
   D103      -0.92529   0.00014   0.00363   0.04360   0.04723  -0.87807
   D104       0.17479   0.00007  -0.00208   0.00027  -0.00182   0.17297
   D105      -2.94938   0.00007  -0.00140  -0.00696  -0.00837  -2.95776
   D106      -2.94021   0.00020  -0.00066  -0.00039  -0.00106  -2.94128
   D107       0.21880   0.00021   0.00002  -0.00762  -0.00762   0.21118
   D108      -0.00065  -0.00001  -0.00210   0.00003  -0.00208  -0.00273
   D109       3.13085   0.00014  -0.00064   0.00977   0.00913   3.13998
   D110      -3.12462   0.00000  -0.00142  -0.00727  -0.00870  -3.13332
   D111       0.00689   0.00014   0.00005   0.00247   0.00251   0.00940
   D112       2.78367   0.00024  -0.00290   0.02562   0.02272   2.80639
   D113      -0.36149   0.00020  -0.00214   0.02211   0.01998  -0.34151
   D114      -0.34729   0.00009  -0.00444   0.01536   0.01091  -0.33638
   D115       2.79073   0.00006  -0.00368   0.01185   0.00817   2.79890
   D116      -1.01645  -0.00027  -0.00377   0.00495   0.00118  -1.01527
   D117      -3.09979  -0.00018  -0.00407   0.00696   0.00289  -3.09691
   D118       1.10231  -0.00015  -0.00446   0.00847   0.00400   1.10632
   D119      -3.13085  -0.00001  -0.00028   0.00077   0.00049  -3.13036
   D120       1.06899   0.00007  -0.00059   0.00278   0.00219   1.07119
   D121      -1.01209   0.00010  -0.00098   0.00429   0.00331  -1.00878
   D122       1.11829   0.00006  -0.00265   0.00906   0.00641   1.12471
   D123      -0.96505   0.00015  -0.00295   0.01107   0.00812  -0.95693
   D124      -3.04613   0.00017  -0.00334   0.01257   0.00924  -3.03689
   D125      -1.02155  -0.00025  -0.00210  -0.00080  -0.00290  -1.02445
   D126      -3.10292  -0.00016  -0.00186  -0.00028  -0.00214  -3.10506
   D127       1.09965  -0.00013  -0.00200   0.00057  -0.00143   1.09822
   D128      -3.13663  -0.00023   0.00054  -0.00525  -0.00471  -3.14134
   D129       1.06519  -0.00014   0.00078  -0.00473  -0.00395   1.06124
   D130      -1.01543  -0.00011   0.00064  -0.00388  -0.00325  -1.01867
   D131       1.11075   0.00023  -0.00002   0.00224   0.00221   1.11297
   D132      -0.97061   0.00032   0.00022   0.00276   0.00297  -0.96764
   D133      -3.05123   0.00035   0.00007   0.00361   0.00368  -3.04755
   D134       0.03015  -0.00010   0.00335  -0.01333  -0.00998   0.02018
   D135      -3.13164  -0.00010   0.00356  -0.01388  -0.01032   3.14122
   D136      -3.11153  -0.00003   0.00120  -0.00427  -0.00307  -3.11460
   D137       0.00986  -0.00003   0.00141  -0.00482  -0.00342   0.00644
   D138       3.13177   0.00011  -0.00427   0.01624   0.01197  -3.13945
   D139       0.00306   0.00011  -0.00437   0.01647   0.01210   0.01516
   D140      -0.00973   0.00004  -0.00212   0.00716   0.00504  -0.00469
   D141      -3.13844   0.00004  -0.00222   0.00739   0.00517  -3.13327
   D142      -3.13569  -0.00001  -0.00006  -0.00020  -0.00026  -3.13595
   D143      -0.00369  -0.00001   0.00038  -0.00133  -0.00095  -0.00464
   D144      -0.01423  -0.00001   0.00015  -0.00077  -0.00062  -0.01485
   D145       3.11777  -0.00001   0.00059  -0.00190  -0.00131   3.11647
   D146      -3.14134   0.00006  -0.00150   0.00619   0.00470  -3.13664
   D147      -0.00284   0.00003  -0.00148   0.00525   0.00377   0.00093
   D148      -0.00938   0.00006  -0.00106   0.00506   0.00400  -0.00538
   D149       3.12912   0.00004  -0.00104   0.00411   0.00307   3.13219
   D150      -3.14054   0.00000   0.00094  -0.00282  -0.00189   3.14076
   D151       0.00297  -0.00002   0.00077  -0.00292  -0.00215   0.00082
   D152      -0.00205  -0.00003   0.00095  -0.00377  -0.00281  -0.00486
   D153       3.14146  -0.00005   0.00079  -0.00386  -0.00308   3.13839
   D154       0.00343  -0.00001   0.00105  -0.00335  -0.00231   0.00112
   D155       3.13215  -0.00001   0.00115  -0.00358  -0.00243   3.12972
   D156      -3.13625  -0.00003   0.00089  -0.00345  -0.00257  -3.13882
   D157      -0.00753  -0.00003   0.00098  -0.00368  -0.00269  -0.01023
   D158      -0.03405  -0.00003   0.00082  -0.00342  -0.00260  -0.03666
   D159       3.12902  -0.00005   0.00085  -0.00414  -0.00329   3.12574
   D160       3.11102   0.00000   0.00008  -0.00001   0.00007   3.11108
   D161      -0.00909  -0.00001   0.00011  -0.00073  -0.00062  -0.00971
   D162      -3.12754   0.00004  -0.00017   0.00210   0.00192  -3.12562
   D163      -0.00654   0.00003   0.00009   0.00112   0.00120  -0.00534
   D164       0.01056   0.00001   0.00057  -0.00133  -0.00076   0.00980
   D165       3.13156   0.00000   0.00083  -0.00231  -0.00148   3.13008
   D166       3.13540   0.00002  -0.00018   0.00131   0.00112   3.13653
   D167       0.00252   0.00001  -0.00066   0.00204   0.00138   0.00390
   D168       0.01526   0.00001  -0.00015   0.00059   0.00044   0.01570
   D169      -3.11762  -0.00001  -0.00063   0.00132   0.00069  -3.11693
   D170       3.13906   0.00002  -0.00039   0.00164   0.00125   3.14031
   D171       0.00280   0.00001   0.00052  -0.00126  -0.00074   0.00206
   D172       0.00621   0.00000  -0.00087   0.00238   0.00151   0.00772
   D173      -3.13004  -0.00001   0.00004  -0.00052  -0.00049  -3.13053
   D174      -3.13965  -0.00003   0.00014  -0.00121  -0.00106  -3.14072
   D175      -0.00135  -0.00001   0.00017  -0.00080  -0.00063  -0.00198
   D176       0.00728  -0.00003   0.00105  -0.00411  -0.00306   0.00422
   D177      -3.13760  -0.00002   0.00108  -0.00370  -0.00263  -3.14023
   D178      -0.00545   0.00000  -0.00072   0.00210   0.00138  -0.00407
   D179      -3.12639   0.00001  -0.00098   0.00309   0.00211  -3.12428
   D180       3.13287   0.00002  -0.00069   0.00251   0.00181   3.13469
   D181       0.01193   0.00002  -0.00095   0.00349   0.00254   0.01447
         Item               Value     Threshold  Converged?
 Maximum Force            0.002414     0.000450     NO 
 RMS     Force            0.000322     0.000300     NO 
 Maximum Displacement     0.221209     0.001800     NO 
 RMS     Displacement     0.042554     0.001200     NO 
 Predicted change in Energy=-2.237649D-04
 Lowest energy point so far.  Saving SCF results.
 GradGradGradGradGradGradGradGradGradGradGradGradGradGradGradGradGradGrad

 Leave Link  103 at Thu Dec  6 16:17:10 2018, MaxMem=   536870912 cpu:         1.7
 (Enter /pbs_home/pkowalski/g09d01/g09/l202.exe)
 Stoichiometry    C29H22F6S2
 Framework group  C1[X(C29H22F6S2)]
 Deg. of freedom   171
 Full point group                 C1      NOp   1
 RotChk:  IX=0 Diff= 1.99D-03
 Largest Abelian subgroup         C1      NOp   1
 Largest concise Abelian subgroup C1      NOp   1
                         Standard orientation:                         
 ---------------------------------------------------------------------
 Center     Atomic      Atomic             Coordinates (Angstroms)
 Number     Number       Type             X           Y           Z
 ---------------------------------------------------------------------
      1         16           0        1.793045   -2.168594    0.160795
      2         16           0       -1.797575   -2.158804   -0.002411
      3          9           0        2.252269    3.213136   -0.867906
      4          9           0        1.679727    3.493986    1.201742
      5          9           0       -0.088397    3.884875   -1.753106
      6          9           0        0.021049    5.122956    0.034090
      7          9           0       -2.335739    3.291075   -0.559808
      8          9           0       -1.444556    3.442162    1.412949
      9          6           0        0.628310   -0.778112    0.519279
     10          6           0        1.429248    0.485638    0.207378
     11          6           0        2.824505    0.246987    0.089991
     12          1           0        3.541779    1.057982   -0.038554
     13          6           0        3.168957   -1.076156    0.045371
     14          6           0        0.723175    1.643932    0.083555
     15          6           0        1.239444    3.045358    0.004051
     16          6           0       -0.009906    3.868919   -0.413504
     17          6           0       -1.210945    3.053254    0.139063
     18          6           0       -0.718256    1.645948    0.051210
     19          6           0       -0.627749   -0.778208   -0.375782
     20          6           0       -1.427875    0.491483   -0.080559
     21          6           0       -2.829254    0.256856   -0.018912
     22          1           0       -3.555427    1.069956   -0.000880
     23          6           0       -3.177257   -1.064859    0.028756
     24          6           0        0.279223   -0.806768    2.030554
     25          1           0       -0.497696   -0.043554    2.202100
     26          1           0       -0.192845   -1.777378    2.248856
     27          6           0        1.437707   -0.562938    2.977926
     28          1           0        2.243609   -1.299006    2.831508
     29          1           0        1.092024   -0.649774    4.018947
     30          1           0        1.860792    0.445454    2.852154
     31          6           0       -0.271945   -0.821479   -1.884272
     32          1           0        0.500703   -0.054834   -2.059954
     33          1           0        0.207662   -1.792167   -2.085245
     34          6           0       -1.423125   -0.599346   -2.844940
     35          1           0       -2.221564   -1.344704   -2.705008
     36          1           0       -1.062348   -0.688650   -3.880756
     37          1           0       -1.862255    0.403370   -2.731657
     38          6           0        4.516684   -1.626010   -0.079223
     39          6           0        5.644998   -0.821925    0.162492
     40          1           0        5.514512    0.219399    0.464788
     41          6           0        6.926630   -1.344204    0.044636
     42          1           0        7.790491   -0.704216    0.241918
     43          6           0        7.112674   -2.681187   -0.311408
     44          1           0        8.122269   -3.090933   -0.398951
     45          6           0        6.003946   -3.491331   -0.549767
     46          1           0        6.139039   -4.539178   -0.829831
     47          6           0        4.719631   -2.970281   -0.434466
     48          1           0        3.857698   -3.613135   -0.634970
     49          6           0       -4.531602   -1.611468    0.098411
     50          6           0       -5.606391   -0.809554    0.522604
     51          1           0       -5.422766    0.220721    0.835390
     52          6           0       -6.896867   -1.321431    0.571613
     53          1           0       -7.718194   -0.683718    0.908649
     54          6           0       -7.144476   -2.645032    0.203510
     55          1           0       -8.160729   -3.045583    0.244173
     56          6           0       -6.088076   -3.453276   -0.212055
     57          1           0       -6.271991   -4.490712   -0.503055
     58          6           0       -4.794407   -2.943931   -0.262250
     59          1           0       -3.973485   -3.579953   -0.604998
 ---------------------------------------------------------------------
 Rotational constants (GHZ):      0.1288597      0.0707080      0.0506948
 Leave Link  202 at Thu Dec  6 16:17:11 2018, MaxMem=   536870912 cpu:         0.0
 (Enter /pbs_home/pkowalski/g09d01/g09/l301.exe)
 Basis read from rwf:  (5D, 7F)
 No pseudopotential information found on rwf file.
 There are   673 symmetry adapted cartesian basis functions of A   symmetry.
 There are   636 symmetry adapted basis functions of A   symmetry.
   636 basis functions,  1103 primitive gaussians,   673 cartesian basis functions
   141 alpha electrons      141 beta electrons
       nuclear repulsion energy      4706.5737128877 Hartrees.
 IExCor= 1009 DFT=T Ex+Corr=PBE1PBE ExCW=0 ScaHFX=  0.250000
 ScaDFX=  0.750000  0.750000  1.000000  1.000000 ScalE2=  1.000000  1.000000
 IRadAn=      0 IRanWt=     -1 IRanGd=            0 ICorTp=0 IEmpDi=131
 NAtoms=   59 NActive=   59 NUniq=   59 SFac= 1.00D+00 NAtFMM=   60 NAOKFM=F Big=F
 Integral buffers will be    131072 words long.
 Raffenetti 2 integral format.
 Two-electron integral symmetry is turned on.
 R6Disp:  Grimme-D3 Dispersion energy=       -0.0501901419 Hartrees.
 Nuclear repulsion after empirical dispersion term =     4706.5235227458 Hartrees.
 No density basis found on file   724.
 Leave Link  301 at Thu Dec  6 16:17:11 2018, MaxMem=   536870912 cpu:         0.6
 (Enter /pbs_home/pkowalski/g09d01/g09/l302.exe)
 NPDir=0 NMtPBC=     1 NCelOv=     1 NCel=       1 NClECP=     1 NCelD=      1
         NCelK=      1 NCelE2=     1 NClLst=     1 CellRange=     0.0.
 One-electron integrals computed using PRISM.
 NBasis=   636 RedAO= T EigKep=  2.88D-04  NBF=   636
 NBsUse=   636 1.00D-06 EigRej= -1.00D+00 NBFU=   636
 Precomputing XC quadrature grid using
 IXCGrd= 4 IRadAn=           0 IRanWt=          -1 IRanGd=           0 AccXCQ= 0.00D+00.
 Generated NRdTot=       0 NPtTot=           0 NUsed=           0 NTot=          32
 NSgBfM=   601   601   601   601   609 MxSgAt=    59 MxSgA2=    59.
 Leave Link  302 at Thu Dec  6 16:17:13 2018, MaxMem=   536870912 cpu:        16.3
 (Enter /pbs_home/pkowalski/g09d01/g09/l303.exe)
 DipDrv:  MaxL=1.
 Leave Link  303 at Thu Dec  6 16:17:13 2018, MaxMem=   536870912 cpu:         1.5
 (Enter /pbs_home/pkowalski/g09d01/g09/l401.exe)
 Initial guess from the checkpoint file:  "dae0068freq_closed_pbe0d3.chk"
 B after Tr=     0.000000    0.000000    0.000000
         Rot=    0.999999   -0.001050   -0.000326   -0.000737 Ang=  -0.15 deg.
 Guess basis will be translated and rotated to current coordinates.
 JPrj=2 DoOrth=T DoCkMO=T.
 Generating alternative initial guess.
 ExpMin= 1.22D-01 ExpMax= 9.18D+03 ExpMxC= 1.38D+03 IAcc=1 IRadAn=         1 AccDes= 0.00D+00
 Harris functional with IExCor= 1009 and IRadAn=       1 diagonalized for initial guess.
 HarFok:  IExCor= 1009 AccDes= 0.00D+00 IRadAn=         1 IDoV= 1 UseB2=F ITyADJ=14
 ICtDFT=  3500011 ScaDFX=  1.000000  1.000000  1.000000  1.000000
 FoFCou: FMM=F IPFlag=           0 FMFlag=      100000 FMFlg1=           0
         NFxFlg=           0 DoJE=T BraDBF=F KetDBF=T FulRan=T
         wScrn=  0.000000 ICntrl=     500 IOpCl=  0 I1Cent=   200000004 NGrid=           0
         NMat0=    1 NMatS0=      1 NMatT0=    0 NMatD0=    1 NMtDS0=    0 NMtDT0=    0
 Petite list used in FoFCou.
 Harris En= -2510.31274419721    
 Leave Link  401 at Thu Dec  6 16:17:19 2018, MaxMem=   536870912 cpu:        42.0
 (Enter /pbs_home/pkowalski/g09d01/g09/l502.exe)
 Closed shell SCF:
 Using DIIS extrapolation, IDIIS=  1040.
 Integral symmetry usage will be decided dynamically.
 IVT=     1387805 IEndB=     1387805 NGot=   536870912 MDV=   535953350
 LenX=   535953350 LenY=   535499748
 Requested convergence on RMS density matrix=1.00D-08 within 128 cycles.
 Requested convergence on MAX density matrix=1.00D-06.
 Requested convergence on             energy=1.00D-06.
 No special actions if energy rises.
 Fock matrices will be formed incrementally for  20 cycles.
 Integral accuracy reduced to 1.0D-05 until final iterations.

 Cycle   1  Pass 0  IDiag  1:
 FoFJK:  IHMeth= 1 ICntrl=       0 DoSepK=F KAlg= 0 I1Cent=   0 FoldK=F
 IRaf= 670000000 NMat=   1 IRICut=       1 DoRegI=T DoRafI=F ISym2E= 0.
 FoFCou: FMM=F IPFlag=           0 FMFlag=      100000 FMFlg1=           0
         NFxFlg=           0 DoJE=F BraDBF=F KetDBF=F FulRan=T
         wScrn=  0.000000 ICntrl=       0 IOpCl=  0 I1Cent=           0 NGrid=           0
         NMat0=    1 NMatS0=      1 NMatT0=    0 NMatD0=    1 NMtDS0=    0 NMtDT0=    0
 Symmetry not used in FoFCou.
 E= -2510.16746223177    
 DIIS: error= 1.67D-03 at cycle   1 NSaved=   1.
 NSaved= 1 IEnMin= 1 EnMin= -2510.16746223177     IErMin= 1 ErrMin= 1.67D-03
 ErrMax= 1.67D-03  0.00D+00 EMaxC= 1.00D-01 BMatC= 4.30D-03 BMatP= 4.30D-03
 IDIUse=3 WtCom= 9.83D-01 WtEn= 1.67D-02
 Coeff-Com:  0.100D+01
 Coeff-En:   0.100D+01
 Coeff:      0.100D+01
 Gap=     0.571 Goal=   None    Shift=    0.000
 GapD=    0.571 DampG=2.000 DampE=1.000 DampFc=2.0000 IDamp=-1.
 RMSDP=2.67D-04 MaxDP=1.14D-02              OVMax= 1.21D-02

 Cycle   2  Pass 0  IDiag  1:
 RMSU=  2.67D-04    CP:  1.00D+00
 E= -2510.17394587484     Delta-E=       -0.006483643073 Rises=F Damp=F
 DIIS: error= 2.29D-04 at cycle   2 NSaved=   2.
 NSaved= 2 IEnMin= 2 EnMin= -2510.17394587484     IErMin= 2 ErrMin= 2.29D-04
 ErrMax= 2.29D-04  0.00D+00 EMaxC= 1.00D-01 BMatC= 4.69D-05 BMatP= 4.30D-03
 IDIUse=3 WtCom= 9.98D-01 WtEn= 2.29D-03
 Coeff-Com: -0.739D-01 0.107D+01
 Coeff-En:   0.000D+00 0.100D+01
 Coeff:     -0.738D-01 0.107D+01
 Gap=     0.092 Goal=   None    Shift=    0.000
 RMSDP=3.31D-05 MaxDP=1.31D-03 DE=-6.48D-03 OVMax= 2.35D-03

 Cycle   3  Pass 0  IDiag  1:
 RMSU=  3.03D-05    CP:  1.00D+00  1.05D+00
 E= -2510.17403473473     Delta-E=       -0.000088859886 Rises=F Damp=F
 DIIS: error= 8.96D-05 at cycle   3 NSaved=   3.
 NSaved= 3 IEnMin= 3 EnMin= -2510.17403473473     IErMin= 3 ErrMin= 8.96D-05
 ErrMax= 8.96D-05  0.00D+00 EMaxC= 1.00D-01 BMatC= 1.60D-05 BMatP= 4.69D-05
 IDIUse=1 WtCom= 1.00D+00 WtEn= 0.00D+00
 Coeff-Com: -0.349D-01 0.450D+00 0.585D+00
 Coeff:     -0.349D-01 0.450D+00 0.585D+00
 Gap=     0.092 Goal=   None    Shift=    0.000
 RMSDP=1.85D-05 MaxDP=1.01D-03 DE=-8.89D-05 OVMax= 2.33D-03

 Cycle   4  Pass 0  IDiag  1:
 RMSU=  1.41D-05    CP:  1.00D+00  1.06D+00  6.14D-01
 E= -2510.17404579005     Delta-E=       -0.000011055318 Rises=F Damp=F
 DIIS: error= 4.12D-05 at cycle   4 NSaved=   4.
 NSaved= 4 IEnMin= 4 EnMin= -2510.17404579005     IErMin= 4 ErrMin= 4.12D-05
 ErrMax= 4.12D-05  0.00D+00 EMaxC= 1.00D-01 BMatC= 5.79D-06 BMatP= 1.60D-05
 IDIUse=1 WtCom= 1.00D+00 WtEn= 0.00D+00
 Coeff-Com: -0.667D-02 0.638D-01 0.370D+00 0.573D+00
 Coeff:     -0.667D-02 0.638D-01 0.370D+00 0.573D+00
 Gap=     0.092 Goal=   None    Shift=    0.000
 RMSDP=9.04D-06 MaxDP=4.50D-04 DE=-1.11D-05 OVMax= 1.71D-03

 Initial convergence to 1.0D-05 achieved.  Increase integral accuracy.
 Cycle   5  Pass 1  IDiag  1:
 E= -2510.17389302412     Delta-E=        0.000152765929 Rises=F Damp=F
 DIIS: error= 1.93D-04 at cycle   1 NSaved=   1.
 NSaved= 1 IEnMin= 1 EnMin= -2510.17389302412     IErMin= 1 ErrMin= 1.93D-04
 ErrMax= 1.93D-04  0.00D+00 EMaxC= 1.00D-01 BMatC= 1.69D-05 BMatP= 1.69D-05
 IDIUse=3 WtCom= 9.98D-01 WtEn= 1.93D-03
 Coeff-Com:  0.100D+01
 Coeff-En:   0.100D+01
 Coeff:      0.100D+01
 Gap=     0.092 Goal=   None    Shift=    0.000
 RMSDP=9.04D-06 MaxDP=4.50D-04 DE= 1.53D-04 OVMax= 2.11D-03

 Cycle   6  Pass 1  IDiag  1:
 RMSU=  1.74D-04    CP:  1.00D+00
 E= -2510.17390338307     Delta-E=       -0.000010358946 Rises=F Damp=F
 DIIS: error= 5.99D-05 at cycle   2 NSaved=   2.
 NSaved= 2 IEnMin= 2 EnMin= -2510.17390338307     IErMin= 2 ErrMin= 5.99D-05
 ErrMax= 5.99D-05  0.00D+00 EMaxC= 1.00D-01 BMatC= 6.94D-06 BMatP= 1.69D-05
 IDIUse=1 WtCom= 1.00D+00 WtEn= 0.00D+00
 Coeff-Com:  0.330D+00 0.670D+00
 Coeff:      0.330D+00 0.670D+00
 Gap=     0.092 Goal=   None    Shift=    0.000
 RMSDP=1.64D-05 MaxDP=1.06D-03 DE=-1.04D-05 OVMax= 3.36D-03

 Cycle   7  Pass 1  IDiag  1:
 RMSU=  1.64D-05    CP:  1.00D+00  1.00D+00
 E= -2510.17389763399     Delta-E=        0.000005749076 Rises=F Damp=F
 DIIS: error= 8.83D-05 at cycle   3 NSaved=   3.
 NSaved= 3 IEnMin= 2 EnMin= -2510.17390338307     IErMin= 2 ErrMin= 5.99D-05
 ErrMax= 8.83D-05  0.00D+00 EMaxC= 1.00D-01 BMatC= 1.19D-05 BMatP= 6.94D-06
 IDIUse=1 WtCom= 1.00D+00 WtEn= 0.00D+00
 Coeff-Com: -0.131D-02 0.567D+00 0.434D+00
 Coeff:     -0.131D-02 0.567D+00 0.434D+00
 Gap=     0.092 Goal=   None    Shift=    0.000
 RMSDP=9.42D-06 MaxDP=6.23D-04 DE= 5.75D-06 OVMax= 1.93D-03

 Cycle   8  Pass 1  IDiag  1:
 RMSU=  1.69D-06    CP:  1.00D+00  1.01D+00  4.41D-01
 E= -2510.17391139402     Delta-E=       -0.000013760031 Rises=F Damp=F
 DIIS: error= 9.08D-06 at cycle   4 NSaved=   4.
 NSaved= 4 IEnMin= 4 EnMin= -2510.17391139402     IErMin= 4 ErrMin= 9.08D-06
 ErrMax= 9.08D-06  0.00D+00 EMaxC= 1.00D-01 BMatC= 9.11D-08 BMatP= 6.94D-06
 IDIUse=1 WtCom= 1.00D+00 WtEn= 0.00D+00
 Coeff-Com: -0.533D-02 0.318D+00 0.250D+00 0.437D+00
 Coeff:     -0.533D-02 0.318D+00 0.250D+00 0.437D+00
 Gap=     0.092 Goal=   None    Shift=    0.000
 RMSDP=8.25D-07 MaxDP=5.47D-05 DE=-1.38D-05 OVMax= 5.64D-05

 Cycle   9  Pass 1  IDiag  1:
 RMSU=  4.31D-07    CP:  1.00D+00  1.01D+00  4.45D-01  5.88D-01
 E= -2510.17391148229     Delta-E=       -0.000000088264 Rises=F Damp=F
 DIIS: error= 2.34D-06 at cycle   5 NSaved=   5.
 NSaved= 5 IEnMin= 5 EnMin= -2510.17391148229     IErMin= 5 ErrMin= 2.34D-06
 ErrMax= 2.34D-06  0.00D+00 EMaxC= 1.00D-01 BMatC= 2.13D-09 BMatP= 9.11D-08
 IDIUse=1 WtCom= 1.00D+00 WtEn= 0.00D+00
 Coeff-Com: -0.293D-02 0.162D+00 0.127D+00 0.242D+00 0.472D+00
 Coeff:     -0.293D-02 0.162D+00 0.127D+00 0.242D+00 0.472D+00
 Gap=     0.092 Goal=   None    Shift=    0.000
 RMSDP=1.47D-07 MaxDP=6.12D-06 DE=-8.83D-08 OVMax= 1.46D-05

 Cycle  10  Pass 1  IDiag  1:
 RMSU=  1.41D-07    CP:  1.00D+00  1.01D+00  4.46D-01  5.80D-01  9.06D-01
 E= -2510.17391148464     Delta-E=       -0.000000002353 Rises=F Damp=F
 DIIS: error= 8.02D-07 at cycle   6 NSaved=   6.
 NSaved= 6 IEnMin= 6 EnMin= -2510.17391148464     IErMin= 6 ErrMin= 8.02D-07
 ErrMax= 8.02D-07  0.00D+00 EMaxC= 1.00D-01 BMatC= 2.33D-10 BMatP= 2.13D-09
 IDIUse=1 WtCom= 1.00D+00 WtEn= 0.00D+00
 Coeff-Com: -0.477D-03 0.217D-01 0.172D-01 0.417D-01 0.256D+00 0.664D+00
 Coeff:     -0.477D-03 0.217D-01 0.172D-01 0.417D-01 0.256D+00 0.664D+00
 Gap=     0.092 Goal=   None    Shift=    0.000
 RMSDP=4.91D-08 MaxDP=2.90D-06 DE=-2.35D-09 OVMax= 7.36D-06

 Cycle  11  Pass 1  IDiag  1:
 RMSU=  3.64D-08    CP:  1.00D+00  1.01D+00  4.45D-01  5.81D-01  9.61D-01
                    CP:  8.44D-01
 E= -2510.17391148468     Delta-E=       -0.000000000040 Rises=F Damp=F
 DIIS: error= 2.41D-07 at cycle   7 NSaved=   7.
 NSaved= 7 IEnMin= 7 EnMin= -2510.17391148468     IErMin= 7 ErrMin= 2.41D-07
 ErrMax= 2.41D-07  0.00D+00 EMaxC= 1.00D-01 BMatC= 4.98D-11 BMatP= 2.33D-10
 IDIUse=1 WtCom= 1.00D+00 WtEn= 0.00D+00
 Coeff-Com:  0.270D-04-0.435D-02-0.329D-02-0.781D-03 0.106D+00 0.411D+00
 Coeff-Com:  0.492D+00
 Coeff:      0.270D-04-0.435D-02-0.329D-02-0.781D-03 0.106D+00 0.411D+00
 Coeff:      0.492D+00
 Gap=     0.092 Goal=   None    Shift=    0.000
 RMSDP=2.33D-08 MaxDP=1.63D-06 DE=-4.00D-11 OVMax= 4.42D-06

 Cycle  12  Pass 1  IDiag  1:
 RMSU=  1.55D-08    CP:  1.00D+00  1.01D+00  4.46D-01  5.86D-01  9.62D-01
                    CP:  8.60D-01  5.79D-01
 E= -2510.17391148478     Delta-E=       -0.000000000102 Rises=F Damp=F
 DIIS: error= 7.63D-08 at cycle   8 NSaved=   8.
 NSaved= 8 IEnMin= 8 EnMin= -2510.17391148478     IErMin= 8 ErrMin= 7.63D-08
 ErrMax= 7.63D-08  0.00D+00 EMaxC= 1.00D-01 BMatC= 7.90D-12 BMatP= 4.98D-11
 IDIUse=1 WtCom= 1.00D+00 WtEn= 0.00D+00
 Coeff-Com:  0.684D-04-0.520D-02-0.398D-02-0.509D-02 0.415D-01 0.200D+00
 Coeff-Com:  0.329D+00 0.443D+00
 Coeff:      0.684D-04-0.520D-02-0.398D-02-0.509D-02 0.415D-01 0.200D+00
 Coeff:      0.329D+00 0.443D+00
 Gap=     0.092 Goal=   None    Shift=    0.000
 RMSDP=9.39D-09 MaxDP=4.84D-07 DE=-1.02D-10 OVMax= 1.87D-06

 SCF Done:  E(RPBE1PBE) =  -2510.17391148     A.U. after   12 cycles
            NFock= 12  Conv=0.94D-08     -V/T= 2.0066
 KE= 2.493809586321D+03 PE=-1.531416813812D+04 EE= 5.603661117571D+03
 Leave Link  502 at Thu Dec  6 16:25:31 2018, MaxMem=   536870912 cpu:      3921.5
 (Enter /pbs_home/pkowalski/g09d01/g09/l701.exe)
 Compute integral first derivatives.
 ... and contract with generalized density number  0.
 R6Disp: Adding Grimme-D3 dispersion energy 1st derivatives to the gradient.
 Leave Link  701 at Thu Dec  6 16:25:33 2018, MaxMem=   536870912 cpu:         6.1
 (Enter /pbs_home/pkowalski/g09d01/g09/l702.exe)
 L702 exits ... SP integral derivatives will be done elsewhere.
 Leave Link  702 at Thu Dec  6 16:25:33 2018, MaxMem=   536870912 cpu:         0.3
 (Enter /pbs_home/pkowalski/g09d01/g09/l703.exe)
 Compute integral first derivatives, UseDBF=F ICtDFT=           0.
 Integral derivatives from FoFJK, PRISM(SPDF).
 Calling FoFJK, ICntrl=      2127 FMM=F ISym2X=0 I1Cent= 0 IOpClX= 0 NMat=1 NMatS=1 NMatT=0.
 FoFJK:  IHMeth= 1 ICntrl=    2127 DoSepK=F KAlg= 0 I1Cent=   0 FoldK=F
 IRaf=         0 NMat=   1 IRICut=       1 DoRegI=T DoRafI=F ISym2E= 0.
 FoFCou: FMM=F IPFlag=           0 FMFlag=      100000 FMFlg1=         800
         NFxFlg=           0 DoJE=F BraDBF=F KetDBF=F FulRan=T
         wScrn=  0.000000 ICntrl=    2127 IOpCl=  0 I1Cent=           0 NGrid=           0
         NMat0=    1 NMatS0=      1 NMatT0=    0 NMatD0=    1 NMtDS0=    0 NMtDT0=    0
 Symmetry not used in FoFCou.
 Leave Link  703 at Thu Dec  6 16:27:54 2018, MaxMem=   536870912 cpu:      1129.6
 (Enter /pbs_home/pkowalski/g09d01/g09/l716.exe)
 Dipole        = 2.84360238D-02-1.77583492D+00-4.86982511D-02
 ***** Axes restored to original set *****
 -------------------------------------------------------------------
 Center     Atomic                   Forces (Hartrees/Bohr)
 Number     Number              X              Y              Z
 -------------------------------------------------------------------
      1       16           0.000153850   -0.000120388   -0.000045246
      2       16           0.000220090    0.000149233   -0.000092450
      3        9          -0.000797004   -0.000002683    0.000400293
      4        9           0.000514867    0.000190615   -0.000624972
      5        9          -0.000487533   -0.000171894    0.000292650
      6        9           0.000052576    0.000095659   -0.000538572
      7        9          -0.000490931    0.000135414    0.000171804
      8        9           0.000905917    0.000229600   -0.000698066
      9        6          -0.000268257   -0.000356693   -0.000007005
     10        6           0.000459676    0.000148053   -0.000132713
     11        6           0.000349435   -0.000431635    0.000827580
     12        1           0.000066805   -0.000065460   -0.000335498
     13        6          -0.000094486    0.000165012   -0.000481002
     14        6           0.000440332   -0.000145492    0.000804669
     15        6           0.000432023    0.000008574   -0.000258592
     16        6          -0.000584868   -0.000215252   -0.000072276
     17        6           0.000027252    0.000067475    0.000313646
     18        6          -0.000027093   -0.000404191    0.000468364
     19        6           0.000283654    0.000268113   -0.000152904
     20        6           0.000238780    0.000083588   -0.000322207
     21        6           0.000308443   -0.000161599    0.000585329
     22        1          -0.000081777    0.000360345   -0.000081226
     23        6          -0.000262167    0.000073251   -0.000080432
     24        6          -0.000481321   -0.001637988   -0.000349897
     25        1          -0.000193356    0.000265092    0.000076539
     26        1          -0.000233912   -0.000181788    0.000293675
     27        6           0.000560197    0.001342136    0.000062124
     28        1           0.000149967   -0.000151240    0.000087486
     29        1          -0.000263814   -0.000058951    0.000192044
     30        1          -0.000210634    0.000097909   -0.000167476
     31        6          -0.000044470    0.001711499   -0.000009130
     32        1          -0.000191372   -0.000231418   -0.000192611
     33        1           0.000280733    0.000173621   -0.000056041
     34        6          -0.000614505   -0.001420651    0.000480116
     35        1           0.000149238    0.000136657    0.000164426
     36        1           0.000228796   -0.000074916   -0.000237461
     37        1          -0.000218544   -0.000032188   -0.000133286
     38        6          -0.000233941    0.000066530   -0.000004114
     39        6           0.000633647   -0.000114906    0.000388424
     40        1          -0.000320077    0.000134386   -0.000158122
     41        6           0.000320292    0.000559303    0.000271225
     42        1          -0.000204440   -0.000238569   -0.000162959
     43        6          -0.000180938    0.000633533    0.000135857
     44        1           0.000125122   -0.000336095   -0.000005746
     45        6          -0.000652055    0.000063638   -0.000263477
     46        1           0.000315281   -0.000060125    0.000173259
     47        6          -0.000347132   -0.000551493   -0.000377804
     48        1           0.000225105    0.000241759    0.000090949
     49        6          -0.000119252   -0.000069332   -0.000057165
     50        6           0.000571295   -0.000036474    0.000328525
     51        1          -0.000306658   -0.000141242   -0.000204098
     52        6           0.000565571   -0.000408173   -0.000037461
     53        1          -0.000232056    0.000264013    0.000026576
     54        6          -0.000164197   -0.000627535   -0.000270066
     55        1           0.000112790    0.000317090    0.000149014
     56        6          -0.000604268    0.000001163   -0.000317096
     57        1           0.000298360    0.000030740    0.000197729
     58        6          -0.000283562    0.000703436    0.000012814
     59        1           0.000204520   -0.000269069   -0.000067948
 -------------------------------------------------------------------
 Cartesian Forces:  Max     0.001711499 RMS     0.000390076
 Leave Link  716 at Thu Dec  6 16:27:54 2018, MaxMem=   536870912 cpu:         0.2
 (Enter /pbs_home/pkowalski/g09d01/g09/l103.exe)

 GradGradGradGradGradGradGradGradGradGradGradGradGradGradGradGradGradGrad
 Berny optimization.
 Using GEDIIS/GDIIS optimizer.
 FormGI is forming the generalized inverse of G from B-inverse, IUseBI=4.
 Internal  Forces:  Max     0.001467496 RMS     0.000221147
 Search for a local minimum.
 Step number   6 out of a maximum of  354
 All quantities printed in internal units (Hartrees-Bohrs-Radians)
 RMS Force = .22115D-03 SwitMx=.10000D-02 MixMth= 2
 Mixed Optimization -- En-DIIS/RFO-DIIS
 Swapping is turned off.
 Update second derivatives using D2CorX and points    4    5    6
 DE= -1.18D-04 DEPred=-2.24D-04 R= 5.26D-01
 TightC=F SS=  1.41D+00  RLast= 2.36D-01 DXNew= 1.4270D+00 7.0930D-01
 Trust test= 5.26D-01 RLast= 2.36D-01 DXMaxT set to 8.49D-01
 ITU=  1  1  1  0  1  0
     Eigenvalues ---    0.00230   0.00316   0.00467   0.00496   0.00545
     Eigenvalues ---    0.00837   0.00957   0.01039   0.01221   0.01248
     Eigenvalues ---    0.01540   0.01553   0.01628   0.01637   0.01747
     Eigenvalues ---    0.01815   0.01863   0.01865   0.01959   0.01976
     Eigenvalues ---    0.02081   0.02171   0.02202   0.02204   0.02220
     Eigenvalues ---    0.02237   0.02252   0.02259   0.02271   0.02278
     Eigenvalues ---    0.02302   0.02308   0.02325   0.02328   0.02332
     Eigenvalues ---    0.02337   0.02347   0.02359   0.03244   0.03453
     Eigenvalues ---    0.04565   0.04677   0.04782   0.04870   0.05097
     Eigenvalues ---    0.05444   0.05493   0.05712   0.05772   0.05867
     Eigenvalues ---    0.06153   0.07404   0.07630   0.07940   0.08707
     Eigenvalues ---    0.08858   0.08911   0.09228   0.09332   0.10017
     Eigenvalues ---    0.10298   0.10579   0.11037   0.12139   0.12353
     Eigenvalues ---    0.12569   0.12624   0.14048   0.14356   0.15462
     Eigenvalues ---    0.15927   0.15997   0.15997   0.15997   0.15999
     Eigenvalues ---    0.15999   0.15999   0.16000   0.16000   0.16000
     Eigenvalues ---    0.16000   0.16000   0.16000   0.16000   0.16001
     Eigenvalues ---    0.16007   0.16087   0.16864   0.17212   0.20620
     Eigenvalues ---    0.21948   0.21999   0.22000   0.22000   0.22004
     Eigenvalues ---    0.22831   0.23038   0.23389   0.23471   0.23714
     Eigenvalues ---    0.23793   0.24194   0.24385   0.24441   0.24941
     Eigenvalues ---    0.24990   0.25000   0.25026   0.25111   0.26622
     Eigenvalues ---    0.26972   0.27472   0.27525   0.27635   0.27687
     Eigenvalues ---    0.27977   0.28943   0.29134   0.30201   0.31677
     Eigenvalues ---    0.32372   0.33916   0.35238   0.36151   0.36632
     Eigenvalues ---    0.39317   0.40902   0.41854   0.42906   0.42989
     Eigenvalues ---    0.43212   0.43499   0.46790   0.46996   0.47601
     Eigenvalues ---    0.47785   0.48060   0.48687   0.49223   0.49410
     Eigenvalues ---    0.49445   0.49570   0.49692   0.50141   0.50291
     Eigenvalues ---    0.50668   0.50948   0.51253   0.51290   0.51319
     Eigenvalues ---    0.51388   0.51429   0.51497   0.51855   0.52299
     Eigenvalues ---    0.53456   0.53934   0.54098   0.56641   0.57236
     Eigenvalues ---    0.57511   0.57632   0.57642   0.57655   0.57689
     Eigenvalues ---    0.57734   0.57767   0.57792   0.57807   0.57823
     Eigenvalues ---    0.57836
 En-DIIS/RFO-DIIS IScMMF=        0 using points:     6    5    4
 RFO step:  Lambda=-3.75662362D-05.
 NNeg= 0 NP= 3 Switch=  2.50D-03 Rises=F DC=  2.95D-04 SmlDif=  1.00D-05
 RMS Error=  0.6068998201D-03 NUsed= 3 EDIIS=F
 DidBck=T Rises=F RFO-DIIS coefs:    0.65148    0.28412    0.06440
 Iteration  1 RMS(Cart)=  0.01656342 RMS(Int)=  0.00012974
 Iteration  2 RMS(Cart)=  0.00019890 RMS(Int)=  0.00000452
 Iteration  3 RMS(Cart)=  0.00000001 RMS(Int)=  0.00000452
 ITry= 1 IFail=0 DXMaxC= 9.00D-02 DCOld= 1.00D+10 DXMaxT= 8.49D-01 DXLimC= 3.00D+00 Rises=F
 Variable       Old X    -DE/DX   Delta X   Delta X   Delta X     New X
                                 (Linear)    (Quad)   (Total)
    R1        3.49398  -0.00015  -0.00061   0.00040  -0.00021   3.49377
    R2        3.32714   0.00008  -0.00032   0.00054   0.00022   3.32736
    R3        3.49162  -0.00005  -0.00130   0.00166   0.00037   3.49199
    R4        3.32786   0.00009  -0.00022   0.00039   0.00017   3.32802
    R5        2.54537   0.00060   0.00034   0.00048   0.00082   2.54618
    R6        2.55608   0.00070   0.00110  -0.00014   0.00097   2.55705
    R7        2.53600   0.00058   0.00020   0.00054   0.00075   2.53675
    R8        2.51689  -0.00019  -0.00012  -0.00012  -0.00023   2.51666
    R9        2.54246   0.00002   0.00005   0.00002   0.00007   2.54254
   R10        2.55540   0.00113   0.00123   0.00032   0.00154   2.55695
   R11        2.88816   0.00026   0.00083  -0.00053   0.00030   2.88846
   R12        2.91460  -0.00080   0.00049  -0.00260  -0.00210   2.91251
   R13        2.93159  -0.00059  -0.00136  -0.00006  -0.00143   2.93017
   R14        2.68413   0.00000   0.00029  -0.00017   0.00012   2.68424
   R15        2.57413   0.00015   0.00038  -0.00038  -0.00001   2.57412
   R16        2.06034  -0.00026   0.00038  -0.00107  -0.00069   2.05965
   R17        2.58509   0.00075   0.00062   0.00038   0.00099   2.58608
   R18        2.76070   0.00049   0.00077   0.00014   0.00091   2.76161
   R19        2.82629  -0.00064  -0.00088  -0.00039  -0.00127   2.82502
   R20        2.72460   0.00004   0.00031  -0.00057  -0.00026   2.72434
   R21        2.93576   0.00000  -0.00039   0.00053   0.00014   2.93591
   R22        2.93555  -0.00034  -0.00004  -0.00076  -0.00080   2.93475
   R23        2.82258  -0.00042  -0.00077  -0.00019  -0.00097   2.82161
   R24        2.57288   0.00003   0.00031  -0.00036  -0.00005   2.57283
   R25        2.89040   0.00008   0.00058  -0.00030   0.00030   2.89070
   R26        2.93000   0.00032   0.00010   0.00135   0.00145   2.93145
   R27        2.68761  -0.00019  -0.00019   0.00001  -0.00018   2.68743
   R28        2.06040  -0.00035   0.00050  -0.00131  -0.00080   2.05959
   R29        2.58437   0.00040   0.00049  -0.00004   0.00044   2.58482
   R30        2.76306   0.00031   0.00060  -0.00001   0.00059   2.76365
   R31        2.08344  -0.00031  -0.00014  -0.00050  -0.00064   2.08280
   R32        2.08092  -0.00010   0.00020  -0.00068  -0.00047   2.08045
   R33        2.86532   0.00113   0.00300  -0.00035   0.00265   2.86798
   R34        2.08103  -0.00022  -0.00003  -0.00065  -0.00069   2.08034
   R35        2.07935  -0.00031  -0.00021  -0.00051  -0.00072   2.07863
   R36        2.08014  -0.00024  -0.00001  -0.00063  -0.00064   2.07950
   R37        2.08350  -0.00034  -0.00018  -0.00051  -0.00069   2.08281
   R38        2.08097  -0.00010   0.00010  -0.00059  -0.00049   2.08048
   R39        2.86432   0.00147   0.00314   0.00035   0.00349   2.86781
   R40        2.08097  -0.00026  -0.00012  -0.00063  -0.00075   2.08022
   R41        2.07960  -0.00033  -0.00025  -0.00050  -0.00076   2.07884
   R42        2.07965  -0.00020  -0.00001  -0.00062  -0.00062   2.07903
   R43        2.65778   0.00049   0.00020   0.00051   0.00071   2.65850
   R44        2.65535   0.00030   0.00031   0.00013   0.00044   2.65579
   R45        2.06384  -0.00038   0.00027  -0.00110  -0.00083   2.06301
   R46        2.62478   0.00037   0.00036   0.00017   0.00053   2.62531
   R47        2.06557  -0.00035   0.00036  -0.00117  -0.00081   2.06476
   R48        2.63812   0.00025   0.00021   0.00012   0.00032   2.63844
   R49        2.06563  -0.00036   0.00030  -0.00111  -0.00081   2.06482
   R50        2.63373   0.00039   0.00035   0.00020   0.00055   2.63428
   R51        2.06549  -0.00036   0.00036  -0.00118  -0.00082   2.06467
   R52        2.62818   0.00031   0.00035   0.00006   0.00040   2.62858
   R53        2.06698  -0.00033   0.00014  -0.00091  -0.00077   2.06620
   R54        2.65786   0.00045   0.00024   0.00041   0.00065   2.65851
   R55        2.65545   0.00020   0.00000   0.00028   0.00028   2.65573
   R56        2.06406  -0.00038   0.00027  -0.00110  -0.00083   2.06323
   R57        2.62512   0.00019   0.00024   0.00005   0.00029   2.62541
   R58        2.06564  -0.00035   0.00034  -0.00114  -0.00081   2.06484
   R59        2.63800   0.00032   0.00030   0.00015   0.00045   2.63845
   R60        2.06566  -0.00036   0.00032  -0.00114  -0.00082   2.06484
   R61        2.63340   0.00039   0.00036   0.00015   0.00051   2.63390
   R62        2.06558  -0.00036   0.00036  -0.00118  -0.00082   2.06477
   R63        2.62905   0.00029   0.00040   0.00001   0.00041   2.62946
   R64        2.06656  -0.00034   0.00017  -0.00094  -0.00078   2.06579
    A1        1.60918   0.00016   0.00067  -0.00042   0.00025   1.60944
    A2        1.60625   0.00004  -0.00029   0.00032   0.00003   1.60628
    A3        1.82570   0.00005  -0.00005   0.00041   0.00036   1.82606
    A4        1.98281  -0.00006  -0.00205   0.00203  -0.00003   1.98278
    A5        1.89309  -0.00005   0.00058  -0.00109  -0.00051   1.89258
    A6        1.88431   0.00019   0.00083   0.00127   0.00211   1.88642
    A7        1.90923   0.00006   0.00063  -0.00009   0.00054   1.90976
    A8        1.96285  -0.00016   0.00012  -0.00235  -0.00223   1.96062
    A9        1.97439   0.00004   0.00021  -0.00032  -0.00010   1.97429
   A10        2.03759  -0.00004   0.00063  -0.00043   0.00023   2.03781
   A11        2.27121   0.00000  -0.00092   0.00075  -0.00014   2.27107
   A12        2.13058   0.00001   0.00035  -0.00050  -0.00013   2.13046
   A13        1.99605  -0.00006  -0.00019   0.00034   0.00015   1.99620
   A14        2.15312   0.00006   0.00021  -0.00020   0.00003   2.15315
   A15        1.98365  -0.00016  -0.00003  -0.00025  -0.00027   1.98338
   A16        2.08633  -0.00020   0.00017  -0.00085  -0.00066   2.08567
   A17        2.21320   0.00036  -0.00019   0.00110   0.00094   2.21413
   A18        2.24297  -0.00004  -0.00008  -0.00021  -0.00028   2.24268
   A19        2.11933  -0.00013   0.00042  -0.00087  -0.00046   2.11887
   A20        1.92048   0.00017  -0.00030   0.00103   0.00074   1.92122
   A21        1.86203   0.00032   0.00083   0.00220   0.00303   1.86506
   A22        1.99401  -0.00015  -0.00010  -0.00179  -0.00190   1.99211
   A23        1.94409   0.00000   0.00037  -0.00091  -0.00054   1.94355
   A24        1.95636  -0.00014  -0.00085   0.00002  -0.00083   1.95553
   A25        1.90068   0.00022  -0.00036   0.00167   0.00131   1.90199
   A26        1.80639  -0.00025   0.00005  -0.00116  -0.00112   1.80528
   A27        1.90247   0.00023   0.00068   0.00095   0.00163   1.90410
   A28        1.89825   0.00004   0.00010   0.00073   0.00084   1.89909
   A29        1.89241  -0.00001   0.00022   0.00029   0.00051   1.89292
   A30        1.97156  -0.00016  -0.00021  -0.00132  -0.00153   1.97003
   A31        1.97449  -0.00025  -0.00073  -0.00137  -0.00210   1.97238
   A32        1.82121   0.00015  -0.00007   0.00081   0.00075   1.82196
   A33        1.86928   0.00027   0.00038   0.00206   0.00244   1.87173
   A34        1.94850  -0.00005  -0.00053  -0.00022  -0.00075   1.94775
   A35        1.99518  -0.00015  -0.00119  -0.00030  -0.00150   1.99369
   A36        1.89404   0.00011   0.00021   0.00082   0.00103   1.89507
   A37        1.96424  -0.00004   0.00108  -0.00142  -0.00035   1.96389
   A38        1.79135  -0.00014   0.00008  -0.00104  -0.00096   1.79039
   A39        1.90686  -0.00005   0.00047  -0.00072  -0.00025   1.90661
   A40        2.12005  -0.00002   0.00004   0.00025   0.00030   2.12035
   A41        2.25582   0.00007  -0.00063   0.00067   0.00004   2.25586
   A42        1.98056  -0.00016  -0.00148  -0.00094  -0.00242   1.97814
   A43        1.82354  -0.00001  -0.00005  -0.00085  -0.00091   1.82263
   A44        1.89762  -0.00001   0.00042   0.00057   0.00099   1.89861
   A45        1.89015  -0.00001   0.00155  -0.00163  -0.00007   1.89008
   A46        1.95813  -0.00003   0.00069  -0.00114  -0.00045   1.95769
   A47        1.90816   0.00024  -0.00122   0.00425   0.00303   1.91119
   A48        2.03746   0.00008   0.00068   0.00028   0.00098   2.03844
   A49        2.27740  -0.00015  -0.00005  -0.00074  -0.00081   2.27658
   A50        1.96803   0.00007  -0.00063   0.00048  -0.00015   1.96788
   A51        2.13406  -0.00011   0.00051  -0.00103  -0.00052   2.13354
   A52        1.99510  -0.00003  -0.00049   0.00035  -0.00013   1.99496
   A53        2.15397   0.00014  -0.00006   0.00068   0.00062   2.15459
   A54        1.98273  -0.00011   0.00006  -0.00054  -0.00047   1.98226
   A55        2.08783  -0.00008  -0.00031   0.00010  -0.00020   2.08763
   A56        2.21262   0.00019   0.00023   0.00044   0.00068   2.21330
   A57        1.87272   0.00016   0.00030  -0.00085  -0.00055   1.87217
   A58        1.88165  -0.00006   0.00015  -0.00174  -0.00159   1.88006
   A59        2.01948  -0.00066  -0.00265   0.00111  -0.00153   2.01794
   A60        1.85171  -0.00007   0.00188  -0.00122   0.00066   1.85237
   A61        1.90696   0.00029   0.00040   0.00096   0.00136   1.90832
   A62        1.92348   0.00037   0.00030   0.00145   0.00175   1.92523
   A63        1.94828   0.00002  -0.00143   0.00141  -0.00001   1.94826
   A64        1.91601  -0.00018  -0.00071  -0.00006  -0.00077   1.91524
   A65        1.94936   0.00014  -0.00093   0.00177   0.00084   1.95021
   A66        1.87858   0.00005   0.00164  -0.00165  -0.00001   1.87857
   A67        1.89214  -0.00011   0.00039  -0.00102  -0.00063   1.89152
   A68        1.87669   0.00007   0.00124  -0.00067   0.00057   1.87726
   A69        1.87176   0.00019  -0.00026   0.00067   0.00041   1.87217
   A70        1.87770  -0.00011  -0.00042  -0.00112  -0.00153   1.87616
   A71        2.02445  -0.00030  -0.00119   0.00198   0.00079   2.02524
   A72        1.85317  -0.00008   0.00209  -0.00272  -0.00063   1.85254
   A73        1.90641   0.00010  -0.00018   0.00049   0.00031   1.90672
   A74        1.92228   0.00021   0.00024   0.00026   0.00051   1.92279
   A75        1.95082  -0.00009  -0.00090   0.00037  -0.00052   1.95030
   A76        1.91312   0.00003  -0.00147   0.00172   0.00025   1.91337
   A77        1.95125   0.00021  -0.00058   0.00174   0.00116   1.95241
   A78        1.87799   0.00001   0.00139  -0.00163  -0.00024   1.87775
   A79        1.89053  -0.00010   0.00044  -0.00102  -0.00058   1.88996
   A80        1.87721  -0.00006   0.00130  -0.00141  -0.00011   1.87710
   A81        2.10628   0.00025   0.00021   0.00045   0.00066   2.10694
   A82        2.11166  -0.00027  -0.00051  -0.00023  -0.00074   2.11092
   A83        2.06522   0.00002   0.00031  -0.00022   0.00009   2.06531
   A84        2.09075   0.00007   0.00034  -0.00008   0.00025   2.09100
   A85        2.10679  -0.00003  -0.00015   0.00005  -0.00010   2.10669
   A86        2.08547  -0.00004  -0.00019   0.00004  -0.00015   2.08532
   A87        2.08721   0.00002   0.00006   0.00004   0.00010   2.08732
   A88        2.09986  -0.00001  -0.00001  -0.00001  -0.00002   2.09983
   A89        2.09607  -0.00001  -0.00004  -0.00003  -0.00007   2.09600
   A90        2.09730  -0.00002   0.00007  -0.00015  -0.00008   2.09722
   A91        2.08783   0.00003   0.00005   0.00003   0.00008   2.08791
   A92        2.09806  -0.00001  -0.00012   0.00012  -0.00001   2.09805
   A93        2.09759  -0.00003  -0.00027   0.00014  -0.00013   2.09746
   A94        2.09748   0.00002   0.00008  -0.00005   0.00003   2.09752
   A95        2.08811   0.00002   0.00019  -0.00009   0.00009   2.08820
   A96        2.10918  -0.00002  -0.00030   0.00021  -0.00009   2.10909
   A97        2.08839   0.00000   0.00004  -0.00005  -0.00001   2.08838
   A98        2.08554   0.00002   0.00026  -0.00016   0.00010   2.08564
   A99        2.10488   0.00015  -0.00043   0.00090   0.00047   2.10535
   A100       2.11238  -0.00020  -0.00022  -0.00039  -0.00061   2.11177
   A101       2.06591   0.00005   0.00065  -0.00051   0.00014   2.06606
   A102       2.08944   0.00012   0.00016   0.00041   0.00057   2.09001
   A103       2.10649  -0.00001  -0.00028   0.00024  -0.00004   2.10645
   A104       2.08707  -0.00012   0.00012  -0.00064  -0.00053   2.08654
   A105       2.08738   0.00000   0.00016  -0.00017  -0.00001   2.08736
   A106       2.10000  -0.00002  -0.00012   0.00006  -0.00006   2.09994
   A107       2.09577   0.00002  -0.00004   0.00012   0.00008   2.09585
   A108       2.09732  -0.00002  -0.00008   0.00000  -0.00008   2.09725
   A109       2.08760   0.00001   0.00018  -0.00014   0.00004   2.08764
   A110       2.09826   0.00001  -0.00011   0.00014   0.00004   2.09830
   A111       2.09708   0.00001  -0.00013   0.00018   0.00005   2.09713
   A112       2.09824   0.00001   0.00004   0.00002   0.00006   2.09831
   A113       2.08786  -0.00002   0.00008  -0.00020  -0.00011   2.08775
   A114       2.10808  -0.00005  -0.00048   0.00033  -0.00015   2.10793
   A115       2.08465   0.00008   0.00033  -0.00003   0.00030   2.08495
   A116       2.09026  -0.00003   0.00015  -0.00031  -0.00015   2.09010
    D1        0.21041  -0.00008  -0.00239   0.00108  -0.00131   0.20910
    D2        2.26110   0.00015  -0.00249   0.00393   0.00145   2.26255
    D3       -1.82573  -0.00014  -0.00336   0.00148  -0.00188  -1.82761
    D4       -0.12861   0.00007   0.00245  -0.00123   0.00122  -0.12740
    D5        3.00952   0.00019   0.00902  -0.00336   0.00565   3.01517
    D6        2.30420   0.00002   0.00461  -0.00264   0.00199   2.30619
    D7        0.24898   0.00013   0.00354   0.00035   0.00389   0.25287
    D8       -1.78692  -0.00014   0.00477  -0.00437   0.00041  -1.78651
    D9       -0.15720  -0.00008  -0.00239   0.00019  -0.00219  -0.15939
   D10        2.98336  -0.00001   0.00086  -0.00201  -0.00114   2.98221
   D11       -0.25920   0.00008   0.00199  -0.00070   0.00129  -0.25791
   D12        2.88069   0.00002  -0.00445   0.00359  -0.00085   2.87984
   D13       -2.37627   0.00003   0.00399  -0.00392   0.00007  -2.37620
   D14        0.76362  -0.00003  -0.00245   0.00037  -0.00207   0.76155
   D15        1.76577   0.00007   0.00292  -0.00178   0.00114   1.76691
   D16       -1.37753   0.00001  -0.00351   0.00251  -0.00100  -1.37853
   D17        1.22680   0.00001   0.00480  -0.00098   0.00381   1.23061
   D18       -3.04024  -0.00011   0.00487  -0.00361   0.00126  -3.03898
   D19       -0.93261   0.00017   0.00484  -0.00011   0.00472  -0.92789
   D20       -3.04003   0.00016   0.00410   0.00149   0.00558  -3.03444
   D21       -1.02388   0.00004   0.00417  -0.00114   0.00304  -1.02084
   D22        1.08375   0.00032   0.00414   0.00236   0.00650   1.09025
   D23       -0.93205   0.00026   0.00553   0.00076   0.00629  -0.92576
   D24        1.08410   0.00014   0.00560  -0.00186   0.00374   1.08784
   D25       -3.09146   0.00042   0.00557   0.00164   0.00720  -3.08425
   D26       -3.03535   0.00000  -0.01414  -0.01017  -0.02431  -3.05967
   D27       -1.04753  -0.00003  -0.01175  -0.01284  -0.02458  -1.07211
   D28        1.11443  -0.00006  -0.01311  -0.01152  -0.02463   1.08980
   D29        1.26622  -0.00006  -0.01471  -0.01004  -0.02475   1.24147
   D30       -3.02914  -0.00009  -0.01232  -0.01270  -0.02502  -3.05416
   D31       -0.86718  -0.00012  -0.01369  -0.01138  -0.02507  -0.89225
   D32       -0.82739  -0.00023  -0.01628  -0.01006  -0.02634  -0.85372
   D33        1.16044  -0.00027  -0.01388  -0.01272  -0.02661   1.13383
   D34       -2.96078  -0.00029  -0.01525  -0.01141  -0.02665  -2.98744
   D35       -3.04099   0.00001   0.00492  -0.00483   0.00008  -3.04091
   D36        0.18674  -0.00006  -0.00032  -0.00022  -0.00053   0.18620
   D37        0.10260   0.00008   0.01241  -0.00984   0.00258   0.10517
   D38       -2.95287   0.00001   0.00718  -0.00522   0.00196  -2.95090
   D39        2.95265   0.00011   0.00153  -0.00044   0.00109   2.95374
   D40       -0.15514   0.00013  -0.00051   0.00177   0.00126  -0.15388
   D41       -0.19099   0.00004  -0.00619   0.00472  -0.00148  -0.19248
   D42        2.98441   0.00005  -0.00824   0.00693  -0.00132   2.98309
   D43       -0.00994  -0.00003  -0.00171   0.00107  -0.00064  -0.01058
   D44        3.13541  -0.00016  -0.00885   0.00340  -0.00546   3.12995
   D45       -3.06414  -0.00009  -0.00703   0.00577  -0.00125  -3.06540
   D46        0.08121  -0.00023  -0.01417   0.00810  -0.00607   0.07514
   D47       -2.86039  -0.00014  -0.00262  -0.00334  -0.00596  -2.86635
   D48        0.27421  -0.00009   0.00042  -0.00487  -0.00445   0.26976
   D49        0.27724   0.00000   0.00490  -0.00579  -0.00089   0.27636
   D50       -2.87134   0.00005   0.00794  -0.00732   0.00062  -2.87072
   D51        0.83143   0.00022  -0.00515   0.00955   0.00440   0.83583
   D52       -1.28937   0.00002  -0.00551   0.00796   0.00245  -1.28692
   D53        2.94844  -0.00004  -0.00471   0.00666   0.00194   2.95038
   D54       -2.34087   0.00020  -0.00328   0.00751   0.00423  -2.33664
   D55        1.82152   0.00000  -0.00365   0.00592   0.00228   1.82380
   D56       -0.22385  -0.00005  -0.00285   0.00462   0.00177  -0.22208
   D57        2.97840  -0.00004   0.00504  -0.00788  -0.00285   2.97555
   D58       -0.19291   0.00005   0.00161  -0.00138   0.00023  -0.19268
   D59       -0.13504  -0.00002   0.00334  -0.00602  -0.00269  -0.13773
   D60        2.97684   0.00006  -0.00009   0.00047   0.00038   2.97722
   D61        0.61326  -0.00026   0.00114  -0.00578  -0.00464   0.60862
   D62       -1.50137  -0.00047   0.00035  -0.00663  -0.00629  -1.50766
   D63        2.63017  -0.00018   0.00141  -0.00471  -0.00331   2.62687
   D64        2.66210   0.00028   0.00216  -0.00259  -0.00044   2.66166
   D65        0.54747   0.00006   0.00136  -0.00345  -0.00208   0.54539
   D66       -1.60417   0.00036   0.00243  -0.00153   0.00090  -1.60327
   D67       -1.53705   0.00008   0.00103  -0.00240  -0.00137  -1.53842
   D68        2.63151  -0.00013   0.00024  -0.00326  -0.00302   2.62849
   D69        0.47987   0.00016   0.00130  -0.00134  -0.00004   0.47983
   D70       -0.67931   0.00022   0.00249   0.00030   0.00279  -0.67651
   D71       -2.73551  -0.00015   0.00220  -0.00261  -0.00041  -2.73592
   D72        1.46542  -0.00008   0.00084  -0.00082   0.00002   1.46544
   D73        1.43313   0.00034   0.00303   0.00081   0.00385   1.43698
   D74       -0.62307  -0.00003   0.00275  -0.00210   0.00065  -0.62242
   D75       -2.70533   0.00004   0.00138  -0.00030   0.00108  -2.70425
   D76       -2.70031   0.00010   0.00231  -0.00107   0.00124  -2.69908
   D77        1.52667  -0.00027   0.00202  -0.00398  -0.00196   1.52470
   D78       -0.55559  -0.00019   0.00065  -0.00219  -0.00154  -0.55713
   D79        2.54546  -0.00014  -0.00362   0.00364   0.00002   2.54548
   D80       -0.56340  -0.00024   0.00013  -0.00350  -0.00337  -0.56677
   D81       -1.60011   0.00007  -0.00318   0.00504   0.00187  -1.59824
   D82        1.57421  -0.00002   0.00058  -0.00210  -0.00152   1.57269
   D83        0.43245   0.00010  -0.00239   0.00476   0.00237   0.43481
   D84       -2.67642   0.00000   0.00136  -0.00238  -0.00102  -2.67744
   D85       -0.13586  -0.00001   0.00049  -0.00005   0.00044  -0.13542
   D86        3.03396  -0.00002   0.00062  -0.00096  -0.00033   3.03363
   D87        2.96950   0.00010  -0.00366   0.00784   0.00418   2.97368
   D88       -0.14386   0.00009  -0.00353   0.00694   0.00341  -0.14045
   D89        2.86359  -0.00018  -0.00406  -0.00157  -0.00563   2.85796
   D90       -0.30129  -0.00017  -0.00416  -0.00085  -0.00501  -0.30629
   D91        0.74738   0.00002  -0.00309   0.00080  -0.00228   0.74510
   D92       -2.41750   0.00003  -0.00319   0.00153  -0.00166  -2.41916
   D93       -1.39101  -0.00008  -0.00416   0.00060  -0.00356  -1.39456
   D94        1.72730  -0.00008  -0.00426   0.00133  -0.00294   1.72437
   D95       -3.04505   0.00003  -0.01723  -0.00703  -0.02425  -3.06930
   D96       -1.05791  -0.00003  -0.01514  -0.01037  -0.02551  -1.08342
   D97        1.10284  -0.00005  -0.01599  -0.00952  -0.02550   1.07734
   D98       -0.83997  -0.00021  -0.01833  -0.00864  -0.02697  -0.86694
   D99        1.14717  -0.00026  -0.01624  -0.01198  -0.02822   1.11894
   D100      -2.97526  -0.00029  -0.01709  -0.01113  -0.02822  -3.00348
   D101       1.25723  -0.00008  -0.01675  -0.00854  -0.02529   1.23193
   D102      -3.03882  -0.00013  -0.01467  -0.01188  -0.02655  -3.06537
   D103      -0.87807  -0.00016  -0.01551  -0.01103  -0.02655  -0.90461
   D104       0.17297   0.00001   0.00009   0.00135   0.00144   0.17441
   D105      -2.95776   0.00013   0.00255   0.00211   0.00466  -2.95310
   D106      -2.94128   0.00000   0.00020   0.00047   0.00068  -2.94060
   D107       0.21118   0.00011   0.00266   0.00123   0.00389   0.21508
   D108      -0.00273  -0.00001   0.00018  -0.00076  -0.00058  -0.00331
   D109       3.13998  -0.00008  -0.00335   0.00163  -0.00172   3.13827
   D110      -3.13332   0.00011   0.00266   0.00002   0.00269  -3.13063
   D111       0.00940   0.00004  -0.00086   0.00241   0.00155   0.01095
   D112       2.80639   0.00003  -0.00867   0.01317   0.00450   2.81089
   D113      -0.34151   0.00006  -0.00752   0.01295   0.00543  -0.33608
   D114      -0.33638   0.00011  -0.00496   0.01065   0.00570  -0.33069
   D115       2.79890   0.00014  -0.00380   0.01043   0.00663   2.80552
   D116      -1.01527   0.00007  -0.00139   0.00004  -0.00135  -1.01661
   D117      -3.09691   0.00011  -0.00206   0.00125  -0.00082  -3.09772
   D118       1.10632   0.00004  -0.00256   0.00099  -0.00156   1.10476
   D119      -3.13036   0.00009  -0.00024  -0.00036  -0.00061  -3.13097
   D120       1.07119   0.00013  -0.00092   0.00084  -0.00008   1.07111
   D121      -1.00878   0.00006  -0.00141   0.00059  -0.00082  -1.00960
   D122       1.12471  -0.00020  -0.00292  -0.00028  -0.00320   1.12150
   D123      -0.95693  -0.00016  -0.00360   0.00092  -0.00268  -0.95961
   D124      -3.03689  -0.00023  -0.00409   0.00067  -0.00342  -3.04031
   D125      -1.02445   0.00012   0.00046  -0.00008   0.00039  -1.02406
   D126      -3.10506   0.00014   0.00026   0.00059   0.00085  -3.10421
   D127       1.09822   0.00007  -0.00002   0.00012   0.00009   1.09831
   D128      -3.14134  -0.00001   0.00178  -0.00274  -0.00095   3.14089
   D129       1.06124   0.00002   0.00158  -0.00207  -0.00049   1.06075
   D130      -1.01867  -0.00005   0.00130  -0.00254  -0.00125  -1.01992
   D131       1.11297  -0.00009  -0.00078   0.00011  -0.00067   1.11230
   D132      -0.96764  -0.00006  -0.00098   0.00078  -0.00020  -0.96784
   D133      -3.04755  -0.00013  -0.00126   0.00031  -0.00096  -3.04851
   D134       0.02018   0.00006   0.00435  -0.00266   0.00169   0.02187
   D135       3.14122   0.00007   0.00452  -0.00234   0.00218  -3.13979
   D136      -3.11460   0.00001   0.00138  -0.00116   0.00022  -3.11438
   D137       0.00644   0.00003   0.00156  -0.00085   0.00071   0.00715
   D138      -3.13945  -0.00010  -0.00528   0.00234  -0.00294   3.14079
   D139       0.01516  -0.00009  -0.00535   0.00269  -0.00266   0.01250
   D140      -0.00469  -0.00005  -0.00231   0.00085  -0.00146  -0.00616
   D141      -3.13327  -0.00004  -0.00238   0.00119  -0.00119  -3.13445
   D142      -3.13595  -0.00001   0.00007  -0.00048  -0.00040  -3.13635
   D143      -0.00464   0.00002   0.00043   0.00010   0.00053  -0.00410
   D144      -0.01485   0.00000   0.00025  -0.00016   0.00009  -0.01476
   D145       3.11647   0.00003   0.00061   0.00042   0.00103   3.11749
   D146      -3.13664  -0.00002  -0.00203   0.00163  -0.00039  -3.13703
   D147       0.00093  -0.00004  -0.00170   0.00066  -0.00104  -0.00011
   D148      -0.00538   0.00001  -0.00167   0.00222   0.00055  -0.00483
   D149       3.13219  -0.00001  -0.00134   0.00124  -0.00010   3.13209
   D150       3.14076   0.00003   0.00090  -0.00012   0.00078   3.14154
   D151       0.00082   0.00001   0.00095  -0.00066   0.00029   0.00111
   D152      -0.00486   0.00001   0.00123  -0.00110   0.00013  -0.00473
   D153       3.13839  -0.00001   0.00128  -0.00164  -0.00036   3.13803
   D154       0.00112   0.00003   0.00108  -0.00010   0.00098   0.00210
   D155       3.12972   0.00002   0.00114  -0.00044   0.00070   3.13042
   D156      -3.13882   0.00002   0.00113  -0.00064   0.00049  -3.13833
   D157      -0.01023   0.00001   0.00119  -0.00098   0.00021  -0.01001
   D158      -0.03666   0.00002   0.00112  -0.00033   0.00079  -0.03586
   D159       3.12574   0.00002   0.00137  -0.00081   0.00056   3.12630
   D160       3.11108   0.00000   0.00000  -0.00011  -0.00011   3.11097
   D161      -0.00971  -0.00001   0.00024  -0.00059  -0.00034  -0.01005
   D162      -3.12562   0.00000  -0.00072   0.00096   0.00025  -3.12537
   D163      -0.00534   0.00000  -0.00040   0.00047   0.00008  -0.00526
   D164       0.00980   0.00003   0.00041   0.00075   0.00116   0.01096
   D165       3.13008   0.00003   0.00073   0.00026   0.00099   3.13107
   D166       3.13653   0.00001  -0.00044   0.00078   0.00034   3.13687
   D167       0.00390  -0.00002  -0.00065  -0.00004  -0.00070   0.00320
   D168       0.01570   0.00000  -0.00019   0.00028   0.00009   0.01580
   D169      -3.11693  -0.00003  -0.00041  -0.00054  -0.00094  -3.11787
   D170       3.14031   0.00000  -0.00054   0.00049  -0.00005   3.14026
   D171       0.00206   0.00003   0.00039   0.00054   0.00093   0.00299
   D172       0.00772  -0.00004  -0.00075  -0.00034  -0.00109   0.00664
   D173      -3.13053   0.00000   0.00018  -0.00029  -0.00011  -3.13064
   D174      -3.14072  -0.00002   0.00041  -0.00097  -0.00056  -3.14128
   D175      -0.00198   0.00000   0.00026  -0.00038  -0.00012  -0.00210
   D176       0.00422   0.00002   0.00134  -0.00092   0.00042   0.00464
   D177      -3.14023   0.00003   0.00120  -0.00033   0.00086  -3.13936
   D178      -0.00407  -0.00003  -0.00067  -0.00027  -0.00094  -0.00501
   D179      -3.12428  -0.00002  -0.00099   0.00021  -0.00077  -3.12505
   D180       3.13469  -0.00002  -0.00081   0.00032  -0.00049   3.13419
   D181       0.01447  -0.00001  -0.00113   0.00081  -0.00033   0.01415
         Item               Value     Threshold  Converged?
 Maximum Force            0.001467     0.000450     NO 
 RMS     Force            0.000221     0.000300     YES
 Maximum Displacement     0.089961     0.001800     NO 
 RMS     Displacement     0.016583     0.001200     NO 
 Predicted change in Energy=-6.646396D-05
 Lowest energy point so far.  Saving SCF results.
 GradGradGradGradGradGradGradGradGradGradGradGradGradGradGradGradGradGrad

 Leave Link  103 at Thu Dec  6 16:27:55 2018, MaxMem=   536870912 cpu:         1.7
 (Enter /pbs_home/pkowalski/g09d01/g09/l202.exe)
 Stoichiometry    C29H22F6S2
 Framework group  C1[X(C29H22F6S2)]
 Deg. of freedom   171
 Full point group                 C1      NOp   1
 RotChk:  IX=0 Diff= 1.66D-03
 Largest Abelian subgroup         C1      NOp   1
 Largest concise Abelian subgroup C1      NOp   1
                         Standard orientation:                         
 ---------------------------------------------------------------------
 Center     Atomic      Atomic             Coordinates (Angstroms)
 Number     Number       Type             X           Y           Z
 ---------------------------------------------------------------------
      1         16           0        1.793194   -2.164245    0.165185
      2         16           0       -1.796636   -2.154407    0.005247
      3          9           0        2.252094    3.214881   -0.867727
      4          9           0        1.678881    3.496560    1.204965
      5          9           0       -0.086592    3.889282   -1.753599
      6          9           0        0.019571    5.124209    0.037781
      7          9           0       -2.334131    3.292955   -0.565338
      8          9           0       -1.446744    3.442724    1.412137
      9          6           0        0.627370   -0.773891    0.520036
     10          6           0        1.429083    0.490347    0.211342
     11          6           0        2.824660    0.251721    0.097006
     12          1           0        3.541947    1.062632   -0.028861
     13          6           0        3.169520   -1.071861    0.052434
     14          6           0        0.723253    1.648453    0.084492
     15          6           0        1.239741    3.049128    0.005831
     16          6           0       -0.009820    3.871597   -0.413523
     17          6           0       -1.211296    3.056030    0.137048
     18          6           0       -0.717935    1.649594    0.047751
     19          6           0       -0.626558   -0.775947   -0.376098
     20          6           0       -1.426807    0.494819   -0.085052
     21          6           0       -2.828361    0.260930   -0.026876
     22          1           0       -3.553532    1.074432   -0.012779
     23          6           0       -3.176791   -1.060685    0.026796
     24          6           0        0.273084   -0.804064    2.029296
     25          1           0       -0.485801   -0.023844    2.202873
     26          1           0       -0.222536   -1.764709    2.237999
     27          6           0        1.436610   -0.594003    2.980820
     28          1           0        2.223928   -1.348898    2.831897
     29          1           0        1.086389   -0.678360    4.020121
     30          1           0        1.885533    0.403601    2.861705
     31          6           0       -0.267937   -0.828077   -1.884433
     32          1           0        0.486053   -0.045557   -2.068680
     33          1           0        0.235934   -1.788843   -2.071837
     34          6           0       -1.423952   -0.646318   -2.850683
[truncated: 1,204,889 more chars]
