# Supplementary material for: Wide-range IR spectra of diarylethene derivatives and their simulation using the density functional theory
Source: Sci Rep. 2022 Oct 7;12:16834. doi: 10.1038/s41598-022-20264-x (PMC9546887; doi:10.1038/s41598-022-20264-x)
Supplement: Supplementary file 1 — Supplementary Information 1. [file 41598_2022_20264_MOESM1_ESM.zip › IR_files/3_3cz/closed/closed_m06lD3.log]

 Entering Gaussian System, Link 0=g09
 Input=closed_m06lD3.gjf
 Output=closed_m06lD3.log
 AtFile(1): /pbs_home/ewapastorczak/DAE/0068/Def2SVP.gbs
            H     0
            S   3   1.00
                 13.0107010              0.19682158E-01
                  1.9622572              0.13796524
                  0.44453796             0.47831935
            S   1   1.00
                  0.12194962             1.0000000
            P   1   1.00
                  0.8000000              1.0000000
            ****
            C     0
            S   5   1.00
               1238.4016938              0.54568832082E-02
                186.29004992             0.40638409211E-01
                 42.251176346            0.18025593888
                 11.676557932            0.46315121755
                  3.5930506482           0.44087173314
            S   1   1.00
                  0.40245147363          1.0000000
            S   1   1.00
                  0.13090182668          1.0000000
            P   3   1.00
                  9.4680970621           0.38387871728E-01
                  2.0103545142           0.21117025112
                  0.54771004707          0.51328172114
            P   1   1.00
                  0.15268613795          1.0000000
            D   1   1.00
                  0.8000000              1.0000000
            ****
            F     0
            S   5   1.00
               2894.8325990             -0.53408255515E-02
                435.41939120            -0.39904258866E-01
                 98.843328866           -0.17912768038
                 27.485198001           -0.46758090825
                  8.5405498171          -0.44653131020
            S   1   1.00
                  1.0654578038           1.0000000
            S   1   1.00
                  0.33247346748          1.0000000
            P   3   1.00
                 22.696633924           -0.45212874436E-01
                  4.9872339257          -0.23754317067
                  1.3491613954          -0.51287353587
            P   1   1.00
                  0.34829881977          1.0000000
            D   1   1.00
                  1.4000000              1.0000000
            ****
            S     0
            S   5   1.00
               9184.9303010             -0.22294387756E-02
               1381.5105503             -0.16683029937E-01
                313.87147580            -0.75262436116E-01
                 88.053870623           -0.19376827038
                 27.039914905           -0.17718020803
            S   3   1.00
                 45.648731303           -0.10736062573
                  4.9664522326           0.65066293018
                  2.0116242047           0.59712155354
            S   1   1.00
                  0.35661077013          1.0000000
            S   1   1.00
                  0.13507221477          1.0000000
            P   5   1.00
                261.98233439            -0.92729929822E-02
                 61.306894736           -0.66547669241E-01
                 19.103729887           -0.24828595903
                  6.6567720378          -0.48703847402
                  2.3959635161          -0.39337850312
            P   1   1.00
                  0.61776161679          1.0000000
            P   1   1.00
                  0.16993376871          1.0000000
            D   1   1.00
                  0.5500000              1.0000000
            ****
 Initial command:
 /pbs_home/pkowalski/g09d01/g09/l1.exe "/pbs_home/daria/obliczenia/3_czastka/closed/M06L/Gau-23391.inp" -scrdir="/pbs_home/daria/obliczenia/3_czastka/closed/M06L/"
 Entering Link 1 = /pbs_home/pkowalski/g09d01/g09/l1.exe PID=     23394.
  
 Copyright (c) 1988,1990,1992,1993,1995,1998,2003,2009,2013,
            Gaussian, Inc.  All Rights Reserved.
  
 This is part of the Gaussian(R) 09 program.  It is based on
 the Gaussian(R) 03 system (copyright 2003, Gaussian, Inc.),
 the Gaussian(R) 98 system (copyright 1998, Gaussian, Inc.),
 the Gaussian(R) 94 system (copyright 1995, Gaussian, Inc.),
 the Gaussian 92(TM) system (copyright 1992, Gaussian, Inc.),
 the Gaussian 90(TM) system (copyright 1990, Gaussian, Inc.),
 the Gaussian 88(TM) system (copyright 1988, Gaussian, Inc.),
 the Gaussian 86(TM) system (copyright 1986, Carnegie Mellon
 University), and the Gaussian 82(TM) system (copyright 1983,
 Carnegie Mellon University). Gaussian is a federally registered
 trademark of Gaussian, Inc.
  
 This software contains proprietary and confidential information,
 including trade secrets, belonging to Gaussian, Inc.
  
 This software is provided under written license and may be
 used, copied, transmitted, or stored only in accord with that
 written license.
  
 The following legend is applicable only to US Government
 contracts under FAR:
  
                    RESTRICTED RIGHTS LEGEND
  
 Use, reproduction and disclosure by the US Government is
 subject to restrictions as set forth in subparagraphs (a)
 and (c) of the Commercial Computer Software - Restricted
 Rights clause in FAR 52.227-19.
  
 Gaussian, Inc.
 340 Quinnipiac St., Bldg. 40, Wallingford CT 06492
  
  
 ---------------------------------------------------------------
 Warning -- This program may not be used in any manner that
 competes with the business of Gaussian, Inc. or will provide
 assistance to any competitor of Gaussian, Inc.  The licensee
 of this program is prohibited from giving any competitor of
 Gaussian, Inc. access to this program.  By using this program,
 the user acknowledges that Gaussian, Inc. is engaged in the
 business of creating and licensing software in the field of
 computational chemistry and represents and warrants to the
 licensee that it is not a competitor of Gaussian, Inc. and that
 it will not use this program in any manner prohibited above.
 ---------------------------------------------------------------
  

 Cite this work as:
 Gaussian 09, Revision D.01,
 M. J. Frisch, G. W. Trucks, H. B. Schlegel, G. E. Scuseria, 
 M. A. Robb, J. R. Cheeseman, G. Scalmani, V. Barone, B. Mennucci, 
 G. A. Petersson, H. Nakatsuji, M. Caricato, X. Li, H. P. Hratchian, 
 A. F. Izmaylov, J. Bloino, G. Zheng, J. L. Sonnenberg, M. Hada, 
 M. Ehara, K. Toyota, R. Fukuda, J. Hasegawa, M. Ishida, T. Nakajima, 
 Y. Honda, O. Kitao, H. Nakai, T. Vreven, J. A. Montgomery, Jr., 
 J. E. Peralta, F. Ogliaro, M. Bearpark, J. J. Heyd, E. Brothers, 
 K. N. Kudin, V. N. Staroverov, T. Keith, R. Kobayashi, J. Normand, 
 K. Raghavachari, A. Rendell, J. C. Burant, S. S. Iyengar, J. Tomasi, 
 M. Cossi, N. Rega, J. M. Millam, M. Klene, J. E. Knox, J. B. Cross, 
 V. Bakken, C. Adamo, J. Jaramillo, R. Gomperts, R. E. Stratmann, 
 O. Yazyev, A. J. Austin, R. Cammi, C. Pomelli, J. W. Ochterski, 
 R. L. Martin, K. Morokuma, V. G. Zakrzewski, G. A. Voth, 
 P. Salvador, J. J. Dannenberg, S. Dapprich, A. D. Daniels, 
 O. Farkas, J. B. Foresman, J. V. Ortiz, J. Cioslowski, 
 and D. J. Fox, Gaussian, Inc., Wallingford CT, 2013.
 
 ******************************************
 Gaussian 09:  ES64L-G09RevD.01 24-Apr-2013
                11-Dec-2018 
 ******************************************
 %chk=dae0068freq_closed_m06ld3.chk
 %NProcShared=8
 Will use up to    8 processors via shared memory.
 %Mem=6GB
 --------------------------------------------------
 #P opt freq=Raman M06L/Gen EmpiricalDispersion=GD3
 --------------------------------------------------
 1/14=-1,18=20,19=15,26=3,38=1/1,3;
 2/9=110,12=2,17=6,18=5,40=1/2;
 3/5=7,11=2,16=1,25=1,30=1,71=1,74=-53,124=31/1,2,3;
 4//1;
 5/5=2,38=5/2;
 6/7=2,8=2,9=2,10=2,28=1/1;
 7//1,2,3,16;
 1/14=-1,18=20,19=15,26=3/3(2);
 2/9=110/2;
 99//99;
 2/9=110/2;
 3/5=7,6=1,11=2,16=1,25=1,30=1,71=1,74=-53,82=7,124=31/1,2,3;
 4/5=5,16=3,69=1/1;
 5/5=2,38=5/2;
 7//1,2,3,16;
 1/14=-1,18=20,19=15,26=3/3(-5);
 2/9=110/2;
 6/7=2,8=2,9=2,10=2,19=2,28=1/1;
 99/9=1/99;
 Leave Link    1 at Tue Dec 11 12:39:36 2018, MaxMem=   805306368 cpu:         2.3
 (Enter /pbs_home/pkowalski/g09d01/g09/l101.exe)
 -------------------
 Title Card Required
 -------------------
 Symbolic Z-matrix:
 Charge =  0 Multiplicity = 1
 S                     2.4859    10.0696   0.7969 
 S                     2.3292    6.5674    0.0996 
 F                     5.421     9.4637    5.3918 
 F                     7.1259    9.0948    4.1051 
 F                     5.1661    6.943     5.9793 
 F                     7.3149    7.0462    5.676 
 F                     5.5354    5.0058    4.283 
 F                     7.1455    6.0558    3.2629 
 C                     3.6926    8.761     1.2656 
 C                     4.327     9.2719    2.5646 
 C                     4.0143    10.6225   2.8491 
 H                     4.4427    11.1122   3.5415 
 C                     3.0557    11.1613   2.0562 
 C                     5.0191    8.3635    3.303 
 C                     5.908     8.5939    4.4733 
 C                     6.1267    7.1889    5.0728 
 C                     5.9346    6.2334    3.8704 
 C                     4.9714    6.9468    3.0003 
 C                     3.0213    7.4066    1.5795 
 C                     4.089     6.441     2.1054 
 C                     3.9542    5.1312    1.5689 
 H                     4.4364    4.3855    1.9086 
 C                     3.083     5.0332    0.5334 
 C                     4.7744    8.6467    0.1605 
 H                     5.3993    7.9197    0.4062 
 H                     4.3322    8.387    -0.6859 
 C                     5.5794    9.9159   -0.0831 
 H                     4.9717    10.6475  -0.3218 
 H                     6.2138    9.7651   -0.8151 
 H                     6.07      10.1529   0.7307 
 C                     1.9033    7.5406    2.6505 
 H                     2.2849    7.9881    3.4478 
 H                     1.1943    8.1285    2.2911 
 C                     1.2687    6.2349    3.0896 
 H                     0.8994    5.7736    2.3082 
 H                     0.5499    6.4198    3.7301 
 H                     1.9482    5.668     3.5124 
 C                     2.429     12.4734   2.2212 
 C                     3.0235    13.4526   3.0174 
 H                     3.8725    13.2894   3.4096 
 C                     2.3859    14.6581   3.2393 
 H                     2.7981    15.3163   3.7868 
 C                     1.154     14.9143   2.6704 
 H                     0.7132    15.7388   2.8358 
 C                     0.566     13.9586   1.8571 
 H                    -0.2754    14.1357   1.4548 
 C                     1.1949    12.7551   1.6291 
 H                     0.7866    12.1101   1.0644 
 C                     2.734     3.8184   -0.2108 
 C                     3.6027    2.7269   -0.2075 
 H                     4.4223    2.7774    0.2691 
 C                     3.2749    1.5672   -0.8958 
 H                     3.8699    0.8264   -0.885 
 C                     2.0844    1.4838   -1.5981 
 H                     1.8662    0.6922   -2.0761 
 C                     1.2195    2.5542   -1.5997 
 H                     0.3984    2.4953   -2.0734 
 C                     1.5348    3.7179   -0.9164 
 H                     0.9317    4.4514   -0.9286 
 
 NAtoms=     59 NQM=       59 NQMF=       0 NMMI=      0 NMMIF=      0
                NMic=       0 NMicF=      0.
                    Isotopes and Nuclear Properties:
 (Nuclear quadrupole moments (NQMom) in fm**2, nuclear magnetic moments (NMagM)
  in nuclear magnetons)

  Atom         1           2           3           4           5           6           7           8           9          10
 IAtWgt=          32          32          19          19          19          19          19          19          12          12
 AtmWgt=  31.9720718  31.9720718  18.9984033  18.9984033  18.9984033  18.9984033  18.9984033  18.9984033  12.0000000  12.0000000
 NucSpn=           0           0           1           1           1           1           1           1           0           0
 AtZEff=   0.0000000   0.0000000   0.0000000   0.0000000   0.0000000   0.0000000   0.0000000   0.0000000   0.0000000   0.0000000
 NQMom=    0.0000000   0.0000000   0.0000000   0.0000000   0.0000000   0.0000000   0.0000000   0.0000000   0.0000000   0.0000000
 NMagM=    0.0000000   0.0000000   2.6288670   2.6288670   2.6288670   2.6288670   2.6288670   2.6288670   0.0000000   0.0000000
 AtZNuc=  16.0000000  16.0000000   9.0000000   9.0000000   9.0000000   9.0000000   9.0000000   9.0000000   6.0000000   6.0000000

  Atom        11          12          13          14          15          16          17          18          19          20
 IAtWgt=          12           1          12          12          12          12          12          12          12          12
 AtmWgt=  12.0000000   1.0078250  12.0000000  12.0000000  12.0000000  12.0000000  12.0000000  12.0000000  12.0000000  12.0000000
 NucSpn=           0           1           0           0           0           0           0           0           0           0
 AtZEff=   0.0000000   0.0000000   0.0000000   0.0000000   0.0000000   0.0000000   0.0000000   0.0000000   0.0000000   0.0000000
 NQMom=    0.0000000   0.0000000   0.0000000   0.0000000   0.0000000   0.0000000   0.0000000   0.0000000   0.0000000   0.0000000
 NMagM=    0.0000000   2.7928460   0.0000000   0.0000000   0.0000000   0.0000000   0.0000000   0.0000000   0.0000000   0.0000000
 AtZNuc=   6.0000000   1.0000000   6.0000000   6.0000000   6.0000000   6.0000000   6.0000000   6.0000000   6.0000000   6.0000000

  Atom        21          22          23          24          25          26          27          28          29          30
 IAtWgt=          12           1          12          12           1           1          12           1           1           1
 AtmWgt=  12.0000000   1.0078250  12.0000000  12.0000000   1.0078250   1.0078250  12.0000000   1.0078250   1.0078250   1.0078250
 NucSpn=           0           1           0           0           1           1           0           1           1           1
 AtZEff=   0.0000000   0.0000000   0.0000000   0.0000000   0.0000000   0.0000000   0.0000000   0.0000000   0.0000000   0.0000000
 NQMom=    0.0000000   0.0000000   0.0000000   0.0000000   0.0000000   0.0000000   0.0000000   0.0000000   0.0000000   0.0000000
 NMagM=    0.0000000   2.7928460   0.0000000   0.0000000   2.7928460   2.7928460   0.0000000   2.7928460   2.7928460   2.7928460
 AtZNuc=   6.0000000   1.0000000   6.0000000   6.0000000   1.0000000   1.0000000   6.0000000   1.0000000   1.0000000   1.0000000

  Atom        31          32          33          34          35          36          37          38          39          40
 IAtWgt=          12           1           1          12           1           1           1          12          12           1
 AtmWgt=  12.0000000   1.0078250   1.0078250  12.0000000   1.0078250   1.0078250   1.0078250  12.0000000  12.0000000   1.0078250
 NucSpn=           0           1           1           0           1           1           1           0           0           1
 AtZEff=   0.0000000   0.0000000   0.0000000   0.0000000   0.0000000   0.0000000   0.0000000   0.0000000   0.0000000   0.0000000
 NQMom=    0.0000000   0.0000000   0.0000000   0.0000000   0.0000000   0.0000000   0.0000000   0.0000000   0.0000000   0.0000000
 NMagM=    0.0000000   2.7928460   2.7928460   0.0000000   2.7928460   2.7928460   2.7928460   0.0000000   0.0000000   2.7928460
 AtZNuc=   6.0000000   1.0000000   1.0000000   6.0000000   1.0000000   1.0000000   1.0000000   6.0000000   6.0000000   1.0000000

  Atom        41          42          43          44          45          46          47          48          49          50
 IAtWgt=          12           1          12           1          12           1          12           1          12          12
 AtmWgt=  12.0000000   1.0078250  12.0000000   1.0078250  12.0000000   1.0078250  12.0000000   1.0078250  12.0000000  12.0000000
 NucSpn=           0           1           0           1           0           1           0           1           0           0
 AtZEff=   0.0000000   0.0000000   0.0000000   0.0000000   0.0000000   0.0000000   0.0000000   0.0000000   0.0000000   0.0000000
 NQMom=    0.0000000   0.0000000   0.0000000   0.0000000   0.0000000   0.0000000   0.0000000   0.0000000   0.0000000   0.0000000
 NMagM=    0.0000000   2.7928460   0.0000000   2.7928460   0.0000000   2.7928460   0.0000000   2.7928460   0.0000000   0.0000000
 AtZNuc=   6.0000000   1.0000000   6.0000000   1.0000000   6.0000000   1.0000000   6.0000000   1.0000000   6.0000000   6.0000000

  Atom        51          52          53          54          55          56          57          58          59
 IAtWgt=           1          12           1          12           1          12           1          12           1
 AtmWgt=   1.0078250  12.0000000   1.0078250  12.0000000   1.0078250  12.0000000   1.0078250  12.0000000   1.0078250
 NucSpn=           1           0           1           0           1           0           1           0           1
 AtZEff=   0.0000000   0.0000000   0.0000000   0.0000000   0.0000000   0.0000000   0.0000000   0.0000000   0.0000000
 NQMom=    0.0000000   0.0000000   0.0000000   0.0000000   0.0000000   0.0000000   0.0000000   0.0000000   0.0000000
 NMagM=    2.7928460   0.0000000   2.7928460   0.0000000   2.7928460   0.0000000   2.7928460   0.0000000   2.7928460
 AtZNuc=   1.0000000   6.0000000   1.0000000   6.0000000   1.0000000   6.0000000   1.0000000   6.0000000   1.0000000
 Leave Link  101 at Tue Dec 11 12:39:36 2018, MaxMem=   805306368 cpu:         2.7
 (Enter /pbs_home/pkowalski/g09d01/g09/l103.exe)

 GradGradGradGradGradGradGradGradGradGradGradGradGradGradGradGradGradGrad
 Berny optimization.
 Initialization pass.
                           ----------------------------
                           !    Initial Parameters    !
                           ! (Angstroms and Degrees)  !
 --------------------------                            --------------------------
 ! Name  Definition              Value          Derivative Info.                !
 --------------------------------------------------------------------------------
 ! R1    R(1,9)                  1.8407         estimate D2E/DX2                !
 ! R2    R(1,13)                 1.7613         estimate D2E/DX2                !
 ! R3    R(2,19)                 1.8367         estimate D2E/DX2                !
 ! R4    R(2,23)                 1.7636         estimate D2E/DX2                !
 ! R5    R(3,15)                 1.3555         estimate D2E/DX2                !
 ! R6    R(4,15)                 1.3674         estimate D2E/DX2                !
 ! R7    R(5,16)                 1.3435         estimate D2E/DX2                !
 ! R8    R(6,16)                 1.3402         estimate D2E/DX2                !
 ! R9    R(7,17)                 1.3552         estimate D2E/DX2                !
 ! R10   R(8,17)                 1.3663         estimate D2E/DX2                !
 ! R11   R(9,10)                 1.5333         estimate D2E/DX2                !
 ! R12   R(9,19)                 1.5439         estimate D2E/DX2                !
 ! R13   R(9,24)                 1.5507         estimate D2E/DX2                !
 ! R14   R(10,11)                1.4152         estimate D2E/DX2                !
 ! R15   R(10,14)                1.3599         estimate D2E/DX2                !
 ! R16   R(11,12)                0.9501         estimate D2E/DX2                !
 ! R17   R(11,13)                1.3557         estimate D2E/DX2                !
 ! R18   R(13,38)                1.4634         estimate D2E/DX2                !
 ! R19   R(14,15)                1.4876         estimate D2E/DX2                !
 ! R20   R(14,18)                1.4495         estimate D2E/DX2                !
 ! R21   R(15,16)                1.5431         estimate D2E/DX2                !
 ! R22   R(16,17)                1.5478         estimate D2E/DX2                !
 ! R23   R(17,18)                1.4811         estimate D2E/DX2                !
 ! R24   R(18,20)                1.3547         estimate D2E/DX2                !
 ! R25   R(19,20)                1.5326         estimate D2E/DX2                !
 ! R26   R(19,31)                1.554          estimate D2E/DX2                !
 ! R27   R(20,21)                1.4218         estimate D2E/DX2                !
 ! R28   R(21,22)                0.9508         estimate D2E/DX2                !
 ! R29   R(21,23)                1.3568         estimate D2E/DX2                !
 ! R30   R(23,49)                1.4668         estimate D2E/DX2                !
 ! R31   R(24,25)                0.9896         estimate D2E/DX2                !
 ! R32   R(24,26)                0.9896         estimate D2E/DX2                !
 ! R33   R(24,27)                1.5226         estimate D2E/DX2                !
 ! R34   R(27,28)                0.9806         estimate D2E/DX2                !
 ! R35   R(27,29)                0.9803         estimate D2E/DX2                !
 ! R36   R(27,30)                0.9794         estimate D2E/DX2                !
 ! R37   R(31,32)                0.9907         estimate D2E/DX2                !
 ! R38   R(31,33)                0.9887         estimate D2E/DX2                !
 ! R39   R(31,34)                1.5167         estimate D2E/DX2                !
 ! R40   R(34,35)                0.9797         estimate D2E/DX2                !
 ! R41   R(34,36)                0.9804         estimate D2E/DX2                !
 ! R42   R(34,37)                0.9807         estimate D2E/DX2                !
 ! R43   R(38,39)                1.3951         estimate D2E/DX2                !
 ! R44   R(38,47)                1.3975         estimate D2E/DX2                !
 ! R45   R(39,40)                0.9493         estimate D2E/DX2                !
 ! R46   R(39,41)                1.3817         estimate D2E/DX2                !
 ! R47   R(41,42)                0.9502         estimate D2E/DX2                !
 ! R48   R(41,43)                1.3809         estimate D2E/DX2                !
 ! R49   R(43,44)                0.9495         estimate D2E/DX2                !
 ! R50   R(43,45)                1.3858         estimate D2E/DX2                !
 ! R51   R(45,46)                0.9493         estimate D2E/DX2                !
 ! R52   R(45,47)                1.3769         estimate D2E/DX2                !
 ! R53   R(47,48)                0.9495         estimate D2E/DX2                !
 ! R54   R(49,50)                1.395          estimate D2E/DX2                !
 ! R55   R(49,58)                1.395          estimate D2E/DX2                !
 ! R56   R(50,51)                0.9494         estimate D2E/DX2                !
 ! R57   R(50,52)                1.3878         estimate D2E/DX2                !
 ! R58   R(52,53)                0.9502         estimate D2E/DX2                !
 ! R59   R(52,54)                1.3847         estimate D2E/DX2                !
 ! R60   R(54,55)                0.9501         estimate D2E/DX2                !
 ! R61   R(54,56)                1.3762         estimate D2E/DX2                !
 ! R62   R(56,57)                0.9498         estimate D2E/DX2                !
 ! R63   R(56,58)                1.3858         estimate D2E/DX2                !
 ! R64   R(58,59)                0.9497         estimate D2E/DX2                !
 ! A1    A(9,1,13)              92.6657         estimate D2E/DX2                !
 ! A2    A(19,2,23)             92.1907         estimate D2E/DX2                !
 ! A3    A(1,9,10)             104.4824         estimate D2E/DX2                !
 ! A4    A(1,9,19)             112.9789         estimate D2E/DX2                !
 ! A5    A(1,9,24)             109.1642         estimate D2E/DX2                !
 ! A6    A(10,9,19)            107.4558         estimate D2E/DX2                !
 ! A7    A(10,9,24)            109.8576         estimate D2E/DX2                !
 ! A8    A(19,9,24)            112.5551         estimate D2E/DX2                !
 ! A9    A(9,10,11)            113.3839         estimate D2E/DX2                !
 ! A10   A(9,10,14)            116.6157         estimate D2E/DX2                !
 ! A11   A(11,10,14)           129.8492         estimate D2E/DX2                !
 ! A12   A(10,11,12)           122.598          estimate D2E/DX2                !
 ! A13   A(10,11,13)           114.7051         estimate D2E/DX2                !
 ! A14   A(12,11,13)           122.6968         estimate D2E/DX2                !
 ! A15   A(1,13,11)            113.6139         estimate D2E/DX2                !
 ! A16   A(1,13,38)            119.8544         estimate D2E/DX2                !
 ! A17   A(11,13,38)           126.3848         estimate D2E/DX2                !
 ! A18   A(10,14,15)           128.8892         estimate D2E/DX2                !
 ! A19   A(10,14,18)           121.5159         estimate D2E/DX2                !
 ! A20   A(15,14,18)           109.5935         estimate D2E/DX2                !
 ! A21   A(3,15,4)             105.5097         estimate D2E/DX2                !
 ! A22   A(3,15,14)            114.6953         estimate D2E/DX2                !
 ! A23   A(3,15,16)            111.8337         estimate D2E/DX2                !
 ! A24   A(4,15,14)            112.1556         estimate D2E/DX2                !
 ! A25   A(4,15,16)            108.1743         estimate D2E/DX2                !
 ! A26   A(14,15,16)           104.4365         estimate D2E/DX2                !
 ! A27   A(5,16,6)             108.1041         estimate D2E/DX2                !
 ! A28   A(5,16,15)            109.1138         estimate D2E/DX2                !
 ! A29   A(5,16,17)            108.8104         estimate D2E/DX2                !
 ! A30   A(6,16,15)            113.4197         estimate D2E/DX2                !
 ! A31   A(6,16,17)            113.2013         estimate D2E/DX2                !
 ! A32   A(15,16,17)           104.0448         estimate D2E/DX2                !
 ! A33   A(7,17,8)             106.1814         estimate D2E/DX2                !
 ! A34   A(7,17,16)            111.0539         estimate D2E/DX2                !
 ! A35   A(7,17,18)            115.0618         estimate D2E/DX2                !
 ! A36   A(8,17,16)            108.4002         estimate D2E/DX2                !
 ! A37   A(8,17,18)            112.194          estimate D2E/DX2                !
 ! A38   A(16,17,18)           103.8708         estimate D2E/DX2                !
 ! A39   A(14,18,17)           109.0678         estimate D2E/DX2                !
 ! A40   A(14,18,20)           121.6214         estimate D2E/DX2                !
 ! A41   A(17,18,20)           129.1832         estimate D2E/DX2                !
 ! A42   A(2,19,9)             113.6319         estimate D2E/DX2                !
 ! A43   A(2,19,20)            104.5442         estimate D2E/DX2                !
 ! A44   A(2,19,31)            108.8817         estimate D2E/DX2                !
 ! A45   A(9,19,20)            108.6363         estimate D2E/DX2                !
 ! A46   A(9,19,31)            112.1664         estimate D2E/DX2                !
 ! A47   A(20,19,31)           108.6044         estimate D2E/DX2                !
 ! A48   A(18,20,19)           116.436          estimate D2E/DX2                !
 ! A49   A(18,20,21)           130.9158         estimate D2E/DX2                !
 ! A50   A(19,20,21)           112.6355         estimate D2E/DX2                !
 ! A51   A(20,21,22)           122.6572         estimate D2E/DX2                !
 ! A52   A(20,21,23)           114.5444         estimate D2E/DX2                !
 ! A53   A(22,21,23)           122.7984         estimate D2E/DX2                !
 ! A54   A(2,23,21)            113.5377         estimate D2E/DX2                !
 ! A55   A(2,23,49)            119.6037         estimate D2E/DX2                !
 ! A56   A(21,23,49)           126.8583         estimate D2E/DX2                !
 ! A57   A(9,24,25)            108.5255         estimate D2E/DX2                !
 ! A58   A(9,24,26)            108.4894         estimate D2E/DX2                !
 ! A59   A(9,24,27)            114.9243         estimate D2E/DX2                !
 ! A60   A(25,24,26)           107.5602         estimate D2E/DX2                !
 ! A61   A(25,24,27)           108.5561         estimate D2E/DX2                !
 ! A62   A(26,24,27)           108.5516         estimate D2E/DX2                !
 ! A63   A(24,27,28)           109.4644         estimate D2E/DX2                !
 ! A64   A(24,27,29)           109.4743         estimate D2E/DX2                !
 ! A65   A(24,27,30)           109.4894         estimate D2E/DX2                !
 ! A66   A(28,27,29)           109.5153         estimate D2E/DX2                !
 ! A67   A(28,27,30)           109.4013         estimate D2E/DX2                !
 ! A68   A(29,27,30)           109.4825         estimate D2E/DX2                !
 ! A69   A(19,31,32)           108.4498         estimate D2E/DX2                !
 ! A70   A(19,31,33)           108.4613         estimate D2E/DX2                !
 ! A71   A(19,31,34)           115.2337         estimate D2E/DX2                !
 ! A72   A(32,31,33)           107.4676         estimate D2E/DX2                !
 ! A73   A(32,31,34)           108.4828         estimate D2E/DX2                !
 ! A74   A(33,31,34)           108.4878         estimate D2E/DX2                !
 ! A75   A(31,34,35)           109.4006         estimate D2E/DX2                !
 ! A76   A(31,34,36)           109.4849         estimate D2E/DX2                !
 ! A77   A(31,34,37)           109.4227         estimate D2E/DX2                !
 ! A78   A(35,34,36)           109.4828         estimate D2E/DX2                !
 ! A79   A(35,34,37)           109.4418         estimate D2E/DX2                !
 ! A80   A(36,34,37)           109.5944         estimate D2E/DX2                !
 ! A81   A(13,38,39)           120.7427         estimate D2E/DX2                !
 ! A82   A(13,38,47)           120.74           estimate D2E/DX2                !
 ! A83   A(39,38,47)           118.4669         estimate D2E/DX2                !
 ! A84   A(38,39,40)           119.7504         estimate D2E/DX2                !
 ! A85   A(38,39,41)           120.4918         estimate D2E/DX2                !
 ! A86   A(40,39,41)           119.7578         estimate D2E/DX2                !
 ! A87   A(39,41,42)           119.7834         estimate D2E/DX2                !
 ! A88   A(39,41,43)           120.4903         estimate D2E/DX2                !
 ! A89   A(42,41,43)           119.7263         estimate D2E/DX2                !
 ! A90   A(41,43,44)           120.2332         estimate D2E/DX2                !
 ! A91   A(41,43,45)           119.4946         estimate D2E/DX2                !
 ! A92   A(44,43,45)           120.2722         estimate D2E/DX2                !
 ! A93   A(43,45,46)           119.7434         estimate D2E/DX2                !
 ! A94   A(43,45,47)           120.4074         estimate D2E/DX2                !
 ! A95   A(46,45,47)           119.8492         estimate D2E/DX2                !
 ! A96   A(38,47,45)           120.6224         estimate D2E/DX2                !
 ! A97   A(38,47,48)           119.655          estimate D2E/DX2                !
 ! A98   A(45,47,48)           119.7226         estimate D2E/DX2                !
 ! A99   A(23,49,50)           119.9114         estimate D2E/DX2                !
 ! A100  A(23,49,58)           121.3888         estimate D2E/DX2                !
 ! A101  A(50,49,58)           118.6948         estimate D2E/DX2                !
 ! A102  A(49,50,51)           119.8105         estimate D2E/DX2                !
 ! A103  A(49,50,52)           120.3684         estimate D2E/DX2                !
 ! A104  A(51,50,52)           119.8211         estimate D2E/DX2                !
 ! A105  A(50,52,53)           119.8621         estimate D2E/DX2                !
 ! A106  A(50,52,54)           120.3264         estimate D2E/DX2                !
 ! A107  A(53,52,54)           119.8116         estimate D2E/DX2                !
 ! A108  A(52,54,55)           120.1841         estimate D2E/DX2                !
 ! A109  A(52,54,56)           119.6089         estimate D2E/DX2                !
 ! A110  A(55,54,56)           120.207          estimate D2E/DX2                !
 ! A111  A(54,56,57)           119.7151         estimate D2E/DX2                !
 ! A112  A(54,56,58)           120.6359         estimate D2E/DX2                !
 ! A113  A(57,56,58)           119.649          estimate D2E/DX2                !
 ! A114  A(49,58,56)           120.3626         estimate D2E/DX2                !
 ! A115  A(49,58,59)           119.7865         estimate D2E/DX2                !
 ! A116  A(56,58,59)           119.8509         estimate D2E/DX2                !
 ! D1    D(13,1,9,10)            8.0089         estimate D2E/DX2                !
 ! D2    D(13,1,9,19)          124.4989         estimate D2E/DX2                !
 ! D3    D(13,1,9,24)         -109.4544         estimate D2E/DX2                !
 ! D4    D(9,1,13,11)           -3.4262         estimate D2E/DX2                !
 ! D5    D(9,1,13,38)         -179.2979         estimate D2E/DX2                !
 ! D6    D(23,2,19,9)          131.9529         estimate D2E/DX2                !
 ! D7    D(23,2,19,20)          13.6665         estimate D2E/DX2                !
 ! D8    D(23,2,19,31)        -102.2507         estimate D2E/DX2                !
 ! D9    D(19,2,23,21)          -8.866          estimate D2E/DX2                !
 ! D10   D(19,2,23,49)         170.9552         estimate D2E/DX2                !
 ! D11   D(1,9,10,11)          -11.3319         estimate D2E/DX2                !
 ! D12   D(1,9,10,14)          164.6438         estimate D2E/DX2                !
 ! D13   D(19,9,10,11)        -131.5894         estimate D2E/DX2                !
 ! D14   D(19,9,10,14)          44.3863         estimate D2E/DX2                !
 ! D15   D(24,9,10,11)         105.6539         estimate D2E/DX2                !
 ! D16   D(24,9,10,14)         -78.3705         estimate D2E/DX2                !
 ! D17   D(1,9,19,2)            70.3331         estimate D2E/DX2                !
 ! D18   D(1,9,19,20)         -173.7642         estimate D2E/DX2                !
 ! D19   D(1,9,19,31)          -53.7012         estimate D2E/DX2                !
 ! D20   D(10,9,19,2)         -174.9528         estimate D2E/DX2                !
 ! D21   D(10,9,19,20)         -59.0501         estimate D2E/DX2                !
 ! D22   D(10,9,19,31)          61.0129         estimate D2E/DX2                !
 ! D23   D(24,9,19,2)          -53.8766         estimate D2E/DX2                !
 ! D24   D(24,9,19,20)          62.026          estimate D2E/DX2                !
 ! D25   D(24,9,19,31)        -177.911          estimate D2E/DX2                !
 ! D26   D(1,9,24,25)         -178.0296         estimate D2E/DX2                !
 ! D27   D(1,9,24,26)          -61.442          estimate D2E/DX2                !
 ! D28   D(1,9,24,27)           60.2477         estimate D2E/DX2                !
 ! D29   D(10,9,24,25)          67.9533         estimate D2E/DX2                !
 ! D30   D(10,9,24,26)        -175.4591         estimate D2E/DX2                !
 ! D31   D(10,9,24,27)         -53.7694         estimate D2E/DX2                !
 ! D32   D(19,9,24,25)         -51.7396         estimate D2E/DX2                !
 ! D33   D(19,9,24,26)          64.848          estimate D2E/DX2                !
 ! D34   D(19,9,24,27)        -173.4623         estimate D2E/DX2                !
 ! D35   D(9,10,11,12)        -170.1492         estimate D2E/DX2                !
 ! D36   D(9,10,11,13)           9.8662         estimate D2E/DX2                !
 ! D37   D(14,10,11,12)         14.5385         estimate D2E/DX2                !
 ! D38   D(14,10,11,13)       -165.446          estimate D2E/DX2                !
 ! D39   D(9,10,14,15)         169.4495         estimate D2E/DX2                !
 ! D40   D(9,10,14,18)         -10.0716         estimate D2E/DX2                !
 ! D41   D(11,10,14,15)        -15.3635         estimate D2E/DX2                !
 ! D42   D(11,10,14,18)        165.1154         estimate D2E/DX2                !
 ! D43   D(10,11,13,1)          -3.1033         estimate D2E/DX2                !
 ! D44   D(10,11,13,38)        172.4486         estimate D2E/DX2                !
 ! D45   D(12,11,13,1)         176.9121         estimate D2E/DX2                !
 ! D46   D(12,11,13,38)         -7.5359         estimate D2E/DX2                !
 ! D47   D(1,13,38,39)        -167.0635         estimate D2E/DX2                !
 ! D48   D(1,13,38,47)          15.5597         estimate D2E/DX2                !
 ! D49   D(11,13,38,39)         17.6363         estimate D2E/DX2                !
 ! D50   D(11,13,38,47)       -159.7405         estimate D2E/DX2                !
 ! D51   D(10,14,15,3)          44.3315         estimate D2E/DX2                !
 ! D52   D(10,14,15,4)         -76.0018         estimate D2E/DX2                !
 ! D53   D(10,14,15,16)        167.0888         estimate D2E/DX2                !
 ! D54   D(18,14,15,3)        -136.1018         estimate D2E/DX2                !
 ! D55   D(18,14,15,4)         103.5649         estimate D2E/DX2                !
 ! D56   D(18,14,15,16)        -13.3445         estimate D2E/DX2                !
 ! D57   D(10,14,18,17)        173.7208         estimate D2E/DX2                !
 ! D58   D(10,14,18,20)        -10.0303         estimate D2E/DX2                !
 ! D59   D(15,14,18,17)         -5.8836         estimate D2E/DX2                !
 ! D60   D(15,14,18,20)        170.3653         estimate D2E/DX2                !
 ! D61   D(3,15,16,5)           35.0049         estimate D2E/DX2                !
 ! D62   D(3,15,16,6)          -85.5597         estimate D2E/DX2                !
 ! D63   D(3,15,16,17)         151.0104         estimate D2E/DX2                !
 ! D64   D(4,15,16,5)          150.7724         estimate D2E/DX2                !
 ! D65   D(4,15,16,6)           30.2078         estimate D2E/DX2                !
 ! D66   D(4,15,16,17)         -93.2221         estimate D2E/DX2                !
 ! D67   D(14,15,16,5)         -89.5988         estimate D2E/DX2                !
 ! D68   D(14,15,16,6)         149.8366         estimate D2E/DX2                !
 ! D69   D(14,15,16,17)         26.4067         estimate D2E/DX2                !
 ! D70   D(5,16,17,7)          -37.837          estimate D2E/DX2                !
 ! D71   D(5,16,17,8)         -154.117          estimate D2E/DX2                !
 ! D72   D(5,16,17,18)          86.3978         estimate D2E/DX2                !
 ! D73   D(6,16,17,7)           82.3727         estimate D2E/DX2                !
 ! D74   D(6,16,17,8)          -33.9073         estimate D2E/DX2                !
 ! D75   D(6,16,17,18)        -153.3925         estimate D2E/DX2                !
 ! D76   D(15,16,17,7)        -154.0552         estimate D2E/DX2                !
 ! D77   D(15,16,17,8)          89.6648         estimate D2E/DX2                !
 ! D78   D(15,16,17,18)        -29.8205         estimate D2E/DX2                !
 ! D79   D(7,17,18,14)         144.0514         estimate D2E/DX2                !
 ! D80   D(7,17,18,20)         -31.8272         estimate D2E/DX2                !
 ! D81   D(8,17,18,14)         -94.4125         estimate D2E/DX2                !
 ! D82   D(8,17,18,20)          89.7089         estimate D2E/DX2                !
 ! D83   D(16,17,18,14)         22.4526         estimate D2E/DX2                !
 ! D84   D(16,17,18,20)       -153.4259         estimate D2E/DX2                !
 ! D85   D(14,18,20,19)         -8.2363         estimate D2E/DX2                !
 ! D86   D(14,18,20,21)        173.1739         estimate D2E/DX2                !
 ! D87   D(17,18,20,19)        167.1883         estimate D2E/DX2                !
 ! D88   D(17,18,20,21)        -11.4015         estimate D2E/DX2                !
 ! D89   D(2,19,20,18)         164.8183         estimate D2E/DX2                !
 ! D90   D(2,19,20,21)         -16.3362         estimate D2E/DX2                !
 ! D91   D(9,19,20,18)          43.181          estimate D2E/DX2                !
 ! D92   D(9,19,20,21)        -137.9735         estimate D2E/DX2                !
 ! D93   D(31,19,20,18)        -79.0716         estimate D2E/DX2                !
 ! D94   D(31,19,20,21)         99.7738         estimate D2E/DX2                !
 ! D95   D(2,19,31,32)         179.612          estimate D2E/DX2                !
 ! D96   D(2,19,31,33)         -63.9661         estimate D2E/DX2                !
 ! D97   D(2,19,31,34)          57.8306         estimate D2E/DX2                !
 ! D98   D(9,19,31,32)         -53.7463         estimate D2E/DX2                !
 ! D99   D(9,19,31,33)          62.6755         estimate D2E/DX2                !
 ! D100  D(9,19,31,34)        -175.5277         estimate D2E/DX2                !
 ! D101  D(20,19,31,32)         66.3352         estimate D2E/DX2                !
 ! D102  D(20,19,31,33)       -177.243          estimate D2E/DX2                !
 ! D103  D(20,19,31,34)        -55.4462         estimate D2E/DX2                !
 ! D104  D(18,20,21,22)          9.7921         estimate D2E/DX2                !
 ! D105  D(18,20,21,23)       -170.1646         estimate D2E/DX2                !
 ! D106  D(19,20,21,22)       -168.8398         estimate D2E/DX2                !
 ! D107  D(19,20,21,23)         11.2035         estimate D2E/DX2                !
 ! D108  D(20,21,23,2)           0.1911         estimate D2E/DX2                !
 ! D109  D(20,21,23,49)       -179.6146         estimate D2E/DX2                !
 ! D110  D(22,21,23,2)        -179.7656         estimate D2E/DX2                !
 ! D111  D(22,21,23,49)          0.4287         estimate D2E/DX2                !
 ! D112  D(2,23,49,50)         158.4757         estimate D2E/DX2                !
 ! D113  D(2,23,49,58)         -22.348          estimate D2E/DX2                !
 ! D114  D(21,23,49,50)        -21.7292         estimate D2E/DX2                !
 ! D115  D(21,23,49,58)        157.4471         estimate D2E/DX2                !
 ! D116  D(9,24,27,28)         -57.906          estimate D2E/DX2                !
 ! D117  D(9,24,27,29)        -177.9577         estimate D2E/DX2                !
 ! D118  D(9,24,27,30)          62.0154         estimate D2E/DX2                !
 ! D119  D(25,24,27,28)       -179.6121         estimate D2E/DX2                !
 ! D120  D(25,24,27,29)         60.3362         estimate D2E/DX2                !
 ! D121  D(25,24,27,30)        -59.6907         estimate D2E/DX2                !
 ! D122  D(26,24,27,28)         63.7499         estimate D2E/DX2                !
 ! D123  D(26,24,27,29)        -56.3018         estimate D2E/DX2                !
 ! D124  D(26,24,27,30)       -176.3287         estimate D2E/DX2                !
 ! D125  D(19,31,34,35)        -57.3179         estimate D2E/DX2                !
 ! D126  D(19,31,34,36)       -177.2973         estimate D2E/DX2                !
 ! D127  D(19,31,34,37)         62.5732         estimate D2E/DX2                !
 ! D128  D(32,31,34,35)       -179.0815         estimate D2E/DX2                !
 ! D129  D(32,31,34,36)         60.9391         estimate D2E/DX2                !
 ! D130  D(32,31,34,37)        -59.1904         estimate D2E/DX2                !
 ! D131  D(33,31,34,35)         64.4646         estimate D2E/DX2                !
 ! D132  D(33,31,34,36)        -55.5148         estimate D2E/DX2                !
 ! D133  D(33,31,34,37)       -175.6443         estimate D2E/DX2                !
 ! D134  D(13,38,39,40)          4.1921         estimate D2E/DX2                !
 ! D135  D(13,38,39,41)       -175.8117         estimate D2E/DX2                !
 ! D136  D(47,38,39,40)       -178.3725         estimate D2E/DX2                !
 ! D137  D(47,38,39,41)          1.6237         estimate D2E/DX2                !
 ! D138  D(13,38,47,45)        175.7289         estimate D2E/DX2                !
 ! D139  D(13,38,47,48)         -4.264          estimate D2E/DX2                !
 ! D140  D(39,38,47,45)         -1.7065         estimate D2E/DX2                !
 ! D141  D(39,38,47,48)        178.3006         estimate D2E/DX2                !
 ! D142  D(38,39,41,42)        179.7005         estimate D2E/DX2                !
 ! D143  D(38,39,41,43)         -0.3488         estimate D2E/DX2                !
 ! D144  D(40,39,41,42)         -0.3032         estimate D2E/DX2                !
 ! D145  D(40,39,41,43)        179.6475         estimate D2E/DX2                !
 ! D146  D(39,41,43,44)        179.0858         estimate D2E/DX2                !
 ! D147  D(39,41,43,45)         -0.8768         estimate D2E/DX2                !
 ! D148  D(42,41,43,44)         -0.9635         estimate D2E/DX2                !
 ! D149  D(42,41,43,45)        179.074          estimate D2E/DX2                !
 ! D150  D(41,43,45,46)       -179.1799         estimate D2E/DX2                !
 ! D151  D(41,43,45,47)          0.7952         estimate D2E/DX2                !
 ! D152  D(44,43,45,46)          0.8576         estimate D2E/DX2                !
 ! D153  D(44,43,45,47)       -179.1673         estimate D2E/DX2                !
 ! D154  D(43,45,47,38)          0.5123         estimate D2E/DX2                !
 ! D155  D(43,45,47,48)       -179.4948         estimate D2E/DX2                !
 ! D156  D(46,45,47,38)       -179.5126         estimate D2E/DX2                !
 ! D157  D(46,45,47,48)          0.4803         estimate D2E/DX2                !
 ! D158  D(23,49,50,51)         -0.6715         estimate D2E/DX2                !
 ! D159  D(23,49,50,52)        179.2602         estimate D2E/DX2                !
 ! D160  D(58,49,50,51)       -179.8699         estimate D2E/DX2                !
 ! D161  D(58,49,50,52)          0.0618         estimate D2E/DX2                !
 ! D162  D(23,49,58,56)       -179.2539         estimate D2E/DX2                !
 ! D163  D(23,49,58,59)          0.7752         estimate D2E/DX2                !
 ! D164  D(50,49,58,56)         -0.0679         estimate D2E/DX2                !
 ! D165  D(50,49,58,59)        179.9613         estimate D2E/DX2                !
 ! D166  D(49,50,52,53)       -179.6837         estimate D2E/DX2                !
 ! D167  D(49,50,52,54)          0.2889         estimate D2E/DX2                !
 ! D168  D(51,50,52,53)          0.248          estimate D2E/DX2                !
 ! D169  D(51,50,52,54)       -179.7794         estimate D2E/DX2                !
 ! D170  D(50,52,54,55)        179.358          estimate D2E/DX2                !
 ! D171  D(50,52,54,56)         -0.6329         estimate D2E/DX2                !
 ! D172  D(53,52,54,55)         -0.6694         estimate D2E/DX2                !
 ! D173  D(53,52,54,56)        179.3397         estimate D2E/DX2                !
 ! D174  D(52,54,56,57)       -179.3619         estimate D2E/DX2                !
 ! D175  D(52,54,56,58)          0.6287         estimate D2E/DX2                !
 ! D176  D(55,54,56,57)          0.6472         estimate D2E/DX2                !
 ! D177  D(55,54,56,58)       -179.3622         estimate D2E/DX2                !
 ! D178  D(54,56,58,49)         -0.2796         estimate D2E/DX2                !
 ! D179  D(54,56,58,59)        179.6913         estimate D2E/DX2                !
 ! D180  D(57,56,58,49)        179.7111         estimate D2E/DX2                !
 ! D181  D(57,56,58,59)         -0.318          estimate D2E/DX2                !
 --------------------------------------------------------------------------------
 Trust Radius=3.00D-01 FncErr=1.00D-07 GrdErr=1.00D-06
 Number of steps in this run=    354 maximum allowed number of steps=    354.
 GradGradGradGradGradGradGradGradGradGradGradGradGradGradGradGradGradGrad

 Leave Link  103 at Tue Dec 11 12:39:37 2018, MaxMem=   805306368 cpu:         0.2
 (Enter /pbs_home/pkowalski/g09d01/g09/l202.exe)
 Stoichiometry    C29H22F6S2
 Framework group  C1[X(C29H22F6S2)]
 Deg. of freedom   171
 Full point group                 C1      NOp   1
 Largest Abelian subgroup         C1      NOp   1
 Largest concise Abelian subgroup C1      NOp   1
                         Standard orientation:                         
 ---------------------------------------------------------------------
 Center     Atomic      Atomic             Coordinates (Angstroms)
 Number     Number       Type             X           Y           Z
 ---------------------------------------------------------------------
      1         16           0        1.755650   -2.171249    0.476041
      2         16           0       -1.799113   -2.131187    0.104224
      3          9           0        2.375206    3.145061   -0.727300
      4          9           0        1.630557    3.554406    1.266766
      5          9           0        0.119376    3.811078   -1.837124
      6          9           0        0.089640    5.119493   -0.103010
      7          9           0       -2.217101    3.269916   -0.829861
      8          9           0       -1.522580    3.539363    1.214782
      9          6           0        0.601242   -0.759569    0.726523
     10          6           0        1.436239    0.482396    0.393074
     11          6           0        2.819298    0.211414    0.264389
     12          1           0        3.471401    0.899010    0.195656
     13          6           0        3.139346   -1.105842    0.246677
     14          6           0        0.751586    1.638558    0.183390
     15          6           0        1.276178    3.024791    0.056942
     16          6           0        0.086013    3.837736   -0.494314
     17          6           0       -1.159114    3.055976   -0.010414
     18          6           0       -0.692384    1.651965    0.058039
     19          6           0       -0.600015   -0.783979   -0.242993
     20          6           0       -1.406059    0.506183   -0.056683
     21          6           0       -2.809753    0.279909   -0.061174
     22          1           0       -3.443262    0.987070   -0.111882
     23          6           0       -3.170375   -1.025926    0.013659
     24          6           0        0.164460   -0.716881    2.213802
     25          1           0       -0.479955    0.024986    2.331099
     26          1           0       -0.308645   -1.559737    2.426273
     27          6           0        1.300335   -0.534269    3.211137
     28          1           0        1.950733   -1.259945    3.102089
     29          1           0        0.940582   -0.551201    4.122905
     30          1           0        1.741628    0.325051    3.050023
     31          6           0       -0.152913   -0.879114   -1.728244
     32          1           0        0.488478   -0.146253   -1.910164
     33          1           0        0.328303   -1.733235   -1.856245
     34          6           0       -1.273695   -0.801158   -2.747140
     35          1           0       -1.924235   -1.512007   -2.570345
     36          1           0       -0.904551   -0.912529   -3.648489
     37          1           0       -1.716660    0.071161   -2.678607
     38          6           0        4.459172   -1.674904   -0.028665
     39          6           0        5.606813   -0.885774    0.051286
     40          1           0        5.539870    0.014690    0.344441
     41          6           0        6.840061   -1.405024   -0.292927
     42          1           0        7.614603   -0.857263   -0.238756
     43          6           0        6.955889   -2.714933   -0.714336
     44          1           0        7.803217   -3.064194   -0.962356
     45          6           0        5.825994   -3.515211   -0.773128
     46          1           0        5.903358   -4.419580   -1.051146
     47          6           0        4.593174   -3.006657   -0.430432
     48          1           0        3.826505   -3.565651   -0.467366
     49          6           0       -4.535362   -1.562708    0.020672
     50          6           0       -5.601975   -0.746304    0.397295
     51          1           0       -5.439672    0.152302    0.657308
     52          6           0       -6.899071   -1.239896    0.392657
     53          1           0       -7.620739   -0.676139    0.646229
     54          6           0       -7.147236   -2.550157    0.019694
     55          1           0       -8.034987   -2.888659    0.025990
     56          6           0       -6.100517   -3.358936   -0.359868
     57          1           0       -6.270064   -4.255148   -0.624678
     58          6           0       -4.800687   -2.878361   -0.359738
     59          1           0       -4.086249   -3.447543   -0.619568
 ---------------------------------------------------------------------
 Rotational constants (GHZ):      0.1284985      0.0716033      0.0514695
 Leave Link  202 at Tue Dec 11 12:39:37 2018, MaxMem=   805306368 cpu:         0.1
 (Enter /pbs_home/pkowalski/g09d01/g09/l301.exe)
 General basis read from cards:  (5D, 7F)
 Centers:      12     22     25     26     28     29     30     32     33     35
 Centers:      36     37     40     42     44     46     48     51     53     55
 Centers:      57     59
 S 3 1.00
     Exponent=  1.3010701000D+01 Coefficients=  1.9682158000D-02
     Exponent=  1.9622572000D+00 Coefficients=  1.3796524000D-01
     Exponent=  4.4453796000D-01 Coefficients=  4.7831935000D-01
 S 1 1.00
     Exponent=  1.2194962000D-01 Coefficients=  1.0000000000D+00
 P 1 1.00
     Exponent=  8.0000000000D-01 Coefficients=  1.0000000000D+00
 ****
 Centers:       9     10     11     13     14     15     16     17     18     19
 Centers:      20     21     23     24     27     31     34     38     39     41
 Centers:      43     45     47     49     50     52     54     56     58
 S 5 1.00
     Exponent=  1.2384016938D+03 Coefficients=  5.4568832082D-03
     Exponent=  1.8629004992D+02 Coefficients=  4.0638409211D-02
     Exponent=  4.2251176346D+01 Coefficients=  1.8025593888D-01
     Exponent=  1.1676557932D+01 Coefficients=  4.6315121755D-01
     Exponent=  3.5930506482D+00 Coefficients=  4.4087173314D-01
 S 1 1.00
     Exponent=  4.0245147363D-01 Coefficients=  1.0000000000D+00
 S 1 1.00
     Exponent=  1.3090182668D-01 Coefficients=  1.0000000000D+00
 P 3 1.00
     Exponent=  9.4680970621D+00 Coefficients=  3.8387871728D-02
     Exponent=  2.0103545142D+00 Coefficients=  2.1117025112D-01
     Exponent=  5.4771004707D-01 Coefficients=  5.1328172114D-01
 P 1 1.00
     Exponent=  1.5268613795D-01 Coefficients=  1.0000000000D+00
 D 1 1.00
     Exponent=  8.0000000000D-01 Coefficients=  1.0000000000D+00
 ****
 Centers:       3      4      5      6      7      8
 S 5 1.00
     Exponent=  2.8948325990D+03 Coefficients= -5.3408255515D-03
     Exponent=  4.3541939120D+02 Coefficients= -3.9904258866D-02
     Exponent=  9.8843328866D+01 Coefficients= -1.7912768038D-01
     Exponent=  2.7485198001D+01 Coefficients= -4.6758090825D-01
     Exponent=  8.5405498171D+00 Coefficients= -4.4653131020D-01
 S 1 1.00
     Exponent=  1.0654578038D+00 Coefficients=  1.0000000000D+00
 S 1 1.00
     Exponent=  3.3247346748D-01 Coefficients=  1.0000000000D+00
 P 3 1.00
     Exponent=  2.2696633924D+01 Coefficients= -4.5212874436D-02
     Exponent=  4.9872339257D+00 Coefficients= -2.3754317067D-01
     Exponent=  1.3491613954D+00 Coefficients= -5.1287353587D-01
 P 1 1.00
     Exponent=  3.4829881977D-01 Coefficients=  1.0000000000D+00
 D 1 1.00
     Exponent=  1.4000000000D+00 Coefficients=  1.0000000000D+00
 ****
 Centers:       1      2
 S 5 1.00
     Exponent=  9.1849303010D+03 Coefficients= -2.2294387756D-03
     Exponent=  1.3815105503D+03 Coefficients= -1.6683029937D-02
     Exponent=  3.1387147580D+02 Coefficients= -7.5262436116D-02
     Exponent=  8.8053870623D+01 Coefficients= -1.9376827038D-01
     Exponent=  2.7039914905D+01 Coefficients= -1.7718020803D-01
 S 3 1.00
     Exponent=  4.5648731303D+01 Coefficients= -1.0736062573D-01
     Exponent=  4.9664522326D+00 Coefficients=  6.5066293018D-01
     Exponent=  2.0116242047D+00 Coefficients=  5.9712155354D-01
 S 1 1.00
     Exponent=  3.5661077013D-01 Coefficients=  1.0000000000D+00
 S 1 1.00
     Exponent=  1.3507221477D-01 Coefficients=  1.0000000000D+00
 P 5 1.00
     Exponent=  2.6198233439D+02 Coefficients= -9.2729929822D-03
     Exponent=  6.1306894736D+01 Coefficients= -6.6547669241D-02
     Exponent=  1.9103729887D+01 Coefficients= -2.4828595903D-01
     Exponent=  6.6567720378D+00 Coefficients= -4.8703847402D-01
     Exponent=  2.3959635161D+00 Coefficients= -3.9337850312D-01
 P 1 1.00
     Exponent=  6.1776161679D-01 Coefficients=  1.0000000000D+00
 P 1 1.00
     Exponent=  1.6993376871D-01 Coefficients=  1.0000000000D+00
 D 1 1.00
     Exponent=  5.5000000000D-01 Coefficients=  1.0000000000D+00
 ****
 Ernie: Thresh=  0.10000D-02 Tol=  0.10000D-05 Strict=F.
 There are   673 symmetry adapted cartesian basis functions of A   symmetry.
 There are   636 symmetry adapted basis functions of A   symmetry.
   636 basis functions,  1103 primitive gaussians,   673 cartesian basis functions
   141 alpha electrons      141 beta electrons
       nuclear repulsion energy      4731.4254479197 Hartrees.
 IExCor= 4134 DFT=T Ex+Corr=M06L ExCW=0 ScaHFX=  0.000000
 ScaDFX=  1.000000  1.000000  1.000000  1.000000 ScalE2=  1.000000  1.000000
 IRadAn=      0 IRanWt=     -1 IRanGd=            0 ICorTp=0 IEmpDi=131
 NAtoms=   59 NActive=   59 NUniq=   59 SFac= 1.00D+00 NAtFMM=   60 NAOKFM=F Big=F
 Integral buffers will be    131072 words long.
 Raffenetti 2 integral format.
 Two-electron integral symmetry is turned on.
 R6Disp:  Grimme-D3 Dispersion energy=       -0.0061851355 Hartrees.
 Nuclear repulsion after empirical dispersion term =     4731.4192627842 Hartrees.
 Leave Link  301 at Tue Dec 11 12:39:37 2018, MaxMem=   805306368 cpu:         1.0
 (Enter /pbs_home/pkowalski/g09d01/g09/l302.exe)
 NPDir=0 NMtPBC=     1 NCelOv=     1 NCel=       1 NClECP=     1 NCelD=      1
         NCelK=      1 NCelE2=     1 NClLst=     1 CellRange=     0.0.
 One-electron integrals computed using PRISM.
 NBasis=   636 RedAO= T EigKep=  2.84D-04  NBF=   636
 NBsUse=   636 1.00D-06 EigRej= -1.00D+00 NBFU=   636
 Precomputing XC quadrature grid using
 IXCGrd= 4 IRadAn=           0 IRanWt=          -1 IRanGd=           0 AccXCQ= 0.00D+00.
 Generated NRdTot=       0 NPtTot=           0 NUsed=           0 NTot=          32
 NSgBfM=   614   614   618   618   618 MxSgAt=    59 MxSgA2=    59.
 Leave Link  302 at Tue Dec 11 12:39:39 2018, MaxMem=   805306368 cpu:        16.6
 (Enter /pbs_home/pkowalski/g09d01/g09/l303.exe)
 DipDrv:  MaxL=1.
 Leave Link  303 at Tue Dec 11 12:39:40 2018, MaxMem=   805306368 cpu:         1.6
 (Enter /pbs_home/pkowalski/g09d01/g09/l401.exe)
 ExpMin= 1.22D-01 ExpMax= 9.18D+03 ExpMxC= 1.38D+03 IAcc=1 IRadAn=         1 AccDes= 0.00D+00
 Harris functional with IExCor= 1009 and IRadAn=       1 diagonalized for initial guess.
 HarFok:  IExCor= 1009 AccDes= 0.00D+00 IRadAn=         1 IDoV= 1 UseB2=F ITyADJ=14
 ICtDFT=  3500011 ScaDFX=  1.000000  1.000000  1.000000  1.000000
 FoFCou: FMM=F IPFlag=           0 FMFlag=      100000 FMFlg1=           0
         NFxFlg=           0 DoJE=T BraDBF=F KetDBF=T FulRan=T
         wScrn=  0.000000 ICntrl=     500 IOpCl=  0 I1Cent=   200000004 NGrid=           0
         NMat0=    1 NMatS0=      1 NMatT0=    0 NMatD0=    1 NMtDS0=    0 NMtDT0=    0
 Petite list used in FoFCou.
 Harris En= -2510.15513603577    
 JPrj=0 DoOrth=F DoCkMO=F.
 Leave Link  401 at Tue Dec 11 12:39:44 2018, MaxMem=   805306368 cpu:        30.9
 (Enter /pbs_home/pkowalski/g09d01/g09/l502.exe)
 Closed shell SCF:
 Using DIIS extrapolation, IDIIS=  1040.
 Integral symmetry usage will be decided dynamically.
 IVT=     1387805 IEndB=     1387805 NGot=   805306368 MDV=   804388806
 LenX=   804388806 LenY=   803935204
 Requested convergence on RMS density matrix=1.00D-08 within 128 cycles.
 Requested convergence on MAX density matrix=1.00D-06.
 Requested convergence on             energy=1.00D-06.
 No special actions if energy rises.
 Fock matrices will be formed incrementally for  20 cycles.
 Integral accuracy reduced to 1.0D-05 until final iterations.

 Cycle   1  Pass 0  IDiag  1:
 FoFJK:  IHMeth= 1 ICntrl=     500 DoSepK=F KAlg= 0 I1Cent=   0 FoldK=F
 IRaf= 670000000 NMat=   1 IRICut=       1 DoRegI=T DoRafI=F ISym2E= 0.
 FoFCou: FMM=F IPFlag=           0 FMFlag=      100000 FMFlg1=           0
         NFxFlg=           0 DoJE=T BraDBF=F KetDBF=F FulRan=T
         wScrn=  0.000000 ICntrl=     500 IOpCl=  0 I1Cent=           0 NGrid=           0
         NMat0=    1 NMatS0=      1 NMatT0=    0 NMatD0=    1 NMtDS0=    0 NMtDT0=    0
 Symmetry not used in FoFCou.
 E= -2510.87256238459    
 DIIS: error= 3.80D-02 at cycle   1 NSaved=   1.
 NSaved= 1 IEnMin= 1 EnMin= -2510.87256238459     IErMin= 1 ErrMin= 3.80D-02
 ErrMax= 3.80D-02  0.00D+00 EMaxC= 1.00D-01 BMatC= 8.47D-01 BMatP= 8.47D-01
 IDIUse=3 WtCom= 6.20D-01 WtEn= 3.80D-01
 Coeff-Com:  0.100D+01
 Coeff-En:   0.100D+01
 Coeff:      0.100D+01
 Gap=     0.123 Goal=   None    Shift=    0.000
 GapD=    0.123 DampG=1.000 DampE=0.500 DampFc=0.5000 IDamp=-1.
 Damping current iteration by 5.00D-01
 RMSDP=5.69D-03 MaxDP=2.55D-01              OVMax= 3.67D-01

 Cycle   2  Pass 0  IDiag  1:
 RMSU=  2.77D-03    CP:  9.61D-01
 E= -2511.08821257763     Delta-E=       -0.215650193047 Rises=F Damp=T
 DIIS: error= 9.79D-03 at cycle   2 NSaved=   2.
 NSaved= 2 IEnMin= 2 EnMin= -2511.08821257763     IErMin= 2 ErrMin= 9.79D-03
 ErrMax= 9.79D-03  0.00D+00 EMaxC= 1.00D-01 BMatC= 1.38D-01 BMatP= 8.47D-01
 IDIUse=3 WtCom= 9.02D-01 WtEn= 9.79D-02
 Coeff-Com:  0.200D+00 0.800D+00
 Coeff-En:   0.367D+00 0.633D+00
 Coeff:      0.216D+00 0.784D+00
 Gap=     0.152 Goal=   None    Shift=    0.000
 RMSDP=2.88D-03 MaxDP=1.07D-01 DE=-2.16D-01 OVMax= 4.91D-01

 Cycle   3  Pass 0  IDiag  1:
 RMSU=  2.62D-03    CP:  9.33D-01  6.04D-01
 E= -2511.49960540630     Delta-E=       -0.411392828671 Rises=F Damp=F
 DIIS: error= 1.03D-02 at cycle   3 NSaved=   3.
 NSaved= 3 IEnMin= 3 EnMin= -2511.49960540630     IErMin= 2 ErrMin= 9.79D-03
 ErrMax= 1.03D-02  0.00D+00 EMaxC= 1.00D-01 BMatC= 1.98D-01 BMatP= 1.38D-01
 IDIUse=2 WtCom= 0.00D+00 WtEn= 1.00D+00
 Coeff-En:   0.000D+00 0.875D-01 0.912D+00
 Coeff:      0.000D+00 0.875D-01 0.912D+00
 Gap=     0.083 Goal=   None    Shift=    0.000
 RMSDP=4.26D-03 MaxDP=1.84D-01 DE=-4.11D-01 OVMax= 6.60D-01

 Cycle   4  Pass 0  IDiag  1:
 RMSU=  2.70D-03    CP:  9.27D-01  1.27D+00 -3.91D-02
 E= -2509.84815676223     Delta-E=        1.651448644076 Rises=F Damp=F
 DIIS: error= 3.32D-02 at cycle   4 NSaved=   4.
 NSaved= 4 IEnMin= 3 EnMin= -2511.49960540630     IErMin= 2 ErrMin= 9.79D-03
 ErrMax= 3.32D-02  0.00D+00 EMaxC= 1.00D-01 BMatC= 1.51D+00 BMatP= 1.38D-01
 IDIUse=2 WtCom= 0.00D+00 WtEn= 1.00D+00
 Coeff-En:   0.000D+00 0.000D+00 0.810D+00 0.190D+00
 Coeff:      0.000D+00 0.000D+00 0.810D+00 0.190D+00
 Gap=     0.074 Goal=   None    Shift=    0.000
 RMSDP=2.42D-03 MaxDP=9.24D-02 DE= 1.65D+00 OVMax= 4.82D-01

 Cycle   5  Pass 0  IDiag  1:
 RMSU=  9.77D-04    CP:  9.32D-01  9.80D-01  4.23D-01  3.83D-01
 E= -2511.56758856320     Delta-E=       -1.719431800973 Rises=F Damp=F
 DIIS: error= 8.62D-03 at cycle   5 NSaved=   5.
 NSaved= 5 IEnMin= 5 EnMin= -2511.56758856320     IErMin= 5 ErrMin= 8.62D-03
 ErrMax= 8.62D-03  0.00D+00 EMaxC= 1.00D-01 BMatC= 1.48D-01 BMatP= 1.38D-01
 IDIUse=3 WtCom= 9.14D-01 WtEn= 8.62D-02
 Coeff-Com:  0.306D-01 0.225D-03 0.436D+00-0.474D-02 0.537D+00
 Coeff-En:   0.000D+00 0.000D+00 0.447D+00 0.000D+00 0.553D+00
 Coeff:      0.280D-01 0.206D-03 0.437D+00-0.434D-02 0.539D+00
 Gap=     0.049 Goal=   None    Shift=    0.000
 RMSDP=1.05D-03 MaxDP=5.54D-02 DE=-1.72D+00 OVMax= 1.85D-01

 Cycle   6  Pass 0  IDiag  1:
 RMSU=  3.97D-04    CP:  9.30D-01  7.74D-01  6.70D-01  2.58D-01  6.85D-01
 E= -2511.74530686047     Delta-E=       -0.177718297266 Rises=F Damp=F
 DIIS: error= 2.98D-03 at cycle   6 NSaved=   6.
 NSaved= 6 IEnMin= 6 EnMin= -2511.74530686047     IErMin= 6 ErrMin= 2.98D-03
 ErrMax= 2.98D-03  0.00D+00 EMaxC= 1.00D-01 BMatC= 7.38D-03 BMatP= 1.38D-01
 IDIUse=3 WtCom= 9.70D-01 WtEn= 2.98D-02
 Coeff-Com:  0.119D-01-0.146D-01 0.215D+00-0.386D-01 0.362D+00 0.464D+00
 Coeff-En:   0.000D+00 0.000D+00 0.000D+00 0.000D+00 0.000D+00 0.100D+01
 Coeff:      0.115D-01-0.142D-01 0.209D+00-0.374D-01 0.351D+00 0.480D+00
 Gap=     0.051 Goal=   None    Shift=    0.000
 RMSDP=2.60D-04 MaxDP=1.62D-02 DE=-1.78D-01 OVMax= 3.27D-02

 Cycle   7  Pass 0  IDiag  1:
 RMSU=  1.28D-04    CP:  9.32D-01  7.80D-01  6.82D-01  2.22D-01  7.18D-01
                    CP:  5.06D-01
 E= -2511.75273796279     Delta-E=       -0.007431102319 Rises=F Damp=F
 DIIS: error= 8.62D-04 at cycle   7 NSaved=   7.
 NSaved= 7 IEnMin= 7 EnMin= -2511.75273796279     IErMin= 7 ErrMin= 8.62D-04
 ErrMax= 8.62D-04  0.00D+00 EMaxC= 1.00D-01 BMatC= 6.33D-04 BMatP= 7.38D-03
 IDIUse=3 WtCom= 9.91D-01 WtEn= 8.62D-03
 Coeff-Com:  0.225D-02-0.422D-02 0.536D-01-0.121D-01 0.821D-01 0.246D+00
 Coeff-Com:  0.632D+00
 Coeff-En:   0.000D+00 0.000D+00 0.000D+00 0.000D+00 0.000D+00 0.700D-01
 Coeff-En:   0.930D+00
 Coeff:      0.223D-02-0.418D-02 0.531D-01-0.120D-01 0.814D-01 0.245D+00
 Coeff:      0.635D+00
 Gap=     0.051 Goal=   None    Shift=    0.000
 RMSDP=9.91D-05 MaxDP=5.46D-03 DE=-7.43D-03 OVMax= 2.30D-02

 Cycle   8  Pass 0  IDiag  1:
 RMSU=  7.37D-05    CP:  9.32D-01  7.79D-01  6.85D-01  2.22D-01  7.09D-01
                    CP:  5.51D-01  5.09D-01
 E= -2511.75301557987     Delta-E=       -0.000277617085 Rises=F Damp=F
 DIIS: error= 5.30D-04 at cycle   8 NSaved=   8.
 NSaved= 8 IEnMin= 8 EnMin= -2511.75301557987     IErMin= 8 ErrMin= 5.30D-04
 ErrMax= 5.30D-04  0.00D+00 EMaxC= 1.00D-01 BMatC= 3.69D-04 BMatP= 6.33D-04
 IDIUse=3 WtCom= 9.95D-01 WtEn= 5.30D-03
 Coeff-Com:  0.192D-03-0.131D-02 0.106D-01-0.212D-02 0.515D-02 0.109D+00
 Coeff-Com:  0.489D+00 0.390D+00
 Coeff-En:   0.000D+00 0.000D+00 0.000D+00 0.000D+00 0.000D+00 0.000D+00
 Coeff-En:   0.402D+00 0.598D+00
 Coeff:      0.191D-03-0.130D-02 0.105D-01-0.211D-02 0.512D-02 0.108D+00
 Coeff:      0.488D+00 0.391D+00
 Gap=     0.051 Goal=   None    Shift=    0.000
 RMSDP=6.81D-05 MaxDP=4.48D-03 DE=-2.78D-04 OVMax= 2.15D-02

 Cycle   9  Pass 0  IDiag  1:
 RMSU=  3.02D-05    CP:  9.32D-01  7.78D-01  6.86D-01  2.21D-01  7.08D-01
                    CP:  5.65D-01  7.27D-01  2.70D-01
 E= -2511.75340378594     Delta-E=       -0.000388206072 Rises=F Damp=F
 DIIS: error= 2.33D-04 at cycle   9 NSaved=   9.
 NSaved= 9 IEnMin= 9 EnMin= -2511.75340378594     IErMin= 9 ErrMin= 2.33D-04
 ErrMax= 2.33D-04  0.00D+00 EMaxC= 1.00D-01 BMatC= 6.27D-05 BMatP= 3.69D-04
 IDIUse=3 WtCom= 9.98D-01 WtEn= 2.33D-03
 Coeff-Com: -0.345D-04-0.914D-03 0.280D-02-0.978D-04-0.476D-02 0.589D-01
 Coeff-Com:  0.316D+00 0.308D+00 0.320D+00
 Coeff-En:   0.000D+00 0.000D+00 0.000D+00 0.000D+00 0.000D+00 0.000D+00
 Coeff-En:   0.000D+00 0.160D+00 0.840D+00
 Coeff:     -0.344D-04-0.912D-03 0.279D-02-0.976D-04-0.475D-02 0.587D-01
 Coeff:      0.315D+00 0.307D+00 0.322D+00
 Gap=     0.051 Goal=   None    Shift=    0.000
 RMSDP=2.75D-05 MaxDP=1.67D-03 DE=-3.88D-04 OVMax= 9.67D-03

 Cycle  10  Pass 0  IDiag  1:
 RMSU=  9.48D-06    CP:  9.32D-01  7.77D-01  6.86D-01  2.22D-01  7.08D-01
                    CP:  5.68D-01  7.16D-01  4.41D-01  2.58D-01
 E= -2511.75348081051     Delta-E=       -0.000077024566 Rises=F Damp=F
 DIIS: error= 9.01D-05 at cycle  10 NSaved=  10.
 NSaved=10 IEnMin=10 EnMin= -2511.75348081051     IErMin=10 ErrMin= 9.01D-05
 ErrMax= 9.01D-05  0.00D+00 EMaxC= 1.00D-01 BMatC= 5.62D-06 BMatP= 6.27D-05
 IDIUse=1 WtCom= 1.00D+00 WtEn= 0.00D+00
 Coeff-Com: -0.402D-04-0.601D-03 0.783D-03 0.238D-03-0.409D-02 0.314D-01
 Coeff-Com:  0.176D+00 0.183D+00 0.241D+00 0.372D+00
 Coeff:     -0.402D-04-0.601D-03 0.783D-03 0.238D-03-0.409D-02 0.314D-01
 Coeff:      0.176D+00 0.183D+00 0.241D+00 0.372D+00
 Gap=     0.051 Goal=   None    Shift=    0.000
 RMSDP=7.06D-06 MaxDP=4.91D-04 DE=-7.70D-05 OVMax= 2.10D-03

 Initial convergence to 1.0D-05 achieved.  Increase integral accuracy.
 Cycle  11  Pass 1  IDiag  1:
 E= -2511.74973014413     Delta-E=        0.003750666376 Rises=F Damp=F
 DIIS: error= 1.85D-04 at cycle   1 NSaved=   1.
 NSaved= 1 IEnMin= 1 EnMin= -2511.74973014413     IErMin= 1 ErrMin= 1.85D-04
 ErrMax= 1.85D-04  0.00D+00 EMaxC= 1.00D-01 BMatC= 6.59D-05 BMatP= 6.59D-05
 IDIUse=3 WtCom= 9.98D-01 WtEn= 1.85D-03
 Coeff-Com:  0.100D+01
 Coeff-En:   0.100D+01
 Coeff:      0.100D+01
 Gap=     0.051 Goal=   None    Shift=    0.000
 RMSDP=7.06D-06 MaxDP=4.91D-04 DE= 3.75D-03 OVMax= 1.51D-03

 Cycle  12  Pass 1  IDiag  1:
 RMSU=  1.94D-04    CP:  1.00D+00
 E= -2511.74979662590     Delta-E=       -0.000066481769 Rises=F Damp=F
 DIIS: error= 7.12D-05 at cycle   2 NSaved=   2.
 NSaved= 2 IEnMin= 2 EnMin= -2511.74979662590     IErMin= 2 ErrMin= 7.12D-05
 ErrMax= 7.12D-05  0.00D+00 EMaxC= 1.00D-01 BMatC= 4.09D-06 BMatP= 6.59D-05
 IDIUse=1 WtCom= 1.00D+00 WtEn= 0.00D+00
 Coeff-Com:  0.100D+00 0.900D+00
 Coeff:      0.100D+00 0.900D+00
 Gap=     0.051 Goal=   None    Shift=    0.000
 RMSDP=1.50D-05 MaxDP=7.85D-04 DE=-6.65D-05 OVMax= 4.12D-03

 Cycle  13  Pass 1  IDiag  1:
 RMSU=  1.50D-05    CP:  1.00D+00  1.00D+00
 E= -2511.74978320665     Delta-E=        0.000013419252 Rises=F Damp=F
 DIIS: error= 1.80D-04 at cycle   3 NSaved=   3.
 NSaved= 3 IEnMin= 2 EnMin= -2511.74979662590     IErMin= 2 ErrMin= 7.12D-05
 ErrMax= 1.80D-04  0.00D+00 EMaxC= 1.00D-01 BMatC= 1.43D-05 BMatP= 4.09D-06
 IDIUse=3 WtCom= 4.27D-01 WtEn= 5.73D-01
 Coeff-Com:  0.275D-01 0.653D+00 0.320D+00
 Coeff-En:   0.000D+00 0.756D+00 0.244D+00
 Coeff:      0.117D-01 0.712D+00 0.276D+00
 Gap=     0.051 Goal=   None    Shift=    0.000
 RMSDP=1.15D-05 MaxDP=7.57D-04 DE= 1.34D-05 OVMax= 3.85D-03

 Cycle  14  Pass 1  IDiag  1:
 RMSU=  5.41D-06    CP:  1.00D+00  1.00D+00  3.24D-01
 E= -2511.74979986196     Delta-E=       -0.000016655314 Rises=F Damp=F
 DIIS: error= 2.30D-05 at cycle   4 NSaved=   4.
 NSaved= 4 IEnMin= 4 EnMin= -2511.74979986196     IErMin= 4 ErrMin= 2.30D-05
 ErrMax= 2.30D-05  0.00D+00 EMaxC= 1.00D-01 BMatC= 1.02D-06 BMatP= 4.09D-06
 IDIUse=1 WtCom= 1.00D+00 WtEn= 0.00D+00
 Coeff-Com:  0.550D-02 0.386D+00 0.189D+00 0.419D+00
 Coeff:      0.550D-02 0.386D+00 0.189D+00 0.419D+00
 Gap=     0.051 Goal=   None    Shift=    0.000
 RMSDP=3.54D-06 MaxDP=1.93D-04 DE=-1.67D-05 OVMax= 9.54D-04

 Cycle  15  Pass 1  IDiag  1:
 RMSU=  2.27D-06    CP:  1.00D+00  1.00D+00  3.78D-01  5.23D-01
 E= -2511.74980081723     Delta-E=       -0.000000955261 Rises=F Damp=F
 DIIS: error= 1.19D-05 at cycle   5 NSaved=   5.
 NSaved= 5 IEnMin= 5 EnMin= -2511.74980081723     IErMin= 5 ErrMin= 1.19D-05
 ErrMax= 1.19D-05  0.00D+00 EMaxC= 1.00D-01 BMatC= 1.46D-07 BMatP= 1.02D-06
 IDIUse=1 WtCom= 1.00D+00 WtEn= 0.00D+00
 Coeff-Com: -0.102D-02 0.152D+00 0.764D-01 0.284D+00 0.489D+00
 Coeff:     -0.102D-02 0.152D+00 0.764D-01 0.284D+00 0.489D+00
 Gap=     0.051 Goal=   None    Shift=    0.000
 RMSDP=1.45D-06 MaxDP=7.48D-05 DE=-9.55D-07 OVMax= 3.45D-04

 Cycle  16  Pass 1  IDiag  1:
 RMSU=  1.04D-06    CP:  1.00D+00  1.00D+00  3.60D-01  5.95D-01  6.04D-01
 E= -2511.74980095318     Delta-E=       -0.000000135950 Rises=F Damp=F
 DIIS: error= 4.45D-06 at cycle   6 NSaved=   6.
 NSaved= 6 IEnMin= 6 EnMin= -2511.74980095318     IErMin= 6 ErrMin= 4.45D-06
 ErrMax= 4.45D-06  0.00D+00 EMaxC= 1.00D-01 BMatC= 2.68D-08 BMatP= 1.46D-07
 IDIUse=1 WtCom= 1.00D+00 WtEn= 0.00D+00
 Coeff-Com: -0.159D-02 0.566D-01 0.292D-01 0.146D+00 0.342D+00 0.428D+00
 Coeff:     -0.159D-02 0.566D-01 0.292D-01 0.146D+00 0.342D+00 0.428D+00
 Gap=     0.051 Goal=   None    Shift=    0.000
 RMSDP=6.22D-07 MaxDP=3.54D-05 DE=-1.36D-07 OVMax= 1.48D-04

 Cycle  17  Pass 1  IDiag  1:
 RMSU=  3.88D-07    CP:  1.00D+00  1.00D+00  3.66D-01  5.99D-01  6.98D-01
                    CP:  5.87D-01
 E= -2511.74980097663     Delta-E=       -0.000000023455 Rises=F Damp=F
 DIIS: error= 2.45D-06 at cycle   7 NSaved=   7.
 NSaved= 7 IEnMin= 7 EnMin= -2511.74980097663     IErMin= 7 ErrMin= 2.45D-06
 ErrMax= 2.45D-06  0.00D+00 EMaxC= 1.00D-01 BMatC= 7.99D-09 BMatP= 2.68D-08
 IDIUse=1 WtCom= 1.00D+00 WtEn= 0.00D+00
 Coeff-Com: -0.968D-03 0.129D-01 0.705D-02 0.595D-01 0.178D+00 0.344D+00
 Coeff-Com:  0.400D+00
 Coeff:     -0.968D-03 0.129D-01 0.705D-02 0.595D-01 0.178D+00 0.344D+00
 Coeff:      0.400D+00
 Gap=     0.051 Goal=   None    Shift=    0.000
 RMSDP=2.84D-07 MaxDP=1.88D-05 DE=-2.35D-08 OVMax= 6.71D-05

 Cycle  18  Pass 1  IDiag  1:
 RMSU=  1.45D-07    CP:  1.00D+00  1.00D+00  3.65D-01  6.03D-01  6.88D-01
                    CP:  6.68D-01  4.18D-01
 E= -2511.74980098465     Delta-E=       -0.000000008022 Rises=F Damp=F
 DIIS: error= 1.14D-06 at cycle   8 NSaved=   8.
 NSaved= 8 IEnMin= 8 EnMin= -2511.74980098465     IErMin= 8 ErrMin= 1.14D-06
 ErrMax= 1.14D-06  0.00D+00 EMaxC= 1.00D-01 BMatC= 1.06D-09 BMatP= 7.99D-09
 IDIUse=1 WtCom= 1.00D+00 WtEn= 0.00D+00
 Coeff-Com: -0.415D-03-0.346D-03 0.123D-03 0.181D-01 0.711D-01 0.176D+00
 Coeff-Com:  0.296D+00 0.439D+00
 Coeff:     -0.415D-03-0.346D-03 0.123D-03 0.181D-01 0.711D-01 0.176D+00
 Coeff:      0.296D+00 0.439D+00
 Gap=     0.051 Goal=   None    Shift=    0.000
 RMSDP=9.69D-08 MaxDP=7.65D-06 DE=-8.02D-09 OVMax= 1.94D-05

 Cycle  19  Pass 1  IDiag  1:
 RMSU=  5.08D-08    CP:  1.00D+00  1.00D+00  3.65D-01  6.06D-01  6.91D-01
                    CP:  6.48D-01  5.25D-01  5.51D-01
 E= -2511.74980098544     Delta-E=       -0.000000000789 Rises=F Damp=F
 DIIS: error= 2.84D-07 at cycle   9 NSaved=   9.
 NSaved= 9 IEnMin= 9 EnMin= -2511.74980098544     IErMin= 9 ErrMin= 2.84D-07
 ErrMax= 2.84D-07  0.00D+00 EMaxC= 1.00D-01 BMatC= 8.58D-11 BMatP= 1.06D-09
 IDIUse=1 WtCom= 1.00D+00 WtEn= 0.00D+00
 Coeff-Com: -0.122D-03-0.212D-02-0.987D-03 0.230D-02 0.177D-01 0.562D-01
 Coeff-Com:  0.121D+00 0.275D+00 0.531D+00
 Coeff:     -0.122D-03-0.212D-02-0.987D-03 0.230D-02 0.177D-01 0.562D-01
 Coeff:      0.121D+00 0.275D+00 0.531D+00
 Gap=     0.051 Goal=   None    Shift=    0.000
 RMSDP=2.94D-08 MaxDP=1.99D-06 DE=-7.89D-10 OVMax= 4.61D-06

 Cycle  20  Pass 1  IDiag  1:
 RMSU=  2.09D-08    CP:  1.00D+00  1.00D+00  3.65D-01  6.06D-01  6.95D-01
                    CP:  6.51D-01  5.15D-01  6.11D-01  6.80D-01
 E= -2511.74980098585     Delta-E=       -0.000000000404 Rises=F Damp=F
 DIIS: error= 1.22D-07 at cycle  10 NSaved=  10.
 NSaved=10 IEnMin=10 EnMin= -2511.74980098585     IErMin=10 ErrMin= 1.22D-07
 ErrMax= 1.22D-07  0.00D+00 EMaxC= 1.00D-01 BMatC= 1.41D-11 BMatP= 8.58D-11
 IDIUse=1 WtCom= 1.00D+00 WtEn= 0.00D+00
 Coeff-Com: -0.304D-04-0.129D-02-0.643D-03-0.684D-03 0.278D-02 0.150D-01
 Coeff-Com:  0.430D-01 0.127D+00 0.348D+00 0.467D+00
 Coeff:     -0.304D-04-0.129D-02-0.643D-03-0.684D-03 0.278D-02 0.150D-01
 Coeff:      0.430D-01 0.127D+00 0.348D+00 0.467D+00
 Gap=     0.051 Goal=   None    Shift=    0.000
 RMSDP=1.23D-08 MaxDP=7.13D-07 DE=-4.04D-10 OVMax= 1.26D-06

 Cycle  21  Pass 1  IDiag  1:
 RMSU=  7.41D-09    CP:  1.00D+00  1.00D+00  3.65D-01  6.06D-01  6.94D-01
                    CP:  6.53D-01  5.17D-01  6.07D-01  7.19D-01  5.67D-01
 E= -2511.74980098573     Delta-E=        0.000000000117 Rises=F Damp=F
 DIIS: error= 4.42D-08 at cycle  11 NSaved=  11.
 NSaved=11 IEnMin=10 EnMin= -2511.74980098585     IErMin=11 ErrMin= 4.42D-08
 ErrMax= 4.42D-08  0.00D+00 EMaxC= 1.00D-01 BMatC= 1.68D-12 BMatP= 1.41D-11
 IDIUse=1 WtCom= 1.00D+00 WtEn= 0.00D+00
 Coeff-Com:  0.555D-05-0.412D-03-0.227D-03-0.863D-03-0.154D-02-0.912D-03
 Coeff-Com:  0.468D-02 0.275D-01 0.116D+00 0.292D+00 0.563D+00
 Coeff:      0.555D-05-0.412D-03-0.227D-03-0.863D-03-0.154D-02-0.912D-03
 Coeff:      0.468D-02 0.275D-01 0.116D+00 0.292D+00 0.563D+00
 Gap=     0.051 Goal=   None    Shift=    0.000
 RMSDP=3.73D-09 MaxDP=1.79D-07 DE= 1.17D-10 OVMax= 3.88D-07

 SCF Done:  E(RM06L) =  -2511.74980099     A.U. after   21 cycles
            NFock= 21  Conv=0.37D-08     -V/T= 2.0044
 KE= 2.500748064357D+03 PE=-1.536943390539D+04 EE= 5.625516777267D+03
 Leave Link  502 at Tue Dec 11 12:48:56 2018, MaxMem=   805306368 cpu:      4406.7
 (Enter /pbs_home/pkowalski/g09d01/g09/l601.exe)
 Copying SCF densities to generalized density rwf, IOpCl= 0 IROHF=0.

 **********************************************************************

            Population analysis using the SCF density.

 **********************************************************************

 Orbital symmetries:
       Occupied  (A) (A) (A) (A) (A) (A) (A) (A) (A) (A) (A) (A)
                 (A) (A) (A) (A) (A) (A) (A) (A) (A) (A) (A) (A)
                 (A) (A) (A) (A) (A) (A) (A) (A) (A) (A) (A) (A)
                 (A) (A) (A) (A) (A) (A) (A) (A) (A) (A) (A) (A)
                 (A) (A) (A) (A) (A) (A) (A) (A) (A) (A) (A) (A)
                 (A) (A) (A) (A) (A) (A) (A) (A) (A) (A) (A) (A)
                 (A) (A) (A) (A) (A) (A) (A) (A) (A) (A) (A) (A)
                 (A) (A) (A) (A) (A) (A) (A) (A) (A) (A) (A) (A)
                 (A) (A) (A) (A) (A) (A) (A) (A) (A) (A) (A) (A)
                 (A) (A) (A) (A) (A) (A) (A) (A) (A) (A) (A) (A)
                 (A) (A) (A) (A) (A) (A) (A) (A) (A) (A) (A) (A)
                 (A) (A) (A) (A) (A) (A) (A) (A) (A)
       Virtual   (A) (A) (A) (A) (A) (A) (A) (A) (A) (A) (A) (A)
                 (A) (A) (A) (A) (A) (A) (A) (A) (A) (A) (A) (A)
                 (A) (A) (A) (A) (A) (A) (A) (A) (A) (A) (A) (A)
                 (A) (A) (A) (A) (A) (A) (A) (A) (A) (A) (A) (A)
                 (A) (A) (A) (A) (A) (A) (A) (A) (A) (A) (A) (A)
                 (A) (A) (A) (A) (A) (A) (A) (A) (A) (A) (A) (A)
                 (A) (A) (A) (A) (A) (A) (A) (A) (A) (A) (A) (A)
                 (A) (A) (A) (A) (A) (A) (A) (A) (A) (A) (A) (A)
                 (A) (A) (A) (A) (A) (A) (A) (A) (A) (A) (A) (A)
                 (A) (A) (A) (A) (A) (A) (A) (A) (A) (A) (A) (A)
                 (A) (A) (A) (A) (A) (A) (A) (A) (A) (A) (A) (A)
                 (A) (A) (A) (A) (A) (A) (A) (A) (A) (A) (A) (A)
                 (A) (A) (A) (A) (A) (A) (A) (A) (A) (A) (A) (A)
                 (A) (A) (A) (A) (A) (A) (A) (A) (A) (A) (A) (A)
                 (A) (A) (A) (A) (A) (A) (A) (A) (A) (A) (A) (A)
                 (A) (A) (A) (A) (A) (A) (A) (A) (A) (A) (A) (A)
                 (A) (A) (A) (A) (A) (A) (A) (A) (A) (A) (A) (A)
                 (A) (A) (A) (A) (A) (A) (A) (A) (A) (A) (A) (A)
                 (A) (A) (A) (A) (A) (A) (A) (A) (A) (A) (A) (A)
                 (A) (A) (A) (A) (A) (A) (A) (A) (A) (A) (A) (A)
                 (A) (A) (A) (A) (A) (A) (A) (A) (A) (A) (A) (A)
                 (A) (A) (A) (A) (A) (A) (A) (A) (A) (A) (A) (A)
                 (A) (A) (A) (A) (A) (A) (A) (A) (A) (A) (A) (A)
                 (A) (A) (A) (A) (A) (A) (A) (A) (A) (A) (A) (A)
                 (A) (A) (A) (A) (A) (A) (A) (A) (A) (A) (A) (A)
                 (A) (A) (A) (A) (A) (A) (A) (A) (A) (A) (A) (A)
                 (A) (A) (A) (A) (A) (A) (A) (A) (A) (A) (A) (A)
                 (A) (A) (A) (A) (A) (A) (A) (A) (A) (A) (A) (A)
                 (A) (A) (A) (A) (A) (A) (A) (A) (A) (A) (A) (A)
                 (A) (A) (A) (A) (A) (A) (A) (A) (A) (A) (A) (A)
                 (A) (A) (A) (A) (A) (A) (A) (A) (A) (A) (A) (A)
                 (A) (A) (A) (A) (A) (A) (A) (A) (A) (A) (A) (A)
                 (A) (A) (A) (A) (A) (A) (A) (A) (A) (A) (A) (A)
                 (A) (A) (A) (A) (A) (A) (A) (A) (A) (A) (A) (A)
                 (A) (A) (A) (A) (A) (A) (A) (A) (A) (A) (A) (A)
                 (A) (A) (A) (A) (A) (A) (A) (A) (A) (A) (A) (A)
                 (A) (A) (A) (A) (A) (A) (A) (A) (A) (A) (A) (A)
                 (A) (A) (A) (A) (A) (A) (A) (A) (A) (A) (A) (A)
                 (A) (A) (A) (A) (A) (A) (A) (A) (A) (A) (A) (A)
                 (A) (A) (A) (A) (A) (A) (A) (A) (A) (A) (A) (A)
                 (A) (A) (A) (A) (A) (A) (A) (A) (A) (A) (A) (A)
                 (A) (A) (A)
 The electronic state is 1-A.
 Alpha  occ. eigenvalues --  -88.51925 -88.51882 -24.53230 -24.52996 -24.52597
 Alpha  occ. eigenvalues --  -24.52472 -24.51759 -24.51713 -10.23530 -10.23479
 Alpha  occ. eigenvalues --  -10.23469 -10.12572 -10.12497 -10.11606 -10.11556
 Alpha  occ. eigenvalues --  -10.09682 -10.09596 -10.08961 -10.08902 -10.08320
 Alpha  occ. eigenvalues --  -10.08280 -10.06794 -10.06781 -10.06531 -10.06494
 Alpha  occ. eigenvalues --  -10.06413 -10.06378 -10.06202 -10.06188 -10.06159
 Alpha  occ. eigenvalues --  -10.06130 -10.06084 -10.06017 -10.04974 -10.04913
 Alpha  occ. eigenvalues --  -10.01907 -10.01904  -7.91506  -7.91464  -5.82947
 Alpha  occ. eigenvalues --   -5.82905  -5.82528  -5.82492  -5.81839  -5.81794
 Alpha  occ. eigenvalues --   -1.24771  -1.22453  -1.21837  -1.18347  -1.16522
 Alpha  occ. eigenvalues --   -1.16327  -0.88422  -0.85310  -0.84393  -0.83079
 Alpha  occ. eigenvalues --   -0.82723  -0.78421  -0.76288  -0.75078  -0.74805
 Alpha  occ. eigenvalues --   -0.73531  -0.73314  -0.72768  -0.72196  -0.71246
 Alpha  occ. eigenvalues --   -0.68836  -0.67184  -0.66623  -0.62717  -0.62021
 Alpha  occ. eigenvalues --   -0.61229  -0.61029  -0.59943  -0.59916  -0.58333
 Alpha  occ. eigenvalues --   -0.57429  -0.56683  -0.55396  -0.54682  -0.53893
 Alpha  occ. eigenvalues --   -0.53382  -0.52889  -0.51616  -0.51256  -0.50993
 Alpha  occ. eigenvalues --   -0.50623  -0.49749  -0.49609  -0.47609  -0.47581
 Alpha  occ. eigenvalues --   -0.45402  -0.45176  -0.44841  -0.44503  -0.43918
 Alpha  occ. eigenvalues --   -0.43748  -0.43318  -0.42068  -0.41992  -0.41716
 Alpha  occ. eigenvalues --   -0.41447  -0.40923  -0.40644  -0.40591  -0.40398
 Alpha  occ. eigenvalues --   -0.39510  -0.39094  -0.38147  -0.38028  -0.37903
 Alpha  occ. eigenvalues --   -0.37457  -0.37231  -0.37162  -0.37020  -0.36521
 Alpha  occ. eigenvalues --   -0.36340  -0.36157  -0.35823  -0.35461  -0.35005
 Alpha  occ. eigenvalues --   -0.33993  -0.33855  -0.33609  -0.33364  -0.33306
 Alpha  occ. eigenvalues --   -0.33153  -0.32709  -0.32608  -0.31646  -0.31036
 Alpha  occ. eigenvalues --   -0.30852  -0.30535  -0.30007  -0.28136  -0.26280
 Alpha  occ. eigenvalues --   -0.25251  -0.25055  -0.24572  -0.24071  -0.21877
 Alpha  occ. eigenvalues --   -0.17164
 Alpha virt. eigenvalues --   -0.12055  -0.07608  -0.04899  -0.04595  -0.04251
 Alpha virt. eigenvalues --   -0.02248  -0.00671   0.00640   0.01798   0.03482
 Alpha virt. eigenvalues --    0.04796   0.05452   0.07914   0.08618   0.09352
 Alpha virt. eigenvalues --    0.10120   0.10214   0.10506   0.11199   0.11903
 Alpha virt. eigenvalues --    0.12067   0.12265   0.12714   0.12967   0.13580
 Alpha virt. eigenvalues --    0.14010   0.14383   0.15067   0.15289   0.15384
 Alpha virt. eigenvalues --    0.15579   0.16026   0.16131   0.16791   0.16898
 Alpha virt. eigenvalues --    0.17484   0.17491   0.18228   0.18804   0.19303
 Alpha virt. eigenvalues --    0.19873   0.20061   0.20449   0.21013   0.22154
 Alpha virt. eigenvalues --    0.22571   0.23030   0.23560   0.23732   0.23926
 Alpha virt. eigenvalues --    0.24357   0.25596   0.25973   0.26901   0.26978
 Alpha virt. eigenvalues --    0.27647   0.28096   0.28217   0.28404   0.28605
 Alpha virt. eigenvalues --    0.28693   0.29063   0.29790   0.30494   0.31140
 Alpha virt. eigenvalues --    0.31903   0.32984   0.33360   0.34902   0.35202
 Alpha virt. eigenvalues --    0.36248   0.36854   0.37720   0.37942   0.38872
 Alpha virt. eigenvalues --    0.39080   0.39480   0.39933   0.40273   0.40620
 Alpha virt. eigenvalues --    0.40814   0.41683   0.42880   0.43577   0.43775
 Alpha virt. eigenvalues --    0.44344   0.44939   0.45144   0.45586   0.45960
 Alpha virt. eigenvalues --    0.46252   0.46543   0.46957   0.47623   0.47973
 Alpha virt. eigenvalues --    0.48197   0.48465   0.49376   0.49804   0.50003
 Alpha virt. eigenvalues --    0.50188   0.50384   0.50612   0.51122   0.51252
 Alpha virt. eigenvalues --    0.51440   0.52200   0.52511   0.52940   0.53186
 Alpha virt. eigenvalues --    0.53967   0.54122   0.54470   0.55146   0.55401
 Alpha virt. eigenvalues --    0.56426   0.57954   0.58438   0.58754   0.59217
 Alpha virt. eigenvalues --    0.59472   0.60290   0.60999   0.61225   0.61552
 Alpha virt. eigenvalues --    0.62465   0.63329   0.63504   0.64342   0.64577
 Alpha virt. eigenvalues --    0.65158   0.65293   0.66069   0.66597   0.66774
 Alpha virt. eigenvalues --    0.66946   0.67083   0.67370   0.67419   0.67938
 Alpha virt. eigenvalues --    0.68262   0.68461   0.68757   0.69018   0.69497
 Alpha virt. eigenvalues --    0.69618   0.69906   0.70494   0.70905   0.71217
 Alpha virt. eigenvalues --    0.71326   0.71593   0.72517   0.72886   0.73180
 Alpha virt. eigenvalues --    0.73471   0.73754   0.74057   0.74105   0.74800
 Alpha virt. eigenvalues --    0.75065   0.75364   0.75479   0.76376   0.76800
 Alpha virt. eigenvalues --    0.77112   0.77192   0.77664   0.78117   0.78514
 Alpha virt. eigenvalues --    0.78731   0.79210   0.79678   0.79794   0.80187
 Alpha virt. eigenvalues --    0.80478   0.80768   0.81700   0.82649   0.83822
 Alpha virt. eigenvalues --    0.84231   0.84316   0.85373   0.86025   0.86691
 Alpha virt. eigenvalues --    0.87481   0.88002   0.90361   0.90826   0.92793
 Alpha virt. eigenvalues --    0.93401   0.94116   0.95021   0.96681   0.98344
 Alpha virt. eigenvalues --    0.98539   0.99919   1.00423   1.01354   1.02034
 Alpha virt. eigenvalues --    1.03625   1.04020   1.05254   1.06228   1.06809
 Alpha virt. eigenvalues --    1.07866   1.08182   1.09049   1.09511   1.10283
 Alpha virt. eigenvalues --    1.10721   1.11563   1.12204   1.13246   1.13666
 Alpha virt. eigenvalues --    1.14464   1.15088   1.15333   1.16094   1.17162
 Alpha virt. eigenvalues --    1.17650   1.18346   1.19254   1.19513   1.19735
 Alpha virt. eigenvalues --    1.20495   1.21483   1.22105   1.22479   1.22999
 Alpha virt. eigenvalues --    1.23624   1.25122   1.25321   1.25818   1.26456
 Alpha virt. eigenvalues --    1.26585   1.27362   1.27778   1.28777   1.28986
 Alpha virt. eigenvalues --    1.29926   1.30237   1.31180   1.32172   1.32994
 Alpha virt. eigenvalues --    1.33584   1.34279   1.35082   1.35706   1.37046
 Alpha virt. eigenvalues --    1.37861   1.38249   1.39124   1.40464   1.41159
 Alpha virt. eigenvalues --    1.41757   1.42846   1.43485   1.45335   1.46203
 Alpha virt. eigenvalues --    1.46604   1.47129   1.47348   1.48334   1.48668
 Alpha virt. eigenvalues --    1.49923   1.50206   1.51517   1.51957   1.52913
 Alpha virt. eigenvalues --    1.54931   1.56553   1.59806   1.60776   1.61339
 Alpha virt. eigenvalues --    1.62117   1.63112   1.64059   1.65415   1.66260
 Alpha virt. eigenvalues --    1.67186   1.67475   1.67816   1.69079   1.70392
 Alpha virt. eigenvalues --    1.71243   1.72215   1.72916   1.73273   1.73739
 Alpha virt. eigenvalues --    1.74854   1.75138   1.75200   1.75657   1.76169
 Alpha virt. eigenvalues --    1.76407   1.76824   1.77233   1.77946   1.78277
 Alpha virt. eigenvalues --    1.78580   1.79307   1.79382   1.80121   1.80530
 Alpha virt. eigenvalues --    1.80691   1.81527   1.81850   1.82610   1.83147
 Alpha virt. eigenvalues --    1.83761   1.84244   1.84946   1.85205   1.85961
 Alpha virt. eigenvalues --    1.86052   1.86388   1.87720   1.88008   1.88764
 Alpha virt. eigenvalues --    1.89285   1.89911   1.91210   1.92053   1.92786
 Alpha virt. eigenvalues --    1.93740   1.94417   1.94988   1.96389   1.96930
 Alpha virt. eigenvalues --    1.97669   1.98607   1.99343   2.00143   2.00971
 Alpha virt. eigenvalues --    2.01809   2.02619   2.03097   2.03281   2.04319
 Alpha virt. eigenvalues --    2.04466   2.05591   2.06602   2.07020   2.07368
 Alpha virt. eigenvalues --    2.07853   2.08319   2.09058   2.09812   2.10409
 Alpha virt. eigenvalues --    2.10496   2.11794   2.12131   2.12822   2.13459
 Alpha virt. eigenvalues --    2.13621   2.14337   2.14393   2.15621   2.16622
 Alpha virt. eigenvalues --    2.17670   2.18508   2.19285   2.19887   2.20244
 Alpha virt. eigenvalues --    2.20824   2.21764   2.22604   2.23466   2.24119
 Alpha virt. eigenvalues --    2.24484   2.25383   2.26041   2.26591   2.27545
 Alpha virt. eigenvalues --    2.29459   2.29609   2.30522   2.31114   2.31868
 Alpha virt. eigenvalues --    2.33173   2.33577   2.34774   2.36035   2.36676
 Alpha virt. eigenvalues --    2.38438   2.40241   2.41052   2.43203   2.44396
 Alpha virt. eigenvalues --    2.45876   2.46040   2.47218   2.47468   2.48048
 Alpha virt. eigenvalues --    2.48834   2.49186   2.49847   2.50371   2.51181
 Alpha virt. eigenvalues --    2.52989   2.55687   2.56877   2.58113   2.59826
 Alpha virt. eigenvalues --    2.60430   2.63306   2.64268   2.65596   2.65642
 Alpha virt. eigenvalues --    2.67104   2.67423   2.67889   2.68540   2.69319
 Alpha virt. eigenvalues --    2.70747   2.71046   2.71734   2.73099   2.73911
 Alpha virt. eigenvalues --    2.77524   2.80364   2.81097   2.81372   2.82134
 Alpha virt. eigenvalues --    2.82719   2.85325   2.85493   2.90116   2.90989
 Alpha virt. eigenvalues --    2.91258   2.95600   3.01932   3.02737   3.05366
 Alpha virt. eigenvalues --    3.05845   3.05858   3.06217   3.06367   3.06686
 Alpha virt. eigenvalues --    3.07149   3.07318   3.08701   3.09153   3.09425
 Alpha virt. eigenvalues --    3.10335   3.10429   3.10584   3.10768   3.11627
 Alpha virt. eigenvalues --    3.12135   3.13043   3.13210   3.13664   3.14202
 Alpha virt. eigenvalues --    3.15228   3.15621   3.15744   3.16412   3.17330
 Alpha virt. eigenvalues --    3.17901   3.20044   3.20694   3.21834   3.22272
 Alpha virt. eigenvalues --    3.23989   3.24812   3.26958   3.28124   3.28783
 Alpha virt. eigenvalues --    3.30959   3.31011   3.32682   3.35342   3.38378
 Alpha virt. eigenvalues --    3.39101   3.40294   3.40970   3.43540   3.45155
 Alpha virt. eigenvalues --    3.47097   3.49272   3.50799   3.52439   3.53042
 Alpha virt. eigenvalues --    3.59872   3.61462   3.71203   3.74556   3.77298
 Alpha virt. eigenvalues --    3.82285   3.82655   3.91327   3.91640   3.94785
          Condensed to atoms (all electrons):
 Mulliken charges:
               1
     1  S   -0.019132
     2  S   -0.004562
     3  F   -0.240927
     4  F   -0.242831
     5  F   -0.223781
     6  F   -0.218567
     7  F   -0.240195
     8  F   -0.242563
     9  C   -0.301529
    10  C   -0.030081
    11  C    0.043302
    12  H   -0.068337
    13  C    0.047345
    14  C   -0.107485
    15  C    0.565401
    16  C    0.387443
    17  C    0.552009
    18  C   -0.105056
    19  C   -0.309696
    20  C    0.006820
    21  C    0.033450
    22  H   -0.063960
    23  C    0.029417
    24  C    0.164157
    25  H    0.010922
    26  H    0.007257
    27  C    0.111452
    28  H    0.001698
    29  H    0.006832
    30  H    0.002549
    31  C    0.172992
    32  H    0.011099
    33  H    0.005349
    34  C    0.117410
    35  H   -0.003130
    36  H    0.006717
    37  H    0.004398
    38  C    0.055982
    39  C    0.032394
    40  H   -0.065182
    41  C    0.073365
    42  H   -0.046669
    43  C    0.064339
    44  H   -0.044871
    45  C    0.070586
    46  H   -0.047596
    47  C    0.031872
    48  H   -0.055941
    49  C    0.054267
    50  C    0.034165
    51  H   -0.064902
    52  C    0.071121
    53  H   -0.045903
    54  C    0.062984
    55  H   -0.044685
    56  C    0.071033
    57  H   -0.047130
    58  C    0.033960
    59  H   -0.059377
 Sum of Mulliken charges =   0.00000
 Mulliken charges with hydrogens summed into heavy atoms:
               1
     1  S   -0.019132
     2  S   -0.004562
     3  F   -0.240927
     4  F   -0.242831
     5  F   -0.223781
     6  F   -0.218567
     7  F   -0.240195
     8  F   -0.242563
     9  C   -0.301529
    10  C   -0.030081
    11  C   -0.025035
    13  C    0.047345
    14  C   -0.107485
    15  C    0.565401
    16  C    0.387443
    17  C    0.552009
    18  C   -0.105056
    19  C   -0.309696
    20  C    0.006820
    21  C   -0.030510
    23  C    0.029417
    24  C    0.182336
    27  C    0.122530
    31  C    0.189440
    34  C    0.125395
    38  C    0.055982
    39  C   -0.032788
    41  C    0.026697
    43  C    0.019469
    45  C    0.022991
    47  C   -0.024069
    49  C    0.054267
    50  C   -0.030736
    52  C    0.025218
    54  C    0.018299
    56  C    0.023903
    58  C   -0.025417
 Electronic spatial extent (au):  <R**2>=          19977.9721
 Charge=              0.0000 electrons
 Dipole moment (field-independent basis, Debye):
    X=             -0.0123    Y=             -4.9585    Z=             -0.3182  Tot=              4.9687
 Quadrupole moment (field-independent basis, Debye-Ang):
   XX=           -182.1327   YY=           -233.7472   ZZ=           -225.2742
   XY=             -0.4480   XZ=             -2.7198   YZ=              4.3046
 Traceless Quadrupole moment (field-independent basis, Debye-Ang):
   XX=             31.5853   YY=            -20.0292   ZZ=            -11.5562
   XY=             -0.4480   XZ=             -2.7198   YZ=              4.3046
 Octapole moment (field-independent basis, Debye-Ang**2):
  XXX=             -3.0224  YYY=             20.4363  ZZZ=             -1.2226  XYY=             -0.4443
  XXY=            -46.7160  XXZ=            -12.1001  XZZ=              2.5961  YZZ=             39.6148
  YYZ=            -25.6332  XYZ=              6.6013
 Hexadecapole moment (field-independent basis, Debye-Ang**3):
 XXXX=         -14242.9713 YYYY=          -7439.2869 ZZZZ=          -1634.1109 XXXY=             50.7710
 XXXZ=           -235.2857 YYYX=              0.7476 YYYZ=             44.5344 ZZZX=             17.8113
 ZZZY=            -22.0847 XXYY=          -3686.4129 XXZZ=          -3279.0133 YYZZ=          -1559.6480
 XXYZ=            151.1230 YYXZ=            -27.2347 ZZXY=             -8.0506
 N-N= 4.731419262784D+03 E-N=-1.536943393754D+04  KE= 2.500748064357D+03
 No NMR shielding tensors so no spin-rotation constants.
 Leave Link  601 at Tue Dec 11 12:48:58 2018, MaxMem=   805306368 cpu:         6.5
 (Enter /pbs_home/pkowalski/g09d01/g09/l701.exe)
 Compute integral first derivatives.
 ... and contract with generalized density number  0.
 R6Disp: Adding Grimme-D3 dispersion energy 1st derivatives to the gradient.
 Leave Link  701 at Tue Dec 11 12:48:59 2018, MaxMem=   805306368 cpu:         6.3
 (Enter /pbs_home/pkowalski/g09d01/g09/l702.exe)
 L702 exits ... SP integral derivatives will be done elsewhere.
 Leave Link  702 at Tue Dec 11 12:48:59 2018, MaxMem=   805306368 cpu:         0.2
 (Enter /pbs_home/pkowalski/g09d01/g09/l703.exe)
 Compute integral first derivatives, UseDBF=F ICtDFT=           0.
 Integral derivatives from FoFJK, PRISM(SPDF).
 Calling FoFJK, ICntrl=      2527 FMM=F ISym2X=0 I1Cent= 0 IOpClX= 0 NMat=1 NMatS=1 NMatT=0.
 FoFJK:  IHMeth= 1 ICntrl=    2527 DoSepK=F KAlg= 0 I1Cent=   0 FoldK=F
 IRaf=         0 NMat=   1 IRICut=       1 DoRegI=T DoRafI=F ISym2E= 0.
 FoFCou: FMM=F IPFlag=           0 FMFlag=      100000 FMFlg1=         800
         NFxFlg=           0 DoJE=F BraDBF=F KetDBF=F FulRan=T
         wScrn=  0.000000 ICntrl=    2527 IOpCl=  0 I1Cent=           0 NGrid=           0
         NMat0=    1 NMatS0=      1 NMatT0=    0 NMatD0=    1 NMtDS0=    0 NMtDT0=    0
 Symmetry not used in FoFCou.
 Leave Link  703 at Tue Dec 11 12:51:17 2018, MaxMem=   805306368 cpu:      1099.8
 (Enter /pbs_home/pkowalski/g09d01/g09/l716.exe)
 Dipole        =-4.83076930D-03-1.95082042D+00-1.25208957D-01
 ***** Axes restored to original set *****
 -------------------------------------------------------------------
 Center     Atomic                   Forces (Hartrees/Bohr)
 Number     Number              X              Y              Z
 -------------------------------------------------------------------
      1       16          -0.006820468    0.003183684   -0.001254138
      2       16          -0.002175418   -0.002142936   -0.006976494
      3        9          -0.001560625   -0.002283059   -0.000163072
      4        9          -0.002266701   -0.001444072   -0.002005034
      5        9          -0.004796519   -0.000531926    0.001442394
      6        9          -0.001738401    0.000812154   -0.002812279
      7        9          -0.001029339    0.003007109   -0.001833410
      8        9          -0.000790725    0.001294534    0.000836395
      9        6           0.003772595   -0.004241905    0.003480586
     10        6          -0.005955026    0.003036760   -0.005166731
     11        6          -0.045779408   -0.075435331   -0.100009469
     12        1           0.062020059    0.073496301    0.109981089
     13        6          -0.014397386    0.008364943   -0.009205290
     14        6           0.003539599   -0.011762267    0.003077908
     15        6           0.005991273    0.008330239    0.002258575
     16        6           0.003348519   -0.001732263    0.001966547
     17        6           0.008378659   -0.008169705    0.000578858
     18        6           0.004161259    0.010466762    0.009047369
     19        6           0.003219347    0.001872836    0.005270187
     20        6          -0.007909137   -0.004181369   -0.011634979
     21        6          -0.063410113    0.113820052   -0.037536839
     22        1           0.074424454   -0.113697122    0.051495371
     23        6          -0.012484765   -0.001927296   -0.013586137
     24        6          -0.017202756    0.097892619    0.054541007
     25        1           0.060057065   -0.074663466    0.026354984
     26        1          -0.045750842   -0.028286708   -0.082504490
     27        6          -0.062559302   -0.091698589    0.021989568
     28        1          -0.064148113    0.082388629   -0.027515226
     29        1           0.069382279   -0.015689646   -0.079499180
     30        1           0.057337510    0.028916245    0.089140818
     31        6           0.029104007   -0.098553926   -0.041150582
     32        1           0.039838081    0.045655501    0.076695431
     33        1          -0.068954669    0.060890570   -0.037505369
     34        6           0.051130762    0.091460599   -0.033259396
     35        1          -0.043401661   -0.053712678   -0.084287414
     36        1          -0.078149416    0.019338285    0.069993229
     37        1           0.071327172   -0.064921257    0.048345084
     38        6           0.003519782   -0.009961993   -0.003364291
     39        6          -0.121186823    0.022796809   -0.054885142
     40        1           0.132240820   -0.025266661    0.061655559
     41        6          -0.055088817   -0.094847744   -0.076945141
     42        1           0.064631652    0.101009003    0.084777650
     43        6           0.060267063   -0.119763368   -0.025485558
     44        1          -0.068493234    0.128634705    0.025229237
     45        6           0.119914081   -0.021429531    0.058577955
     46        1          -0.131421549    0.026827426   -0.063063341
     47        6           0.062451199    0.089759364    0.079055673
     48        1          -0.064715211   -0.101205661   -0.087151710
     49        6           0.002527145    0.010738954    0.006739125
     50        6          -0.119241037   -0.014265859   -0.069700885
     51        1           0.128154283    0.007733961    0.073503416
     52        6          -0.082548326    0.111092489    0.002096863
     53        1           0.093036618   -0.113650129    0.001842357
     54        6           0.035090017    0.108746751    0.069073385
     55        1          -0.033712840   -0.122664128   -0.073448913
     56        6           0.113497272    0.016423042    0.068888305
     57        1          -0.127793300   -0.007979876   -0.073494444
     58        6           0.087528045   -0.106020645   -0.001050580
     59        1          -0.094408692    0.114140794   -0.001439391
 -------------------------------------------------------------------
 Cartesian Forces:  Max     0.132240820 RMS     0.060240101
 Leave Link  716 at Tue Dec 11 12:51:17 2018, MaxMem=   805306368 cpu:         0.2
 (Enter /pbs_home/pkowalski/g09d01/g09/l103.exe)

 GradGradGradGradGradGradGradGradGradGradGradGradGradGradGradGradGradGrad
 Berny optimization.
 FormGI is forming the generalized inverse of G from B-inverse, IUseBI=4.
 Internal  Forces:  Max     0.148411959 RMS     0.032126422
 Search for a local minimum.
 Step number   1 out of a maximum of  354
 All quantities printed in internal units (Hartrees-Bohrs-Radians)
 RMS Force = .32126D-01 SwitMx=.10000D-02 MixMth= 1
 Mixed Optimization -- RFO/linear search
 Second derivative matrix not updated -- first step.
 ITU=  0
     Eigenvalues ---    0.00230   0.00230   0.00467   0.00483   0.00545
     Eigenvalues ---    0.00686   0.00923   0.01173   0.01206   0.01250
     Eigenvalues ---    0.01471   0.01568   0.01600   0.01706   0.01752
     Eigenvalues ---    0.01774   0.01864   0.01875   0.01957   0.01984
     Eigenvalues ---    0.02164   0.02170   0.02202   0.02218   0.02236
     Eigenvalues ---    0.02251   0.02258   0.02270   0.02271   0.02300
     Eigenvalues ---    0.02308   0.02314   0.02325   0.02328   0.02332
     Eigenvalues ---    0.02336   0.02348   0.02360   0.03359   0.03360
     Eigenvalues ---    0.04468   0.04807   0.04826   0.04880   0.05079
     Eigenvalues ---    0.05825   0.05867   0.05871   0.05920   0.05934
     Eigenvalues ---    0.06126   0.07187   0.07414   0.07840   0.08541
     Eigenvalues ---    0.08657   0.08730   0.08993   0.09189   0.09603
     Eigenvalues ---    0.10078   0.10489   0.11051   0.12396   0.12438
     Eigenvalues ---    0.12485   0.12579   0.14073   0.14674   0.16000
     Eigenvalues ---    0.16000   0.16000   0.16000   0.16000   0.16000
     Eigenvalues ---    0.16000   0.16000   0.16000   0.16000   0.16000
     Eigenvalues ---    0.16000   0.16000   0.16000   0.16000   0.16000
     Eigenvalues ---    0.16000   0.16000   0.17007   0.17178   0.20435
     Eigenvalues ---    0.21998   0.21999   0.22000   0.22000   0.22001
     Eigenvalues ---    0.22005   0.22980   0.23104   0.23459   0.23473
     Eigenvalues ---    0.23793   0.23836   0.24211   0.24507   0.24930
     Eigenvalues ---    0.24937   0.24973   0.24997   0.25000   0.26629
     Eigenvalues ---    0.27033   0.27314   0.27504   0.27594   0.27608
     Eigenvalues ---    0.27632   0.28917   0.29135   0.30120   0.30687
     Eigenvalues ---    0.32253   0.33722   0.35325   0.36131   0.36540
     Eigenvalues ---    0.40876   0.41845   0.42825   0.42941   0.43156
     Eigenvalues ---    0.43446   0.46784   0.46984   0.47516   0.47710
     Eigenvalues ---    0.47890   0.48686   0.49196   0.49351   0.49354
     Eigenvalues ---    0.49556   0.49558   0.49736   0.50273   0.50603
     Eigenvalues ---    0.50838   0.51241   0.51274   0.51315   0.51323
     Eigenvalues ---    0.51448   0.51482   0.51511   0.51687   0.52086
     Eigenvalues ---    0.53869   0.53927   0.56430   0.57169   0.57505
     Eigenvalues ---    0.57630   0.57634   0.57651   0.57654   0.57733
     Eigenvalues ---    0.57753   0.57786   0.57805   0.57807   0.57830
     Eigenvalues ---    0.57841
 RFO step:  Lambda=-3.93371419D-01 EMin= 2.30000000D-03
 Linear search not attempted -- first point.
 Maximum step size (   0.300) exceeded in Quadratic search.
    -- Step size scaled by   0.465
 Iteration  1 RMS(Cart)=  0.01724527 RMS(Int)=  0.00002898
 Iteration  2 RMS(Cart)=  0.00003515 RMS(Int)=  0.00000136
 Iteration  3 RMS(Cart)=  0.00000000 RMS(Int)=  0.00000136
 ITry= 1 IFail=0 DXMaxC= 8.08D-02 DCOld= 1.00D+10 DXMaxT= 3.00D-01 DXLimC= 3.00D+00 Rises=F
 Variable       Old X    -DE/DX   Delta X   Delta X   Delta X     New X
                                 (Linear)    (Quad)   (Total)
    R1        3.47845   0.00727   0.00000   0.00496   0.00496   3.48341
    R2        3.32845  -0.00098   0.00000  -0.00039  -0.00039   3.32806
    R3        3.47081   0.00701   0.00000   0.00486   0.00486   3.47566
    R4        3.33266  -0.00155   0.00000  -0.00082  -0.00082   3.33184
    R5        2.56151  -0.00101   0.00000  -0.00050  -0.00050   2.56101
    R6        2.58399  -0.00201   0.00000  -0.00103  -0.00103   2.58296
    R7        2.53883   0.00451   0.00000   0.00219   0.00219   2.54102
    R8        2.53254  -0.00290   0.00000  -0.00140  -0.00140   2.53114
    R9        2.56098  -0.00298   0.00000  -0.00149  -0.00149   2.55949
   R10        2.58200  -0.00125   0.00000  -0.00064  -0.00064   2.58137
   R11        2.89744   0.00178   0.00000   0.00062   0.00062   2.89806
   R12        2.91752  -0.00277   0.00000  -0.00219  -0.00219   2.91533
   R13        2.93036  -0.00372   0.00000  -0.00258  -0.00258   2.92777
   R14        2.67437   0.00207   0.00000   0.00129   0.00129   2.67566
   R15        2.56991   0.00855   0.00000   0.00438   0.00438   2.57428
   R16        1.79549   0.14599   0.00000   0.07005   0.07005   1.86554
   R17        2.56189   0.01632   0.00000   0.00852   0.00852   2.57042
   R18        2.76545  -0.00417   0.00000  -0.00256  -0.00256   2.76290
   R19        2.81108   0.00130   0.00000   0.00077   0.00077   2.81184
   R20        2.73909  -0.00522   0.00000  -0.00297  -0.00297   2.73611
   R21        2.91610   0.00259   0.00000   0.00188   0.00188   2.91798
   R22        2.92490   0.00081   0.00000   0.00063   0.00063   2.92553
   R23        2.79894   0.00393   0.00000   0.00249   0.00249   2.80143
   R24        2.56008   0.01134   0.00000   0.00581   0.00581   2.56589
   R25        2.89624   0.00091   0.00000   0.00020   0.00020   2.89644
   R26        2.93664  -0.00144   0.00000  -0.00101  -0.00101   2.93563
   R27        2.68686  -0.00234   0.00000  -0.00126  -0.00126   2.68560
   R28        1.79671   0.14532   0.00000   0.06984   0.06984   1.86655
   R29        2.56394   0.01415   0.00000   0.00738   0.00738   2.57133
   R30        2.77177  -0.00560   0.00000  -0.00345  -0.00345   2.76831
   R31        1.87016   0.09932   0.00000   0.05200   0.05200   1.92216
   R32        1.87014   0.09843   0.00000   0.05153   0.05153   1.92167
   R33        2.87725   0.00262   0.00000   0.00175   0.00175   2.87900
   R34        1.85301   0.10792   0.00000   0.05543   0.05543   1.90844
   R35        1.85254   0.10667   0.00000   0.05476   0.05476   1.90730
   R36        1.85070   0.10980   0.00000   0.05625   0.05625   1.90695
   R37        1.87222   0.09768   0.00000   0.05126   0.05126   1.92348
   R38        1.86832   0.09929   0.00000   0.05188   0.05188   1.92020
   R39        2.86615   0.00660   0.00000   0.00438   0.00438   2.87053
   R40        1.85132   0.10888   0.00000   0.05582   0.05582   1.90714
   R41        1.85261   0.10667   0.00000   0.05477   0.05477   1.90737
   R42        1.85333   0.10778   0.00000   0.05538   0.05538   1.90872
   R43        2.63628   0.01115   0.00000   0.00599   0.00599   2.64228
   R44        2.64085   0.00983   0.00000   0.00532   0.00532   2.64617
   R45        1.79400   0.14807   0.00000   0.07092   0.07092   1.86492
   R46        2.61097   0.00926   0.00000   0.00487   0.00487   2.61585
   R47        1.79563   0.14685   0.00000   0.07048   0.07048   1.86611
   R48        2.60951   0.01566   0.00000   0.00829   0.00829   2.61780
   R49        1.79421   0.14790   0.00000   0.07086   0.07086   1.86507
   R50        2.61887   0.01110   0.00000   0.00597   0.00597   2.62483
   R51        1.79391   0.14822   0.00000   0.07099   0.07099   1.86490
   R52        2.60200   0.01377   0.00000   0.00722   0.00722   2.60922
   R53        1.79436   0.14841   0.00000   0.07112   0.07112   1.86548
   R54        2.63617   0.01215   0.00000   0.00648   0.00648   2.64265
   R55        2.63619   0.00995   0.00000   0.00535   0.00535   2.64154
   R56        1.79419   0.14795   0.00000   0.07088   0.07088   1.86507
   R57        2.62265   0.00318   0.00000   0.00164   0.00164   2.62429
   R58        1.79566   0.14689   0.00000   0.07050   0.07050   1.86616
   R59        2.61676   0.01264   0.00000   0.00676   0.00676   2.62352
   R60        1.79546   0.14689   0.00000   0.07049   0.07049   1.86595
   R61        2.60056   0.01886   0.00000   0.00995   0.00995   2.61051
   R62        1.79481   0.14762   0.00000   0.07078   0.07078   1.86559
   R63        2.61883   0.00660   0.00000   0.00357   0.00357   2.62240
   R64        1.79464   0.14812   0.00000   0.07100   0.07100   1.86565
    A1        1.61732   0.00060   0.00000  -0.00025  -0.00025   1.61707
    A2        1.60903  -0.00089   0.00000  -0.00111  -0.00111   1.60792
    A3        1.82356   0.00091   0.00000   0.00068   0.00068   1.82424
    A4        1.97185  -0.00052   0.00000  -0.00014  -0.00014   1.97171
    A5        1.90528   0.00083   0.00000   0.00072   0.00072   1.90599
    A6        1.87546   0.00157   0.00000   0.00129   0.00129   1.87674
    A7        1.91738  -0.00059   0.00000  -0.00040  -0.00040   1.91697
    A8        1.96446  -0.00199   0.00000  -0.00195  -0.00195   1.96251
    A9        1.97892   0.00118   0.00000   0.00058   0.00058   1.97950
   A10        2.03533   0.00011   0.00000  -0.00012  -0.00012   2.03521
   A11        2.26630  -0.00125   0.00000  -0.00040  -0.00040   2.26590
   A12        2.13974   0.00108   0.00000   0.00060   0.00060   2.14034
   A13        2.00198  -0.00238   0.00000  -0.00138  -0.00138   2.00060
   A14        2.14146   0.00130   0.00000   0.00078   0.00078   2.14224
   A15        1.98294  -0.00037   0.00000   0.00029   0.00029   1.98323
   A16        2.09185   0.00007   0.00000  -0.00021  -0.00021   2.09164
   A17        2.20583   0.00036   0.00000  -0.00001  -0.00001   2.20582
   A18        2.24954  -0.00104   0.00000  -0.00074  -0.00074   2.24880
   A19        2.12085  -0.00038   0.00000  -0.00019  -0.00019   2.12066
   A20        1.91277   0.00141   0.00000   0.00092   0.00092   1.91369
   A21        1.84149   0.00144   0.00000   0.00152   0.00152   1.84301
   A22        2.00181  -0.00010   0.00000  -0.00023  -0.00024   2.00158
   A23        1.95187  -0.00033   0.00000  -0.00039  -0.00039   1.95148
   A24        1.95748  -0.00059   0.00000  -0.00065  -0.00065   1.95684
   A25        1.88800   0.00132   0.00000   0.00107   0.00107   1.88907
   A26        1.82276  -0.00168   0.00000  -0.00128  -0.00128   1.82148
   A27        1.88677   0.00147   0.00000   0.00138   0.00138   1.88815
   A28        1.90439  -0.00070   0.00000  -0.00049  -0.00049   1.90391
   A29        1.89910  -0.00006   0.00000  -0.00014  -0.00014   1.89896
   A30        1.97955  -0.00038   0.00000  -0.00051  -0.00051   1.97904
   A31        1.97574  -0.00098   0.00000  -0.00082  -0.00082   1.97492
   A32        1.81592   0.00059   0.00000   0.00051   0.00051   1.81644
   A33        1.85321   0.00056   0.00000   0.00072   0.00072   1.85393
   A34        1.93826   0.00162   0.00000   0.00121   0.00121   1.93946
   A35        2.00821  -0.00103   0.00000  -0.00113  -0.00113   2.00707
   A36        1.89194   0.00005   0.00000   0.00000   0.00000   1.89194
   A37        1.95815   0.00112   0.00000   0.00095   0.00095   1.95910
   A38        1.81289  -0.00224   0.00000  -0.00168  -0.00168   1.81120
   A39        1.90359   0.00131   0.00000   0.00088   0.00088   1.90447
   A40        2.12269  -0.00114   0.00000  -0.00065  -0.00065   2.12204
   A41        2.25467  -0.00012   0.00000  -0.00018  -0.00018   2.25449
   A42        1.98325  -0.00133   0.00000  -0.00106  -0.00106   1.98219
   A43        1.82464   0.00075   0.00000   0.00052   0.00052   1.82516
   A44        1.90034   0.00119   0.00000   0.00115   0.00115   1.90149
   A45        1.89606   0.00008   0.00000  -0.00014  -0.00014   1.89592
   A46        1.95767  -0.00082   0.00000  -0.00077  -0.00077   1.95690
   A47        1.89550   0.00030   0.00000   0.00045   0.00045   1.89595
   A48        2.03219   0.00055   0.00000   0.00040   0.00040   2.03259
   A49        2.28491  -0.00223   0.00000  -0.00127  -0.00127   2.28364
   A50        1.96586   0.00168   0.00000   0.00087   0.00087   1.96673
   A51        2.14077   0.00103   0.00000   0.00060   0.00060   2.14137
   A52        1.99918  -0.00241   0.00000  -0.00150  -0.00150   1.99768
   A53        2.14324   0.00138   0.00000   0.00090   0.00090   2.14413
   A54        1.98161   0.00055   0.00000   0.00087   0.00087   1.98247
   A55        2.08748   0.00012   0.00000  -0.00015  -0.00015   2.08733
   A56        2.21410  -0.00067   0.00000  -0.00072  -0.00072   2.21338
   A57        1.89413  -0.00134   0.00000  -0.00153  -0.00152   1.89260
   A58        1.89350  -0.00074   0.00000  -0.00085  -0.00085   1.89265
   A59        2.00581  -0.00268   0.00000  -0.00203  -0.00203   2.00378
   A60        1.87728  -0.00072   0.00000  -0.00057  -0.00057   1.87671
   A61        1.89466   0.00236   0.00000   0.00207   0.00207   1.89673
   A62        1.89458   0.00319   0.00000   0.00295   0.00295   1.89753
   A63        1.91051   0.00382   0.00000   0.00326   0.00326   1.91377
   A64        1.91069  -0.00078   0.00000  -0.00075  -0.00075   1.90994
   A65        1.91095   0.00432   0.00000   0.00368   0.00367   1.91462
   A66        1.91140  -0.00214   0.00000  -0.00189  -0.00189   1.90951
   A67        1.90941  -0.00281   0.00000  -0.00217  -0.00218   1.90723
   A68        1.91083  -0.00241   0.00000  -0.00212  -0.00212   1.90871
   A69        1.89281  -0.00197   0.00000  -0.00196  -0.00196   1.89084
   A70        1.89301  -0.00157   0.00000  -0.00147  -0.00147   1.89154
   A71        2.01121  -0.00006   0.00000  -0.00003  -0.00003   2.01117
   A72        1.87566  -0.00016   0.00000  -0.00016  -0.00017   1.87550
   A73        1.89338   0.00138   0.00000   0.00130   0.00130   1.89468
   A74        1.89347   0.00236   0.00000   0.00231   0.00231   1.89578
   A75        1.90940   0.00463   0.00000   0.00396   0.00395   1.91335
   A76        1.91087  -0.00119   0.00000  -0.00112  -0.00112   1.90976
   A77        1.90979   0.00518   0.00000   0.00441   0.00441   1.91419
   A78        1.91084  -0.00245   0.00000  -0.00217  -0.00217   1.90867
   A79        1.91012  -0.00334   0.00000  -0.00257  -0.00259   1.90753
   A80        1.91278  -0.00282   0.00000  -0.00249  -0.00249   1.91029
   A81        2.10736  -0.00332   0.00000  -0.00234  -0.00234   2.10502
   A82        2.10731   0.00045   0.00000   0.00038   0.00038   2.10769
   A83        2.06764   0.00290   0.00000   0.00199   0.00199   2.06963
   A84        2.09004   0.00077   0.00000   0.00066   0.00066   2.09070
   A85        2.10298  -0.00087   0.00000  -0.00074  -0.00074   2.10223
   A86        2.09017   0.00009   0.00000   0.00009   0.00009   2.09025
   A87        2.09061  -0.00077   0.00000  -0.00069  -0.00069   2.08992
   A88        2.10295  -0.00057   0.00000  -0.00039  -0.00039   2.10256
   A89        2.08962   0.00134   0.00000   0.00108   0.00108   2.09070
   A90        2.09847  -0.00021   0.00000  -0.00023  -0.00023   2.09824
   A91        2.08557   0.00067   0.00000   0.00066   0.00066   2.08623
   A92        2.09915  -0.00045   0.00000  -0.00043  -0.00043   2.09872
   A93        2.08992   0.00123   0.00000   0.00094   0.00093   2.09085
   A94        2.10151  -0.00091   0.00000  -0.00058  -0.00058   2.10093
   A95        2.09176  -0.00031   0.00000  -0.00036  -0.00036   2.09140
   A96        2.10526  -0.00120   0.00000  -0.00092  -0.00092   2.10433
   A97        2.08837   0.00086   0.00000   0.00068   0.00068   2.08905
   A98        2.08955   0.00034   0.00000   0.00025   0.00025   2.08980
   A99        2.09285  -0.00070   0.00000  -0.00041  -0.00041   2.09244
   A100       2.11863  -0.00247   0.00000  -0.00169  -0.00169   2.11695
   A101       2.07161   0.00317   0.00000   0.00210   0.00210   2.07372
   A102       2.09109   0.00051   0.00000   0.00053   0.00053   2.09162
   A103       2.10082  -0.00022   0.00000  -0.00039  -0.00039   2.10043
   A104       2.09127  -0.00028   0.00000  -0.00014  -0.00014   2.09113
   A105       2.09199  -0.00090   0.00000  -0.00077  -0.00077   2.09122
   A106       2.10009  -0.00040   0.00000  -0.00031  -0.00031   2.09978
   A107       2.09111   0.00130   0.00000   0.00108   0.00108   2.09219
   A108       2.09761  -0.00051   0.00000  -0.00052  -0.00052   2.09708
   A109       2.08757   0.00051   0.00000   0.00062   0.00062   2.08819
   A110       2.09801   0.00000   0.00000  -0.00010  -0.00010   2.09791
   A111       2.08942   0.00199   0.00000   0.00147   0.00147   2.09089
   A112       2.10549  -0.00189   0.00000  -0.00118  -0.00118   2.10431
   A113       2.08827  -0.00010   0.00000  -0.00029  -0.00029   2.08798
   A114       2.10072  -0.00117   0.00000  -0.00085  -0.00085   2.09988
   A115       2.09067   0.00066   0.00000   0.00049   0.00049   2.09116
   A116       2.09179   0.00051   0.00000   0.00036   0.00036   2.09215
    D1        0.13978   0.00057   0.00000   0.00071   0.00071   0.14050
    D2        2.17292   0.00274   0.00000   0.00259   0.00259   2.17551
    D3       -1.91034   0.00039   0.00000   0.00049   0.00049  -1.90985
    D4       -0.05980  -0.00056   0.00000  -0.00078  -0.00078  -0.06058
    D5       -3.12934  -0.00152   0.00000  -0.00180  -0.00180  -3.13114
    D6        2.30301   0.00071   0.00000   0.00048   0.00048   2.30349
    D7        0.23853   0.00084   0.00000   0.00089   0.00089   0.23941
    D8       -1.78461  -0.00042   0.00000  -0.00042  -0.00042  -1.78503
    D9       -0.15474  -0.00029   0.00000  -0.00039  -0.00039  -0.15513
   D10        2.98373   0.00001   0.00000  -0.00007  -0.00007   2.98366
   D11       -0.19778  -0.00047   0.00000  -0.00053  -0.00053  -0.19831
   D12        2.87358   0.00007   0.00000   0.00021   0.00021   2.87379
   D13       -2.29667  -0.00109   0.00000  -0.00134  -0.00134  -2.29801
   D14        0.77469  -0.00056   0.00000  -0.00060  -0.00060   0.77409
   D15        1.84401   0.00071   0.00000   0.00048   0.00048   1.84448
   D16       -1.36782   0.00124   0.00000   0.00122   0.00122  -1.36660
   D17        1.22755  -0.00149   0.00000  -0.00112  -0.00112   1.22643
   D18       -3.03276  -0.00129   0.00000  -0.00119  -0.00119  -3.03395
   D19       -0.93726  -0.00138   0.00000  -0.00121  -0.00121  -0.93847
   D20       -3.05350   0.00029   0.00000   0.00042   0.00042  -3.05308
   D21       -1.03062   0.00049   0.00000   0.00034   0.00034  -1.03027
   D22        1.06488   0.00040   0.00000   0.00033   0.00033   1.06520
   D23       -0.94032  -0.00061   0.00000  -0.00042  -0.00042  -0.94075
   D24        1.08256  -0.00042   0.00000  -0.00050  -0.00050   1.08206
   D25       -3.10513  -0.00051   0.00000  -0.00051  -0.00051  -3.10565
   D26       -3.10720   0.00193   0.00000   0.00173   0.00173  -3.10547
   D27       -1.07237  -0.00005   0.00000  -0.00023  -0.00023  -1.07260
   D28        1.05152   0.00171   0.00000   0.00157   0.00157   1.05309
   D29        1.18601   0.00071   0.00000   0.00074   0.00074   1.18675
   D30       -3.06234  -0.00127   0.00000  -0.00122  -0.00122  -3.06356
   D31       -0.93845   0.00048   0.00000   0.00059   0.00059  -0.93787
   D32       -0.90303   0.00043   0.00000   0.00066   0.00066  -0.90237
   D33        1.13181  -0.00155   0.00000  -0.00130  -0.00130   1.13051
   D34       -3.02749   0.00020   0.00000   0.00051   0.00051  -3.02698
   D35       -2.96966  -0.00143   0.00000  -0.00154  -0.00154  -2.97120
   D36        0.17220  -0.00023   0.00000  -0.00020  -0.00020   0.17200
   D37        0.25374  -0.00214   0.00000  -0.00243  -0.00243   0.25132
   D38       -2.88758  -0.00095   0.00000  -0.00109  -0.00109  -2.88867
   D39        2.95745   0.00077   0.00000   0.00058   0.00058   2.95803
   D40       -0.17578   0.00136   0.00000   0.00127   0.00127  -0.17452
   D41       -0.26814   0.00154   0.00000   0.00152   0.00152  -0.26662
   D42        2.88181   0.00213   0.00000   0.00220   0.00220   2.88401
   D43       -0.05416   0.00069   0.00000   0.00079   0.00079  -0.05337
   D44        3.00980   0.00169   0.00000   0.00188   0.00188   3.01168
   D45        3.08770   0.00188   0.00000   0.00213   0.00213   3.08983
   D46       -0.13153   0.00289   0.00000   0.00322   0.00322  -0.12831
   D47       -2.91581   0.00014   0.00000   0.00012   0.00012  -2.91569
   D48        0.27157  -0.00062   0.00000  -0.00070  -0.00070   0.27087
   D49        0.30781  -0.00091   0.00000  -0.00105  -0.00105   0.30676
   D50       -2.78800  -0.00167   0.00000  -0.00187  -0.00187  -2.78987
   D51        0.77373   0.00180   0.00000   0.00184   0.00184   0.77557
   D52       -1.32648   0.00042   0.00000   0.00050   0.00050  -1.32598
   D53        2.91625   0.00013   0.00000   0.00030   0.00030   2.91655
   D54       -2.37542   0.00127   0.00000   0.00122   0.00122  -2.37421
   D55        1.80755  -0.00012   0.00000  -0.00012  -0.00012   1.80743
   D56       -0.23291  -0.00041   0.00000  -0.00032  -0.00032  -0.23323
   D57        3.03200  -0.00063   0.00000  -0.00086  -0.00086   3.03114
   D58       -0.17506   0.00006   0.00000  -0.00020  -0.00020  -0.17527
   D59       -0.10269  -0.00013   0.00000  -0.00029  -0.00029  -0.10298
   D60        2.97344   0.00055   0.00000   0.00037   0.00037   2.97380
   D61        0.61095  -0.00032   0.00000  -0.00025  -0.00025   0.61070
   D62       -1.49330  -0.00144   0.00000  -0.00133  -0.00133  -1.49463
   D63        2.63563  -0.00041   0.00000  -0.00037  -0.00037   2.63526
   D64        2.63147   0.00204   0.00000   0.00202   0.00202   2.63349
   D65        0.52723   0.00092   0.00000   0.00094   0.00094   0.52816
   D66       -1.62703   0.00195   0.00000   0.00190   0.00190  -1.62513
   D67       -1.56379   0.00111   0.00000   0.00111   0.00111  -1.56268
   D68        2.61514  -0.00001   0.00000   0.00004   0.00004   2.61518
   D69        0.46088   0.00103   0.00000   0.00100   0.00100   0.46188
   D70       -0.66038   0.00061   0.00000   0.00056   0.00056  -0.65982
   D71       -2.68985  -0.00100   0.00000  -0.00098  -0.00098  -2.69083
   D72        1.50793  -0.00115   0.00000  -0.00120  -0.00120   1.50673
   D73        1.43767   0.00179   0.00000   0.00168   0.00168   1.43936
   D74       -0.59179   0.00017   0.00000   0.00014   0.00014  -0.59166
   D75       -2.67720   0.00002   0.00000  -0.00008  -0.00008  -2.67728
   D76       -2.68877   0.00115   0.00000   0.00092   0.00093  -2.68785
   D77        1.56495  -0.00047   0.00000  -0.00062  -0.00062   1.56432
   D78       -0.52047  -0.00061   0.00000  -0.00084  -0.00083  -0.52130
   D79        2.51417   0.00048   0.00000   0.00044   0.00044   2.51461
   D80       -0.55549  -0.00023   0.00000  -0.00026  -0.00026  -0.55575
   D81       -1.64781   0.00134   0.00000   0.00129   0.00129  -1.64652
   D82        1.56572   0.00063   0.00000   0.00059   0.00059   1.56631
   D83        0.39187   0.00063   0.00000   0.00077   0.00077   0.39264
   D84       -2.67779  -0.00007   0.00000   0.00007   0.00007  -2.67772
   D85       -0.14375   0.00003   0.00000  -0.00001  -0.00001  -0.14376
   D86        3.02246   0.00015   0.00000   0.00021   0.00021   3.02266
   D87        2.91799   0.00091   0.00000   0.00082   0.00082   2.91881
   D88       -0.19899   0.00103   0.00000   0.00104   0.00104  -0.19795
   D89        2.87662  -0.00120   0.00000  -0.00112  -0.00112   2.87550
   D90       -0.28512  -0.00135   0.00000  -0.00134  -0.00134  -0.28646
   D91        0.75365  -0.00010   0.00000  -0.00009  -0.00009   0.75356
   D92       -2.40809  -0.00025   0.00000  -0.00031  -0.00031  -2.40840
   D93       -1.38006   0.00067   0.00000   0.00066   0.00066  -1.37940
   D94        1.74138   0.00052   0.00000   0.00045   0.00045   1.74183
   D95        3.13482   0.00216   0.00000   0.00199   0.00199   3.13681
   D96       -1.11642   0.00007   0.00000  -0.00005  -0.00005  -1.11647
   D97        1.00933   0.00190   0.00000   0.00182   0.00182   1.01115
   D98       -0.93805   0.00074   0.00000   0.00092   0.00092  -0.93713
   D99        1.09389  -0.00136   0.00000  -0.00112  -0.00112   1.09277
   D100      -3.06354   0.00048   0.00000   0.00075   0.00075  -3.06279
   D101       1.15777   0.00052   0.00000   0.00056   0.00056   1.15833
   D102      -3.09347  -0.00157   0.00000  -0.00148  -0.00148  -3.09495
   D103      -0.96772   0.00026   0.00000   0.00039   0.00039  -0.96733
   D104       0.17090  -0.00006   0.00000  -0.00017  -0.00017   0.17074
   D105      -2.96993   0.00075   0.00000   0.00071   0.00071  -2.96922
   D106      -2.94681   0.00006   0.00000   0.00005   0.00005  -2.94676
   D107       0.19554   0.00087   0.00000   0.00093   0.00093   0.19647
   D108       0.00334   0.00000   0.00000  -0.00004  -0.00004   0.00330
   D109      -3.13487  -0.00032   0.00000  -0.00039  -0.00039  -3.13526
   D110      -3.13750   0.00081   0.00000   0.00084   0.00084  -3.13666
   D111       0.00748   0.00049   0.00000   0.00049   0.00049   0.00797
   D112       2.76592   0.00075   0.00000   0.00088   0.00088   2.76680
   D113      -0.39005   0.00094   0.00000   0.00108   0.00108  -0.38896
   D114      -0.37925   0.00109   0.00000   0.00125   0.00125  -0.37799
   D115       2.74797   0.00129   0.00000   0.00146   0.00146   2.74943
   D116      -1.01065  -0.00123   0.00000  -0.00129  -0.00129  -1.01195
   D117      -3.10595  -0.00047   0.00000  -0.00051  -0.00051  -3.10646
   D118       1.08237   0.00032   0.00000   0.00030   0.00030   1.08267
   D119      -3.13482   0.00056   0.00000   0.00051   0.00051  -3.13432
   D120       1.05306   0.00132   0.00000   0.00129   0.00129   1.05436
   D121      -1.04180   0.00210   0.00000   0.00210   0.00210  -1.03970
   D122       1.11265  -0.00161   0.00000  -0.00155  -0.00156   1.11109
   D123      -0.98265  -0.00085   0.00000  -0.00077  -0.00078  -0.98343
   D124      -3.07752  -0.00007   0.00000   0.00003   0.00003  -3.07748
   D125      -1.00039  -0.00140   0.00000  -0.00148  -0.00148  -1.00187
   D126      -3.09442  -0.00051   0.00000  -0.00056  -0.00056  -3.09498
   D127       1.09211   0.00050   0.00000   0.00047   0.00047   1.09258
   D128      -3.12556   0.00016   0.00000   0.00011   0.00010  -3.12546
   D129       1.06359   0.00105   0.00000   0.00102   0.00102   1.06461
   D130      -1.03307   0.00205   0.00000   0.00206   0.00206  -1.03101
   D131       1.12512  -0.00168   0.00000  -0.00165  -0.00165   1.12347
   D132      -0.96892  -0.00079   0.00000  -0.00073  -0.00073  -0.96965
   D133      -3.06557   0.00022   0.00000   0.00030   0.00030  -3.06527
   D134       0.07317  -0.00075   0.00000  -0.00084  -0.00084   0.07232
   D135      -3.06849  -0.00108   0.00000  -0.00120  -0.00120  -3.06969
   D136      -3.11319  -0.00007   0.00000  -0.00008  -0.00008  -3.11327
   D137       0.02834  -0.00039   0.00000  -0.00044  -0.00044   0.02790
   D138       3.06705   0.00093   0.00000   0.00107   0.00107   3.06812
   D139      -0.07442   0.00114   0.00000   0.00131   0.00131  -0.07311
   D140      -0.02978   0.00034   0.00000   0.00038   0.00038  -0.02941
   D141       3.11193   0.00056   0.00000   0.00062   0.00062   3.11255
   D142       3.13637   0.00027   0.00000   0.00029   0.00029   3.13666
   D143      -0.00609   0.00018   0.00000   0.00019   0.00019  -0.00589
   D144      -0.00529  -0.00006   0.00000  -0.00007  -0.00007  -0.00536
   D145       3.13544  -0.00014   0.00000  -0.00016  -0.00016   3.13528
   D146       3.12564   0.00021   0.00000   0.00024   0.00024   3.12588
   D147      -0.01530   0.00015   0.00000   0.00016   0.00016  -0.01514
   D148      -0.01682   0.00013   0.00000   0.00014   0.00014  -0.01667
   D149       3.12543   0.00006   0.00000   0.00006   0.00006   3.12549
   D150      -3.12728  -0.00024   0.00000  -0.00025  -0.00025  -3.12753
   D151       0.01388  -0.00021   0.00000  -0.00022  -0.00022   0.01365
   D152       0.01497  -0.00030   0.00000  -0.00033  -0.00033   0.01464
   D153      -3.12706  -0.00027   0.00000  -0.00031  -0.00031  -3.12737
   D154       0.00894  -0.00008   0.00000  -0.00007  -0.00007   0.00887
   D155      -3.13278  -0.00029   0.00000  -0.00031  -0.00031  -3.13309
   D156      -3.13309  -0.00005   0.00000  -0.00005  -0.00005  -3.13313
   D157       0.00838  -0.00027   0.00000  -0.00029  -0.00029   0.00809
   D158      -0.01172  -0.00040   0.00000  -0.00044  -0.00044  -0.01216
   D159       3.12868  -0.00001   0.00000  -0.00001  -0.00001   3.12867
   D160      -3.13932  -0.00054   0.00000  -0.00061  -0.00061  -3.13993
   D161       0.00108  -0.00016   0.00000  -0.00018  -0.00018   0.00090
   D162      -3.12857   0.00016   0.00000   0.00017   0.00017  -3.12840
   D163       0.01353  -0.00027   0.00000  -0.00030  -0.00030   0.01323
   D164      -0.00118   0.00032   0.00000   0.00036   0.00036  -0.00083
   D165       3.14092  -0.00010   0.00000  -0.00012  -0.00012   3.14080
   D166      -3.13607  -0.00028   0.00000  -0.00032  -0.00032  -3.13639
   D167       0.00504  -0.00021   0.00000  -0.00024  -0.00024   0.00480
   D168       0.00433   0.00010   0.00000   0.00011   0.00011   0.00444
   D169      -3.13774   0.00017   0.00000   0.00019   0.00019  -3.13755
   D170       3.13039   0.00025   0.00000   0.00028   0.00028   3.13067
   D171      -0.01105   0.00044   0.00000   0.00049   0.00049  -0.01056
   D172      -0.01168   0.00032   0.00000   0.00036   0.00036  -0.01132
   D173       3.13007   0.00051   0.00000   0.00057   0.00057   3.13063
   D174      -3.13046  -0.00022   0.00000  -0.00025  -0.00025  -3.13071
   D175       0.01097  -0.00028   0.00000  -0.00032  -0.00032   0.01066
   D176       0.01130  -0.00004   0.00000  -0.00004  -0.00004   0.01125
   D177      -3.13046  -0.00010   0.00000  -0.00011  -0.00011  -3.13057
   D178      -0.00488  -0.00009   0.00000  -0.00011  -0.00011  -0.00498
   D179       3.13620   0.00033   0.00000   0.00037   0.00037   3.13657
   D180       3.13655  -0.00015   0.00000  -0.00017  -0.00017   3.13638
   D181      -0.00555   0.00027   0.00000   0.00030   0.00030  -0.00525
         Item               Value     Threshold  Converged?
 Maximum Force            0.148412     0.000450     NO 
 RMS     Force            0.032126     0.000300     NO 
 Maximum Displacement     0.080789     0.001800     NO 
 RMS     Displacement     0.017247     0.001200     NO 
 Predicted change in Energy=-1.582089D-01
 Lowest energy point so far.  Saving SCF results.
 GradGradGradGradGradGradGradGradGradGradGradGradGradGradGradGradGradGrad

 Leave Link  103 at Tue Dec 11 12:51:17 2018, MaxMem=   805306368 cpu:         2.9
 (Enter /pbs_home/pkowalski/g09d01/g09/l202.exe)
 Stoichiometry    C29H22F6S2
 Framework group  C1[X(C29H22F6S2)]
 Deg. of freedom   171
 Full point group                 C1      NOp   1
 RotChk:  IX=0 Diff= 8.79D-04
 Largest Abelian subgroup         C1      NOp   1
 Largest concise Abelian subgroup C1      NOp   1
                         Standard orientation:                         
 ---------------------------------------------------------------------
 Center     Atomic      Atomic             Coordinates (Angstroms)
 Number     Number       Type             X           Y           Z
 ---------------------------------------------------------------------
      1         16           0        1.756422   -2.172803    0.470858
      2         16           0       -1.798842   -2.134291    0.103917
      3          9           0        2.372505    3.149029   -0.729584
      4          9           0        1.629921    3.555657    1.266463
      5          9           0        0.115548    3.814250   -1.838026
      6          9           0        0.086754    5.122241   -0.101789
      7          9           0       -2.220502    3.271712   -0.826752
      8          9           0       -1.523696    3.542649    1.216584
      9          6           0        0.600760   -0.758887    0.722226
     10          6           0        1.435776    0.483918    0.390454
     11          6           0        2.819868    0.214226    0.262685
     12          1           0        3.497104    0.928931    0.191140
     13          6           0        3.140459   -1.107534    0.244524
     14          6           0        0.749632    1.642058    0.181528
     15          6           0        1.275016    3.028539    0.056318
     16          6           0        0.083192    3.841547   -0.494044
     17          6           0       -1.161867    3.059776   -0.008923
     18          6           0       -0.692868    1.655030    0.057412
     19          6           0       -0.600356   -0.783634   -0.245613
     20          6           0       -1.407095    0.506005   -0.057811
     21          6           0       -2.810197    0.280226   -0.061457
     22          1           0       -3.468607    1.014697   -0.113137
     23          6           0       -3.170214   -1.029795    0.014078
     24          6           0        0.162626   -0.716643    2.207695
     25          1           0       -0.500554    0.045475    2.325954
     26          1           0       -0.324333   -1.582722    2.424192
     27          6           0        1.299909   -0.532756    3.204608
     28          1           0        1.971499   -1.279002    3.095123
     29          1           0        0.929592   -0.549903    4.143360
     30          1           0        1.755901    0.352462    3.040975
     31          6           0       -0.153382   -0.877618   -1.730418
     32          1           0        0.505477   -0.123996   -1.914820
     33          1           0        0.342592   -1.754850   -1.860757
     34          6           0       -1.275904   -0.798856   -2.750791
     35          1           0       -1.947484   -1.530932   -2.573140
     36          1           0       -0.894757   -0.912389   -3.678478
     37          1           0       -1.734644    0.098461   -2.683121
     38          6           0        4.459553   -1.676372   -0.027579
     39          6           0        5.607962   -0.883131    0.055977
     40          1           0        5.536153    0.053005    0.359977
     41          6           0        6.845291   -1.402091   -0.284369
     42          1           0        7.648978   -0.831321   -0.225471
     43          6           0        6.963963   -2.716379   -0.705754
     44          1           0        7.846017   -3.078744   -0.960201
     45          6           0        5.832847   -3.520118   -0.768228
     46          1           0        5.914694   -4.460395   -1.056457
     47          6           0        4.595036   -3.011057   -0.428927
     48          1           0        3.798442   -3.592669   -0.469819
     49          6           0       -4.533236   -1.566559    0.022477
     50          6           0       -5.602298   -0.747759    0.399673
     51          1           0       -5.433961    0.186667    0.669084
     52          6           0       -6.899982   -1.242260    0.396334
     53          1           0       -7.649594   -0.655893    0.659916
     54          6           0       -7.147997   -2.556457    0.023824
     55          1           0       -8.070534   -2.908405    0.031136
     56          6           0       -6.097347   -3.368734   -0.356528
     57          1           0       -6.272182   -4.300869   -0.630702
     58          6           0       -4.796336   -2.885899   -0.357106
     59          1           0       -4.052730   -3.476663   -0.626783
 ---------------------------------------------------------------------
 Rotational constants (GHZ):      0.1282397      0.0715539      0.0513963
 Leave Link  202 at Tue Dec 11 12:51:18 2018, MaxMem=   805306368 cpu:         0.0
 (Enter /pbs_home/pkowalski/g09d01/g09/l301.exe)
 Basis read from rwf:  (5D, 7F)
 No pseudopotential information found on rwf file.
 There are   673 symmetry adapted cartesian basis functions of A   symmetry.
 There are   636 symmetry adapted basis functions of A   symmetry.
   636 basis functions,  1103 primitive gaussians,   673 cartesian basis functions
   141 alpha electrons      141 beta electrons
       nuclear repulsion energy      4724.7638086295 Hartrees.
 IExCor= 4134 DFT=T Ex+Corr=M06L ExCW=0 ScaHFX=  0.000000
 ScaDFX=  1.000000  1.000000  1.000000  1.000000 ScalE2=  1.000000  1.000000
 IRadAn=      0 IRanWt=     -1 IRanGd=            0 ICorTp=0 IEmpDi=131
 NAtoms=   59 NActive=   59 NUniq=   59 SFac= 1.00D+00 NAtFMM=   60 NAOKFM=F Big=F
 Integral buffers will be    131072 words long.
 Raffenetti 2 integral format.
 Two-electron integral symmetry is turned on.
 R6Disp:  Grimme-D3 Dispersion energy=       -0.0061902375 Hartrees.
 Nuclear repulsion after empirical dispersion term =     4724.7576183920 Hartrees.
 No density basis found on file   724.
 Leave Link  301 at Tue Dec 11 12:51:18 2018, MaxMem=   805306368 cpu:         0.6
 (Enter /pbs_home/pkowalski/g09d01/g09/l302.exe)
 NPDir=0 NMtPBC=     1 NCelOv=     1 NCel=       1 NClECP=     1 NCelD=      1
         NCelK=      1 NCelE2=     1 NClLst=     1 CellRange=     0.0.
 One-electron integrals computed using PRISM.
 NBasis=   636 RedAO= T EigKep=  2.87D-04  NBF=   636
 NBsUse=   636 1.00D-06 EigRej= -1.00D+00 NBFU=   636
 Precomputing XC quadrature grid using
 IXCGrd= 4 IRadAn=           0 IRanWt=          -1 IRanGd=           0 AccXCQ= 0.00D+00.
 Generated NRdTot=       0 NPtTot=           0 NUsed=           0 NTot=          32
 NSgBfM=   611   611   615   615   615 MxSgAt=    59 MxSgA2=    59.
 Leave Link  302 at Tue Dec 11 12:51:20 2018, MaxMem=   805306368 cpu:        16.2
 (Enter /pbs_home/pkowalski/g09d01/g09/l303.exe)
 DipDrv:  MaxL=1.
 Leave Link  303 at Tue Dec 11 12:51:20 2018, MaxMem=   805306368 cpu:         1.5
 (Enter /pbs_home/pkowalski/g09d01/g09/l401.exe)
 Initial guess from the checkpoint file:  "dae0068freq_closed_m06ld3.chk"
 B after Tr=     0.000000    0.000000    0.000000
         Rot=    1.000000    0.000069    0.000020   -0.000248 Ang=   0.03 deg.
 Guess basis will be translated and rotated to current coordinates.
 JPrj=2 DoOrth=T DoCkMO=T.
 Generating alternative initial guess.
 ExpMin= 1.22D-01 ExpMax= 9.18D+03 ExpMxC= 1.38D+03 IAcc=1 IRadAn=         1 AccDes= 0.00D+00
 Harris functional with IExCor= 1009 and IRadAn=       1 diagonalized for initial guess.
 HarFok:  IExCor= 1009 AccDes= 0.00D+00 IRadAn=         1 IDoV= 1 UseB2=F ITyADJ=14
 ICtDFT=  3500011 ScaDFX=  1.000000  1.000000  1.000000  1.000000
 FoFCou: FMM=F IPFlag=           0 FMFlag=      100000 FMFlg1=           0
         NFxFlg=           0 DoJE=T BraDBF=F KetDBF=T FulRan=T
         wScrn=  0.000000 ICntrl=     500 IOpCl=  0 I1Cent=   200000004 NGrid=           0
         NMat0=    1 NMatS0=      1 NMatT0=    0 NMatD0=    1 NMtDS0=    0 NMtDT0=    0
 Petite list used in FoFCou.
 Harris En= -2510.24377800280    
 Leave Link  401 at Tue Dec 11 12:51:26 2018, MaxMem=   805306368 cpu:        42.6
 (Enter /pbs_home/pkowalski/g09d01/g09/l502.exe)
 Closed shell SCF:
 Using DIIS extrapolation, IDIIS=  1040.
 Integral symmetry usage will be decided dynamically.
 IVT=     1387805 IEndB=     1387805 NGot=   805306368 MDV=   804388806
 LenX=   804388806 LenY=   803935204
 Requested convergence on RMS density matrix=1.00D-08 within 128 cycles.
 Requested convergence on MAX density matrix=1.00D-06.
 Requested convergence on             energy=1.00D-06.
 No special actions if energy rises.
 Fock matrices will be formed incrementally for  20 cycles.
 Integral accuracy reduced to 1.0D-05 until final iterations.

 Cycle   1  Pass 0  IDiag  1:
 FoFJK:  IHMeth= 1 ICntrl=     500 DoSepK=F KAlg= 0 I1Cent=   0 FoldK=F
 IRaf= 670000000 NMat=   1 IRICut=       1 DoRegI=T DoRafI=F ISym2E= 0.
 FoFCou: FMM=F IPFlag=           0 FMFlag=      100000 FMFlg1=           0
         NFxFlg=           0 DoJE=T BraDBF=F KetDBF=F FulRan=T
         wScrn=  0.000000 ICntrl=     500 IOpCl=  0 I1Cent=           0 NGrid=           0
         NMat0=    1 NMatS0=      1 NMatT0=    0 NMatD0=    1 NMtDS0=    0 NMtDT0=    0
 Symmetry not used in FoFCou.
 E= -2511.90085604507    
 DIIS: error= 2.41D-03 at cycle   1 NSaved=   1.
 NSaved= 1 IEnMin= 1 EnMin= -2511.90085604507     IErMin= 1 ErrMin= 2.41D-03
 ErrMax= 2.41D-03  0.00D+00 EMaxC= 1.00D-01 BMatC= 4.54D-03 BMatP= 4.54D-03
 IDIUse=3 WtCom= 9.76D-01 WtEn= 2.41D-02
 Coeff-Com:  0.100D+01
 Coeff-En:   0.100D+01
 Coeff:      0.100D+01
 Gap=     0.542 Goal=   None    Shift=    0.000
 GapD=    0.542 DampG=2.000 DampE=1.000 DampFc=2.0000 IDamp=-1.
 RMSDP=4.48D-04 MaxDP=1.45D-02              OVMax= 8.42D-03

 Cycle   2  Pass 0  IDiag  1:
 RMSU=  4.39D-04    CP:  9.94D-01
 E= -2511.90515070041     Delta-E=       -0.004294655343 Rises=F Damp=F
 DIIS: error= 6.80D-04 at cycle   2 NSaved=   2.
 NSaved= 2 IEnMin= 2 EnMin= -2511.90515070041     IErMin= 2 ErrMin= 6.80D-04
 ErrMax= 6.80D-04  0.00D+00 EMaxC= 1.00D-01 BMatC= 5.16D-04 BMatP= 4.54D-03
 IDIUse=3 WtCom= 9.93D-01 WtEn= 6.80D-03
 Coeff-Com:  0.181D+00 0.819D+00
 Coeff-En:   0.000D+00 0.100D+01
 Coeff:      0.179D+00 0.821D+00
 Gap=     0.050 Goal=   None    Shift=    0.000
 RMSDP=1.06D-04 MaxDP=5.19D-03 DE=-4.29D-03 OVMax= 1.06D-02

 Cycle   3  Pass 0  IDiag  1:
 RMSU=  1.06D-04    CP:  9.94D-01  9.84D-01
 E= -2511.90505517113     Delta-E=        0.000095529283 Rises=F Damp=F
 DIIS: error= 6.37D-04 at cycle   3 NSaved=   3.
 NSaved= 3 IEnMin= 2 EnMin= -2511.90515070041     IErMin= 3 ErrMin= 6.37D-04
 ErrMax= 6.37D-04  0.00D+00 EMaxC= 1.00D-01 BMatC= 5.98D-04 BMatP= 5.16D-04
 IDIUse=3 WtCom= 2.84D-01 WtEn= 7.16D-01
 Coeff-Com:  0.530D-01 0.516D+00 0.431D+00
 Coeff-En:   0.000D+00 0.535D+00 0.465D+00
 Coeff:      0.150D-01 0.529D+00 0.456D+00
 Gap=     0.050 Goal=   None    Shift=    0.000
 RMSDP=6.87D-05 MaxDP=4.19D-03 DE= 9.55D-05 OVMax= 1.13D-02

 Cycle   4  Pass 0  IDiag  1:
 RMSU=  4.52D-05    CP:  9.94D-01  9.87D-01  5.11D-01
 E= -2511.90558618419     Delta-E=       -0.000531013055 Rises=F Damp=F
 DIIS: error= 4.06D-04 at cycle   4 NSaved=   4.
 NSaved= 4 IEnMin= 4 EnMin= -2511.90558618419     IErMin= 4 ErrMin= 4.06D-04
 ErrMax= 4.06D-04  0.00D+00 EMaxC= 1.00D-01 BMatC= 1.15D-04 BMatP= 5.16D-04
 IDIUse=3 WtCom= 9.96D-01 WtEn= 4.06D-03
 Coeff-Com:  0.221D-01 0.306D+00 0.318D+00 0.354D+00
 Coeff-En:   0.000D+00 0.000D+00 0.170D+00 0.830D+00
 Coeff:      0.220D-01 0.305D+00 0.317D+00 0.356D+00
 Gap=     0.050 Goal=   None    Shift=    0.000
 RMSDP=3.49D-05 MaxDP=2.13D-03 DE=-5.31D-04 OVMax= 7.79D-03

 Cycle   5  Pass 0  IDiag  1:
 RMSU=  1.99D-05    CP:  9.94D-01  9.88D-01  5.79D-01  3.87D-01
 E= -2511.90570838794     Delta-E=       -0.000122203754 Rises=F Damp=F
 DIIS: error= 1.31D-04 at cycle   5 NSaved=   5.
 NSaved= 5 IEnMin= 5 EnMin= -2511.90570838794     IErMin= 5 ErrMin= 1.31D-04
 ErrMax= 1.31D-04  0.00D+00 EMaxC= 1.00D-01 BMatC= 1.98D-05 BMatP= 1.15D-04
 IDIUse=3 WtCom= 9.99D-01 WtEn= 1.31D-03
 Coeff-Com:  0.601D-02 0.132D+00 0.157D+00 0.281D+00 0.425D+00
 Coeff-En:   0.000D+00 0.000D+00 0.000D+00 0.175D+00 0.825D+00
 Coeff:      0.600D-02 0.132D+00 0.156D+00 0.281D+00 0.425D+00
 Gap=     0.050 Goal=   None    Shift=    0.000
 RMSDP=1.50D-05 MaxDP=9.46D-04 DE=-1.22D-04 OVMax= 2.94D-03

 Cycle   6  Pass 0  IDiag  1:
 RMSU=  6.85D-06    CP:  9.94D-01  9.87D-01  5.80D-01  5.21D-01  4.03D-01
 E= -2511.90573032082     Delta-E=       -0.000021932880 Rises=F Damp=F
 DIIS: error= 4.20D-05 at cycle   6 NSaved=   6.
 NSaved= 6 IEnMin= 6 EnMin= -2511.90573032082     IErMin= 6 ErrMin= 4.20D-05
 ErrMax= 4.20D-05  0.00D+00 EMaxC= 1.00D-01 BMatC= 2.50D-06 BMatP= 1.98D-05
 IDIUse=1 WtCom= 1.00D+00 WtEn= 0.00D+00
 Coeff-Com:  0.509D-03 0.421D-01 0.584D-01 0.143D+00 0.303D+00 0.453D+00
 Coeff:      0.509D-03 0.421D-01 0.584D-01 0.143D+00 0.303D+00 0.453D+00
 Gap=     0.050 Goal=   None    Shift=    0.000
 RMSDP=4.48D-06 MaxDP=2.87D-04 DE=-2.19D-05 OVMax= 7.23D-04

 Initial convergence to 1.0D-05 achieved.  Increase integral accuracy.
 Cycle   7  Pass 1  IDiag  1:
 E= -2511.90151512767     Delta-E=        0.004215193151 Rises=F Damp=F
 DIIS: error= 1.66D-04 at cycle   1 NSaved=   1.
 NSaved= 1 IEnMin= 1 EnMin= -2511.90151512767     IErMin= 1 ErrMin= 1.66D-04
 ErrMax= 1.66D-04  0.00D+00 EMaxC= 1.00D-01 BMatC= 6.57D-05 BMatP= 6.57D-05
 IDIUse=3 WtCom= 9.98D-01 WtEn= 1.66D-03
 Coeff-Com:  0.100D+01
 Coeff-En:   0.100D+01
 Coeff:      0.100D+01
 Gap=     0.050 Goal=   None    Shift=    0.000
 RMSDP=4.48D-06 MaxDP=2.87D-04 DE= 4.22D-03 OVMax= 1.20D-03

 Cycle   8  Pass 1  IDiag  1:
 RMSU=  1.88D-04    CP:  1.00D+00
 E= -2511.90158020249     Delta-E=       -0.000065074816 Rises=F Damp=F
 DIIS: error= 4.76D-05 at cycle   2 NSaved=   2.
 NSaved= 2 IEnMin= 2 EnMin= -2511.90158020249     IErMin= 2 ErrMin= 4.76D-05
 ErrMax= 4.76D-05  0.00D+00 EMaxC= 1.00D-01 BMatC= 5.26D-06 BMatP= 6.57D-05
 IDIUse=1 WtCom= 1.00D+00 WtEn= 0.00D+00
 Coeff-Com:  0.122D+00 0.878D+00
 Coeff:      0.122D+00 0.878D+00
 Gap=     0.050 Goal=   None    Shift=    0.000
 RMSDP=1.31D-05 MaxDP=8.65D-04 DE=-6.51D-05 OVMax= 1.35D-03

 Cycle   9  Pass 1  IDiag  1:
 RMSU=  1.31D-05    CP:  1.00D+00  1.00D+00
 E= -2511.90157400586     Delta-E=        0.000006196629 Rises=F Damp=F
 DIIS: error= 9.60D-05 at cycle   3 NSaved=   3.
 NSaved= 3 IEnMin= 2 EnMin= -2511.90158020249     IErMin= 2 ErrMin= 4.76D-05
 ErrMax= 9.60D-05  0.00D+00 EMaxC= 1.00D-01 BMatC= 1.12D-05 BMatP= 5.26D-06
 IDIUse=1 WtCom= 1.00D+00 WtEn= 0.00D+00
 Coeff-Com:  0.215D-01 0.592D+00 0.386D+00
 Coeff:      0.215D-01 0.592D+00 0.386D+00
 Gap=     0.050 Goal=   None    Shift=    0.000
 RMSDP=9.91D-06 MaxDP=5.08D-04 DE= 6.20D-06 OVMax= 1.63D-03

 Cycle  10  Pass 1  IDiag  1:
 RMSU=  5.18D-06    CP:  1.00D+00  1.00D+00  3.56D-01
 E= -2511.90158435295     Delta-E=       -0.000010347092 Rises=F Damp=F
 DIIS: error= 2.82D-05 at cycle   4 NSaved=   4.
 NSaved= 4 IEnMin= 4 EnMin= -2511.90158435295     IErMin= 4 ErrMin= 2.82D-05
 ErrMax= 2.82D-05  0.00D+00 EMaxC= 1.00D-01 BMatC= 8.89D-07 BMatP= 5.26D-06
 IDIUse=1 WtCom= 1.00D+00 WtEn= 0.00D+00
 Coeff-Com:  0.381D-02 0.322D+00 0.262D+00 0.412D+00
 Coeff:      0.381D-02 0.322D+00 0.262D+00 0.412D+00
 Gap=     0.050 Goal=   None    Shift=    0.000
 RMSDP=3.91D-06 MaxDP=2.49D-04 DE=-1.03D-05 OVMax= 1.14D-03

 Cycle  11  Pass 1  IDiag  1:
 RMSU=  2.34D-06    CP:  1.00D+00  1.00D+00  4.47D-01  4.42D-01
 E= -2511.90158511244     Delta-E=       -0.000000759496 Rises=F Damp=F
 DIIS: error= 1.44D-05 at cycle   5 NSaved=   5.
 NSaved= 5 IEnMin= 5 EnMin= -2511.90158511244     IErMin= 5 ErrMin= 1.44D-05
 ErrMax= 1.44D-05  0.00D+00 EMaxC= 1.00D-01 BMatC= 2.59D-07 BMatP= 8.89D-07
 IDIUse=1 WtCom= 1.00D+00 WtEn= 0.00D+00
 Coeff-Com: -0.109D-02 0.160D+00 0.147D+00 0.334D+00 0.361D+00
 Coeff:     -0.109D-02 0.160D+00 0.147D+00 0.334D+00 0.361D+00
 Gap=     0.050 Goal=   None    Shift=    0.000
 RMSDP=1.88D-06 MaxDP=1.35D-04 DE=-7.59D-07 OVMax= 6.55D-04

 Cycle  12  Pass 1  IDiag  1:
 RMSU=  1.14D-06    CP:  1.00D+00  1.00D+00  4.33D-01  5.64D-01  4.26D-01
 E= -2511.90158539093     Delta-E=       -0.000000278484 Rises=F Damp=F
 DIIS: error= 5.66D-06 at cycle   6 NSaved=   6.
 NSaved= 6 IEnMin= 6 EnMin= -2511.90158539093     IErMin= 6 ErrMin= 5.66D-06
 ErrMax= 5.66D-06  0.00D+00 EMaxC= 1.00D-01 BMatC= 3.91D-08 BMatP= 2.59D-07
 IDIUse=1 WtCom= 1.00D+00 WtEn= 0.00D+00
 Coeff-Com: -0.174D-02 0.491D-01 0.540D-01 0.168D+00 0.286D+00 0.444D+00
 Coeff:     -0.174D-02 0.491D-01 0.540D-01 0.168D+00 0.286D+00 0.444D+00
 Gap=     0.050 Goal=   None    Shift=    0.000
 RMSDP=6.75D-07 MaxDP=4.42D-05 DE=-2.78D-07 OVMax= 2.12D-04

 Cycle  13  Pass 1  IDiag  1:
 RMSU=  3.14D-07    CP:  1.00D+00  1.00D+00  4.39D-01  5.57D-01  5.76D-01
                    CP:  5.84D-01
 E= -2511.90158543418     Delta-E=       -0.000000043249 Rises=F Damp=F
 DIIS: error= 1.73D-06 at cycle   7 NSaved=   7.
 NSaved= 7 IEnMin= 7 EnMin= -2511.90158543418     IErMin= 7 ErrMin= 1.73D-06
 ErrMax= 1.73D-06  0.00D+00 EMaxC= 1.00D-01 BMatC= 4.40D-09 BMatP= 3.91D-08
 IDIUse=1 WtCom= 1.00D+00 WtEn= 0.00D+00
 Coeff-Com: -0.889D-03 0.729D-02 0.131D-01 0.620D-01 0.135D+00 0.303D+00
 Coeff-Com:  0.481D+00
 Coeff:     -0.889D-03 0.729D-02 0.131D-01 0.620D-01 0.135D+00 0.303D+00
 Coeff:      0.481D+00
 Gap=     0.050 Goal=   None    Shift=    0.000
 RMSDP=2.10D-07 MaxDP=1.67D-05 DE=-4.32D-08 OVMax= 5.73D-05

 Cycle  14  Pass 1  IDiag  1:
 RMSU=  1.36D-07    CP:  1.00D+00  1.00D+00  4.39D-01  5.65D-01  5.53D-01
                    CP:  6.39D-01  5.81D-01
 E= -2511.90158543829     Delta-E=       -0.000000004109 Rises=F Damp=F
 DIIS: error= 8.13D-07 at cycle   8 NSaved=   8.
 NSaved= 8 IEnMin= 8 EnMin= -2511.90158543829     IErMin= 8 ErrMin= 8.13D-07
 ErrMax= 8.13D-07  0.00D+00 EMaxC= 1.00D-01 BMatC= 9.51D-10 BMatP= 4.40D-09
 IDIUse=1 WtCom= 1.00D+00 WtEn= 0.00D+00
 Coeff-Com: -0.468D-03-0.257D-03 0.347D-02 0.262D-01 0.648D-01 0.171D+00
 Coeff-Com:  0.355D+00 0.381D+00
 Coeff:     -0.468D-03-0.257D-03 0.347D-02 0.262D-01 0.648D-01 0.171D+00
 Coeff:      0.355D+00 0.381D+00
 Gap=     0.050 Goal=   None    Shift=    0.000
 RMSDP=1.17D-07 MaxDP=7.90D-06 DE=-4.11D-09 OVMax= 2.86D-05

 Cycle  15  Pass 1  IDiag  1:
 RMSU=  6.49D-08    CP:  1.00D+00  1.00D+00  4.39D-01  5.68D-01  5.58D-01
                    CP:  6.22D-01  6.43D-01  3.27D-01
 E= -2511.90158543903     Delta-E=       -0.000000000739 Rises=F Damp=F
 DIIS: error= 4.28D-07 at cycle   9 NSaved=   9.
 NSaved= 9 IEnMin= 9 EnMin= -2511.90158543903     IErMin= 9 ErrMin= 4.28D-07
 ErrMax= 4.28D-07  0.00D+00 EMaxC= 1.00D-01 BMatC= 2.01D-10 BMatP= 9.51D-10
 IDIUse=1 WtCom= 1.00D+00 WtEn= 0.00D+00
 Coeff-Com: -0.141D-03-0.224D-02-0.776D-03 0.489D-02 0.168D-01 0.571D-01
 Coeff-Com:  0.156D+00 0.313D+00 0.455D+00
 Coeff:     -0.141D-03-0.224D-02-0.776D-03 0.489D-02 0.168D-01 0.571D-01
 Coeff:      0.156D+00 0.313D+00 0.455D+00
 Gap=     0.050 Goal=   None    Shift=    0.000
 RMSDP=4.51D-08 MaxDP=3.28D-06 DE=-7.39D-10 OVMax= 1.07D-05

 Cycle  16  Pass 1  IDiag  1:
 RMSU=  2.14D-08    CP:  1.00D+00  1.00D+00  4.38D-01  5.68D-01  5.59D-01
                    CP:  6.30D-01  6.35D-01  5.05D-01  5.40D-01
 E= -2511.90158543903     Delta-E=        0.000000000000 Rises=F Damp=F
 DIIS: error= 2.56D-07 at cycle  10 NSaved=  10.
 NSaved=10 IEnMin= 9 EnMin= -2511.90158543903     IErMin=10 ErrMin= 2.56D-07
 ErrMax= 2.56D-07  0.00D+00 EMaxC= 1.00D-01 BMatC= 1.74D-11 BMatP= 2.01D-10
 IDIUse=1 WtCom= 1.00D+00 WtEn= 0.00D+00
 Coeff-Com: -0.378D-04-0.138D-02-0.900D-03-0.329D-04 0.289D-02 0.160D-01
 Coeff-Com:  0.583D-01 0.158D+00 0.300D+00 0.468D+00
 Coeff:     -0.378D-04-0.138D-02-0.900D-03-0.329D-04 0.289D-02 0.160D-01
 Coeff:      0.583D-01 0.158D+00 0.300D+00 0.468D+00
 Gap=     0.050 Goal=   None    Shift=    0.000
 RMSDP=1.22D-08 MaxDP=6.18D-07 DE= 0.00D+00 OVMax= 1.76D-06

 Cycle  17  Pass 1  IDiag  1:
 RMSU=  7.72D-09    CP:  1.00D+00  1.00D+00  4.38D-01  5.68D-01  5.59D-01
                    CP:  6.31D-01  6.37D-01  4.96D-01  5.98D-01  6.30D-01
 E= -2511.90158543895     Delta-E=        0.000000000078 Rises=F Damp=F
 DIIS: error= 9.07D-08 at cycle  11 NSaved=  11.
 NSaved=11 IEnMin= 9 EnMin= -2511.90158543903     IErMin=11 ErrMin= 9.07D-08
 ErrMax= 9.07D-08  0.00D+00 EMaxC= 1.00D-01 BMatC= 1.98D-12 BMatP= 1.74D-11
 IDIUse=1 WtCom= 1.00D+00 WtEn= 0.00D+00
 Coeff-Com:  0.368D-05-0.456D-03-0.429D-03-0.944D-03-0.126D-02-0.176D-03
 Coeff-Com:  0.863D-02 0.418D-01 0.106D+00 0.290D+00 0.556D+00
 Coeff:      0.368D-05-0.456D-03-0.429D-03-0.944D-03-0.126D-02-0.176D-03
 Coeff:      0.863D-02 0.418D-01 0.106D+00 0.290D+00 0.556D+00
 Gap=     0.050 Goal=   None    Shift=    0.000
 RMSDP=3.83D-09 MaxDP=2.04D-07 DE= 7.82D-11 OVMax= 6.07D-07

 SCF Done:  E(RM06L) =  -2511.90158544     A.U. after   17 cycles
            NFock= 17  Conv=0.38D-08     -V/T= 2.0050
 KE= 2.499317433588D+03 PE=-1.535528364824D+04 EE= 5.619307010817D+03
 Leave Link  502 at Tue Dec 11 12:59:21 2018, MaxMem=   805306368 cpu:      3788.7
 (Enter /pbs_home/pkowalski/g09d01/g09/l701.exe)
 Compute integral first derivatives.
 ... and contract with generalized density number  0.
 R6Disp: Adding Grimme-D3 dispersion energy 1st derivatives to the gradient.
 Leave Link  701 at Tue Dec 11 12:59:22 2018, MaxMem=   805306368 cpu:         6.2
 (Enter /pbs_home/pkowalski/g09d01/g09/l702.exe)
 L702 exits ... SP integral derivatives will be done elsewhere.
 Leave Link  702 at Tue Dec 11 12:59:22 2018, MaxMem=   805306368 cpu:         0.2
 (Enter /pbs_home/pkowalski/g09d01/g09/l703.exe)
 Compute integral first derivatives, UseDBF=F ICtDFT=           0.
 Integral derivatives from FoFJK, PRISM(SPDF).
 Calling FoFJK, ICntrl=      2527 FMM=F ISym2X=0 I1Cent= 0 IOpClX= 0 NMat=1 NMatS=1 NMatT=0.
 FoFJK:  IHMeth= 1 ICntrl=    2527 DoSepK=F KAlg= 0 I1Cent=   0 FoldK=F
 IRaf=         0 NMat=   1 IRICut=       1 DoRegI=T DoRafI=F ISym2E= 0.
 FoFCou: FMM=F IPFlag=           0 FMFlag=      100000 FMFlg1=         800
         NFxFlg=           0 DoJE=F BraDBF=F KetDBF=F FulRan=T
         wScrn=  0.000000 ICntrl=    2527 IOpCl=  0 I1Cent=           0 NGrid=           0
         NMat0=    1 NMatS0=      1 NMatT0=    0 NMatD0=    1 NMtDS0=    0 NMtDT0=    0
 Symmetry not used in FoFCou.
 Leave Link  703 at Tue Dec 11 13:01:40 2018, MaxMem=   805306368 cpu:      1098.6
 (Enter /pbs_home/pkowalski/g09d01/g09/l716.exe)
 Dipole        =-5.98745839D-03-1.93926939D+00-1.20807987D-01
 ***** Axes restored to original set *****
 -------------------------------------------------------------------
 Center     Atomic                   Forces (Hartrees/Bohr)
 Number     Number              X              Y              Z
 -------------------------------------------------------------------
      1       16          -0.005936467    0.002598062   -0.000944102
      2       16          -0.001871915   -0.001933130   -0.005815047
      3        9          -0.001332437   -0.002226260   -0.000031718
      4        9          -0.002074864   -0.001341629   -0.001809367
      5        9          -0.003996338   -0.000388876    0.000881017
      6        9          -0.001458980    0.000752490   -0.002353088
      7        9          -0.000992613    0.002612550   -0.001515568
      8        9          -0.000800661    0.001279045    0.000737021
      9        6           0.003494397   -0.003949330    0.003448729
     10        6          -0.004897192    0.002852945   -0.003615276
     11        6          -0.026842243   -0.049918814   -0.066832765
     12        1           0.039559276    0.047822989    0.073092053
     13        6          -0.011168738    0.006638542   -0.006569584
     14        6           0.002641473   -0.009920489    0.002027478
     15        6           0.005452046    0.007543259    0.001988216
     16        6           0.002663230   -0.001558360    0.001908018
     17        6           0.007443216   -0.007156838    0.000177093
     18        6           0.002655053    0.008876608    0.007405231
     19        6           0.002905423    0.001727983    0.005237167
     20        6          -0.005847933   -0.003807272   -0.009398476
     21        6          -0.040972712    0.075914712   -0.022938595
     22        1           0.049118364   -0.074710446    0.033625063
     23        6          -0.009780576   -0.001925802   -0.010559860
     24        6          -0.011135883    0.070691960    0.037028919
     25        1           0.041011830   -0.052406822    0.018165983
     26        1          -0.031683891   -0.020543632   -0.056924423
     27        6          -0.045385182   -0.066080412    0.016928393
     28        1          -0.043080433    0.057470633   -0.019412985
     29        1           0.048139486   -0.009966172   -0.054637948
     30        1           0.040259425    0.020765147    0.060569700
     31        6           0.018609607   -0.070585375   -0.028731776
     32        1           0.027709429    0.032393285    0.052843229
     33        1          -0.047279259    0.042939632   -0.025793527
     34        6           0.037783079    0.065555517   -0.024518531
     35        1          -0.030743561   -0.037861045   -0.057033529
     36        1          -0.053852535    0.012565711    0.048403407
     37        1           0.048041087   -0.045576404    0.033877050
     38        6           0.003090911   -0.008467532   -0.002867383
     39        6          -0.079691684    0.015690725   -0.035386293
     40        1           0.086863284   -0.016740630    0.040534727
     41        6          -0.035713284   -0.062052622   -0.050075480
     42        1           0.042860248    0.066379501    0.055718392
     43        6           0.038801078   -0.078864496   -0.016811370
     44        1          -0.044743533    0.084800276    0.016324391
     45        6           0.078246007   -0.013340479    0.038343264
     46        1          -0.086422438    0.017604654   -0.041483913
     47        6           0.041499480    0.059185096    0.051174736
     48        1          -0.042906945   -0.066730198   -0.056802307
     49        6           0.002415203    0.009075830    0.006004998
     50        6          -0.078590707   -0.010764229   -0.045787367
     51        1           0.084314051    0.005317806    0.048210189
     52        6          -0.053814496    0.073028310    0.001688547
     53        1           0.061386994   -0.074645725    0.001114992
     54        6           0.023079001    0.070858712    0.045396582
     55        1          -0.022166820   -0.080769309   -0.048288463
     56        6           0.073731698    0.011206738    0.045016914
     57        1          -0.084006455   -0.005107424   -0.048454867
     58        6           0.057415312   -0.070003239   -0.001878277
     59        1          -0.061998914    0.075194278   -0.000599616
 -------------------------------------------------------------------
 Cartesian Forces:  Max     0.086863284 RMS     0.040243256
 Leave Link  716 at Tue Dec 11 13:01:40 2018, MaxMem=   805306368 cpu:         0.3
 (Enter /pbs_home/pkowalski/g09d01/g09/l103.exe)

 GradGradGradGradGradGradGradGradGradGradGradGradGradGradGradGradGradGrad
 Berny optimization.
 Using GEDIIS/GDIIS optimizer.
 FormGI is forming the generalized inverse of G from B-inverse, IUseBI=4.
 Internal  Forces:  Max     0.097570157 RMS     0.021466733
 Search for a local minimum.
 Step number   2 out of a maximum of  354
 All quantities printed in internal units (Hartrees-Bohrs-Radians)
 RMS Force = .21467D-01 SwitMx=.10000D-02 MixMth= 1
 Mixed Optimization -- RFO/linear search
 Update second derivatives using D2CorX and points    1    2
 DE= -1.52D-01 DEPred=-1.58D-01 R= 9.59D-01
 TightC=F SS=  1.41D+00  RLast= 3.00D-01 DXNew= 5.0454D-01 9.0080D-01
 Trust test= 9.59D-01 RLast= 3.00D-01 DXMaxT set to 5.05D-01
 ITU=  1  0
 Use linear search instead of GDIIS.
 Linear search step of   0.600 exceeds DXMaxT=   0.505 but not scaled.
 Quartic linear search produced a step of  2.00000.
 Iteration  1 RMS(Cart)=  0.03449531 RMS(Int)=  0.00010845
 Iteration  2 RMS(Cart)=  0.00014014 RMS(Int)=  0.00000809
 Iteration  3 RMS(Cart)=  0.00000003 RMS(Int)=  0.00000809
 ITry= 1 IFail=0 DXMaxC= 1.62D-01 DCOld= 1.00D+10 DXMaxT= 5.05D-01 DXLimC= 3.00D+00 Rises=F
 Variable       Old X    -DE/DX   Delta X   Delta X   Delta X     New X
                                 (Linear)    (Quad)   (Total)
    R1        3.48341   0.00614   0.00991   0.00000   0.00991   3.49332
    R2        3.32806  -0.00084  -0.00079   0.00000  -0.00079   3.32727
    R3        3.47566   0.00603   0.00972   0.00000   0.00972   3.48538
    R4        3.33184  -0.00137  -0.00163   0.00000  -0.00163   3.33021
    R5        2.56101  -0.00096  -0.00101   0.00000  -0.00101   2.56000
    R6        2.58296  -0.00185  -0.00206   0.00000  -0.00206   2.58090
    R7        2.54102   0.00353   0.00438   0.00000   0.00438   2.54540
    R8        2.53114  -0.00243  -0.00279   0.00000  -0.00279   2.52835
    R9        2.55949  -0.00254  -0.00297   0.00000  -0.00297   2.55652
   R10        2.58137  -0.00121  -0.00127   0.00000  -0.00127   2.58009
   R11        2.89806   0.00099   0.00124   0.00000   0.00124   2.89930
   R12        2.91533  -0.00165  -0.00437   0.00000  -0.00438   2.91095
   R13        2.92777  -0.00253  -0.00517   0.00000  -0.00517   2.92260
   R14        2.67566   0.00106   0.00257   0.00000   0.00257   2.67823
   R15        2.57428   0.00669   0.00875   0.00000   0.00875   2.58304
   R16        1.86554   0.09575   0.14011   0.00000   0.14011   2.00565
   R17        2.57042   0.01229   0.01704   0.00000   0.01705   2.58746
   R18        2.76290  -0.00322  -0.00511   0.00000  -0.00511   2.75778
   R19        2.81184   0.00124   0.00153   0.00000   0.00153   2.81338
   R20        2.73611  -0.00451  -0.00595   0.00000  -0.00595   2.73016
   R21        2.91798   0.00212   0.00376   0.00000   0.00376   2.92173
   R22        2.92553   0.00067   0.00126   0.00000   0.00126   2.92679
   R23        2.80143   0.00321   0.00498   0.00000   0.00497   2.80641
   R24        2.56589   0.00871   0.01163   0.00000   0.01163   2.57752
   R25        2.89644   0.00035   0.00041   0.00000   0.00041   2.89685
   R26        2.93563  -0.00091  -0.00202   0.00000  -0.00202   2.93361
   R27        2.68560  -0.00237  -0.00252   0.00000  -0.00251   2.68308
   R28        1.86655   0.09552   0.13968   0.00000   0.13968   2.00623
   R29        2.57133   0.01080   0.01477   0.00000   0.01477   2.58609
   R30        2.76831  -0.00447  -0.00691   0.00000  -0.00691   2.76140
   R31        1.92216   0.06891   0.10400   0.00000   0.10400   2.02615
   R32        1.92167   0.06824   0.10306   0.00000   0.10306   2.02473
   R33        2.87900   0.00125   0.00351   0.00000   0.00351   2.88251
   R34        1.90844   0.07431   0.11086   0.00000   0.11086   2.01930
   R35        1.90730   0.07348   0.10952   0.00000   0.10952   2.01682
   R36        1.90695   0.07554   0.11250   0.00000   0.11250   2.01945
   R37        1.92348   0.06783   0.10252   0.00000   0.10252   2.02600
   R38        1.92020   0.06882   0.10376   0.00000   0.10376   2.02396
   R39        2.87053   0.00428   0.00877   0.00000   0.00877   2.87930
   R40        1.90714   0.07493   0.11164   0.00000   0.11164   2.01878
   R41        1.90737   0.07348   0.10953   0.00000   0.10953   2.01691
   R42        1.90872   0.07425   0.11076   0.00000   0.11076   2.01948
   R43        2.64228   0.00841   0.01199   0.00000   0.01199   2.65426
   R44        2.64617   0.00707   0.01065   0.00000   0.01064   2.65682
   R45        1.86492   0.09730   0.14184   0.00000   0.14184   2.00677
   R46        2.61585   0.00634   0.00975   0.00000   0.00975   2.62559
   R47        1.86611   0.09667   0.14096   0.00000   0.14096   2.00706
   R48        2.61780   0.01115   0.01659   0.00000   0.01659   2.63439
   R49        1.86507   0.09726   0.14172   0.00000   0.14172   2.00679
   R50        2.62483   0.00748   0.01193   0.00000   0.01193   2.63676
   R51        1.86490   0.09747   0.14198   0.00000   0.14198   2.00687
   R52        2.60922   0.00988   0.01443   0.00000   0.01444   2.62366
   R53        1.86548   0.09757   0.14224   0.00000   0.14224   2.00772
   R54        2.64265   0.00889   0.01296   0.00000   0.01296   2.65561
   R55        2.64154   0.00739   0.01071   0.00000   0.01071   2.65225
   R56        1.86507   0.09727   0.14176   0.00000   0.14176   2.00683
   R57        2.62429   0.00208   0.00328   0.00000   0.00328   2.62757
   R58        1.86616   0.09665   0.14100   0.00000   0.14100   2.00717
   R59        2.62352   0.00891   0.01352   0.00000   0.01352   2.63704
   R60        1.86595   0.09668   0.14097   0.00000   0.14097   2.00692
   R61        2.61051   0.01330   0.01990   0.00000   0.01990   2.63041
   R62        1.86559   0.09710   0.14156   0.00000   0.14156   2.00714
   R63        2.62240   0.00462   0.00715   0.00000   0.00715   2.62956
   R64        1.86565   0.09745   0.14201   0.00000   0.14201   2.00766
    A1        1.61707   0.00029  -0.00050   0.00000  -0.00051   1.61657
    A2        1.60792  -0.00081  -0.00221   0.00000  -0.00221   1.60571
    A3        1.82424   0.00077   0.00136   0.00000   0.00136   1.82560
    A4        1.97171  -0.00040  -0.00029   0.00000  -0.00029   1.97142
    A5        1.90599   0.00055   0.00144   0.00000   0.00143   1.90743
    A6        1.87674   0.00125   0.00258   0.00000   0.00257   1.87932
    A7        1.91697  -0.00063  -0.00081   0.00000  -0.00081   1.91617
    A8        1.96251  -0.00138  -0.00390   0.00000  -0.00390   1.95861
    A9        1.97950   0.00066   0.00115   0.00000   0.00115   1.98065
   A10        2.03521  -0.00001  -0.00024   0.00000  -0.00024   2.03497
   A11        2.26590  -0.00060  -0.00080   0.00000  -0.00080   2.26509
   A12        2.14034   0.00063   0.00120   0.00000   0.00120   2.14153
   A13        2.00060  -0.00125  -0.00276   0.00000  -0.00276   1.99784
   A14        2.14224   0.00061   0.00156   0.00000   0.00156   2.14380
   A15        1.98323  -0.00053   0.00058   0.00000   0.00058   1.98381
   A16        2.09164   0.00002  -0.00043   0.00000  -0.00043   2.09121
   A17        2.20582   0.00057  -0.00001   0.00000  -0.00001   2.20581
   A18        2.24880  -0.00091  -0.00147   0.00000  -0.00147   2.24733
   A19        2.12066  -0.00026  -0.00038   0.00000  -0.00038   2.12029
   A20        1.91369   0.00117   0.00184   0.00000   0.00184   1.91553
   A21        1.84301   0.00134   0.00304   0.00000   0.00303   1.84604
   A22        2.00158   0.00002  -0.00047   0.00000  -0.00048   2.00110
   A23        1.95148  -0.00043  -0.00078   0.00000  -0.00079   1.95069
   A24        1.95684  -0.00054  -0.00129   0.00000  -0.00129   1.95555
   A25        1.88907   0.00112   0.00214   0.00000   0.00214   1.89120
   A26        1.82148  -0.00149  -0.00256   0.00000  -0.00256   1.81892
   A27        1.88815   0.00132   0.00276   0.00000   0.00276   1.89091
   A28        1.90391  -0.00062  -0.00097   0.00000  -0.00098   1.90293
   A29        1.89896  -0.00011  -0.00028   0.00000  -0.00027   1.89869
   A30        1.97904  -0.00039  -0.00101   0.00000  -0.00101   1.97803
   A31        1.97492  -0.00081  -0.00164   0.00000  -0.00164   1.97327
   A32        1.81644   0.00054   0.00102   0.00000   0.00103   1.81746
   A33        1.85393   0.00059   0.00144   0.00000   0.00143   1.85537
   A34        1.93946   0.00134   0.00241   0.00000   0.00240   1.94186
   A35        2.00707  -0.00093  -0.00226   0.00000  -0.00226   2.00482
   A36        1.89194   0.00003   0.00000   0.00000   0.00000   1.89194
   A37        1.95910   0.00095   0.00189   0.00000   0.00189   1.96099
   A38        1.81120  -0.00193  -0.00337   0.00000  -0.00337   1.80784
   A39        1.90447   0.00116   0.00175   0.00000   0.00175   1.90622
   A40        2.12204  -0.00079  -0.00131   0.00000  -0.00131   2.12074
   A41        2.25449  -0.00033  -0.00036   0.00000  -0.00036   2.25414
   A42        1.98219  -0.00102  -0.00212   0.00000  -0.00212   1.98007
   A43        1.82516   0.00057   0.00103   0.00000   0.00103   1.82619
   A44        1.90149   0.00077   0.00229   0.00000   0.00229   1.90378
   A45        1.89592  -0.00015  -0.00028   0.00000  -0.00028   1.89564
   A46        1.95690  -0.00042  -0.00154   0.00000  -0.00154   1.95536
   A47        1.89595   0.00036   0.00090   0.00000   0.00089   1.89685
   A48        2.03259   0.00045   0.00080   0.00000   0.00079   2.03339
   A49        2.28364  -0.00157  -0.00254   0.00000  -0.00254   2.28111
   A50        1.96673   0.00112   0.00173   0.00000   0.00173   1.96846
   A51        2.14137   0.00061   0.00120   0.00000   0.00120   2.14257
   A52        1.99768  -0.00134  -0.00299   0.00000  -0.00299   1.99468
   A53        2.14413   0.00073   0.00179   0.00000   0.00179   2.14593
   A54        1.98247   0.00018   0.00173   0.00000   0.00173   1.98421
   A55        2.08733   0.00017  -0.00029   0.00000  -0.00029   2.08704
   A56        2.21338  -0.00035  -0.00144   0.00000  -0.00144   2.21194
   A57        1.89260  -0.00141  -0.00305   0.00000  -0.00304   1.88956
   A58        1.89265  -0.00077  -0.00170   0.00000  -0.00169   1.89096
   A59        2.00378  -0.00136  -0.00405   0.00000  -0.00405   1.99973
   A60        1.87671  -0.00078  -0.00114   0.00000  -0.00118   1.87553
   A61        1.89673   0.00175   0.00414   0.00000   0.00412   1.90085
   A62        1.89753   0.00257   0.00590   0.00000   0.00589   1.90343
   A63        1.91377   0.00389   0.00652   0.00000   0.00649   1.92027
   A64        1.90994   0.00011  -0.00150   0.00000  -0.00150   1.90844
   A65        1.91462   0.00420   0.00735   0.00000   0.00732   1.92194
   A66        1.90951  -0.00255  -0.00379   0.00000  -0.00378   1.90573
   A67        1.90723  -0.00291  -0.00436   0.00000  -0.00441   1.90282
   A68        1.90871  -0.00277  -0.00424   0.00000  -0.00424   1.90447
   A69        1.89084  -0.00181  -0.00393   0.00000  -0.00393   1.88691
   A70        1.89154  -0.00155  -0.00294   0.00000  -0.00294   1.88859
   A71        2.01117   0.00072  -0.00007   0.00000  -0.00006   2.01111
   A72        1.87550  -0.00033  -0.00034   0.00000  -0.00037   1.87513
   A73        1.89468   0.00091   0.00260   0.00000   0.00260   1.89728
   A74        1.89578   0.00197   0.00463   0.00000   0.00463   1.90041
   A75        1.91335   0.00450   0.00790   0.00000   0.00786   1.92121
   A76        1.90976  -0.00034  -0.00223   0.00000  -0.00222   1.90753
   A77        1.91419   0.00493   0.00881   0.00000   0.00877   1.92297
   A78        1.90867  -0.00274  -0.00433   0.00000  -0.00432   1.90435
   A79        1.90753  -0.00333  -0.00518   0.00000  -0.00526   1.90228
   A80        1.91029  -0.00307  -0.00498   0.00000  -0.00497   1.90532
   A81        2.10502  -0.00202  -0.00468   0.00000  -0.00468   2.10033
   A82        2.10769   0.00067   0.00076   0.00000   0.00076   2.10846
   A83        2.06963   0.00138   0.00398   0.00000   0.00398   2.07360
   A84        2.09070   0.00040   0.00131   0.00000   0.00132   2.09201
   A85        2.10223  -0.00025  -0.00149   0.00000  -0.00149   2.10074
   A86        2.09025  -0.00015   0.00017   0.00000   0.00017   2.09043
   A87        2.08992  -0.00056  -0.00138   0.00000  -0.00138   2.08854
   A88        2.10256  -0.00047  -0.00078   0.00000  -0.00078   2.10178
   A89        2.09070   0.00103   0.00216   0.00000   0.00216   2.09286
   A90        2.09824  -0.00017  -0.00045   0.00000  -0.00045   2.09778
   A91        2.08623   0.00052   0.00131   0.00000   0.00131   2.08754
   A92        2.09872  -0.00034  -0.00086   0.00000  -0.00086   2.09786
   A93        2.09085   0.00098   0.00187   0.00000   0.00187   2.09272
   A94        2.10093  -0.00067  -0.00115   0.00000  -0.00115   2.09978
   A95        2.09140  -0.00031  -0.00072   0.00000  -0.00072   2.09068
   A96        2.10433  -0.00049  -0.00185   0.00000  -0.00185   2.10249
   A97        2.08905   0.00041   0.00135   0.00000   0.00135   2.09040
   A98        2.08980   0.00008   0.00049   0.00000   0.00049   2.09029
   A99        2.09244   0.00010  -0.00083   0.00000  -0.00083   2.09161
   A100       2.11695  -0.00166  -0.00337   0.00000  -0.00337   2.11357
   A101       2.07372   0.00156   0.00421   0.00000   0.00420   2.07792
   A102       2.09162   0.00004   0.00106   0.00000   0.00106   2.09268
   A103       2.10043   0.00018  -0.00078   0.00000  -0.00079   2.09965
   A104       2.09113  -0.00022  -0.00028   0.00000  -0.00027   2.09086
   A105       2.09122  -0.00065  -0.00154   0.00000  -0.00154   2.08968
   A106       2.09978  -0.00023  -0.00062   0.00000  -0.00062   2.09916
   A107       2.09219   0.00089   0.00216   0.00000   0.00216   2.09435
   A108       2.09708  -0.00034  -0.00105   0.00000  -0.00105   2.09603
   A109       2.08819   0.00034   0.00125   0.00000   0.00125   2.08944
   A110       2.09791   0.00001  -0.00020   0.00000  -0.00020   2.09771
   A111       2.09089   0.00145   0.00293   0.00000   0.00293   2.09382
   A112       2.10431  -0.00146  -0.00236   0.00000  -0.00235   2.10196
   A113       2.08798   0.00001  -0.00058   0.00000  -0.00058   2.08740
   A114       2.09988  -0.00038  -0.00169   0.00000  -0.00169   2.09819
   A115       2.09116   0.00002   0.00097   0.00000   0.00097   2.09213
   A116       2.09215   0.00036   0.00072   0.00000   0.00072   2.09287
    D1        0.14050   0.00057   0.00143   0.00000   0.00143   0.14193
    D2        2.17551   0.00233   0.00519   0.00000   0.00519   2.18070
    D3       -1.90985   0.00064   0.00097   0.00000   0.00097  -1.90889
    D4       -0.06058  -0.00057  -0.00156   0.00000  -0.00156  -0.06214
    D5       -3.13114  -0.00148  -0.00360   0.00000  -0.00359  -3.13473
    D6        2.30349   0.00041   0.00096   0.00000   0.00096   2.30445
    D7        0.23941   0.00078   0.00177   0.00000   0.00177   0.24118
    D8       -1.78503  -0.00029  -0.00083   0.00000  -0.00084  -1.78587
    D9       -0.15513  -0.00029  -0.00079   0.00000  -0.00079  -0.15592
   D10        2.98366  -0.00003  -0.00014   0.00000  -0.00014   2.98352
   D11       -0.19831  -0.00041  -0.00107   0.00000  -0.00107  -0.19938
   D12        2.87379   0.00017   0.00042   0.00000   0.00042   2.87421
   D13       -2.29801  -0.00095  -0.00269   0.00000  -0.00269  -2.30070
   D14        0.77409  -0.00037  -0.00120   0.00000  -0.00120   0.77288
   D15        1.84448   0.00034   0.00095   0.00000   0.00095   1.84543
   D16       -1.36660   0.00091   0.00244   0.00000   0.00244  -1.36417
   D17        1.22643  -0.00123  -0.00224   0.00000  -0.00223   1.22419
   D18       -3.03395  -0.00122  -0.00239   0.00000  -0.00238  -3.03633
   D19       -0.93847  -0.00113  -0.00242   0.00000  -0.00242  -0.94089
   D20       -3.05308   0.00026   0.00084   0.00000   0.00084  -3.05224
   D21       -1.03027   0.00027   0.00069   0.00000   0.00069  -1.02958
   D22        1.06520   0.00036   0.00066   0.00000   0.00066   1.06586
   D23       -0.94075  -0.00054  -0.00084   0.00000  -0.00084  -0.94159
   D24        1.08206  -0.00053  -0.00099   0.00000  -0.00099   1.08107
   D25       -3.10565  -0.00044  -0.00102   0.00000  -0.00103  -3.10668
   D26       -3.10547   0.00179   0.00346   0.00000   0.00346  -3.10201
   D27       -1.07260  -0.00031  -0.00046   0.00000  -0.00046  -1.07306
   D28        1.05309   0.00151   0.00315   0.00000   0.00315   1.05624
   D29        1.18675   0.00091   0.00148   0.00000   0.00149   1.18823
   D30       -3.06356  -0.00119  -0.00244   0.00000  -0.00244  -3.06600
   D31       -0.93787   0.00064   0.00117   0.00000   0.00117  -0.93670
   D32       -0.90237   0.00066   0.00132   0.00000   0.00132  -0.90105
   D33        1.13051  -0.00144  -0.00260   0.00000  -0.00260   1.12791
   D34       -3.02698   0.00039   0.00101   0.00000   0.00101  -3.02598
   D35       -2.97120  -0.00138  -0.00308   0.00000  -0.00307  -2.97427
   D36        0.17200  -0.00018  -0.00040   0.00000  -0.00040   0.17160
   D37        0.25132  -0.00209  -0.00485   0.00000  -0.00485   0.24647
   D38       -2.88867  -0.00089  -0.00218   0.00000  -0.00218  -2.89084
   D39        2.95803   0.00051   0.00116   0.00000   0.00117   2.95920
   D40       -0.17452   0.00106   0.00253   0.00000   0.00253  -0.17199
   D41       -0.26662   0.00126   0.00304   0.00000   0.00304  -0.26358
   D42        2.88401   0.00181   0.00441   0.00000   0.00440   2.88841
   D43       -0.05337   0.00063   0.00159   0.00000   0.00159  -0.05178
   D44        3.01168   0.00158   0.00376   0.00000   0.00376   3.01544
   D45        3.08983   0.00183   0.00427   0.00000   0.00427   3.09410
   D46       -0.12831   0.00278   0.00644   0.00000   0.00644  -0.12187
   D47       -2.91569   0.00010   0.00024   0.00000   0.00023  -2.91546
   D48        0.27087  -0.00059  -0.00140   0.00000  -0.00140   0.26946
   D49        0.30676  -0.00088  -0.00210   0.00000  -0.00210   0.30466
   D50       -2.78987  -0.00157  -0.00374   0.00000  -0.00374  -2.79361
   D51        0.77557   0.00179   0.00368   0.00000   0.00368   0.77925
   D52       -1.32598   0.00040   0.00100   0.00000   0.00100  -1.32498
   D53        2.91655   0.00020   0.00060   0.00000   0.00060   2.91715
   D54       -2.37421   0.00129   0.00244   0.00000   0.00244  -2.37177
   D55        1.80743  -0.00010  -0.00024   0.00000  -0.00024   1.80719
   D56       -0.23323  -0.00030  -0.00064   0.00000  -0.00064  -0.23387
   D57        3.03114  -0.00066  -0.00172   0.00000  -0.00172   3.02942
   D58       -0.17527  -0.00003  -0.00041   0.00000  -0.00041  -0.17568
   D59       -0.10298  -0.00020  -0.00058   0.00000  -0.00058  -0.10355
   D60        2.97380   0.00043   0.00073   0.00000   0.00073   2.97454
   D61        0.61070  -0.00021  -0.00051   0.00000  -0.00051   0.61019
   D62       -1.49463  -0.00120  -0.00266   0.00000  -0.00266  -1.49729
   D63        2.63526  -0.00034  -0.00074   0.00000  -0.00074   2.63452
   D64        2.63349   0.00186   0.00403   0.00000   0.00403   2.63752
   D65        0.52816   0.00087   0.00188   0.00000   0.00188   0.53004
   D66       -1.62513   0.00173   0.00380   0.00000   0.00380  -1.62133
   D67       -1.56268   0.00100   0.00222   0.00000   0.00222  -1.56046
   D68        2.61518   0.00001   0.00007   0.00000   0.00007   2.61525
   D69        0.46188   0.00087   0.00199   0.00000   0.00199   0.46387
   D70       -0.65982   0.00052   0.00113   0.00000   0.00113  -0.65869
   D71       -2.69083  -0.00096  -0.00197   0.00000  -0.00197  -2.69280
   D72        1.50673  -0.00107  -0.00239   0.00000  -0.00239   1.50433
   D73        1.43936   0.00160   0.00336   0.00000   0.00337   1.44272
   D74       -0.59166   0.00011   0.00027   0.00000   0.00027  -0.59139
   D75       -2.67728   0.00000  -0.00016   0.00000  -0.00016  -2.67744
   D76       -2.68785   0.00101   0.00185   0.00000   0.00186  -2.68599
   D77        1.56432  -0.00047  -0.00124   0.00000  -0.00124   1.56309
   D78       -0.52130  -0.00058  -0.00167   0.00000  -0.00167  -0.52297
   D79        2.51461   0.00040   0.00088   0.00000   0.00089   2.51550
   D80       -0.55575  -0.00027  -0.00052   0.00000  -0.00052  -0.55627
   D81       -1.64652   0.00124   0.00259   0.00000   0.00259  -1.64393
   D82        1.56631   0.00057   0.00118   0.00000   0.00118   1.56749
   D83        0.39264   0.00061   0.00154   0.00000   0.00154   0.39418
   D84       -2.67772  -0.00006   0.00013   0.00000   0.00013  -2.67759
   D85       -0.14376  -0.00006  -0.00003   0.00000  -0.00003  -0.14379
   D86        3.02266   0.00006   0.00042   0.00000   0.00042   3.02308
   D87        2.91881   0.00076   0.00164   0.00000   0.00164   2.92045
   D88       -0.19795   0.00088   0.00209   0.00000   0.00209  -0.19586
   D89        2.87550  -0.00100  -0.00225   0.00000  -0.00225   2.87325
   D90       -0.28646  -0.00113  -0.00267   0.00000  -0.00268  -0.28914
   D91        0.75356  -0.00004  -0.00019   0.00000  -0.00019   0.75337
   D92       -2.40840  -0.00017  -0.00061   0.00000  -0.00062  -2.40902
   D93       -1.37940   0.00034   0.00132   0.00000   0.00132  -1.37809
   D94        1.74183   0.00021   0.00089   0.00000   0.00089   1.74272
   D95        3.13681   0.00196   0.00398   0.00000   0.00398   3.14079
   D96       -1.11647  -0.00022  -0.00010   0.00000  -0.00009  -1.11656
   D97        1.01115   0.00167   0.00363   0.00000   0.00364   1.01479
   D98       -0.93713   0.00091   0.00184   0.00000   0.00184  -0.93529
   D99        1.09277  -0.00127  -0.00224   0.00000  -0.00224   1.09054
   D100      -3.06279   0.00061   0.00149   0.00000   0.00149  -3.06130
   D101       1.15833   0.00070   0.00112   0.00000   0.00112   1.15944
   D102      -3.09495  -0.00148  -0.00296   0.00000  -0.00296  -3.09791
   D103      -0.96733   0.00041   0.00077   0.00000   0.00077  -0.96656
   D104       0.17074  -0.00005  -0.00033   0.00000  -0.00033   0.17041
   D105      -2.96922   0.00064   0.00142   0.00000   0.00142  -2.96780
   D106      -2.94676   0.00007   0.00011   0.00000   0.00011  -2.94665
   D107       0.19647   0.00076   0.00186   0.00000   0.00186   0.19833
   D108       0.00330   0.00003  -0.00007   0.00000  -0.00007   0.00323
   D109      -3.13526  -0.00025  -0.00078   0.00000  -0.00078  -3.13603
   D110      -3.13666   0.00073   0.00169   0.00000   0.00169  -3.13497
   D111       0.00797   0.00044   0.00098   0.00000   0.00098   0.00895
   D112       2.76680   0.00074   0.00176   0.00000   0.00176   2.76856
   D113      -0.38896   0.00093   0.00217   0.00000   0.00217  -0.38679
   D114      -0.37799   0.00104   0.00250   0.00000   0.00250  -0.37549
   D115       2.74943   0.00123   0.00292   0.00000   0.00292   2.75235
   D116      -1.01195  -0.00119  -0.00259   0.00000  -0.00261  -1.01455
   D117      -3.10646  -0.00051  -0.00102   0.00000  -0.00102  -3.10748
   D118       1.08267   0.00024   0.00060   0.00000   0.00061   1.08328
   D119      -3.13432   0.00026   0.00101   0.00000   0.00101  -3.13331
   D120       1.05436   0.00094   0.00258   0.00000   0.00259   1.05695
   D121      -1.03970   0.00169   0.00420   0.00000   0.00423  -1.03547
   D122       1.11109  -0.00118  -0.00312   0.00000  -0.00315   1.10794
   D123      -0.98343  -0.00050  -0.00155   0.00000  -0.00156  -0.98499
   D124      -3.07748   0.00025   0.00007   0.00000   0.00007  -3.07741
   D125      -1.00187  -0.00128  -0.00296   0.00000  -0.00299  -1.00486
   D126      -3.09498  -0.00047  -0.00113   0.00000  -0.00113  -3.09611
   D127       1.09258   0.00047   0.00095   0.00000   0.00097   1.09355
   D128      -3.12546  -0.00011   0.00021   0.00000   0.00019  -3.12527
   D129       1.06461   0.00070   0.00205   0.00000   0.00205   1.06667
   D130      -1.03101   0.00164   0.00412   0.00000   0.00415  -1.02686
   D131       1.12347  -0.00129  -0.00331   0.00000  -0.00333   1.12013
   D132      -0.96965  -0.00048  -0.00147   0.00000  -0.00147  -0.97112
   D133      -3.06527   0.00046   0.00060   0.00000   0.00062  -3.06464
   D134       0.07232  -0.00069  -0.00169   0.00000  -0.00169   0.07063
   D135      -3.06969  -0.00101  -0.00240   0.00000  -0.00240  -3.07209
   D136      -3.11327  -0.00003  -0.00016   0.00000  -0.00016  -3.11343
   D137       0.02790  -0.00035  -0.00087   0.00000  -0.00087   0.02703
   D138       3.06812   0.00090   0.00214   0.00000   0.00214   3.07026
   D139      -0.07311   0.00113   0.00262   0.00000   0.00263  -0.07048
   D140      -0.02941   0.00031   0.00075   0.00000   0.00075  -0.02866
   D141       3.11255   0.00054   0.00124   0.00000   0.00124   3.11379
   D142       3.13666   0.00023   0.00058   0.00000   0.00058   3.13724
   D143      -0.00589   0.00014   0.00038   0.00000   0.00038  -0.00551
   D144      -0.00536  -0.00009  -0.00013   0.00000  -0.00013  -0.00549
   D145       3.13528  -0.00017  -0.00033   0.00000  -0.00033   3.13495
   D146       3.12588   0.00020   0.00048   0.00000   0.00048   3.12636
   D147      -0.01514   0.00014   0.00032   0.00000   0.00032  -0.01482
   D148      -0.01667   0.00012   0.00028   0.00000   0.00028  -0.01639
   D149       3.12549   0.00006   0.00012   0.00000   0.00012   3.12561
   D150      -3.12753  -0.00022  -0.00050   0.00000  -0.00050  -3.12803
   D151       0.01365  -0.00018  -0.00045   0.00000  -0.00045   0.01321
   D152       0.01464  -0.00028  -0.00066   0.00000  -0.00066   0.01398
   D153      -3.12737  -0.00024  -0.00061   0.00000  -0.00061  -3.12798
   D154       0.00887  -0.00006  -0.00014   0.00000  -0.00014   0.00873
   D155      -3.13309  -0.00028  -0.00063   0.00000  -0.00062  -3.13371
   D156      -3.13313  -0.00002  -0.00009   0.00000  -0.00009  -3.13322
   D157       0.00809  -0.00024  -0.00058   0.00000  -0.00058   0.00752
   D158      -0.01216  -0.00039  -0.00088   0.00000  -0.00088  -0.01304
   D159       3.12867  -0.00001  -0.00002   0.00000  -0.00002   3.12865
   D160      -3.13993  -0.00055  -0.00122   0.00000  -0.00122  -3.14115
   D161       0.00090  -0.00016  -0.00036   0.00000  -0.00036   0.00054
   D162      -3.12840   0.00014   0.00035   0.00000   0.00035  -3.12805
   D163       0.01323  -0.00028  -0.00060   0.00000  -0.00060   0.01263
   D164      -0.00083   0.00031   0.00071   0.00000   0.00071  -0.00011
   D165       3.14080  -0.00010  -0.00023   0.00000  -0.00023   3.14057
   D166      -3.13639  -0.00028  -0.00064   0.00000  -0.00064  -3.13703
   D167       0.00480  -0.00019  -0.00048   0.00000  -0.00048   0.00432
   D168       0.00444   0.00010   0.00022   0.00000   0.00022   0.00466
   D169      -3.13755   0.00019   0.00038   0.00000   0.00038  -3.13717
   D170       3.13067   0.00023   0.00056   0.00000   0.00056   3.13123
   D171      -0.01056   0.00041   0.00097   0.00000   0.00097  -0.00959
   D172      -0.01132   0.00031   0.00072   0.00000   0.00072  -0.01061
   D173       3.13063   0.00050   0.00113   0.00000   0.00113   3.13176
   D174      -3.13071  -0.00022  -0.00050   0.00000  -0.00050  -3.13120
   D175       0.01066  -0.00027  -0.00063   0.00000  -0.00063   0.01003
   D176       0.01125  -0.00003  -0.00009   0.00000  -0.00009   0.01117
   D177      -3.13057  -0.00009  -0.00022   0.00000  -0.00022  -3.13079
   D178      -0.00498  -0.00009  -0.00021   0.00000  -0.00021  -0.00520
   D179       3.13657   0.00033   0.00074   0.00000   0.00074   3.13731
   D180       3.13638  -0.00014  -0.00034   0.00000  -0.00034   3.13604
   D181      -0.00525   0.00027   0.00060   0.00000   0.00061  -0.00464
         Item               Value     Threshold  Converged?
 Maximum Force            0.097570     0.000450     NO 
 RMS     Force            0.021467     0.000300     NO 
 Maximum Displacement     0.161945     0.001800     NO 
 RMS     Displacement     0.034503     0.001200     NO 
 Predicted change in Energy=-1.235473D-01
 Lowest energy point so far.  Saving SCF results.
 GradGradGradGradGradGradGradGradGradGradGradGradGradGradGradGradGradGrad

 Leave Link  103 at Tue Dec 11 13:01:40 2018, MaxMem=   805306368 cpu:         1.4
 (Enter /pbs_home/pkowalski/g09d01/g09/l202.exe)
 Stoichiometry    C29H22F6S2
 Framework group  C1[X(C29H22F6S2)]
 Deg. of freedom   171
 Full point group                 C1      NOp   1
 RotChk:  IX=0 Diff= 1.77D-03
 Largest Abelian subgroup         C1      NOp   1
 Largest concise Abelian subgroup C1      NOp   1
                         Standard orientation:                         
 ---------------------------------------------------------------------
 Center     Atomic      Atomic             Coordinates (Angstroms)
 Number     Number       Type             X           Y           Z
 ---------------------------------------------------------------------
      1         16           0        1.757976   -2.175898    0.460460
      2         16           0       -1.798250   -2.140510    0.103309
      3          9           0        2.367067    3.156968   -0.734177
      4          9           0        1.628647    3.558164    1.265812
      5          9           0        0.107852    3.820565   -1.839827
      6          9           0        0.080956    5.127718   -0.099359
      7          9           0       -2.227304    3.275282   -0.820513
      8          9           0       -1.525936    3.549203    1.220196
      9          6           0        0.599802   -0.757516    0.713617
     10          6           0        1.434847    0.486968    0.385188
     11          6           0        2.821001    0.219863    0.259249
     12          1           0        3.548430    0.988850    0.182045
     13          6           0        3.142673   -1.110905    0.240176
     14          6           0        0.745711    1.649058    0.177796
     15          6           0        1.272677    3.036032    0.055053
     16          6           0        0.077524    3.849152   -0.493506
     17          6           0       -1.167387    3.067353   -0.005926
     18          6           0       -0.693849    1.661156    0.056156
     19          6           0       -0.601031   -0.782945   -0.250861
     20          6           0       -1.409161    0.505639   -0.060071
     21          6           0       -2.811077    0.280841   -0.062015
     22          1           0       -3.519351    1.069890   -0.115409
     23          6           0       -3.169844   -1.037554    0.014931
     24          6           0        0.158990   -0.716156    2.195464
     25          1           0       -0.541841    0.086389    2.315280
     26          1           0       -0.355796   -1.628673    2.419729
     27          6           0        1.299088   -0.529711    3.191523
     28          1           0        2.013329   -1.316873    3.081642
     29          1           0        0.907658   -0.547233    4.184253
     30          1           0        1.784678    0.407248    3.023252
     31          6           0       -0.154333   -0.874624   -1.734777
     32          1           0        0.539432   -0.079381   -1.923743
     33          1           0        0.371378   -1.797970   -1.869596
     34          6           0       -1.280343   -0.794250   -2.758094
     35          1           0       -1.994180   -1.568709   -2.579497
     36          1           0       -0.875019   -0.911905   -3.738402
     37          1           0       -1.771018    0.152849   -2.692643
     38          6           0        4.460276   -1.679300   -0.025472
     39          6           0        5.610155   -0.877818    0.065300
     40          1           0        5.528122    0.129674    0.390787
     41          6           0        6.855608   -1.396183   -0.267249
     42          1           0        7.717266   -0.779063   -0.198339
     43          6           0        6.979985   -2.719228   -0.688531
     44          1           0        7.931736   -3.107642   -0.955052
     45          6           0        5.846484   -3.529906   -0.758387
     46          1           0        5.937609   -4.542022   -1.066841
     47          6           0        4.598713   -3.019849   -0.425960
     48          1           0        3.742402   -3.646803   -0.475326
     49          6           0       -4.528930   -1.574282    0.026103
     50          6           0       -5.602894   -0.750696    0.404441
     51          1           0       -5.422587    0.255443    0.692445
     52          6           0       -6.901741   -1.247031    0.403715
     53          1           0       -7.707161   -0.615351    0.687325
     54          6           0       -7.149418   -2.569109    0.032136
     55          1           0       -8.141502   -2.947999    0.041656
     56          6           0       -6.090889   -3.388369   -0.349783
     57          1           0       -6.275968   -4.392475   -0.642437
     58          6           0       -4.787535   -2.900988   -0.351800
     59          1           0       -3.985387   -3.534690   -0.641085
 ---------------------------------------------------------------------
 Rotational constants (GHZ):      0.1277202      0.0714556      0.0512504
 Leave Link  202 at Tue Dec 11 13:01:41 2018, MaxMem=   805306368 cpu:         0.0
 (Enter /pbs_home/pkowalski/g09d01/g09/l301.exe)
 Basis read from rwf:  (5D, 7F)
 No pseudopotential information found on rwf file.
 There are   673 symmetry adapted cartesian basis functions of A   symmetry.
 There are   636 symmetry adapted basis functions of A   symmetry.
   636 basis functions,  1103 primitive gaussians,   673 cartesian basis functions
   141 alpha electrons      141 beta electrons
       nuclear repulsion energy      4712.0260275233 Hartrees.
 IExCor= 4134 DFT=T Ex+Corr=M06L ExCW=0 ScaHFX=  0.000000
 ScaDFX=  1.000000  1.000000  1.000000  1.000000 ScalE2=  1.000000  1.000000
 IRadAn=      0 IRanWt=     -1 IRanGd=            0 ICorTp=0 IEmpDi=131
 NAtoms=   59 NActive=   59 NUniq=   59 SFac= 1.00D+00 NAtFMM=   60 NAOKFM=F Big=F
 Integral buffers will be    131072 words long.
 Raffenetti 2 integral format.
 Two-electron integral symmetry is turned on.
 R6Disp:  Grimme-D3 Dispersion energy=       -0.0062002549 Hartrees.
 Nuclear repulsion after empirical dispersion term =     4712.0198272684 Hartrees.
 No density basis found on file   724.
 Leave Link  301 at Tue Dec 11 13:01:41 2018, MaxMem=   805306368 cpu:         0.6
 (Enter /pbs_home/pkowalski/g09d01/g09/l302.exe)
 NPDir=0 NMtPBC=     1 NCelOv=     1 NCel=       1 NClECP=     1 NCelD=      1
         NCelK=      1 NCelE2=     1 NClLst=     1 CellRange=     0.0.
 One-electron integrals computed using PRISM.
 NBasis=   636 RedAO= T EigKep=  2.92D-04  NBF=   636
 NBsUse=   636 1.00D-06 EigRej= -1.00D+00 NBFU=   636
 Precomputing XC quadrature grid using
 IXCGrd= 4 IRadAn=           0 IRanWt=          -1 IRanGd=           0 AccXCQ= 0.00D+00.
 Generated NRdTot=       0 NPtTot=           0 NUsed=           0 NTot=          32
 NSgBfM=   611   611   611   624   632 MxSgAt=    59 MxSgA2=    59.
 Leave Link  302 at Tue Dec 11 13:01:43 2018, MaxMem=   805306368 cpu:        16.3
 (Enter /pbs_home/pkowalski/g09d01/g09/l303.exe)
 DipDrv:  MaxL=1.
 Leave Link  303 at Tue Dec 11 13:01:44 2018, MaxMem=   805306368 cpu:         1.5
 (Enter /pbs_home/pkowalski/g09d01/g09/l401.exe)
 Initial guess from the checkpoint file:  "dae0068freq_closed_m06ld3.chk"
 B after Tr=     0.000000    0.000000    0.000000
         Rot=    1.000000    0.000140    0.000038   -0.000498 Ang=   0.06 deg.
 Guess basis will be translated and rotated to current coordinates.
 JPrj=2 DoOrth=T DoCkMO=T.
 Generating alternative initial guess.
 ExpMin= 1.22D-01 ExpMax= 9.18D+03 ExpMxC= 1.38D+03 IAcc=1 IRadAn=         1 AccDes= 0.00D+00
 Harris functional with IExCor= 1009 and IRadAn=       1 diagonalized for initial guess.
 HarFok:  IExCor= 1009 AccDes= 0.00D+00 IRadAn=         1 IDoV= 1 UseB2=F ITyADJ=14
 ICtDFT=  3500011 ScaDFX=  1.000000  1.000000  1.000000  1.000000
 FoFCou: FMM=F IPFlag=           0 FMFlag=      100000 FMFlg1=           0
         NFxFlg=           0 DoJE=T BraDBF=F KetDBF=T FulRan=T
         wScrn=  0.000000 ICntrl=     500 IOpCl=  0 I1Cent=   200000004 NGrid=           0
         NMat0=    1 NMatS0=      1 NMatT0=    0 NMatD0=    1 NMtDS0=    0 NMtDT0=    0
 Petite list used in FoFCou.
 Harris En= -2510.28921451643    
 Leave Link  401 at Tue Dec 11 13:01:49 2018, MaxMem=   805306368 cpu:        42.3
 (Enter /pbs_home/pkowalski/g09d01/g09/l502.exe)
 Closed shell SCF:
 Using DIIS extrapolation, IDIIS=  1040.
 Integral symmetry usage will be decided dynamically.
 IVT=     1387805 IEndB=     1387805 NGot=   805306368 MDV=   804388806
 LenX=   804388806 LenY=   803935204
 Requested convergence on RMS density matrix=1.00D-08 within 128 cycles.
 Requested convergence on MAX density matrix=1.00D-06.
 Requested convergence on             energy=1.00D-06.
 No special actions if energy rises.
 Fock matrices will be formed incrementally for  20 cycles.
 Integral accuracy reduced to 1.0D-05 until final iterations.

 Cycle   1  Pass 0  IDiag  1:
 FoFJK:  IHMeth= 1 ICntrl=     500 DoSepK=F KAlg= 0 I1Cent=   0 FoldK=F
 IRaf= 670000000 NMat=   1 IRICut=       1 DoRegI=T DoRafI=F ISym2E= 0.
 FoFCou: FMM=F IPFlag=           0 FMFlag=      100000 FMFlg1=           0
         NFxFlg=           0 DoJE=T BraDBF=F KetDBF=F FulRan=T
         wScrn=  0.000000 ICntrl=     500 IOpCl=  0 I1Cent=           0 NGrid=           0
         NMat0=    1 NMatS0=      1 NMatT0=    0 NMatD0=    1 NMtDS0=    0 NMtDT0=    0
 Symmetry not used in FoFCou.
 E= -2512.03581242234    
 DIIS: error= 3.63D-03 at cycle   1 NSaved=   1.
 NSaved= 1 IEnMin= 1 EnMin= -2512.03581242234     IErMin= 1 ErrMin= 3.63D-03
 ErrMax= 3.63D-03  0.00D+00 EMaxC= 1.00D-01 BMatC= 1.47D-02 BMatP= 1.47D-02
 IDIUse=3 WtCom= 9.64D-01 WtEn= 3.63D-02
 Coeff-Com:  0.100D+01
 Coeff-En:   0.100D+01
 Coeff:      0.100D+01
 Gap=     0.550 Goal=   None    Shift=    0.000
 GapD=    0.550 DampG=2.000 DampE=1.000 DampFc=2.0000 IDamp=-1.
 RMSDP=7.87D-04 MaxDP=2.80D-02              OVMax= 1.78D-02

 Cycle   2  Pass 0  IDiag  1:
 RMSU=  7.71D-04    CP:  9.90D-01
 E= -2512.05066170296     Delta-E=       -0.014849280614 Rises=F Damp=F
 DIIS: error= 1.18D-03 at cycle   2 NSaved=   2.
 NSaved= 2 IEnMin= 2 EnMin= -2512.05066170296     IErMin= 2 ErrMin= 1.18D-03
 ErrMax= 1.18D-03  0.00D+00 EMaxC= 1.00D-01 BMatC= 1.80D-03 BMatP= 1.47D-02
 IDIUse=3 WtCom= 9.88D-01 WtEn= 1.18D-02
 Coeff-Com:  0.185D+00 0.815D+00
 Coeff-En:   0.000D+00 0.100D+01
 Coeff:      0.183D+00 0.817D+00
 Gap=     0.048 Goal=   None    Shift=    0.000
 RMSDP=1.94D-04 MaxDP=9.96D-03 DE=-1.48D-02 OVMax= 1.96D-02

 Cycle   3  Pass 0  IDiag  1:
 RMSU=  1.94D-04    CP:  9.89D-01  9.94D-01
 E= -2512.05030596417     Delta-E=        0.000355738783 Rises=F Damp=F
 DIIS: error= 1.27D-03 at cycle   3 NSaved=   3.
 NSaved= 3 IEnMin= 2 EnMin= -2512.05066170296     IErMin= 2 ErrMin= 1.18D-03
 ErrMax= 1.27D-03  0.00D+00 EMaxC= 1.00D-01 BMatC= 2.12D-03 BMatP= 1.80D-03
 IDIUse=3 WtCom= 2.19D-01 WtEn= 7.81D-01
 Coeff-Com:  0.506D-01 0.516D+00 0.433D+00
 Coeff-En:   0.000D+00 0.536D+00 0.464D+00
 Coeff:      0.111D-01 0.532D+00 0.457D+00
 Gap=     0.048 Goal=   None    Shift=    0.000
 RMSDP=1.23D-04 MaxDP=7.33D-03 DE= 3.56D-04 OVMax= 1.95D-02

 Cycle   4  Pass 0  IDiag  1:
 RMSU=  8.06D-05    CP:  9.89D-01  1.00D+00  5.21D-01
 E= -2512.05223144287     Delta-E=       -0.001925478699 Rises=F Damp=F
 DIIS: error= 6.82D-04 at cycle   4 NSaved=   4.
 NSaved= 4 IEnMin= 4 EnMin= -2512.05223144287     IErMin= 4 ErrMin= 6.82D-04
 ErrMax= 6.82D-04  0.00D+00 EMaxC= 1.00D-01 BMatC= 3.69D-04 BMatP= 1.80D-03
 IDIUse=3 WtCom= 9.93D-01 WtEn= 6.82D-03
 Coeff-Com:  0.211D-01 0.310D+00 0.314D+00 0.354D+00
 Coeff-En:   0.000D+00 0.000D+00 0.144D+00 0.856D+00
 Coeff:      0.209D-01 0.308D+00 0.313D+00 0.358D+00
 Gap=     0.048 Goal=   None    Shift=    0.000
 RMSDP=6.36D-05 MaxDP=3.90D-03 DE=-1.93D-03 OVMax= 1.42D-02

 Cycle   5  Pass 0  IDiag  1:
 RMSU=  3.68D-05    CP:  9.89D-01  1.00D+00  5.83D-01  3.74D-01
 E= -2512.05260297684     Delta-E=       -0.000371533968 Rises=F Damp=F
 DIIS: error= 2.89D-04 at cycle   5 NSaved=   5.
 NSaved= 5 IEnMin= 5 EnMin= -2512.05260297684     IErMin= 5 ErrMin= 2.89D-04
 ErrMax= 2.89D-04  0.00D+00 EMaxC= 1.00D-01 BMatC= 7.41D-05 BMatP= 3.69D-04
 IDIUse=3 WtCom= 9.97D-01 WtEn= 2.89D-03
 Coeff-Com:  0.469D-02 0.126D+00 0.147D+00 0.290D+00 0.432D+00
 Coeff-En:   0.000D+00 0.000D+00 0.000D+00 0.213D+00 0.787D+00
 Coeff:      0.468D-02 0.126D+00 0.147D+00 0.290D+00 0.433D+00
 Gap=     0.048 Goal=   None    Shift=    0.000
 RMSDP=2.89D-05 MaxDP=1.84D-03 DE=-3.72D-04 OVMax= 6.02D-03

 Cycle   6  Pass 0  IDiag  1:
 RMSU=  1.30D-05    CP:  9.89D-01  9.98D-01  5.82D-01  5.24D-01  3.83D-01
 E= -2512.05268111490     Delta-E=       -0.000078138062 Rises=F Damp=F
 DIIS: error= 7.96D-05 at cycle   6 NSaved=   6.
 NSaved= 6 IEnMin= 6 EnMin= -2512.05268111490     IErMin= 6 ErrMin= 7.96D-05
 ErrMax= 7.96D-05  0.00D+00 EMaxC= 1.00D-01 BMatC= 1.02D-05 BMatP= 7.41D-05
 IDIUse=1 WtCom= 1.00D+00 WtEn= 0.00D+00
 Coeff-Com: -0.171D-04 0.419D-01 0.571D-01 0.157D+00 0.316D+00 0.428D+00
 Coeff:     -0.171D-04 0.419D-01 0.571D-01 0.157D+00 0.316D+00 0.428D+00
 Gap=     0.048 Goal=   None    Shift=    0.000
 RMSDP=9.11D-06 MaxDP=6.02D-04 DE=-7.81D-05 OVMax= 1.61D-03

 Initial convergence to 1.0D-05 achieved.  Increase integral accuracy.
 Cycle   7  Pass 1  IDiag  1:
 E= -2512.04853165148     Delta-E=        0.004149463419 Rises=F Damp=F
 DIIS: error= 1.95D-04 at cycle   1 NSaved=   1.
 NSaved= 1 IEnMin= 1 EnMin= -2512.04853165148     IErMin= 1 ErrMin= 1.95D-04
 ErrMax= 1.95D-04  0.00D+00 EMaxC= 1.00D-01 BMatC= 6.32D-05 BMatP= 6.32D-05
 IDIUse=3 WtCom= 9.98D-01 WtEn= 1.95D-03
 Coeff-Com:  0.100D+01
 Coeff-En:   0.100D+01
 Coeff:      0.100D+01
 Gap=     0.048 Goal=   None    Shift=    0.000
 RMSDP=9.11D-06 MaxDP=6.02D-04 DE= 4.15D-03 OVMax= 1.82D-03

 Cycle   8  Pass 1  IDiag  1:
 RMSU=  1.81D-04    CP:  1.00D+00
 E= -2512.04859295655     Delta-E=       -0.000061305069 Rises=F Damp=F
 DIIS: error= 6.66D-05 at cycle   2 NSaved=   2.
 NSaved= 2 IEnMin= 2 EnMin= -2512.04859295655     IErMin= 2 ErrMin= 6.66D-05
 ErrMax= 6.66D-05  0.00D+00 EMaxC= 1.00D-01 BMatC= 7.21D-06 BMatP= 6.32D-05
 IDIUse=1 WtCom= 1.00D+00 WtEn= 0.00D+00
 Coeff-Com:  0.150D+00 0.850D+00
 Coeff:      0.150D+00 0.850D+00
 Gap=     0.048 Goal=   None    Shift=    0.000
 RMSDP=1.76D-05 MaxDP=1.02D-03 DE=-6.13D-05 OVMax= 3.85D-03

 Cycle   9  Pass 1  IDiag  1:
 RMSU=  1.76D-05    CP:  1.00D+00  1.00D+00
 E= -2512.04857672132     Delta-E=        0.000016235237 Rises=F Damp=F
 DIIS: error= 1.28D-04 at cycle   3 NSaved=   3.
 NSaved= 3 IEnMin= 2 EnMin= -2512.04859295655     IErMin= 2 ErrMin= 6.66D-05
 ErrMax= 1.28D-04  0.00D+00 EMaxC= 1.00D-01 BMatC= 2.12D-05 BMatP= 7.21D-06
 IDIUse=3 WtCom= 4.69D-01 WtEn= 5.31D-01
 Coeff-Com:  0.278D-01 0.626D+00 0.346D+00
 Coeff-En:   0.000D+00 0.709D+00 0.291D+00
 Coeff:      0.130D-01 0.670D+00 0.317D+00
 Gap=     0.048 Goal=   None    Shift=    0.000
 RMSDP=1.30D-05 MaxDP=7.93D-04 DE= 1.62D-05 OVMax= 3.88D-03

 Cycle  10  Pass 1  IDiag  1:
 RMSU=  5.97D-06    CP:  1.00D+00  1.00D+00  3.47D-01
 E= -2512.04859866717     Delta-E=       -0.000021945857 Rises=F Damp=F
 DIIS: error= 4.79D-05 at cycle   4 NSaved=   4.
 NSaved= 4 IEnMin= 4 EnMin= -2512.04859866717     IErMin= 4 ErrMin= 4.79D-05
 ErrMax= 4.79D-05  0.00D+00 EMaxC= 1.00D-01 BMatC= 1.55D-06 BMatP= 7.21D-06
 IDIUse=1 WtCom= 1.00D+00 WtEn= 0.00D+00
 Coeff-Com:  0.790D-02 0.414D+00 0.223D+00 0.355D+00
 Coeff:      0.790D-02 0.414D+00 0.223D+00 0.355D+00
 Gap=     0.048 Goal=   None    Shift=    0.000
 RMSDP=4.94D-06 MaxDP=2.54D-04 DE=-2.19D-05 OVMax= 1.67D-03

 Cycle  11  Pass 1  IDiag  1:
 RMSU=  2.89D-06    CP:  1.00D+00  1.00D+00  3.97D-01  3.45D-01
 E= -2512.04860012785     Delta-E=       -0.000001460675 Rises=F Damp=F
 DIIS: error= 2.85D-05 at cycle   5 NSaved=   5.
 NSaved= 5 IEnMin= 5 EnMin= -2512.04860012785     IErMin= 5 ErrMin= 2.85D-05
 ErrMax= 2.85D-05  0.00D+00 EMaxC= 1.00D-01 BMatC= 3.52D-07 BMatP= 1.55D-06
 IDIUse=1 WtCom= 1.00D+00 WtEn= 0.00D+00
 Coeff-Com: -0.316D-03 0.192D+00 0.102D+00 0.293D+00 0.414D+00
 Coeff:     -0.316D-03 0.192D+00 0.102D+00 0.293D+00 0.414D+00
 Gap=     0.048 Goal=   None    Shift=    0.000
 RMSDP=2.08D-06 MaxDP=1.18D-04 DE=-1.46D-06 OVMax= 6.68D-04

 Cycle  12  Pass 1  IDiag  1:
 RMSU=  1.10D-06    CP:  1.00D+00  1.00D+00  3.70D-01  5.04D-01  5.14D-01
 E= -2512.04860054497     Delta-E=       -0.000000417121 Rises=F Damp=F
 DIIS: error= 5.09D-06 at cycle   6 NSaved=   6.
 NSaved= 6 IEnMin= 6 EnMin= -2512.04860054497     IErMin= 6 ErrMin= 5.09D-06
 ErrMax= 5.09D-06  0.00D+00 EMaxC= 1.00D-01 BMatC= 3.42D-08 BMatP= 3.52D-07
 IDIUse=1 WtCom= 1.00D+00 WtEn= 0.00D+00
 Coeff-Com: -0.162D-02 0.605D-01 0.317D-01 0.143D+00 0.287D+00 0.480D+00
 Coeff:     -0.162D-02 0.605D-01 0.317D-01 0.143D+00 0.287D+00 0.480D+00
 Gap=     0.048 Goal=   None    Shift=    0.000
 RMSDP=6.33D-07 MaxDP=4.84D-05 DE=-4.17D-07 OVMax= 1.52D-04

 Cycle  13  Pass 1  IDiag  1:
 RMSU=  4.66D-07    CP:  1.00D+00  1.00D+00  3.73D-01  4.96D-01  5.80D-01
                    CP:  6.57D-01
 E= -2512.04860057621     Delta-E=       -0.000000031245 Rises=F Damp=F
 DIIS: error= 2.06D-06 at cycle   7 NSaved=   7.
 NSaved= 7 IEnMin= 7 EnMin= -2512.04860057621     IErMin= 7 ErrMin= 2.06D-06
 ErrMax= 2.06D-06  0.00D+00 EMaxC= 1.00D-01 BMatC= 5.56D-09 BMatP= 3.42D-08
 IDIUse=1 WtCom= 1.00D+00 WtEn= 0.00D+00
 Coeff-Com: -0.107D-02 0.182D-01 0.967D-02 0.626D-01 0.146D+00 0.336D+00
 Coeff-Com:  0.429D+00
 Coeff:     -0.107D-02 0.182D-01 0.967D-02 0.626D-01 0.146D+00 0.336D+00
 Coeff:      0.429D+00
 Gap=     0.048 Goal=   None    Shift=    0.000
 RMSDP=3.28D-07 MaxDP=1.94D-05 DE=-3.12D-08 OVMax= 7.45D-05

 Cycle  14  Pass 1  IDiag  1:
 RMSU=  1.81D-07    CP:  1.00D+00  1.00D+00  3.75D-01  5.04D-01  5.86D-01
                    CP:  7.03D-01  4.40D-01
 E= -2512.04860058088     Delta-E=       -0.000000004663 Rises=F Damp=F
 DIIS: error= 1.63D-06 at cycle   8 NSaved=   8.
 NSaved= 8 IEnMin= 8 EnMin= -2512.04860058088     IErMin= 8 ErrMin= 1.63D-06
 ErrMax= 1.63D-06  0.00D+00 EMaxC= 1.00D-01 BMatC= 2.25D-09 BMatP= 5.56D-09
 IDIUse=1 WtCom= 1.00D+00 WtEn= 0.00D+00
 Coeff-Com: -0.531D-03 0.207D-02 0.119D-02 0.227D-01 0.635D-01 0.185D+00
 Coeff-Com:  0.365D+00 0.361D+00
 Coeff:     -0.531D-03 0.207D-02 0.119D-02 0.227D-01 0.635D-01 0.185D+00
 Coeff:      0.365D+00 0.361D+00
 Gap=     0.048 Goal=   None    Shift=    0.000
 RMSDP=1.25D-07 MaxDP=8.24D-06 DE=-4.66D-09 OVMax= 2.87D-05

 Cycle  15  Pass 1  IDiag  1:
 RMSU=  5.70D-08    CP:  1.00D+00  1.00D+00  3.74D-01  5.04D-01  5.88D-01
                    CP:  6.89D-01  5.50D-01  4.66D-01
 E= -2512.04860058328     Delta-E=       -0.000000002403 Rises=F Damp=F
 DIIS: error= 2.47D-07 at cycle   9 NSaved=   9.
 NSaved= 9 IEnMin= 9 EnMin= -2512.04860058328     IErMin= 9 ErrMin= 2.47D-07
 ErrMax= 2.47D-07  0.00D+00 EMaxC= 1.00D-01 BMatC= 1.06D-10 BMatP= 2.25D-09
 IDIUse=1 WtCom= 1.00D+00 WtEn= 0.00D+00
 Coeff-Com: -0.170D-03-0.153D-02-0.791D-03 0.444D-02 0.168D-01 0.627D-01
 Coeff-Com:  0.161D+00 0.222D+00 0.535D+00
 Coeff:     -0.170D-03-0.153D-02-0.791D-03 0.444D-02 0.168D-01 0.627D-01
 Coeff:      0.161D+00 0.222D+00 0.535D+00
 Gap=     0.048 Goal=   None    Shift=    0.000
 RMSDP=3.19D-08 MaxDP=2.10D-06 DE=-2.40D-09 OVMax= 2.62D-06

 Cycle  16  Pass 1  IDiag  1:
 RMSU=  2.19D-08    CP:  1.00D+00  1.00D+00  3.74D-01  5.04D-01  5.90D-01
                    CP:  6.91D-01  5.52D-01  5.10D-01  6.49D-01
 E= -2512.04860058346     Delta-E=       -0.000000000184 Rises=F Damp=F
 DIIS: error= 9.98D-08 at cycle  10 NSaved=  10.
 NSaved=10 IEnMin=10 EnMin= -2512.04860058346     IErMin=10 ErrMin= 9.98D-08
 ErrMax= 9.98D-08  0.00D+00 EMaxC= 1.00D-01 BMatC= 1.70D-11 BMatP= 1.06D-10
 IDIUse=1 WtCom= 1.00D+00 WtEn= 0.00D+00
 Coeff-Com: -0.376D-04-0.116D-02-0.611D-03-0.234D-03 0.205D-02 0.145D-01
 Coeff-Com:  0.526D-01 0.932D-01 0.339D+00 0.500D+00
 Coeff:     -0.376D-04-0.116D-02-0.611D-03-0.234D-03 0.205D-02 0.145D-01
 Coeff:      0.526D-01 0.932D-01 0.339D+00 0.500D+00
 Gap=     0.048 Goal=   None    Shift=    0.000
 RMSDP=1.28D-08 MaxDP=8.76D-07 DE=-1.84D-10 OVMax= 1.03D-06

 Cycle  17  Pass 1  IDiag  1:
 RMSU=  7.62D-09    CP:  1.00D+00  1.00D+00  3.74D-01  5.04D-01  5.90D-01
                    CP:  6.94D-01  5.52D-01  5.06D-01  7.12D-01  5.97D-01
 E= -2512.04860058349     Delta-E=       -0.000000000022 Rises=F Damp=F
 DIIS: error= 3.09D-08 at cycle  11 NSaved=  11.
 NSaved=11 IEnMin=11 EnMin= -2512.04860058349     IErMin=11 ErrMin= 3.09D-08
 ErrMax= 3.09D-08  0.00D+00 EMaxC= 1.00D-01 BMatC= 1.67D-12 BMatP= 1.70D-11
 IDIUse=1 WtCom= 1.00D+00 WtEn= 0.00D+00
 Coeff-Com:  0.314D-05-0.463D-03-0.239D-03-0.782D-03-0.120D-02-0.408D-03
 Coeff-Com:  0.708D-02 0.224D-01 0.115D+00 0.287D+00 0.571D+00
 Coeff:      0.314D-05-0.463D-03-0.239D-03-0.782D-03-0.120D-02-0.408D-03
 Coeff:      0.708D-02 0.224D-01 0.115D+00 0.287D+00 0.571D+00
 Gap=     0.048 Goal=   None    Shift=    0.000
 RMSDP=4.53D-09 MaxDP=2.66D-07 DE=-2.18D-11 OVMax= 4.30D-07

 SCF Done:  E(RM06L) =  -2512.04860058     A.U. after   17 cycles
            NFock= 17  Conv=0.45D-08     -V/T= 2.0061
 KE= 2.496831162092D+03 PE=-1.532812807852D+04 EE= 5.607228488579D+03
 Leave Link  502 at Tue Dec 11 13:09:51 2018, MaxMem=   805306368 cpu:      3837.7
 (Enter /pbs_home/pkowalski/g09d01/g09/l701.exe)
 Compute integral first derivatives.
 ... and contract with generalized density number  0.
 R6Disp: Adding Grimme-D3 dispersion energy 1st derivatives to the gradient.
 Leave Link  701 at Tue Dec 11 13:09:52 2018, MaxMem=   805306368 cpu:         6.2
 (Enter /pbs_home/pkowalski/g09d01/g09/l702.exe)
 L702 exits ... SP integral derivatives will be done elsewhere.
 Leave Link  702 at Tue Dec 11 13:09:52 2018, MaxMem=   805306368 cpu:         0.2
 (Enter /pbs_home/pkowalski/g09d01/g09/l703.exe)
 Compute integral first derivatives, UseDBF=F ICtDFT=           0.
 Integral derivatives from FoFJK, PRISM(SPDF).
 Calling FoFJK, ICntrl=      2527 FMM=F ISym2X=0 I1Cent= 0 IOpClX= 0 NMat=1 NMatS=1 NMatT=0.
 FoFJK:  IHMeth= 1 ICntrl=    2527 DoSepK=F KAlg= 0 I1Cent=   0 FoldK=F
 IRaf=         0 NMat=   1 IRICut=       1 DoRegI=T DoRafI=F ISym2E= 0.
 FoFCou: FMM=F IPFlag=           0 FMFlag=      100000 FMFlg1=         800
         NFxFlg=           0 DoJE=F BraDBF=F KetDBF=F FulRan=T
         wScrn=  0.000000 ICntrl=    2527 IOpCl=  0 I1Cent=           0 NGrid=           0
         NMat0=    1 NMatS0=      1 NMatT0=    0 NMatD0=    1 NMtDS0=    0 NMtDT0=    0
 Symmetry not used in FoFCou.
 Leave Link  703 at Tue Dec 11 13:12:08 2018, MaxMem=   805306368 cpu:      1082.9
 (Enter /pbs_home/pkowalski/g09d01/g09/l716.exe)
 Dipole        =-9.17994395D-03-1.91371392D+00-1.12564912D-01
 ***** Axes restored to original set *****
 -------------------------------------------------------------------
 Center     Atomic                   Forces (Hartrees/Bohr)
 Number     Number              X              Y              Z
 -------------------------------------------------------------------
      1       16          -0.004203279    0.001493893   -0.000377709
      2       16          -0.001182348   -0.001373375   -0.003425479
      3        9          -0.001075514   -0.001976783   -0.000009832
      4        9          -0.001694626   -0.001136067   -0.001421446
      5        9          -0.002413224   -0.000098326   -0.000229590
      6        9          -0.000890429    0.000633536   -0.001435234
      7        9          -0.000901567    0.001861947   -0.000834632
      8        9          -0.000822484    0.001254387    0.000534639
      9        6           0.003082114   -0.003363403    0.003326587
     10        6          -0.002940284    0.002606819   -0.000540953
     11        6          -0.000491817   -0.012429210   -0.019375901
     12        1           0.006561423    0.009399815    0.018627655
     13        6          -0.004855207    0.003277291   -0.001392336
     14        6           0.000863808   -0.006322479   -0.000009712
     15        6           0.004391888    0.005960522    0.001427694
     16        6           0.001294783   -0.001214920    0.001786921
     17        6           0.005581162   -0.005177989   -0.000595167
     18        6          -0.000232491    0.005761735    0.004240313
     19        6           0.002165664    0.001433237    0.005226733
     20        6          -0.001852485   -0.003224533   -0.005095254
     21        6          -0.008810464    0.020457707   -0.002805284
     22        1           0.011238196   -0.016721896    0.007182708
     23        6          -0.004406923   -0.001947032   -0.004566086
     24        6          -0.001491114    0.028298035    0.009454716
     25        1           0.010933625   -0.016714841    0.004908403
     26        1          -0.009007436   -0.007871302   -0.016278746
     27        6          -0.017736740   -0.025896259    0.007950632
     28        1          -0.010226568    0.017704229   -0.006404658
     29        1           0.014433348   -0.000925196   -0.015226893
     30        1           0.013125596    0.007478882    0.015820917
     31        6           0.002068314   -0.027153215   -0.009013571
     32        1           0.008147046    0.011135471    0.014993112
     33        1          -0.012950013    0.014064269   -0.007072872
     34        6           0.016128081    0.025206617   -0.009963648
     35        1          -0.010393056   -0.012422664   -0.014504816
     36        1          -0.015460004    0.001796250    0.014047052
     37        1           0.011715025   -0.014596049    0.010900639
     38        6           0.002236604   -0.005451742   -0.001871775
     39        6          -0.020329764    0.005984451   -0.007292424
     40        1           0.019585481   -0.003640541    0.009188289
     41        6          -0.007654261   -0.014781741   -0.011631927
     42        1           0.010052308    0.015218392    0.012848493
     43        6           0.008506441   -0.019723338   -0.004429049
     44        1          -0.009987055    0.019619862    0.003409998
     45        6           0.018473906   -0.001897339    0.009145953
     46        1          -0.019868953    0.003876876   -0.009510754
     47        6           0.010611343    0.016158393    0.011548208
     48        1          -0.010245683   -0.015835738   -0.012263535
     49        6           0.002156381    0.005771011    0.004536083
     50        6          -0.020135200   -0.005468697   -0.011253743
     51        1           0.019394362    0.001655764    0.010529941
     52        6          -0.012610508    0.017586216    0.000696604
     53        1           0.014321715   -0.017011734   -0.000059415
     54        6           0.005395865    0.016684767    0.011128571
     55        1          -0.005213093   -0.018656881   -0.010962662
     56        6           0.016931909    0.002917292    0.010366201
     57        1          -0.019193284   -0.001125493   -0.011287398
     58        6           0.014100449   -0.018434518   -0.003157662
     59        1          -0.014220964    0.017295637    0.000473101
 -------------------------------------------------------------------
 Cartesian Forces:  Max     0.028298035 RMS     0.010743532
 Leave Link  716 at Tue Dec 11 13:12:08 2018, MaxMem=   805306368 cpu:         0.2
 (Enter /pbs_home/pkowalski/g09d01/g09/l103.exe)

 GradGradGradGradGradGradGradGradGradGradGradGradGradGradGradGradGradGrad
 Berny optimization.
 Using GEDIIS/GDIIS optimizer.
 FormGI is forming the generalized inverse of G from B-inverse, IUseBI=4.
 Internal  Forces:  Max     0.022471481 RMS     0.005435360
 Search for a local minimum.
 Step number   3 out of a maximum of  354
 All quantities printed in internal units (Hartrees-Bohrs-Radians)
 RMS Force = .54354D-02 SwitMx=.10000D-02 MixMth= 1
 Mixed Optimization -- RFO/linear search
 Update second derivatives using D2CorX and points    2    3
 ITU=  0  1  0
 Use linear search instead of GDIIS.
     Eigenvalues ---    0.00230   0.00230   0.00467   0.00485   0.00545
     Eigenvalues ---    0.00685   0.00923   0.01176   0.01206   0.01250
     Eigenvalues ---    0.01470   0.01566   0.01601   0.01706   0.01750
     Eigenvalues ---    0.01772   0.01866   0.01876   0.01956   0.01982
     Eigenvalues ---    0.02164   0.02170   0.02202   0.02218   0.02236
     Eigenvalues ---    0.02250   0.02258   0.02270   0.02271   0.02300
     Eigenvalues ---    0.02308   0.02314   0.02325   0.02328   0.02332
     Eigenvalues ---    0.02336   0.02348   0.02360   0.03360   0.03386
     Eigenvalues ---    0.04487   0.04812   0.04828   0.04904   0.05092
     Eigenvalues ---    0.05767   0.05809   0.05824   0.05842   0.05895
     Eigenvalues ---    0.06119   0.07240   0.07418   0.07844   0.08530
     Eigenvalues ---    0.08604   0.08729   0.08968   0.09199   0.09613
     Eigenvalues ---    0.10091   0.10499   0.11038   0.12337   0.12400
     Eigenvalues ---    0.12484   0.12527   0.14074   0.14608   0.15988
     Eigenvalues ---    0.16000   0.16000   0.16000   0.16000   0.16000
     Eigenvalues ---    0.16000   0.16000   0.16000   0.16000   0.16000
     Eigenvalues ---    0.16000   0.16000   0.16000   0.16000   0.16000
     Eigenvalues ---    0.16000   0.16002   0.16976   0.17195   0.20436
     Eigenvalues ---    0.21990   0.21998   0.21999   0.22000   0.22000
     Eigenvalues ---    0.22002   0.22980   0.23099   0.23463   0.23474
     Eigenvalues ---    0.23798   0.23837   0.24217   0.24501   0.24935
     Eigenvalues ---    0.24942   0.24976   0.24997   0.25000   0.26636
     Eigenvalues ---    0.27030   0.27314   0.27509   0.27595   0.27608
     Eigenvalues ---    0.27633   0.28917   0.29137   0.30119   0.30689
     Eigenvalues ---    0.32251   0.33718   0.35331   0.36132   0.36541
     Eigenvalues ---    0.40879   0.41853   0.42850   0.42994   0.43192
     Eigenvalues ---    0.43518   0.46783   0.46984   0.47499   0.47712
     Eigenvalues ---    0.47867   0.48670   0.48924   0.49223   0.49384
     Eigenvalues ---    0.49457   0.49557   0.49692   0.50269   0.50485
     Eigenvalues ---    0.50701   0.50854   0.51254   0.51292   0.51319
     Eigenvalues ---    0.51410   0.51484   0.51491   0.51689   0.52096
     Eigenvalues ---    0.53867   0.53922   0.54813   0.56432   0.57171
     Eigenvalues ---    0.57522   0.57632   0.57642   0.57653   0.57694
     Eigenvalues ---    0.57741   0.57767   0.57794   0.57806   0.57823
     Eigenvalues ---    0.57837
 RFO step:  Lambda=-6.08814336D-03 EMin= 2.29997622D-03
 Quartic linear search produced a step of  0.44982.
 Iteration  1 RMS(Cart)=  0.10521541 RMS(Int)=  0.00194195
 Iteration  2 RMS(Cart)=  0.00529133 RMS(Int)=  0.00013523
 Iteration  3 RMS(Cart)=  0.00000820 RMS(Int)=  0.00013516
 Iteration  4 RMS(Cart)=  0.00000000 RMS(Int)=  0.00013516
 ITry= 1 IFail=0 DXMaxC= 4.77D-01 DCOld= 1.00D+10 DXMaxT= 5.05D-01 DXLimC= 3.00D+00 Rises=F
 Variable       Old X    -DE/DX   Delta X   Delta X   Delta X     New X
                                 (Linear)    (Quad)   (Total)
    R1        3.49332   0.00386   0.00446   0.01312   0.01747   3.51079
    R2        3.32727  -0.00040  -0.00035   0.00065   0.00024   3.32751
    R3        3.48538   0.00404   0.00437   0.01544   0.01981   3.50519
    R4        3.33021  -0.00086  -0.00074  -0.00178  -0.00251   3.32769
    R5        2.56000  -0.00087  -0.00045  -0.00164  -0.00209   2.55791
    R6        2.58090  -0.00154  -0.00093  -0.00293  -0.00385   2.57704
    R7        2.54540   0.00159   0.00197   0.00175   0.00372   2.54911
    R8        2.52835  -0.00150  -0.00126  -0.00217  -0.00343   2.52492
    R9        2.55652  -0.00168  -0.00134  -0.00270  -0.00404   2.55248
   R10        2.58009  -0.00113  -0.00057  -0.00224  -0.00281   2.57728
   R11        2.89930  -0.00085   0.00056  -0.00902  -0.00841   2.89089
   R12        2.91095   0.00061  -0.00197   0.00536   0.00344   2.91439
   R13        2.92260  -0.00030  -0.00232   0.00136  -0.00097   2.92164
   R14        2.67823  -0.00125   0.00116  -0.00496  -0.00369   2.67454
   R15        2.58304   0.00262   0.00394   0.00229   0.00628   2.58931
   R16        2.00565   0.02138   0.06302  -0.00583   0.05720   2.06285
   R17        2.58746   0.00475   0.00767   0.00534   0.01307   2.60054
   R18        2.75778  -0.00109  -0.00230  -0.00121  -0.00351   2.75427
   R19        2.81338   0.00072   0.00069   0.00161   0.00237   2.81575
   R20        2.73016  -0.00326  -0.00268  -0.00772  -0.01033   2.71983
   R21        2.92173   0.00119   0.00169   0.00494   0.00661   2.92834
   R22        2.92679   0.00048   0.00057   0.00130   0.00180   2.92859
   R23        2.80641   0.00188   0.00224   0.00432   0.00652   2.81293
   R24        2.57752   0.00370   0.00523   0.00455   0.00973   2.58725
   R25        2.89685  -0.00075   0.00018  -0.00530  -0.00518   2.89167
   R26        2.93361  -0.00007  -0.00091   0.00067  -0.00023   2.93338
   R27        2.68308  -0.00257  -0.00113  -0.00676  -0.00790   2.67519
   R28        2.00623   0.02139   0.06283  -0.00569   0.05714   2.06337
   R29        2.58609   0.00438   0.00664   0.00468   0.01132   2.59742
   R30        2.76140  -0.00175  -0.00311  -0.00257  -0.00568   2.75572
   R31        2.02615   0.02041   0.04678   0.01000   0.05678   2.08293
   R32        2.02473   0.02003   0.04636   0.00937   0.05573   2.08046
   R33        2.88251  -0.00191   0.00158  -0.01015  -0.00857   2.87394
   R34        2.01930   0.02114   0.04987   0.00784   0.05771   2.07701
   R35        2.01682   0.02085   0.04927   0.00760   0.05686   2.07369
   R36        2.01945   0.02157   0.05060   0.00814   0.05874   2.07819
   R37        2.02600   0.02024   0.04611   0.01033   0.05645   2.08245
   R38        2.02396   0.02023   0.04667   0.00950   0.05617   2.08013
   R39        2.87930  -0.00067   0.00394  -0.00754  -0.00360   2.87570
   R40        2.01878   0.02140   0.05022   0.00810   0.05832   2.07710
   R41        2.01691   0.02085   0.04927   0.00759   0.05686   2.07376
   R42        2.01948   0.02129   0.04982   0.00832   0.05814   2.07763
   R43        2.65426   0.00309   0.00539   0.00321   0.00862   2.66289
   R44        2.65682   0.00151   0.00479  -0.00061   0.00421   2.66102
   R45        2.00677   0.02193   0.06380  -0.00545   0.05836   2.06513
   R46        2.62559   0.00025   0.00438  -0.00378   0.00061   2.62620
   R47        2.00706   0.02230   0.06340  -0.00415   0.05926   2.06632
   R48        2.63439   0.00209   0.00746  -0.00206   0.00538   2.63977
   R49        2.00679   0.02227   0.06375  -0.00457   0.05917   2.06596
   R50        2.63676   0.00001   0.00537  -0.00552  -0.00017   2.63659
   R51        2.00687   0.02237   0.06386  -0.00447   0.05940   2.06627
   R52        2.62366   0.00197   0.00649  -0.00143   0.00507   2.62872
   R53        2.00772   0.02247   0.06398  -0.00427   0.05971   2.06743
   R54        2.65561   0.00261   0.00583   0.00135   0.00720   2.66281
   R55        2.65225   0.00244   0.00482   0.00199   0.00682   2.65906
   R56        2.00683   0.02212   0.06377  -0.00496   0.05881   2.06563
   R57        2.62757  -0.00053   0.00148  -0.00312  -0.00164   2.62593
   R58        2.00717   0.02224   0.06342  -0.00429   0.05914   2.06630
   R59        2.63704   0.00123   0.00608  -0.00297   0.00310   2.64014
   R60        2.00692   0.02226   0.06341  -0.00426   0.05915   2.06607
   R61        2.63041   0.00222   0.00895  -0.00313   0.00581   2.63621
   R62        2.00714   0.02229   0.06367  -0.00445   0.05923   2.06637
   R63        2.62956   0.00033   0.00322  -0.00236   0.00086   2.63042
   R64        2.00766   0.02238   0.06388  -0.00444   0.05944   2.06709
    A1        1.61657  -0.00025  -0.00023  -0.00554  -0.00633   1.61023
    A2        1.60571  -0.00054  -0.00100  -0.00248  -0.00347   1.60224
    A3        1.82560   0.00042   0.00061   0.00040   0.00086   1.82646
    A4        1.97142  -0.00006  -0.00013   0.00480   0.00459   1.97601
    A5        1.90743  -0.00008   0.00064  -0.00138  -0.00065   1.90678
    A6        1.87932   0.00050   0.00116   0.00387   0.00504   1.88436
    A7        1.91617  -0.00057  -0.00036  -0.00899  -0.00931   1.90686
    A8        1.95861  -0.00018  -0.00175   0.00086  -0.00087   1.95773
    A9        1.98065  -0.00008   0.00052  -0.00389  -0.00381   1.97684
   A10        2.03497  -0.00018  -0.00011  -0.00293  -0.00316   2.03181
   A11        2.26509   0.00031  -0.00036   0.00965   0.00901   2.27410
   A12        2.14153  -0.00074   0.00054  -0.00560  -0.00530   2.13623
   A13        1.99784   0.00089  -0.00124   0.00577   0.00427   2.00212
   A14        2.14380  -0.00015   0.00070  -0.00031   0.00014   2.14394
   A15        1.98381  -0.00103   0.00026  -0.00387  -0.00388   1.97994
   A16        2.09121  -0.00072  -0.00019  -0.00411  -0.00434   2.08687
   A17        2.20581   0.00181  -0.00001   0.00964   0.00962   2.21543
   A18        2.24733  -0.00111  -0.00066  -0.00267  -0.00352   2.24381
   A19        2.12029   0.00019  -0.00017   0.00006  -0.00013   2.12015
   A20        1.91553   0.00092   0.00083   0.00239   0.00311   1.91864
   A21        1.84604   0.00115   0.00137   0.01560   0.01697   1.86301
   A22        2.00110   0.00002  -0.00021  -0.00253  -0.00288   1.99822
   A23        1.95069  -0.00039  -0.00035  -0.00643  -0.00684   1.94385
   A24        1.95555  -0.00040  -0.00058  -0.00466  -0.00515   1.95040
   A25        1.89120   0.00076   0.00096   0.00738   0.00832   1.89952
   A26        1.81892  -0.00113  -0.00115  -0.00942  -0.01068   1.80824
   A27        1.89091   0.00102   0.00124   0.01060   0.01182   1.90273
   A28        1.90293  -0.00044  -0.00044  -0.00262  -0.00306   1.89987
   A29        1.89869  -0.00024  -0.00012  -0.00449  -0.00453   1.89416
   A30        1.97803  -0.00041  -0.00046  -0.00393  -0.00430   1.97373
   A31        1.97327  -0.00040  -0.00074   0.00009  -0.00064   1.97263
   A32        1.81746   0.00041   0.00046  -0.00045  -0.00016   1.81730
   A33        1.85537   0.00064   0.00065   0.01141   0.01203   1.86740
   A34        1.94186   0.00076   0.00108   0.00207   0.00309   1.94495
   A35        2.00482  -0.00068  -0.00102  -0.00804  -0.00902   1.99580
   A36        1.89194   0.00004   0.00000   0.00162   0.00162   1.89357
   A37        1.96099   0.00063   0.00085   0.00482   0.00568   1.96667
   A38        1.80784  -0.00137  -0.00151  -0.01195  -0.01362   1.79422
   A39        1.90622   0.00074   0.00079   0.00047   0.00112   1.90734
   A40        2.12074  -0.00026  -0.00059   0.00041  -0.00020   2.12054
   A41        2.25414  -0.00045  -0.00016   0.00051   0.00027   2.25440
   A42        1.98007  -0.00041  -0.00095  -0.00524  -0.00622   1.97384
   A43        1.82619   0.00019   0.00046  -0.00098  -0.00057   1.82562
   A44        1.90378   0.00009   0.00103   0.00325   0.00429   1.90807
   A45        1.89564  -0.00050  -0.00013  -0.00729  -0.00739   1.88825
   A46        1.95536   0.00024  -0.00069   0.00625   0.00555   1.96091
   A47        1.89685   0.00041   0.00040   0.00375   0.00413   1.90098
   A48        2.03339   0.00014   0.00036  -0.00128  -0.00095   2.03244
   A49        2.28111  -0.00017  -0.00114   0.00366   0.00253   2.28364
   A50        1.96846   0.00003   0.00078  -0.00248  -0.00169   1.96677
   A51        2.14257  -0.00035   0.00054  -0.00237  -0.00184   2.14072
   A52        1.99468   0.00092  -0.00135   0.00682   0.00545   2.00013
   A53        2.14593  -0.00057   0.00081  -0.00449  -0.00370   2.14223
   A54        1.98421  -0.00081   0.00078  -0.00424  -0.00347   1.98073
   A55        2.08704   0.00038  -0.00013   0.00169   0.00156   2.08860
   A56        2.21194   0.00043  -0.00065   0.00256   0.00191   2.21385
   A57        1.88956  -0.00154  -0.00137  -0.01996  -0.02136   1.86820
   A58        1.89096  -0.00092  -0.00076  -0.00027  -0.00156   1.88940
   A59        1.99973   0.00132  -0.00182   0.01534   0.01335   2.01308
   A60        1.87553  -0.00080  -0.00053  -0.02253  -0.02323   1.85231
   A61        1.90085   0.00046   0.00185   0.00119   0.00319   1.90403
   A62        1.90343   0.00132   0.00265   0.02336   0.02583   1.92926
   A63        1.92027   0.00372   0.00292   0.02673   0.02919   1.94946
   A64        1.90844   0.00171  -0.00067   0.01010   0.00937   1.91781
   A65        1.92194   0.00384   0.00329   0.02649   0.02934   1.95128
   A66        1.90573  -0.00314  -0.00170  -0.02511  -0.02688   1.87885
   A67        1.90282  -0.00292  -0.00198  -0.01138  -0.01413   1.88870
   A68        1.90447  -0.00334  -0.00191  -0.02778  -0.02973   1.87474
   A69        1.88691  -0.00168  -0.00177  -0.01868  -0.02051   1.86640
   A70        1.88859  -0.00152  -0.00132  -0.00469  -0.00662   1.88198
   A71        2.01111   0.00244  -0.00003   0.01933   0.01914   2.03025
   A72        1.87513  -0.00053  -0.00016  -0.02136  -0.02173   1.85340
   A73        1.89728  -0.00001   0.00117  -0.00015   0.00123   1.89851
   A74        1.90041   0.00110   0.00208   0.02232   0.02427   1.92468
   A75        1.92121   0.00421   0.00354   0.03030   0.03327   1.95449
   A76        1.90753   0.00112  -0.00100   0.00496   0.00398   1.91151
   A77        1.92297   0.00428   0.00395   0.02937   0.03276   1.95573
   A78        1.90435  -0.00318  -0.00194  -0.02604  -0.02798   1.87636
   A79        1.90228  -0.00318  -0.00236  -0.01098  -0.01436   1.88791
   A80        1.90532  -0.00339  -0.00224  -0.02867  -0.03088   1.87444
   A81        2.10033   0.00132  -0.00211   0.01012   0.00784   2.10817
   A82        2.10846   0.00048   0.00034   0.00193   0.00209   2.11055
   A83        2.07360  -0.00178   0.00179  -0.01091  -0.00919   2.06441
   A84        2.09201  -0.00020   0.00059  -0.00127  -0.00074   2.09127
   A85        2.10074   0.00096  -0.00067   0.00639   0.00574   2.10649
   A86        2.09043  -0.00076   0.00008  -0.00514  -0.00512   2.08531
   A87        2.08854  -0.00017  -0.00062  -0.00038  -0.00100   2.08754
   A88        2.10178  -0.00021  -0.00035  -0.00106  -0.00141   2.10038
   A89        2.09286   0.00038   0.00097   0.00143   0.00240   2.09526
   A90        2.09778  -0.00009  -0.00020   0.00009  -0.00011   2.09768
   A91        2.08754   0.00022   0.00059  -0.00006   0.00050   2.08804
   A92        2.09786  -0.00014  -0.00039  -0.00002  -0.00040   2.09746
   A93        2.09272   0.00046   0.00084   0.00228   0.00312   2.09584
   A94        2.09978  -0.00022  -0.00052  -0.00105  -0.00157   2.09821
   A95        2.09068  -0.00024  -0.00032  -0.00123  -0.00155   2.08913
   A96        2.10249   0.00103  -0.00083   0.00696   0.00616   2.10865
   A97        2.09040  -0.00065   0.00061  -0.00498  -0.00441   2.08600
   A98        2.09029  -0.00038   0.00022  -0.00199  -0.00180   2.08849
   A99        2.09161   0.00186  -0.00037   0.01007   0.00967   2.10128
   A100       2.11357   0.00011  -0.00152   0.00265   0.00111   2.11468
   A101       2.07792  -0.00196   0.00189  -0.01260  -0.01070   2.06722
   A102       2.09268  -0.00077   0.00048  -0.00517  -0.00475   2.08793
   A103       2.09965   0.00113  -0.00035   0.00658   0.00619   2.10584
   A104       2.09086  -0.00036  -0.00012  -0.00141  -0.00158   2.08928
   A105       2.08968  -0.00026  -0.00069  -0.00049  -0.00118   2.08850
   A106       2.09916   0.00016  -0.00028   0.00076   0.00046   2.09962
   A107       2.09435   0.00009   0.00097  -0.00027   0.00070   2.09505
   A108       2.09603   0.00003  -0.00047   0.00103   0.00056   2.09659
   A109       2.08944  -0.00007   0.00056  -0.00153  -0.00100   2.08844
   A110       2.09771   0.00004  -0.00009   0.00049   0.00041   2.09811
   A111       2.09382   0.00039   0.00132   0.00052   0.00184   2.09566
   A112       2.10196  -0.00055  -0.00106  -0.00171  -0.00278   2.09918
   A113       2.08740   0.00016  -0.00026   0.00119   0.00094   2.08834
   A114       2.09819   0.00129  -0.00076   0.00860   0.00780   2.10599
   A115       2.09213  -0.00103   0.00044  -0.00714  -0.00675   2.08537
   A116       2.09287  -0.00026   0.00032  -0.00147  -0.00120   2.09167
    D1        0.14193   0.00055   0.00064   0.04578   0.04650   0.18843
    D2        2.18070   0.00138   0.00233   0.05309   0.05543   2.23613
    D3       -1.90889   0.00103   0.00044   0.05667   0.05716  -1.85173
    D4       -0.06214  -0.00062  -0.00070  -0.04938  -0.04980  -0.11195
    D5       -3.13473  -0.00147  -0.00162  -0.07407  -0.07528   3.07318
    D6        2.30445  -0.00010   0.00043  -0.00283  -0.00234   2.30211
    D7        0.24118   0.00060   0.00080   0.00939   0.01019   0.25137
    D8       -1.78587  -0.00001  -0.00038   0.00407   0.00371  -1.78215
    D9       -0.15592  -0.00025  -0.00035  -0.00629  -0.00661  -0.16253
   D10        2.98352  -0.00004  -0.00006  -0.00054  -0.00058   2.98294
   D11       -0.19938  -0.00029  -0.00048  -0.03524  -0.03564  -0.23502
   D12        2.87421   0.00034   0.00019   0.00407   0.00412   2.87833
   D13       -2.30070  -0.00069  -0.00121  -0.04289  -0.04390  -2.34460
   D14        0.77288  -0.00006  -0.00054  -0.00358  -0.00414   0.76874
   D15        1.84543  -0.00043   0.00043  -0.04092  -0.04035   1.80509
   D16       -1.36417   0.00019   0.00110  -0.00161  -0.00059  -1.36476
   D17        1.22419  -0.00063  -0.00101  -0.00453  -0.00547   1.21872
   D18       -3.03633  -0.00096  -0.00107  -0.01351  -0.01446  -3.05079
   D19       -0.94089  -0.00062  -0.00109  -0.00977  -0.01077  -0.95166
   D20       -3.05224   0.00015   0.00038   0.00097   0.00126  -3.05098
   D21       -1.02958  -0.00017   0.00031  -0.00801  -0.00772  -1.03731
   D22        1.06586   0.00016   0.00030  -0.00427  -0.00404   1.06182
   D23       -0.94159  -0.00033  -0.00038  -0.00710  -0.00750  -0.94909
   D24        1.08107  -0.00066  -0.00045  -0.01608  -0.01648   1.06459
   D25       -3.10668  -0.00032  -0.00046  -0.01234  -0.01279  -3.11947
   D26       -3.10201   0.00141   0.00156   0.06586   0.06730  -3.03472
   D27       -1.07306  -0.00084  -0.00021   0.02850   0.02836  -1.04470
   D28        1.05624   0.00107   0.00142   0.06884   0.07025   1.12649
   D29        1.18823   0.00127   0.00067   0.07104   0.07167   1.25990
   D30       -3.06600  -0.00098  -0.00110   0.03369   0.03273  -3.03326
   D31       -0.93670   0.00093   0.00053   0.07403   0.07462  -0.86208
   D32       -0.90105   0.00114   0.00059   0.07169   0.07215  -0.82890
   D33        1.12791  -0.00111  -0.00117   0.03433   0.03321   1.16112
   D34       -3.02598   0.00080   0.00045   0.07468   0.07510  -2.95088
   D35       -2.97427  -0.00133  -0.00138  -0.03705  -0.03829  -3.01256
   D36        0.17160  -0.00013  -0.00018   0.00186   0.00161   0.17320
   D37        0.24647  -0.00204  -0.00218  -0.08207  -0.08426   0.16221
   D38       -2.89084  -0.00083  -0.00098  -0.04317  -0.04437  -2.93522
   D39        2.95920   0.00002   0.00052  -0.01209  -0.01151   2.94769
   D40       -0.17199   0.00046   0.00114   0.01733   0.01849  -0.15350
   D41       -0.26358   0.00075   0.00137   0.03408   0.03565  -0.22793
   D42        2.88841   0.00119   0.00198   0.06350   0.06565   2.95406
   D43       -0.05178   0.00061   0.00072   0.03656   0.03736  -0.01442
   D44        3.01544   0.00139   0.00169   0.06248   0.06436   3.07980
   D45        3.09410   0.00182   0.00192   0.07554   0.07746  -3.11162
   D46       -0.12187   0.00260   0.00290   0.10146   0.10447  -0.01740
   D47       -2.91546   0.00012   0.00010  -0.00532  -0.00508  -2.92054
   D48        0.26946  -0.00049  -0.00063  -0.03610  -0.03679   0.23268
   D49        0.30466  -0.00070  -0.00095  -0.03274  -0.03363   0.27103
   D50       -2.79361  -0.00132  -0.00168  -0.06353  -0.06534  -2.85895
   D51        0.77925   0.00159   0.00166   0.03729   0.03894   0.81819
   D52       -1.32498   0.00036   0.00045   0.02207   0.02255  -1.30243
   D53        2.91715   0.00031   0.00027   0.02111   0.02137   2.93853
   D54       -2.37177   0.00119   0.00110   0.01062   0.01172  -2.36004
   D55        1.80719  -0.00004  -0.00011  -0.00459  -0.00467   1.80252
   D56       -0.23387  -0.00009  -0.00029  -0.00556  -0.00584  -0.23971
   D57        3.02942  -0.00070  -0.00077  -0.03897  -0.03979   2.98963
   D58       -0.17568  -0.00021  -0.00018  -0.01793  -0.01813  -0.19380
   D59       -0.10355  -0.00033  -0.00026  -0.01457  -0.01481  -0.11836
   D60        2.97454   0.00016   0.00033   0.00647   0.00685   2.98139
   D61        0.61019  -0.00012  -0.00023   0.01704   0.01684   0.62703
   D62       -1.49729  -0.00084  -0.00120   0.00798   0.00680  -1.49049
   D63        2.63452  -0.00038  -0.00033   0.01048   0.01020   2.64472
   D64        2.63752   0.00152   0.00181   0.03686   0.03870   2.67622
   D65        0.53004   0.00080   0.00085   0.02780   0.02866   0.55870
   D66       -1.62133   0.00126   0.00171   0.03030   0.03206  -1.58927
   D67       -1.56046   0.00083   0.00100   0.03005   0.03107  -1.52938
   D68        2.61525   0.00011   0.00003   0.02100   0.02103   2.63628
   D69        0.46387   0.00057   0.00090   0.02349   0.02443   0.48830
   D70       -0.65869   0.00034   0.00051  -0.02014  -0.01963  -0.67831
   D71       -2.69280  -0.00089  -0.00088  -0.03613  -0.03704  -2.72983
   D72        1.50433  -0.00092  -0.00108  -0.03624  -0.03728   1.46706
   D73        1.44272   0.00121   0.00151  -0.00980  -0.00825   1.43448
   D74       -0.59139  -0.00002   0.00012  -0.02578  -0.02566  -0.61705
   D75       -2.67744  -0.00005  -0.00007  -0.02589  -0.02590  -2.70334
   D76       -2.68599   0.00074   0.00084  -0.01490  -0.01403  -2.70002
   D77        1.56309  -0.00049  -0.00056  -0.03089  -0.03144   1.53165
   D78       -0.52297  -0.00052  -0.00075  -0.03100  -0.03168  -0.55465
   D79        2.51550   0.00018   0.00040   0.01761   0.01806   2.53355
   D80       -0.55627  -0.00037  -0.00023  -0.00552  -0.00574  -0.56201
   D81       -1.64393   0.00103   0.00116   0.03061   0.03180  -1.61213
   D82        1.56749   0.00047   0.00053   0.00748   0.00800   1.57548
   D83        0.39418   0.00058   0.00069   0.02787   0.02846   0.42264
   D84       -2.67759   0.00002   0.00006   0.00474   0.00466  -2.67293
   D85       -0.14379  -0.00026  -0.00001   0.00327   0.00325  -0.14054
   D86        3.02308  -0.00011   0.00019   0.00827   0.00845   3.03153
   D87        2.92045   0.00039   0.00074   0.02890   0.02965   2.95010
   D88       -0.19586   0.00054   0.00094   0.03389   0.03485  -0.16101
   D89        2.87325  -0.00052  -0.00101  -0.00577  -0.00677   2.86648
   D90       -0.28914  -0.00065  -0.00120  -0.00979  -0.01097  -0.30011
   D91        0.75337   0.00011  -0.00008   0.00465   0.00455   0.75792
   D92       -2.40902  -0.00002  -0.00028   0.00063   0.00035  -2.40866
   D93       -1.37809  -0.00014   0.00059  -0.00080  -0.00020  -1.37829
   D94        1.74272  -0.00027   0.00040  -0.00482  -0.00440   1.73831
   D95        3.14079   0.00156   0.00179   0.06996   0.07161  -3.07078
   D96       -1.11656  -0.00075  -0.00004   0.03254   0.03262  -1.08394
   D97        1.01479   0.00119   0.00164   0.07121   0.07284   1.08763
   D98       -0.93529   0.00127   0.00083   0.07016   0.07083  -0.86446
   D99        1.09054  -0.00103  -0.00101   0.03273   0.03185   1.12238
   D100      -3.06130   0.00090   0.00067   0.07140   0.07207  -2.98923
   D101       1.15944   0.00107   0.00050   0.06746   0.06784   1.22728
   D102      -3.09791  -0.00123  -0.00133   0.03003   0.02885  -3.06906
   D103      -0.96656   0.00071   0.00035   0.06871   0.06907  -0.89749
   D104       0.17041  -0.00009  -0.00015  -0.00879  -0.00893   0.16147
   D105      -2.96780   0.00038   0.00064   0.00170   0.00236  -2.96545
   D106      -2.94665   0.00006   0.00005  -0.00395  -0.00389  -2.95054
   D107       0.19833   0.00052   0.00084   0.00654   0.00739   0.20572
   D108       0.00323   0.00006  -0.00003   0.00163   0.00161   0.00484
   D109      -3.13603  -0.00016  -0.00035  -0.00461  -0.00494  -3.14097
   D110      -3.13497   0.00052   0.00076   0.01214   0.01290  -3.12207
   D111       0.00895   0.00030   0.00044   0.00590   0.00636   0.01531
   D112       2.76856   0.00060   0.00079   0.04029   0.04105   2.80961
   D113      -0.38679   0.00079   0.00098   0.05003   0.05103  -0.33576
   D114      -0.37549   0.00084   0.00113   0.04685   0.04796  -0.32753
   D115       2.75235   0.00103   0.00131   0.05659   0.05793   2.81028
   D116      -1.01455  -0.00104  -0.00117  -0.02213  -0.02360  -1.03815
   D117      -3.10748  -0.00053  -0.00046  -0.01399  -0.01458  -3.12206
   D118       1.08328   0.00014   0.00028  -0.00243  -0.00209   1.08119
   D119      -3.13331  -0.00029   0.00045  -0.00764  -0.00739  -3.14070
   D120       1.05695   0.00022   0.00117   0.00050   0.00164   1.05858
   D121      -1.03547   0.00089   0.00190   0.01205   0.01412  -1.02135
   D122       1.10794  -0.00034  -0.00142   0.00557   0.00412   1.11206
   D123      -0.98499   0.00017  -0.00070   0.01371   0.01315  -0.97184
   D124      -3.07741   0.00084   0.00003   0.02527   0.02563  -3.05178
   D125      -1.00486  -0.00110  -0.00134  -0.02734  -0.02908  -1.03394
   D126      -3.09611  -0.00046  -0.00051  -0.01701  -0.01766  -3.11377
   D127       1.09355   0.00037   0.00044  -0.00292  -0.00235   1.09120
   D128      -3.12527  -0.00057   0.00009  -0.01619  -0.01640   3.14151
   D129       1.06667   0.00006   0.00092  -0.00586  -0.00498   1.06168
   D130      -1.02686   0.00089   0.00187   0.00823   0.01033  -1.01653
   D131       1.12013  -0.00055  -0.00150  -0.00295  -0.00454   1.11559
   D132      -0.97112   0.00009  -0.00066   0.00738   0.00688  -0.96424
   D133      -3.06464   0.00092   0.00028   0.02147   0.02219  -3.04245
   D134       0.07063  -0.00058  -0.00076  -0.02481  -0.02554   0.04509
   D135      -3.07209  -0.00093  -0.00108  -0.03957  -0.04067  -3.11276
   D136      -3.11343   0.00008  -0.00007   0.00567   0.00561  -3.10782
   D137       0.02703  -0.00027  -0.00039  -0.00909  -0.00951   0.01752
   D138       3.07026   0.00093   0.00096   0.03909   0.03998   3.11024
   D139      -0.07048   0.00116   0.00118   0.04833   0.04942  -0.02106
   D140      -0.02866   0.00025   0.00034   0.00826   0.00864  -0.02002
   D141       3.11379   0.00048   0.00056   0.01750   0.01808   3.13187
   D142       3.13724   0.00018   0.00026   0.00696   0.00724  -3.13871
   D143      -0.00551   0.00007   0.00017   0.00271   0.00292  -0.00259
   D144      -0.00549  -0.00017  -0.00006  -0.00779  -0.00783  -0.01332
   D145       3.13495  -0.00028  -0.00015  -0.01203  -0.01215   3.12280
   D146       3.12636   0.00020   0.00022   0.00753   0.00775   3.13411
   D147      -0.01482   0.00011   0.00014   0.00438   0.00455  -0.01027
   D148      -0.01639   0.00009   0.00013   0.00327   0.00340  -0.01299
   D149       3.12561   0.00001   0.00005   0.00012   0.00021   3.12582
   D150      -3.12803  -0.00018  -0.00022  -0.00720  -0.00747  -3.13549
   D151       0.01321  -0.00013  -0.00020  -0.00520  -0.00542   0.00779
   D152       0.01398  -0.00026  -0.00030  -0.01035  -0.01066   0.00332
   D153      -3.12798  -0.00022  -0.00028  -0.00835  -0.00861  -3.13659
   D154       0.00873  -0.00002  -0.00006  -0.00104  -0.00115   0.00758
   D155      -3.13371  -0.00025  -0.00028  -0.01028  -0.01061   3.13886
   D156      -3.13322   0.00002  -0.00004   0.00096   0.00089  -3.13233
   D157       0.00752  -0.00021  -0.00026  -0.00828  -0.00857  -0.00105
   D158      -0.01304  -0.00040  -0.00039  -0.01576  -0.01612  -0.02916
   D159       3.12865   0.00002  -0.00001   0.00148   0.00149   3.13014
   D160      -3.14115  -0.00061  -0.00055  -0.02542  -0.02592   3.11611
   D161       0.00054  -0.00019  -0.00016  -0.00818  -0.00831  -0.00778
   D162      -3.12805   0.00009   0.00016   0.00305   0.00324  -3.12481
   D163       0.01263  -0.00034  -0.00027  -0.01439  -0.01461  -0.00198
   D164      -0.00011   0.00031   0.00032   0.01289   0.01319   0.01308
   D165       3.14057  -0.00011  -0.00010  -0.00455  -0.00466   3.13591
   D166      -3.13703  -0.00028  -0.00029  -0.01084  -0.01112   3.13504
   D167       0.00432  -0.00015  -0.00022  -0.00536  -0.00555  -0.00123
   D168       0.00466   0.00014   0.00010   0.00638   0.00650   0.01116
   D169      -3.13717   0.00027   0.00017   0.01186   0.01207  -3.12511
   D170       3.13123   0.00018   0.00025   0.00657   0.00681   3.13804
   D171      -0.00959   0.00037   0.00044   0.01428   0.01472   0.00513
   D172      -0.01061   0.00030   0.00032   0.01206   0.01239   0.00179
   D173       3.13176   0.00050   0.00051   0.01977   0.02031  -3.13112
   D174      -3.13120  -0.00020  -0.00022  -0.00779  -0.00803  -3.13923
   D175       0.01003  -0.00025  -0.00028  -0.00957  -0.00987   0.00016
   D176       0.01117  -0.00001  -0.00004  -0.00007  -0.00011   0.01106
   D177      -3.13079  -0.00006  -0.00010  -0.00185  -0.00195  -3.13274
   D178      -0.00520  -0.00009  -0.00009  -0.00408  -0.00420  -0.00940
   D179       3.13731   0.00033   0.00033   0.01336   0.01372  -3.13216
   D180       3.13604  -0.00014  -0.00015  -0.00586  -0.00604   3.13000
   D181      -0.00464   0.00029   0.00027   0.01159   0.01188   0.00724
         Item               Value     Threshold  Converged?
 Maximum Force            0.022471     0.000450     NO 
 RMS     Force            0.005435     0.000300     NO 
 Maximum Displacement     0.477224     0.001800     NO 
 RMS     Displacement     0.105686     0.001200     NO 
 Predicted change in Energy=-1.181598D-02
 Lowest energy point so far.  Saving SCF results.
 GradGradGradGradGradGradGradGradGradGradGradGradGradGradGradGradGradGrad

 Leave Link  103 at Tue Dec 11 13:12:08 2018, MaxMem=   805306368 cpu:         1.8
 (Enter /pbs_home/pkowalski/g09d01/g09/l202.exe)
 Stoichiometry    C29H22F6S2
 Framework group  C1[X(C29H22F6S2)]
 Deg. of freedom   171
 Full point group                 C1      NOp   1
 RotChk:  IX=0 Diff= 1.15D-02
 Largest Abelian subgroup         C1      NOp   1
 Largest concise Abelian subgroup C1      NOp   1
                         Standard orientation:                         
 ---------------------------------------------------------------------
 Center     Atomic      Atomic             Coordinates (Angstroms)
 Number     Number       Type             X           Y           Z
 ---------------------------------------------------------------------
      1         16           0        1.783570   -2.175680    0.280009
      2         16           0       -1.789832   -2.163138    0.033834
      3          9           0        2.293521    3.207043   -0.812278
      4          9           0        1.638811    3.518363    1.244385
      5          9           0       -0.025773    3.847218   -1.796311
      6          9           0        0.030100    5.130778   -0.027445
      7          9           0       -2.306453    3.285348   -0.653410
      8          9           0       -1.475932    3.490950    1.353892
      9          6           0        0.617086   -0.763746    0.591915
     10          6           0        1.433913    0.490210    0.274648
     11          6           0        2.821876    0.238765    0.158790
     12          1           0        3.554722    1.040835    0.052759
     13          6           0        3.165215   -1.093658    0.135583
     14          6           0        0.727610    1.653341    0.114251
     15          6           0        1.243258    3.048567    0.026789
     16          6           0        0.013192    3.862683   -0.448030
     17          6           0       -1.200294    3.062148    0.088900
     18          6           0       -0.710360    1.657005    0.053119
     19          6           0       -0.614712   -0.776465   -0.335975
     20          6           0       -1.423920    0.495375   -0.073050
     21          6           0       -2.818779    0.256800   -0.034157
     22          1           0       -3.554626    1.063485   -0.032062
     23          6           0       -3.170915   -1.070755    0.019043
     24          6           0        0.221567   -0.749962    2.086469
     25          1           0       -0.551630    0.026008    2.208823
     26          1           0       -0.266537   -1.708044    2.322870
     27          6           0        1.358958   -0.476511    3.058305
     28          1           0        2.156957   -1.227303    2.971457
     29          1           0        0.984347   -0.506855    4.089284
     30          1           0        1.802773    0.516914    2.898479
     31          6           0       -0.222497   -0.822086   -1.837192
     32          1           0        0.529015   -0.032070   -1.996806
     33          1           0        0.292285   -1.777311   -2.022168
     34          6           0       -1.354131   -0.630735   -2.836456
     35          1           0       -2.136544   -1.394374   -2.723238
     36          1           0       -0.959475   -0.711261   -3.857251
     37          1           0       -1.824548    0.358568   -2.742975
     38          6           0        4.499458   -1.651233   -0.046631
     39          6           0        5.644856   -0.843414    0.098853
     40          1           0        5.537630    0.203698    0.392645
     41          6           0        6.914542   -1.368900   -0.108762
     42          1           0        7.791309   -0.726703    0.011624
     43          6           0        7.073671   -2.710791   -0.462808
     44          1           0        8.073265   -3.119787   -0.632363
     45          6           0        5.950070   -3.527203   -0.595615
     46          1           0        6.066544   -4.580026   -0.866855
     47          6           0        4.677397   -3.006269   -0.385904
     48          1           0        3.802504   -3.654016   -0.494994
     49          6           0       -4.522720   -1.615628    0.066745
     50          6           0       -5.606173   -0.801840    0.453307
     51          1           0       -5.425448    0.236049    0.744792
     52          6           0       -6.898374   -1.311714    0.487606
     53          1           0       -7.726300   -0.667470    0.795990
     54          6           0       -7.140734   -2.642097    0.136561
     55          1           0       -8.158106   -3.041247    0.167755
     56          6           0       -6.076894   -3.460514   -0.243610
     57          1           0       -6.259160   -4.502177   -0.521831
     58          6           0       -4.779718   -2.956552   -0.273624
     59          1           0       -3.951949   -3.602032   -0.581329
 ---------------------------------------------------------------------
 Rotational constants (GHZ):      0.1279104      0.0709941      0.0508164
 Leave Link  202 at Tue Dec 11 13:12:09 2018, MaxMem=   805306368 cpu:         0.0
 (Enter /pbs_home/pkowalski/g09d01/g09/l301.exe)
 Basis read from rwf:  (5D, 7F)
 No pseudopotential information found on rwf file.
 There are   673 symmetry adapted cartesian basis functions of A   symmetry.
 There are   636 symmetry adapted basis functions of A   symmetry.
   636 basis functions,  1103 primitive gaussians,   673 cartesian basis functions
   141 alpha electrons      141 beta electrons
       nuclear repulsion energy      4703.9172652829 Hartrees.
 IExCor= 4134 DFT=T Ex+Corr=M06L ExCW=0 ScaHFX=  0.000000
 ScaDFX=  1.000000  1.000000  1.000000  1.000000 ScalE2=  1.000000  1.000000
 IRadAn=      0 IRanWt=     -1 IRanGd=            0 ICorTp=0 IEmpDi=131
 NAtoms=   59 NActive=   59 NUniq=   59 SFac= 1.00D+00 NAtFMM=   60 NAOKFM=F Big=F
 Integral buffers will be    131072 words long.
 Raffenetti 2 integral format.
 Two-electron integral symmetry is turned on.
 R6Disp:  Grimme-D3 Dispersion energy=       -0.0062020139 Hartrees.
 Nuclear repulsion after empirical dispersion term =     4703.9110632690 Hartrees.
 No density basis found on file   724.
 Leave Link  301 at Tue Dec 11 13:12:09 2018, MaxMem=   805306368 cpu:         0.6
 (Enter /pbs_home/pkowalski/g09d01/g09/l302.exe)
 NPDir=0 NMtPBC=     1 NCelOv=     1 NCel=       1 NClECP=     1 NCelD=      1
         NCelK=      1 NCelE2=     1 NClLst=     1 CellRange=     0.0.
 One-electron integrals computed using PRISM.
 NBasis=   636 RedAO= T EigKep=  2.93D-04  NBF=   636
 NBsUse=   636 1.00D-06 EigRej= -1.00D+00 NBFU=   636
 Precomputing XC quadrature grid using
 IXCGrd= 4 IRadAn=           0 IRanWt=          -1 IRanGd=           0 AccXCQ= 0.00D+00.
 Generated NRdTot=       0 NPtTot=           0 NUsed=           0 NTot=          32
 NSgBfM=   601   601   605   608   610 MxSgAt=    59 MxSgA2=    59.
 Leave Link  302 at Tue Dec 11 13:12:11 2018, MaxMem=   805306368 cpu:        16.4
 (Enter /pbs_home/pkowalski/g09d01/g09/l303.exe)
 DipDrv:  MaxL=1.
 Leave Link  303 at Tue Dec 11 13:12:11 2018, MaxMem=   805306368 cpu:         1.5
 (Enter /pbs_home/pkowalski/g09d01/g09/l401.exe)
 Initial guess from the checkpoint file:  "dae0068freq_closed_m06ld3.chk"
 B after Tr=     0.000000    0.000000    0.000000
         Rot=    0.999983   -0.003128   -0.002351   -0.004231 Ang=  -0.66 deg.
 Guess basis will be translated and rotated to current coordinates.
 JPrj=2 DoOrth=T DoCkMO=T.
 Generating alternative initial guess.
 ExpMin= 1.22D-01 ExpMax= 9.18D+03 ExpMxC= 1.38D+03 IAcc=1 IRadAn=         1 AccDes= 0.00D+00
 Harris functional with IExCor= 1009 and IRadAn=       1 diagonalized for initial guess.
 HarFok:  IExCor= 1009 AccDes= 0.00D+00 IRadAn=         1 IDoV= 1 UseB2=F ITyADJ=14
 ICtDFT=  3500011 ScaDFX=  1.000000  1.000000  1.000000  1.000000
 FoFCou: FMM=F IPFlag=           0 FMFlag=      100000 FMFlg1=           0
         NFxFlg=           0 DoJE=T BraDBF=F KetDBF=T FulRan=T
         wScrn=  0.000000 ICntrl=     500 IOpCl=  0 I1Cent=   200000004 NGrid=           0
         NMat0=    1 NMatS0=      1 NMatT0=    0 NMatD0=    1 NMtDS0=    0 NMtDT0=    0
 Petite list used in FoFCou.
 Harris En= -2510.26792761880    
 Leave Link  401 at Tue Dec 11 13:12:17 2018, MaxMem=   805306368 cpu:        42.4
 (Enter /pbs_home/pkowalski/g09d01/g09/l502.exe)
 Closed shell SCF:
 Using DIIS extrapolation, IDIIS=  1040.
 Integral symmetry usage will be decided dynamically.
 IVT=     1387805 IEndB=     1387805 NGot=   805306368 MDV=   804388806
 LenX=   804388806 LenY=   803935204
 Requested convergence on RMS density matrix=1.00D-08 within 128 cycles.
 Requested convergence on MAX density matrix=1.00D-06.
 Requested convergence on             energy=1.00D-06.
 No special actions if energy rises.
 Fock matrices will be formed incrementally for  20 cycles.
 Integral accuracy reduced to 1.0D-05 until final iterations.

 Cycle   1  Pass 0  IDiag  1:
 FoFJK:  IHMeth= 1 ICntrl=     500 DoSepK=F KAlg= 0 I1Cent=   0 FoldK=F
 IRaf= 670000000 NMat=   1 IRICut=       1 DoRegI=T DoRafI=F ISym2E= 0.
 FoFCou: FMM=F IPFlag=           0 FMFlag=      100000 FMFlg1=           0
         NFxFlg=           0 DoJE=T BraDBF=F KetDBF=F FulRan=T
         wScrn=  0.000000 ICntrl=     500 IOpCl=  0 I1Cent=           0 NGrid=           0
         NMat0=    1 NMatS0=      1 NMatT0=    0 NMatD0=    1 NMtDS0=    0 NMtDT0=    0
 Symmetry not used in FoFCou.
 E= -2512.02958658927    
 DIIS: error= 5.44D-03 at cycle   1 NSaved=   1.
 NSaved= 1 IEnMin= 1 EnMin= -2512.02958658927     IErMin= 1 ErrMin= 5.44D-03
 ErrMax= 5.44D-03  0.00D+00 EMaxC= 1.00D-01 BMatC= 2.50D-02 BMatP= 2.50D-02
 IDIUse=3 WtCom= 9.46D-01 WtEn= 5.44D-02
 Coeff-Com:  0.100D+01
 Coeff-En:   0.100D+01
 Coeff:      0.100D+01
 Gap=     0.553 Goal=   None    Shift=    0.000
 GapD=    0.553 DampG=2.000 DampE=1.000 DampFc=2.0000 IDamp=-1.
 RMSDP=5.78D-04 MaxDP=2.36D-02              OVMax= 4.08D-02

 Cycle   2  Pass 0  IDiag  1:
 RMSU=  5.76D-04    CP:  9.96D-01
 E= -2512.06819199576     Delta-E=       -0.038605406490 Rises=F Damp=F
 DIIS: error= 6.94D-04 at cycle   2 NSaved=   2.
 NSaved= 2 IEnMin= 2 EnMin= -2512.06819199576     IErMin= 2 ErrMin= 6.94D-04
 ErrMax= 6.94D-04  0.00D+00 EMaxC= 1.00D-01 BMatC= 4.66D-04 BMatP= 2.50D-02
 IDIUse=3 WtCom= 9.93D-01 WtEn= 6.94D-03
 Coeff-Com:  0.249D-01 0.975D+00
 Coeff-En:   0.000D+00 0.100D+01
 Coeff:      0.247D-01 0.975D+00
 Gap=     0.047 Goal=   None    Shift=    0.000
 RMSDP=1.23D-04 MaxDP=6.24D-03 DE=-3.86D-02 OVMax= 1.34D-02

 Cycle   3  Pass 0  IDiag  1:
 RMSU=  1.23D-04    CP:  9.96D-01  9.84D-01
 E= -2512.06765566239     Delta-E=        0.000536333362 Rises=F Damp=F
 DIIS: error= 7.81D-04 at cycle   3 NSaved=   3.
 NSaved= 3 IEnMin= 2 EnMin= -2512.06819199576     IErMin= 2 ErrMin= 6.94D-04
 ErrMax= 7.81D-04  0.00D+00 EMaxC= 1.00D-01 BMatC= 9.22D-04 BMatP= 4.66D-04
 IDIUse=3 WtCom= 2.63D-01 WtEn= 7.37D-01
 Coeff-Com:  0.247D-02 0.592D+00 0.406D+00
 Coeff-En:   0.000D+00 0.662D+00 0.338D+00
 Coeff:      0.650D-03 0.644D+00 0.356D+00
 Gap=     0.047 Goal=   None    Shift=    0.000
 RMSDP=8.23D-05 MaxDP=5.59D-03 DE= 5.36D-04 OVMax= 1.67D-02

 Cycle   4  Pass 0  IDiag  1:
 RMSU=  4.94D-05    CP:  9.96D-01  9.88D-01  4.65D-01
 E= -2512.06853753318     Delta-E=       -0.000881870787 Rises=F Damp=F
 DIIS: error= 3.48D-04 at cycle   4 NSaved=   4.
 NSaved= 4 IEnMin= 4 EnMin= -2512.06853753318     IErMin= 4 ErrMin= 3.48D-04
 ErrMax= 3.48D-04  0.00D+00 EMaxC= 1.00D-01 BMatC= 1.24D-04 BMatP= 4.66D-04
 IDIUse=3 WtCom= 9.97D-01 WtEn= 3.48D-03
 EnCoef did     3 forward-backward iterations
 Coeff-Com: -0.261D-03 0.346D+00 0.262D+00 0.392D+00
 Coeff-En:   0.000D+00 0.157D-01 0.850D-01 0.899D+00
 Coeff:     -0.260D-03 0.345D+00 0.261D+00 0.394D+00
 Gap=     0.047 Goal=   None    Shift=    0.000
 RMSDP=4.31D-05 MaxDP=2.85D-03 DE=-8.82D-04 OVMax= 1.07D-02

 Cycle   5  Pass 0  IDiag  1:
 RMSU=  2.27D-05    CP:  9.96D-01  9.92D-01  4.91D-01  2.65D-01
 E= -2512.06865717781     Delta-E=       -0.000119644625 Rises=F Damp=F
 DIIS: error= 1.57D-04 at cycle   5 NSaved=   5.
 NSaved= 5 IEnMin= 5 EnMin= -2512.06865717781     IErMin= 5 ErrMin= 1.57D-04
 ErrMax= 1.57D-04  0.00D+00 EMaxC= 1.00D-01 BMatC= 3.21D-05 BMatP= 1.24D-04
 IDIUse=3 WtCom= 9.98D-01 WtEn= 1.57D-03
 Coeff-Com: -0.562D-03 0.116D+00 0.960D-01 0.317D+00 0.472D+00
 Coeff-En:   0.000D+00 0.000D+00 0.000D+00 0.259D+00 0.741D+00
 Coeff:     -0.561D-03 0.116D+00 0.958D-01 0.316D+00 0.472D+00
 Gap=     0.047 Goal=   None    Shift=    0.000
 RMSDP=1.83D-05 MaxDP=1.16D-03 DE=-1.20D-04 OVMax= 5.06D-03

 Cycle   6  Pass 0  IDiag  1:
 RMSU=  7.93D-06    CP:  9.96D-01  9.91D-01  4.75D-01  4.94D-01  4.81D-01
 E= -2512.06869475472     Delta-E=       -0.000037576910 Rises=F Damp=F
 DIIS: error= 5.72D-05 at cycle   6 NSaved=   6.
 NSaved= 6 IEnMin= 6 EnMin= -2512.06869475472     IErMin= 6 ErrMin= 5.72D-05
 ErrMax= 5.72D-05  0.00D+00 EMaxC= 1.00D-01 BMatC= 3.23D-06 BMatP= 3.21D-05
 IDIUse=1 WtCom= 1.00D+00 WtEn= 0.00D+00
 Coeff-Com: -0.374D-03 0.538D-01 0.467D-01 0.191D+00 0.326D+00 0.382D+00
 Coeff:     -0.374D-03 0.538D-01 0.467D-01 0.191D+00 0.326D+00 0.382D+00
 Gap=     0.047 Goal=   None    Shift=    0.000
 RMSDP=7.22D-06 MaxDP=4.83D-04 DE=-3.76D-05 OVMax= 2.52D-03

 Initial convergence to 1.0D-05 achieved.  Increase integral accuracy.
 Cycle   7  Pass 1  IDiag  1:
 E= -2512.06460235771     Delta-E=        0.004092397007 Rises=F Damp=F
 DIIS: error= 1.81D-04 at cycle   1 NSaved=   1.
 NSaved= 1 IEnMin= 1 EnMin= -2512.06460235771     IErMin= 1 ErrMin= 1.81D-04
 ErrMax= 1.81D-04  0.00D+00 EMaxC= 1.00D-01 BMatC= 6.13D-05 BMatP= 6.13D-05
 IDIUse=3 WtCom= 9.98D-01 WtEn= 1.81D-03
 Coeff-Com:  0.100D+01
 Coeff-En:   0.100D+01
 Coeff:      0.100D+01
 Gap=     0.047 Goal=   None    Shift=    0.000
 RMSDP=7.22D-06 MaxDP=4.83D-04 DE= 4.09D-03 OVMax= 5.69D-03

 Cycle   8  Pass 1  IDiag  1:
 RMSU=  1.80D-04    CP:  1.00D+00
 E= -2512.06464496415     Delta-E=       -0.000042606443 Rises=F Damp=F
 DIIS: error= 1.16D-04 at cycle   2 NSaved=   2.
 NSaved= 2 IEnMin= 2 EnMin= -2512.06464496415     IErMin= 2 ErrMin= 1.16D-04
 ErrMax= 1.16D-04  0.00D+00 EMaxC= 1.00D-01 BMatC= 1.86D-05 BMatP= 6.13D-05
 IDIUse=3 WtCom= 9.99D-01 WtEn= 1.16D-03
 Coeff-Com:  0.275D+00 0.725D+00
 Coeff-En:   0.000D+00 0.100D+01
 Coeff:      0.274D+00 0.726D+00
 Gap=     0.047 Goal=   None    Shift=    0.000
 RMSDP=4.31D-05 MaxDP=2.76D-03 DE=-4.26D-05 OVMax= 1.59D-02

 Cycle   9  Pass 1  IDiag  1:
 RMSU=  4.30D-05    CP:  1.00D+00  9.82D-01
 E= -2512.06452534954     Delta-E=        0.000119614609 Rises=F Damp=F
 DIIS: error= 3.18D-04 at cycle   3 NSaved=   3.
 NSaved= 3 IEnMin= 2 EnMin= -2512.06464496415     IErMin= 2 ErrMin= 1.16D-04
 ErrMax= 3.18D-04  0.00D+00 EMaxC= 1.00D-01 BMatC= 1.05D-04 BMatP= 1.86D-05
 IDIUse=3 WtCom= 3.59D-01 WtEn= 6.41D-01
 Coeff-Com:  0.467D-01 0.680D+00 0.274D+00
 Coeff-En:   0.000D+00 0.770D+00 0.230D+00
 Coeff:      0.168D-01 0.737D+00 0.246D+00
 Gap=     0.047 Goal=   None    Shift=    0.000
 RMSDP=2.70D-05 MaxDP=1.80D-03 DE= 1.20D-04 OVMax= 1.03D-02

 Cycle  10  Pass 1  IDiag  1:
 RMSU=  5.77D-06    CP:  1.00D+00  9.96D-01  3.89D-01
 E= -2512.06466467341     Delta-E=       -0.000139323863 Rises=F Damp=F
 DIIS: error= 5.34D-05 at cycle   4 NSaved=   4.
 NSaved= 4 IEnMin= 4 EnMin= -2512.06466467341     IErMin= 4 ErrMin= 5.34D-05
 ErrMax= 5.34D-05  0.00D+00 EMaxC= 1.00D-01 BMatC= 3.85D-06 BMatP= 1.86D-05
 IDIUse=1 WtCom= 1.00D+00 WtEn= 0.00D+00
 Coeff-Com:  0.814D-02 0.427D+00 0.102D+00 0.463D+00
 Coeff:      0.814D-02 0.427D+00 0.102D+00 0.463D+00
 Gap=     0.047 Goal=   None    Shift=    0.000
 RMSDP=5.64D-06 MaxDP=2.91D-04 DE=-1.39D-04 OVMax= 1.25D-03

 Cycle  11  Pass 1  IDiag  1:
 RMSU=  2.71D-06    CP:  1.00D+00  9.99D-01  2.91D-01  5.58D-01
 E= -2512.06466884966     Delta-E=       -0.000004176254 Rises=F Damp=F
 DIIS: error= 1.98D-05 at cycle   5 NSaved=   5.
 NSaved= 5 IEnMin= 5 EnMin= -2512.06466884966     IErMin= 5 ErrMin= 1.98D-05
 ErrMax= 1.98D-05  0.00D+00 EMaxC= 1.00D-01 BMatC= 2.40D-07 BMatP= 3.85D-06
 IDIUse=1 WtCom= 1.00D+00 WtEn= 0.00D+00
 Coeff-Com:  0.172D-03 0.212D+00 0.386D-01 0.315D+00 0.434D+00
 Coeff:      0.172D-03 0.212D+00 0.386D-01 0.315D+00 0.434D+00
 Gap=     0.047 Goal=   None    Shift=    0.000
 RMSDP=1.92D-06 MaxDP=1.32D-04 DE=-4.18D-06 OVMax= 3.88D-04

 Cycle  12  Pass 1  IDiag  1:
 RMSU=  1.33D-06    CP:  1.00D+00  9.99D-01  2.87D-01  6.10D-01  5.07D-01
 E= -2512.06466904339     Delta-E=       -0.000000193726 Rises=F Damp=F
 DIIS: error= 9.00D-06 at cycle   6 NSaved=   6.
 NSaved= 6 IEnMin= 6 EnMin= -2512.06466904339     IErMin= 6 ErrMin= 9.00D-06
 ErrMax= 9.00D-06  0.00D+00 EMaxC= 1.00D-01 BMatC= 7.70D-08 BMatP= 2.40D-07
 IDIUse=1 WtCom= 1.00D+00 WtEn= 0.00D+00
 Coeff-Com: -0.161D-02 0.924D-01 0.119D-01 0.172D+00 0.353D+00 0.373D+00
 Coeff:     -0.161D-02 0.924D-01 0.119D-01 0.172D+00 0.353D+00 0.373D+00
 Gap=     0.047 Goal=   None    Shift=    0.000
 RMSDP=8.73D-07 MaxDP=5.99D-05 DE=-1.94D-07 OVMax= 2.14D-04

 Cycle  13  Pass 1  IDiag  1:
 RMSU=  5.33D-07    CP:  1.00D+00  9.99D-01  2.89D-01  6.19D-01  6.30D-01
                    CP:  5.53D-01
 E= -2512.06466912436     Delta-E=       -0.000000080977 Rises=F Damp=F
 DIIS: error= 2.74D-06 at cycle   7 NSaved=   7.
 NSaved= 7 IEnMin= 7 EnMin= -2512.06466912436     IErMin= 7 ErrMin= 2.74D-06
 ErrMax= 2.74D-06  0.00D+00 EMaxC= 1.00D-01 BMatC= 9.81D-09 BMatP= 7.70D-08
 IDIUse=1 WtCom= 1.00D+00 WtEn= 0.00D+00
 Coeff-Com: -0.117D-02 0.238D-01 0.246D-03 0.640D-01 0.180D+00 0.280D+00
 Coeff-Com:  0.454D+00
 Coeff:     -0.117D-02 0.238D-01 0.246D-03 0.640D-01 0.180D+00 0.280D+00
 Coeff:      0.454D+00
 Gap=     0.047 Goal=   None    Shift=    0.000
 RMSDP=3.11D-07 MaxDP=2.31D-05 DE=-8.10D-08 OVMax= 6.78D-05

 Cycle  14  Pass 1  IDiag  1:
 RMSU=  1.75D-07    CP:  1.00D+00  9.99D-01  2.89D-01  6.25D-01  6.22D-01
                    CP:  6.17D-01  5.54D-01
 E= -2512.06466913401     Delta-E=       -0.000000009649 Rises=F Damp=F
 DIIS: error= 1.18D-06 at cycle   8 NSaved=   8.
 NSaved= 8 IEnMin= 8 EnMin= -2512.06466913401     IErMin= 8 ErrMin= 1.18D-06
 ErrMax= 1.18D-06  0.00D+00 EMaxC= 1.00D-01 BMatC= 1.30D-09 BMatP= 9.81D-09
 IDIUse=1 WtCom= 1.00D+00 WtEn= 0.00D+00
 Coeff-Com: -0.551D-03 0.239D-02-0.159D-02 0.179D-01 0.693D-01 0.133D+00
 Coeff-Com:  0.315D+00 0.465D+00
 Coeff:     -0.551D-03 0.239D-02-0.159D-02 0.179D-01 0.693D-01 0.133D+00
 Coeff:      0.315D+00 0.465D+00
 Gap=     0.047 Goal=   None    Shift=    0.000
 RMSDP=1.10D-07 MaxDP=7.29D-06 DE=-9.65D-09 OVMax= 1.91D-05

 Cycle  15  Pass 1  IDiag  1:
 RMSU=  5.76D-08    CP:  1.00D+00  9.99D-01  2.89D-01  6.26D-01  6.32D-01
                    CP:  5.98D-01  6.13D-01  5.49D-01
 E= -2512.06466913536     Delta-E=       -0.000000001346 Rises=F Damp=F
 DIIS: error= 2.18D-07 at cycle   9 NSaved=   9.
 NSaved= 9 IEnMin= 9 EnMin= -2512.06466913536     IErMin= 9 ErrMin= 2.18D-07
 ErrMax= 2.18D-07  0.00D+00 EMaxC= 1.00D-01 BMatC= 8.61D-11 BMatP= 1.30D-09
 IDIUse=1 WtCom= 1.00D+00 WtEn= 0.00D+00
 Coeff-Com: -0.165D-03-0.167D-02-0.909D-03 0.199D-02 0.172D-01 0.407D-01
 Coeff-Com:  0.120D+00 0.263D+00 0.560D+00
 Coeff:     -0.165D-03-0.167D-02-0.909D-03 0.199D-02 0.172D-01 0.407D-01
 Coeff:      0.120D+00 0.263D+00 0.560D+00
 Gap=     0.047 Goal=   None    Shift=    0.000
 RMSDP=3.16D-08 MaxDP=1.64D-06 DE=-1.35D-09 OVMax= 4.21D-06

 Cycle  16  Pass 1  IDiag  1:
 RMSU=  2.14D-08    CP:  1.00D+00  9.99D-01  2.89D-01  6.26D-01  6.33D-01
                    CP:  6.03D-01  6.05D-01  6.14D-01  6.83D-01
 E= -2512.06466913522     Delta-E=        0.000000000136 Rises=F Damp=F
 DIIS: error= 9.14D-08 at cycle  10 NSaved=  10.
 NSaved=10 IEnMin= 9 EnMin= -2512.06466913536     IErMin=10 ErrMin= 9.14D-08
 ErrMax= 9.14D-08  0.00D+00 EMaxC= 1.00D-01 BMatC= 1.58D-11 BMatP= 8.61D-11
 IDIUse=1 WtCom= 1.00D+00 WtEn= 0.00D+00
 Coeff-Com: -0.384D-04-0.124D-02-0.342D-03-0.868D-03 0.230D-02 0.895D-02
 Coeff-Com:  0.369D-01 0.109D+00 0.352D+00 0.493D+00
 Coeff:     -0.384D-04-0.124D-02-0.342D-03-0.868D-03 0.230D-02 0.895D-02
 Coeff:      0.369D-01 0.109D+00 0.352D+00 0.493D+00
 Gap=     0.047 Goal=   None    Shift=    0.000
 RMSDP=1.31D-08 MaxDP=7.16D-07 DE= 1.36D-10 OVMax= 1.57D-06

 Cycle  17  Pass 1  IDiag  1:
 RMSU=  7.94D-09    CP:  1.00D+00  9.99D-01  2.89D-01  6.26D-01  6.33D-01
                    CP:  6.04D-01  6.09D-01  6.00D-01  7.43D-01  5.89D-01
 E= -2512.06466913537     Delta-E=       -0.000000000151 Rises=F Damp=F
 DIIS: error= 2.77D-08 at cycle  11 NSaved=  11.
 NSaved=11 IEnMin=11 EnMin= -2512.06466913537     IErMin=11 ErrMin= 2.77D-08
 ErrMax= 2.77D-08  0.00D+00 EMaxC= 1.00D-01 BMatC= 1.92D-12 BMatP= 1.58D-11
 IDIUse=1 WtCom= 1.00D+00 WtEn= 0.00D+00
 Coeff-Com:  0.290D-05-0.516D-03-0.727D-04-0.855D-03-0.121D-02-0.843D-03
 Coeff-Com:  0.445D-02 0.249D-01 0.125D+00 0.302D+00 0.548D+00
 Coeff:      0.290D-05-0.516D-03-0.727D-04-0.855D-03-0.121D-02-0.843D-03
 Coeff:      0.445D-02 0.249D-01 0.125D+00 0.302D+00 0.548D+00
 Gap=     0.047 Goal=   None    Shift=    0.000
 RMSDP=4.46D-09 MaxDP=3.06D-07 DE=-1.51D-10 OVMax= 5.08D-07

 SCF Done:  E(RM06L) =  -2512.06466914     A.U. after   17 cycles
            NFock= 17  Conv=0.45D-08     -V/T= 2.0065
 KE= 2.495836144664D+03 PE=-1.531115033029D+04 EE= 5.599338453219D+03
 Leave Link  502 at Tue Dec 11 13:20:13 2018, MaxMem=   805306368 cpu:      3799.4
 (Enter /pbs_home/pkowalski/g09d01/g09/l701.exe)
 Compute integral first derivatives.
 ... and contract with generalized density number  0.
 R6Disp: Adding Grimme-D3 dispersion energy 1st derivatives to the gradient.
 Leave Link  701 at Tue Dec 11 13:20:15 2018, MaxMem=   805306368 cpu:         6.2
 (Enter /pbs_home/pkowalski/g09d01/g09/l702.exe)
 L702 exits ... SP integral derivatives will be done elsewhere.
 Leave Link  702 at Tue Dec 11 13:20:15 2018, MaxMem=   805306368 cpu:         0.2
 (Enter /pbs_home/pkowalski/g09d01/g09/l703.exe)
 Compute integral first derivatives, UseDBF=F ICtDFT=           0.
 Integral derivatives from FoFJK, PRISM(SPDF).
 Calling FoFJK, ICntrl=      2527 FMM=F ISym2X=0 I1Cent= 0 IOpClX= 0 NMat=1 NMatS=1 NMatT=0.
 FoFJK:  IHMeth= 1 ICntrl=    2527 DoSepK=F KAlg= 0 I1Cent=   0 FoldK=F
 IRaf=         0 NMat=   1 IRICut=       1 DoRegI=T DoRafI=F ISym2E= 0.
 FoFCou: FMM=F IPFlag=           0 FMFlag=      100000 FMFlg1=         800
         NFxFlg=           0 DoJE=F BraDBF=F KetDBF=F FulRan=T
         wScrn=  0.000000 ICntrl=    2527 IOpCl=  0 I1Cent=           0 NGrid=           0
         NMat0=    1 NMatS0=      1 NMatT0=    0 NMatD0=    1 NMtDS0=    0 NMtDT0=    0
 Symmetry not used in FoFCou.
 Leave Link  703 at Tue Dec 11 13:22:31 2018, MaxMem=   805306368 cpu:      1088.6
 (Enter /pbs_home/pkowalski/g09d01/g09/l716.exe)
 Dipole        = 8.37948468D-03-1.84050568D+00-8.09994440D-02
 ***** Axes restored to original set *****
 -------------------------------------------------------------------
 Center     Atomic                   Forces (Hartrees/Bohr)
 Number     Number              X              Y              Z
 -------------------------------------------------------------------
      1       16          -0.000119486   -0.000079110   -0.000684343
      2       16          -0.001489792   -0.000257772    0.000651239
      3        9           0.001192308   -0.000033385   -0.000670167
      4        9          -0.001348870   -0.000587002    0.000943730
      5        9           0.000277880    0.000136127   -0.000378695
      6        9          -0.000441261    0.000054376    0.000873927
      7        9           0.000273276    0.000068183   -0.000121748
      8        9          -0.001528235    0.000049898    0.000651097
      9        6           0.000095521   -0.001982182    0.002409640
     10        6          -0.001683437    0.001384345    0.001452666
     11        6           0.002789457    0.000363794   -0.002948387
     12        1          -0.001633653   -0.000671338    0.000352976
     13        6          -0.000632826    0.000578891    0.002023396
     14        6          -0.000094916   -0.000859686   -0.001440118
     15        6           0.000449177    0.000594258   -0.000048714
     16        6           0.001461265    0.000161556   -0.000753900
     17        6           0.000638638   -0.000522050    0.000278899
     18        6          -0.001313197    0.001011761    0.000221139
     19        6           0.001521639    0.001263859    0.002381592
     20        6          -0.000056399   -0.001590738   -0.001032065
     21        6           0.000591977    0.000464338    0.000680168
     22        1          -0.000420850    0.000845037   -0.000402741
     23        6          -0.000374087   -0.001382483   -0.000470690
     24        6           0.002009926    0.004365986   -0.000074224
     25        1          -0.000111395    0.000025038   -0.001258685
     26        1           0.000613432   -0.000084433    0.000166225
     27        6          -0.003307880   -0.004434208    0.000476804
     28        1          -0.000029642    0.000523415   -0.000082387
     29        1           0.000217627    0.000685492   -0.000133352
     30        1           0.000397189    0.000082881   -0.000461225
     31        6          -0.000440646   -0.004126526   -0.000454922
     32        1          -0.000968483    0.000700578   -0.000124610
     33        1           0.000087487   -0.000057823    0.000538813
     34        6           0.002448429    0.005005319   -0.002829940
     35        1          -0.000221042   -0.000439261   -0.000216407
     36        1          -0.000253854   -0.000649246    0.000157639
     37        1          -0.000199640   -0.000058460    0.000124958
     38        6           0.001150391   -0.001431069   -0.000485322
     39        6          -0.000481727    0.000647784    0.000398259
     40        1          -0.000606117   -0.000175982   -0.000071201
     41        6           0.000408192   -0.000137260    0.000124495
     42        1          -0.000375805   -0.000654429   -0.000393233
     43        6          -0.000381071    0.000000829   -0.000196093
     44        1           0.000453672   -0.000560759   -0.000295638
     45        6           0.000022839    0.000136892   -0.000223007
     46        1           0.000712182   -0.000260756    0.000299745
     47        6           0.000311430    0.000955008   -0.000156351
     48        1          -0.000074594    0.000334449    0.000625661
     49        6           0.000963510    0.001489488    0.001275197
     50        6          -0.000522553   -0.001012095   -0.000093623
     51        1          -0.000577791   -0.000120225   -0.000535663
     52        6           0.000133483    0.000040691    0.000299622
     53        1          -0.000470274    0.000669799    0.000005647
     54        6          -0.000145652    0.000035667   -0.000366959
     55        1           0.000037762    0.000539713    0.000513574
     56        6          -0.000129117    0.000225653    0.000126661
     57        1           0.000776157    0.000154974    0.000327386
     58        6           0.000054232   -0.000955892   -0.001112977
     59        1           0.000345215   -0.000471907    0.000136234
 -------------------------------------------------------------------
 Cartesian Forces:  Max     0.005005319 RMS     0.001107893
 Leave Link  716 at Tue Dec 11 13:22:31 2018, MaxMem=   805306368 cpu:         0.2
 (Enter /pbs_home/pkowalski/g09d01/g09/l103.exe)

 GradGradGradGradGradGradGradGradGradGradGradGradGradGradGradGradGradGrad
 Berny optimization.
 Using GEDIIS/GDIIS optimizer.
 FormGI is forming the generalized inverse of G from B-inverse, IUseBI=4.
 Internal  Forces:  Max     0.004903902 RMS     0.000617891
 Search for a local minimum.
 Step number   4 out of a maximum of  354
 All quantities printed in internal units (Hartrees-Bohrs-Radians)
 RMS Force = .61789D-03 SwitMx=.10000D-02 MixMth= 2
 Mixed Optimization -- En-DIIS/RFO-DIIS
 Update second derivatives using D2CorX and points    3    4
 DE= -1.61D-02 DEPred=-1.18D-02 R= 1.36D+00
 TightC=F SS=  1.41D+00  RLast= 5.22D-01 DXNew= 8.4853D-01 1.5672D+00
 Trust test= 1.36D+00 RLast= 5.22D-01 DXMaxT set to 8.49D-01
 ITU=  1  0  1  0
 Use linear search instead of GDIIS.
     Eigenvalues ---    0.00230   0.00235   0.00467   0.00498   0.00545
     Eigenvalues ---    0.00688   0.00932   0.01184   0.01201   0.01246
     Eigenvalues ---    0.01492   0.01563   0.01608   0.01702   0.01737
     Eigenvalues ---    0.01767   0.01863   0.01868   0.01959   0.01976
     Eigenvalues ---    0.02157   0.02170   0.02203   0.02219   0.02236
     Eigenvalues ---    0.02251   0.02258   0.02270   0.02270   0.02299
     Eigenvalues ---    0.02300   0.02308   0.02325   0.02328   0.02332
     Eigenvalues ---    0.02337   0.02348   0.02360   0.03227   0.03287
     Eigenvalues ---    0.04564   0.04759   0.04779   0.04902   0.05113
     Eigenvalues ---    0.05442   0.05451   0.05690   0.05766   0.05837
     Eigenvalues ---    0.06127   0.07346   0.07447   0.07889   0.08615
     Eigenvalues ---    0.08791   0.08937   0.08993   0.09249   0.09686
     Eigenvalues ---    0.10118   0.10468   0.10965   0.12157   0.12367
     Eigenvalues ---    0.12526   0.12643   0.14092   0.14389   0.15868
     Eigenvalues ---    0.15982   0.15997   0.15998   0.15998   0.15998
     Eigenvalues ---    0.15999   0.15999   0.16000   0.16000   0.16000
     Eigenvalues ---    0.16000   0.16000   0.16000   0.16000   0.16000
     Eigenvalues ---    0.16001   0.16026   0.16860   0.17205   0.20461
     Eigenvalues ---    0.21952   0.21990   0.21999   0.22000   0.22000
     Eigenvalues ---    0.22051   0.22968   0.23075   0.23412   0.23469
     Eigenvalues ---    0.23781   0.23824   0.24202   0.24438   0.24970
     Eigenvalues ---    0.24978   0.24991   0.25000   0.25010   0.26609
     Eigenvalues ---    0.26968   0.27279   0.27486   0.27585   0.27598
     Eigenvalues ---    0.27642   0.28912   0.29120   0.29771   0.30514
     Eigenvalues ---    0.32212   0.33691   0.35162   0.36084   0.36467
     Eigenvalues ---    0.39090   0.40989   0.41989   0.42900   0.43016
     Eigenvalues ---    0.43230   0.43509   0.46787   0.46996   0.47552
     Eigenvalues ---    0.47721   0.47943   0.48690   0.49206   0.49380
     Eigenvalues ---    0.49404   0.49557   0.49670   0.50108   0.50279
     Eigenvalues ---    0.50611   0.50853   0.51254   0.51291   0.51319
     Eigenvalues ---    0.51407   0.51487   0.51510   0.51717   0.52092
     Eigenvalues ---    0.53691   0.53892   0.53948   0.56435   0.57170
     Eigenvalues ---    0.57522   0.57632   0.57642   0.57653   0.57694
     Eigenvalues ---    0.57742   0.57767   0.57794   0.57806   0.57823
     Eigenvalues ---    0.57837
 RFO step:  Lambda=-1.62721256D-03 EMin= 2.29974725D-03
 Quartic linear search produced a step of  0.00050.
 Iteration  1 RMS(Cart)=  0.07633251 RMS(Int)=  0.00107446
 Iteration  2 RMS(Cart)=  0.00284586 RMS(Int)=  0.00005881
 Iteration  3 RMS(Cart)=  0.00000256 RMS(Int)=  0.00005880
 Iteration  4 RMS(Cart)=  0.00000000 RMS(Int)=  0.00005880
 ITry= 1 IFail=0 DXMaxC= 4.26D-01 DCOld= 1.00D+10 DXMaxT= 8.49D-01 DXLimC= 3.00D+00 Rises=F
 Variable       Old X    -DE/DX   Delta X   Delta X   Delta X     New X
                                 (Linear)    (Quad)   (Total)
    R1        3.51079   0.00001   0.00001   0.00131   0.00121   3.51200
    R2        3.32751   0.00039   0.00000   0.00102   0.00113   3.32864
    R3        3.50519   0.00029   0.00001   0.00255   0.00254   3.50773
    R4        3.32769   0.00049   0.00000   0.00118   0.00122   3.32891
    R5        2.55791  -0.00094   0.00000  -0.00181  -0.00181   2.55610
    R6        2.57704  -0.00168   0.00000  -0.00341  -0.00341   2.57363
    R7        2.54911  -0.00049   0.00000  -0.00071  -0.00071   2.54841
    R8        2.52492  -0.00002   0.00000  -0.00017  -0.00017   2.52475
    R9        2.55248  -0.00017   0.00000  -0.00047  -0.00048   2.55200
   R10        2.57728  -0.00165   0.00000  -0.00328  -0.00328   2.57399
   R11        2.89089  -0.00034   0.00000  -0.00031  -0.00052   2.89037
   R12        2.91439  -0.00029   0.00000  -0.00082  -0.00092   2.91347
   R13        2.92164   0.00076   0.00000   0.00266   0.00266   2.92430
   R14        2.67454  -0.00151   0.00000  -0.00378  -0.00376   2.67078
   R15        2.58931  -0.00031   0.00000  -0.00039  -0.00034   2.58897
   R16        2.06285  -0.00079   0.00003   0.00101   0.00104   2.06389
   R17        2.60054  -0.00118   0.00001  -0.00201  -0.00185   2.59868
   R18        2.75427  -0.00149   0.00000  -0.00422  -0.00422   2.75005
   R19        2.81575   0.00066   0.00000   0.00186   0.00182   2.81758
   R20        2.71983  -0.00079  -0.00001  -0.00192  -0.00186   2.71797
   R21        2.92834  -0.00016   0.00000  -0.00164  -0.00161   2.92673
   R22        2.92859  -0.00005   0.00000  -0.00076  -0.00071   2.92787
   R23        2.81293   0.00061   0.00000   0.00291   0.00292   2.81585
   R24        2.58725  -0.00027   0.00000  -0.00028  -0.00020   2.58705
   R25        2.89167  -0.00033   0.00000  -0.00027  -0.00037   2.89130
   R26        2.93338  -0.00232   0.00000  -0.00844  -0.00844   2.92494
   R27        2.67519  -0.00100   0.00000  -0.00279  -0.00280   2.67239
   R28        2.06337  -0.00101   0.00003   0.00062   0.00065   2.06402
   R29        2.59742   0.00004   0.00001   0.00013   0.00019   2.59760
   R30        2.75572  -0.00090   0.00000  -0.00272  -0.00272   2.75300
   R31        2.08293  -0.00036   0.00003   0.00165   0.00167   2.08461
   R32        2.08046  -0.00040   0.00003   0.00152   0.00155   2.08201
   R33        2.87394  -0.00407   0.00000  -0.01371  -0.01371   2.86022
   R34        2.07701   0.00046   0.00003   0.00331   0.00334   2.08035
   R35        2.07369   0.00015   0.00003   0.00266   0.00269   2.07637
   R36        2.07819  -0.00015   0.00003   0.00216   0.00219   2.08038
   R37        2.08245  -0.00012   0.00003   0.00211   0.00214   2.08459
   R38        2.08013  -0.00029   0.00003   0.00177   0.00179   2.08193
   R39        2.87570  -0.00490   0.00000  -0.01596  -0.01596   2.85974
   R40        2.07710   0.00049   0.00003   0.00338   0.00341   2.08051
   R41        2.07376   0.00017   0.00003   0.00271   0.00274   2.07651
   R42        2.07763  -0.00005   0.00003   0.00233   0.00236   2.07999
   R43        2.66289  -0.00047   0.00000  -0.00064  -0.00063   2.66225
   R44        2.66102  -0.00035   0.00000  -0.00056  -0.00056   2.66046
   R45        2.06513  -0.00054   0.00003   0.00150   0.00153   2.06665
   R46        2.62620  -0.00089   0.00000  -0.00176  -0.00176   2.62445
   R47        2.06632  -0.00085   0.00003   0.00098   0.00101   2.06733
   R48        2.63977  -0.00038   0.00000  -0.00052  -0.00052   2.63925
   R49        2.06596  -0.00072   0.00003   0.00121   0.00124   2.06720
   R50        2.63659  -0.00088   0.00000  -0.00180  -0.00180   2.63479
   R51        2.06627  -0.00080   0.00003   0.00109   0.00112   2.06738
   R52        2.62872  -0.00084   0.00000  -0.00145  -0.00145   2.62727
   R53        2.06743  -0.00053   0.00003   0.00155   0.00158   2.06901
   R54        2.66281  -0.00012   0.00000   0.00010   0.00011   2.66291
   R55        2.65906  -0.00005   0.00000   0.00021   0.00021   2.65928
   R56        2.06563  -0.00077   0.00003   0.00112   0.00115   2.06678
   R57        2.62593  -0.00082   0.00000  -0.00174  -0.00174   2.62419
   R58        2.06630  -0.00081   0.00003   0.00106   0.00108   2.06739
   R59        2.64014  -0.00057   0.00000  -0.00104  -0.00104   2.63910
   R60        2.06607  -0.00072   0.00003   0.00121   0.00123   2.06730
   R61        2.63621  -0.00092   0.00000  -0.00161  -0.00161   2.63461
   R62        2.06637  -0.00085   0.00003   0.00099   0.00102   2.06739
   R63        2.63042  -0.00107   0.00000  -0.00220  -0.00220   2.62822
   R64        2.06709  -0.00059   0.00003   0.00144   0.00147   2.06856
    A1        1.61023  -0.00065   0.00000  -0.00308  -0.00339   1.60684
    A2        1.60224  -0.00013   0.00000   0.00023   0.00018   1.60242
    A3        1.82646   0.00016   0.00000  -0.00334  -0.00342   1.82304
    A4        1.97601   0.00026   0.00000  -0.00118  -0.00103   1.97498
    A5        1.90678  -0.00157   0.00000  -0.02138  -0.02135   1.88542
    A6        1.88436  -0.00004   0.00000   0.01190   0.01168   1.89604
    A7        1.90686   0.00028   0.00000   0.00666   0.00658   1.91344
    A8        1.95773   0.00089   0.00000   0.00759   0.00744   1.96518
    A9        1.97684  -0.00005   0.00000  -0.00243  -0.00268   1.97416
   A10        2.03181  -0.00017   0.00000   0.00405   0.00382   2.03563
   A11        2.27410   0.00023   0.00000  -0.00107  -0.00076   2.27334
   A12        2.13623   0.00008   0.00000   0.00127   0.00116   2.13740
   A13        2.00212   0.00039   0.00000  -0.00019  -0.00040   2.00172
   A14        2.14394  -0.00049   0.00000  -0.00231  -0.00241   2.14153
   A15        1.97994   0.00017   0.00000  -0.00085  -0.00089   1.97905
   A16        2.08687   0.00023   0.00000   0.00178   0.00169   2.08856
   A17        2.21543  -0.00037   0.00000  -0.00004  -0.00012   2.21530
   A18        2.24381  -0.00030   0.00000  -0.00330  -0.00312   2.24069
   A19        2.12015   0.00023   0.00000   0.00423   0.00408   2.12424
   A20        1.91864   0.00007   0.00000  -0.00104  -0.00108   1.91756
   A21        1.86301  -0.00047   0.00001  -0.00425  -0.00425   1.85876
   A22        1.99822   0.00019   0.00000   0.00324   0.00327   2.00150
   A23        1.94385   0.00005   0.00000   0.00061   0.00063   1.94448
   A24        1.95040   0.00027   0.00000   0.00195   0.00196   1.95236
   A25        1.89952  -0.00015   0.00000  -0.00040  -0.00036   1.89916
   A26        1.80824   0.00012  -0.00001  -0.00106  -0.00116   1.80709
   A27        1.90273  -0.00029   0.00001  -0.00230  -0.00229   1.90044
   A28        1.89987  -0.00008   0.00000  -0.00251  -0.00252   1.89736
   A29        1.89416  -0.00008   0.00000  -0.00216  -0.00218   1.89198
   A30        1.97373   0.00009   0.00000   0.00290   0.00289   1.97662
   A31        1.97263   0.00053   0.00000   0.00648   0.00649   1.97912
   A32        1.81730  -0.00018   0.00000  -0.00280  -0.00281   1.81449
   A33        1.86740  -0.00007   0.00001  -0.00090  -0.00089   1.86651
   A34        1.94495   0.00020   0.00000   0.00245   0.00247   1.94742
   A35        1.99580   0.00002   0.00000   0.00120   0.00121   1.99700
   A36        1.89357  -0.00021   0.00000  -0.00164  -0.00164   1.89193
   A37        1.96667  -0.00021   0.00000  -0.00206  -0.00205   1.96461
   A38        1.79422   0.00026  -0.00001   0.00094   0.00090   1.79512
   A39        1.90734  -0.00010   0.00000  -0.00015  -0.00022   1.90712
   A40        2.12054   0.00020   0.00000   0.00368   0.00350   2.12403
   A41        2.25440  -0.00009   0.00000  -0.00280  -0.00270   2.25170
   A42        1.97384   0.00036   0.00000   0.00069   0.00076   1.97461
   A43        1.82562  -0.00001   0.00000  -0.00278  -0.00276   1.82286
   A44        1.90807  -0.00142   0.00000  -0.02087  -0.02089   1.88718
   A45        1.88825   0.00026   0.00000   0.01374   0.01351   1.90176
   A46        1.96091   0.00069   0.00000   0.00506   0.00497   1.96588
   A47        1.90098   0.00011   0.00000   0.00444   0.00435   1.90533
   A48        2.03244  -0.00030   0.00000   0.00261   0.00237   2.03481
   A49        2.28364   0.00002   0.00000  -0.00292  -0.00269   2.28095
   A50        1.96677   0.00029   0.00000   0.00040   0.00040   1.96717
   A51        2.14072  -0.00019   0.00000  -0.00077  -0.00078   2.13994
   A52        2.00013   0.00029   0.00000   0.00089   0.00082   2.00096
   A53        2.14223  -0.00010   0.00000  -0.00030  -0.00031   2.14192
   A54        1.98073  -0.00027   0.00000  -0.00194  -0.00193   1.97880
   A55        2.08860   0.00004   0.00000   0.00058   0.00057   2.08917
   A56        2.21385   0.00023   0.00000   0.00133   0.00132   2.21517
   A57        1.86820   0.00097  -0.00001   0.01366   0.01361   1.88181
   A58        1.88940   0.00015   0.00000  -0.00421  -0.00423   1.88516
   A59        2.01308  -0.00062   0.00001  -0.00103  -0.00109   2.01200
   A60        1.85231  -0.00047  -0.00001  -0.00760  -0.00758   1.84473
   A61        1.90403   0.00016   0.00000   0.00657   0.00651   1.91055
   A62        1.92926  -0.00016   0.00001  -0.00740  -0.00741   1.92185
   A63        1.94946   0.00014   0.00001   0.00203   0.00204   1.95149
   A64        1.91781   0.00082   0.00000   0.00514   0.00514   1.92294
   A65        1.95128   0.00042   0.00001   0.00400   0.00400   1.95529
   A66        1.87885  -0.00055  -0.00001  -0.00487  -0.00489   1.87396
   A67        1.88870  -0.00026  -0.00001  -0.00180  -0.00181   1.88688
   A68        1.87474  -0.00065  -0.00001  -0.00519  -0.00521   1.86953
   A69        1.86640   0.00134  -0.00001   0.01141   0.01143   1.87783
   A70        1.88198   0.00105   0.00000   0.00064   0.00057   1.88255
   A71        2.03025  -0.00301   0.00001  -0.01247  -0.01247   2.01778
   A72        1.85340  -0.00084  -0.00001  -0.00614  -0.00615   1.84725
   A73        1.89851   0.00102   0.00000   0.00937   0.00942   1.90792
   A74        1.92468   0.00060   0.00001  -0.00217  -0.00220   1.92248
   A75        1.95449   0.00012   0.00002   0.00187   0.00189   1.95638
   A76        1.91151   0.00093   0.00000   0.00628   0.00628   1.91778
   A77        1.95573   0.00006   0.00002   0.00140   0.00141   1.95714
   A78        1.87636  -0.00049  -0.00001  -0.00365  -0.00367   1.87269
   A79        1.88791  -0.00019  -0.00001  -0.00249  -0.00250   1.88542
   A80        1.87444  -0.00049  -0.00002  -0.00395  -0.00398   1.87046
   A81        2.10817  -0.00023   0.00000  -0.00065  -0.00066   2.10751
   A82        2.11055   0.00070   0.00000   0.00289   0.00288   2.11343
   A83        2.06441  -0.00047   0.00000  -0.00212  -0.00216   2.06225
   A84        2.09127  -0.00031   0.00000  -0.00181  -0.00181   2.08946
   A85        2.10649   0.00020   0.00000   0.00115   0.00114   2.10763
   A86        2.08531   0.00011   0.00000   0.00063   0.00063   2.08594
   A87        2.08754  -0.00009   0.00000  -0.00059  -0.00059   2.08695
   A88        2.10038   0.00005   0.00000   0.00018   0.00017   2.10054
   A89        2.09526   0.00004   0.00000   0.00040   0.00040   2.09566
   A90        2.09768   0.00004   0.00000   0.00016   0.00017   2.09784
   A91        2.08804  -0.00009   0.00000  -0.00043  -0.00044   2.08760
   A92        2.09746   0.00006   0.00000   0.00027   0.00028   2.09774
   A93        2.09584   0.00012   0.00000   0.00093   0.00093   2.09677
   A94        2.09821  -0.00002   0.00000  -0.00021  -0.00022   2.09800
   A95        2.08913  -0.00011   0.00000  -0.00072  -0.00071   2.08842
   A96        2.10865   0.00033   0.00000   0.00168   0.00167   2.11032
   A97        2.08600  -0.00001   0.00000   0.00005   0.00006   2.08606
   A98        2.08849  -0.00031   0.00000  -0.00171  -0.00171   2.08678
   A99        2.10128   0.00104   0.00000   0.00446   0.00446   2.10574
   A100       2.11468  -0.00012   0.00000  -0.00050  -0.00050   2.11418
   A101       2.06722  -0.00092  -0.00001  -0.00394  -0.00395   2.06327
   A102       2.08793  -0.00001   0.00000  -0.00003  -0.00004   2.08789
   A103       2.10584   0.00030   0.00000   0.00166   0.00166   2.10750
   A104       2.08928  -0.00029   0.00000  -0.00166  -0.00166   2.08762
   A105       2.08850  -0.00015   0.00000  -0.00082  -0.00082   2.08768
   A106       2.09962   0.00016   0.00000   0.00066   0.00066   2.10028
   A107       2.09505  -0.00001   0.00000   0.00014   0.00014   2.09519
   A108       2.09659   0.00010   0.00000   0.00063   0.00063   2.09723
   A109       2.08844  -0.00016   0.00000  -0.00100  -0.00100   2.08744
   A110       2.09811   0.00006   0.00000   0.00038   0.00038   2.09850
   A111       2.09566   0.00003   0.00000   0.00046   0.00046   2.09612
   A112       2.09918   0.00004   0.00000  -0.00022  -0.00022   2.09896
   A113       2.08834  -0.00007   0.00000  -0.00024  -0.00024   2.08810
   A114       2.10599   0.00059   0.00000   0.00285   0.00285   2.10884
   A115       2.08537  -0.00035   0.00000  -0.00187  -0.00187   2.08350
   A116       2.09167  -0.00024   0.00000  -0.00099  -0.00099   2.09068
    D1        0.18843  -0.00012   0.00002   0.03301   0.03305   0.22148
    D2        2.23613   0.00007   0.00003   0.04466   0.04447   2.28059
    D3       -1.85173   0.00021   0.00003   0.03710   0.03705  -1.81468
    D4       -0.11195   0.00007  -0.00002  -0.02217  -0.02223  -0.13418
    D5        3.07318  -0.00048  -0.00004  -0.04238  -0.04245   3.03073
    D6        2.30211   0.00000   0.00000   0.02175   0.02156   2.32367
    D7        0.25137  -0.00049   0.00001   0.00657   0.00660   0.25796
    D8       -1.78215   0.00006   0.00000   0.01260   0.01253  -1.76962
    D9       -0.16253   0.00036   0.00000  -0.00136  -0.00140  -0.16394
   D10        2.98294   0.00032   0.00000   0.00383   0.00381   2.98676
   D11       -0.23502   0.00005  -0.00002  -0.03893  -0.03897  -0.27399
   D12        2.87833   0.00034   0.00000  -0.02091  -0.02093   2.85740
   D13       -2.34460  -0.00032  -0.00002  -0.04170  -0.04178  -2.38638
   D14        0.76874  -0.00003   0.00000  -0.02368  -0.02374   0.74500
   D15        1.80509  -0.00155  -0.00002  -0.06233  -0.06242   1.74267
   D16       -1.36476  -0.00126   0.00000  -0.04431  -0.04437  -1.40913
   D17        1.21872  -0.00057   0.00000   0.02921   0.02930   1.24802
   D18       -3.05079  -0.00022  -0.00001   0.03482   0.03490  -3.01589
   D19       -0.95166   0.00051  -0.00001   0.05267   0.05276  -0.89890
   D20       -3.05098  -0.00025   0.00000   0.03193   0.03189  -3.01909
   D21       -1.03731   0.00010   0.00000   0.03754   0.03750  -0.99981
   D22        1.06182   0.00083   0.00000   0.05539   0.05535   1.11718
   D23       -0.94909   0.00062   0.00000   0.05277   0.05280  -0.89629
   D24        1.06459   0.00097  -0.00001   0.05837   0.05840   1.12299
   D25       -3.11947   0.00171  -0.00001   0.07623   0.07626  -3.04321
   D26       -3.03472  -0.00002   0.00003  -0.01584  -0.01587  -3.05059
   D27       -1.04470  -0.00001   0.00001  -0.01987  -0.01996  -1.06465
   D28        1.12649  -0.00055   0.00003  -0.03377  -0.03384   1.09265
   D29        1.25990   0.00048   0.00004  -0.00396  -0.00389   1.25601
   D30       -3.03326   0.00049   0.00002  -0.00799  -0.00798  -3.04124
   D31       -0.86208  -0.00005   0.00004  -0.02189  -0.02186  -0.88394
   D32       -0.82890  -0.00023   0.00004  -0.02812  -0.02798  -0.85688
   D33        1.16112  -0.00022   0.00002  -0.03216  -0.03207   1.12906
   D34       -2.95088  -0.00076   0.00004  -0.04606  -0.04595  -2.99683
   D35       -3.01256  -0.00049  -0.00002  -0.00437  -0.00444  -3.01700
   D36        0.17320  -0.00003   0.00000   0.02605   0.02602   0.19922
   D37        0.16221  -0.00082  -0.00004  -0.02564  -0.02566   0.13655
   D38       -2.93522  -0.00035  -0.00002   0.00479   0.00480  -2.93042
   D39        2.94769  -0.00037  -0.00001  -0.01518  -0.01519   2.93251
   D40       -0.15350  -0.00038   0.00001  -0.01122  -0.01121  -0.16471
   D41       -0.22793  -0.00004   0.00002   0.00652   0.00654  -0.22139
   D42        2.95406  -0.00005   0.00003   0.01048   0.01052   2.96458
   D43       -0.01442  -0.00003   0.00002   0.00191   0.00198  -0.01244
   D44        3.07980   0.00059   0.00003   0.02396   0.02401   3.10381
   D45       -3.11162   0.00042   0.00004   0.03238   0.03242  -3.07920
   D46       -0.01740   0.00104   0.00005   0.05443   0.05445   0.03705
   D47       -2.92054  -0.00014   0.00000  -0.02413  -0.02412  -2.94466
   D48        0.23268  -0.00035  -0.00002  -0.03628  -0.03631   0.19636
   D49        0.27103  -0.00079  -0.00002  -0.04732  -0.04733   0.22370
   D50       -2.85895  -0.00100  -0.00003  -0.05948  -0.05951  -2.91846
   D51        0.81819  -0.00037   0.00002  -0.01954  -0.01952   0.79867
   D52       -1.30243  -0.00010   0.00001  -0.01784  -0.01785  -1.32028
   D53        2.93853  -0.00012   0.00001  -0.01769  -0.01769   2.92083
   D54       -2.36004  -0.00036   0.00001  -0.02303  -0.02301  -2.38305
   D55        1.80252  -0.00009   0.00000  -0.02132  -0.02134   1.78118
   D56       -0.23971  -0.00011   0.00000  -0.02118  -0.02118  -0.26089
   D57        2.98963   0.00030  -0.00002   0.01613   0.01609   3.00572
   D58       -0.19380   0.00048  -0.00001   0.03268   0.03271  -0.16109
   D59       -0.11836   0.00030  -0.00001   0.01950   0.01947  -0.09889
   D60        2.98139   0.00048   0.00000   0.03605   0.03610   3.01748
   D61        0.62703   0.00039   0.00001   0.02346   0.02346   0.65049
   D62       -1.49049   0.00076   0.00000   0.02625   0.02624  -1.46424
   D63        2.64472   0.00017   0.00001   0.01848   0.01847   2.66319
   D64        2.67622  -0.00024   0.00002   0.01838   0.01840   2.69462
   D65        0.55870   0.00013   0.00001   0.02117   0.02119   0.57989
   D66       -1.58927  -0.00046   0.00002   0.01340   0.01341  -1.57586
   D67       -1.52938   0.00006   0.00002   0.01989   0.01989  -1.50949
   D68        2.63628   0.00043   0.00001   0.02268   0.02268   2.65896
   D69        0.48830  -0.00016   0.00001   0.01491   0.01490   0.50321
   D70       -0.67831  -0.00021  -0.00001  -0.01256  -0.01256  -0.69088
   D71       -2.72983  -0.00012  -0.00002  -0.01188  -0.01189  -2.74173
   D72        1.46706   0.00007  -0.00002  -0.00925  -0.00927   1.45779
   D73        1.43448  -0.00030   0.00000  -0.01278  -0.01279   1.42169
   D74       -0.61705  -0.00021  -0.00001  -0.01210  -0.01212  -0.62916
   D75       -2.70334  -0.00001  -0.00001  -0.00948  -0.00949  -2.71283
   D76       -2.70002   0.00000  -0.00001  -0.00735  -0.00736  -2.70737
   D77        1.53165   0.00009  -0.00002  -0.00667  -0.00669   1.52496
   D78       -0.55465   0.00029  -0.00002  -0.00405  -0.00406  -0.55871
   D79        2.53355   0.00012   0.00001  -0.00454  -0.00455   2.52900
   D80       -0.56201  -0.00009   0.00000  -0.02296  -0.02296  -0.58497
   D81       -1.61213  -0.00012   0.00002  -0.00646  -0.00646  -1.61859
   D82        1.57548  -0.00033   0.00000  -0.02488  -0.02486   1.55062
   D83        0.42264  -0.00031   0.00001  -0.00881  -0.00881   0.41383
   D84       -2.67293  -0.00052   0.00000  -0.02723  -0.02722  -2.70015
   D85       -0.14054  -0.00018   0.00000  -0.01371  -0.01373  -0.15427
   D86        3.03153  -0.00021   0.00000  -0.01791  -0.01793   3.01361
   D87        2.95010   0.00004   0.00001   0.00657   0.00659   2.95669
   D88       -0.16101   0.00001   0.00002   0.00237   0.00238  -0.15863
   D89        2.86648   0.00045   0.00000  -0.01423  -0.01427   2.85221
   D90       -0.30011   0.00047  -0.00001  -0.01085  -0.01088  -0.31099
   D91        0.75792  -0.00009   0.00000  -0.02040  -0.02046   0.73746
   D92       -2.40866  -0.00006   0.00000  -0.01702  -0.01707  -2.42574
   D93       -1.37829  -0.00115   0.00000  -0.03770  -0.03777  -1.41606
   D94        1.73831  -0.00113   0.00000  -0.03432  -0.03438   1.70393
   D95       -3.07078  -0.00014   0.00004   0.00480   0.00480  -3.06599
   D96       -1.08394   0.00004   0.00002   0.00357   0.00356  -1.08038
   D97        1.08763  -0.00050   0.00004  -0.00788  -0.00786   1.07977
   D98       -0.86446  -0.00026   0.00004  -0.00662  -0.00649  -0.87095
   D99        1.12238  -0.00008   0.00002  -0.00785  -0.00773   1.11465
   D100      -2.98923  -0.00062   0.00004  -0.01930  -0.01915  -3.00838
   D101       1.22728   0.00057   0.00003   0.01675   0.01671   1.24399
   D102      -3.06906   0.00075   0.00001   0.01553   0.01547  -3.05359
   D103      -0.89749   0.00021   0.00003   0.00408   0.00405  -0.89344
   D104       0.16147  -0.00022   0.00000   0.00161   0.00162   0.16309
   D105      -2.96545  -0.00023   0.00000   0.01526   0.01526  -2.95018
   D106      -2.95054  -0.00024   0.00000  -0.00250  -0.00249  -2.95303
   D107       0.20572  -0.00026   0.00000   0.01115   0.01116   0.21688
   D108       0.00484  -0.00009   0.00000  -0.00526  -0.00523  -0.00039
   D109      -3.14097  -0.00004   0.00000  -0.01091  -0.01090   3.13132
   D110      -3.12207  -0.00010   0.00001   0.00841   0.00844  -3.11362
   D111       0.01531  -0.00006   0.00000   0.00276   0.00277   0.01808
   D112       2.80961   0.00053   0.00002   0.03654   0.03654   2.84615
   D113      -0.33576   0.00060   0.00003   0.04028   0.04029  -0.29547
   D114      -0.32753   0.00049   0.00002   0.04251   0.04254  -0.28499
   D115       2.81028   0.00055   0.00003   0.04624   0.04629   2.85657
   D116      -1.03815   0.00055  -0.00001   0.03196   0.03195  -1.00620
   D117      -3.12206   0.00061  -0.00001   0.03337   0.03336  -3.08870
   D118       1.08119   0.00061   0.00000   0.03393   0.03392   1.11512
   D119      -3.14070  -0.00041   0.00000   0.00997   0.00996  -3.13074
   D120       1.05858  -0.00035   0.00000   0.01137   0.01137   1.06995
   D121      -1.02135  -0.00035   0.00001   0.01193   0.01193  -1.00942
   D122       1.11206   0.00016   0.00000   0.01953   0.01955   1.13161
   D123      -0.97184   0.00021   0.00001   0.02094   0.02096  -0.95089
   D124      -3.05178   0.00021   0.00001   0.02150   0.02152  -3.03026
   D125      -1.03394   0.00039  -0.00001   0.01503   0.01500  -1.01894
   D126      -3.11377   0.00032  -0.00001   0.01427   0.01424  -3.09953
   D127       1.09120   0.00028   0.00000   0.01418   0.01416   1.10536
   D128       3.14151  -0.00008  -0.00001   0.00138   0.00137  -3.14030
   D129       1.06168  -0.00015   0.00000   0.00061   0.00061   1.06229
   D130      -1.01653  -0.00019   0.00001   0.00052   0.00053  -1.01600
   D131       1.11559   0.00001   0.00000   0.00457   0.00458   1.12017
   D132      -0.96424  -0.00006   0.00000   0.00380   0.00382  -0.96043
   D133      -3.04245  -0.00011   0.00001   0.00371   0.00373  -3.03872
   D134       0.04509  -0.00040  -0.00001  -0.01895  -0.01895   0.02614
   D135      -3.11276  -0.00044  -0.00002  -0.02146  -0.02146  -3.13422
   D136      -3.10782  -0.00019   0.00000  -0.00708  -0.00708  -3.11490
   D137       0.01752  -0.00023   0.00000  -0.00959  -0.00959   0.00793
   D138       3.11024   0.00051   0.00002   0.02423   0.02425   3.13449
   D139      -0.02106   0.00045   0.00002   0.02208   0.02211   0.00105
   D140      -0.02002   0.00030   0.00000   0.01236   0.01237  -0.00766
   D141       3.13187   0.00024   0.00001   0.01021   0.01022  -3.14110
   D142      -3.13871   0.00006   0.00000   0.00282   0.00283  -3.13588
   D143      -0.00259  -0.00002   0.00000  -0.00035  -0.00034  -0.00293
   D144      -0.01332   0.00001   0.00000   0.00031   0.00030  -0.01301
   D145       3.12280  -0.00006  -0.00001  -0.00287  -0.00286   3.11994
   D146       3.13411   0.00018   0.00000   0.00745   0.00745   3.14156
   D147      -0.01027   0.00019   0.00000   0.00771   0.00772  -0.00255
   D148      -0.01299   0.00010   0.00000   0.00427   0.00427  -0.00872
   D149       3.12582   0.00011   0.00000   0.00452   0.00453   3.13035
   D150      -3.13549  -0.00010   0.00000  -0.00454  -0.00455  -3.14004
   D151       0.00779  -0.00011   0.00000  -0.00495  -0.00496   0.00283
   D152       0.00332  -0.00009  -0.00001  -0.00428  -0.00428  -0.00097
   D153      -3.13659  -0.00011   0.00000  -0.00469  -0.00469  -3.14128
   D154       0.00758  -0.00013   0.00000  -0.00521  -0.00521   0.00237
   D155       3.13886  -0.00006  -0.00001  -0.00305  -0.00305   3.13581
   D156      -3.13233  -0.00014   0.00000  -0.00562  -0.00562  -3.13795
   D157      -0.00105  -0.00008   0.00000  -0.00345  -0.00346  -0.00451
   D158      -0.02916  -0.00002  -0.00001  -0.00113  -0.00114  -0.03030
   D159       3.13014   0.00003   0.00000   0.00151   0.00151   3.13165
   D160       3.11611  -0.00008  -0.00001  -0.00477  -0.00479   3.11133
   D161      -0.00778  -0.00004   0.00000  -0.00213  -0.00214  -0.00991
   D162      -3.12481  -0.00008   0.00000  -0.00353  -0.00352  -3.12833
   D163      -0.00198  -0.00008  -0.00001  -0.00435  -0.00435  -0.00632
   D164       0.01308  -0.00001   0.00001   0.00015   0.00015   0.01323
   D165       3.13591  -0.00002   0.00000  -0.00066  -0.00067   3.13524
   D166       3.13504   0.00000  -0.00001  -0.00054  -0.00055   3.13449
   D167      -0.00123   0.00006   0.00000   0.00231   0.00230   0.00107
   D168       0.01116   0.00004   0.00000   0.00208   0.00209   0.01325
   D169      -3.12511   0.00011   0.00001   0.00493   0.00494  -3.12017
   D170       3.13804   0.00003   0.00000   0.00136   0.00136   3.13940
   D171       0.00513  -0.00002   0.00001  -0.00042  -0.00041   0.00472
   D172       0.00179   0.00009   0.00001   0.00422   0.00423   0.00602
   D173      -3.13112   0.00004   0.00001   0.00244   0.00245  -3.12866
   D174      -3.13923  -0.00005   0.00000  -0.00237  -0.00237   3.14158
   D175       0.00016  -0.00003   0.00000  -0.00157  -0.00157  -0.00142
   D176       0.01106  -0.00011   0.00000  -0.00415  -0.00415   0.00691
   D177      -3.13274  -0.00008   0.00000  -0.00335  -0.00335  -3.13609
   D178      -0.00940   0.00004   0.00000   0.00168   0.00168  -0.00772
   D179      -3.13216   0.00005   0.00001   0.00250   0.00251  -3.12965
   D180       3.13000   0.00007   0.00000   0.00247   0.00247   3.13247
   D181       0.00724   0.00007   0.00001   0.00330   0.00331   0.01054
         Item               Value     Threshold  Converged?
 Maximum Force            0.004904     0.000450     NO 
 RMS     Force            0.000618     0.000300     NO 
 Maximum Displacement     0.425730     0.001800     NO 
 RMS     Displacement     0.076235     0.001200     NO 
 Predicted change in Energy=-8.952600D-04
 Lowest energy point so far.  Saving SCF results.
 GradGradGradGradGradGradGradGradGradGradGradGradGradGradGradGradGradGrad

 Leave Link  103 at Tue Dec 11 13:22:32 2018, MaxMem=   805306368 cpu:         1.7
 (Enter /pbs_home/pkowalski/g09d01/g09/l202.exe)
 Stoichiometry    C29H22F6S2
 Framework group  C1[X(C29H22F6S2)]
 Deg. of freedom   171
 Full point group                 C1      NOp   1
 RotChk:  IX=0 Diff= 8.01D-03
 Largest Abelian subgroup         C1      NOp   1
 Largest concise Abelian subgroup C1      NOp   1
                         Standard orientation:                         
 ---------------------------------------------------------------------
 Center     Atomic      Atomic             Coordinates (Angstroms)
 Number     Number       Type             X           Y           Z
 ---------------------------------------------------------------------
      1         16           0        1.793719   -2.173233    0.144491
      2         16           0       -1.809121   -2.156150    0.025975
      3          9           0        2.313390    3.235547   -0.724868
      4          9           0        1.596602    3.489704    1.312868
      5          9           0        0.010088    3.868249   -1.763148
      6          9           0        0.031605    5.136956    0.014488
      7          9           0       -2.297355    3.300499   -0.667452
      8          9           0       -1.496404    3.468283    1.352820
      9          6           0        0.625075   -0.780336    0.529214
     10          6           0        1.433188    0.486209    0.242436
     11          6           0        2.822617    0.247187    0.143383
     12          1           0        3.551749    1.055582    0.055729
     13          6           0        3.173495   -1.080610    0.073277
     14          6           0        0.723615    1.650694    0.110336
     15          6           0        1.238443    3.049539    0.074816
     16          6           0        0.020637    3.871755   -0.414636
     17          6           0       -1.202221    3.062845    0.086174
     18          6           0       -0.712697    1.656388    0.035198
     19          6           0       -0.630077   -0.777143   -0.366082
     20          6           0       -1.430797    0.498147   -0.095136
     21          6           0       -2.825342    0.267871   -0.049436
     22          1           0       -3.555946    1.079703   -0.038749
     23          6           0       -3.185721   -1.057037    0.015756
     24          6           0        0.280262   -0.846949    2.036308
     25          1           0       -0.484883   -0.079347    2.241804
     26          1           0       -0.208598   -1.814823    2.231485
     27          6           0        1.451161   -0.656316    2.976274
     28          1           0        2.244810   -1.397792    2.796684
     29          1           0        1.123307   -0.772647    4.018519
     30          1           0        1.893940    0.347556    2.886030
     31          6           0       -0.286767   -0.851021   -1.873533
     32          1           0        0.473150   -0.078688   -2.080647
     33          1           0        0.208010   -1.817465   -2.060462
     34          6           0       -1.453973   -0.671294   -2.819802
     35          1           0       -2.242797   -1.420609   -2.651307
     36          1           0       -1.113549   -0.783215   -3.858567
     37          1           0       -1.908574    0.327328   -2.732665
     38          6           0        4.515208   -1.623611   -0.077545
     39          6           0        5.647800   -0.804427    0.098245
     40          1           0        5.519582    0.245796    0.375033
     41          6           0        6.928138   -1.320422   -0.054209
     42          1           0        7.794109   -0.668131    0.092114
     43          6           0        7.112561   -2.665460   -0.381988
     44          1           0        8.122186   -3.069231   -0.501486
     45          6           0        6.002318   -3.491346   -0.553050
     46          1           0        6.136871   -4.546587   -0.808443
     47          6           0        4.719009   -2.978417   -0.401612
     48          1           0        3.854533   -3.635105   -0.543709
     49          6           0       -4.538341   -1.593629    0.085276
     50          6           0       -5.623263   -0.764161    0.432610
     51          1           0       -5.443529    0.285974    0.679750
     52          6           0       -6.915035   -1.270743    0.488065
     53          1           0       -7.742726   -0.611685    0.766345
     54          6           0       -7.158306   -2.615524    0.200424
     55          1           0       -8.176814   -3.012062    0.246987
     56          6           0       -6.094562   -3.450730   -0.138106
     57          1           0       -6.275851   -4.505499   -0.364960
     58          6           0       -4.798626   -2.948681   -0.191091
     59          1           0       -3.970679   -3.608732   -0.468699
 ---------------------------------------------------------------------
 Rotational constants (GHZ):      0.1287627      0.0706110      0.0505818
 Leave Link  202 at Tue Dec 11 13:22:32 2018, MaxMem=   805306368 cpu:         0.0
 (Enter /pbs_home/pkowalski/g09d01/g09/l301.exe)
 Basis read from rwf:  (5D, 7F)
 No pseudopotential information found on rwf file.
 There are   673 symmetry adapted cartesian basis functions of A   symmetry.
 There are   636 symmetry adapted basis functions of A   symmetry.
   636 basis functions,  1103 primitive gaussians,   673 cartesian basis functions
   141 alpha electrons      141 beta electrons
       nuclear repulsion energy      4702.2528594793 Hartrees.
 IExCor= 4134 DFT=T Ex+Corr=M06L ExCW=0 ScaHFX=  0.000000
 ScaDFX=  1.000000  1.000000  1.000000  1.000000 ScalE2=  1.000000  1.000000
 IRadAn=      0 IRanWt=     -1 IRanGd=            0 ICorTp=0 IEmpDi=131
 NAtoms=   59 NActive=   59 NUniq=   59 SFac= 1.00D+00 NAtFMM=   60 NAOKFM=F Big=F
 Integral buffers will be    131072 words long.
 Raffenetti 2 integral format.
 Two-electron integral symmetry is turned on.
 R6Disp:  Grimme-D3 Dispersion energy=       -0.0061836313 Hartrees.
 Nuclear repulsion after empirical dispersion term =     4702.2466758480 Hartrees.
 No density basis found on file   724.
 Leave Link  301 at Tue Dec 11 13:22:32 2018, MaxMem=   805306368 cpu:         0.6
 (Enter /pbs_home/pkowalski/g09d01/g09/l302.exe)
 NPDir=0 NMtPBC=     1 NCelOv=     1 NCel=       1 NClECP=     1 NCelD=      1
         NCelK=      1 NCelE2=     1 NClLst=     1 CellRange=     0.0.
 One-electron integrals computed using PRISM.
 NBasis=   636 RedAO= T EigKep=  2.92D-04  NBF=   636
 NBsUse=   636 1.00D-06 EigRej= -1.00D+00 NBFU=   636
 Precomputing XC quadrature grid using
 IXCGrd= 4 IRadAn=           0 IRanWt=          -1 IRanGd=           0 AccXCQ= 0.00D+00.
 Generated NRdTot=       0 NPtTot=           0 NUsed=           0 NTot=          32
 NSgBfM=   611   611   611   611   611 MxSgAt=    59 MxSgA2=    59.
 Leave Link  302 at Tue Dec 11 13:22:34 2018, MaxMem=   805306368 cpu:        16.3
 (Enter /pbs_home/pkowalski/g09d01/g09/l303.exe)
 DipDrv:  MaxL=1.
 Leave Link  303 at Tue Dec 11 13:22:35 2018, MaxMem=   805306368 cpu:         1.5
 (Enter /pbs_home/pkowalski/g09d01/g09/l401.exe)
 Initial guess from the checkpoint file:  "dae0068freq_closed_m06ld3.chk"
 B after Tr=     0.000000    0.000000    0.000000
         Rot=    0.999993   -0.003324   -0.001446   -0.000213 Ang=  -0.42 deg.
 Guess basis will be translated and rotated to current coordinates.
 JPrj=2 DoOrth=T DoCkMO=T.
 Generating alternative initial guess.
 ExpMin= 1.22D-01 ExpMax= 9.18D+03 ExpMxC= 1.38D+03 IAcc=1 IRadAn=         1 AccDes= 0.00D+00
 Harris functional with IExCor= 1009 and IRadAn=       1 diagonalized for initial guess.
 HarFok:  IExCor= 1009 AccDes= 0.00D+00 IRadAn=         1 IDoV= 1 UseB2=F ITyADJ=14
 ICtDFT=  3500011 ScaDFX=  1.000000  1.000000  1.000000  1.000000
 FoFCou: FMM=F IPFlag=           0 FMFlag=      100000 FMFlg1=           0
         NFxFlg=           0 DoJE=T BraDBF=F KetDBF=T FulRan=T
         wScrn=  0.000000 ICntrl=     500 IOpCl=  0 I1Cent=   200000004 NGrid=           0
         NMat0=    1 NMatS0=      1 NMatT0=    0 NMatD0=    1 NMtDS0=    0 NMtDT0=    0
 Petite list used in FoFCou.
 Harris En= -2510.26907747590    
 Leave Link  401 at Tue Dec 11 13:22:40 2018, MaxMem=   805306368 cpu:        42.2
 (Enter /pbs_home/pkowalski/g09d01/g09/l502.exe)
 Closed shell SCF:
 Using DIIS extrapolation, IDIIS=  1040.
 Integral symmetry usage will be decided dynamically.
 IVT=     1387805 IEndB=     1387805 NGot=   805306368 MDV=   804388806
 LenX=   804388806 LenY=   803935204
 Requested convergence on RMS density matrix=1.00D-08 within 128 cycles.
 Requested convergence on MAX density matrix=1.00D-06.
 Requested convergence on             energy=1.00D-06.
 No special actions if energy rises.
 Fock matrices will be formed incrementally for  20 cycles.
 Integral accuracy reduced to 1.0D-05 until final iterations.

 Cycle   1  Pass 0  IDiag  1:
 FoFJK:  IHMeth= 1 ICntrl=     500 DoSepK=F KAlg= 0 I1Cent=   0 FoldK=F
 IRaf= 670000000 NMat=   1 IRICut=       1 DoRegI=T DoRafI=F ISym2E= 0.
 FoFCou: FMM=F IPFlag=           0 FMFlag=      100000 FMFlg1=           0
         NFxFlg=           0 DoJE=T BraDBF=F KetDBF=F FulRan=T
         wScrn=  0.000000 ICntrl=     500 IOpCl=  0 I1Cent=           0 NGrid=           0
         NMat0=    1 NMatS0=      1 NMatT0=    0 NMatD0=    1 NMtDS0=    0 NMtDT0=    0
 Symmetry not used in FoFCou.
 E= -2512.05085098655    
 DIIS: error= 3.49D-03 at cycle   1 NSaved=   1.
 NSaved= 1 IEnMin= 1 EnMin= -2512.05085098655     IErMin= 1 ErrMin= 3.49D-03
 ErrMax= 3.49D-03  0.00D+00 EMaxC= 1.00D-01 BMatC= 1.06D-02 BMatP= 1.06D-02
 IDIUse=3 WtCom= 9.65D-01 WtEn= 3.49D-02
 Coeff-Com:  0.100D+01
 Coeff-En:   0.100D+01
 Coeff:      0.100D+01
 Gap=     0.546 Goal=   None    Shift=    0.000
 GapD=    0.546 DampG=2.000 DampE=1.000 DampFc=2.0000 IDamp=-1.
 RMSDP=3.96D-04 MaxDP=1.40D-02              OVMax= 1.99D-02

 Cycle   2  Pass 0  IDiag  1:
 RMSU=  3.95D-04    CP:  9.99D-01
 E= -2512.06848551045     Delta-E=       -0.017634523901 Rises=F Damp=F
 DIIS: error= 2.40D-04 at cycle   2 NSaved=   2.
 NSaved= 2 IEnMin= 2 EnMin= -2512.06848551045     IErMin= 2 ErrMin= 2.40D-04
 ErrMax= 2.40D-04  0.00D+00 EMaxC= 1.00D-01 BMatC= 1.02D-04 BMatP= 1.06D-02
 IDIUse=3 WtCom= 9.98D-01 WtEn= 2.40D-03
 Coeff-Com:  0.555D-02 0.994D+00
 Coeff-En:   0.000D+00 0.100D+01
 Coeff:      0.553D-02 0.994D+00
 Gap=     0.047 Goal=   None    Shift=    0.000
 RMSDP=1.02D-04 MaxDP=5.28D-03 DE=-1.76D-02 OVMax= 1.86D-02

 Cycle   3  Pass 0  IDiag  1:
 RMSU=  9.95D-05    CP:  1.00D+00  9.43D-01
 E= -2512.06791226135     Delta-E=        0.000573249094 Rises=F Damp=F
 DIIS: error= 6.91D-04 at cycle   3 NSaved=   3.
 NSaved= 3 IEnMin= 2 EnMin= -2512.06848551045     IErMin= 2 ErrMin= 2.40D-04
 ErrMax= 6.91D-04  0.00D+00 EMaxC= 1.00D-01 BMatC= 5.48D-04 BMatP= 1.02D-04
 IDIUse=3 WtCom= 2.76D-01 WtEn= 7.24D-01
 Coeff-Com: -0.198D-02 0.720D+00 0.282D+00
 Coeff-En:   0.000D+00 0.810D+00 0.190D+00
 Coeff:     -0.545D-03 0.785D+00 0.216D+00
 Gap=     0.047 Goal=   None    Shift=    0.000
 RMSDP=6.04D-05 MaxDP=3.41D-03 DE= 5.73D-04 OVMax= 1.39D-02

 Cycle   4  Pass 0  IDiag  1:
 RMSU=  2.44D-05    CP:  9.99D-01  9.67D-01  4.54D-01
 E= -2512.06858709982     Delta-E=       -0.000674838469 Rises=F Damp=F
 DIIS: error= 7.66D-05 at cycle   4 NSaved=   4.
 NSaved= 4 IEnMin= 4 EnMin= -2512.06858709982     IErMin= 4 ErrMin= 7.66D-05
 ErrMax= 7.66D-05  0.00D+00 EMaxC= 1.00D-01 BMatC= 1.56D-05 BMatP= 1.02D-04
 IDIUse=1 WtCom= 1.00D+00 WtEn= 0.00D+00
 Coeff-Com: -0.170D-02 0.326D+00 0.698D-01 0.606D+00
 Coeff:     -0.170D-02 0.326D+00 0.698D-01 0.606D+00
 Gap=     0.047 Goal=   None    Shift=    0.000
 RMSDP=2.14D-05 MaxDP=2.03D-03 DE=-6.75D-04 OVMax= 1.05D-03

 Cycle   5  Pass 0  IDiag  1:
 RMSU=  1.16D-05    CP:  9.99D-01  9.77D-01  3.26D-01  5.03D-01
 E= -2512.06860121484     Delta-E=       -0.000014115018 Rises=F Damp=F
 DIIS: error= 4.57D-05 at cycle   5 NSaved=   5.
 NSaved= 5 IEnMin= 5 EnMin= -2512.06860121484     IErMin= 5 ErrMin= 4.57D-05
 ErrMax= 4.57D-05  0.00D+00 EMaxC= 1.00D-01 BMatC= 3.99D-06 BMatP= 1.56D-05
 IDIUse=1 WtCom= 1.00D+00 WtEn= 0.00D+00
 Coeff-Com: -0.599D-03 0.104D+00 0.551D-02 0.378D+00 0.513D+00
 Coeff:     -0.599D-03 0.104D+00 0.551D-02 0.378D+00 0.513D+00
 Gap=     0.047 Goal=   None    Shift=    0.000
 RMSDP=6.83D-06 MaxDP=4.18D-04 DE=-1.41D-05 OVMax= 8.33D-04

 Initial convergence to 1.0D-05 achieved.  Increase integral accuracy.
 Cycle   6  Pass 1  IDiag  1:
 E= -2512.06509121364     Delta-E=        0.003510001202 Rises=F Damp=F
 DIIS: error= 1.92D-04 at cycle   1 NSaved=   1.
 NSaved= 1 IEnMin= 1 EnMin= -2512.06509121364     IErMin= 1 ErrMin= 1.92D-04
 ErrMax= 1.92D-04  0.00D+00 EMaxC= 1.00D-01 BMatC= 6.03D-05 BMatP= 6.03D-05
 IDIUse=3 WtCom= 9.98D-01 WtEn= 1.92D-03
 Coeff-Com:  0.100D+01
 Coeff-En:   0.100D+01
 Coeff:      0.100D+01
 Gap=     0.047 Goal=   None    Shift=    0.000
 RMSDP=6.83D-06 MaxDP=4.18D-04 DE= 3.51D-03 OVMax= 2.17D-03

 Cycle   7  Pass 1  IDiag  1:
 RMSU=  1.84D-04    CP:  1.00D+00
 E= -2512.06514885219     Delta-E=       -0.000057638550 Rises=F Damp=F
 DIIS: error= 8.08D-05 at cycle   2 NSaved=   2.
 NSaved= 2 IEnMin= 2 EnMin= -2512.06514885219     IErMin= 2 ErrMin= 8.08D-05
 ErrMax= 8.08D-05  0.00D+00 EMaxC= 1.00D-01 BMatC= 6.92D-06 BMatP= 6.03D-05
 IDIUse=1 WtCom= 1.00D+00 WtEn= 0.00D+00
 Coeff-Com:  0.151D+00 0.849D+00
 Coeff:      0.151D+00 0.849D+00
 Gap=     0.047 Goal=   None    Shift=    0.000
 RMSDP=2.18D-05 MaxDP=1.56D-03 DE=-5.76D-05 OVMax= 7.06D-03

 Cycle   8  Pass 1  IDiag  1:
 RMSU=  2.18D-05    CP:  1.00D+00  9.98D-01
 E= -2512.06511566890     Delta-E=        0.000033183285 Rises=F Damp=F
 DIIS: error= 2.30D-04 at cycle   3 NSaved=   3.
 NSaved= 3 IEnMin= 2 EnMin= -2512.06514885219     IErMin= 2 ErrMin= 8.08D-05
 ErrMax= 2.30D-04  0.00D+00 EMaxC= 1.00D-01 BMatC= 3.20D-05 BMatP= 6.92D-06
 IDIUse=3 WtCom= 3.97D-01 WtEn= 6.03D-01
 Coeff-Com:  0.385D-01 0.673D+00 0.289D+00
 Coeff-En:   0.000D+00 0.774D+00 0.226D+00
 Coeff:      0.153D-01 0.734D+00 0.251D+00
 Gap=     0.047 Goal=   None    Shift=    0.000
 RMSDP=1.61D-05 MaxDP=1.21D-03 DE= 3.32D-05 OVMax= 5.98D-03

 Cycle   9  Pass 1  IDiag  1:
 RMSU=  6.10D-06    CP:  1.00D+00  1.00D+00  3.17D-01
 E= -2512.06515477533     Delta-E=       -0.000039106424 Rises=F Damp=F
 DIIS: error= 2.72D-05 at cycle   4 NSaved=   4.
 NSaved= 4 IEnMin= 4 EnMin= -2512.06515477533     IErMin= 4 ErrMin= 2.72D-05
 ErrMax= 2.72D-05  0.00D+00 EMaxC= 1.00D-01 BMatC= 1.90D-06 BMatP= 6.92D-06
 IDIUse=1 WtCom= 1.00D+00 WtEn= 0.00D+00
 Coeff-Com:  0.993D-02 0.438D+00 0.161D+00 0.390D+00
 Coeff:      0.993D-02 0.438D+00 0.161D+00 0.390D+00
 Gap=     0.047 Goal=   None    Shift=    0.000
 RMSDP=4.62D-06 MaxDP=3.09D-04 DE=-3.91D-05 OVMax= 1.08D-03

 Cycle  10  Pass 1  IDiag  1:
 RMSU=  2.75D-06    CP:  1.00D+00  1.00D+00  3.26D-01  3.93D-01
 E= -2512.06515642092     Delta-E=       -0.000001645588 Rises=F Damp=F
 DIIS: error= 1.30D-05 at cycle   5 NSaved=   5.
 NSaved= 5 IEnMin= 5 EnMin= -2512.06515642092     IErMin= 5 ErrMin= 1.30D-05
 ErrMax= 1.30D-05  0.00D+00 EMaxC= 1.00D-01 BMatC= 3.12D-07 BMatP= 1.90D-06
 IDIUse=1 WtCom= 1.00D+00 WtEn= 0.00D+00
 Coeff-Com:  0.253D-03 0.210D+00 0.701D-01 0.291D+00 0.428D+00
 Coeff:      0.253D-03 0.210D+00 0.701D-01 0.291D+00 0.428D+00
 Gap=     0.047 Goal=   None    Shift=    0.000
 RMSDP=1.93D-06 MaxDP=1.40D-04 DE=-1.65D-06 OVMax= 4.68D-04

 Cycle  11  Pass 1  IDiag  1:
 RMSU=  1.12D-06    CP:  1.00D+00  1.00D+00  3.03D-01  5.21D-01  5.38D-01
 E= -2512.06515675008     Delta-E=       -0.000000329168 Rises=F Damp=F
 DIIS: error= 5.20D-06 at cycle   6 NSaved=   6.
 NSaved= 6 IEnMin= 6 EnMin= -2512.06515675008     IErMin= 6 ErrMin= 5.20D-06
 ErrMax= 5.20D-06  0.00D+00 EMaxC= 1.00D-01 BMatC= 3.36D-08 BMatP= 3.12D-07
 IDIUse=1 WtCom= 1.00D+00 WtEn= 0.00D+00
 Coeff-Com: -0.146D-02 0.731D-01 0.222D-01 0.138D+00 0.292D+00 0.477D+00
 Coeff:     -0.146D-02 0.731D-01 0.222D-01 0.138D+00 0.292D+00 0.477D+00
 Gap=     0.047 Goal=   None    Shift=    0.000
 RMSDP=6.23D-07 MaxDP=3.05D-05 DE=-3.29D-07 OVMax= 1.34D-04

 Cycle  12  Pass 1  IDiag  1:
 RMSU=  4.47D-07    CP:  1.00D+00  1.00D+00  3.07D-01  5.13D-01  6.19D-01
                    CP:  6.82D-01
 E= -2512.06515677799     Delta-E=       -0.000000027911 Rises=F Damp=F
 DIIS: error= 3.03D-06 at cycle   7 NSaved=   7.
 NSaved= 7 IEnMin= 7 EnMin= -2512.06515677799     IErMin= 7 ErrMin= 3.03D-06
 ErrMax= 3.03D-06  0.00D+00 EMaxC= 1.00D-01 BMatC= 8.92D-09 BMatP= 3.36D-08
 IDIUse=1 WtCom= 1.00D+00 WtEn= 0.00D+00
 Coeff-Com: -0.110D-02 0.237D-01 0.616D-02 0.621D-01 0.159D+00 0.363D+00
 Coeff-Com:  0.387D+00
 Coeff:     -0.110D-02 0.237D-01 0.616D-02 0.621D-01 0.159D+00 0.363D+00
 Coeff:      0.387D+00
 Gap=     0.047 Goal=   None    Shift=    0.000
 RMSDP=3.19D-07 MaxDP=2.11D-05 DE=-2.79D-08 OVMax= 7.86D-05

 Cycle  13  Pass 1  IDiag  1:
 RMSU=  2.02D-07    CP:  1.00D+00  1.00D+00  3.07D-01  5.15D-01  6.18D-01
                    CP:  7.23D-01  4.59D-01
 E= -2512.06515678616     Delta-E=       -0.000000008171 Rises=F Damp=F
 DIIS: error= 1.09D-06 at cycle   8 NSaved=   8.
 NSaved= 8 IEnMin= 8 EnMin= -2512.06515678616     IErMin= 8 ErrMin= 1.09D-06
 ErrMax= 1.09D-06  0.00D+00 EMaxC= 1.00D-01 BMatC= 1.87D-09 BMatP= 8.92D-09
 IDIUse=1 WtCom= 1.00D+00 WtEn= 0.00D+00
 Coeff-Com: -0.548D-03 0.336D-02 0.214D-03 0.201D-01 0.635D-01 0.188D+00
 Coeff-Com:  0.315D+00 0.411D+00
 Coeff:     -0.548D-03 0.336D-02 0.214D-03 0.201D-01 0.635D-01 0.188D+00
 Coeff:      0.315D+00 0.411D+00
 Gap=     0.047 Goal=   None    Shift=    0.000
 RMSDP=1.45D-07 MaxDP=8.84D-06 DE=-8.17D-09 OVMax= 2.95D-05

 Cycle  14  Pass 1  IDiag  1:
 RMSU=  6.69D-08    CP:  1.00D+00  1.00D+00  3.07D-01  5.19D-01  6.22D-01
                    CP:  7.02D-01  5.48D-01  4.21D-01
 E= -2512.06515678819     Delta-E=       -0.000000002029 Rises=F Damp=F
 DIIS: error= 2.30D-07 at cycle   9 NSaved=   9.
 NSaved= 9 IEnMin= 9 EnMin= -2512.06515678819     IErMin= 9 ErrMin= 2.30D-07
 ErrMax= 2.30D-07  0.00D+00 EMaxC= 1.00D-01 BMatC= 1.09D-10 BMatP= 1.87D-09
 IDIUse=1 WtCom= 1.00D+00 WtEn= 0.00D+00
 Coeff-Com: -0.176D-03-0.133D-02-0.752D-03 0.336D-02 0.156D-01 0.613D-01
 Coeff-Com:  0.131D+00 0.251D+00 0.540D+00
 Coeff:     -0.176D-03-0.133D-02-0.752D-03 0.336D-02 0.156D-01 0.613D-01
 Coeff:      0.131D+00 0.251D+00 0.540D+00
 Gap=     0.047 Goal=   None    Shift=    0.000
 RMSDP=3.79D-08 MaxDP=2.09D-06 DE=-2.03D-09 OVMax= 5.33D-06

 Cycle  15  Pass 1  IDiag  1:
 RMSU=  2.28D-08    CP:  1.00D+00  1.00D+00  3.07D-01  5.18D-01  6.22D-01
                    CP:  7.13D-01  5.48D-01  4.91D-01  6.47D-01
 E= -2512.06515678824     Delta-E=       -0.000000000044 Rises=F Damp=F
 DIIS: error= 1.45D-07 at cycle  10 NSaved=  10.
 NSaved=10 IEnMin=10 EnMin= -2512.06515678824     IErMin=10 ErrMin= 1.45D-07
 ErrMax= 1.45D-07  0.00D+00 EMaxC= 1.00D-01 BMatC= 2.38D-11 BMatP= 1.09D-10
 IDIUse=1 WtCom= 1.00D+00 WtEn= 0.00D+00
 Coeff-Com: -0.528D-04-0.130D-02-0.539D-03-0.233D-03 0.267D-02 0.184D-01
 Coeff-Com:  0.504D-01 0.121D+00 0.369D+00 0.441D+00
 Coeff:     -0.528D-04-0.130D-02-0.539D-03-0.233D-03 0.267D-02 0.184D-01
 Coeff:      0.504D-01 0.121D+00 0.369D+00 0.441D+00
 Gap=     0.047 Goal=   None    Shift=    0.000
 RMSDP=1.42D-08 MaxDP=7.93D-07 DE=-4.37D-11 OVMax= 1.86D-06

 Cycle  16  Pass 1  IDiag  1:
 RMSU=  9.37D-09    CP:  1.00D+00  1.00D+00  3.07D-01  5.19D-01  6.22D-01
                    CP:  7.13D-01  5.47D-01  4.89D-01  7.09D-01  5.77D-01
 E= -2512.06515678822     Delta-E=        0.000000000018 Rises=F Damp=F
 DIIS: error= 3.70D-08 at cycle  11 NSaved=  11.
 NSaved=11 IEnMin=10 EnMin= -2512.06515678824     IErMin=11 ErrMin= 3.70D-08
 ErrMax= 3.70D-08  0.00D+00 EMaxC= 1.00D-01 BMatC= 2.48D-12 BMatP= 2.38D-11
 IDIUse=1 WtCom= 1.00D+00 WtEn= 0.00D+00
 Coeff-Com: -0.137D-05-0.562D-03-0.202D-03-0.734D-03-0.114D-02 0.337D-03
 Coeff-Com:  0.837D-02 0.300D-01 0.133D+00 0.277D+00 0.554D+00
 Coeff:     -0.137D-05-0.562D-03-0.202D-03-0.734D-03-0.114D-02 0.337D-03
 Coeff:      0.837D-02 0.300D-01 0.133D+00 0.277D+00 0.554D+00
 Gap=     0.047 Goal=   None    Shift=    0.000
 RMSDP=5.15D-09 MaxDP=2.64D-07 DE= 1.82D-11 OVMax= 5.62D-07

 SCF Done:  E(RM06L) =  -2512.06515679     A.U. after   16 cycles
            NFock= 16  Conv=0.52D-08     -V/T= 2.0065
 KE= 2.495882804914D+03 PE=-1.530784504293D+04 EE= 5.597650405378D+03
 Leave Link  502 at Tue Dec 11 13:30:17 2018, MaxMem=   805306368 cpu:      3641.8
 (Enter /pbs_home/pkowalski/g09d01/g09/l701.exe)
 Compute integral first derivatives.
 ... and contract with generalized density number  0.
 R6Disp: Adding Grimme-D3 dispersion energy 1st derivatives to the gradient.
 Leave Link  701 at Tue Dec 11 13:30:18 2018, MaxMem=   805306368 cpu:         6.2
 (Enter /pbs_home/pkowalski/g09d01/g09/l702.exe)
 L702 exits ... SP integral derivatives will be done elsewhere.
 Leave Link  702 at Tue Dec 11 13:30:18 2018, MaxMem=   805306368 cpu:         0.2
 (Enter /pbs_home/pkowalski/g09d01/g09/l703.exe)
 Compute integral first derivatives, UseDBF=F ICtDFT=           0.
 Integral derivatives from FoFJK, PRISM(SPDF).
 Calling FoFJK, ICntrl=      2527 FMM=F ISym2X=0 I1Cent= 0 IOpClX= 0 NMat=1 NMatS=1 NMatT=0.
 FoFJK:  IHMeth= 1 ICntrl=    2527 DoSepK=F KAlg= 0 I1Cent=   0 FoldK=F
 IRaf=         0 NMat=   1 IRICut=       1 DoRegI=T DoRafI=F ISym2E= 0.
 FoFCou: FMM=F IPFlag=           0 FMFlag=      100000 FMFlg1=         800
         NFxFlg=           0 DoJE=F BraDBF=F KetDBF=F FulRan=T
         wScrn=  0.000000 ICntrl=    2527 IOpCl=  0 I1Cent=           0 NGrid=           0
         NMat0=    1 NMatS0=      1 NMatT0=    0 NMatD0=    1 NMtDS0=    0 NMtDT0=    0
 Symmetry not used in FoFCou.
 Leave Link  703 at Tue Dec 11 13:32:33 2018, MaxMem=   805306368 cpu:      1080.1
 (Enter /pbs_home/pkowalski/g09d01/g09/l716.exe)
 Dipole        = 1.09913378D-02-1.83646927D+00-6.17475324D-02
 ***** Axes restored to original set *****
 -------------------------------------------------------------------
 Center     Atomic                   Forces (Hartrees/Bohr)
 Number     Number              X              Y              Z
 -------------------------------------------------------------------
      1       16          -0.001244723    0.000604048    0.000048921
      2       16          -0.000572966   -0.000699261   -0.001030146
      3        9           0.000063433   -0.000109819   -0.000124205
      4        9          -0.000144453   -0.000455507   -0.000118710
      5        9          -0.000387344   -0.000029877    0.000328260
      6        9          -0.000306197   -0.000067254   -0.000100522
      7        9          -0.000106467    0.000204577   -0.000059839
      8        9          -0.000120445    0.000024534    0.000079265
      9        6          -0.000610184   -0.001625448    0.001407936
     10        6          -0.000966532   -0.000347610    0.000136224
     11        6           0.001204040    0.000672798   -0.000340437
     12        1          -0.000892547   -0.000853999   -0.000645294
     13        6          -0.000577203    0.000156647    0.000604878
     14        6          -0.000282505   -0.000744517   -0.000525696
     15        6           0.000077541    0.000269511    0.000889314
     16        6           0.000517660    0.000079912   -0.000577570
     17        6           0.000724308   -0.000207505    0.000213324
     18        6          -0.000262893    0.001056239   -0.000140913
     19        6           0.001547934    0.001110127    0.000341882
     20        6           0.000453498    0.000664194   -0.001419724
     21        6           0.000929961   -0.000576896   -0.000101294
     22        1          -0.000636117    0.001084894   -0.000342969
     23        6           0.000272748   -0.000645032   -0.000490905
     24        6           0.000487807    0.001228174   -0.000712129
     25        1          -0.000547051   -0.000193373    0.000332811
     26        1           0.000552112    0.000061583    0.000868392
     27        6           0.000605862   -0.000450345    0.000312570
     28        1           0.001153340   -0.000602418   -0.000272280
     29        1          -0.000358823    0.000231989    0.000496010
     30        1          -0.000298382    0.000013730   -0.000774298
     31        6          -0.000764726   -0.000642068   -0.000006151
     32        1           0.000003894    0.000293047   -0.000420043
     33        1           0.000703990   -0.000424588    0.000635626
     34        6          -0.000014667    0.000280748    0.000875420
     35        1          -0.000062092    0.000461403    0.001121914
     36        1           0.000394982   -0.000469517   -0.000355296
     37        1          -0.000890830    0.000296021   -0.000157048
     38        6           0.000318731   -0.000427346   -0.000363683
     39        6           0.000820555    0.000264750    0.000622440
     40        1          -0.001070103    0.000218590   -0.000338679
     41        6           0.000672182    0.000792183    0.000559537
     42        1          -0.000609124   -0.000861257   -0.000583616
     43        6          -0.000547634    0.001021312    0.000074336
     44        1           0.000512813   -0.001037236   -0.000167483
     45        6          -0.001024110    0.000160325   -0.000510136
     46        1           0.001052155   -0.000300848    0.000537547
     47        6          -0.000123640   -0.000497363   -0.000740770
     48        1           0.000406449    0.000766108    0.000614052
     49        6           0.000456949    0.000705915    0.000542636
     50        6           0.000625069   -0.000163245    0.000706030
     51        1          -0.001017272   -0.000285355   -0.000651846
     52        6           0.000852111   -0.000753144    0.000184453
     53        1          -0.000740910    0.000933628    0.000000989
     54        6          -0.000420724   -0.000918969   -0.000799968
     55        1           0.000197915    0.000945108    0.000668830
     56        6          -0.000979336   -0.000019909   -0.000575599
     57        1           0.001014443    0.000121686    0.000631857
     58        6          -0.000618894    0.000506546   -0.000467705
     59        1           0.000576412   -0.000820621    0.000079498
 -------------------------------------------------------------------
 Cartesian Forces:  Max     0.001625448 RMS     0.000628582
 Leave Link  716 at Tue Dec 11 13:32:34 2018, MaxMem=   805306368 cpu:         0.2
 (Enter /pbs_home/pkowalski/g09d01/g09/l103.exe)

 GradGradGradGradGradGradGradGradGradGradGradGradGradGradGradGradGradGrad
 Berny optimization.
 Using GEDIIS/GDIIS optimizer.
 FormGI is forming the generalized inverse of G from B-inverse, IUseBI=4.
 Internal  Forces:  Max     0.003282805 RMS     0.000501305
 Search for a local minimum.
 Step number   5 out of a maximum of  354
 All quantities printed in internal units (Hartrees-Bohrs-Radians)
 RMS Force = .50131D-03 SwitMx=.10000D-02 MixMth= 2
 Mixed Optimization -- En-DIIS/RFO-DIIS
 Swapping is turned off.
 Update second derivatives using D2CorX and points    4    5
 DE= -4.88D-04 DEPred=-8.95D-04 R= 5.45D-01
 TightC=F SS=  1.41D+00  RLast= 3.12D-01 DXNew= 1.4270D+00 9.3453D-01
 Trust test= 5.45D-01 RLast= 3.12D-01 DXMaxT set to 9.35D-01
 ITU=  1  1  0  1  0
     Eigenvalues ---    0.00228   0.00242   0.00469   0.00496   0.00546
     Eigenvalues ---    0.00888   0.00905   0.01035   0.01193   0.01233
     Eigenvalues ---    0.01533   0.01566   0.01654   0.01701   0.01761
     Eigenvalues ---    0.01789   0.01861   0.01871   0.01965   0.01981
     Eigenvalues ---    0.02117   0.02171   0.02204   0.02219   0.02235
     Eigenvalues ---    0.02245   0.02253   0.02260   0.02271   0.02275
     Eigenvalues ---    0.02301   0.02308   0.02325   0.02328   0.02332
     Eigenvalues ---    0.02337   0.02347   0.02359   0.03266   0.03488
     Eigenvalues ---    0.04558   0.04702   0.04782   0.04810   0.05097
     Eigenvalues ---    0.05403   0.05437   0.05650   0.05721   0.05818
     Eigenvalues ---    0.06028   0.07386   0.07499   0.07921   0.08804
     Eigenvalues ---    0.08825   0.08859   0.09238   0.09430   0.09729
     Eigenvalues ---    0.10260   0.10622   0.11056   0.12177   0.12350
     Eigenvalues ---    0.12536   0.12574   0.14176   0.14378   0.15666
     Eigenvalues ---    0.15950   0.15993   0.15997   0.15997   0.15998
     Eigenvalues ---    0.15999   0.15999   0.16000   0.16000   0.16000
     Eigenvalues ---    0.16000   0.16000   0.16000   0.16000   0.16000
     Eigenvalues ---    0.16006   0.16052   0.16859   0.17245   0.20588
     Eigenvalues ---    0.21783   0.21996   0.22000   0.22000   0.22000
     Eigenvalues ---    0.22752   0.23032   0.23331   0.23468   0.23737
     Eigenvalues ---    0.23787   0.24127   0.24371   0.24454   0.24923
     Eigenvalues ---    0.24984   0.24995   0.24999   0.25295   0.26680
     Eigenvalues ---    0.26951   0.27423   0.27534   0.27583   0.27639
     Eigenvalues ---    0.28026   0.28929   0.29107   0.30123   0.30834
     Eigenvalues ---    0.32195   0.33702   0.35178   0.36089   0.36520
     Eigenvalues ---    0.38589   0.40890   0.41797   0.42908   0.43000
     Eigenvalues ---    0.43205   0.43506   0.46791   0.47005   0.47524
     Eigenvalues ---    0.47740   0.47848   0.48679   0.49191   0.49326
     Eigenvalues ---    0.49416   0.49578   0.49696   0.50138   0.50322
     Eigenvalues ---    0.50625   0.50829   0.51252   0.51303   0.51319
     Eigenvalues ---    0.51376   0.51422   0.51495   0.51645   0.52108
     Eigenvalues ---    0.53492   0.53843   0.53933   0.56475   0.57178
     Eigenvalues ---    0.57518   0.57632   0.57642   0.57653   0.57693
     Eigenvalues ---    0.57739   0.57768   0.57793   0.57806   0.57823
     Eigenvalues ---    0.57836
 En-DIIS/RFO-DIIS IScMMF=        0 using points:     5    4
 RFO step:  Lambda=-2.16376341D-04.
 NNeg= 0 NP= 2 Switch=  2.50D-03 Rises=F DC=  4.88D-04 SmlDif=  1.00D-05
 RMS Error=  0.1616351665D-02 NUsed= 2 EDIIS=F
 DidBck=T Rises=F RFO-DIIS coefs:    0.74230    0.25770
 Iteration  1 RMS(Cart)=  0.05721825 RMS(Int)=  0.00104779
 Iteration  2 RMS(Cart)=  0.00171481 RMS(Int)=  0.00001848
 Iteration  3 RMS(Cart)=  0.00000135 RMS(Int)=  0.00001845
 Iteration  4 RMS(Cart)=  0.00000000 RMS(Int)=  0.00001845
 ITry= 1 IFail=0 DXMaxC= 3.18D-01 DCOld= 1.00D+10 DXMaxT= 9.35D-01 DXLimC= 3.00D+00 Rises=F
 Variable       Old X    -DE/DX   Delta X   Delta X   Delta X     New X
                                 (Linear)    (Quad)   (Total)
    R1        3.51200   0.00124  -0.00031   0.00371   0.00340   3.51540
    R2        3.32864  -0.00017  -0.00029   0.00123   0.00091   3.32956
    R3        3.50773   0.00147  -0.00065   0.00576   0.00509   3.51281
    R4        3.32891  -0.00005  -0.00031   0.00141   0.00111   3.33002
    R5        2.55610  -0.00018   0.00047  -0.00157  -0.00111   2.55499
    R6        2.57363  -0.00025   0.00088  -0.00286  -0.00198   2.57165
    R7        2.54841   0.00049   0.00018  -0.00004   0.00014   2.54855
    R8        2.52475  -0.00031   0.00004  -0.00040  -0.00036   2.52439
    R9        2.55200  -0.00019   0.00012  -0.00047  -0.00035   2.55166
   R10        2.57399  -0.00014   0.00085  -0.00263  -0.00179   2.57221
   R11        2.89037  -0.00074   0.00013  -0.00350  -0.00332   2.88704
   R12        2.91347  -0.00110   0.00024  -0.00512  -0.00489   2.90858
   R13        2.92430   0.00085  -0.00069   0.00435   0.00366   2.92796
   R14        2.67078   0.00002   0.00097  -0.00279  -0.00181   2.66896
   R15        2.58897  -0.00010   0.00009  -0.00018  -0.00006   2.58892
   R16        2.06389  -0.00131  -0.00027  -0.00293  -0.00320   2.06069
   R17        2.59868  -0.00001   0.00048  -0.00150  -0.00104   2.59764
   R18        2.75005  -0.00007   0.00109  -0.00330  -0.00221   2.74784
   R19        2.81758   0.00045  -0.00047   0.00213   0.00167   2.81925
   R20        2.71797  -0.00091   0.00048  -0.00215  -0.00165   2.71632
   R21        2.92673  -0.00027   0.00042  -0.00191  -0.00150   2.92523
   R22        2.92787  -0.00035   0.00018  -0.00107  -0.00090   2.92698
   R23        2.81585   0.00026  -0.00075   0.00250   0.00175   2.81760
   R24        2.58705  -0.00037   0.00005  -0.00069  -0.00066   2.58638
   R25        2.89130  -0.00074   0.00009  -0.00327  -0.00324   2.88806
   R26        2.92494   0.00161   0.00217  -0.00217   0.00000   2.92494
   R27        2.67239   0.00012   0.00072  -0.00178  -0.00106   2.67133
   R28        2.06402  -0.00130  -0.00017  -0.00321  -0.00338   2.06064
   R29        2.59760  -0.00003  -0.00005  -0.00011  -0.00014   2.59747
   R30        2.75300  -0.00037   0.00070  -0.00267  -0.00197   2.75103
   R31        2.08461  -0.00016  -0.00043  -0.00094  -0.00138   2.08323
   R32        2.08201  -0.00101  -0.00040  -0.00228  -0.00268   2.07933
   R33        2.86022  -0.00010   0.00353  -0.01050  -0.00697   2.85325
   R34        2.08035  -0.00112  -0.00086  -0.00108  -0.00194   2.07840
   R35        2.07637  -0.00063  -0.00069  -0.00084  -0.00153   2.07484
   R36        2.08038  -0.00078  -0.00056  -0.00152  -0.00208   2.07829
   R37        2.08459  -0.00018  -0.00055  -0.00061  -0.00116   2.08343
   R38        2.08193  -0.00100  -0.00046  -0.00208  -0.00255   2.07938
   R39        2.85974   0.00014   0.00411  -0.01183  -0.00772   2.85201
   R40        2.08051  -0.00108  -0.00088  -0.00099  -0.00187   2.07864
   R41        2.07651  -0.00059  -0.00071  -0.00074  -0.00144   2.07506
   R42        2.07999  -0.00086  -0.00061  -0.00147  -0.00208   2.07791
   R43        2.66225   0.00035   0.00016  -0.00023  -0.00006   2.66219
   R44        2.66046  -0.00009   0.00014  -0.00071  -0.00056   2.65990
   R45        2.06665  -0.00113  -0.00039  -0.00236  -0.00275   2.06390
   R46        2.62445  -0.00008   0.00045  -0.00146  -0.00101   2.62344
   R47        2.06733  -0.00121  -0.00026  -0.00290  -0.00316   2.06417
   R48        2.63925  -0.00001   0.00013  -0.00058  -0.00044   2.63881
   R49        2.06720  -0.00116  -0.00032  -0.00266  -0.00298   2.06423
   R50        2.63479  -0.00010   0.00046  -0.00151  -0.00105   2.63374
   R51        2.06738  -0.00122  -0.00029  -0.00284  -0.00312   2.06426
   R52        2.62727  -0.00015   0.00037  -0.00152  -0.00114   2.62613
   R53        2.06901  -0.00105  -0.00041  -0.00227  -0.00268   2.06633
   R54        2.66291   0.00008  -0.00003  -0.00001  -0.00004   2.66287
   R55        2.65928   0.00031  -0.00006   0.00043   0.00037   2.65965
   R56        2.06678  -0.00122  -0.00030  -0.00279  -0.00308   2.06370
   R57        2.62419  -0.00009   0.00045  -0.00140  -0.00095   2.62323
   R58        2.06739  -0.00119  -0.00028  -0.00282  -0.00310   2.06429
   R59        2.63910   0.00015   0.00027  -0.00065  -0.00039   2.63871
   R60        2.06730  -0.00117  -0.00032  -0.00268  -0.00300   2.06430
   R61        2.63461  -0.00019   0.00041  -0.00171  -0.00129   2.63332
   R62        2.06739  -0.00120  -0.00026  -0.00288  -0.00315   2.06424
   R63        2.62822  -0.00021   0.00057  -0.00203  -0.00147   2.62675
   R64        2.06856  -0.00100  -0.00038  -0.00229  -0.00267   2.06590
    A1        1.60684  -0.00001   0.00087  -0.00299  -0.00203   1.60481
    A2        1.60242   0.00015  -0.00005   0.00154   0.00142   1.60384
    A3        1.82304  -0.00019   0.00088  -0.00059   0.00033   1.82337
    A4        1.97498   0.00003   0.00026   0.00442   0.00465   1.97964
    A5        1.88542   0.00104   0.00550  -0.00478   0.00072   1.88614
    A6        1.89604   0.00028  -0.00301  -0.00081  -0.00380   1.89224
    A7        1.91344  -0.00024  -0.00170   0.00059  -0.00109   1.91235
    A8        1.96518  -0.00087  -0.00192   0.00102  -0.00085   1.96433
    A9        1.97416   0.00006   0.00069  -0.00124  -0.00052   1.97364
   A10        2.03563  -0.00029  -0.00098  -0.00237  -0.00337   2.03226
   A11        2.27334   0.00024   0.00020   0.00385   0.00391   2.27726
   A12        2.13740  -0.00026  -0.00030   0.00013  -0.00019   2.13721
   A13        2.00172   0.00039   0.00010   0.00077   0.00096   2.00268
   A14        2.14153  -0.00014   0.00062  -0.00223  -0.00163   2.13990
   A15        1.97905  -0.00027   0.00023  -0.00032  -0.00012   1.97893
   A16        2.08856  -0.00028  -0.00043   0.00022  -0.00030   2.08826
   A17        2.21530   0.00056   0.00003   0.00074   0.00069   2.21599
   A18        2.24069   0.00025   0.00080   0.00108   0.00183   2.24251
   A19        2.12424  -0.00013  -0.00105   0.00019  -0.00082   2.12342
   A20        1.91756  -0.00013   0.00028  -0.00177  -0.00154   1.91602
   A21        1.85876   0.00017   0.00110  -0.00251  -0.00142   1.85734
   A22        2.00150   0.00000  -0.00084   0.00395   0.00311   2.00460
   A23        1.94448   0.00004  -0.00016   0.00204   0.00188   1.94636
   A24        1.95236  -0.00005  -0.00051   0.00062   0.00012   1.95248
   A25        1.89916  -0.00021   0.00009  -0.00229  -0.00220   1.89696
   A26        1.80709   0.00003   0.00030  -0.00195  -0.00166   1.80542
   A27        1.90044  -0.00001   0.00059  -0.00212  -0.00153   1.89891
   A28        1.89736  -0.00010   0.00065  -0.00220  -0.00155   1.89581
   A29        1.89198   0.00014   0.00056  -0.00122  -0.00065   1.89133
   A30        1.97662   0.00014  -0.00075   0.00304   0.00230   1.97893
   A31        1.97912  -0.00012  -0.00167   0.00497   0.00330   1.98242
   A32        1.81449  -0.00005   0.00072  -0.00282  -0.00212   1.81237
   A33        1.86651   0.00005   0.00023  -0.00035  -0.00012   1.86638
   A34        1.94742  -0.00001  -0.00064   0.00158   0.00095   1.94837
   A35        1.99700  -0.00009  -0.00031   0.00051   0.00020   1.99721
   A36        1.89193   0.00005   0.00042  -0.00025   0.00017   1.89210
   A37        1.96461   0.00004   0.00053  -0.00085  -0.00032   1.96429
   A38        1.79512  -0.00004  -0.00023  -0.00061  -0.00086   1.79426
   A39        1.90712   0.00017   0.00006   0.00017   0.00023   1.90735
   A40        2.12403   0.00019  -0.00090   0.00049  -0.00039   2.12364
   A41        2.25170  -0.00036   0.00070  -0.00049   0.00022   2.25192
   A42        1.97461   0.00027  -0.00020   0.00555   0.00537   1.97998
   A43        1.82286  -0.00049   0.00071  -0.00034   0.00035   1.82321
   A44        1.88718   0.00094   0.00538  -0.00490   0.00050   1.88768
   A45        1.90176  -0.00016  -0.00348  -0.00237  -0.00584   1.89592
   A46        1.96588  -0.00109  -0.00128  -0.00201  -0.00327   1.96261
   A47        1.90533   0.00060  -0.00112   0.00431   0.00322   1.90856
   A48        2.03481  -0.00017  -0.00061  -0.00434  -0.00498   2.02983
   A49        2.28095  -0.00018   0.00069   0.00057   0.00131   2.28226
   A50        1.96717   0.00035  -0.00010   0.00363   0.00348   1.97065
   A51        2.13994  -0.00028   0.00020  -0.00185  -0.00163   2.13831
   A52        2.00096   0.00029  -0.00021   0.00190   0.00166   2.00262
   A53        2.14192   0.00000   0.00008  -0.00002   0.00008   2.14200
   A54        1.97880  -0.00035   0.00050  -0.00111  -0.00065   1.97816
   A55        2.08917  -0.00028  -0.00015  -0.00103  -0.00120   2.08797
   A56        2.21517   0.00063  -0.00034   0.00225   0.00189   2.21706
   A57        1.88181  -0.00148  -0.00351   0.00103  -0.00247   1.87934
   A58        1.88516  -0.00078   0.00109  -0.00164  -0.00056   1.88461
   A59        2.01200   0.00293   0.00028   0.00958   0.00986   2.02186
   A60        1.84473   0.00038   0.00195  -0.00770  -0.00576   1.83897
   A61        1.91055  -0.00072  -0.00168  -0.00003  -0.00170   1.90885
   A62        1.92185  -0.00052   0.00191  -0.00269  -0.00079   1.92106
   A63        1.95149   0.00073  -0.00053   0.00424   0.00371   1.95521
   A64        1.92294  -0.00002  -0.00132   0.00259   0.00127   1.92421
   A65        1.95529   0.00028  -0.00103   0.00388   0.00284   1.95813
   A66        1.87396  -0.00051   0.00126  -0.00615  -0.00489   1.86907
   A67        1.88688  -0.00033   0.00047  -0.00078  -0.00033   1.88656
   A68        1.86953  -0.00023   0.00134  -0.00462  -0.00327   1.86626
   A69        1.87783  -0.00135  -0.00295   0.00211  -0.00085   1.87698
   A70        1.88255  -0.00081  -0.00015   0.00178   0.00165   1.88420
   A71        2.01778   0.00328   0.00321   0.00215   0.00536   2.02314
   A72        1.84725   0.00033   0.00158  -0.00822  -0.00664   1.84061
   A73        1.90792  -0.00087  -0.00243   0.00263   0.00019   1.90811
   A74        1.92248  -0.00081   0.00057  -0.00139  -0.00082   1.92165
   A75        1.95638   0.00042  -0.00049   0.00249   0.00200   1.95837
   A76        1.91778   0.00034  -0.00162   0.00546   0.00384   1.92162
   A77        1.95714   0.00035  -0.00036   0.00199   0.00162   1.95877
   A78        1.87269  -0.00052   0.00095  -0.00505  -0.00410   1.86858
   A79        1.88542  -0.00023   0.00064  -0.00107  -0.00043   1.88499
   A80        1.87046  -0.00044   0.00102  -0.00452  -0.00350   1.86696
   A81        2.10751   0.00058   0.00017   0.00082   0.00099   2.10850
   A82        2.11343  -0.00032  -0.00074   0.00121   0.00047   2.11389
   A83        2.06225  -0.00026   0.00056  -0.00204  -0.00148   2.06077
   A84        2.08946  -0.00001   0.00047  -0.00139  -0.00092   2.08854
   A85        2.10763   0.00007  -0.00029   0.00092   0.00062   2.10825
   A86        2.08594  -0.00005  -0.00016   0.00048   0.00032   2.08626
   A87        2.08695  -0.00003   0.00015  -0.00058  -0.00043   2.08652
   A88        2.10054   0.00001  -0.00004   0.00024   0.00020   2.10074
   A89        2.09566   0.00002  -0.00010   0.00033   0.00023   2.09588
   A90        2.09784  -0.00001  -0.00004   0.00009   0.00005   2.09789
   A91        2.08760  -0.00004   0.00011  -0.00055  -0.00043   2.08717
   A92        2.09774   0.00005  -0.00007   0.00045   0.00038   2.09812
   A93        2.09677   0.00001  -0.00024   0.00073   0.00049   2.09726
   A94        2.09800   0.00004   0.00006  -0.00008  -0.00003   2.09797
   A95        2.08842  -0.00005   0.00018  -0.00064  -0.00046   2.08796
   A96        2.11032   0.00019  -0.00043   0.00159   0.00115   2.11148
   A97        2.08606   0.00001  -0.00001   0.00044   0.00043   2.08648
   A98        2.08678  -0.00020   0.00044  -0.00202  -0.00158   2.08520
   A99        2.10574   0.00072  -0.00115   0.00518   0.00403   2.10977
   A100       2.11418  -0.00039   0.00013  -0.00162  -0.00149   2.11269
   A101       2.06327  -0.00033   0.00102  -0.00356  -0.00254   2.06073
   A102       2.08789   0.00020   0.00001   0.00115   0.00116   2.08905
   A103       2.10750   0.00004  -0.00043   0.00118   0.00075   2.10825
   A104       2.08762  -0.00024   0.00043  -0.00232  -0.00190   2.08572
   A105       2.08768  -0.00010   0.00021  -0.00100  -0.00079   2.08688
   A106       2.10028   0.00014  -0.00017   0.00094   0.00077   2.10106
   A107       2.09519  -0.00003  -0.00004   0.00005   0.00002   2.09521
   A108       2.09723   0.00005  -0.00016   0.00066   0.00050   2.09772
   A109       2.08744  -0.00009   0.00026  -0.00109  -0.00083   2.08661
   A110       2.09850   0.00004  -0.00010   0.00045   0.00035   2.09884
   A111       2.09612   0.00007  -0.00012   0.00065   0.00054   2.09666
   A112       2.09896  -0.00003   0.00006  -0.00024  -0.00018   2.09878
   A113       2.08810  -0.00004   0.00006  -0.00041  -0.00035   2.08775
   A114       2.10884   0.00028  -0.00073   0.00279   0.00205   2.11090
   A115       2.08350  -0.00011   0.00048  -0.00151  -0.00103   2.08247
   A116       2.09068  -0.00016   0.00026  -0.00128  -0.00103   2.08965
    D1        0.22148   0.00008  -0.00852   0.01200   0.00348   0.22496
    D2        2.28059   0.00031  -0.01146   0.01295   0.00152   2.28211
    D3       -1.81468  -0.00002  -0.00955   0.01378   0.00424  -1.81044
    D4       -0.13418  -0.00002   0.00573  -0.00719  -0.00144  -0.13562
    D5        3.03073  -0.00023   0.01094  -0.03468  -0.02373   3.00700
    D6        2.32367  -0.00021  -0.00556  -0.01564  -0.02119   2.30248
    D7        0.25796   0.00015  -0.00170  -0.01547  -0.01717   0.24079
    D8       -1.76962  -0.00072  -0.00323  -0.01804  -0.02125  -1.79088
    D9       -0.16394  -0.00015   0.00036   0.01331   0.01368  -0.15026
   D10        2.98676  -0.00030  -0.00098   0.00197   0.00100   2.98776
   D11       -0.27399  -0.00004   0.01004  -0.01491  -0.00486  -0.27884
   D12        2.85740   0.00015   0.00539   0.00766   0.01301   2.87041
   D13       -2.38638  -0.00010   0.01077  -0.01935  -0.00856  -2.39494
   D14        0.74500   0.00009   0.00612   0.00322   0.00931   0.75432
   D15        1.74267   0.00095   0.01608  -0.02047  -0.00435   1.73832
   D16       -1.40913   0.00114   0.01144   0.00210   0.01351  -1.39562
   D17        1.24802   0.00018  -0.00755  -0.01312  -0.02065   1.22737
   D18       -3.01589  -0.00037  -0.00899  -0.01180  -0.02082  -3.03671
   D19       -0.89890  -0.00043  -0.01360  -0.00931  -0.02291  -0.92181
   D20       -3.01909   0.00014  -0.00822  -0.01181  -0.01998  -3.03908
   D21       -0.99981  -0.00041  -0.00966  -0.01049  -0.02016  -1.01997
   D22        1.11718  -0.00048  -0.01426  -0.00800  -0.02225   1.09493
   D23       -0.89629  -0.00054  -0.01361  -0.01095  -0.02454  -0.92083
   D24        1.12299  -0.00110  -0.01505  -0.00963  -0.02471   1.09827
   D25       -3.04321  -0.00116  -0.01965  -0.00715  -0.02681  -3.07002
   D26       -3.05059   0.00048   0.00409   0.06728   0.07139  -2.97920
   D27       -1.06465  -0.00021   0.00514   0.05804   0.06321  -1.00145
   D28        1.09265   0.00055   0.00872   0.05998   0.06873   1.16138
   D29        1.25601   0.00028   0.00100   0.07020   0.07117   1.32718
   D30       -3.04124  -0.00041   0.00206   0.06096   0.06299  -2.97825
   D31       -0.88394   0.00035   0.00563   0.06290   0.06852  -0.81542
   D32       -0.85688   0.00068   0.00721   0.07013   0.07733  -0.77955
   D33        1.12906  -0.00001   0.00826   0.06089   0.06915   1.19821
   D34       -2.99683   0.00075   0.01184   0.06283   0.07468  -2.92215
   D35       -3.01700  -0.00003   0.00114  -0.00871  -0.00755  -3.02455
   D36        0.19922   0.00010  -0.00670   0.01089   0.00419   0.20341
   D37        0.13655  -0.00024   0.00661  -0.03510  -0.02852   0.10802
   D38       -2.93042  -0.00012  -0.00124  -0.01550  -0.01679  -2.94720
   D39        2.93251   0.00010   0.00391  -0.01881  -0.01489   2.91761
   D40       -0.16471   0.00031   0.00289  -0.00317  -0.00028  -0.16499
   D41       -0.22139   0.00032  -0.00169   0.00835   0.00667  -0.21472
   D42        2.96458   0.00053  -0.00271   0.02398   0.02129   2.98586
   D43       -0.01244   0.00003  -0.00051  -0.00057  -0.00109  -0.01353
   D44        3.10381   0.00024  -0.00619   0.02931   0.02313   3.12694
   D45       -3.07920   0.00016  -0.00835   0.01897   0.01060  -3.06861
   D46        0.03705   0.00037  -0.01403   0.04885   0.03482   0.07186
   D47       -2.94466  -0.00020   0.00622  -0.03143  -0.02521  -2.96987
   D48        0.19636  -0.00025   0.00936  -0.04206  -0.03270   0.16366
   D49        0.22370  -0.00042   0.01220  -0.06299  -0.05079   0.17291
   D50       -2.91846  -0.00047   0.01534  -0.07361  -0.05828  -2.97675
   D51        0.79867   0.00007   0.00503  -0.01086  -0.00582   0.79285
   D52       -1.32028  -0.00012   0.00460  -0.01096  -0.00636  -1.32664
   D53        2.92083   0.00014   0.00456  -0.00744  -0.00288   2.91795
   D54       -2.38305  -0.00012   0.00593  -0.02497  -0.01904  -2.40209
   D55        1.78118  -0.00031   0.00550  -0.02507  -0.01957   1.76161
   D56       -0.26089  -0.00005   0.00546  -0.02155  -0.01609  -0.27699
   D57        3.00572  -0.00013  -0.00415   0.00445   0.00032   3.00604
   D58       -0.16109  -0.00025  -0.00843   0.01105   0.00262  -0.15847
   D59       -0.09889   0.00003  -0.00502   0.01742   0.01240  -0.08649
   D60        3.01748  -0.00008  -0.00930   0.02402   0.01470   3.03218
   D61        0.65049   0.00002  -0.00605   0.02597   0.01992   0.67042
   D62       -1.46424   0.00001  -0.00676   0.02822   0.02146  -1.44279
   D63        2.66319   0.00011  -0.00476   0.02223   0.01748   2.68067
   D64        2.69462   0.00011  -0.00474   0.02268   0.01794   2.71256
   D65        0.57989   0.00010  -0.00546   0.02493   0.01947   0.59936
   D66       -1.57586   0.00020  -0.00346   0.01894   0.01549  -1.56037
   D67       -1.50949  -0.00003  -0.00513   0.02131   0.01618  -1.49331
   D68        2.65896  -0.00004  -0.00584   0.02356   0.01772   2.67668
   D69        0.50321   0.00006  -0.00384   0.01757   0.01374   0.51695
   D70       -0.69088   0.00005   0.00324  -0.01316  -0.00993  -0.70080
   D71       -2.74173  -0.00003   0.00307  -0.01350  -0.01044  -2.75217
   D72        1.45779  -0.00008   0.00239  -0.01210  -0.00971   1.44808
   D73        1.42169   0.00006   0.00330  -0.01348  -0.01019   1.41150
   D74       -0.62916  -0.00002   0.00312  -0.01382  -0.01069  -0.63986
   D75       -2.71283  -0.00007   0.00245  -0.01242  -0.00997  -2.72280
   D76       -2.70737   0.00013   0.00190  -0.00875  -0.00686  -2.71423
   D77        1.52496   0.00005   0.00172  -0.00909  -0.00737   1.51759
   D78       -0.55871   0.00000   0.00105  -0.00769  -0.00664  -0.56535
   D79        2.52900  -0.00005   0.00117  -0.00360  -0.00242   2.52658
   D80       -0.58497   0.00006   0.00592  -0.01084  -0.00493  -0.58990
   D81       -1.61859  -0.00003   0.00166  -0.00435  -0.00268  -1.62127
   D82        1.55062   0.00008   0.00641  -0.01160  -0.00519   1.54543
   D83        0.41383   0.00003   0.00227  -0.00539  -0.00313   0.41070
   D84       -2.70015   0.00014   0.00701  -0.01264  -0.00563  -2.70578
   D85       -0.15427   0.00000   0.00354  -0.01692  -0.01336  -0.16762
   D86        3.01361   0.00029   0.00462  -0.00963  -0.00502   3.00859
   D87        2.95669  -0.00012  -0.00170  -0.00889  -0.01057   2.94612
   D88       -0.15863   0.00016  -0.00061  -0.00160  -0.00222  -0.16085
   D89        2.85221   0.00017   0.00368   0.02113   0.02479   2.87699
   D90       -0.31099  -0.00008   0.00280   0.01512   0.01792  -0.29307
   D91        0.73746   0.00020   0.00527   0.01601   0.02127   0.75872
   D92       -2.42574  -0.00004   0.00440   0.01000   0.01440  -2.41134
   D93       -1.41606   0.00127   0.00973   0.01726   0.02699  -1.38907
   D94        1.70393   0.00102   0.00886   0.01125   0.02013   1.72406
   D95       -3.06599   0.00045  -0.00124   0.07680   0.07556  -2.99043
   D96       -1.08038  -0.00022  -0.00092   0.06918   0.06826  -1.01213
   D97        1.07977   0.00039   0.00203   0.07029   0.07231   1.15208
   D98       -0.87095   0.00074   0.00167   0.07888   0.08057  -0.79039
   D99        1.11465   0.00007   0.00199   0.07126   0.07326   1.18791
   D100      -3.00838   0.00068   0.00494   0.07237   0.07732  -2.93107
   D101       1.24399   0.00024  -0.00431   0.07757   0.07327   1.31726
   D102      -3.05359  -0.00043  -0.00399   0.06995   0.06596  -2.98763
   D103      -0.89344   0.00018  -0.00104   0.07106   0.07002  -0.82342
   D104       0.16309  -0.00006  -0.00042  -0.01232  -0.01275   0.15034
   D105      -2.95018  -0.00020  -0.00393  -0.01331  -0.01727  -2.96745
   D106      -2.95303   0.00023   0.00064  -0.00516  -0.00453  -2.95756
   D107       0.21688   0.00009  -0.00288  -0.00615  -0.00905   0.20784
   D108      -0.00039   0.00017   0.00135  -0.00609  -0.00477  -0.00515
   D109       3.13132   0.00032   0.00281   0.00621   0.00902   3.14034
   D110      -3.11362   0.00004  -0.00218  -0.00705  -0.00926  -3.12288
   D111       0.01808   0.00019  -0.00071   0.00525   0.00453   0.02261
   D112       2.84615   0.00051  -0.00942   0.06221   0.05281   2.89896
   D113      -0.29547   0.00041  -0.01038   0.06087   0.05049  -0.24498
   D114      -0.28499   0.00035  -0.01096   0.04921   0.03824  -0.24675
   D115       2.85657   0.00025  -0.01193   0.04787   0.03593   2.89249
   D116      -1.00620  -0.00059  -0.00823   0.00880   0.00056  -1.00564
   D117      -3.08870  -0.00041  -0.00860   0.01206   0.00346  -3.08523
   D118       1.11512  -0.00030  -0.00874   0.01363   0.00489   1.12001
   D119      -3.13074  -0.00016  -0.00257   0.00069  -0.00187  -3.13261
   D120       1.06995   0.00003  -0.00293   0.00395   0.00103   1.07098
   D121      -1.00942   0.00014  -0.00307   0.00553   0.00246  -1.00696
   D122       1.13161   0.00010  -0.00504   0.01154   0.00650   1.13810
   D123      -0.95089   0.00028  -0.00540   0.01480   0.00940  -0.94149
   D124      -3.03026   0.00040  -0.00555   0.01637   0.01083  -3.01943
   D125      -1.01894  -0.00045  -0.00387   0.00034  -0.00352  -1.02246
   D126      -3.09953  -0.00030  -0.00367   0.00145  -0.00222  -3.10175
   D127       1.10536  -0.00020  -0.00365   0.00221  -0.00143   1.10393
   D128      -3.14030  -0.00032  -0.00035  -0.00599  -0.00635   3.13654
   D129       1.06229  -0.00016  -0.00016  -0.00488  -0.00504   1.05725
   D130      -1.01600  -0.00006  -0.00014  -0.00412  -0.00425  -1.02026
   D131       1.12017   0.00024  -0.00118   0.00320   0.00202   1.12219
   D132      -0.96043   0.00040  -0.00098   0.00431   0.00332  -0.95711
   D133      -3.03872   0.00050  -0.00096   0.00507   0.00411  -3.03461
   D134       0.02614  -0.00015   0.00488  -0.01944  -0.01456   0.01159
   D135      -3.13422  -0.00009   0.00553  -0.01881  -0.01328   3.13569
   D136      -3.11490  -0.00010   0.00182  -0.00911  -0.00729  -3.12219
   D137       0.00793  -0.00004   0.00247  -0.00849  -0.00601   0.00191
   D138       3.13449   0.00008  -0.00625   0.02085   0.01459  -3.13410
   D139       0.00105   0.00010  -0.00570   0.01935   0.01365   0.01469
   D140      -0.00766   0.00003  -0.00319   0.01049   0.00730  -0.00035
   D141      -3.14110   0.00005  -0.00263   0.00899   0.00636  -3.13474
   D142      -3.13588  -0.00002  -0.00073   0.00144   0.00071  -3.13517
   D143      -0.00293   0.00000   0.00009  -0.00025  -0.00016  -0.00309
   D144      -0.01301   0.00005  -0.00008   0.00205   0.00197  -0.01105
   D145       3.11994   0.00007   0.00074   0.00036   0.00110   3.12104
   D146       3.14156   0.00005  -0.00192   0.00734   0.00542  -3.13621
   D147      -0.00255   0.00004  -0.00199   0.00719   0.00520   0.00265
   D148      -0.00872   0.00007  -0.00110   0.00564   0.00454  -0.00418
   D149       3.13035   0.00006  -0.00117   0.00549   0.00433   3.13468
   D150      -3.14004  -0.00001   0.00117  -0.00374  -0.00257   3.14057
   D151       0.00283  -0.00004   0.00128  -0.00520  -0.00392  -0.00109
   D152      -0.00097  -0.00003   0.00110  -0.00389  -0.00279  -0.00375
   D153      -3.14128  -0.00006   0.00121  -0.00535  -0.00414   3.13776
   D154       0.00237   0.00001   0.00134  -0.00375  -0.00241  -0.00004
   D155       3.13581  -0.00001   0.00079  -0.00224  -0.00146   3.13436
   D156      -3.13795  -0.00002   0.00145  -0.00520  -0.00375   3.14148
   D157      -0.00451  -0.00004   0.00089  -0.00369  -0.00280  -0.00731
   D158      -0.03030  -0.00001   0.00029  -0.00105  -0.00076  -0.03105
   D159       3.13165  -0.00007  -0.00039  -0.00142  -0.00182   3.12983
   D160       3.11133   0.00008   0.00123   0.00026   0.00149   3.11282
   D161      -0.00991   0.00003   0.00055  -0.00012   0.00043  -0.00948
   D162      -3.12833   0.00005   0.00091  -0.00090   0.00000  -3.12833
   D163      -0.00632   0.00003   0.00112  -0.00149  -0.00038  -0.00670
   D164       0.01323  -0.00005  -0.00004  -0.00221  -0.00225   0.01098
   D165       3.13524  -0.00007   0.00017  -0.00280  -0.00263   3.13261
   D166       3.13449   0.00003   0.00014   0.00087   0.00101   3.13550
   D167       0.00107   0.00000  -0.00059   0.00199   0.00139   0.00247
   D168       0.01325  -0.00003  -0.00054   0.00045  -0.00008   0.01317
   D169      -3.12017  -0.00005  -0.00127   0.00157   0.00030  -3.11987
   D170       3.13940   0.00003  -0.00035   0.00186   0.00151   3.14091
   D171       0.00472  -0.00002   0.00011  -0.00150  -0.00139   0.00333
   D172       0.00602   0.00000  -0.00109   0.00299   0.00190   0.00791
   D173      -3.12866  -0.00005  -0.00063  -0.00037  -0.00100  -3.12967
   D174       3.14158   0.00000   0.00061  -0.00134  -0.00073   3.14085
   D175      -0.00142   0.00000   0.00041  -0.00083  -0.00043  -0.00184
   D176       0.00691  -0.00005   0.00107  -0.00470  -0.00363   0.00328
   D177      -3.13609  -0.00005   0.00086  -0.00419  -0.00333  -3.13942
   D178      -0.00772   0.00003  -0.00043   0.00269   0.00226  -0.00546
   D179      -3.12965   0.00005  -0.00065   0.00329   0.00264  -3.12701
   D180       3.13247   0.00003  -0.00064   0.00320   0.00256   3.13503
   D181       0.01054   0.00005  -0.00085   0.00380   0.00295   0.01349
         Item               Value     Threshold  Converged?
 Maximum Force            0.003283     0.000450     NO 
 RMS     Force            0.000501     0.000300     NO 
 Maximum Displacement     0.317698     0.001800     NO 
 RMS     Displacement     0.057155     0.001200     NO 
 Predicted change in Energy=-4.730019D-04
 Lowest energy point so far.  Saving SCF results.
 GradGradGradGradGradGradGradGradGradGradGradGradGradGradGradGradGradGrad

 Leave Link  103 at Tue Dec 11 13:32:34 2018, MaxMem=   805306368 cpu:         1.7
 (Enter /pbs_home/pkowalski/g09d01/g09/l202.exe)
 Stoichiometry    C29H22F6S2
 Framework group  C1[X(C29H22F6S2)]
 Deg. of freedom   171
 Full point group                 C1      NOp   1
 RotChk:  IX=0 Diff= 2.48D-03
 Largest Abelian subgroup         C1      NOp   1
 Largest concise Abelian subgroup C1      NOp   1
                         Standard orientation:                         
 ---------------------------------------------------------------------
 Center     Atomic      Atomic             Coordinates (Angstroms)
 Number     Number       Type             X           Y           Z
 ---------------------------------------------------------------------
      1         16           0        1.792841   -2.180117    0.102796
      2         16           0       -1.806236   -2.166383   -0.032161
      3          9           0        2.308625    3.251755   -0.711478
      4          9           0        1.584564    3.470749    1.325141
      5          9           0       -0.009186    3.867921   -1.744765
      6          9           0        0.024488    5.135200    0.032119
      7          9           0       -2.309739    3.300114   -0.625933
      8          9           0       -1.483702    3.449222    1.384592
      9          6           0        0.626084   -0.785063    0.494081
     10          6           0        1.433217    0.479772    0.206378
     11          6           0        2.821638    0.240221    0.108170
     12          1           0        3.549310    1.046794    0.013018
     13          6           0        3.172789   -1.086743    0.034542
     14          6           0        0.721767    1.645245    0.095011
     15          6           0        1.232372    3.046957    0.080833
     16          6           0        0.011232    3.869977   -0.396288
     17          6           0       -1.205122    3.056500    0.111446
     18          6           0       -0.714637    1.650221    0.041356
     19          6           0       -0.631358   -0.771871   -0.393421
     20          6           0       -1.433116    0.492220   -0.085294
     21          6           0       -2.825334    0.257447   -0.015299
     22          1           0       -3.554804    1.066809    0.027947
     23          6           0       -3.183824   -1.068933    0.023560
     24          6           0        0.286643   -0.851780    2.004378
     25          1           0       -0.528632   -0.134984    2.196247
     26          1           0       -0.142056   -1.843531    2.212670
     27          6           0        1.431017   -0.573203    2.949117
     28          1           0        2.274841   -1.260148    2.788730
     29          1           0        1.104453   -0.700677    3.989607
     30          1           0        1.806133    0.456346    2.855062
     31          6           0       -0.289969   -0.807563   -1.902695
     32          1           0        0.522020   -0.082433   -2.076982
     33          1           0        0.143433   -1.793274   -2.129251
     34          6           0       -1.432225   -0.514275   -2.844493
     35          1           0       -2.269295   -1.215844   -2.713933
     36          1           0       -1.095520   -0.604648   -3.885757
     37          1           0       -1.821866    0.506471   -2.720651
     38          6           0        4.515747   -1.630302   -0.089535
     39          6           0        5.645824   -0.802473    0.059667
     40          1           0        5.513065    0.258572    0.281911
     41          6           0        6.927925   -1.323087   -0.051940
     42          1           0        7.789819   -0.663873    0.073427
     43          6           0        7.117858   -2.681974   -0.311308
     44          1           0        8.127893   -3.089733   -0.393606
     45          6           0        6.010753   -3.515212   -0.461231
     46          1           0        6.148399   -4.579485   -0.665263
     47          6           0        4.725893   -2.997116   -0.351978
     48          1           0        3.865804   -3.660353   -0.478499
     49          6           0       -4.533034   -1.610592    0.098021
     50          6           0       -5.625700   -0.786560    0.433739
     51          1           0       -5.456874    0.266251    0.669711
     52          6           0       -6.913380   -1.301938    0.490659
     53          1           0       -7.745052   -0.646355    0.758640
     54          6           0       -7.146671   -2.651354    0.217837
     55          1           0       -8.161173   -3.053773    0.264169
     56          6           0       -6.076277   -3.481558   -0.109020
     57          1           0       -6.247953   -4.538796   -0.323502
     58          6           0       -4.785057   -2.969976   -0.165428
     59          1           0       -3.953413   -3.625898   -0.436120
 ---------------------------------------------------------------------
 Rotational constants (GHZ):      0.1286805      0.0707332      0.0505854
 Leave Link  202 at Tue Dec 11 13:32:34 2018, MaxMem=   805306368 cpu:         0.0
 (Enter /pbs_home/pkowalski/g09d01/g09/l301.exe)
 Basis read from rwf:  (5D, 7F)
 No pseudopotential information found on rwf file.
 There are   673 symmetry adapted cartesian basis functions of A   symmetry.
 There are   636 symmetry adapted basis functions of A   symmetry.
   636 basis functions,  1103 primitive gaussians,   673 cartesian basis functions
   141 alpha electrons      141 beta electrons
       nuclear repulsion energy      4704.7595510119 Hartrees.
 IExCor= 4134 DFT=T Ex+Corr=M06L ExCW=0 ScaHFX=  0.000000
 ScaDFX=  1.000000  1.000000  1.000000  1.000000 ScalE2=  1.000000  1.000000
 IRadAn=      0 IRanWt=     -1 IRanGd=            0 ICorTp=0 IEmpDi=131
 NAtoms=   59 NActive=   59 NUniq=   59 SFac= 1.00D+00 NAtFMM=   60 NAOKFM=F Big=F
 Integral buffers will be    131072 words long.
 Raffenetti 2 integral format.
 Two-electron integral symmetry is turned on.
 R6Disp:  Grimme-D3 Dispersion energy=       -0.0061963211 Hartrees.
 Nuclear repulsion after empirical dispersion term =     4704.7533546907 Hartrees.
 No density basis found on file   724.
 Leave Link  301 at Tue Dec 11 13:32:34 2018, MaxMem=   805306368 cpu:         0.6
 (Enter /pbs_home/pkowalski/g09d01/g09/l302.exe)
 NPDir=0 NMtPBC=     1 NCelOv=     1 NCel=       1 NClECP=     1 NCelD=      1
         NCelK=      1 NCelE2=     1 NClLst=     1 CellRange=     0.0.
 One-electron integrals computed using PRISM.
 NBasis=   636 RedAO= T EigKep=  2.88D-04  NBF=   636
 NBsUse=   636 1.00D-06 EigRej= -1.00D+00 NBFU=   636
 Precomputing XC quadrature grid using
 IXCGrd= 4 IRadAn=           0 IRanWt=          -1 IRanGd=           0 AccXCQ= 0.00D+00.
 Generated NRdTot=       0 NPtTot=           0 NUsed=           0 NTot=          32
 NSgBfM=   598   598   600   602   611 MxSgAt=    59 MxSgA2=    59.
 Leave Link  302 at Tue Dec 11 13:32:36 2018, MaxMem=   805306368 cpu:        16.3
 (Enter /pbs_home/pkowalski/g09d01/g09/l303.exe)
 DipDrv:  MaxL=1.
 Leave Link  303 at Tue Dec 11 13:32:37 2018, MaxMem=   805306368 cpu:         1.5
 (Enter /pbs_home/pkowalski/g09d01/g09/l401.exe)
 Initial guess from the checkpoint file:  "dae0068freq_closed_m06ld3.chk"
 B after Tr=     0.000000    0.000000    0.000000
         Rot=    0.999998   -0.001650    0.000176   -0.000690 Ang=  -0.21 deg.
 Guess basis will be translated and rotated to current coordinates.
 JPrj=2 DoOrth=T DoCkMO=T.
 Generating alternative initial guess.
 ExpMin= 1.22D-01 ExpMax= 9.18D+03 ExpMxC= 1.38D+03 IAcc=1 IRadAn=         1 AccDes= 0.00D+00
 Harris functional with IExCor= 1009 and IRadAn=       1 diagonalized for initial guess.
 HarFok:  IExCor= 1009 AccDes= 0.00D+00 IRadAn=         1 IDoV= 1 UseB2=F ITyADJ=14
 ICtDFT=  3500011 ScaDFX=  1.000000  1.000000  1.000000  1.000000
 FoFCou: FMM=F IPFlag=           0 FMFlag=      100000 FMFlg1=           0
         NFxFlg=           0 DoJE=T BraDBF=F KetDBF=T FulRan=T
         wScrn=  0.000000 ICntrl=     500 IOpCl=  0 I1Cent=   200000004 NGrid=           0
         NMat0=    1 NMatS0=      1 NMatT0=    0 NMatD0=    1 NMtDS0=    0 NMtDT0=    0
 Petite list used in FoFCou.
 Harris En= -2510.27092666431    
 Leave Link  401 at Tue Dec 11 13:32:42 2018, MaxMem=   805306368 cpu:        42.3
 (Enter /pbs_home/pkowalski/g09d01/g09/l502.exe)
 Closed shell SCF:
 Using DIIS extrapolation, IDIIS=  1040.
 Integral symmetry usage will be decided dynamically.
 IVT=     1387805 IEndB=     1387805 NGot=   805306368 MDV=   804388806
 LenX=   804388806 LenY=   803935204
 Requested convergence on RMS density matrix=1.00D-08 within 128 cycles.
 Requested convergence on MAX density matrix=1.00D-06.
 Requested convergence on             energy=1.00D-06.
 No special actions if energy rises.
 Fock matrices will be formed incrementally for  20 cycles.
 Integral accuracy reduced to 1.0D-05 until final iterations.

 Cycle   1  Pass 0  IDiag  1:
 FoFJK:  IHMeth= 1 ICntrl=     500 DoSepK=F KAlg= 0 I1Cent=   0 FoldK=F
 IRaf= 670000000 NMat=   1 IRICut=       1 DoRegI=T DoRafI=F ISym2E= 0.
 FoFCou: FMM=F IPFlag=           0 FMFlag=      100000 FMFlg1=           0
         NFxFlg=           0 DoJE=T BraDBF=F KetDBF=F FulRan=T
         wScrn=  0.000000 ICntrl=     500 IOpCl=  0 I1Cent=           0 NGrid=           0
         NMat0=    1 NMatS0=      1 NMatT0=    0 NMatD0=    1 NMtDS0=    0 NMtDT0=    0
 Symmetry not used in FoFCou.
 E= -2512.05698761464    
 DIIS: error= 2.48D-03 at cycle   1 NSaved=   1.
 NSaved= 1 IEnMin= 1 EnMin= -2512.05698761464     IErMin= 1 ErrMin= 2.48D-03
 ErrMax= 2.48D-03  0.00D+00 EMaxC= 1.00D-01 BMatC= 6.89D-03 BMatP= 6.89D-03
 IDIUse=3 WtCom= 9.75D-01 WtEn= 2.48D-02
 Coeff-Com:  0.100D+01
 Coeff-En:   0.100D+01
 Coeff:      0.100D+01
 Gap=     0.545 Goal=   None    Shift=    0.000
 GapD=    0.545 DampG=2.000 DampE=1.000 DampFc=2.0000 IDamp=-1.
 RMSDP=3.40D-04 MaxDP=1.29D-02              OVMax= 1.95D-02

 Cycle   2  Pass 0  IDiag  1:
 RMSU=  3.40D-04    CP:  1.00D+00
 E= -2512.06860388308     Delta-E=       -0.011616268441 Rises=F Damp=F
 DIIS: error= 1.62D-04 at cycle   2 NSaved=   2.
 NSaved= 2 IEnMin= 2 EnMin= -2512.06860388308     IErMin= 2 ErrMin= 1.62D-04
 ErrMax= 1.62D-04  0.00D+00 EMaxC= 1.00D-01 BMatC= 3.94D-05 BMatP= 6.89D-03
 IDIUse=3 WtCom= 9.98D-01 WtEn= 1.62D-03
 Coeff-Com:  0.271D-02 0.997D+00
 Coeff-En:   0.000D+00 0.100D+01
 Coeff:      0.271D-02 0.997D+00
 Gap=     0.046 Goal=   None    Shift=    0.000
 RMSDP=5.10D-05 MaxDP=5.74D-03 DE=-1.16D-02 OVMax= 3.76D-03

 Cycle   3  Pass 0  IDiag  1:
 RMSU=  5.04D-05    CP:  1.00D+00  9.77D-01
 E= -2512.06858955670     Delta-E=        0.000014326381 Rises=F Damp=F
 DIIS: error= 1.63D-04 at cycle   3 NSaved=   3.
 NSaved= 3 IEnMin= 2 EnMin= -2512.06860388308     IErMin= 2 ErrMin= 1.62D-04
 ErrMax= 1.63D-04  0.00D+00 EMaxC= 1.00D-01 BMatC= 5.05D-05 BMatP= 3.94D-05
 IDIUse=3 WtCom= 4.39D-01 WtEn= 5.61D-01
 Coeff-Com: -0.151D-02 0.536D+00 0.465D+00
 Coeff-En:   0.000D+00 0.576D+00 0.424D+00
 Coeff:     -0.661D-03 0.559D+00 0.442D+00
 Gap=     0.046 Goal=   None    Shift=    0.000
 RMSDP=3.10D-05 MaxDP=2.97D-03 DE= 1.43D-05 OVMax= 4.83D-03

 Cycle   4  Pass 0  IDiag  1:
 RMSU=  1.49D-05    CP:  1.00D+00  9.88D-01  4.65D-01
 E= -2512.06863785869     Delta-E=       -0.000048301995 Rises=F Damp=F
 DIIS: error= 6.38D-05 at cycle   4 NSaved=   4.
 NSaved= 4 IEnMin= 4 EnMin= -2512.06863785869     IErMin= 4 ErrMin= 6.38D-05
 ErrMax= 6.38D-05  0.00D+00 EMaxC= 1.00D-01 BMatC= 8.15D-06 BMatP= 3.94D-05
 IDIUse=1 WtCom= 1.00D+00 WtEn= 0.00D+00
 Coeff-Com: -0.982D-03 0.244D+00 0.292D+00 0.465D+00
 Coeff:     -0.982D-03 0.244D+00 0.292D+00 0.465D+00
 Gap=     0.046 Goal=   None    Shift=    0.000
 RMSDP=1.50D-05 MaxDP=9.99D-04 DE=-4.83D-05 OVMax= 5.06D-03

 Cycle   5  Pass 0  IDiag  1:
 RMSU=  1.15D-05    CP:  1.00D+00  9.89D-01  4.80D-01  3.55D-01
 E= -2512.06863723594     Delta-E=        0.000000622749 Rises=F Damp=F
 DIIS: error= 7.07D-05 at cycle   5 NSaved=   5.
 NSaved= 5 IEnMin= 4 EnMin= -2512.06863785869     IErMin= 4 ErrMin= 6.38D-05
 ErrMax= 7.07D-05  0.00D+00 EMaxC= 1.00D-01 BMatC= 6.62D-06 BMatP= 8.15D-06
 IDIUse=1 WtCom= 1.00D+00 WtEn= 0.00D+00
 Coeff-Com: -0.472D-03 0.787D-01 0.143D+00 0.429D+00 0.351D+00
 Coeff:     -0.472D-03 0.787D-01 0.143D+00 0.429D+00 0.351D+00
 Gap=     0.046 Goal=   None    Shift=    0.000
 RMSDP=9.16D-06 MaxDP=6.21D-04 DE= 6.23D-07 OVMax= 3.26D-03

 Initial convergence to 1.0D-05 achieved.  Increase integral accuracy.
 Cycle   6  Pass 1  IDiag  1:
 E= -2512.06541127997     Delta-E=        0.003225955969 Rises=F Damp=F
 DIIS: error= 1.85D-04 at cycle   1 NSaved=   1.
 NSaved= 1 IEnMin= 1 EnMin= -2512.06541127997     IErMin= 1 ErrMin= 1.85D-04
 ErrMax= 1.85D-04  0.00D+00 EMaxC= 1.00D-01 BMatC= 6.03D-05 BMatP= 6.03D-05
 IDIUse=3 WtCom= 9.98D-01 WtEn= 1.85D-03
 Coeff-Com:  0.100D+01
 Coeff-En:   0.100D+01
 Coeff:      0.100D+01
 Gap=     0.046 Goal=   None    Shift=    0.000
 RMSDP=9.16D-06 MaxDP=6.21D-04 DE= 3.23D-03 OVMax= 3.45D-03

 Cycle   7  Pass 1  IDiag  1:
 RMSU=  1.85D-04    CP:  1.00D+00
 E= -2512.06546181022     Delta-E=       -0.000050530245 Rises=F Damp=F
 DIIS: error= 8.34D-05 at cycle   2 NSaved=   2.
 NSaved= 2 IEnMin= 2 EnMin= -2512.06546181022     IErMin= 2 ErrMin= 8.34D-05
 ErrMax= 8.34D-05  0.00D+00 EMaxC= 1.00D-01 BMatC= 1.10D-05 BMatP= 6.03D-05
 IDIUse=1 WtCom= 1.00D+00 WtEn= 0.00D+00
 Coeff-Com:  0.205D+00 0.795D+00
 Coeff:      0.205D+00 0.795D+00
 Gap=     0.046 Goal=   None    Shift=    0.000
 RMSDP=3.22D-05 MaxDP=1.86D-03 DE=-5.05D-05 OVMax= 1.12D-02

 Cycle   8  Pass 1  IDiag  1:
 RMSU=  3.21D-05    CP:  1.00D+00  9.90D-01
 E= -2512.06539449133     Delta-E=        0.000067318891 Rises=F Damp=F
 DIIS: error= 2.57D-04 at cycle   3 NSaved=   3.
 NSaved= 3 IEnMin= 2 EnMin= -2512.06546181022     IErMin= 2 ErrMin= 8.34D-05
 ErrMax= 2.57D-04  0.00D+00 EMaxC= 1.00D-01 BMatC= 5.91D-05 BMatP= 1.10D-05
 IDIUse=3 WtCom= 3.84D-01 WtEn= 6.16D-01
 Coeff-Com:  0.488D-01 0.679D+00 0.272D+00
 Coeff-En:   0.000D+00 0.780D+00 0.220D+00
 Coeff:      0.188D-01 0.741D+00 0.240D+00
 Gap=     0.046 Goal=   None    Shift=    0.000
 RMSDP=2.20D-05 MaxDP=1.30D-03 DE= 6.73D-05 OVMax= 8.38D-03

 Cycle   9  Pass 1  IDiag  1:
 RMSU=  6.92D-06    CP:  1.00D+00  9.98D-01  3.51D-01
 E= -2512.06547235667     Delta-E=       -0.000077865338 Rises=F Damp=F
 DIIS: error= 4.32D-05 at cycle   4 NSaved=   4.
 NSaved= 4 IEnMin= 4 EnMin= -2512.06547235667     IErMin= 4 ErrMin= 4.32D-05
 ErrMax= 4.32D-05  0.00D+00 EMaxC= 1.00D-01 BMatC= 2.78D-06 BMatP= 1.10D-05
 IDIUse=1 WtCom= 1.00D+00 WtEn= 0.00D+00
 Coeff-Com:  0.111D-01 0.448D+00 0.138D+00 0.403D+00
 Coeff:      0.111D-01 0.448D+00 0.138D+00 0.403D+00
 Gap=     0.046 Goal=   None    Shift=    0.000
 RMSDP=5.19D-06 MaxDP=2.80D-04 DE=-7.79D-05 OVMax= 6.68D-04

 Cycle  10  Pass 1  IDiag  1:
 RMSU=  2.86D-06    CP:  1.00D+00  1.00D+00  2.96D-01  4.34D-01
 E= -2512.06547511276     Delta-E=       -0.000002756089 Rises=F Damp=F
 DIIS: error= 1.26D-05 at cycle   5 NSaved=   5.
 NSaved= 5 IEnMin= 5 EnMin= -2512.06547511276     IErMin= 5 ErrMin= 1.26D-05
 ErrMax= 1.26D-05  0.00D+00 EMaxC= 1.00D-01 BMatC= 2.37D-07 BMatP= 2.78D-06
 IDIUse=1 WtCom= 1.00D+00 WtEn= 0.00D+00
 Coeff-Com:  0.541D-03 0.202D+00 0.535D-01 0.273D+00 0.471D+00
 Coeff:      0.541D-03 0.202D+00 0.535D-01 0.273D+00 0.471D+00
 Gap=     0.046 Goal=   None    Shift=    0.000
 RMSDP=1.74D-06 MaxDP=8.37D-05 DE=-2.76D-06 OVMax= 3.17D-04

 Cycle  11  Pass 1  IDiag  1:
 RMSU=  1.11D-06    CP:  1.00D+00  1.00D+00  2.90D-01  5.15D-01  5.80D-01
 E= -2512.06547536849     Delta-E=       -0.000000255733 Rises=F Damp=F
 DIIS: error= 7.35D-06 at cycle   6 NSaved=   6.
 NSaved= 6 IEnMin= 6 EnMin= -2512.06547536849     IErMin= 6 ErrMin= 7.35D-06
 ErrMax= 7.35D-06  0.00D+00 EMaxC= 1.00D-01 BMatC= 3.16D-08 BMatP= 2.37D-07
 IDIUse=1 WtCom= 1.00D+00 WtEn= 0.00D+00
 Coeff-Com: -0.133D-02 0.727D-01 0.168D-01 0.128D+00 0.314D+00 0.469D+00
 Coeff:     -0.133D-02 0.727D-01 0.168D-01 0.128D+00 0.314D+00 0.469D+00
 Gap=     0.046 Goal=   None    Shift=    0.000
 RMSDP=5.34D-07 MaxDP=2.66D-05 DE=-2.56D-07 OVMax= 1.03D-04

 Cycle  12  Pass 1  IDiag  1:
 RMSU=  3.55D-07    CP:  1.00D+00  1.00D+00  2.92D-01  5.25D-01  6.40D-01
                    CP:  6.93D-01
 E= -2512.06547540154     Delta-E=       -0.000000033051 Rises=F Damp=F
 DIIS: error= 2.27D-06 at cycle   7 NSaved=   7.
 NSaved= 7 IEnMin= 7 EnMin= -2512.06547540154     IErMin= 7 ErrMin= 2.27D-06
 ErrMax= 2.27D-06  0.00D+00 EMaxC= 1.00D-01 BMatC= 4.61D-09 BMatP= 3.16D-08
 IDIUse=1 WtCom= 1.00D+00 WtEn= 0.00D+00
 Coeff-Com: -0.936D-03 0.175D-01 0.267D-02 0.458D-01 0.145D+00 0.311D+00
 Coeff-Com:  0.479D+00
 Coeff:     -0.936D-03 0.175D-01 0.267D-02 0.458D-01 0.145D+00 0.311D+00
 Coeff:      0.479D+00
 Gap=     0.046 Goal=   None    Shift=    0.000
 RMSDP=2.21D-07 MaxDP=1.01D-05 DE=-3.31D-08 OVMax= 4.53D-05

 Cycle  13  Pass 1  IDiag  1:
 RMSU=  1.54D-07    CP:  1.00D+00  1.00D+00  2.92D-01  5.24D-01  6.36D-01
                    CP:  7.25D-01  5.67D-01
 E= -2512.06547540538     Delta-E=       -0.000000003842 Rises=F Damp=F
 DIIS: error= 9.45D-07 at cycle   8 NSaved=   8.
 NSaved= 8 IEnMin= 8 EnMin= -2512.06547540538     IErMin= 8 ErrMin= 9.45D-07
 ErrMax= 9.45D-07  0.00D+00 EMaxC= 1.00D-01 BMatC= 1.36D-09 BMatP= 4.61D-09
 IDIUse=1 WtCom= 1.00D+00 WtEn= 0.00D+00
 Coeff-Com: -0.534D-03 0.343D-02-0.262D-03 0.173D-01 0.675D-01 0.173D+00
 Coeff-Com:  0.370D+00 0.370D+00
 Coeff:     -0.534D-03 0.343D-02-0.262D-03 0.173D-01 0.675D-01 0.173D+00
 Coeff:      0.370D+00 0.370D+00
 Gap=     0.046 Goal=   None    Shift=    0.000
 RMSDP=1.32D-07 MaxDP=8.90D-06 DE=-3.84D-09 OVMax= 2.81D-05

 Cycle  14  Pass 1  IDiag  1:
 RMSU=  6.79D-08    CP:  1.00D+00  1.00D+00  2.92D-01  5.25D-01  6.48D-01
                    CP:  7.05D-01  6.52D-01  3.52D-01
 E= -2512.06547540682     Delta-E=       -0.000000001438 Rises=F Damp=F
 DIIS: error= 5.76D-07 at cycle   9 NSaved=   9.
 NSaved= 9 IEnMin= 9 EnMin= -2512.06547540682     IErMin= 9 ErrMin= 5.76D-07
 ErrMax= 5.76D-07  0.00D+00 EMaxC= 1.00D-01 BMatC= 2.18D-10 BMatP= 1.36D-09
 IDIUse=1 WtCom= 1.00D+00 WtEn= 0.00D+00
 Coeff-Com: -0.211D-03-0.920D-03-0.762D-03 0.387D-02 0.227D-01 0.691D-01
 Coeff-Com:  0.185D+00 0.293D+00 0.429D+00
 Coeff:     -0.211D-03-0.920D-03-0.762D-03 0.387D-02 0.227D-01 0.691D-01
 Coeff:      0.185D+00 0.293D+00 0.429D+00
 Gap=     0.046 Goal=   None    Shift=    0.000
 RMSDP=4.47D-08 MaxDP=2.37D-06 DE=-1.44D-09 OVMax= 9.53D-06

 Cycle  15  Pass 1  IDiag  1:
 RMSU=  2.43D-08    CP:  1.00D+00  1.00D+00  2.92D-01  5.26D-01  6.48D-01
                    CP:  7.10D-01  6.35D-01  4.72D-01  5.42D-01
 E= -2512.06547540715     Delta-E=       -0.000000000327 Rises=F Damp=F
 DIIS: error= 2.86D-07 at cycle  10 NSaved=  10.
 NSaved=10 IEnMin=10 EnMin= -2512.06547540715     IErMin=10 ErrMin= 2.86D-07
 ErrMax= 2.86D-07  0.00D+00 EMaxC= 1.00D-01 BMatC= 2.44D-11 BMatP= 2.18D-10
 IDIUse=1 WtCom= 1.00D+00 WtEn= 0.00D+00
 Coeff-Com: -0.564D-04-0.116D-02-0.452D-03-0.294D-03 0.376D-02 0.170D-01
 Coeff-Com:  0.611D-01 0.136D+00 0.296D+00 0.488D+00
 Coeff:     -0.564D-04-0.116D-02-0.452D-03-0.294D-03 0.376D-02 0.170D-01
 Coeff:      0.611D-01 0.136D+00 0.296D+00 0.488D+00
 Gap=     0.046 Goal=   None    Shift=    0.000
 RMSDP=1.26D-08 MaxDP=6.22D-07 DE=-3.27D-10 OVMax= 1.68D-06

 Cycle  16  Pass 1  IDiag  1:
 RMSU=  7.74D-09    CP:  1.00D+00  1.00D+00  2.92D-01  5.26D-01  6.48D-01
                    CP:  7.13D-01  6.40D-01  4.72D-01  5.81D-01  6.56D-01
 E= -2512.06547540711     Delta-E=        0.000000000037 Rises=F Damp=F
 DIIS: error= 5.13D-08 at cycle  11 NSaved=  11.
 NSaved=11 IEnMin=10 EnMin= -2512.06547540715     IErMin=11 ErrMin= 5.13D-08
 ErrMax= 5.13D-08  0.00D+00 EMaxC= 1.00D-01 BMatC= 1.39D-12 BMatP= 2.44D-11
 IDIUse=1 WtCom= 1.00D+00 WtEn= 0.00D+00
 Coeff-Com: -0.847D-06-0.497D-03-0.138D-03-0.696D-03-0.114D-02-0.220D-03
 Coeff-Com:  0.808D-02 0.319D-01 0.101D+00 0.252D+00 0.610D+00
 Coeff:     -0.847D-06-0.497D-03-0.138D-03-0.696D-03-0.114D-02-0.220D-03
 Coeff:      0.808D-02 0.319D-01 0.101D+00 0.252D+00 0.610D+00
 Gap=     0.046 Goal=   None    Shift=    0.000
 RMSDP=3.78D-09 MaxDP=1.66D-07 DE= 3.73D-11 OVMax= 4.00D-07

 SCF Done:  E(RM06L) =  -2512.06547541     A.U. after   16 cycles
            NFock= 16  Conv=0.38D-08     -V/T= 2.0065
 KE= 2.495953833734D+03 PE=-1.531290469862D+04 EE= 5.600132034788D+03
 Leave Link  502 at Tue Dec 11 13:40:18 2018, MaxMem=   805306368 cpu:      3632.4
 (Enter /pbs_home/pkowalski/g09d01/g09/l701.exe)
 Compute integral first derivatives.
 ... and contract with generalized density number  0.
 R6Disp: Adding Grimme-D3 dispersion energy 1st derivatives to the gradient.
 Leave Link  701 at Tue Dec 11 13:40:19 2018, MaxMem=   805306368 cpu:         6.2
 (Enter /pbs_home/pkowalski/g09d01/g09/l702.exe)
 L702 exits ... SP integral derivatives will be done elsewhere.
 Leave Link  702 at Tue Dec 11 13:40:19 2018, MaxMem=   805306368 cpu:         0.2
 (Enter /pbs_home/pkowalski/g09d01/g09/l703.exe)
 Compute integral first derivatives, UseDBF=F ICtDFT=           0.
 Integral derivatives from FoFJK, PRISM(SPDF).
 Calling FoFJK, ICntrl=      2527 FMM=F ISym2X=0 I1Cent= 0 IOpClX= 0 NMat=1 NMatS=1 NMatT=0.
 FoFJK:  IHMeth= 1 ICntrl=    2527 DoSepK=F KAlg= 0 I1Cent=   0 FoldK=F
 IRaf=         0 NMat=   1 IRICut=       1 DoRegI=T DoRafI=F ISym2E= 0.
 FoFCou: FMM=F IPFlag=           0 FMFlag=      100000 FMFlg1=         800
         NFxFlg=           0 DoJE=F BraDBF=F KetDBF=F FulRan=T
         wScrn=  0.000000 ICntrl=    2527 IOpCl=  0 I1Cent=           0 NGrid=           0
         NMat0=    1 NMatS0=      1 NMatT0=    0 NMatD0=    1 NMtDS0=    0 NMtDT0=    0
 Symmetry not used in FoFCou.
 Leave Link  703 at Tue Dec 11 13:42:35 2018, MaxMem=   805306368 cpu:      1087.2
 (Enter /pbs_home/pkowalski/g09d01/g09/l716.exe)
 Dipole        = 1.21924010D-02-1.82757822D+00-5.17498007D-02
 ***** Axes restored to original set *****
 -------------------------------------------------------------------
 Center     Atomic                   Forces (Hartrees/Bohr)
 Number     Number              X              Y              Z
 -------------------------------------------------------------------
      1       16          -0.000062173   -0.000041892    0.000244740
      2       16           0.000302198   -0.000130926   -0.000126276
      3        9          -0.000560235   -0.000117632    0.000081881
      4        9           0.000776498    0.000014946   -0.001001471
      5        9          -0.000703952   -0.000183565    0.000575606
      6        9          -0.000113811   -0.000015333   -0.000516833
      7        9          -0.000531300   -0.000024993    0.000091256
      8        9           0.000690236   -0.000091070   -0.000161824
      9        6          -0.000425332   -0.000439831    0.000111344
     10        6           0.000380237    0.000110895   -0.000162345
     11        6           0.000266364   -0.000470763    0.000751618
     12        1           0.000221517   -0.000200284   -0.000251373
     13        6          -0.000229271    0.000315144   -0.000747976
     14        6           0.000410556   -0.000162830    0.000271114
     15        6          -0.000619874   -0.000134542    0.001086015
     16        6           0.000029584    0.000135987   -0.000358378
     17        6           0.000440380    0.000251796   -0.000247042
     18        6           0.000755585    0.000457967    0.000473516
     19        6           0.000486648    0.000325314   -0.000409665
     20        6          -0.000079051   -0.000190744   -0.000598596
     21        6           0.000414380    0.000152288    0.000382606
     22        1           0.000194153    0.000169585   -0.000031434
     23        6          -0.000580927   -0.000336459   -0.000095541
     24        6          -0.000409929   -0.001656148   -0.000337637
     25        1          -0.000020624   -0.000023889    0.000273067
     26        1          -0.000428218   -0.000290010    0.000154629
     27        6           0.000673906    0.001316592    0.000030216
     28        1           0.000033858    0.000061093   -0.000092083
     29        1          -0.000137560   -0.000107136   -0.000073696
     30        1          -0.000125701    0.000134169    0.000214840
     31        6          -0.000009159    0.001887918    0.000242362
     32        1          -0.000134026   -0.000113380    0.000057449
     33        1           0.000168288    0.000351442   -0.000234169
     34        6          -0.000841501   -0.001546736    0.000682309
     35        1          -0.000029716    0.000079072   -0.000050303
     36        1          -0.000005517   -0.000042113   -0.000100149
     37        1           0.000007541   -0.000179458   -0.000012889
     38        6          -0.000125382    0.000154702   -0.000184660
     39        6           0.000460825    0.000095701    0.000299387
     40        1          -0.000219097    0.000229851    0.000033556
     41        6           0.000250242    0.000387798    0.000096488
     42        1          -0.000069234   -0.000053379    0.000013582
     43        6          -0.000206947    0.000383757    0.000187169
     44        1           0.000037549   -0.000083407    0.000032113
     45        6          -0.000562537    0.000063843   -0.000175341
     46        1           0.000084949   -0.000012639    0.000066304
     47        6           0.000032139   -0.000580441   -0.000258352
     48        1           0.000162674    0.000104099   -0.000124280
     49        6           0.000196648    0.000150867    0.000007046
     50        6           0.000288470    0.000151532    0.000371119
     51        1          -0.000147913   -0.000186536    0.000057562
     52        6           0.000388870   -0.000272810   -0.000035162
     53        1          -0.000070255    0.000051605    0.000048194
     54        6          -0.000144545   -0.000484556   -0.000200757
     55        1           0.000052622    0.000083097    0.000039741
     56        6          -0.000507857    0.000077631   -0.000293065
     57        1           0.000044175    0.000028300    0.000051689
     58        6          -0.000106948    0.000529070   -0.000069770
     59        1          -0.000042500   -0.000082557   -0.000077452
 -------------------------------------------------------------------
 Cartesian Forces:  Max     0.001887918 RMS     0.000397782
 Leave Link  716 at Tue Dec 11 13:42:35 2018, MaxMem=   805306368 cpu:         0.3
 (Enter /pbs_home/pkowalski/g09d01/g09/l103.exe)

 GradGradGradGradGradGradGradGradGradGradGradGradGradGradGradGradGradGrad
 Berny optimization.
 Using GEDIIS/GDIIS optimizer.
 FormGI is forming the generalized inverse of G from B-inverse, IUseBI=4.
 Internal  Forces:  Max     0.001944614 RMS     0.000280971
 Search for a local minimum.
 Step number   6 out of a maximum of  354
 All quantities printed in internal units (Hartrees-Bohrs-Radians)
 RMS Force = .28097D-03 SwitMx=.10000D-02 MixMth= 2
 Mixed Optimization -- En-DIIS/RFO-DIIS
 Swapping is turned off.
 Update second derivatives using D2CorX and points    4    5    6
 DE= -3.19D-04 DEPred=-4.73D-04 R= 6.74D-01
 TightC=F SS=  1.41D+00  RLast= 3.61D-01 DXNew= 1.5717D+00 1.0831D+00
 Trust test= 6.74D-01 RLast= 3.61D-01 DXMaxT set to 1.08D+00
 ITU=  1  1  1  0  1  0
     Eigenvalues ---    0.00232   0.00342   0.00473   0.00481   0.00546
     Eigenvalues ---    0.00719   0.00918   0.00976   0.01211   0.01233
     Eigenvalues ---    0.01566   0.01571   0.01652   0.01753   0.01760
     Eigenvalues ---    0.01832   0.01869   0.01924   0.01962   0.01989
     Eigenvalues ---    0.02163   0.02182   0.02208   0.02218   0.02226
     Eigenvalues ---    0.02247   0.02252   0.02264   0.02271   0.02297
     Eigenvalues ---    0.02307   0.02318   0.02328   0.02331   0.02332
     Eigenvalues ---    0.02344   0.02357   0.02361   0.03228   0.03489
     Eigenvalues ---    0.04565   0.04686   0.04760   0.04841   0.05087
     Eigenvalues ---    0.05363   0.05415   0.05636   0.05697   0.05800
     Eigenvalues ---    0.06125   0.07416   0.07465   0.07949   0.08793
     Eigenvalues ---    0.08907   0.08924   0.09259   0.09453   0.09832
     Eigenvalues ---    0.10223   0.10578   0.11038   0.12172   0.12343
     Eigenvalues ---    0.12606   0.12638   0.14156   0.14344   0.15612
     Eigenvalues ---    0.15938   0.15995   0.15997   0.15998   0.15999
     Eigenvalues ---    0.15999   0.15999   0.16000   0.16000   0.16000
     Eigenvalues ---    0.16000   0.16000   0.16000   0.16000   0.16003
     Eigenvalues ---    0.16027   0.16067   0.16864   0.17240   0.20469
     Eigenvalues ---    0.21847   0.21999   0.22000   0.22000   0.22008
     Eigenvalues ---    0.22720   0.23044   0.23325   0.23469   0.23732
     Eigenvalues ---    0.23804   0.24192   0.24441   0.24655   0.24842
     Eigenvalues ---    0.24994   0.24998   0.25008   0.25240   0.26616
     Eigenvalues ---    0.26912   0.27466   0.27563   0.27645   0.27647
     Eigenvalues ---    0.27886   0.28951   0.29129   0.30254   0.31902
     Eigenvalues ---    0.32188   0.33750   0.35129   0.36088   0.36589
     Eigenvalues ---    0.38163   0.40889   0.41820   0.42905   0.42986
     Eigenvalues ---    0.43195   0.43498   0.46790   0.47007   0.47583
     Eigenvalues ---    0.47745   0.48025   0.48678   0.49215   0.49409
     Eigenvalues ---    0.49420   0.49574   0.49691   0.50136   0.50315
     Eigenvalues ---    0.50659   0.50988   0.51256   0.51307   0.51319
     Eigenvalues ---    0.51414   0.51494   0.51602   0.51932   0.52189
     Eigenvalues ---    0.53341   0.53858   0.53937   0.56608   0.57187
     Eigenvalues ---    0.57521   0.57632   0.57644   0.57653   0.57692
     Eigenvalues ---    0.57738   0.57768   0.57792   0.57806   0.57826
     Eigenvalues ---    0.57838
 En-DIIS/RFO-DIIS IScMMF=        0 using points:     6    5    4
 RFO step:  Lambda=-6.94778956D-05.
 NNeg= 0 NP= 3 Switch=  2.50D-03 Rises=F DC=  4.88D-04 SmlDif=  1.00D-05
 RMS Error=  0.9204456804D-03 NUsed= 3 EDIIS=F
 DidBck=T Rises=F RFO-DIIS coefs:    0.72224    0.22693    0.05083
 Iteration  1 RMS(Cart)=  0.03129319 RMS(Int)=  0.00036630
 Iteration  2 RMS(Cart)=  0.00058483 RMS(Int)=  0.00000664
 Iteration  3 RMS(Cart)=  0.00000013 RMS(Int)=  0.00000664
 ITry= 1 IFail=0 DXMaxC= 1.24D-01 DCOld= 1.00D+10 DXMaxT= 1.08D+00 DXLimC= 3.00D+00 Rises=F
 Variable       Old X    -DE/DX   Delta X   Delta X   Delta X     New X
                                 (Linear)    (Quad)   (Total)
    R1        3.51540  -0.00002  -0.00101   0.00180   0.00080   3.51620
    R2        3.32956   0.00005  -0.00031   0.00065   0.00033   3.32989
    R3        3.51281   0.00006  -0.00154   0.00303   0.00150   3.51431
    R4        3.33002  -0.00004  -0.00037   0.00047   0.00009   3.33011
    R5        2.55499   0.00016   0.00040  -0.00045  -0.00005   2.55494
    R6        2.57165   0.00102   0.00072   0.00015   0.00088   2.57253
    R7        2.54855   0.00092   0.00000   0.00118   0.00118   2.54973
    R8        2.52439  -0.00032   0.00011  -0.00060  -0.00050   2.52390
    R9        2.55166   0.00017   0.00012  -0.00002   0.00010   2.55176
   R10        2.57221   0.00069   0.00066  -0.00016   0.00050   2.57271
   R11        2.88704   0.00017   0.00095  -0.00150  -0.00054   2.88650
   R12        2.90858  -0.00091   0.00141  -0.00487  -0.00346   2.90512
   R13        2.92796  -0.00041  -0.00115   0.00100  -0.00015   2.92781
   R14        2.66896   0.00018   0.00070  -0.00077  -0.00007   2.66889
   R15        2.58892   0.00027   0.00003   0.00023   0.00025   2.58917
   R16        2.06069  -0.00019   0.00084  -0.00147  -0.00063   2.06005
   R17        2.59764   0.00107   0.00038   0.00091   0.00128   2.59893
   R18        2.74784   0.00070   0.00083  -0.00002   0.00081   2.74865
   R19        2.81925  -0.00040  -0.00056   0.00006  -0.00049   2.81876
   R20        2.71632  -0.00014   0.00055  -0.00154  -0.00099   2.71533
   R21        2.92523  -0.00014   0.00050  -0.00093  -0.00043   2.92479
   R22        2.92698  -0.00023   0.00029  -0.00093  -0.00065   2.92633
   R23        2.81760  -0.00028  -0.00063   0.00052  -0.00011   2.81749
   R24        2.58638   0.00051   0.00019   0.00042   0.00062   2.58700
   R25        2.88806   0.00011   0.00092  -0.00113  -0.00018   2.88787
   R26        2.92494   0.00101   0.00043   0.00224   0.00267   2.92761
   R27        2.67133  -0.00006   0.00044  -0.00079  -0.00035   2.67098
   R28        2.06064  -0.00003   0.00091  -0.00139  -0.00048   2.06016
   R29        2.59747   0.00058   0.00003   0.00077   0.00079   2.59826
   R30        2.75103   0.00003   0.00069  -0.00111  -0.00043   2.75061
   R31        2.08323   0.00004   0.00030  -0.00018   0.00012   2.08335
   R32        2.07933   0.00014   0.00066  -0.00074  -0.00008   2.07925
   R33        2.85325   0.00140   0.00263  -0.00103   0.00160   2.85486
   R34        2.07840   0.00005   0.00037  -0.00042  -0.00005   2.07836
   R35        2.07484  -0.00002   0.00029  -0.00031  -0.00002   2.07482
   R36        2.07829   0.00011   0.00047  -0.00043   0.00003   2.07833
   R37        2.08343  -0.00007   0.00021  -0.00019   0.00002   2.08345
   R38        2.07938   0.00012   0.00062  -0.00069  -0.00007   2.07931
   R39        2.85201   0.00194   0.00296  -0.00031   0.00264   2.85466
   R40        2.07864   0.00000   0.00035  -0.00043  -0.00009   2.07855
   R41        2.07506  -0.00007   0.00026  -0.00033  -0.00007   2.07499
   R42        2.07791   0.00009   0.00046  -0.00046   0.00000   2.07791
   R43        2.66219   0.00076   0.00005   0.00113   0.00119   2.66338
   R44        2.65990   0.00018   0.00018  -0.00002   0.00016   2.66006
   R45        2.06390  -0.00022   0.00069  -0.00125  -0.00056   2.06334
   R46        2.62344   0.00041   0.00037  -0.00001   0.00036   2.62380
   R47        2.06417  -0.00006   0.00083  -0.00128  -0.00046   2.06371
   R48        2.63881   0.00030   0.00015   0.00020   0.00035   2.63915
   R49        2.06423  -0.00009   0.00076  -0.00121  -0.00045   2.06378
   R50        2.63374   0.00039   0.00038  -0.00009   0.00029   2.63403
   R51        2.06426  -0.00011   0.00081  -0.00131  -0.00050   2.06376
   R52        2.62613   0.00040   0.00039  -0.00008   0.00032   2.62644
   R53        2.06633  -0.00008   0.00066  -0.00103  -0.00037   2.06596
   R54        2.66287   0.00029   0.00001   0.00045   0.00045   2.66332
   R55        2.65965   0.00043  -0.00011   0.00088   0.00077   2.66042
   R56        2.06370  -0.00010   0.00080  -0.00128  -0.00048   2.06321
   R57        2.62323   0.00035   0.00035  -0.00008   0.00027   2.62350
   R58        2.06429  -0.00008   0.00081  -0.00127  -0.00047   2.06382
   R59        2.63871   0.00046   0.00016   0.00042   0.00058   2.63929
   R60        2.06430  -0.00010   0.00077  -0.00123  -0.00046   2.06384
   R61        2.63332   0.00047   0.00044  -0.00005   0.00039   2.63370
   R62        2.06424  -0.00007   0.00082  -0.00128  -0.00046   2.06378
   R63        2.62675   0.00033   0.00052  -0.00037   0.00015   2.62690
   R64        2.06590  -0.00003   0.00067  -0.00098  -0.00031   2.06559
    A1        1.60481   0.00038   0.00074  -0.00013   0.00062   1.60543
    A2        1.60384   0.00019  -0.00040   0.00069   0.00030   1.60414
    A3        1.82337  -0.00007   0.00008   0.00034   0.00043   1.82379
    A4        1.97964  -0.00017  -0.00124   0.00123  -0.00001   1.97962
    A5        1.88614   0.00027   0.00089   0.00017   0.00105   1.88718
    A6        1.89224   0.00032   0.00046   0.00044   0.00092   1.89315
    A7        1.91235   0.00008  -0.00003   0.00115   0.00112   1.91348
    A8        1.96433  -0.00040  -0.00014  -0.00304  -0.00318   1.96115
    A9        1.97364   0.00013   0.00028   0.00007   0.00037   1.97401
   A10        2.03226  -0.00017   0.00074  -0.00192  -0.00116   2.03110
   A11        2.27726   0.00004  -0.00105   0.00183   0.00080   2.27806
   A12        2.13721  -0.00024  -0.00001  -0.00152  -0.00151   2.13570
   A13        2.00268  -0.00002  -0.00025   0.00094   0.00069   2.00337
   A14        2.13990   0.00026   0.00057  -0.00022   0.00037   2.14028
   A15        1.97893  -0.00038   0.00008  -0.00083  -0.00074   1.97819
   A16        2.08826  -0.00057   0.00000  -0.00195  -0.00192   2.08634
   A17        2.21599   0.00096  -0.00018   0.00278   0.00263   2.21862
   A18        2.24251   0.00016  -0.00035   0.00114   0.00079   2.24330
   A19        2.12342  -0.00007   0.00002  -0.00047  -0.00045   2.12297
   A20        1.91602  -0.00008   0.00048  -0.00085  -0.00034   1.91568
   A21        1.85734   0.00044   0.00061   0.00253   0.00314   1.86048
   A22        2.00460  -0.00016  -0.00103   0.00083  -0.00020   2.00440
   A23        1.94636   0.00003  -0.00055   0.00135   0.00079   1.94715
   A24        1.95248  -0.00033  -0.00013  -0.00254  -0.00268   1.94980
   A25        1.89696   0.00009   0.00063  -0.00100  -0.00038   1.89658
   A26        1.80542  -0.00008   0.00052  -0.00140  -0.00086   1.80456
   A27        1.89891   0.00018   0.00054   0.00038   0.00092   1.89983
   A28        1.89581  -0.00014   0.00056  -0.00051   0.00005   1.89586
   A29        1.89133   0.00011   0.00029   0.00004   0.00033   1.89167
   A30        1.97893   0.00007  -0.00079   0.00050  -0.00029   1.97864
   A31        1.98242  -0.00037  -0.00125  -0.00005  -0.00130   1.98112
   A32        1.81237   0.00015   0.00073  -0.00043   0.00031   1.81268
   A33        1.86638   0.00010   0.00008   0.00128   0.00136   1.86774
   A34        1.94837   0.00004  -0.00039  -0.00032  -0.00072   1.94765
   A35        1.99721  -0.00020  -0.00012  -0.00241  -0.00253   1.99467
   A36        1.89210   0.00005   0.00004   0.00094   0.00097   1.89307
   A37        1.96429   0.00029   0.00019   0.00216   0.00235   1.96665
   A38        1.79426  -0.00028   0.00019  -0.00159  -0.00139   1.79287
   A39        1.90735   0.00021  -0.00005   0.00079   0.00074   1.90810
   A40        2.12364   0.00000  -0.00007   0.00005   0.00000   2.12364
   A41        2.25192  -0.00021   0.00008  -0.00093  -0.00087   2.25105
   A42        1.97998  -0.00007  -0.00153   0.00025  -0.00129   1.97869
   A43        1.82321  -0.00016   0.00004  -0.00154  -0.00150   1.82171
   A44        1.88768   0.00009   0.00092  -0.00054   0.00038   1.88806
   A45        1.89592  -0.00004   0.00093  -0.00241  -0.00146   1.89446
   A46        1.96261  -0.00034   0.00066  -0.00258  -0.00192   1.96069
   A47        1.90856   0.00058  -0.00112   0.00729   0.00617   1.91473
   A48        2.02983  -0.00008   0.00126  -0.00181  -0.00052   2.02931
   A49        2.28226  -0.00007  -0.00023   0.00003  -0.00023   2.28203
   A50        1.97065   0.00016  -0.00099   0.00167   0.00069   1.97135
   A51        2.13831  -0.00013   0.00049  -0.00142  -0.00093   2.13738
   A52        2.00262  -0.00007  -0.00050   0.00055   0.00005   2.00267
   A53        2.14200   0.00020  -0.00001   0.00084   0.00083   2.14283
   A54        1.97816  -0.00019   0.00028  -0.00120  -0.00092   1.97724
   A55        2.08797  -0.00035   0.00031  -0.00145  -0.00113   2.08683
   A56        2.21706   0.00055  -0.00059   0.00264   0.00206   2.21911
   A57        1.87934  -0.00007  -0.00001  -0.00206  -0.00206   1.87729
   A58        1.88461  -0.00017   0.00037  -0.00249  -0.00212   1.88248
   A59        2.02186  -0.00036  -0.00268   0.00392   0.00124   2.02310
   A60        1.83897  -0.00001   0.00199  -0.00261  -0.00063   1.83834
   A61        1.90885   0.00030   0.00014   0.00137   0.00152   1.91037
   A62        1.92106   0.00032   0.00060   0.00116   0.00176   1.92282
   A63        1.95521   0.00009  -0.00114   0.00241   0.00128   1.95649
   A64        1.92421  -0.00022  -0.00061   0.00002  -0.00059   1.92362
   A65        1.95813   0.00001  -0.00099   0.00218   0.00119   1.95932
   A66        1.86907   0.00000   0.00161  -0.00343  -0.00182   1.86725
   A67        1.88656  -0.00008   0.00018  -0.00079  -0.00060   1.88595
   A68        1.86626   0.00020   0.00117  -0.00081   0.00037   1.86662
   A69        1.87698   0.00008  -0.00034   0.00174   0.00139   1.87837
   A70        1.88420  -0.00038  -0.00049  -0.00264  -0.00312   1.88107
   A71        2.02314   0.00025  -0.00086   0.00356   0.00270   2.02585
   A72        1.84061   0.00000   0.00216  -0.00450  -0.00234   1.83826
   A73        1.90811   0.00000  -0.00053   0.00236   0.00182   1.90993
   A74        1.92165   0.00003   0.00034  -0.00127  -0.00092   1.92073
   A75        1.95837  -0.00019  -0.00065   0.00031  -0.00034   1.95803
   A76        1.92162   0.00005  -0.00139   0.00251   0.00112   1.92275
   A77        1.95877   0.00023  -0.00052   0.00240   0.00188   1.96064
   A78        1.86858   0.00000   0.00133  -0.00302  -0.00170   1.86689
   A79        1.88499  -0.00004   0.00025  -0.00071  -0.00047   1.88452
   A80        1.86696  -0.00004   0.00117  -0.00188  -0.00070   1.86626
   A81        2.10850   0.00103  -0.00024   0.00338   0.00313   2.11163
   A82        2.11389  -0.00094  -0.00028  -0.00218  -0.00246   2.11143
   A83        2.06077  -0.00009   0.00052  -0.00116  -0.00064   2.06013
   A84        2.08854   0.00025   0.00035   0.00046   0.00081   2.08935
   A85        2.10825  -0.00006  -0.00023   0.00030   0.00007   2.10831
   A86        2.08626  -0.00019  -0.00012  -0.00068  -0.00081   2.08546
   A87        2.08652  -0.00001   0.00015  -0.00027  -0.00013   2.08640
   A88        2.10074   0.00004  -0.00006   0.00023   0.00017   2.10091
   A89        2.09588  -0.00002  -0.00008   0.00007  -0.00002   2.09587
   A90        2.09789  -0.00003  -0.00002  -0.00009  -0.00011   2.09778
   A91        2.08717   0.00001   0.00014  -0.00024  -0.00009   2.08708
   A92        2.09812   0.00002  -0.00012   0.00032   0.00020   2.09832
   A93        2.09726  -0.00001  -0.00018   0.00030   0.00011   2.09737
   A94        2.09797  -0.00002   0.00002  -0.00015  -0.00013   2.09784
   A95        2.08796   0.00003   0.00016  -0.00015   0.00002   2.08798
   A96        2.11148   0.00011  -0.00041   0.00103   0.00063   2.11210
   A97        2.08648  -0.00006  -0.00012   0.00001  -0.00012   2.08637
   A98        2.08520  -0.00005   0.00053  -0.00105  -0.00052   2.08468
[truncated: 1,661,074 more chars]
