# Supplementary material for: Wide-range IR spectra of diarylethene derivatives and their simulation using the density functional theory
Source: Sci Rep. 2022 Oct 7;12:16834. doi: 10.1038/s41598-022-20264-x (PMC9546887; doi:10.1038/s41598-022-20264-x)
Supplement: Supplementary file 1 — Supplementary Information 1. [file 41598_2022_20264_MOESM1_ESM.zip › IR_files/3_3cz/closed/closed_b3lypD3.log]

 Entering Gaussian System, Link 0=g09
 Input=closed_b3lypD3.gjf
 Output=closed_b3lypD3.log
 AtFile(1): /pbs_home/ewapastorczak/DAE/0068/Def2SVP.gbs
            H     0
            S   3   1.00
                 13.0107010              0.19682158E-01
                  1.9622572              0.13796524
                  0.44453796             0.47831935
            S   1   1.00
                  0.12194962             1.0000000
            P   1   1.00
                  0.8000000              1.0000000
            ****
            C     0
            S   5   1.00
               1238.4016938              0.54568832082E-02
                186.29004992             0.40638409211E-01
                 42.251176346            0.18025593888
                 11.676557932            0.46315121755
                  3.5930506482           0.44087173314
            S   1   1.00
                  0.40245147363          1.0000000
            S   1   1.00
                  0.13090182668          1.0000000
            P   3   1.00
                  9.4680970621           0.38387871728E-01
                  2.0103545142           0.21117025112
                  0.54771004707          0.51328172114
            P   1   1.00
                  0.15268613795          1.0000000
            D   1   1.00
                  0.8000000              1.0000000
            ****
            F     0
            S   5   1.00
               2894.8325990             -0.53408255515E-02
                435.41939120            -0.39904258866E-01
                 98.843328866           -0.17912768038
                 27.485198001           -0.46758090825
                  8.5405498171          -0.44653131020
            S   1   1.00
                  1.0654578038           1.0000000
            S   1   1.00
                  0.33247346748          1.0000000
            P   3   1.00
                 22.696633924           -0.45212874436E-01
                  4.9872339257          -0.23754317067
                  1.3491613954          -0.51287353587
            P   1   1.00
                  0.34829881977          1.0000000
            D   1   1.00
                  1.4000000              1.0000000
            ****
            S     0
            S   5   1.00
               9184.9303010             -0.22294387756E-02
               1381.5105503             -0.16683029937E-01
                313.87147580            -0.75262436116E-01
                 88.053870623           -0.19376827038
                 27.039914905           -0.17718020803
            S   3   1.00
                 45.648731303           -0.10736062573
                  4.9664522326           0.65066293018
                  2.0116242047           0.59712155354
            S   1   1.00
                  0.35661077013          1.0000000
            S   1   1.00
                  0.13507221477          1.0000000
            P   5   1.00
                261.98233439            -0.92729929822E-02
                 61.306894736           -0.66547669241E-01
                 19.103729887           -0.24828595903
                  6.6567720378          -0.48703847402
                  2.3959635161          -0.39337850312
            P   1   1.00
                  0.61776161679          1.0000000
            P   1   1.00
                  0.16993376871          1.0000000
            D   1   1.00
                  0.5500000              1.0000000
            ****
 Initial command:
 /pbs_home/pkowalski/g09d01/g09/l1.exe "/pbs_home/daria/obliczenia/3_czastka/closed/B3LYP/Gau-28384.inp" -scrdir="/pbs_home/daria/obliczenia/3_czastka/closed/B3LYP/"
 Entering Link 1 = /pbs_home/pkowalski/g09d01/g09/l1.exe PID=     28385.
  
 Copyright (c) 1988,1990,1992,1993,1995,1998,2003,2009,2013,
            Gaussian, Inc.  All Rights Reserved.
  
 This is part of the Gaussian(R) 09 program.  It is based on
 the Gaussian(R) 03 system (copyright 2003, Gaussian, Inc.),
 the Gaussian(R) 98 system (copyright 1998, Gaussian, Inc.),
 the Gaussian(R) 94 system (copyright 1995, Gaussian, Inc.),
 the Gaussian 92(TM) system (copyright 1992, Gaussian, Inc.),
 the Gaussian 90(TM) system (copyright 1990, Gaussian, Inc.),
 the Gaussian 88(TM) system (copyright 1988, Gaussian, Inc.),
 the Gaussian 86(TM) system (copyright 1986, Carnegie Mellon
 University), and the Gaussian 82(TM) system (copyright 1983,
 Carnegie Mellon University). Gaussian is a federally registered
 trademark of Gaussian, Inc.
  
 This software contains proprietary and confidential information,
 including trade secrets, belonging to Gaussian, Inc.
  
 This software is provided under written license and may be
 used, copied, transmitted, or stored only in accord with that
 written license.
  
 The following legend is applicable only to US Government
 contracts under FAR:
  
                    RESTRICTED RIGHTS LEGEND
  
 Use, reproduction and disclosure by the US Government is
 subject to restrictions as set forth in subparagraphs (a)
 and (c) of the Commercial Computer Software - Restricted
 Rights clause in FAR 52.227-19.
  
 Gaussian, Inc.
 340 Quinnipiac St., Bldg. 40, Wallingford CT 06492
  
  
 ---------------------------------------------------------------
 Warning -- This program may not be used in any manner that
 competes with the business of Gaussian, Inc. or will provide
 assistance to any competitor of Gaussian, Inc.  The licensee
 of this program is prohibited from giving any competitor of
 Gaussian, Inc. access to this program.  By using this program,
 the user acknowledges that Gaussian, Inc. is engaged in the
 business of creating and licensing software in the field of
 computational chemistry and represents and warrants to the
 licensee that it is not a competitor of Gaussian, Inc. and that
 it will not use this program in any manner prohibited above.
 ---------------------------------------------------------------
  

 Cite this work as:
 Gaussian 09, Revision D.01,
 M. J. Frisch, G. W. Trucks, H. B. Schlegel, G. E. Scuseria, 
 M. A. Robb, J. R. Cheeseman, G. Scalmani, V. Barone, B. Mennucci, 
 G. A. Petersson, H. Nakatsuji, M. Caricato, X. Li, H. P. Hratchian, 
 A. F. Izmaylov, J. Bloino, G. Zheng, J. L. Sonnenberg, M. Hada, 
 M. Ehara, K. Toyota, R. Fukuda, J. Hasegawa, M. Ishida, T. Nakajima, 
 Y. Honda, O. Kitao, H. Nakai, T. Vreven, J. A. Montgomery, Jr., 
 J. E. Peralta, F. Ogliaro, M. Bearpark, J. J. Heyd, E. Brothers, 
 K. N. Kudin, V. N. Staroverov, T. Keith, R. Kobayashi, J. Normand, 
 K. Raghavachari, A. Rendell, J. C. Burant, S. S. Iyengar, J. Tomasi, 
 M. Cossi, N. Rega, J. M. Millam, M. Klene, J. E. Knox, J. B. Cross, 
 V. Bakken, C. Adamo, J. Jaramillo, R. Gomperts, R. E. Stratmann, 
 O. Yazyev, A. J. Austin, R. Cammi, C. Pomelli, J. W. Ochterski, 
 R. L. Martin, K. Morokuma, V. G. Zakrzewski, G. A. Voth, 
 P. Salvador, J. J. Dannenberg, S. Dapprich, A. D. Daniels, 
 O. Farkas, J. B. Foresman, J. V. Ortiz, J. Cioslowski, 
 and D. J. Fox, Gaussian, Inc., Wallingford CT, 2013.
 
 ******************************************
 Gaussian 09:  ES64L-G09RevD.01 24-Apr-2013
                 6-Dec-2018 
 ******************************************
 %chk=dae0068freq_closed_b3lypd3.chk
 %NProcShared=8
 Will use up to    8 processors via shared memory.
 %Mem=4GB
 ---------------------------------------------------
 #P opt freq=Raman B3LYP/Gen EmpiricalDispersion=GD3
 ---------------------------------------------------
 1/14=-1,18=20,19=15,26=3,38=1/1,3;
 2/9=110,12=2,17=6,18=5,40=1/2;
 3/5=7,11=2,16=1,25=1,30=1,71=1,74=-5,124=31/1,2,3;
 4//1;
 5/5=2,38=5/2;
 6/7=2,8=2,9=2,10=2,28=1/1;
 7//1,2,3,16;
 1/14=-1,18=20,19=15,26=3/3(2);
 2/9=110/2;
 99//99;
 2/9=110/2;
 3/5=7,6=1,11=2,16=1,25=1,30=1,71=1,74=-5,82=7,124=31/1,2,3;
 4/5=5,16=3,69=1/1;
 5/5=2,38=5/2;
 7//1,2,3,16;
 1/14=-1,18=20,19=15,26=3/3(-5);
 2/9=110/2;
 6/7=2,8=2,9=2,10=2,19=2,28=1/1;
 99/9=1/99;
 Leave Link    1 at Thu Dec  6 15:17:45 2018, MaxMem=   536870912 cpu:         0.7
 (Enter /pbs_home/pkowalski/g09d01/g09/l101.exe)
 -------------------
 Title Card Required
 -------------------
 Symbolic Z-matrix:
 Charge =  0 Multiplicity = 1
 S                     2.4859    10.0696   0.7969 
 S                     2.3292    6.5674    0.0996 
 F                     5.421     9.4637    5.3918 
 F                     7.1259    9.0948    4.1051 
 F                     5.1661    6.943     5.9793 
 F                     7.3149    7.0462    5.676 
 F                     5.5354    5.0058    4.283 
 F                     7.1455    6.0558    3.2629 
 C                     3.6926    8.761     1.2656 
 C                     4.327     9.2719    2.5646 
 C                     4.0143    10.6225   2.8491 
 H                     4.4427    11.1122   3.5415 
 C                     3.0557    11.1613   2.0562 
 C                     5.0191    8.3635    3.303 
 C                     5.908     8.5939    4.4733 
 C                     6.1267    7.1889    5.0728 
 C                     5.9346    6.2334    3.8704 
 C                     4.9714    6.9468    3.0003 
 C                     3.0213    7.4066    1.5795 
 C                     4.089     6.441     2.1054 
 C                     3.9542    5.1312    1.5689 
 H                     4.4364    4.3855    1.9086 
 C                     3.083     5.0332    0.5334 
 C                     4.7744    8.6467    0.1605 
 H                     5.3993    7.9197    0.4062 
 H                     4.3322    8.387    -0.6859 
 C                     5.5794    9.9159   -0.0831 
 H                     4.9717    10.6475  -0.3218 
 H                     6.2138    9.7651   -0.8151 
 H                     6.07      10.1529   0.7307 
 C                     1.9033    7.5406    2.6505 
 H                     2.2849    7.9881    3.4478 
 H                     1.1943    8.1285    2.2911 
 C                     1.2687    6.2349    3.0896 
 H                     0.8994    5.7736    2.3082 
 H                     0.5499    6.4198    3.7301 
 H                     1.9482    5.668     3.5124 
 C                     2.429     12.4734   2.2212 
 C                     3.0235    13.4526   3.0174 
 H                     3.8725    13.2894   3.4096 
 C                     2.3859    14.6581   3.2393 
 H                     2.7981    15.3163   3.7868 
 C                     1.154     14.9143   2.6704 
 H                     0.7132    15.7388   2.8358 
 C                     0.566     13.9586   1.8571 
 H                    -0.2754    14.1357   1.4548 
 C                     1.1949    12.7551   1.6291 
 H                     0.7866    12.1101   1.0644 
 C                     2.734     3.8184   -0.2108 
 C                     3.6027    2.7269   -0.2075 
 H                     4.4223    2.7774    0.2691 
 C                     3.2749    1.5672   -0.8958 
 H                     3.8699    0.8264   -0.885 
 C                     2.0844    1.4838   -1.5981 
 H                     1.8662    0.6922   -2.0761 
 C                     1.2195    2.5542   -1.5997 
 H                     0.3984    2.4953   -2.0734 
 C                     1.5348    3.7179   -0.9164 
 H                     0.9317    4.4514   -0.9286 
 
 NAtoms=     59 NQM=       59 NQMF=       0 NMMI=      0 NMMIF=      0
                NMic=       0 NMicF=      0.
                    Isotopes and Nuclear Properties:
 (Nuclear quadrupole moments (NQMom) in fm**2, nuclear magnetic moments (NMagM)
  in nuclear magnetons)

  Atom         1           2           3           4           5           6           7           8           9          10
 IAtWgt=          32          32          19          19          19          19          19          19          12          12
 AtmWgt=  31.9720718  31.9720718  18.9984033  18.9984033  18.9984033  18.9984033  18.9984033  18.9984033  12.0000000  12.0000000
 NucSpn=           0           0           1           1           1           1           1           1           0           0
 AtZEff=   0.0000000   0.0000000   0.0000000   0.0000000   0.0000000   0.0000000   0.0000000   0.0000000   0.0000000   0.0000000
 NQMom=    0.0000000   0.0000000   0.0000000   0.0000000   0.0000000   0.0000000   0.0000000   0.0000000   0.0000000   0.0000000
 NMagM=    0.0000000   0.0000000   2.6288670   2.6288670   2.6288670   2.6288670   2.6288670   2.6288670   0.0000000   0.0000000
 AtZNuc=  16.0000000  16.0000000   9.0000000   9.0000000   9.0000000   9.0000000   9.0000000   9.0000000   6.0000000   6.0000000

  Atom        11          12          13          14          15          16          17          18          19          20
 IAtWgt=          12           1          12          12          12          12          12          12          12          12
 AtmWgt=  12.0000000   1.0078250  12.0000000  12.0000000  12.0000000  12.0000000  12.0000000  12.0000000  12.0000000  12.0000000
 NucSpn=           0           1           0           0           0           0           0           0           0           0
 AtZEff=   0.0000000   0.0000000   0.0000000   0.0000000   0.0000000   0.0000000   0.0000000   0.0000000   0.0000000   0.0000000
 NQMom=    0.0000000   0.0000000   0.0000000   0.0000000   0.0000000   0.0000000   0.0000000   0.0000000   0.0000000   0.0000000
 NMagM=    0.0000000   2.7928460   0.0000000   0.0000000   0.0000000   0.0000000   0.0000000   0.0000000   0.0000000   0.0000000
 AtZNuc=   6.0000000   1.0000000   6.0000000   6.0000000   6.0000000   6.0000000   6.0000000   6.0000000   6.0000000   6.0000000

  Atom        21          22          23          24          25          26          27          28          29          30
 IAtWgt=          12           1          12          12           1           1          12           1           1           1
 AtmWgt=  12.0000000   1.0078250  12.0000000  12.0000000   1.0078250   1.0078250  12.0000000   1.0078250   1.0078250   1.0078250
 NucSpn=           0           1           0           0           1           1           0           1           1           1
 AtZEff=   0.0000000   0.0000000   0.0000000   0.0000000   0.0000000   0.0000000   0.0000000   0.0000000   0.0000000   0.0000000
 NQMom=    0.0000000   0.0000000   0.0000000   0.0000000   0.0000000   0.0000000   0.0000000   0.0000000   0.0000000   0.0000000
 NMagM=    0.0000000   2.7928460   0.0000000   0.0000000   2.7928460   2.7928460   0.0000000   2.7928460   2.7928460   2.7928460
 AtZNuc=   6.0000000   1.0000000   6.0000000   6.0000000   1.0000000   1.0000000   6.0000000   1.0000000   1.0000000   1.0000000

  Atom        31          32          33          34          35          36          37          38          39          40
 IAtWgt=          12           1           1          12           1           1           1          12          12           1
 AtmWgt=  12.0000000   1.0078250   1.0078250  12.0000000   1.0078250   1.0078250   1.0078250  12.0000000  12.0000000   1.0078250
 NucSpn=           0           1           1           0           1           1           1           0           0           1
 AtZEff=   0.0000000   0.0000000   0.0000000   0.0000000   0.0000000   0.0000000   0.0000000   0.0000000   0.0000000   0.0000000
 NQMom=    0.0000000   0.0000000   0.0000000   0.0000000   0.0000000   0.0000000   0.0000000   0.0000000   0.0000000   0.0000000
 NMagM=    0.0000000   2.7928460   2.7928460   0.0000000   2.7928460   2.7928460   2.7928460   0.0000000   0.0000000   2.7928460
 AtZNuc=   6.0000000   1.0000000   1.0000000   6.0000000   1.0000000   1.0000000   1.0000000   6.0000000   6.0000000   1.0000000

  Atom        41          42          43          44          45          46          47          48          49          50
 IAtWgt=          12           1          12           1          12           1          12           1          12          12
 AtmWgt=  12.0000000   1.0078250  12.0000000   1.0078250  12.0000000   1.0078250  12.0000000   1.0078250  12.0000000  12.0000000
 NucSpn=           0           1           0           1           0           1           0           1           0           0
 AtZEff=   0.0000000   0.0000000   0.0000000   0.0000000   0.0000000   0.0000000   0.0000000   0.0000000   0.0000000   0.0000000
 NQMom=    0.0000000   0.0000000   0.0000000   0.0000000   0.0000000   0.0000000   0.0000000   0.0000000   0.0000000   0.0000000
 NMagM=    0.0000000   2.7928460   0.0000000   2.7928460   0.0000000   2.7928460   0.0000000   2.7928460   0.0000000   0.0000000
 AtZNuc=   6.0000000   1.0000000   6.0000000   1.0000000   6.0000000   1.0000000   6.0000000   1.0000000   6.0000000   6.0000000

  Atom        51          52          53          54          55          56          57          58          59
 IAtWgt=           1          12           1          12           1          12           1          12           1
 AtmWgt=   1.0078250  12.0000000   1.0078250  12.0000000   1.0078250  12.0000000   1.0078250  12.0000000   1.0078250
 NucSpn=           1           0           1           0           1           0           1           0           1
 AtZEff=   0.0000000   0.0000000   0.0000000   0.0000000   0.0000000   0.0000000   0.0000000   0.0000000   0.0000000
 NQMom=    0.0000000   0.0000000   0.0000000   0.0000000   0.0000000   0.0000000   0.0000000   0.0000000   0.0000000
 NMagM=    2.7928460   0.0000000   2.7928460   0.0000000   2.7928460   0.0000000   2.7928460   0.0000000   2.7928460
 AtZNuc=   1.0000000   6.0000000   1.0000000   6.0000000   1.0000000   6.0000000   1.0000000   6.0000000   1.0000000
 Leave Link  101 at Thu Dec  6 15:17:46 2018, MaxMem=   536870912 cpu:         3.0
 (Enter /pbs_home/pkowalski/g09d01/g09/l103.exe)

 GradGradGradGradGradGradGradGradGradGradGradGradGradGradGradGradGradGrad
 Berny optimization.
 Initialization pass.
                           ----------------------------
                           !    Initial Parameters    !
                           ! (Angstroms and Degrees)  !
 --------------------------                            --------------------------
 ! Name  Definition              Value          Derivative Info.                !
 --------------------------------------------------------------------------------
 ! R1    R(1,9)                  1.8407         estimate D2E/DX2                !
 ! R2    R(1,13)                 1.7613         estimate D2E/DX2                !
 ! R3    R(2,19)                 1.8367         estimate D2E/DX2                !
 ! R4    R(2,23)                 1.7636         estimate D2E/DX2                !
 ! R5    R(3,15)                 1.3555         estimate D2E/DX2                !
 ! R6    R(4,15)                 1.3674         estimate D2E/DX2                !
 ! R7    R(5,16)                 1.3435         estimate D2E/DX2                !
 ! R8    R(6,16)                 1.3402         estimate D2E/DX2                !
 ! R9    R(7,17)                 1.3552         estimate D2E/DX2                !
 ! R10   R(8,17)                 1.3663         estimate D2E/DX2                !
 ! R11   R(9,10)                 1.5333         estimate D2E/DX2                !
 ! R12   R(9,19)                 1.5439         estimate D2E/DX2                !
 ! R13   R(9,24)                 1.5507         estimate D2E/DX2                !
 ! R14   R(10,11)                1.4152         estimate D2E/DX2                !
 ! R15   R(10,14)                1.3599         estimate D2E/DX2                !
 ! R16   R(11,12)                0.9501         estimate D2E/DX2                !
 ! R17   R(11,13)                1.3557         estimate D2E/DX2                !
 ! R18   R(13,38)                1.4634         estimate D2E/DX2                !
 ! R19   R(14,15)                1.4876         estimate D2E/DX2                !
 ! R20   R(14,18)                1.4495         estimate D2E/DX2                !
 ! R21   R(15,16)                1.5431         estimate D2E/DX2                !
 ! R22   R(16,17)                1.5478         estimate D2E/DX2                !
 ! R23   R(17,18)                1.4811         estimate D2E/DX2                !
 ! R24   R(18,20)                1.3547         estimate D2E/DX2                !
 ! R25   R(19,20)                1.5326         estimate D2E/DX2                !
 ! R26   R(19,31)                1.554          estimate D2E/DX2                !
 ! R27   R(20,21)                1.4218         estimate D2E/DX2                !
 ! R28   R(21,22)                0.9508         estimate D2E/DX2                !
 ! R29   R(21,23)                1.3568         estimate D2E/DX2                !
 ! R30   R(23,49)                1.4668         estimate D2E/DX2                !
 ! R31   R(24,25)                0.9896         estimate D2E/DX2                !
 ! R32   R(24,26)                0.9896         estimate D2E/DX2                !
 ! R33   R(24,27)                1.5226         estimate D2E/DX2                !
 ! R34   R(27,28)                0.9806         estimate D2E/DX2                !
 ! R35   R(27,29)                0.9803         estimate D2E/DX2                !
 ! R36   R(27,30)                0.9794         estimate D2E/DX2                !
 ! R37   R(31,32)                0.9907         estimate D2E/DX2                !
 ! R38   R(31,33)                0.9887         estimate D2E/DX2                !
 ! R39   R(31,34)                1.5167         estimate D2E/DX2                !
 ! R40   R(34,35)                0.9797         estimate D2E/DX2                !
 ! R41   R(34,36)                0.9804         estimate D2E/DX2                !
 ! R42   R(34,37)                0.9807         estimate D2E/DX2                !
 ! R43   R(38,39)                1.3951         estimate D2E/DX2                !
 ! R44   R(38,47)                1.3975         estimate D2E/DX2                !
 ! R45   R(39,40)                0.9493         estimate D2E/DX2                !
 ! R46   R(39,41)                1.3817         estimate D2E/DX2                !
 ! R47   R(41,42)                0.9502         estimate D2E/DX2                !
 ! R48   R(41,43)                1.3809         estimate D2E/DX2                !
 ! R49   R(43,44)                0.9495         estimate D2E/DX2                !
 ! R50   R(43,45)                1.3858         estimate D2E/DX2                !
 ! R51   R(45,46)                0.9493         estimate D2E/DX2                !
 ! R52   R(45,47)                1.3769         estimate D2E/DX2                !
 ! R53   R(47,48)                0.9495         estimate D2E/DX2                !
 ! R54   R(49,50)                1.395          estimate D2E/DX2                !
 ! R55   R(49,58)                1.395          estimate D2E/DX2                !
 ! R56   R(50,51)                0.9494         estimate D2E/DX2                !
 ! R57   R(50,52)                1.3878         estimate D2E/DX2                !
 ! R58   R(52,53)                0.9502         estimate D2E/DX2                !
 ! R59   R(52,54)                1.3847         estimate D2E/DX2                !
 ! R60   R(54,55)                0.9501         estimate D2E/DX2                !
 ! R61   R(54,56)                1.3762         estimate D2E/DX2                !
 ! R62   R(56,57)                0.9498         estimate D2E/DX2                !
 ! R63   R(56,58)                1.3858         estimate D2E/DX2                !
 ! R64   R(58,59)                0.9497         estimate D2E/DX2                !
 ! A1    A(9,1,13)              92.6657         estimate D2E/DX2                !
 ! A2    A(19,2,23)             92.1907         estimate D2E/DX2                !
 ! A3    A(1,9,10)             104.4824         estimate D2E/DX2                !
 ! A4    A(1,9,19)             112.9789         estimate D2E/DX2                !
 ! A5    A(1,9,24)             109.1642         estimate D2E/DX2                !
 ! A6    A(10,9,19)            107.4558         estimate D2E/DX2                !
 ! A7    A(10,9,24)            109.8576         estimate D2E/DX2                !
 ! A8    A(19,9,24)            112.5551         estimate D2E/DX2                !
 ! A9    A(9,10,11)            113.3839         estimate D2E/DX2                !
 ! A10   A(9,10,14)            116.6157         estimate D2E/DX2                !
 ! A11   A(11,10,14)           129.8492         estimate D2E/DX2                !
 ! A12   A(10,11,12)           122.598          estimate D2E/DX2                !
 ! A13   A(10,11,13)           114.7051         estimate D2E/DX2                !
 ! A14   A(12,11,13)           122.6968         estimate D2E/DX2                !
 ! A15   A(1,13,11)            113.6139         estimate D2E/DX2                !
 ! A16   A(1,13,38)            119.8544         estimate D2E/DX2                !
 ! A17   A(11,13,38)           126.3848         estimate D2E/DX2                !
 ! A18   A(10,14,15)           128.8892         estimate D2E/DX2                !
 ! A19   A(10,14,18)           121.5159         estimate D2E/DX2                !
 ! A20   A(15,14,18)           109.5935         estimate D2E/DX2                !
 ! A21   A(3,15,4)             105.5097         estimate D2E/DX2                !
 ! A22   A(3,15,14)            114.6953         estimate D2E/DX2                !
 ! A23   A(3,15,16)            111.8337         estimate D2E/DX2                !
 ! A24   A(4,15,14)            112.1556         estimate D2E/DX2                !
 ! A25   A(4,15,16)            108.1743         estimate D2E/DX2                !
 ! A26   A(14,15,16)           104.4365         estimate D2E/DX2                !
 ! A27   A(5,16,6)             108.1041         estimate D2E/DX2                !
 ! A28   A(5,16,15)            109.1138         estimate D2E/DX2                !
 ! A29   A(5,16,17)            108.8104         estimate D2E/DX2                !
 ! A30   A(6,16,15)            113.4197         estimate D2E/DX2                !
 ! A31   A(6,16,17)            113.2013         estimate D2E/DX2                !
 ! A32   A(15,16,17)           104.0448         estimate D2E/DX2                !
 ! A33   A(7,17,8)             106.1814         estimate D2E/DX2                !
 ! A34   A(7,17,16)            111.0539         estimate D2E/DX2                !
 ! A35   A(7,17,18)            115.0618         estimate D2E/DX2                !
 ! A36   A(8,17,16)            108.4002         estimate D2E/DX2                !
 ! A37   A(8,17,18)            112.194          estimate D2E/DX2                !
 ! A38   A(16,17,18)           103.8708         estimate D2E/DX2                !
 ! A39   A(14,18,17)           109.0678         estimate D2E/DX2                !
 ! A40   A(14,18,20)           121.6214         estimate D2E/DX2                !
 ! A41   A(17,18,20)           129.1832         estimate D2E/DX2                !
 ! A42   A(2,19,9)             113.6319         estimate D2E/DX2                !
 ! A43   A(2,19,20)            104.5442         estimate D2E/DX2                !
 ! A44   A(2,19,31)            108.8817         estimate D2E/DX2                !
 ! A45   A(9,19,20)            108.6363         estimate D2E/DX2                !
 ! A46   A(9,19,31)            112.1664         estimate D2E/DX2                !
 ! A47   A(20,19,31)           108.6044         estimate D2E/DX2                !
 ! A48   A(18,20,19)           116.436          estimate D2E/DX2                !
 ! A49   A(18,20,21)           130.9158         estimate D2E/DX2                !
 ! A50   A(19,20,21)           112.6355         estimate D2E/DX2                !
 ! A51   A(20,21,22)           122.6572         estimate D2E/DX2                !
 ! A52   A(20,21,23)           114.5444         estimate D2E/DX2                !
 ! A53   A(22,21,23)           122.7984         estimate D2E/DX2                !
 ! A54   A(2,23,21)            113.5377         estimate D2E/DX2                !
 ! A55   A(2,23,49)            119.6037         estimate D2E/DX2                !
 ! A56   A(21,23,49)           126.8583         estimate D2E/DX2                !
 ! A57   A(9,24,25)            108.5255         estimate D2E/DX2                !
 ! A58   A(9,24,26)            108.4894         estimate D2E/DX2                !
 ! A59   A(9,24,27)            114.9243         estimate D2E/DX2                !
 ! A60   A(25,24,26)           107.5602         estimate D2E/DX2                !
 ! A61   A(25,24,27)           108.5561         estimate D2E/DX2                !
 ! A62   A(26,24,27)           108.5516         estimate D2E/DX2                !
 ! A63   A(24,27,28)           109.4644         estimate D2E/DX2                !
 ! A64   A(24,27,29)           109.4743         estimate D2E/DX2                !
 ! A65   A(24,27,30)           109.4894         estimate D2E/DX2                !
 ! A66   A(28,27,29)           109.5153         estimate D2E/DX2                !
 ! A67   A(28,27,30)           109.4013         estimate D2E/DX2                !
 ! A68   A(29,27,30)           109.4825         estimate D2E/DX2                !
 ! A69   A(19,31,32)           108.4498         estimate D2E/DX2                !
 ! A70   A(19,31,33)           108.4613         estimate D2E/DX2                !
 ! A71   A(19,31,34)           115.2337         estimate D2E/DX2                !
 ! A72   A(32,31,33)           107.4676         estimate D2E/DX2                !
 ! A73   A(32,31,34)           108.4828         estimate D2E/DX2                !
 ! A74   A(33,31,34)           108.4878         estimate D2E/DX2                !
 ! A75   A(31,34,35)           109.4006         estimate D2E/DX2                !
 ! A76   A(31,34,36)           109.4849         estimate D2E/DX2                !
 ! A77   A(31,34,37)           109.4227         estimate D2E/DX2                !
 ! A78   A(35,34,36)           109.4828         estimate D2E/DX2                !
 ! A79   A(35,34,37)           109.4418         estimate D2E/DX2                !
 ! A80   A(36,34,37)           109.5944         estimate D2E/DX2                !
 ! A81   A(13,38,39)           120.7427         estimate D2E/DX2                !
 ! A82   A(13,38,47)           120.74           estimate D2E/DX2                !
 ! A83   A(39,38,47)           118.4669         estimate D2E/DX2                !
 ! A84   A(38,39,40)           119.7504         estimate D2E/DX2                !
 ! A85   A(38,39,41)           120.4918         estimate D2E/DX2                !
 ! A86   A(40,39,41)           119.7578         estimate D2E/DX2                !
 ! A87   A(39,41,42)           119.7834         estimate D2E/DX2                !
 ! A88   A(39,41,43)           120.4903         estimate D2E/DX2                !
 ! A89   A(42,41,43)           119.7263         estimate D2E/DX2                !
 ! A90   A(41,43,44)           120.2332         estimate D2E/DX2                !
 ! A91   A(41,43,45)           119.4946         estimate D2E/DX2                !
 ! A92   A(44,43,45)           120.2722         estimate D2E/DX2                !
 ! A93   A(43,45,46)           119.7434         estimate D2E/DX2                !
 ! A94   A(43,45,47)           120.4074         estimate D2E/DX2                !
 ! A95   A(46,45,47)           119.8492         estimate D2E/DX2                !
 ! A96   A(38,47,45)           120.6224         estimate D2E/DX2                !
 ! A97   A(38,47,48)           119.655          estimate D2E/DX2                !
 ! A98   A(45,47,48)           119.7226         estimate D2E/DX2                !
 ! A99   A(23,49,50)           119.9114         estimate D2E/DX2                !
 ! A100  A(23,49,58)           121.3888         estimate D2E/DX2                !
 ! A101  A(50,49,58)           118.6948         estimate D2E/DX2                !
 ! A102  A(49,50,51)           119.8105         estimate D2E/DX2                !
 ! A103  A(49,50,52)           120.3684         estimate D2E/DX2                !
 ! A104  A(51,50,52)           119.8211         estimate D2E/DX2                !
 ! A105  A(50,52,53)           119.8621         estimate D2E/DX2                !
 ! A106  A(50,52,54)           120.3264         estimate D2E/DX2                !
 ! A107  A(53,52,54)           119.8116         estimate D2E/DX2                !
 ! A108  A(52,54,55)           120.1841         estimate D2E/DX2                !
 ! A109  A(52,54,56)           119.6089         estimate D2E/DX2                !
 ! A110  A(55,54,56)           120.207          estimate D2E/DX2                !
 ! A111  A(54,56,57)           119.7151         estimate D2E/DX2                !
 ! A112  A(54,56,58)           120.6359         estimate D2E/DX2                !
 ! A113  A(57,56,58)           119.649          estimate D2E/DX2                !
 ! A114  A(49,58,56)           120.3626         estimate D2E/DX2                !
 ! A115  A(49,58,59)           119.7865         estimate D2E/DX2                !
 ! A116  A(56,58,59)           119.8509         estimate D2E/DX2                !
 ! D1    D(13,1,9,10)            8.0089         estimate D2E/DX2                !
 ! D2    D(13,1,9,19)          124.4989         estimate D2E/DX2                !
 ! D3    D(13,1,9,24)         -109.4544         estimate D2E/DX2                !
 ! D4    D(9,1,13,11)           -3.4262         estimate D2E/DX2                !
 ! D5    D(9,1,13,38)         -179.2979         estimate D2E/DX2                !
 ! D6    D(23,2,19,9)          131.9529         estimate D2E/DX2                !
 ! D7    D(23,2,19,20)          13.6665         estimate D2E/DX2                !
 ! D8    D(23,2,19,31)        -102.2507         estimate D2E/DX2                !
 ! D9    D(19,2,23,21)          -8.866          estimate D2E/DX2                !
 ! D10   D(19,2,23,49)         170.9552         estimate D2E/DX2                !
 ! D11   D(1,9,10,11)          -11.3319         estimate D2E/DX2                !
 ! D12   D(1,9,10,14)          164.6438         estimate D2E/DX2                !
 ! D13   D(19,9,10,11)        -131.5894         estimate D2E/DX2                !
 ! D14   D(19,9,10,14)          44.3863         estimate D2E/DX2                !
 ! D15   D(24,9,10,11)         105.6539         estimate D2E/DX2                !
 ! D16   D(24,9,10,14)         -78.3705         estimate D2E/DX2                !
 ! D17   D(1,9,19,2)            70.3331         estimate D2E/DX2                !
 ! D18   D(1,9,19,20)         -173.7642         estimate D2E/DX2                !
 ! D19   D(1,9,19,31)          -53.7012         estimate D2E/DX2                !
 ! D20   D(10,9,19,2)         -174.9528         estimate D2E/DX2                !
 ! D21   D(10,9,19,20)         -59.0501         estimate D2E/DX2                !
 ! D22   D(10,9,19,31)          61.0129         estimate D2E/DX2                !
 ! D23   D(24,9,19,2)          -53.8766         estimate D2E/DX2                !
 ! D24   D(24,9,19,20)          62.026          estimate D2E/DX2                !
 ! D25   D(24,9,19,31)        -177.911          estimate D2E/DX2                !
 ! D26   D(1,9,24,25)         -178.0296         estimate D2E/DX2                !
 ! D27   D(1,9,24,26)          -61.442          estimate D2E/DX2                !
 ! D28   D(1,9,24,27)           60.2477         estimate D2E/DX2                !
 ! D29   D(10,9,24,25)          67.9533         estimate D2E/DX2                !
 ! D30   D(10,9,24,26)        -175.4591         estimate D2E/DX2                !
 ! D31   D(10,9,24,27)         -53.7694         estimate D2E/DX2                !
 ! D32   D(19,9,24,25)         -51.7396         estimate D2E/DX2                !
 ! D33   D(19,9,24,26)          64.848          estimate D2E/DX2                !
 ! D34   D(19,9,24,27)        -173.4623         estimate D2E/DX2                !
 ! D35   D(9,10,11,12)        -170.1492         estimate D2E/DX2                !
 ! D36   D(9,10,11,13)           9.8662         estimate D2E/DX2                !
 ! D37   D(14,10,11,12)         14.5385         estimate D2E/DX2                !
 ! D38   D(14,10,11,13)       -165.446          estimate D2E/DX2                !
 ! D39   D(9,10,14,15)         169.4495         estimate D2E/DX2                !
 ! D40   D(9,10,14,18)         -10.0716         estimate D2E/DX2                !
 ! D41   D(11,10,14,15)        -15.3635         estimate D2E/DX2                !
 ! D42   D(11,10,14,18)        165.1154         estimate D2E/DX2                !
 ! D43   D(10,11,13,1)          -3.1033         estimate D2E/DX2                !
 ! D44   D(10,11,13,38)        172.4486         estimate D2E/DX2                !
 ! D45   D(12,11,13,1)         176.9121         estimate D2E/DX2                !
 ! D46   D(12,11,13,38)         -7.5359         estimate D2E/DX2                !
 ! D47   D(1,13,38,39)        -167.0635         estimate D2E/DX2                !
 ! D48   D(1,13,38,47)          15.5597         estimate D2E/DX2                !
 ! D49   D(11,13,38,39)         17.6363         estimate D2E/DX2                !
 ! D50   D(11,13,38,47)       -159.7405         estimate D2E/DX2                !
 ! D51   D(10,14,15,3)          44.3315         estimate D2E/DX2                !
 ! D52   D(10,14,15,4)         -76.0018         estimate D2E/DX2                !
 ! D53   D(10,14,15,16)        167.0888         estimate D2E/DX2                !
 ! D54   D(18,14,15,3)        -136.1018         estimate D2E/DX2                !
 ! D55   D(18,14,15,4)         103.5649         estimate D2E/DX2                !
 ! D56   D(18,14,15,16)        -13.3445         estimate D2E/DX2                !
 ! D57   D(10,14,18,17)        173.7208         estimate D2E/DX2                !
 ! D58   D(10,14,18,20)        -10.0303         estimate D2E/DX2                !
 ! D59   D(15,14,18,17)         -5.8836         estimate D2E/DX2                !
 ! D60   D(15,14,18,20)        170.3653         estimate D2E/DX2                !
 ! D61   D(3,15,16,5)           35.0049         estimate D2E/DX2                !
 ! D62   D(3,15,16,6)          -85.5597         estimate D2E/DX2                !
 ! D63   D(3,15,16,17)         151.0104         estimate D2E/DX2                !
 ! D64   D(4,15,16,5)          150.7724         estimate D2E/DX2                !
 ! D65   D(4,15,16,6)           30.2078         estimate D2E/DX2                !
 ! D66   D(4,15,16,17)         -93.2221         estimate D2E/DX2                !
 ! D67   D(14,15,16,5)         -89.5988         estimate D2E/DX2                !
 ! D68   D(14,15,16,6)         149.8366         estimate D2E/DX2                !
 ! D69   D(14,15,16,17)         26.4067         estimate D2E/DX2                !
 ! D70   D(5,16,17,7)          -37.837          estimate D2E/DX2                !
 ! D71   D(5,16,17,8)         -154.117          estimate D2E/DX2                !
 ! D72   D(5,16,17,18)          86.3978         estimate D2E/DX2                !
 ! D73   D(6,16,17,7)           82.3727         estimate D2E/DX2                !
 ! D74   D(6,16,17,8)          -33.9073         estimate D2E/DX2                !
 ! D75   D(6,16,17,18)        -153.3925         estimate D2E/DX2                !
 ! D76   D(15,16,17,7)        -154.0552         estimate D2E/DX2                !
 ! D77   D(15,16,17,8)          89.6648         estimate D2E/DX2                !
 ! D78   D(15,16,17,18)        -29.8205         estimate D2E/DX2                !
 ! D79   D(7,17,18,14)         144.0514         estimate D2E/DX2                !
 ! D80   D(7,17,18,20)         -31.8272         estimate D2E/DX2                !
 ! D81   D(8,17,18,14)         -94.4125         estimate D2E/DX2                !
 ! D82   D(8,17,18,20)          89.7089         estimate D2E/DX2                !
 ! D83   D(16,17,18,14)         22.4526         estimate D2E/DX2                !
 ! D84   D(16,17,18,20)       -153.4259         estimate D2E/DX2                !
 ! D85   D(14,18,20,19)         -8.2363         estimate D2E/DX2                !
 ! D86   D(14,18,20,21)        173.1739         estimate D2E/DX2                !
 ! D87   D(17,18,20,19)        167.1883         estimate D2E/DX2                !
 ! D88   D(17,18,20,21)        -11.4015         estimate D2E/DX2                !
 ! D89   D(2,19,20,18)         164.8183         estimate D2E/DX2                !
 ! D90   D(2,19,20,21)         -16.3362         estimate D2E/DX2                !
 ! D91   D(9,19,20,18)          43.181          estimate D2E/DX2                !
 ! D92   D(9,19,20,21)        -137.9735         estimate D2E/DX2                !
 ! D93   D(31,19,20,18)        -79.0716         estimate D2E/DX2                !
 ! D94   D(31,19,20,21)         99.7738         estimate D2E/DX2                !
 ! D95   D(2,19,31,32)         179.612          estimate D2E/DX2                !
 ! D96   D(2,19,31,33)         -63.9661         estimate D2E/DX2                !
 ! D97   D(2,19,31,34)          57.8306         estimate D2E/DX2                !
 ! D98   D(9,19,31,32)         -53.7463         estimate D2E/DX2                !
 ! D99   D(9,19,31,33)          62.6755         estimate D2E/DX2                !
 ! D100  D(9,19,31,34)        -175.5277         estimate D2E/DX2                !
 ! D101  D(20,19,31,32)         66.3352         estimate D2E/DX2                !
 ! D102  D(20,19,31,33)       -177.243          estimate D2E/DX2                !
 ! D103  D(20,19,31,34)        -55.4462         estimate D2E/DX2                !
 ! D104  D(18,20,21,22)          9.7921         estimate D2E/DX2                !
 ! D105  D(18,20,21,23)       -170.1646         estimate D2E/DX2                !
 ! D106  D(19,20,21,22)       -168.8398         estimate D2E/DX2                !
 ! D107  D(19,20,21,23)         11.2035         estimate D2E/DX2                !
 ! D108  D(20,21,23,2)           0.1911         estimate D2E/DX2                !
 ! D109  D(20,21,23,49)       -179.6146         estimate D2E/DX2                !
 ! D110  D(22,21,23,2)        -179.7656         estimate D2E/DX2                !
 ! D111  D(22,21,23,49)          0.4287         estimate D2E/DX2                !
 ! D112  D(2,23,49,50)         158.4757         estimate D2E/DX2                !
 ! D113  D(2,23,49,58)         -22.348          estimate D2E/DX2                !
 ! D114  D(21,23,49,50)        -21.7292         estimate D2E/DX2                !
 ! D115  D(21,23,49,58)        157.4471         estimate D2E/DX2                !
 ! D116  D(9,24,27,28)         -57.906          estimate D2E/DX2                !
 ! D117  D(9,24,27,29)        -177.9577         estimate D2E/DX2                !
 ! D118  D(9,24,27,30)          62.0154         estimate D2E/DX2                !
 ! D119  D(25,24,27,28)       -179.6121         estimate D2E/DX2                !
 ! D120  D(25,24,27,29)         60.3362         estimate D2E/DX2                !
 ! D121  D(25,24,27,30)        -59.6907         estimate D2E/DX2                !
 ! D122  D(26,24,27,28)         63.7499         estimate D2E/DX2                !
 ! D123  D(26,24,27,29)        -56.3018         estimate D2E/DX2                !
 ! D124  D(26,24,27,30)       -176.3287         estimate D2E/DX2                !
 ! D125  D(19,31,34,35)        -57.3179         estimate D2E/DX2                !
 ! D126  D(19,31,34,36)       -177.2973         estimate D2E/DX2                !
 ! D127  D(19,31,34,37)         62.5732         estimate D2E/DX2                !
 ! D128  D(32,31,34,35)       -179.0815         estimate D2E/DX2                !
 ! D129  D(32,31,34,36)         60.9391         estimate D2E/DX2                !
 ! D130  D(32,31,34,37)        -59.1904         estimate D2E/DX2                !
 ! D131  D(33,31,34,35)         64.4646         estimate D2E/DX2                !
 ! D132  D(33,31,34,36)        -55.5148         estimate D2E/DX2                !
 ! D133  D(33,31,34,37)       -175.6443         estimate D2E/DX2                !
 ! D134  D(13,38,39,40)          4.1921         estimate D2E/DX2                !
 ! D135  D(13,38,39,41)       -175.8117         estimate D2E/DX2                !
 ! D136  D(47,38,39,40)       -178.3725         estimate D2E/DX2                !
 ! D137  D(47,38,39,41)          1.6237         estimate D2E/DX2                !
 ! D138  D(13,38,47,45)        175.7289         estimate D2E/DX2                !
 ! D139  D(13,38,47,48)         -4.264          estimate D2E/DX2                !
 ! D140  D(39,38,47,45)         -1.7065         estimate D2E/DX2                !
 ! D141  D(39,38,47,48)        178.3006         estimate D2E/DX2                !
 ! D142  D(38,39,41,42)        179.7005         estimate D2E/DX2                !
 ! D143  D(38,39,41,43)         -0.3488         estimate D2E/DX2                !
 ! D144  D(40,39,41,42)         -0.3032         estimate D2E/DX2                !
 ! D145  D(40,39,41,43)        179.6475         estimate D2E/DX2                !
 ! D146  D(39,41,43,44)        179.0858         estimate D2E/DX2                !
 ! D147  D(39,41,43,45)         -0.8768         estimate D2E/DX2                !
 ! D148  D(42,41,43,44)         -0.9635         estimate D2E/DX2                !
 ! D149  D(42,41,43,45)        179.074          estimate D2E/DX2                !
 ! D150  D(41,43,45,46)       -179.1799         estimate D2E/DX2                !
 ! D151  D(41,43,45,47)          0.7952         estimate D2E/DX2                !
 ! D152  D(44,43,45,46)          0.8576         estimate D2E/DX2                !
 ! D153  D(44,43,45,47)       -179.1673         estimate D2E/DX2                !
 ! D154  D(43,45,47,38)          0.5123         estimate D2E/DX2                !
 ! D155  D(43,45,47,48)       -179.4948         estimate D2E/DX2                !
 ! D156  D(46,45,47,38)       -179.5126         estimate D2E/DX2                !
 ! D157  D(46,45,47,48)          0.4803         estimate D2E/DX2                !
 ! D158  D(23,49,50,51)         -0.6715         estimate D2E/DX2                !
 ! D159  D(23,49,50,52)        179.2602         estimate D2E/DX2                !
 ! D160  D(58,49,50,51)       -179.8699         estimate D2E/DX2                !
 ! D161  D(58,49,50,52)          0.0618         estimate D2E/DX2                !
 ! D162  D(23,49,58,56)       -179.2539         estimate D2E/DX2                !
 ! D163  D(23,49,58,59)          0.7752         estimate D2E/DX2                !
 ! D164  D(50,49,58,56)         -0.0679         estimate D2E/DX2                !
 ! D165  D(50,49,58,59)        179.9613         estimate D2E/DX2                !
 ! D166  D(49,50,52,53)       -179.6837         estimate D2E/DX2                !
 ! D167  D(49,50,52,54)          0.2889         estimate D2E/DX2                !
 ! D168  D(51,50,52,53)          0.248          estimate D2E/DX2                !
 ! D169  D(51,50,52,54)       -179.7794         estimate D2E/DX2                !
 ! D170  D(50,52,54,55)        179.358          estimate D2E/DX2                !
 ! D171  D(50,52,54,56)         -0.6329         estimate D2E/DX2                !
 ! D172  D(53,52,54,55)         -0.6694         estimate D2E/DX2                !
 ! D173  D(53,52,54,56)        179.3397         estimate D2E/DX2                !
 ! D174  D(52,54,56,57)       -179.3619         estimate D2E/DX2                !
 ! D175  D(52,54,56,58)          0.6287         estimate D2E/DX2                !
 ! D176  D(55,54,56,57)          0.6472         estimate D2E/DX2                !
 ! D177  D(55,54,56,58)       -179.3622         estimate D2E/DX2                !
 ! D178  D(54,56,58,49)         -0.2796         estimate D2E/DX2                !
 ! D179  D(54,56,58,59)        179.6913         estimate D2E/DX2                !
 ! D180  D(57,56,58,49)        179.7111         estimate D2E/DX2                !
 ! D181  D(57,56,58,59)         -0.318          estimate D2E/DX2                !
 --------------------------------------------------------------------------------
 Trust Radius=3.00D-01 FncErr=1.00D-07 GrdErr=1.00D-06
 Number of steps in this run=    354 maximum allowed number of steps=    354.
 GradGradGradGradGradGradGradGradGradGradGradGradGradGradGradGradGradGrad

 Leave Link  103 at Thu Dec  6 15:17:46 2018, MaxMem=   536870912 cpu:         0.2
 (Enter /pbs_home/pkowalski/g09d01/g09/l202.exe)
 Stoichiometry    C29H22F6S2
 Framework group  C1[X(C29H22F6S2)]
 Deg. of freedom   171
 Full point group                 C1      NOp   1
 Largest Abelian subgroup         C1      NOp   1
 Largest concise Abelian subgroup C1      NOp   1
                         Standard orientation:                         
 ---------------------------------------------------------------------
 Center     Atomic      Atomic             Coordinates (Angstroms)
 Number     Number       Type             X           Y           Z
 ---------------------------------------------------------------------
      1         16           0        1.755650   -2.171249    0.476041
      2         16           0       -1.799113   -2.131187    0.104224
      3          9           0        2.375206    3.145061   -0.727300
      4          9           0        1.630557    3.554406    1.266766
      5          9           0        0.119376    3.811078   -1.837124
      6          9           0        0.089640    5.119493   -0.103010
      7          9           0       -2.217101    3.269916   -0.829861
      8          9           0       -1.522580    3.539363    1.214782
      9          6           0        0.601242   -0.759569    0.726523
     10          6           0        1.436239    0.482396    0.393074
     11          6           0        2.819298    0.211414    0.264389
     12          1           0        3.471401    0.899010    0.195656
     13          6           0        3.139346   -1.105842    0.246677
     14          6           0        0.751586    1.638558    0.183390
     15          6           0        1.276178    3.024791    0.056942
     16          6           0        0.086013    3.837736   -0.494314
     17          6           0       -1.159114    3.055976   -0.010414
     18          6           0       -0.692384    1.651965    0.058039
     19          6           0       -0.600015   -0.783979   -0.242993
     20          6           0       -1.406059    0.506183   -0.056683
     21          6           0       -2.809753    0.279909   -0.061174
     22          1           0       -3.443262    0.987070   -0.111882
     23          6           0       -3.170375   -1.025926    0.013659
     24          6           0        0.164460   -0.716881    2.213802
     25          1           0       -0.479955    0.024986    2.331099
     26          1           0       -0.308645   -1.559737    2.426273
     27          6           0        1.300335   -0.534269    3.211137
     28          1           0        1.950733   -1.259945    3.102089
     29          1           0        0.940582   -0.551201    4.122905
     30          1           0        1.741628    0.325051    3.050023
     31          6           0       -0.152913   -0.879114   -1.728244
     32          1           0        0.488478   -0.146253   -1.910164
     33          1           0        0.328303   -1.733235   -1.856245
     34          6           0       -1.273695   -0.801158   -2.747140
     35          1           0       -1.924235   -1.512007   -2.570345
     36          1           0       -0.904551   -0.912529   -3.648489
     37          1           0       -1.716660    0.071161   -2.678607
     38          6           0        4.459172   -1.674904   -0.028665
     39          6           0        5.606813   -0.885774    0.051286
     40          1           0        5.539870    0.014690    0.344441
     41          6           0        6.840061   -1.405024   -0.292927
     42          1           0        7.614603   -0.857263   -0.238756
     43          6           0        6.955889   -2.714933   -0.714336
     44          1           0        7.803217   -3.064194   -0.962356
     45          6           0        5.825994   -3.515211   -0.773128
     46          1           0        5.903358   -4.419580   -1.051146
     47          6           0        4.593174   -3.006657   -0.430432
     48          1           0        3.826505   -3.565651   -0.467366
     49          6           0       -4.535362   -1.562708    0.020672
     50          6           0       -5.601975   -0.746304    0.397295
     51          1           0       -5.439672    0.152302    0.657308
     52          6           0       -6.899071   -1.239896    0.392657
     53          1           0       -7.620739   -0.676139    0.646229
     54          6           0       -7.147236   -2.550157    0.019694
     55          1           0       -8.034987   -2.888659    0.025990
     56          6           0       -6.100517   -3.358936   -0.359868
     57          1           0       -6.270064   -4.255148   -0.624678
     58          6           0       -4.800687   -2.878361   -0.359738
     59          1           0       -4.086249   -3.447543   -0.619568
 ---------------------------------------------------------------------
 Rotational constants (GHZ):      0.1284985      0.0716033      0.0514695
 Leave Link  202 at Thu Dec  6 15:17:46 2018, MaxMem=   536870912 cpu:         0.1
 (Enter /pbs_home/pkowalski/g09d01/g09/l301.exe)
 General basis read from cards:  (5D, 7F)
 Centers:      12     22     25     26     28     29     30     32     33     35
 Centers:      36     37     40     42     44     46     48     51     53     55
 Centers:      57     59
 S 3 1.00
     Exponent=  1.3010701000D+01 Coefficients=  1.9682158000D-02
     Exponent=  1.9622572000D+00 Coefficients=  1.3796524000D-01
     Exponent=  4.4453796000D-01 Coefficients=  4.7831935000D-01
 S 1 1.00
     Exponent=  1.2194962000D-01 Coefficients=  1.0000000000D+00
 P 1 1.00
     Exponent=  8.0000000000D-01 Coefficients=  1.0000000000D+00
 ****
 Centers:       9     10     11     13     14     15     16     17     18     19
 Centers:      20     21     23     24     27     31     34     38     39     41
 Centers:      43     45     47     49     50     52     54     56     58
 S 5 1.00
     Exponent=  1.2384016938D+03 Coefficients=  5.4568832082D-03
     Exponent=  1.8629004992D+02 Coefficients=  4.0638409211D-02
     Exponent=  4.2251176346D+01 Coefficients=  1.8025593888D-01
     Exponent=  1.1676557932D+01 Coefficients=  4.6315121755D-01
     Exponent=  3.5930506482D+00 Coefficients=  4.4087173314D-01
 S 1 1.00
     Exponent=  4.0245147363D-01 Coefficients=  1.0000000000D+00
 S 1 1.00
     Exponent=  1.3090182668D-01 Coefficients=  1.0000000000D+00
 P 3 1.00
     Exponent=  9.4680970621D+00 Coefficients=  3.8387871728D-02
     Exponent=  2.0103545142D+00 Coefficients=  2.1117025112D-01
     Exponent=  5.4771004707D-01 Coefficients=  5.1328172114D-01
 P 1 1.00
     Exponent=  1.5268613795D-01 Coefficients=  1.0000000000D+00
 D 1 1.00
     Exponent=  8.0000000000D-01 Coefficients=  1.0000000000D+00
 ****
 Centers:       3      4      5      6      7      8
 S 5 1.00
     Exponent=  2.8948325990D+03 Coefficients= -5.3408255515D-03
     Exponent=  4.3541939120D+02 Coefficients= -3.9904258866D-02
     Exponent=  9.8843328866D+01 Coefficients= -1.7912768038D-01
     Exponent=  2.7485198001D+01 Coefficients= -4.6758090825D-01
     Exponent=  8.5405498171D+00 Coefficients= -4.4653131020D-01
 S 1 1.00
     Exponent=  1.0654578038D+00 Coefficients=  1.0000000000D+00
 S 1 1.00
     Exponent=  3.3247346748D-01 Coefficients=  1.0000000000D+00
 P 3 1.00
     Exponent=  2.2696633924D+01 Coefficients= -4.5212874436D-02
     Exponent=  4.9872339257D+00 Coefficients= -2.3754317067D-01
     Exponent=  1.3491613954D+00 Coefficients= -5.1287353587D-01
 P 1 1.00
     Exponent=  3.4829881977D-01 Coefficients=  1.0000000000D+00
 D 1 1.00
     Exponent=  1.4000000000D+00 Coefficients=  1.0000000000D+00
 ****
 Centers:       1      2
 S 5 1.00
     Exponent=  9.1849303010D+03 Coefficients= -2.2294387756D-03
     Exponent=  1.3815105503D+03 Coefficients= -1.6683029937D-02
     Exponent=  3.1387147580D+02 Coefficients= -7.5262436116D-02
     Exponent=  8.8053870623D+01 Coefficients= -1.9376827038D-01
     Exponent=  2.7039914905D+01 Coefficients= -1.7718020803D-01
 S 3 1.00
     Exponent=  4.5648731303D+01 Coefficients= -1.0736062573D-01
     Exponent=  4.9664522326D+00 Coefficients=  6.5066293018D-01
     Exponent=  2.0116242047D+00 Coefficients=  5.9712155354D-01
 S 1 1.00
     Exponent=  3.5661077013D-01 Coefficients=  1.0000000000D+00
 S 1 1.00
     Exponent=  1.3507221477D-01 Coefficients=  1.0000000000D+00
 P 5 1.00
     Exponent=  2.6198233439D+02 Coefficients= -9.2729929822D-03
     Exponent=  6.1306894736D+01 Coefficients= -6.6547669241D-02
     Exponent=  1.9103729887D+01 Coefficients= -2.4828595903D-01
     Exponent=  6.6567720378D+00 Coefficients= -4.8703847402D-01
     Exponent=  2.3959635161D+00 Coefficients= -3.9337850312D-01
 P 1 1.00
     Exponent=  6.1776161679D-01 Coefficients=  1.0000000000D+00
 P 1 1.00
     Exponent=  1.6993376871D-01 Coefficients=  1.0000000000D+00
 D 1 1.00
     Exponent=  5.5000000000D-01 Coefficients=  1.0000000000D+00
 ****
 Ernie: Thresh=  0.10000D-02 Tol=  0.10000D-05 Strict=F.
 There are   673 symmetry adapted cartesian basis functions of A   symmetry.
 There are   636 symmetry adapted basis functions of A   symmetry.
   636 basis functions,  1103 primitive gaussians,   673 cartesian basis functions
   141 alpha electrons      141 beta electrons
       nuclear repulsion energy      4731.4254479197 Hartrees.
 IExCor=  402 DFT=T Ex+Corr=B3LYP ExCW=0 ScaHFX=  0.200000
 ScaDFX=  0.800000  0.720000  1.000000  0.810000 ScalE2=  1.000000  1.000000
 IRadAn=      0 IRanWt=     -1 IRanGd=            0 ICorTp=0 IEmpDi=131
 NAtoms=   59 NActive=   59 NUniq=   59 SFac= 1.00D+00 NAtFMM=   60 NAOKFM=F Big=F
 Integral buffers will be    131072 words long.
 Raffenetti 2 integral format.
 Two-electron integral symmetry is turned on.
 R6Disp:  Grimme-D3 Dispersion energy=       -0.0799261489 Hartrees.
 Nuclear repulsion after empirical dispersion term =     4731.3455217707 Hartrees.
 Leave Link  301 at Thu Dec  6 15:17:46 2018, MaxMem=   536870912 cpu:         1.8
 (Enter /pbs_home/pkowalski/g09d01/g09/l302.exe)
 NPDir=0 NMtPBC=     1 NCelOv=     1 NCel=       1 NClECP=     1 NCelD=      1
         NCelK=      1 NCelE2=     1 NClLst=     1 CellRange=     0.0.
 One-electron integrals computed using PRISM.
 NBasis=   636 RedAO= T EigKep=  2.84D-04  NBF=   636
 NBsUse=   636 1.00D-06 EigRej= -1.00D+00 NBFU=   636
 Precomputing XC quadrature grid using
 IXCGrd= 4 IRadAn=           0 IRanWt=          -1 IRanGd=           0 AccXCQ= 0.00D+00.
 Generated NRdTot=       0 NPtTot=           0 NUsed=           0 NTot=          32
 NSgBfM=   614   614   618   618   618 MxSgAt=    59 MxSgA2=    59.
 Leave Link  302 at Thu Dec  6 15:17:48 2018, MaxMem=   536870912 cpu:        14.2
 (Enter /pbs_home/pkowalski/g09d01/g09/l303.exe)
 DipDrv:  MaxL=1.
 Leave Link  303 at Thu Dec  6 15:17:49 2018, MaxMem=   536870912 cpu:         2.1
 (Enter /pbs_home/pkowalski/g09d01/g09/l401.exe)
 ExpMin= 1.22D-01 ExpMax= 9.18D+03 ExpMxC= 1.38D+03 IAcc=1 IRadAn=         1 AccDes= 0.00D+00
 Harris functional with IExCor=  402 and IRadAn=       1 diagonalized for initial guess.
 HarFok:  IExCor=  402 AccDes= 0.00D+00 IRadAn=         1 IDoV= 1 UseB2=F ITyADJ=14
 ICtDFT=  3500011 ScaDFX=  1.000000  1.000000  1.000000  1.000000
 FoFCou: FMM=F IPFlag=           0 FMFlag=      100000 FMFlg1=           0
         NFxFlg=           0 DoJE=T BraDBF=F KetDBF=T FulRan=T
         wScrn=  0.000000 ICntrl=     500 IOpCl=  0 I1Cent=   200000004 NGrid=           0
         NMat0=    1 NMatS0=      1 NMatT0=    0 NMatD0=    1 NMtDS0=    0 NMtDT0=    0
 Petite list used in FoFCou.
 Harris En= -2512.07646056790    
 JPrj=0 DoOrth=F DoCkMO=F.
 Leave Link  401 at Thu Dec  6 15:17:52 2018, MaxMem=   536870912 cpu:        25.8
 (Enter /pbs_home/pkowalski/g09d01/g09/l502.exe)
 Closed shell SCF:
 Using DIIS extrapolation, IDIIS=  1040.
 Integral symmetry usage will be decided dynamically.
 IVT=     1387805 IEndB=     1387805 NGot=   536870912 MDV=   535953350
 LenX=   535953350 LenY=   535499748
 Requested convergence on RMS density matrix=1.00D-08 within 128 cycles.
 Requested convergence on MAX density matrix=1.00D-06.
 Requested convergence on             energy=1.00D-06.
 No special actions if energy rises.
 Fock matrices will be formed incrementally for  20 cycles.
 Integral accuracy reduced to 1.0D-05 until final iterations.

 Cycle   1  Pass 0  IDiag  1:
 FoFJK:  IHMeth= 1 ICntrl=       0 DoSepK=F KAlg= 0 I1Cent=   0 FoldK=F
 IRaf= 670000000 NMat=   1 IRICut=       1 DoRegI=T DoRafI=F ISym2E= 0.
 FoFCou: FMM=F IPFlag=           0 FMFlag=      100000 FMFlg1=           0
         NFxFlg=           0 DoJE=F BraDBF=F KetDBF=F FulRan=T
         wScrn=  0.000000 ICntrl=       0 IOpCl=  0 I1Cent=           0 NGrid=           0
         NMat0=    1 NMatS0=      1 NMatT0=    0 NMatD0=    1 NMtDS0=    0 NMtDT0=    0
 Symmetry not used in FoFCou.
 E= -2511.06259232024    
 DIIS: error= 4.20D-02 at cycle   1 NSaved=   1.
 NSaved= 1 IEnMin= 1 EnMin= -2511.06259232024     IErMin= 1 ErrMin= 4.20D-02
 ErrMax= 4.20D-02  0.00D+00 EMaxC= 1.00D-01 BMatC= 8.79D-01 BMatP= 8.79D-01
 IDIUse=3 WtCom= 5.80D-01 WtEn= 4.20D-01
 Coeff-Com:  0.100D+01
 Coeff-En:   0.100D+01
 Coeff:      0.100D+01
 Gap=     0.158 Goal=   None    Shift=    0.000
 GapD=    0.158 DampG=1.000 DampE=0.500 DampFc=0.5000 IDamp=-1.
 Damping current iteration by 5.00D-01
 RMSDP=5.23D-03 MaxDP=2.08D-01              OVMax= 2.98D-01

 Cycle   2  Pass 0  IDiag  1:
 RMSU=  2.55D-03    CP:  9.65D-01
 E= -2511.41475480192     Delta-E=       -0.352162481685 Rises=F Damp=T
 DIIS: error= 7.24D-03 at cycle   2 NSaved=   2.
 NSaved= 2 IEnMin= 2 EnMin= -2511.41475480192     IErMin= 2 ErrMin= 7.24D-03
 ErrMax= 7.24D-03  0.00D+00 EMaxC= 1.00D-01 BMatC= 8.43D-02 BMatP= 8.79D-01
 IDIUse=3 WtCom= 9.28D-01 WtEn= 7.24D-02
 Coeff-Com:  0.139D+00 0.861D+00
 Coeff-En:   0.240D+00 0.760D+00
 Coeff:      0.146D+00 0.854D+00
 Gap=     0.215 Goal=   None    Shift=    0.000
 RMSDP=2.23D-03 MaxDP=9.54D-02 DE=-3.52D-01 OVMax= 3.51D-01

 Cycle   3  Pass 0  IDiag  1:
 RMSU=  2.07D-03    CP:  9.40D-01  7.25D-01
 E= -2511.91014506932     Delta-E=       -0.495390267395 Rises=F Damp=F
 DIIS: error= 6.91D-03 at cycle   3 NSaved=   3.
 NSaved= 3 IEnMin= 3 EnMin= -2511.91014506932     IErMin= 3 ErrMin= 6.91D-03
 ErrMax= 6.91D-03  0.00D+00 EMaxC= 1.00D-01 BMatC= 9.31D-02 BMatP= 8.43D-02
 IDIUse=3 WtCom= 1.07D-01 WtEn= 8.93D-01
 Coeff-Com:  0.271D-01 0.511D+00 0.462D+00
 Coeff-En:   0.000D+00 0.000D+00 0.100D+01
 Coeff:      0.291D-02 0.549D-01 0.942D+00
 Gap=     0.102 Goal=   None    Shift=    0.000
 RMSDP=2.62D-03 MaxDP=1.20D-01 DE=-4.95D-01 OVMax= 3.80D-01

 Cycle   4  Pass 0  IDiag  1:
 RMSU=  1.52D-03    CP:  9.39D-01  1.15D+00  1.18D-01
 E= -2511.49397486790     Delta-E=        0.416170201414 Rises=F Damp=F
 DIIS: error= 1.59D-02 at cycle   4 NSaved=   4.
 NSaved= 4 IEnMin= 3 EnMin= -2511.91014506932     IErMin= 3 ErrMin= 6.91D-03
 ErrMax= 1.59D-02  0.00D+00 EMaxC= 1.00D-01 BMatC= 4.44D-01 BMatP= 8.43D-02
 IDIUse=2 WtCom= 0.00D+00 WtEn= 1.00D+00
 Coeff-En:   0.000D+00 0.000D+00 0.766D+00 0.234D+00
 Coeff:      0.000D+00 0.000D+00 0.766D+00 0.234D+00
 Gap=     0.091 Goal=   None    Shift=    0.000
 RMSDP=1.35D-03 MaxDP=7.17D-02 DE= 4.16D-01 OVMax= 2.41D-01

 Cycle   5  Pass 0  IDiag  1:
 RMSU=  4.02D-04    CP:  9.40D-01  9.55D-01  5.47D-01  4.79D-01
 E= -2511.98819852483     Delta-E=       -0.494223656925 Rises=F Damp=F
 DIIS: error= 3.71D-03 at cycle   5 NSaved=   5.
 NSaved= 5 IEnMin= 5 EnMin= -2511.98819852483     IErMin= 5 ErrMin= 3.71D-03
 ErrMax= 3.71D-03  0.00D+00 EMaxC= 1.00D-01 BMatC= 2.99D-02 BMatP= 8.43D-02
 IDIUse=3 WtCom= 9.63D-01 WtEn= 3.71D-02
 Coeff-Com:  0.136D-01-0.643D-02 0.376D+00 0.296D-01 0.587D+00
 Coeff-En:   0.000D+00 0.000D+00 0.285D+00 0.000D+00 0.715D+00
 Coeff:      0.131D-01-0.620D-02 0.373D+00 0.285D-01 0.592D+00
 Gap=     0.084 Goal=   None    Shift=    0.000
 RMSDP=4.93D-04 MaxDP=1.90D-02 DE=-4.94D-01 OVMax= 6.32D-02

 Cycle   6  Pass 0  IDiag  1:
 RMSU=  1.50D-04    CP:  9.39D-01  8.57D-01  7.06D-01  3.62D-01  6.77D-01
 E= -2512.02156495860     Delta-E=       -0.033366433775 Rises=F Damp=F
 DIIS: error= 1.21D-03 at cycle   6 NSaved=   6.
 NSaved= 6 IEnMin= 6 EnMin= -2512.02156495860     IErMin= 6 ErrMin= 1.21D-03
 ErrMax= 1.21D-03  0.00D+00 EMaxC= 1.00D-01 BMatC= 1.04D-03 BMatP= 2.99D-02
 IDIUse=3 WtCom= 9.88D-01 WtEn= 1.21D-02
 Coeff-Com:  0.414D-02-0.190D-01 0.130D+00-0.341D-01 0.384D+00 0.535D+00
 Coeff-En:   0.000D+00 0.000D+00 0.000D+00 0.000D+00 0.000D+00 0.100D+01
 Coeff:      0.409D-02-0.188D-01 0.129D+00-0.337D-01 0.379D+00 0.540D+00
 Gap=     0.085 Goal=   None    Shift=    0.000
 RMSDP=8.87D-05 MaxDP=5.96D-03 DE=-3.34D-02 OVMax= 1.22D-02

 Cycle   7  Pass 0  IDiag  1:
 RMSU=  5.03D-05    CP:  9.39D-01  8.60D-01  7.13D-01  3.51D-01  7.62D-01
                    CP:  5.96D-01
 E= -2512.02256952964     Delta-E=       -0.001004571034 Rises=F Damp=F
 DIIS: error= 2.02D-04 at cycle   7 NSaved=   7.
 NSaved= 7 IEnMin= 7 EnMin= -2512.02256952964     IErMin= 7 ErrMin= 2.02D-04
 ErrMax= 2.02D-04  0.00D+00 EMaxC= 1.00D-01 BMatC= 7.75D-05 BMatP= 1.04D-03
 IDIUse=3 WtCom= 9.98D-01 WtEn= 2.02D-03
 Coeff-Com:  0.158D-02-0.815D-02 0.506D-01-0.219D-01 0.174D+00 0.311D+00
 Coeff-Com:  0.493D+00
 Coeff-En:   0.000D+00 0.000D+00 0.000D+00 0.000D+00 0.000D+00 0.000D+00
 Coeff-En:   0.100D+01
 Coeff:      0.157D-02-0.813D-02 0.505D-01-0.219D-01 0.174D+00 0.310D+00
 Coeff:      0.494D+00
 Gap=     0.085 Goal=   None    Shift=    0.000
 RMSDP=3.07D-05 MaxDP=1.93D-03 DE=-1.00D-03 OVMax= 3.45D-03

 Cycle   8  Pass 0  IDiag  1:
 RMSU=  1.75D-05    CP:  9.39D-01  8.60D-01  7.14D-01  3.48D-01  7.57D-01
                    CP:  6.19D-01  5.18D-01
 E= -2512.02264732754     Delta-E=       -0.000077797899 Rises=F Damp=F
 DIIS: error= 8.48D-05 at cycle   8 NSaved=   8.
 NSaved= 8 IEnMin= 8 EnMin= -2512.02264732754     IErMin= 8 ErrMin= 8.48D-05
 ErrMax= 8.48D-05  0.00D+00 EMaxC= 1.00D-01 BMatC= 7.81D-06 BMatP= 7.75D-05
 IDIUse=1 WtCom= 1.00D+00 WtEn= 0.00D+00
 Coeff-Com:  0.468D-03-0.196D-02 0.122D-01-0.738D-02 0.434D-01 0.915D-01
 Coeff-Com:  0.268D+00 0.593D+00
 Coeff:      0.468D-03-0.196D-02 0.122D-01-0.738D-02 0.434D-01 0.915D-01
 Coeff:      0.268D+00 0.593D+00
 Gap=     0.085 Goal=   None    Shift=    0.000
 RMSDP=8.68D-06 MaxDP=4.35D-04 DE=-7.78D-05 OVMax= 1.68D-03

 Initial convergence to 1.0D-05 achieved.  Increase integral accuracy.
 Cycle   9  Pass 1  IDiag  1:
 E= -2512.02234652080     Delta-E=        0.000300806735 Rises=F Damp=F
 DIIS: error= 2.01D-04 at cycle   1 NSaved=   1.
 NSaved= 1 IEnMin= 1 EnMin= -2512.02234652080     IErMin= 1 ErrMin= 2.01D-04
 ErrMax= 2.01D-04  0.00D+00 EMaxC= 1.00D-01 BMatC= 1.92D-05 BMatP= 1.92D-05
 IDIUse=3 WtCom= 9.98D-01 WtEn= 2.01D-03
 Coeff-Com:  0.100D+01
 Coeff-En:   0.100D+01
 Coeff:      0.100D+01
 Gap=     0.085 Goal=   None    Shift=    0.000
 RMSDP=8.68D-06 MaxDP=4.35D-04 DE= 3.01D-04 OVMax= 2.01D-03

 Cycle  10  Pass 1  IDiag  1:
 RMSU=  2.07D-04    CP:  9.99D-01
 E= -2512.02236079850     Delta-E=       -0.000014277703 Rises=F Damp=F
 DIIS: error= 6.26D-05 at cycle   2 NSaved=   2.
 NSaved= 2 IEnMin= 2 EnMin= -2512.02236079850     IErMin= 2 ErrMin= 6.26D-05
 ErrMax= 6.26D-05  0.00D+00 EMaxC= 1.00D-01 BMatC= 6.43D-06 BMatP= 1.92D-05
 IDIUse=1 WtCom= 1.00D+00 WtEn= 0.00D+00
 Coeff-Com:  0.295D+00 0.705D+00
 Coeff:      0.295D+00 0.705D+00
 Gap=     0.085 Goal=   None    Shift=    0.000
 RMSDP=1.60D-05 MaxDP=9.25D-04 DE=-1.43D-05 OVMax= 3.59D-03

 Cycle  11  Pass 1  IDiag  1:
 RMSU=  1.60D-05    CP:  9.99D-01  1.00D+00
 E= -2512.02235326772     Delta-E=        0.000007530781 Rises=F Damp=F
 DIIS: error= 1.11D-04 at cycle   3 NSaved=   3.
 NSaved= 3 IEnMin= 2 EnMin= -2512.02236079850     IErMin= 2 ErrMin= 6.26D-05
 ErrMax= 1.11D-04  0.00D+00 EMaxC= 1.00D-01 BMatC= 1.26D-05 BMatP= 6.43D-06
 IDIUse=3 WtCom= 4.87D-01 WtEn= 5.13D-01
 Coeff-Com:  0.902D-02 0.581D+00 0.410D+00
 Coeff-En:   0.000D+00 0.625D+00 0.375D+00
 Coeff:      0.439D-02 0.604D+00 0.392D+00
 Gap=     0.085 Goal=   None    Shift=    0.000
 RMSDP=9.25D-06 MaxDP=5.86D-04 DE= 7.53D-06 OVMax= 2.23D-03

 Cycle  12  Pass 1  IDiag  1:
 RMSU=  2.20D-06    CP:  9.99D-01  1.01D+00  4.43D-01
 E= -2512.02236779586     Delta-E=       -0.000014528136 Rises=F Damp=F
 DIIS: error= 1.22D-05 at cycle   4 NSaved=   4.
 NSaved= 4 IEnMin= 4 EnMin= -2512.02236779586     IErMin= 4 ErrMin= 1.22D-05
 ErrMax= 1.22D-05  0.00D+00 EMaxC= 1.00D-01 BMatC= 3.09D-07 BMatP= 6.43D-06
 IDIUse=1 WtCom= 1.00D+00 WtEn= 0.00D+00
 Coeff-Com: -0.442D-02 0.361D+00 0.236D+00 0.408D+00
 Coeff:     -0.442D-02 0.361D+00 0.236D+00 0.408D+00
 Gap=     0.085 Goal=   None    Shift=    0.000
 RMSDP=1.36D-06 MaxDP=8.00D-05 DE=-1.45D-05 OVMax= 7.79D-05

 Cycle  13  Pass 1  IDiag  1:
 RMSU=  7.04D-07    CP:  9.99D-01  1.01D+00  4.16D-01  5.11D-01
 E= -2512.02236807007     Delta-E=       -0.000000274212 Rises=F Damp=F
 DIIS: error= 1.96D-06 at cycle   5 NSaved=   5.
 NSaved= 5 IEnMin= 5 EnMin= -2512.02236807007     IErMin= 5 ErrMin= 1.96D-06
 ErrMax= 1.96D-06  0.00D+00 EMaxC= 1.00D-01 BMatC= 5.94D-09 BMatP= 3.09D-07
 IDIUse=1 WtCom= 1.00D+00 WtEn= 0.00D+00
 Coeff-Com: -0.280D-02 0.197D+00 0.128D+00 0.240D+00 0.438D+00
 Coeff:     -0.280D-02 0.197D+00 0.128D+00 0.240D+00 0.438D+00
 Gap=     0.085 Goal=   None    Shift=    0.000
 RMSDP=3.10D-07 MaxDP=2.09D-05 DE=-2.74D-07 OVMax= 2.84D-05

 Cycle  14  Pass 1  IDiag  1:
 RMSU=  2.19D-07    CP:  9.99D-01  1.01D+00  4.16D-01  5.02D-01  6.92D-01
 E= -2512.02236807650     Delta-E=       -0.000000006426 Rises=F Damp=F
 DIIS: error= 4.59D-07 at cycle   6 NSaved=   6.
 NSaved= 6 IEnMin= 6 EnMin= -2512.02236807650     IErMin= 6 ErrMin= 4.59D-07
 ErrMax= 4.59D-07  0.00D+00 EMaxC= 1.00D-01 BMatC= 3.19D-10 BMatP= 5.94D-09
 IDIUse=1 WtCom= 1.00D+00 WtEn= 0.00D+00
 Coeff-Com: -0.912D-03 0.579D-01 0.373D-01 0.714D-01 0.214D+00 0.621D+00
 Coeff:     -0.912D-03 0.579D-01 0.373D-01 0.714D-01 0.214D+00 0.621D+00
 Gap=     0.085 Goal=   None    Shift=    0.000
 RMSDP=6.64D-08 MaxDP=3.63D-06 DE=-6.43D-09 OVMax= 7.48D-06

 Cycle  15  Pass 1  IDiag  1:
 RMSU=  5.34D-08    CP:  9.99D-01  1.01D+00  4.16D-01  5.01D-01  7.45D-01
                    CP:  9.49D-01
 E= -2512.02236807657     Delta-E=       -0.000000000075 Rises=F Damp=F
 DIIS: error= 2.43D-07 at cycle   7 NSaved=   7.
 NSaved= 7 IEnMin= 7 EnMin= -2512.02236807657     IErMin= 7 ErrMin= 2.43D-07
 ErrMax= 2.43D-07  0.00D+00 EMaxC= 1.00D-01 BMatC= 6.94D-11 BMatP= 3.19D-10
 IDIUse=1 WtCom= 1.00D+00 WtEn= 0.00D+00
 Coeff-Com:  0.208D-04-0.440D-02-0.297D-02-0.562D-02 0.379D-01 0.354D+00
 Coeff-Com:  0.621D+00
 Coeff:      0.208D-04-0.440D-02-0.297D-02-0.562D-02 0.379D-01 0.354D+00
 Coeff:      0.621D+00
 Gap=     0.085 Goal=   None    Shift=    0.000
 RMSDP=2.46D-08 MaxDP=1.82D-06 DE=-7.46D-11 OVMax= 3.91D-06

 Cycle  16  Pass 1  IDiag  1:
 RMSU=  1.90D-08    CP:  9.99D-01  1.01D+00  4.16D-01  5.04D-01  7.52D-01
                    CP:  9.72D-01  7.67D-01
 E= -2512.02236807702     Delta-E=       -0.000000000445 Rises=F Damp=F
 DIIS: error= 7.15D-08 at cycle   8 NSaved=   8.
 NSaved= 8 IEnMin= 8 EnMin= -2512.02236807702     IErMin= 8 ErrMin= 7.15D-08
 ErrMax= 7.15D-08  0.00D+00 EMaxC= 1.00D-01 BMatC= 7.75D-12 BMatP= 6.94D-11
 IDIUse=1 WtCom= 1.00D+00 WtEn= 0.00D+00
 Coeff-Com:  0.860D-04-0.738D-02-0.483D-02-0.939D-02 0.554D-02 0.158D+00
 Coeff-Com:  0.360D+00 0.499D+00
 Coeff:      0.860D-04-0.738D-02-0.483D-02-0.939D-02 0.554D-02 0.158D+00
 Coeff:      0.360D+00 0.499D+00
 Gap=     0.085 Goal=   None    Shift=    0.000
 RMSDP=8.54D-09 MaxDP=4.11D-07 DE=-4.45D-10 OVMax= 1.19D-06

 SCF Done:  E(RB3LYP) =  -2512.02236808     A.U. after   16 cycles
            NFock= 16  Conv=0.85D-08     -V/T= 2.0049
 KE= 2.499734471566D+03 PE=-1.536885374448D+04 EE= 5.625751383071D+03
 Leave Link  502 at Thu Dec  6 15:24:07 2018, MaxMem=   536870912 cpu:      2992.3
 (Enter /pbs_home/pkowalski/g09d01/g09/l601.exe)
 Copying SCF densities to generalized density rwf, IOpCl= 0 IROHF=0.

 **********************************************************************

            Population analysis using the SCF density.

 **********************************************************************

 Orbital symmetries:
       Occupied  (A) (A) (A) (A) (A) (A) (A) (A) (A) (A) (A) (A)
                 (A) (A) (A) (A) (A) (A) (A) (A) (A) (A) (A) (A)
                 (A) (A) (A) (A) (A) (A) (A) (A) (A) (A) (A) (A)
                 (A) (A) (A) (A) (A) (A) (A) (A) (A) (A) (A) (A)
                 (A) (A) (A) (A) (A) (A) (A) (A) (A) (A) (A) (A)
                 (A) (A) (A) (A) (A) (A) (A) (A) (A) (A) (A) (A)
                 (A) (A) (A) (A) (A) (A) (A) (A) (A) (A) (A) (A)
                 (A) (A) (A) (A) (A) (A) (A) (A) (A) (A) (A) (A)
                 (A) (A) (A) (A) (A) (A) (A) (A) (A) (A) (A) (A)
                 (A) (A) (A) (A) (A) (A) (A) (A) (A) (A) (A) (A)
                 (A) (A) (A) (A) (A) (A) (A) (A) (A) (A) (A) (A)
                 (A) (A) (A) (A) (A) (A) (A) (A) (A)
       Virtual   (A) (A) (A) (A) (A) (A) (A) (A) (A) (A) (A) (A)
                 (A) (A) (A) (A) (A) (A) (A) (A) (A) (A) (A) (A)
                 (A) (A) (A) (A) (A) (A) (A) (A) (A) (A) (A) (A)
                 (A) (A) (A) (A) (A) (A) (A) (A) (A) (A) (A) (A)
                 (A) (A) (A) (A) (A) (A) (A) (A) (A) (A) (A) (A)
                 (A) (A) (A) (A) (A) (A) (A) (A) (A) (A) (A) (A)
                 (A) (A) (A) (A) (A) (A) (A) (A) (A) (A) (A) (A)
                 (A) (A) (A) (A) (A) (A) (A) (A) (A) (A) (A) (A)
                 (A) (A) (A) (A) (A) (A) (A) (A) (A) (A) (A) (A)
                 (A) (A) (A) (A) (A) (A) (A) (A) (A) (A) (A) (A)
                 (A) (A) (A) (A) (A) (A) (A) (A) (A) (A) (A) (A)
                 (A) (A) (A) (A) (A) (A) (A) (A) (A) (A) (A) (A)
                 (A) (A) (A) (A) (A) (A) (A) (A) (A) (A) (A) (A)
                 (A) (A) (A) (A) (A) (A) (A) (A) (A) (A) (A) (A)
                 (A) (A) (A) (A) (A) (A) (A) (A) (A) (A) (A) (A)
                 (A) (A) (A) (A) (A) (A) (A) (A) (A) (A) (A) (A)
                 (A) (A) (A) (A) (A) (A) (A) (A) (A) (A) (A) (A)
                 (A) (A) (A) (A) (A) (A) (A) (A) (A) (A) (A) (A)
                 (A) (A) (A) (A) (A) (A) (A) (A) (A) (A) (A) (A)
                 (A) (A) (A) (A) (A) (A) (A) (A) (A) (A) (A) (A)
                 (A) (A) (A) (A) (A) (A) (A) (A) (A) (A) (A) (A)
                 (A) (A) (A) (A) (A) (A) (A) (A) (A) (A) (A) (A)
                 (A) (A) (A) (A) (A) (A) (A) (A) (A) (A) (A) (A)
                 (A) (A) (A) (A) (A) (A) (A) (A) (A) (A) (A) (A)
                 (A) (A) (A) (A) (A) (A) (A) (A) (A) (A) (A) (A)
                 (A) (A) (A) (A) (A) (A) (A) (A) (A) (A) (A) (A)
                 (A) (A) (A) (A) (A) (A) (A) (A) (A) (A) (A) (A)
                 (A) (A) (A) (A) (A) (A) (A) (A) (A) (A) (A) (A)
                 (A) (A) (A) (A) (A) (A) (A) (A) (A) (A) (A) (A)
                 (A) (A) (A) (A) (A) (A) (A) (A) (A) (A) (A) (A)
                 (A) (A) (A) (A) (A) (A) (A) (A) (A) (A) (A) (A)
                 (A) (A) (A) (A) (A) (A) (A) (A) (A) (A) (A) (A)
                 (A) (A) (A) (A) (A) (A) (A) (A) (A) (A) (A) (A)
                 (A) (A) (A) (A) (A) (A) (A) (A) (A) (A) (A) (A)
                 (A) (A) (A) (A) (A) (A) (A) (A) (A) (A) (A) (A)
                 (A) (A) (A) (A) (A) (A) (A) (A) (A) (A) (A) (A)
                 (A) (A) (A) (A) (A) (A) (A) (A) (A) (A) (A) (A)
                 (A) (A) (A) (A) (A) (A) (A) (A) (A) (A) (A) (A)
                 (A) (A) (A) (A) (A) (A) (A) (A) (A) (A) (A) (A)
                 (A) (A) (A) (A) (A) (A) (A) (A) (A) (A) (A) (A)
                 (A) (A) (A) (A) (A) (A) (A) (A) (A) (A) (A) (A)
                 (A) (A) (A)
 The electronic state is 1-A.
 Alpha  occ. eigenvalues --  -88.86283 -88.86229 -24.71518 -24.71285 -24.70966
 Alpha  occ. eigenvalues --  -24.70852 -24.70058 -24.70016 -10.36288 -10.36139
 Alpha  occ. eigenvalues --  -10.36129 -10.24887 -10.24804 -10.24148 -10.24097
 Alpha  occ. eigenvalues --  -10.22371 -10.22274 -10.21472 -10.21417 -10.20947
 Alpha  occ. eigenvalues --  -10.20906 -10.19358 -10.19343 -10.19161 -10.19125
 Alpha  occ. eigenvalues --  -10.19071 -10.19033 -10.18857 -10.18852 -10.18812
 Alpha  occ. eigenvalues --  -10.18789 -10.18743 -10.18697 -10.17371 -10.17295
 Alpha  occ. eigenvalues --  -10.14398 -10.14360  -7.95818  -7.95770  -5.92708
 Alpha  occ. eigenvalues --   -5.92658  -5.92337  -5.92292  -5.91755  -5.91705
 Alpha  occ. eigenvalues --   -1.27303  -1.24794  -1.24032  -1.20248  -1.18321
 Alpha  occ. eigenvalues --   -1.18094  -0.92285  -0.89144  -0.88154  -0.86804
 Alpha  occ. eigenvalues --   -0.86543  -0.82115  -0.80020  -0.78813  -0.78501
 Alpha  occ. eigenvalues --   -0.77291  -0.77073  -0.76456  -0.75858  -0.74980
 Alpha  occ. eigenvalues --   -0.72474  -0.70771  -0.70182  -0.66544  -0.65695
 Alpha  occ. eigenvalues --   -0.65021  -0.64816  -0.63748  -0.63720  -0.62120
 Alpha  occ. eigenvalues --   -0.61405  -0.60532  -0.59287  -0.58539  -0.58014
 Alpha  occ. eigenvalues --   -0.57327  -0.56901  -0.55722  -0.55113  -0.55003
 Alpha  occ. eigenvalues --   -0.54491  -0.53551  -0.53498  -0.51511  -0.51452
 Alpha  occ. eigenvalues --   -0.49195  -0.49104  -0.48675  -0.48293  -0.47696
 Alpha  occ. eigenvalues --   -0.47552  -0.47163  -0.46521  -0.45931  -0.45757
 Alpha  occ. eigenvalues --   -0.45427  -0.45161  -0.44977  -0.44601  -0.44401
 Alpha  occ. eigenvalues --   -0.43574  -0.43116  -0.42403  -0.42105  -0.41569
 Alpha  occ. eigenvalues --   -0.41267  -0.40771  -0.40643  -0.40572  -0.40287
 Alpha  occ. eigenvalues --   -0.40129  -0.39871  -0.39518  -0.39060  -0.38659
 Alpha  occ. eigenvalues --   -0.37696  -0.37591  -0.37271  -0.36508  -0.36473
 Alpha  occ. eigenvalues --   -0.36249  -0.36074  -0.35833  -0.34775  -0.33975
 Alpha  occ. eigenvalues --   -0.33683  -0.33592  -0.32758  -0.31524  -0.28746
 Alpha  occ. eigenvalues --   -0.27468  -0.27264  -0.26694  -0.26241  -0.23967
 Alpha  occ. eigenvalues --   -0.18935
 Alpha virt. eigenvalues --   -0.10427  -0.05632  -0.02695  -0.02335  -0.02044
 Alpha virt. eigenvalues --    0.00156   0.01622   0.03012   0.04154   0.05432
 Alpha virt. eigenvalues --    0.06448   0.07591   0.07900   0.08104   0.08587
 Alpha virt. eigenvalues --    0.09134   0.09707   0.10118   0.10819   0.11203
 Alpha virt. eigenvalues --    0.11460   0.11929   0.12444   0.12876   0.13279
 Alpha virt. eigenvalues --    0.13935   0.13964   0.14544   0.15067   0.15136
 Alpha virt. eigenvalues --    0.15224   0.15454   0.16014   0.16798   0.17276
 Alpha virt. eigenvalues --    0.18218   0.18499   0.18743   0.19090   0.19367
 Alpha virt. eigenvalues --    0.20242   0.20586   0.21641   0.22534   0.23226
 Alpha virt. eigenvalues --    0.23771   0.24447   0.24590   0.24800   0.25266
 Alpha virt. eigenvalues --    0.26366   0.26971   0.27461   0.28298   0.28512
 Alpha virt. eigenvalues --    0.28918   0.29046   0.29349   0.29713   0.29874
 Alpha virt. eigenvalues --    0.30214   0.30386   0.31101   0.31636   0.32156
 Alpha virt. eigenvalues --    0.32541   0.33934   0.34268   0.35490   0.36020
 Alpha virt. eigenvalues --    0.36941   0.37331   0.38271   0.38630   0.39539
 Alpha virt. eigenvalues --    0.39923   0.40240   0.40529   0.41147   0.41428
 Alpha virt. eigenvalues --    0.41442   0.42112   0.43192   0.43732   0.44207
 Alpha virt. eigenvalues --    0.44808   0.45534   0.45660   0.46136   0.46757
 Alpha virt. eigenvalues --    0.46991   0.47361   0.47902   0.48383   0.48672
 Alpha virt. eigenvalues --    0.48744   0.48935   0.49714   0.50391   0.50486
 Alpha virt. eigenvalues --    0.50766   0.50926   0.51289   0.51842   0.51994
 Alpha virt. eigenvalues --    0.52395   0.52727   0.53100   0.53403   0.53862
 Alpha virt. eigenvalues --    0.54417   0.54787   0.55430   0.55635   0.56164
 Alpha virt. eigenvalues --    0.57138   0.58552   0.58628   0.59211   0.59670
 Alpha virt. eigenvalues --    0.60483   0.60798   0.61634   0.61906   0.62149
 Alpha virt. eigenvalues --    0.63164   0.63886   0.64278   0.65069   0.65396
 Alpha virt. eigenvalues --    0.65776   0.66370   0.67478   0.67590   0.67885
 Alpha virt. eigenvalues --    0.68213   0.68464   0.69117   0.69369   0.69885
 Alpha virt. eigenvalues --    0.70077   0.70451   0.70760   0.71239   0.71529
 Alpha virt. eigenvalues --    0.71578   0.71717   0.71946   0.72136   0.72706
 Alpha virt. eigenvalues --    0.73007   0.73527   0.73734   0.74062   0.74214
 Alpha virt. eigenvalues --    0.74532   0.74943   0.75350   0.75737   0.76091
 Alpha virt. eigenvalues --    0.76314   0.76736   0.76933   0.77582   0.77637
 Alpha virt. eigenvalues --    0.77977   0.78511   0.78770   0.78867   0.79176
 Alpha virt. eigenvalues --    0.79627   0.80151   0.80269   0.80381   0.81129
 Alpha virt. eigenvalues --    0.81505   0.81692   0.82955   0.83402   0.84201
 Alpha virt. eigenvalues --    0.84725   0.85158   0.86010   0.86519   0.87242
 Alpha virt. eigenvalues --    0.87986   0.88642   0.90426   0.91320   0.93030
 Alpha virt. eigenvalues --    0.93223   0.94863   0.95294   0.96392   0.98402
 Alpha virt. eigenvalues --    0.99076   1.00511   1.01376   1.01881   1.02705
 Alpha virt. eigenvalues --    1.04089   1.04967   1.05628   1.06580   1.07567
 Alpha virt. eigenvalues --    1.08488   1.08982   1.09699   1.10448   1.11401
 Alpha virt. eigenvalues --    1.11669   1.12538   1.12944   1.13815   1.14417
 Alpha virt. eigenvalues --    1.15888   1.16392   1.17377   1.18229   1.18484
 Alpha virt. eigenvalues --    1.19249   1.19801   1.20099   1.21011   1.22382
 Alpha virt. eigenvalues --    1.23345   1.23643   1.24007   1.24258   1.24583
 Alpha virt. eigenvalues --    1.24696   1.26535   1.27864   1.28463   1.28786
 Alpha virt. eigenvalues --    1.29234   1.29748   1.30116   1.30316   1.30735
 Alpha virt. eigenvalues --    1.31234   1.31588   1.32346   1.33318   1.33843
 Alpha virt. eigenvalues --    1.34709   1.35042   1.35628   1.36272   1.38045
 Alpha virt. eigenvalues --    1.39058   1.39312   1.40029   1.41583   1.42037
 Alpha virt. eigenvalues --    1.43274   1.43784   1.44879   1.46618   1.46802
 Alpha virt. eigenvalues --    1.48133   1.49029   1.49563   1.50250   1.51083
 Alpha virt. eigenvalues --    1.51500   1.51896   1.52281   1.53198   1.54215
 Alpha virt. eigenvalues --    1.55905   1.57428   1.61217   1.62243   1.64046
 Alpha virt. eigenvalues --    1.64443   1.64486   1.65539   1.66566   1.67941
 Alpha virt. eigenvalues --    1.68509   1.69216   1.69464   1.70773   1.71938
 Alpha virt. eigenvalues --    1.72404   1.73272   1.73725   1.74164   1.74662
 Alpha virt. eigenvalues --    1.75641   1.76504   1.76860   1.76955   1.77233
 Alpha virt. eigenvalues --    1.77385   1.77698   1.78535   1.79005   1.79098
 Alpha virt. eigenvalues --    1.79675   1.80539   1.80777   1.81339   1.82041
 Alpha virt. eigenvalues --    1.82451   1.83146   1.83291   1.83920   1.84167
 Alpha virt. eigenvalues --    1.84913   1.85290   1.86426   1.86676   1.86928
 Alpha virt. eigenvalues --    1.88077   1.88399   1.88696   1.88822   1.89377
 Alpha virt. eigenvalues --    1.89769   1.90630   1.91882   1.92588   1.93152
 Alpha virt. eigenvalues --    1.94515   1.94820   1.95760   1.96225   1.97262
 Alpha virt. eigenvalues --    1.98162   1.98721   1.99438   1.99903   2.01084
 Alpha virt. eigenvalues --    2.01710   2.02326   2.03223   2.03376   2.04159
 Alpha virt. eigenvalues --    2.04275   2.05111   2.05694   2.05974   2.06114
 Alpha virt. eigenvalues --    2.07397   2.07791   2.08232   2.08474   2.08977
 Alpha virt. eigenvalues --    2.09930   2.10950   2.11658   2.12288   2.12697
 Alpha virt. eigenvalues --    2.13009   2.13469   2.13660   2.15200   2.15648
 Alpha virt. eigenvalues --    2.16627   2.17261   2.17881   2.18236   2.18574
 Alpha virt. eigenvalues --    2.19516   2.21015   2.21817   2.21959   2.22621
 Alpha virt. eigenvalues --    2.23478   2.24414   2.24920   2.25446   2.25896
 Alpha virt. eigenvalues --    2.28365   2.28699   2.29011   2.30392   2.30948
 Alpha virt. eigenvalues --    2.31212   2.31869   2.32661   2.34032   2.34907
 Alpha virt. eigenvalues --    2.36361   2.37608   2.38809   2.40508   2.41850
 Alpha virt. eigenvalues --    2.43160   2.43635   2.44946   2.45230   2.45810
 Alpha virt. eigenvalues --    2.46073   2.47287   2.47994   2.48120   2.48678
 Alpha virt. eigenvalues --    2.50950   2.53194   2.53911   2.55212   2.56734
 Alpha virt. eigenvalues --    2.58162   2.59107   2.59981   2.62692   2.63679
 Alpha virt. eigenvalues --    2.64076   2.64822   2.65403   2.65563   2.65947
 Alpha virt. eigenvalues --    2.67427   2.67582   2.68476   2.70070   2.70669
 Alpha virt. eigenvalues --    2.73650   2.76566   2.77043   2.77603   2.78486
 Alpha virt. eigenvalues --    2.79005   2.81625   2.81710   2.85778   2.86857
 Alpha virt. eigenvalues --    2.87036   2.90801   2.97575   2.99567   3.00935
 Alpha virt. eigenvalues --    3.01369   3.04796   3.05220   3.05263   3.05770
 Alpha virt. eigenvalues --    3.06417   3.06561   3.06637   3.07733   3.07918
 Alpha virt. eigenvalues --    3.08046   3.08182   3.08650   3.10667   3.10837
 Alpha virt. eigenvalues --    3.10961   3.11684   3.11840   3.12559   3.13249
 Alpha virt. eigenvalues --    3.14449   3.15166   3.15602   3.15867   3.16492
 Alpha virt. eigenvalues --    3.17125   3.18639   3.19391   3.19948   3.21112
 Alpha virt. eigenvalues --    3.24062   3.24968   3.26317   3.30004   3.30111
 Alpha virt. eigenvalues --    3.30736   3.33999   3.34142   3.34383   3.38158
 Alpha virt. eigenvalues --    3.39109   3.41438   3.42052   3.44554   3.46277
 Alpha virt. eigenvalues --    3.46542   3.47113   3.47535   3.49316   3.49443
 Alpha virt. eigenvalues --    3.57878   3.59716   3.68704   3.71898   3.74615
 Alpha virt. eigenvalues --    3.87966   3.88018   3.88233   3.88367   3.91391
          Condensed to atoms (all electrons):
 Mulliken charges:
               1
     1  S    0.052470
     2  S    0.062302
     3  F   -0.190494
     4  F   -0.195972
     5  F   -0.176606
     6  F   -0.168829
     7  F   -0.189335
     8  F   -0.195315
     9  C   -0.291398
    10  C   -0.001885
    11  C    0.065868
    12  H   -0.122995
    13  C    0.001508
    14  C   -0.048235
    15  C    0.416001
    16  C    0.284396
    17  C    0.397658
    18  C   -0.042397
    19  C   -0.305227
    20  C    0.025792
    21  C    0.064260
    22  H   -0.120526
    23  C   -0.013473
    24  C    0.226170
    25  H   -0.029491
    26  H   -0.037301
    27  C    0.209601
    28  H   -0.038135
    29  H   -0.038058
    30  H   -0.031154
    31  C    0.233771
    32  H   -0.028860
    33  H   -0.040116
    34  C    0.214469
    35  H   -0.039404
    36  H   -0.039022
    37  H   -0.029597
    38  C    0.130129
    39  C    0.066410
    40  H   -0.123122
    41  C    0.132739
    42  H   -0.107113
    43  C    0.125857
    44  H   -0.104904
    45  C    0.128827
    46  H   -0.108249
    47  C    0.055386
    48  H   -0.114381
    49  C    0.122084
    50  C    0.068867
    51  H   -0.123043
    52  C    0.129632
    53  H   -0.106242
    54  C    0.125251
    55  H   -0.104751
    56  C    0.129319
    57  H   -0.107636
    58  C    0.061834
    59  H   -0.117333
 Sum of Mulliken charges =   0.00000
 Mulliken charges with hydrogens summed into heavy atoms:
               1
     1  S    0.052470
     2  S    0.062302
     3  F   -0.190494
     4  F   -0.195972
     5  F   -0.176606
     6  F   -0.168829
     7  F   -0.189335
     8  F   -0.195315
     9  C   -0.291398
    10  C   -0.001885
    11  C   -0.057127
    13  C    0.001508
    14  C   -0.048235
    15  C    0.416001
    16  C    0.284396
    17  C    0.397658
    18  C   -0.042397
    19  C   -0.305227
    20  C    0.025792
    21  C   -0.056267
    23  C   -0.013473
    24  C    0.159378
    27  C    0.102254
    31  C    0.164795
    34  C    0.106446
    38  C    0.130129
    39  C   -0.056712
    41  C    0.025625
    43  C    0.020953
    45  C    0.020578
    47  C   -0.058995
    49  C    0.122084
    50  C   -0.054176
    52  C    0.023390
    54  C    0.020500
    56  C    0.021683
    58  C   -0.055499
 Electronic spatial extent (au):  <R**2>=          19980.8485
 Charge=              0.0000 electrons
 Dipole moment (field-independent basis, Debye):
    X=             -0.0207    Y=             -5.0258    Z=             -0.2939  Tot=              5.0344
 Quadrupole moment (field-independent basis, Debye-Ang):
   XX=           -183.9638   YY=           -233.9298   ZZ=           -227.1295
   XY=             -0.4094   XZ=             -2.9967   YZ=              4.0638
 Traceless Quadrupole moment (field-independent basis, Debye-Ang):
   XX=             31.0439   YY=            -18.9221   ZZ=            -12.1218
   XY=             -0.4094   XZ=             -2.9967   YZ=              4.0638
 Octapole moment (field-independent basis, Debye-Ang**2):
  XXX=             -2.9278  YYY=             24.0012  ZZZ=             -2.0778  XYY=             -0.4857
  XXY=            -43.7380  XXZ=            -11.8869  XZZ=              2.3864  YZZ=             42.2987
  YYZ=            -24.5583  XYZ=              6.6967
 Hexadecapole moment (field-independent basis, Debye-Ang**3):
 XXXX=         -14424.5349 YYYY=          -7456.4944 ZZZZ=          -1679.1238 XXXY=             50.7665
 XXXZ=           -232.4349 YYYX=              1.3716 YYYZ=             39.8653 ZZZX=             11.6135
 ZZZY=            -24.4922 XXYY=          -3720.3332 XXZZ=          -3302.2598 YYZZ=          -1566.8191
 XXYZ=            146.3239 YYXZ=            -27.1816 ZZXY=             -7.6673
 N-N= 4.731345521771D+03 E-N=-1.536885373130D+04  KE= 2.499734471566D+03
 No NMR shielding tensors so no spin-rotation constants.
 Leave Link  601 at Thu Dec  6 15:24:09 2018, MaxMem=   536870912 cpu:         8.6
 (Enter /pbs_home/pkowalski/g09d01/g09/l701.exe)
 Compute integral first derivatives.
 ... and contract with generalized density number  0.
 R6Disp: Adding Grimme-D3 dispersion energy 1st derivatives to the gradient.
 Leave Link  701 at Thu Dec  6 15:24:10 2018, MaxMem=   536870912 cpu:         6.5
 (Enter /pbs_home/pkowalski/g09d01/g09/l702.exe)
 L702 exits ... SP integral derivatives will be done elsewhere.
 Leave Link  702 at Thu Dec  6 15:24:10 2018, MaxMem=   536870912 cpu:         0.4
 (Enter /pbs_home/pkowalski/g09d01/g09/l703.exe)
 Compute integral first derivatives, UseDBF=F ICtDFT=           0.
 Integral derivatives from FoFJK, PRISM(SPDF).
 Calling FoFJK, ICntrl=      2127 FMM=F ISym2X=0 I1Cent= 0 IOpClX= 0 NMat=1 NMatS=1 NMatT=0.
 FoFJK:  IHMeth= 1 ICntrl=    2127 DoSepK=F KAlg= 0 I1Cent=   0 FoldK=F
 IRaf=         0 NMat=   1 IRICut=       1 DoRegI=T DoRafI=F ISym2E= 0.
 FoFCou: FMM=F IPFlag=           0 FMFlag=      100000 FMFlg1=         800
         NFxFlg=           0 DoJE=F BraDBF=F KetDBF=F FulRan=T
         wScrn=  0.000000 ICntrl=    2127 IOpCl=  0 I1Cent=           0 NGrid=           0
         NMat0=    1 NMatS0=      1 NMatT0=    0 NMatD0=    1 NMtDS0=    0 NMtDT0=    0
 Symmetry not used in FoFCou.
 Leave Link  703 at Thu Dec  6 15:25:28 2018, MaxMem=   536870912 cpu:       615.4
 (Enter /pbs_home/pkowalski/g09d01/g09/l716.exe)
 Dipole        =-8.12469558D-03-1.97730738D+00-1.15643851D-01
 ***** Axes restored to original set *****
 -------------------------------------------------------------------
 Center     Atomic                   Forces (Hartrees/Bohr)
 Number     Number              X              Y              Z
 -------------------------------------------------------------------
      1       16          -0.009957703    0.003101997   -0.006353920
      2       16          -0.005291594    0.000425706   -0.011407798
      3        9          -0.003997510    0.000918190    0.001780293
      4        9           0.000277427   -0.000404840   -0.003163771
      5        9          -0.007234520   -0.001107067    0.003886432
      6        9           0.001817503    0.000557823   -0.001310500
      7        9          -0.003313245   -0.000794408   -0.001190499
      8        9           0.001771805    0.000810031   -0.000917661
      9        6           0.001332304   -0.003082396    0.003370205
     10        6          -0.000474074   -0.003776162   -0.001489357
     11        6          -0.047556937   -0.068256120   -0.098789851
     12        1           0.062268696    0.072183964    0.110511343
     13        6          -0.011059301    0.004991102   -0.006309811
     14        6           0.000078765   -0.005459863   -0.000434410
     15        6           0.007982004    0.010831415    0.002980231
     16        6           0.002959970   -0.002365264    0.004131874
     17        6           0.010870497   -0.010458767   -0.000321613
     18        6          -0.000247844    0.006272159    0.004070264
     19        6           0.002624107    0.001330651    0.002674072
     20        6          -0.002404895   -0.000005699   -0.005433706
     21        6          -0.064196669    0.106978420   -0.040266953
     22        1           0.074451252   -0.112959855    0.052401520
     23        6          -0.009013999   -0.000893925   -0.009716198
     24        6          -0.016311935    0.090501053    0.051049076
     25        1           0.060390698   -0.073992619    0.026893469
     26        1          -0.046215200   -0.027595242   -0.082708240
     27        6          -0.057561957   -0.084567136    0.020808228
     28        1          -0.065653995    0.083441158   -0.027635367
     29        1           0.071207307   -0.016856674   -0.081970368
     30        1           0.057619535    0.028956264    0.090929115
     31        6           0.027624267   -0.090837583   -0.038128988
     32        1           0.040112123    0.044963624    0.076774000
     33        1          -0.069118197    0.060661625   -0.038269530
     34        6           0.047463856    0.083923142   -0.030064507
     35        1          -0.043536097   -0.054188561   -0.085785768
     36        1          -0.080373544    0.020643472    0.071942107
     37        1           0.072819123   -0.065471594    0.048478171
     38        6           0.003042026   -0.007003976   -0.002817144
     39        6          -0.118645606    0.021511075   -0.054375531
     40        1           0.132493966   -0.025011779    0.061710335
     41        6          -0.053836693   -0.092466254   -0.075039474
     42        1           0.065054985    0.101961656    0.085519209
     43        6           0.058801974   -0.117161649   -0.025110311
     44        1          -0.069100468    0.129712719    0.025390618
     45        6           0.117151747   -0.020394833    0.057416315
     46        1          -0.132541988    0.027127520   -0.063535536
     47        6           0.061703182    0.087049425    0.077538036
     48        1          -0.065014388   -0.100940611   -0.086999807
     49        6           0.002487594    0.008235869    0.005597838
     50        6          -0.116989682   -0.013283308   -0.068202494
     51        1           0.128451257    0.007607469    0.073388235
     52        6          -0.080425455    0.108587892    0.002272793
     53        1           0.093711493   -0.114649513    0.001804398
     54        6           0.034273949    0.106280297    0.067490159
     55        1          -0.034041507   -0.123714204   -0.074151806
     56        6           0.110895367    0.015907703    0.067109770
     57        1          -0.128789108   -0.008115094   -0.074129835
     58        6           0.085881104   -0.103438761   -0.000403364
     59        1          -0.094715773    0.113780336   -0.001483988
 -------------------------------------------------------------------
 Cartesian Forces:  Max     0.132541988 RMS     0.059601103
 Leave Link  716 at Thu Dec  6 15:25:28 2018, MaxMem=   536870912 cpu:         0.4
 (Enter /pbs_home/pkowalski/g09d01/g09/l103.exe)

 GradGradGradGradGradGradGradGradGradGradGradGradGradGradGradGradGradGrad
 Berny optimization.
 FormGI is forming the generalized inverse of G from B-inverse, IUseBI=4.
 Internal  Forces:  Max     0.149466045 RMS     0.032431864
 Search for a local minimum.
 Step number   1 out of a maximum of  354
 All quantities printed in internal units (Hartrees-Bohrs-Radians)
 RMS Force = .32432D-01 SwitMx=.10000D-02 MixMth= 1
 Mixed Optimization -- RFO/linear search
 Second derivative matrix not updated -- first step.
 ITU=  0
     Eigenvalues ---    0.00230   0.00230   0.00467   0.00483   0.00545
     Eigenvalues ---    0.00686   0.00923   0.01173   0.01206   0.01250
     Eigenvalues ---    0.01471   0.01568   0.01600   0.01706   0.01752
     Eigenvalues ---    0.01774   0.01864   0.01875   0.01957   0.01984
     Eigenvalues ---    0.02164   0.02170   0.02202   0.02218   0.02236
     Eigenvalues ---    0.02251   0.02258   0.02270   0.02271   0.02300
     Eigenvalues ---    0.02308   0.02314   0.02325   0.02328   0.02332
     Eigenvalues ---    0.02336   0.02348   0.02360   0.03359   0.03360
     Eigenvalues ---    0.04468   0.04807   0.04826   0.04880   0.05079
     Eigenvalues ---    0.05825   0.05867   0.05871   0.05920   0.05934
     Eigenvalues ---    0.06126   0.07187   0.07414   0.07840   0.08541
     Eigenvalues ---    0.08657   0.08730   0.08993   0.09189   0.09603
     Eigenvalues ---    0.10078   0.10489   0.11051   0.12396   0.12438
     Eigenvalues ---    0.12485   0.12579   0.14073   0.14674   0.16000
     Eigenvalues ---    0.16000   0.16000   0.16000   0.16000   0.16000
     Eigenvalues ---    0.16000   0.16000   0.16000   0.16000   0.16000
     Eigenvalues ---    0.16000   0.16000   0.16000   0.16000   0.16000
     Eigenvalues ---    0.16000   0.16000   0.17007   0.17178   0.20435
     Eigenvalues ---    0.21998   0.21999   0.22000   0.22000   0.22001
     Eigenvalues ---    0.22005   0.22980   0.23104   0.23459   0.23473
     Eigenvalues ---    0.23793   0.23836   0.24211   0.24507   0.24930
     Eigenvalues ---    0.24937   0.24973   0.24997   0.25000   0.26629
     Eigenvalues ---    0.27033   0.27314   0.27504   0.27594   0.27608
     Eigenvalues ---    0.27632   0.28917   0.29135   0.30120   0.30687
     Eigenvalues ---    0.32253   0.33722   0.35325   0.36131   0.36540
     Eigenvalues ---    0.40876   0.41845   0.42825   0.42941   0.43156
     Eigenvalues ---    0.43446   0.46784   0.46984   0.47516   0.47710
     Eigenvalues ---    0.47890   0.48686   0.49196   0.49351   0.49354
     Eigenvalues ---    0.49556   0.49558   0.49736   0.50273   0.50603
     Eigenvalues ---    0.50838   0.51241   0.51274   0.51315   0.51323
     Eigenvalues ---    0.51448   0.51482   0.51511   0.51687   0.52086
     Eigenvalues ---    0.53869   0.53927   0.56430   0.57169   0.57505
     Eigenvalues ---    0.57630   0.57634   0.57651   0.57654   0.57733
     Eigenvalues ---    0.57753   0.57786   0.57805   0.57807   0.57830
     Eigenvalues ---    0.57841
 RFO step:  Lambda=-3.99028340D-01 EMin= 2.30000000D-03
 Linear search not attempted -- first point.
 Maximum step size (   0.300) exceeded in Quadratic search.
    -- Step size scaled by   0.463
 Iteration  1 RMS(Cart)=  0.01921605 RMS(Int)=  0.00003703
 Iteration  2 RMS(Cart)=  0.00005549 RMS(Int)=  0.00000118
 Iteration  3 RMS(Cart)=  0.00000000 RMS(Int)=  0.00000118
 ITry= 1 IFail=0 DXMaxC= 1.02D-01 DCOld= 1.00D+10 DXMaxT= 3.00D-01 DXLimC= 3.00D+00 Rises=F
 Variable       Old X    -DE/DX   Delta X   Delta X   Delta X     New X
                                 (Linear)    (Quad)   (Total)
    R1        3.47845   0.01170   0.00000   0.00812   0.00812   3.48657
    R2        3.32845   0.00575   0.00000   0.00403   0.00403   3.33248
    R3        3.47081   0.01171   0.00000   0.00821   0.00821   3.47901
    R4        3.33266   0.00521   0.00000   0.00365   0.00365   3.33631
    R5        2.56151   0.00323   0.00000   0.00159   0.00159   2.56311
    R6        2.58399   0.00096   0.00000   0.00048   0.00048   2.58447
    R7        2.53883   0.00799   0.00000   0.00384   0.00384   2.54267
    R8        2.53254   0.00097   0.00000   0.00046   0.00046   2.53300
    R9        2.56098   0.00133   0.00000   0.00066   0.00066   2.56164
   R10        2.58200   0.00188   0.00000   0.00095   0.00095   2.58295
   R11        2.89744   0.00540   0.00000   0.00317   0.00317   2.90061
   R12        2.91752   0.00540   0.00000   0.00354   0.00354   2.92106
   R13        2.93036   0.00430   0.00000   0.00295   0.00295   2.93331
   R14        2.67437   0.00840   0.00000   0.00485   0.00485   2.67922
   R15        2.56991   0.00631   0.00000   0.00315   0.00315   2.57306
   R16        1.79549   0.14581   0.00000   0.06922   0.06922   1.86471
   R17        2.56189   0.01731   0.00000   0.00890   0.00890   2.57080
   R18        2.76545   0.00429   0.00000   0.00260   0.00260   2.76805
   R19        2.81108   0.00544   0.00000   0.00338   0.00338   2.81445
   R20        2.73909   0.00082   0.00000   0.00057   0.00057   2.73965
   R21        2.91610   0.00859   0.00000   0.00588   0.00588   2.92198
   R22        2.92490   0.00705   0.00000   0.00484   0.00484   2.92973
   R23        2.79894   0.00840   0.00000   0.00526   0.00526   2.80420
   R24        2.56008   0.00952   0.00000   0.00480   0.00480   2.56488
   R25        2.89624   0.00521   0.00000   0.00323   0.00323   2.89947
   R26        2.93664   0.00698   0.00000   0.00481   0.00481   2.94145
   R27        2.68686   0.00419   0.00000   0.00249   0.00249   2.68934
   R28        1.79671   0.14508   0.00000   0.06897   0.06897   1.86568
   R29        2.56394   0.01510   0.00000   0.00776   0.00776   2.57170
   R30        2.77177   0.00250   0.00000   0.00152   0.00152   2.77329
   R31        1.87016   0.09916   0.00000   0.05133   0.05133   1.92149
   R32        1.87014   0.09863   0.00000   0.05106   0.05106   1.92120
   R33        2.87725   0.01177   0.00000   0.00779   0.00779   2.88504
   R34        1.85301   0.10968   0.00000   0.05570   0.05570   1.90871
   R35        1.85254   0.10988   0.00000   0.05578   0.05578   1.90832
   R36        1.85070   0.11143   0.00000   0.05645   0.05645   1.90715
   R37        1.87222   0.09755   0.00000   0.05061   0.05061   1.92283
   R38        1.86832   0.09955   0.00000   0.05143   0.05143   1.91975
   R39        2.86615   0.01584   0.00000   0.01039   0.01039   2.87654
   R40        1.85132   0.11035   0.00000   0.05594   0.05594   1.90726
   R41        1.85261   0.10982   0.00000   0.05575   0.05575   1.90836
   R42        1.85333   0.10920   0.00000   0.05548   0.05548   1.90882
   R43        2.63628   0.01489   0.00000   0.00792   0.00792   2.64421
   R44        2.64085   0.01370   0.00000   0.00734   0.00734   2.64819
   R45        1.79400   0.14828   0.00000   0.07026   0.07026   1.86426
   R46        2.61097   0.01399   0.00000   0.00729   0.00729   2.61826
   R47        1.79563   0.14812   0.00000   0.07033   0.07033   1.86596
   R48        2.60951   0.01950   0.00000   0.01021   0.01021   2.61971
   R49        1.79421   0.14915   0.00000   0.07069   0.07069   1.86490
   R50        2.61887   0.01475   0.00000   0.00783   0.00783   2.62669
   R51        1.79391   0.14947   0.00000   0.07081   0.07081   1.86472
   R52        2.60200   0.01855   0.00000   0.00961   0.00961   2.61161
   R53        1.79436   0.14826   0.00000   0.07028   0.07028   1.86465
   R54        2.63617   0.01582   0.00000   0.00836   0.00836   2.64453
   R55        2.63619   0.01397   0.00000   0.00744   0.00744   2.64362
   R56        1.79419   0.14813   0.00000   0.07020   0.07020   1.86439
   R57        2.62265   0.00765   0.00000   0.00398   0.00398   2.62663
   R58        1.79566   0.14808   0.00000   0.07031   0.07031   1.86597
   R59        2.61676   0.01664   0.00000   0.00879   0.00879   2.62555
   R60        1.79546   0.14820   0.00000   0.07035   0.07035   1.86581
   R61        2.60056   0.02258   0.00000   0.01177   0.01177   2.61233
   R62        1.79481   0.14882   0.00000   0.07058   0.07058   1.86539
   R63        2.61883   0.01126   0.00000   0.00599   0.00599   2.62482
   R64        1.79464   0.14805   0.00000   0.07021   0.07021   1.86485
    A1        1.61732   0.00102   0.00000  -0.00001  -0.00001   1.61731
    A2        1.60903  -0.00019   0.00000  -0.00066  -0.00066   1.60837
    A3        1.82356   0.00079   0.00000   0.00041   0.00041   1.82397
    A4        1.97185   0.00032   0.00000   0.00062   0.00062   1.97247
    A5        1.90528   0.00054   0.00000   0.00057   0.00057   1.90584
    A6        1.87546   0.00053   0.00000   0.00046   0.00046   1.87591
    A7        1.91738  -0.00106   0.00000  -0.00089  -0.00089   1.91648
    A8        1.96446  -0.00105   0.00000  -0.00110  -0.00110   1.96336
    A9        1.97892   0.00098   0.00000   0.00053   0.00053   1.97945
   A10        2.03533   0.00063   0.00000   0.00037   0.00037   2.03570
   A11        2.26630  -0.00157   0.00000  -0.00085  -0.00085   2.26544
   A12        2.13974  -0.00035   0.00000  -0.00065  -0.00065   2.13909
   A13        2.00198  -0.00187   0.00000  -0.00084  -0.00084   2.00114
   A14        2.14146   0.00222   0.00000   0.00149   0.00149   2.14295
   A15        1.98294  -0.00090   0.00000  -0.00010  -0.00010   1.98284
   A16        2.09185   0.00185   0.00000   0.00106   0.00106   2.09292
   A17        2.20583  -0.00086   0.00000  -0.00087  -0.00087   2.20496
   A18        2.24954  -0.00206   0.00000  -0.00151  -0.00151   2.24803
   A19        2.12085   0.00033   0.00000   0.00028   0.00028   2.12113
   A20        1.91277   0.00173   0.00000   0.00123   0.00123   1.91399
   A21        1.84149   0.00155   0.00000   0.00164   0.00164   1.84313
   A22        2.00181  -0.00103   0.00000  -0.00104  -0.00104   2.00077
   A23        1.95187   0.00078   0.00000   0.00053   0.00052   1.95239
   A24        1.95748  -0.00063   0.00000  -0.00072  -0.00071   1.95677
   A25        1.88800   0.00160   0.00000   0.00134   0.00134   1.88933
   A26        1.82276  -0.00212   0.00000  -0.00163  -0.00163   1.82113
   A27        1.88677   0.00161   0.00000   0.00144   0.00144   1.88822
   A28        1.90439  -0.00089   0.00000  -0.00060  -0.00061   1.90379
   A29        1.89910  -0.00014   0.00000  -0.00014  -0.00014   1.89896
   A30        1.97955  -0.00057   0.00000  -0.00060  -0.00060   1.97894
   A31        1.97574  -0.00108   0.00000  -0.00084  -0.00084   1.97489
   A32        1.81592   0.00100   0.00000   0.00069   0.00069   1.81661
   A33        1.85321   0.00063   0.00000   0.00083   0.00083   1.85404
   A34        1.93826   0.00241   0.00000   0.00184   0.00184   1.94009
   A35        2.00821  -0.00178   0.00000  -0.00180  -0.00180   2.00641
   A36        1.89194   0.00065   0.00000   0.00052   0.00052   1.89246
   A37        1.95815   0.00111   0.00000   0.00088   0.00088   1.95904
   A38        1.81289  -0.00286   0.00000  -0.00213  -0.00213   1.81076
   A39        1.90359   0.00155   0.00000   0.00112   0.00112   1.90471
   A40        2.12269  -0.00075   0.00000  -0.00040  -0.00040   2.12230
   A41        2.25467  -0.00076   0.00000  -0.00069  -0.00069   2.25399
   A42        1.98325  -0.00014   0.00000  -0.00001  -0.00001   1.98325
   A43        1.82464   0.00021   0.00000  -0.00004  -0.00004   1.82460
   A44        1.90034   0.00139   0.00000   0.00141   0.00141   1.90175
   A45        1.89606  -0.00065   0.00000  -0.00069  -0.00069   1.89537
   A46        1.95767  -0.00116   0.00000  -0.00106  -0.00106   1.95661
   A47        1.89550   0.00046   0.00000   0.00047   0.00047   1.89597
   A48        2.03219   0.00079   0.00000   0.00071   0.00071   2.03290
   A49        2.28491  -0.00238   0.00000  -0.00160  -0.00160   2.28331
   A50        1.96586   0.00158   0.00000   0.00089   0.00089   1.96675
   A51        2.14077  -0.00020   0.00000  -0.00047  -0.00047   2.14030
   A52        1.99918  -0.00185   0.00000  -0.00092  -0.00092   1.99825
   A53        2.14324   0.00205   0.00000   0.00139   0.00139   2.14463
   A54        1.98161  -0.00005   0.00000   0.00042   0.00042   1.98203
   A55        2.08748   0.00194   0.00000   0.00116   0.00116   2.08863
   A56        2.21410  -0.00189   0.00000  -0.00158  -0.00158   2.21252
   A57        1.89413  -0.00188   0.00000  -0.00189  -0.00189   1.89223
   A58        1.89350  -0.00140   0.00000  -0.00132  -0.00132   1.89218
   A59        2.00581  -0.00065   0.00000  -0.00050  -0.00050   2.00531
   A60        1.87728  -0.00001   0.00000   0.00003   0.00003   1.87731
   A61        1.89466   0.00139   0.00000   0.00125   0.00125   1.89591
   A62        1.89458   0.00258   0.00000   0.00245   0.00245   1.89704
   A63        1.91051   0.00338   0.00000   0.00284   0.00284   1.91336
   A64        1.91069  -0.00143   0.00000  -0.00126  -0.00126   1.90942
   A65        1.91095   0.00362   0.00000   0.00304   0.00304   1.91399
   A66        1.91140  -0.00151   0.00000  -0.00133  -0.00133   1.91008
   A67        1.90941  -0.00241   0.00000  -0.00183  -0.00184   1.90757
   A68        1.91083  -0.00166   0.00000  -0.00146  -0.00146   1.90938
   A69        1.89281  -0.00279   0.00000  -0.00253  -0.00254   1.89027
   A70        1.89301  -0.00269   0.00000  -0.00231  -0.00231   1.89070
   A71        2.01121   0.00291   0.00000   0.00218   0.00219   2.01339
   A72        1.87566   0.00063   0.00000   0.00044   0.00043   1.87610
   A73        1.89338   0.00019   0.00000   0.00035   0.00035   1.89373
   A74        1.89347   0.00165   0.00000   0.00179   0.00179   1.89526
   A75        1.90940   0.00421   0.00000   0.00354   0.00354   1.91294
   A76        1.91087  -0.00184   0.00000  -0.00163  -0.00162   1.90925
   A77        1.90979   0.00457   0.00000   0.00383   0.00383   1.91361
   A78        1.91084  -0.00183   0.00000  -0.00161  -0.00161   1.90923
   A79        1.91012  -0.00302   0.00000  -0.00230  -0.00231   1.90781
   A80        1.91278  -0.00207   0.00000  -0.00182  -0.00182   1.91096
   A81        2.10736  -0.00315   0.00000  -0.00218  -0.00218   2.10518
   A82        2.10731   0.00140   0.00000   0.00107   0.00107   2.10838
   A83        2.06764   0.00177   0.00000   0.00113   0.00113   2.06877
   A84        2.09004   0.00059   0.00000   0.00053   0.00053   2.09057
   A85        2.10298  -0.00005   0.00000  -0.00014  -0.00014   2.10284
   A86        2.09017  -0.00054   0.00000  -0.00040  -0.00040   2.08977
   A87        2.09061  -0.00062   0.00000  -0.00056  -0.00056   2.09005
   A88        2.10295  -0.00062   0.00000  -0.00042  -0.00042   2.10253
   A89        2.08962   0.00124   0.00000   0.00098   0.00098   2.09060
   A90        2.09847   0.00002   0.00000  -0.00005  -0.00005   2.09842
   A91        2.08557   0.00027   0.00000   0.00036   0.00036   2.08594
   A92        2.09915  -0.00030   0.00000  -0.00031  -0.00031   2.09883
   A93        2.08992   0.00110   0.00000   0.00082   0.00082   2.09073
   A94        2.10151  -0.00083   0.00000  -0.00050  -0.00050   2.10101
   A95        2.09176  -0.00027   0.00000  -0.00032  -0.00032   2.09145
   A96        2.10526  -0.00053   0.00000  -0.00042  -0.00042   2.10484
   A97        2.08837   0.00086   0.00000   0.00070   0.00070   2.08907
   A98        2.08955  -0.00033   0.00000  -0.00028  -0.00028   2.08928
   A99        2.09285  -0.00084   0.00000  -0.00049  -0.00049   2.09236
   A100       2.11863  -0.00129   0.00000  -0.00082  -0.00081   2.11782
   A101       2.07161   0.00213   0.00000   0.00131   0.00130   2.07292
   A102       2.09109   0.00031   0.00000   0.00040   0.00040   2.09149
   A103       2.10082   0.00057   0.00000   0.00018   0.00018   2.10101
   A104       2.09127  -0.00087   0.00000  -0.00058  -0.00058   2.09069
   A105       2.09199  -0.00078   0.00000  -0.00066  -0.00066   2.09133
   A106       2.10009  -0.00042   0.00000  -0.00032  -0.00032   2.09977
   A107       2.09111   0.00120   0.00000   0.00098   0.00098   2.09209
   A108       2.09761  -0.00025   0.00000  -0.00033  -0.00033   2.09728
   A109       2.08757   0.00012   0.00000   0.00034   0.00034   2.08791
   A110       2.09801   0.00013   0.00000  -0.00001  -0.00001   2.09800
   A111       2.08942   0.00191   0.00000   0.00137   0.00137   2.09080
   A112       2.10549  -0.00185   0.00000  -0.00112  -0.00112   2.10437
   A113       2.08827  -0.00005   0.00000  -0.00025  -0.00025   2.08802
   A114       2.10072  -0.00054   0.00000  -0.00038  -0.00038   2.10035
   A115       2.09067   0.00071   0.00000   0.00056   0.00056   2.09122
   A116       2.09179  -0.00017   0.00000  -0.00018  -0.00018   2.09162
    D1        0.13978   0.00027   0.00000   0.00032   0.00032   0.14010
    D2        2.17292   0.00154   0.00000   0.00142   0.00142   2.17433
    D3       -1.91034   0.00083   0.00000   0.00087   0.00087  -1.90947
    D4       -0.05980  -0.00023   0.00000  -0.00039  -0.00039  -0.06019
    D5       -3.12934  -0.00140   0.00000  -0.00166  -0.00166  -3.13100
    D6        2.30301   0.00002   0.00000  -0.00014  -0.00014   2.30288
    D7        0.23853   0.00076   0.00000   0.00073   0.00073   0.23925
    D8       -1.78461  -0.00051   0.00000  -0.00043  -0.00043  -1.78505
    D9       -0.15474  -0.00021   0.00000  -0.00028  -0.00028  -0.15502
   D10        2.98373   0.00016   0.00000   0.00013   0.00013   2.98386
   D11       -0.19778  -0.00010   0.00000  -0.00013  -0.00013  -0.19791
   D12        2.87358   0.00042   0.00000   0.00053   0.00053   2.87410
   D13       -2.29667  -0.00114   0.00000  -0.00127  -0.00128  -2.29794
   D14        0.77469  -0.00061   0.00000  -0.00062  -0.00062   0.77407
   D15        1.84401   0.00045   0.00000   0.00033   0.00033   1.84433
   D16       -1.36782   0.00097   0.00000   0.00098   0.00098  -1.36684
   D17        1.22755   0.00002   0.00000   0.00044   0.00044   1.22798
   D18       -3.03276  -0.00023   0.00000  -0.00006  -0.00006  -3.03282
   D19       -0.93726  -0.00081   0.00000  -0.00060  -0.00060  -0.93786
   D20       -3.05350   0.00147   0.00000   0.00155   0.00155  -3.05196
   D21       -1.03062   0.00123   0.00000   0.00105   0.00105  -1.02957
   D22        1.06488   0.00064   0.00000   0.00051   0.00051   1.06539
   D23       -0.94032  -0.00013   0.00000   0.00006   0.00006  -0.94026
   D24        1.08256  -0.00038   0.00000  -0.00044  -0.00044   1.08212
   D25       -3.10513  -0.00097   0.00000  -0.00098  -0.00098  -3.10611
   D26       -3.10720   0.00114   0.00000   0.00090   0.00090  -3.10630
   D27       -1.07237  -0.00065   0.00000  -0.00080  -0.00080  -1.07317
   D28        1.05152   0.00119   0.00000   0.00104   0.00104   1.05256
   D29        1.18601   0.00048   0.00000   0.00059   0.00059   1.18660
   D30       -3.06234  -0.00131   0.00000  -0.00112  -0.00112  -3.06345
   D31       -0.93845   0.00053   0.00000   0.00073   0.00073  -0.93772
   D32       -0.90303   0.00121   0.00000   0.00134   0.00134  -0.90169
   D33        1.13181  -0.00058   0.00000  -0.00037  -0.00037   1.13145
   D34       -3.02749   0.00126   0.00000   0.00148   0.00148  -3.02601
   D35       -2.96966  -0.00166   0.00000  -0.00180  -0.00180  -2.97146
   D36        0.17220  -0.00030   0.00000  -0.00026  -0.00026   0.17193
   D37        0.25374  -0.00241   0.00000  -0.00263  -0.00263   0.25111
   D38       -2.88758  -0.00104   0.00000  -0.00110  -0.00110  -2.88868
   D39        2.95745   0.00031   0.00000   0.00024   0.00024   2.95769
   D40       -0.17578   0.00079   0.00000   0.00077   0.00077  -0.17501
   D41       -0.26814   0.00108   0.00000   0.00110   0.00110  -0.26704
   D42        2.88181   0.00156   0.00000   0.00164   0.00164   2.88344
   D43       -0.05416   0.00049   0.00000   0.00055   0.00055  -0.05361
   D44        3.00980   0.00189   0.00000   0.00202   0.00202   3.01182
   D45        3.08770   0.00186   0.00000   0.00209   0.00209   3.08979
   D46       -0.13153   0.00325   0.00000   0.00355   0.00355  -0.12797
   D47       -2.91581   0.00080   0.00000   0.00086   0.00086  -2.91494
   D48        0.27157   0.00011   0.00000   0.00013   0.00013   0.27170
   D49        0.30781  -0.00056   0.00000  -0.00063  -0.00063   0.30718
   D50       -2.78800  -0.00124   0.00000  -0.00137  -0.00137  -2.78937
   D51        0.77373   0.00121   0.00000   0.00126   0.00126   0.77499
   D52       -1.32648   0.00039   0.00000   0.00041   0.00041  -1.32607
   D53        2.91625   0.00006   0.00000   0.00013   0.00013   2.91638
   D54       -2.37542   0.00077   0.00000   0.00077   0.00077  -2.37465
   D55        1.80755  -0.00004   0.00000  -0.00008  -0.00008   1.80747
   D56       -0.23291  -0.00038   0.00000  -0.00035  -0.00035  -0.23326
   D57        3.03200  -0.00070   0.00000  -0.00082  -0.00082   3.03118
   D58       -0.17506  -0.00018   0.00000  -0.00031  -0.00031  -0.17538
   D59       -0.10269  -0.00029   0.00000  -0.00037  -0.00037  -0.10306
   D60        2.97344   0.00023   0.00000   0.00014   0.00014   2.97357
   D61        0.61095  -0.00102   0.00000  -0.00089  -0.00089   0.61006
   D62       -1.49330  -0.00206   0.00000  -0.00190  -0.00190  -1.49520
   D63        2.63563  -0.00107   0.00000  -0.00098  -0.00098   2.63465
   D64        2.63147   0.00227   0.00000   0.00219   0.00219   2.63367
   D65        0.52723   0.00123   0.00000   0.00118   0.00118   0.52841
   D66       -1.62703   0.00222   0.00000   0.00211   0.00211  -1.62492
   D67       -1.56379   0.00119   0.00000   0.00116   0.00116  -1.56264
   D68        2.61514   0.00015   0.00000   0.00015   0.00015   2.61529
   D69        0.46088   0.00114   0.00000   0.00107   0.00107   0.46196
   D70       -0.66038   0.00126   0.00000   0.00117   0.00117  -0.65921
   D71       -2.68985  -0.00124   0.00000  -0.00118  -0.00118  -2.69103
   D72        1.50793  -0.00134   0.00000  -0.00133  -0.00133   1.50660
   D73        1.43767   0.00250   0.00000   0.00235   0.00235   1.44002
   D74       -0.59179  -0.00001   0.00000   0.00001   0.00001  -0.59179
   D75       -2.67720  -0.00011   0.00000  -0.00015  -0.00015  -2.67735
   D76       -2.68877   0.00184   0.00000   0.00158   0.00158  -2.68719
   D77        1.56495  -0.00066   0.00000  -0.00077  -0.00077   1.56418
   D78       -0.52047  -0.00076   0.00000  -0.00092  -0.00092  -0.52138
   D79        2.51417   0.00068   0.00000   0.00058   0.00058   2.51475
   D80       -0.55549   0.00010   0.00000   0.00000   0.00000  -0.55549
   D81       -1.64781   0.00106   0.00000   0.00102   0.00102  -1.64679
   D82        1.56572   0.00047   0.00000   0.00044   0.00044   1.56616
   D83        0.39187   0.00070   0.00000   0.00082   0.00082   0.39269
   D84       -2.67779   0.00012   0.00000   0.00024   0.00024  -2.67755
   D85       -0.14375  -0.00009   0.00000  -0.00006  -0.00006  -0.14381
   D86        3.02246   0.00020   0.00000   0.00028   0.00028   3.02274
   D87        2.91799   0.00064   0.00000   0.00063   0.00063   2.91862
   D88       -0.19899   0.00093   0.00000   0.00098   0.00098  -0.19802
   D89        2.87662  -0.00089   0.00000  -0.00083  -0.00083   2.87579
   D90       -0.28512  -0.00118   0.00000  -0.00115  -0.00115  -0.28627
   D91        0.75365  -0.00050   0.00000  -0.00045  -0.00045   0.75320
   D92       -2.40809  -0.00080   0.00000  -0.00077  -0.00077  -2.40886
   D93       -1.38006   0.00103   0.00000   0.00098   0.00098  -1.37908
   D94        1.74138   0.00074   0.00000   0.00066   0.00066   1.74204
   D95        3.13482   0.00159   0.00000   0.00140   0.00140   3.13622
   D96       -1.11642  -0.00062   0.00000  -0.00069  -0.00068  -1.11710
   D97        1.00933   0.00147   0.00000   0.00138   0.00138   1.01072
   D98       -0.93805   0.00162   0.00000   0.00169   0.00169  -0.93636
   D99        1.09389  -0.00059   0.00000  -0.00040  -0.00039   1.09350
   D100      -3.06354   0.00150   0.00000   0.00167   0.00167  -3.06187
   D101       1.15777   0.00039   0.00000   0.00048   0.00048   1.15825
   D102      -3.09347  -0.00182   0.00000  -0.00161  -0.00160  -3.09508
   D103      -0.96772   0.00027   0.00000   0.00046   0.00046  -0.96726
   D104       0.17090  -0.00009   0.00000  -0.00014  -0.00014   0.17077
   D105      -2.96993   0.00061   0.00000   0.00062   0.00062  -2.96931
   D106      -2.94681   0.00020   0.00000   0.00020   0.00020  -2.94661
   D107       0.19554   0.00090   0.00000   0.00096   0.00096   0.19650
   D108       0.00334  -0.00010   0.00000  -0.00015  -0.00015   0.00318
   D109      -3.13487  -0.00051   0.00000  -0.00060  -0.00060  -3.13546
   D110      -3.13750   0.00060   0.00000   0.00061   0.00061  -3.13689
   D111       0.00748   0.00019   0.00000   0.00017   0.00017   0.00765
   D112       2.76592   0.00013   0.00000   0.00017   0.00017   2.76609
   D113      -0.39005   0.00032   0.00000   0.00036   0.00036  -0.38969
   D114      -0.37925   0.00057   0.00000   0.00063   0.00063  -0.37861
   D115       2.74797   0.00075   0.00000   0.00083   0.00083   2.74880
   D116      -1.01065  -0.00117   0.00000  -0.00122  -0.00123  -1.01188
   D117      -3.10595  -0.00052   0.00000  -0.00057  -0.00057  -3.10651
   D118       1.08237   0.00017   0.00000   0.00013   0.00013   1.08251
   D119      -3.13482   0.00066   0.00000   0.00063   0.00063  -3.13420
   D120       1.05306   0.00131   0.00000   0.00128   0.00128   1.05435
   D121      -1.04180   0.00200   0.00000   0.00198   0.00198  -1.03982
   D122       1.11265  -0.00149   0.00000  -0.00142  -0.00143   1.11122
   D123      -0.98265  -0.00084   0.00000  -0.00077  -0.00077  -0.98342
   D124      -3.07752  -0.00015   0.00000  -0.00007  -0.00007  -3.07758
   D125      -1.00039  -0.00128   0.00000  -0.00135  -0.00136  -1.00174
   D126      -3.09442  -0.00049   0.00000  -0.00055  -0.00055  -3.09498
   D127       1.09211   0.00038   0.00000   0.00032   0.00033   1.09244
   D128      -3.12556   0.00020   0.00000   0.00018   0.00018  -3.12538
   D129       1.06359   0.00099   0.00000   0.00098   0.00098   1.06457
   D130      -1.03307   0.00186   0.00000   0.00186   0.00186  -1.03121
   D131       1.12512  -0.00154   0.00000  -0.00149  -0.00150   1.12362
   D132      -0.96892  -0.00074   0.00000  -0.00069  -0.00069  -0.96961
   D133      -3.06557   0.00012   0.00000   0.00018   0.00019  -3.06538
   D134       0.07317  -0.00069   0.00000  -0.00075  -0.00075   0.07242
   D135      -3.06849  -0.00107   0.00000  -0.00116  -0.00116  -3.06966
   D136      -3.11319  -0.00002   0.00000  -0.00003  -0.00003  -3.11322
   D137       0.02834  -0.00040   0.00000  -0.00044  -0.00044   0.02790
   D138       3.06705   0.00091   0.00000   0.00103   0.00103   3.06808
   D139      -0.07442   0.00120   0.00000   0.00135   0.00135  -0.07307
   D140      -0.02978   0.00037   0.00000   0.00040   0.00040  -0.02939
   D141       3.11193   0.00065   0.00000   0.00071   0.00071   3.11265
   D142       3.13637   0.00026   0.00000   0.00028   0.00028   3.13665
   D143      -0.00609   0.00015   0.00000   0.00016   0.00016  -0.00592
   D144      -0.00529  -0.00012   0.00000  -0.00013  -0.00013  -0.00542
   D145       3.13544  -0.00023   0.00000  -0.00025  -0.00025   3.13519
   D146       3.12564   0.00023   0.00000   0.00025   0.00025   3.12588
   D147      -0.01530   0.00018   0.00000   0.00019   0.00019  -0.01511
   D148      -0.01682   0.00012   0.00000   0.00013   0.00013  -0.01669
   D149       3.12543   0.00007   0.00000   0.00007   0.00007   3.12551
   D150      -3.12728  -0.00028   0.00000  -0.00030  -0.00030  -3.12758
   D151       0.01388  -0.00023   0.00000  -0.00024  -0.00024   0.01363
   D152       0.01497  -0.00033   0.00000  -0.00035  -0.00035   0.01461
   D153      -3.12706  -0.00027   0.00000  -0.00030  -0.00030  -3.12736
   D154       0.00894  -0.00008   0.00000  -0.00007  -0.00007   0.00887
   D155      -3.13278  -0.00036   0.00000  -0.00038  -0.00038  -3.13316
   D156      -3.13309  -0.00002   0.00000  -0.00001  -0.00001  -3.13310
   D157       0.00838  -0.00031   0.00000  -0.00033  -0.00033   0.00805
   D158      -0.01172  -0.00045   0.00000  -0.00049  -0.00049  -0.01221
   D159       3.12868   0.00004   0.00000   0.00004   0.00004   3.12872
   D160      -3.13932  -0.00059   0.00000  -0.00066  -0.00066  -3.13998
   D161       0.00108  -0.00011   0.00000  -0.00013  -0.00013   0.00095
   D162      -3.12857   0.00008   0.00000   0.00008   0.00008  -3.12849
   D163       0.01353  -0.00038   0.00000  -0.00042  -0.00042   0.01311
   D164      -0.00118   0.00024   0.00000   0.00026   0.00026  -0.00092
   D165       3.14092  -0.00022   0.00000  -0.00024  -0.00024   3.14068
   D166      -3.13607  -0.00032   0.00000  -0.00035  -0.00035  -3.13642
   D167       0.00504  -0.00020   0.00000  -0.00022  -0.00022   0.00483
   D168       0.00433   0.00017   0.00000   0.00018   0.00018   0.00451
   D169      -3.13774   0.00029   0.00000   0.00032   0.00032  -3.13743
   D170       3.13039   0.00021   0.00000   0.00023   0.00023   3.13062
   D171      -0.01105   0.00039   0.00000   0.00043   0.00043  -0.01062
   D172      -0.01168   0.00033   0.00000   0.00037   0.00037  -0.01132
   D173       3.13007   0.00051   0.00000   0.00056   0.00056   3.13063
   D174      -3.13046  -0.00019   0.00000  -0.00021  -0.00021  -3.13066
   D175       0.01097  -0.00028   0.00000  -0.00030  -0.00030   0.01067
   D176       0.01130  -0.00001   0.00000  -0.00001  -0.00001   0.01128
   D177      -3.13046  -0.00010   0.00000  -0.00011  -0.00011  -3.13057
   D178      -0.00488  -0.00004   0.00000  -0.00004  -0.00004  -0.00492
   D179       3.13620   0.00042   0.00000   0.00046   0.00046   3.13666
   D180       3.13655  -0.00012   0.00000  -0.00014  -0.00014   3.13641
   D181      -0.00555   0.00033   0.00000   0.00036   0.00036  -0.00519
         Item               Value     Threshold  Converged?
 Maximum Force            0.149466     0.000450     NO 
 RMS     Force            0.032432     0.000300     NO 
 Maximum Displacement     0.101983     0.001800     NO 
 RMS     Displacement     0.019222     0.001200     NO 
 Predicted change in Energy=-1.599864D-01
 Lowest energy point so far.  Saving SCF results.
 GradGradGradGradGradGradGradGradGradGradGradGradGradGradGradGradGradGrad

 Leave Link  103 at Thu Dec  6 15:25:28 2018, MaxMem=   536870912 cpu:         2.4
 (Enter /pbs_home/pkowalski/g09d01/g09/l202.exe)
 Stoichiometry    C29H22F6S2
 Framework group  C1[X(C29H22F6S2)]
 Deg. of freedom   171
 Full point group                 C1      NOp   1
 RotChk:  IX=0 Diff= 9.26D-04
 Largest Abelian subgroup         C1      NOp   1
 Largest concise Abelian subgroup C1      NOp   1
                         Standard orientation:                         
 ---------------------------------------------------------------------
 Center     Atomic      Atomic             Coordinates (Angstroms)
 Number     Number       Type             X           Y           Z
 ---------------------------------------------------------------------
      1         16           0        1.760327   -2.175705    0.473169
      2         16           0       -1.802760   -2.137543    0.103918
      3          9           0        2.375360    3.146422   -0.729458
      4          9           0        1.631500    3.555048    1.267467
      5          9           0        0.115792    3.813468   -1.839828
      6          9           0        0.086721    5.123201   -0.102963
      7          9           0       -2.223553    3.269673   -0.827958
      8          9           0       -1.526690    3.542068    1.216943
      9          6           0        0.601949   -0.761774    0.724241
     10          6           0        1.436478    0.482719    0.391326
     11          6           0        2.822573    0.213748    0.262839
     12          1           0        3.497980    0.929501    0.190607
     13          6           0        3.144999   -1.107779    0.245023
     14          6           0        0.750142    1.639946    0.182191
     15          6           0        1.276462    3.027524    0.056632
     16          6           0        0.083077    3.841412   -0.494994
     17          6           0       -1.164002    3.058908   -0.009135
     18          6           0       -0.694203    1.652904    0.057651
     19          6           0       -0.601495   -0.786921   -0.245530
     20          6           0       -1.408398    0.504500   -0.057619
     21          6           0       -2.813587    0.279214   -0.061529
     22          1           0       -3.470468    1.014422   -0.113418
     23          6           0       -3.175177   -1.030585    0.013906
     24          6           0        0.164204   -0.718727    2.212855
     25          1           0       -0.499037    0.042921    2.330768
     26          1           0       -0.321698   -1.584972    2.429883
     27          6           0        1.303020   -0.532832    3.212525
     28          1           0        1.975271   -1.278752    3.103548
     29          1           0        0.931402   -0.549819    4.151344
     30          1           0        1.758042    0.352858    3.048098
     31          6           0       -0.153139   -0.881143   -1.733125
     32          1           0        0.505893   -0.127906   -1.916585
     33          1           0        0.342237   -1.758575   -1.862521
     34          6           0       -1.275321   -0.801626   -2.758539
     35          1           0       -1.947657   -1.533406   -2.582170
     36          1           0       -0.891180   -0.915552   -3.685511
     37          1           0       -1.733465    0.096110   -2.691578
     38          6           0        4.467700   -1.674810   -0.028007
     39          6           0        5.615408   -0.878750    0.055471
     40          1           0        5.541757    0.056812    0.359662
     41          6           0        6.855159   -1.394933   -0.285480
     42          1           0        7.657406   -0.822284   -0.226536
     43          6           0        6.977176   -2.709758   -0.707564
     44          1           0        7.859955   -3.069953   -0.962229
     45          6           0        5.847042   -3.516574   -0.770081
     46          1           0        5.931035   -4.456481   -1.058582
     47          6           0        4.606984   -3.009992   -0.430126
     48          1           0        3.812368   -3.593540   -0.471242
     49          6           0       -4.541732   -1.565560    0.022170
     50          6           0       -5.609775   -0.744193    0.400365
     51          1           0       -5.439369    0.189334    0.670287
     52          6           0       -6.909908   -1.235730    0.397236
     53          1           0       -7.657873   -0.647698    0.661407
     54          6           0       -7.161680   -2.550093    0.023822
     55          1           0       -8.084990   -2.899795    0.031257
     56          6           0       -6.112312   -3.365150   -0.357619
     57          1           0       -6.289476   -4.296597   -0.632267
     58          6           0       -4.808956   -2.884968   -0.358361
     59          1           0       -4.067519   -3.477458   -0.628679
 ---------------------------------------------------------------------
 Rotational constants (GHZ):      0.1282355      0.0712954      0.0512869
 Leave Link  202 at Thu Dec  6 15:25:29 2018, MaxMem=   536870912 cpu:         0.0
 (Enter /pbs_home/pkowalski/g09d01/g09/l301.exe)
 Basis read from rwf:  (5D, 7F)
 No pseudopotential information found on rwf file.
 There are   673 symmetry adapted cartesian basis functions of A   symmetry.
 There are   636 symmetry adapted basis functions of A   symmetry.
   636 basis functions,  1103 primitive gaussians,   673 cartesian basis functions
   141 alpha electrons      141 beta electrons
       nuclear repulsion energy      4719.7421004258 Hartrees.
 IExCor=  402 DFT=T Ex+Corr=B3LYP ExCW=0 ScaHFX=  0.200000
 ScaDFX=  0.800000  0.720000  1.000000  0.810000 ScalE2=  1.000000  1.000000
 IRadAn=      0 IRanWt=     -1 IRanGd=            0 ICorTp=0 IEmpDi=131
 NAtoms=   59 NActive=   59 NUniq=   59 SFac= 1.00D+00 NAtFMM=   60 NAOKFM=F Big=F
 Integral buffers will be    131072 words long.
 Raffenetti 2 integral format.
 Two-electron integral symmetry is turned on.
 R6Disp:  Grimme-D3 Dispersion energy=       -0.0798018916 Hartrees.
 Nuclear repulsion after empirical dispersion term =     4719.6622985342 Hartrees.
 No density basis found on file   724.
 Leave Link  301 at Thu Dec  6 15:25:29 2018, MaxMem=   536870912 cpu:         0.9
 (Enter /pbs_home/pkowalski/g09d01/g09/l302.exe)
 NPDir=0 NMtPBC=     1 NCelOv=     1 NCel=       1 NClECP=     1 NCelD=      1
         NCelK=      1 NCelE2=     1 NClLst=     1 CellRange=     0.0.
 One-electron integrals computed using PRISM.
 NBasis=   636 RedAO= T EigKep=  2.89D-04  NBF=   636
 NBsUse=   636 1.00D-06 EigRej= -1.00D+00 NBFU=   636
 Precomputing XC quadrature grid using
 IXCGrd= 4 IRadAn=           0 IRanWt=          -1 IRanGd=           0 AccXCQ= 0.00D+00.
 Generated NRdTot=       0 NPtTot=           0 NUsed=           0 NTot=          32
 NSgBfM=   611   611   612   625   636 MxSgAt=    59 MxSgA2=    59.
 Leave Link  302 at Thu Dec  6 15:25:31 2018, MaxMem=   536870912 cpu:        13.5
 (Enter /pbs_home/pkowalski/g09d01/g09/l303.exe)
 DipDrv:  MaxL=1.
 Leave Link  303 at Thu Dec  6 15:25:32 2018, MaxMem=   536870912 cpu:         1.9
 (Enter /pbs_home/pkowalski/g09d01/g09/l401.exe)
 Initial guess from the checkpoint file:  "dae0068freq_closed_b3lypd3.chk"
 B after Tr=     0.000000    0.000000    0.000000
         Rot=    1.000000    0.000080    0.000036   -0.000273 Ang=   0.03 deg.
 Guess basis will be translated and rotated to current coordinates.
 JPrj=2 DoOrth=T DoCkMO=T.
 Generating alternative initial guess.
 ExpMin= 1.22D-01 ExpMax= 9.18D+03 ExpMxC= 1.38D+03 IAcc=1 IRadAn=         1 AccDes= 0.00D+00
 Harris functional with IExCor=  402 and IRadAn=       1 diagonalized for initial guess.
 HarFok:  IExCor=  402 AccDes= 0.00D+00 IRadAn=         1 IDoV= 1 UseB2=F ITyADJ=14
 ICtDFT=  3500011 ScaDFX=  1.000000  1.000000  1.000000  1.000000
 FoFCou: FMM=F IPFlag=           0 FMFlag=      100000 FMFlg1=           0
         NFxFlg=           0 DoJE=T BraDBF=F KetDBF=T FulRan=T
         wScrn=  0.000000 ICntrl=     500 IOpCl=  0 I1Cent=   200000004 NGrid=           0
         NMat0=    1 NMatS0=      1 NMatT0=    0 NMatD0=    1 NMtDS0=    0 NMtDT0=    0
 Petite list used in FoFCou.
 Harris En= -2512.15511968867    
 Leave Link  401 at Thu Dec  6 15:25:36 2018, MaxMem=   536870912 cpu:        33.8
 (Enter /pbs_home/pkowalski/g09d01/g09/l502.exe)
 Closed shell SCF:
 Using DIIS extrapolation, IDIIS=  1040.
 Integral symmetry usage will be decided dynamically.
 IVT=     1387805 IEndB=     1387805 NGot=   536870912 MDV=   535953350
 LenX=   535953350 LenY=   535499748
 Requested convergence on RMS density matrix=1.00D-08 within 128 cycles.
 Requested convergence on MAX density matrix=1.00D-06.
 Requested convergence on             energy=1.00D-06.
 No special actions if energy rises.
 Fock matrices will be formed incrementally for  20 cycles.
 Integral accuracy reduced to 1.0D-05 until final iterations.

 Cycle   1  Pass 0  IDiag  1:
 FoFJK:  IHMeth= 1 ICntrl=       0 DoSepK=F KAlg= 0 I1Cent=   0 FoldK=F
 IRaf= 670000000 NMat=   1 IRICut=       1 DoRegI=T DoRafI=F ISym2E= 0.
 FoFCou: FMM=F IPFlag=           0 FMFlag=      100000 FMFlg1=           0
         NFxFlg=           0 DoJE=F BraDBF=F KetDBF=F FulRan=T
         wScrn=  0.000000 ICntrl=       0 IOpCl=  0 I1Cent=           0 NGrid=           0
         NMat0=    1 NMatS0=      1 NMatT0=    0 NMatD0=    1 NMtDS0=    0 NMtDT0=    0
 Symmetry not used in FoFCou.
 E= -2512.17142598829    
 DIIS: error= 2.49D-03 at cycle   1 NSaved=   1.
 NSaved= 1 IEnMin= 1 EnMin= -2512.17142598829     IErMin= 1 ErrMin= 2.49D-03
 ErrMax= 2.49D-03  0.00D+00 EMaxC= 1.00D-01 BMatC= 4.56D-03 BMatP= 4.56D-03
 IDIUse=3 WtCom= 9.75D-01 WtEn= 2.49D-02
 Coeff-Com:  0.100D+01
 Coeff-En:   0.100D+01
 Coeff:      0.100D+01
 Gap=     0.557 Goal=   None    Shift=    0.000
 GapD=    0.557 DampG=2.000 DampE=1.000 DampFc=2.0000 IDamp=-1.
 RMSDP=4.92D-04 MaxDP=1.62D-02              OVMax= 7.55D-03

 Cycle   2  Pass 0  IDiag  1:
 RMSU=  4.75D-04    CP:  9.92D-01
 E= -2512.17567428021     Delta-E=       -0.004248291914 Rises=F Damp=F
 DIIS: error= 6.48D-04 at cycle   2 NSaved=   2.
 NSaved= 2 IEnMin= 2 EnMin= -2512.17567428021     IErMin= 2 ErrMin= 6.48D-04
 ErrMax= 6.48D-04  0.00D+00 EMaxC= 1.00D-01 BMatC= 3.87D-04 BMatP= 4.56D-03
 IDIUse=3 WtCom= 9.94D-01 WtEn= 6.48D-03
 Coeff-Com:  0.143D+00 0.857D+00
 Coeff-En:   0.000D+00 0.100D+01
 Coeff:      0.142D+00 0.858D+00
 Gap=     0.084 Goal=   None    Shift=    0.000
 RMSDP=7.82D-05 MaxDP=5.21D-03 DE=-4.25D-03 OVMax= 6.48D-03

 Cycle   3  Pass 0  IDiag  1:
 RMSU=  7.79D-05    CP:  9.92D-01  1.01D+00
 E= -2512.17574104374     Delta-E=       -0.000066763537 Rises=F Damp=F
 DIIS: error= 4.94D-04 at cycle   3 NSaved=   3.
 NSaved= 3 IEnMin= 3 EnMin= -2512.17574104374     IErMin= 3 ErrMin= 4.94D-04
 ErrMax= 4.94D-04  0.00D+00 EMaxC= 1.00D-01 BMatC= 3.47D-04 BMatP= 3.87D-04
 IDIUse=3 WtCom= 9.95D-01 WtEn= 4.94D-03
 Coeff-Com:  0.284D-01 0.486D+00 0.486D+00
 Coeff-En:   0.000D+00 0.459D+00 0.541D+00
 Coeff:      0.283D-01 0.486D+00 0.486D+00
 Gap=     0.084 Goal=   None    Shift=    0.000
 RMSDP=4.88D-05 MaxDP=2.84D-03 DE=-6.68D-05 OVMax= 6.84D-03

 Cycle   4  Pass 0  IDiag  1:
 RMSU=  2.88D-05    CP:  9.92D-01  1.02D+00  4.94D-01
 E= -2512.17605843046     Delta-E=       -0.000317386721 Rises=F Damp=F
 DIIS: error= 2.05D-04 at cycle   4 NSaved=   4.
 NSaved= 4 IEnMin= 4 EnMin= -2512.17605843046     IErMin= 4 ErrMin= 2.05D-04
 ErrMax= 2.05D-04  0.00D+00 EMaxC= 1.00D-01 BMatC= 4.37D-05 BMatP= 3.47D-04
 IDIUse=3 WtCom= 9.98D-01 WtEn= 2.05D-03
 Coeff-Com:  0.666D-02 0.240D+00 0.308D+00 0.445D+00
 Coeff-En:   0.000D+00 0.000D+00 0.713D-01 0.929D+00
 Coeff:      0.664D-02 0.239D+00 0.308D+00 0.446D+00
 Gap=     0.084 Goal=   None    Shift=    0.000
 RMSDP=2.16D-05 MaxDP=1.26D-03 DE=-3.17D-04 OVMax= 3.91D-03

 Cycle   5  Pass 0  IDiag  1:
 RMSU=  1.23D-05    CP:  9.92D-01  1.02D+00  5.73D-01  4.22D-01
 E= -2512.17610167265     Delta-E=       -0.000043242188 Rises=F Damp=F
 DIIS: error= 7.56D-05 at cycle   5 NSaved=   5.
 NSaved= 5 IEnMin= 5 EnMin= -2512.17610167265     IErMin= 5 ErrMin= 7.56D-05
 ErrMax= 7.56D-05  0.00D+00 EMaxC= 1.00D-01 BMatC= 7.92D-06 BMatP= 4.37D-05
 IDIUse=1 WtCom= 1.00D+00 WtEn= 0.00D+00
 Coeff-Com: -0.866D-03 0.800D-01 0.125D+00 0.311D+00 0.485D+00
 Coeff:     -0.866D-03 0.800D-01 0.125D+00 0.311D+00 0.485D+00
 Gap=     0.084 Goal=   None    Shift=    0.000
 RMSDP=9.01D-06 MaxDP=5.74D-04 DE=-4.32D-05 OVMax= 1.38D-03

 Initial convergence to 1.0D-05 achieved.  Increase integral accuracy.
 Cycle   6  Pass 1  IDiag  1:
 E= -2512.17576922819     Delta-E=        0.000332444464 Rises=F Damp=F
 DIIS: error= 1.46D-04 at cycle   1 NSaved=   1.
 NSaved= 1 IEnMin= 1 EnMin= -2512.17576922819     IErMin= 1 ErrMin= 1.46D-04
 ErrMax= 1.46D-04  0.00D+00 EMaxC= 1.00D-01 BMatC= 1.55D-05 BMatP= 1.55D-05
 IDIUse=3 WtCom= 9.99D-01 WtEn= 1.46D-03
 Coeff-Com:  0.100D+01
 Coeff-En:   0.100D+01
 Coeff:      0.100D+01
 Gap=     0.084 Goal=   None    Shift=    0.000
 RMSDP=9.01D-06 MaxDP=5.74D-04 DE= 3.32D-04 OVMax= 8.14D-04

 Cycle   7  Pass 1  IDiag  1:
 RMSU=  1.87D-04    CP:  1.00D+00
 E= -2512.17578393236     Delta-E=       -0.000014704173 Rises=F Damp=F
 DIIS: error= 4.92D-05 at cycle   2 NSaved=   2.
 NSaved= 2 IEnMin= 2 EnMin= -2512.17578393236     IErMin= 2 ErrMin= 4.92D-05
 ErrMax= 4.92D-05  0.00D+00 EMaxC= 1.00D-01 BMatC= 2.59D-06 BMatP= 1.55D-05
 IDIUse=1 WtCom= 1.00D+00 WtEn= 0.00D+00
 Coeff-Com:  0.181D+00 0.819D+00
 Coeff:      0.181D+00 0.819D+00
 Gap=     0.084 Goal=   None    Shift=    0.000
 RMSDP=1.21D-05 MaxDP=8.25D-04 DE=-1.47D-05 OVMax= 1.61D-03

 Cycle   8  Pass 1  IDiag  1:
 RMSU=  1.19D-05    CP:  9.99D-01  1.01D+00
 E= -2512.17577881865     Delta-E=        0.000005113711 Rises=F Damp=F
 DIIS: error= 8.44D-05 at cycle   3 NSaved=   3.
 NSaved= 3 IEnMin= 2 EnMin= -2512.17578393236     IErMin= 2 ErrMin= 4.92D-05
 ErrMax= 8.44D-05  0.00D+00 EMaxC= 1.00D-01 BMatC= 7.27D-06 BMatP= 2.59D-06
 IDIUse=1 WtCom= 1.00D+00 WtEn= 0.00D+00
 Coeff-Com: -0.223D-03 0.628D+00 0.372D+00
 Coeff:     -0.223D-03 0.628D+00 0.372D+00
 Gap=     0.084 Goal=   None    Shift=    0.000
 RMSDP=7.83D-06 MaxDP=5.05D-04 DE= 5.11D-06 OVMax= 1.23D-03

 Cycle   9  Pass 1  IDiag  1:
 RMSU=  1.68D-06    CP:  1.00D+00  1.01D+00  3.64D-01
 E= -2512.17578647371     Delta-E=       -0.000007655061 Rises=F Damp=F
 DIIS: error= 1.35D-05 at cycle   4 NSaved=   4.
 NSaved= 4 IEnMin= 4 EnMin= -2512.17578647371     IErMin= 4 ErrMin= 1.35D-05
 ErrMax= 1.35D-05  0.00D+00 EMaxC= 1.00D-01 BMatC= 2.06D-07 BMatP= 2.59D-06
 IDIUse=1 WtCom= 1.00D+00 WtEn= 0.00D+00
 Coeff-Com: -0.505D-02 0.407D+00 0.255D+00 0.342D+00
 Coeff:     -0.505D-02 0.407D+00 0.255D+00 0.342D+00
 Gap=     0.084 Goal=   None    Shift=    0.000
 RMSDP=1.07D-06 MaxDP=6.24D-05 DE=-7.66D-06 OVMax= 1.82D-04

 Cycle  10  Pass 1  IDiag  1:
 RMSU=  4.64D-07    CP:  1.00D+00  1.01D+00  3.87D-01  4.46D-01
 E= -2512.17578670201     Delta-E=       -0.000000228297 Rises=F Damp=F
 DIIS: error= 1.93D-06 at cycle   5 NSaved=   5.
 NSaved= 5 IEnMin= 5 EnMin= -2512.17578670201     IErMin= 5 ErrMin= 1.93D-06
 ErrMax= 1.93D-06  0.00D+00 EMaxC= 1.00D-01 BMatC= 1.85D-09 BMatP= 2.06D-07
 IDIUse=1 WtCom= 1.00D+00 WtEn= 0.00D+00
 Coeff-Com: -0.254D-02 0.187D+00 0.118D+00 0.173D+00 0.525D+00
 Coeff:     -0.254D-02 0.187D+00 0.118D+00 0.173D+00 0.525D+00
 Gap=     0.084 Goal=   None    Shift=    0.000
 RMSDP=1.22D-07 MaxDP=6.24D-06 DE=-2.28D-07 OVMax= 1.30D-05

 Cycle  11  Pass 1  IDiag  1:
 RMSU=  1.15D-07    CP:  1.00D+00  1.01D+00  3.86D-01  4.60D-01  9.34D-01
 E= -2512.17578670384     Delta-E=       -0.000000001834 Rises=F Damp=F
 DIIS: error= 6.43D-07 at cycle   6 NSaved=   6.
 NSaved= 6 IEnMin= 6 EnMin= -2512.17578670384     IErMin= 6 ErrMin= 6.43D-07
 ErrMax= 6.43D-07  0.00D+00 EMaxC= 1.00D-01 BMatC= 1.68D-10 BMatP= 1.85D-09
 IDIUse=1 WtCom= 1.00D+00 WtEn= 0.00D+00
 Coeff-Com: -0.595D-03 0.393D-01 0.250D-01 0.404D-01 0.255D+00 0.641D+00
 Coeff:     -0.595D-03 0.393D-01 0.250D-01 0.404D-01 0.255D+00 0.641D+00
 Gap=     0.084 Goal=   None    Shift=    0.000
 RMSDP=4.37D-08 MaxDP=2.38D-06 DE=-1.83D-09 OVMax= 5.06D-06

 Cycle  12  Pass 1  IDiag  1:
 RMSU=  3.99D-08    CP:  1.00D+00  1.01D+00  3.87D-01  4.60D-01  9.51D-01
                    CP:  8.69D-01
 E= -2512.17578670397     Delta-E=       -0.000000000126 Rises=F Damp=F
 DIIS: error= 2.63D-07 at cycle   7 NSaved=   7.
 NSaved= 7 IEnMin= 7 EnMin= -2512.17578670397     IErMin= 7 ErrMin= 2.63D-07
 ErrMax= 2.63D-07  0.00D+00 EMaxC= 1.00D-01 BMatC= 4.48D-11 BMatP= 1.68D-10
 IDIUse=1 WtCom= 1.00D+00 WtEn= 0.00D+00
 Coeff-Com: -0.221D-04-0.127D-02-0.755D-03 0.118D-02 0.855D-01 0.399D+00
 Coeff-Com:  0.517D+00
 Coeff:     -0.221D-04-0.127D-02-0.755D-03 0.118D-02 0.855D-01 0.399D+00
 Coeff:      0.517D+00
 Gap=     0.084 Goal=   None    Shift=    0.000
 RMSDP=2.00D-08 MaxDP=1.21D-06 DE=-1.26D-10 OVMax= 2.05D-06

 Cycle  13  Pass 1  IDiag  1:
 RMSU=  1.05D-08    CP:  1.00D+00  1.01D+00  3.87D-01  4.61D-01  9.64D-01
                    CP:  9.25D-01  6.40D-01
 E= -2512.17578670418     Delta-E=       -0.000000000210 Rises=F Damp=F
 DIIS: error= 3.79D-08 at cycle   8 NSaved=   8.
 NSaved= 8 IEnMin= 8 EnMin= -2512.17578670418     IErMin= 8 ErrMin= 3.79D-08
 ErrMax= 3.79D-08  0.00D+00 EMaxC= 1.00D-01 BMatC= 3.26D-12 BMatP= 4.48D-11
 IDIUse=1 WtCom= 1.00D+00 WtEn= 0.00D+00
 Coeff-Com:  0.349D-04-0.383D-02-0.242D-02-0.257D-02 0.287D-01 0.178D+00
 Coeff-Com:  0.292D+00 0.511D+00
 Coeff:      0.349D-04-0.383D-02-0.242D-02-0.257D-02 0.287D-01 0.178D+00
 Coeff:      0.292D+00 0.511D+00
 Gap=     0.084 Goal=   None    Shift=    0.000
 RMSDP=6.31D-09 MaxDP=3.35D-07 DE=-2.10D-10 OVMax= 1.14D-06

 SCF Done:  E(RB3LYP) =  -2512.17578670     A.U. after   13 cycles
            NFock= 13  Conv=0.63D-08     -V/T= 2.0056
 KE= 2.498175075390D+03 PE=-1.534463829491D+04 EE= 5.614625134287D+03
 Leave Link  502 at Thu Dec  6 15:30:48 2018, MaxMem=   536870912 cpu:      2485.1
 (Enter /pbs_home/pkowalski/g09d01/g09/l701.exe)
 Compute integral first derivatives.
 ... and contract with generalized density number  0.
 R6Disp: Adding Grimme-D3 dispersion energy 1st derivatives to the gradient.
 Leave Link  701 at Thu Dec  6 15:30:49 2018, MaxMem=   536870912 cpu:         5.4
 (Enter /pbs_home/pkowalski/g09d01/g09/l702.exe)
 L702 exits ... SP integral derivatives will be done elsewhere.
 Leave Link  702 at Thu Dec  6 15:30:49 2018, MaxMem=   536870912 cpu:         0.3
 (Enter /pbs_home/pkowalski/g09d01/g09/l703.exe)
 Compute integral first derivatives, UseDBF=F ICtDFT=           0.
 Integral derivatives from FoFJK, PRISM(SPDF).
 Calling FoFJK, ICntrl=      2127 FMM=F ISym2X=0 I1Cent= 0 IOpClX= 0 NMat=1 NMatS=1 NMatT=0.
 FoFJK:  IHMeth= 1 ICntrl=    2127 DoSepK=F KAlg= 0 I1Cent=   0 FoldK=F
 IRaf=         0 NMat=   1 IRICut=       1 DoRegI=T DoRafI=F ISym2E= 0.
 FoFCou: FMM=F IPFlag=           0 FMFlag=      100000 FMFlg1=         800
         NFxFlg=           0 DoJE=F BraDBF=F KetDBF=F FulRan=T
         wScrn=  0.000000 ICntrl=    2127 IOpCl=  0 I1Cent=           0 NGrid=           0
         NMat0=    1 NMatS0=      1 NMatT0=    0 NMatD0=    1 NMtDS0=    0 NMtDT0=    0
 Symmetry not used in FoFCou.
 Leave Link  703 at Thu Dec  6 15:32:05 2018, MaxMem=   536870912 cpu:       608.2
 (Enter /pbs_home/pkowalski/g09d01/g09/l716.exe)
 Dipole        =-9.27314193D-03-1.96103455D+00-1.13059068D-01
 ***** Axes restored to original set *****
 -------------------------------------------------------------------
 Center     Atomic                   Forces (Hartrees/Bohr)
 Number     Number              X              Y              Z
 -------------------------------------------------------------------
      1       16          -0.008396007    0.002686665   -0.005225900
      2       16          -0.004355792    0.000259252   -0.009481958
      3        9          -0.003340423    0.000250147    0.001267264
      4        9          -0.000255331   -0.000651012   -0.002631458
      5        9          -0.005722860   -0.000808949    0.002669642
      6        9           0.001217685    0.000600725   -0.001321389
      7        9          -0.002876648   -0.000201328   -0.001087163
      8        9           0.001022201    0.000920028   -0.000481382
      9        6           0.001376058   -0.003012123    0.003238207
     10        6          -0.000422344   -0.002756860   -0.000725755
     11        6          -0.028928696   -0.043734265   -0.066370380
     12        1           0.040089345    0.046484308    0.074034864
     13        6          -0.008234302    0.003833334   -0.003678059
     14        6          -0.000102629   -0.004747449   -0.000725023
     15        6           0.007186767    0.009585617    0.002591820
     16        6           0.002266186   -0.002127272    0.003893258
     17        6           0.009689731   -0.008992654   -0.000670887
     18        6          -0.000782402    0.005327469    0.003372420
     19        6           0.002227603    0.001261175    0.003032953
     20        6          -0.001489220   -0.000258889   -0.004284285
     21        6          -0.042188990    0.070344943   -0.025655213
     22        1           0.049374777   -0.074083476    0.034805462
     23        6          -0.006594486   -0.001303604   -0.007092628
     24        6          -0.010428504    0.064718140    0.034311059
     25        1           0.041457449   -0.051932392    0.018738079
     26        1          -0.032269944   -0.019919779   -0.057311923
     27        6          -0.041218134   -0.060048422    0.015822628
     28        1          -0.044340142    0.058233737   -0.019429426
     29        1           0.049340525   -0.011153796   -0.056420029
     30        1           0.040363237    0.020610157    0.062032858
     31        6           0.017414342   -0.064444656   -0.026224250
     32        1           0.028137744    0.031898858    0.053056951
     33        1          -0.047566022    0.042713104   -0.026615354
     34        6           0.034789217    0.059254936   -0.022045642
     35        1          -0.030855701   -0.038232452   -0.058221420
     36        1          -0.055371245    0.014014602    0.049767638
     37        1           0.049330817   -0.045917520    0.034000284
     38        6           0.002490007   -0.005692344   -0.002429425
     39        6          -0.077960800    0.014830690   -0.035179947
     40        1           0.087203369   -0.016612891    0.040587347
     41        6          -0.034998850   -0.060351673   -0.048841058
     42        1           0.043385802    0.066966579    0.056377418
     43        6           0.037699845   -0.077112143   -0.016713920
     44        1          -0.045080214    0.085713390    0.016613126
     45        6           0.076376140   -0.012826606    0.037479573
     46        1          -0.087314520    0.018029229   -0.041787155
     47        6           0.041424361    0.057031786    0.050435439
     48        1          -0.043561478   -0.066516900   -0.056957530
     49        6           0.002256499    0.006743462    0.004800038
     50        6          -0.077094584   -0.010066492   -0.044788899
     51        1           0.084720253    0.005263402    0.048054794
     52        6          -0.052591013    0.071253972    0.001675008
     53        1           0.062159535   -0.075310014    0.001261244
     54        6           0.022433604    0.069313732    0.044252774
     55        1          -0.022256144   -0.081731567   -0.048731229
     56        6           0.071986758    0.011082582    0.043768951
     57        1          -0.084835818   -0.005418639   -0.048955631
     58        6           0.056719864   -0.068066594   -0.000989065
     59        1          -0.062706476    0.074806740   -0.000867718
 -------------------------------------------------------------------
 Cartesian Forces:  Max     0.087314520 RMS     0.039790738
 Leave Link  716 at Thu Dec  6 15:32:05 2018, MaxMem=   536870912 cpu:         0.2
 (Enter /pbs_home/pkowalski/g09d01/g09/l103.exe)

 GradGradGradGradGradGradGradGradGradGradGradGradGradGradGradGradGradGrad
 Berny optimization.
 Using GEDIIS/GDIIS optimizer.
 FormGI is forming the generalized inverse of G from B-inverse, IUseBI=4.
 Internal  Forces:  Max     0.098463251 RMS     0.021730715
 Search for a local minimum.
 Step number   2 out of a maximum of  354
 All quantities printed in internal units (Hartrees-Bohrs-Radians)
 RMS Force = .21731D-01 SwitMx=.10000D-02 MixMth= 1
 Mixed Optimization -- RFO/linear search
 Update second derivatives using D2CorX and points    1    2
 DE= -1.53D-01 DEPred=-1.60D-01 R= 9.59D-01
 TightC=F SS=  1.41D+00  RLast= 3.00D-01 DXNew= 5.0454D-01 9.0076D-01
 Trust test= 9.59D-01 RLast= 3.00D-01 DXMaxT set to 5.05D-01
 ITU=  1  0
 Use linear search instead of GDIIS.
 Linear search step of   0.600 exceeds DXMaxT=   0.505 but not scaled.
 Quartic linear search produced a step of  2.00000.
 Iteration  1 RMS(Cart)=  0.03844184 RMS(Int)=  0.00013808
 Iteration  2 RMS(Cart)=  0.00022155 RMS(Int)=  0.00000704
 Iteration  3 RMS(Cart)=  0.00000006 RMS(Int)=  0.00000704
 ITry= 1 IFail=0 DXMaxC= 2.05D-01 DCOld= 1.00D+10 DXMaxT= 5.05D-01 DXLimC= 3.00D+00 Rises=F
 Variable       Old X    -DE/DX   Delta X   Delta X   Delta X     New X
                                 (Linear)    (Quad)   (Total)
    R1        3.48657   0.00965   0.01624   0.00000   0.01624   3.50281
    R2        3.33248   0.00480   0.00806   0.00000   0.00806   3.34054
    R3        3.47901   0.00970   0.01641   0.00000   0.01641   3.49542
    R4        3.33631   0.00436   0.00731   0.00000   0.00731   3.34362
    R5        2.56311   0.00222   0.00319   0.00000   0.00319   2.56630
    R6        2.58447   0.00025   0.00097   0.00000   0.00097   2.58544
    R7        2.54267   0.00604   0.00768   0.00000   0.00768   2.55035
    R8        2.53300   0.00043   0.00092   0.00000   0.00092   2.53392
    R9        2.56164   0.00070   0.00131   0.00000   0.00131   2.56295
   R10        2.58295   0.00101   0.00190   0.00000   0.00190   2.58485
   R11        2.90061   0.00385   0.00634   0.00000   0.00634   2.90695
   R12        2.92106   0.00460   0.00708   0.00000   0.00708   2.92814
   R13        2.93331   0.00359   0.00590   0.00000   0.00590   2.93921
   R14        2.67922   0.00595   0.00970   0.00000   0.00970   2.68892
   R15        2.57306   0.00463   0.00631   0.00000   0.00631   2.57937
   R16        1.86471   0.09599   0.13844   0.00000   0.13844   2.00314
   R17        2.57080   0.01260   0.01781   0.00000   0.01781   2.58861
   R18        2.76805   0.00321   0.00519   0.00000   0.00519   2.77325
   R19        2.81445   0.00433   0.00675   0.00000   0.00675   2.82121
   R20        2.73965   0.00013   0.00113   0.00000   0.00113   2.74078
   R21        2.92198   0.00678   0.01177   0.00000   0.01177   2.93375
   R22        2.92973   0.00556   0.00967   0.00000   0.00968   2.93941
   R23        2.80420   0.00664   0.01052   0.00000   0.01052   2.81472
   R24        2.56488   0.00705   0.00959   0.00000   0.00959   2.57447
   R25        2.89947   0.00374   0.00645   0.00000   0.00645   2.90592
   R26        2.94145   0.00546   0.00962   0.00000   0.00962   2.95107
   R27        2.68934   0.00269   0.00498   0.00000   0.00497   2.69432
   R28        1.86568   0.09558   0.13794   0.00000   0.13794   2.00363
   R29        2.57170   0.01116   0.01552   0.00000   0.01552   2.58722
   R30        2.77329   0.00184   0.00305   0.00000   0.00305   2.77634
   R31        1.92149   0.06898   0.10266   0.00000   0.10266   2.02415
   R32        1.92120   0.06867   0.10211   0.00000   0.10211   2.02331
   R33        2.88504   0.00824   0.01557   0.00000   0.01557   2.90061
   R34        1.90871   0.07567   0.11141   0.00000   0.11141   2.02012
   R35        1.90832   0.07577   0.11156   0.00000   0.11156   2.01987
   R36        1.90715   0.07676   0.11289   0.00000   0.11289   2.02004
   R37        1.92283   0.06795   0.10122   0.00000   0.10122   2.02405
   R38        1.91975   0.06919   0.10285   0.00000   0.10285   2.02260
   R39        2.87654   0.01127   0.02078   0.00000   0.02078   2.89732
   R40        1.90726   0.07609   0.11188   0.00000   0.11188   2.01914
   R41        1.90836   0.07575   0.11151   0.00000   0.11151   2.01987
   R42        1.90882   0.07540   0.11097   0.00000   0.11097   2.01979
   R43        2.64421   0.01104   0.01585   0.00000   0.01585   2.66005
   R44        2.64819   0.00971   0.01468   0.00000   0.01468   2.66286
   R45        1.86426   0.09761   0.14052   0.00000   0.14052   2.00478
   R46        2.61826   0.00963   0.01457   0.00000   0.01457   2.63283
   R47        1.86596   0.09770   0.14065   0.00000   0.14065   2.00661
   R48        2.61971   0.01387   0.02041   0.00000   0.02041   2.64013
   R49        1.86490   0.09826   0.14138   0.00000   0.14138   2.00627
   R50        2.62669   0.01010   0.01566   0.00000   0.01566   2.64236
   R51        1.86472   0.09846   0.14163   0.00000   0.14163   2.00635
   R52        2.61161   0.01328   0.01921   0.00000   0.01922   2.63083
   R53        1.86465   0.09779   0.14057   0.00000   0.14057   2.00522
   R54        2.64453   0.01155   0.01673   0.00000   0.01672   2.66125
   R55        2.64362   0.01017   0.01488   0.00000   0.01488   2.65850
   R56        1.86439   0.09754   0.14041   0.00000   0.14041   2.00480
   R57        2.62663   0.00519   0.00796   0.00000   0.00796   2.63459
   R58        1.86597   0.09765   0.14062   0.00000   0.14062   2.00659
   R59        2.62555   0.01169   0.01758   0.00000   0.01758   2.64313
   R60        1.86581   0.09772   0.14069   0.00000   0.14069   2.00651
   R61        2.61233   0.01594   0.02354   0.00000   0.02354   2.63587
   R62        1.86539   0.09809   0.14117   0.00000   0.14117   2.00656
   R63        2.62482   0.00790   0.01199   0.00000   0.01199   2.63681
   R64        1.86485   0.09761   0.14041   0.00000   0.14041   2.00526
    A1        1.61731   0.00049  -0.00003   0.00000  -0.00003   1.61728
    A2        1.60837  -0.00037  -0.00132   0.00000  -0.00132   1.60705
    A3        1.82397   0.00058   0.00081   0.00000   0.00081   1.82478
    A4        1.97247   0.00047   0.00124   0.00000   0.00124   1.97372
    A5        1.90584   0.00032   0.00113   0.00000   0.00114   1.90698
    A6        1.87591   0.00036   0.00091   0.00000   0.00091   1.87682
    A7        1.91648  -0.00088  -0.00179   0.00000  -0.00179   1.91469
    A8        1.96336  -0.00079  -0.00220   0.00000  -0.00221   1.96115
    A9        1.97945   0.00068   0.00106   0.00000   0.00106   1.98052
   A10        2.03570   0.00051   0.00075   0.00000   0.00075   2.03645
   A11        2.26544  -0.00114  -0.00171   0.00000  -0.00171   2.26373
   A12        2.13909  -0.00082  -0.00130   0.00000  -0.00130   2.13779
   A13        2.00114  -0.00095  -0.00168   0.00000  -0.00167   1.99947
   A14        2.14295   0.00176   0.00297   0.00000   0.00297   2.14592
   A15        1.98284  -0.00079  -0.00019   0.00000  -0.00019   1.98265
   A16        2.09292   0.00119   0.00213   0.00000   0.00212   2.09504
   A17        2.20496  -0.00032  -0.00175   0.00000  -0.00175   2.20321
   A18        2.24803  -0.00179  -0.00301   0.00000  -0.00301   2.24503
   A19        2.12113   0.00033   0.00055   0.00000   0.00055   2.12168
   A20        1.91399   0.00146   0.00245   0.00000   0.00245   1.91644
   A21        1.84313   0.00146   0.00327   0.00000   0.00327   1.84639
   A22        2.00077  -0.00086  -0.00208   0.00000  -0.00209   1.99868
   A23        1.95239   0.00055   0.00105   0.00000   0.00104   1.95343
   A24        1.95677  -0.00053  -0.00143   0.00000  -0.00142   1.95535
   A25        1.88933   0.00131   0.00267   0.00000   0.00267   1.89200
   A26        1.82113  -0.00182  -0.00326   0.00000  -0.00327   1.81787
   A27        1.88822   0.00143   0.00289   0.00000   0.00289   1.89110
   A28        1.90379  -0.00076  -0.00121   0.00000  -0.00122   1.90257
   A29        1.89896  -0.00016  -0.00028   0.00000  -0.00028   1.89867
   A30        1.97894  -0.00053  -0.00121   0.00000  -0.00121   1.97773
   A31        1.97489  -0.00087  -0.00169   0.00000  -0.00169   1.97320
   A32        1.81661   0.00081   0.00138   0.00000   0.00139   1.81800
   A33        1.85404   0.00068   0.00166   0.00000   0.00165   1.85570
   A34        1.94009   0.00198   0.00367   0.00000   0.00365   1.94374
   A35        2.00641  -0.00160  -0.00360   0.00000  -0.00359   2.00282
   A36        1.89246   0.00049   0.00103   0.00000   0.00103   1.89349
   A37        1.95904   0.00100   0.00177   0.00000   0.00177   1.96081
   A38        1.81076  -0.00241  -0.00426   0.00000  -0.00425   1.80651
   A39        1.90471   0.00132   0.00224   0.00000   0.00223   1.90695
   A40        2.12230  -0.00055  -0.00079   0.00000  -0.00080   2.12150
   A41        2.25399  -0.00074  -0.00137   0.00000  -0.00137   2.25262
   A42        1.98325  -0.00003  -0.00001   0.00000  -0.00001   1.98323
   A43        1.82460   0.00010  -0.00008   0.00000  -0.00009   1.82451
   A44        1.90175   0.00106   0.00281   0.00000   0.00281   1.90457
   A45        1.89537  -0.00070  -0.00137   0.00000  -0.00137   1.89400
   A46        1.95661  -0.00075  -0.00213   0.00000  -0.00212   1.95449
   A47        1.89597   0.00039   0.00094   0.00000   0.00093   1.89691
   A48        2.03290   0.00072   0.00141   0.00000   0.00141   2.03431
   A49        2.28331  -0.00189  -0.00321   0.00000  -0.00321   2.28010
   A50        1.96675   0.00117   0.00178   0.00000   0.00178   1.96853
   A51        2.14030  -0.00063  -0.00095   0.00000  -0.00095   2.13935
   A52        1.99825  -0.00095  -0.00185   0.00000  -0.00185   1.99641
   A53        2.14463   0.00158   0.00279   0.00000   0.00279   2.14742
   A54        1.98203  -0.00022   0.00084   0.00000   0.00085   1.98287
   A55        2.08863   0.00145   0.00231   0.00000   0.00231   2.09095
   A56        2.21252  -0.00123  -0.00315   0.00000  -0.00316   2.20936
   A57        1.89223  -0.00175  -0.00379   0.00000  -0.00379   1.88845
   A58        1.89218  -0.00131  -0.00264   0.00000  -0.00264   1.88954
   A59        2.00531   0.00005  -0.00099   0.00000  -0.00099   2.00432
   A60        1.87731  -0.00017   0.00005   0.00000   0.00002   1.87733
   A61        1.89591   0.00100   0.00250   0.00000   0.00249   1.89840
   A62        1.89704   0.00215   0.00491   0.00000   0.00490   1.90194
   A63        1.91336   0.00337   0.00568   0.00000   0.00567   1.91902
   A64        1.90942  -0.00067  -0.00252   0.00000  -0.00252   1.90691
   A65        1.91399   0.00355   0.00607   0.00000   0.00605   1.92004
   A66        1.91008  -0.00183  -0.00265   0.00000  -0.00265   1.90743
   A67        1.90757  -0.00247  -0.00368   0.00000  -0.00372   1.90386
   A68        1.90938  -0.00198  -0.00291   0.00000  -0.00290   1.90647
   A69        1.89027  -0.00241  -0.00507   0.00000  -0.00508   1.88519
   A70        1.89070  -0.00233  -0.00462   0.00000  -0.00464   1.88605
   A71        2.01339   0.00275   0.00437   0.00000   0.00438   2.01777
   A72        1.87610   0.00032   0.00087   0.00000   0.00084   1.87694
   A73        1.89373   0.00006   0.00070   0.00000   0.00071   1.89445
   A74        1.89526   0.00146   0.00358   0.00000   0.00359   1.89885
   A75        1.91294   0.00408   0.00707   0.00000   0.00705   1.91998
   A76        1.90925  -0.00113  -0.00325   0.00000  -0.00324   1.90601
   A77        1.91361   0.00432   0.00765   0.00000   0.00763   1.92124
   A78        1.90923  -0.00206  -0.00322   0.00000  -0.00321   1.90602
   A79        1.90781  -0.00295  -0.00462   0.00000  -0.00468   1.90313
   A80        1.91096  -0.00227  -0.00364   0.00000  -0.00363   1.90734
   A81        2.10518  -0.00186  -0.00435   0.00000  -0.00435   2.10083
   A82        2.10838   0.00121   0.00214   0.00000   0.00214   2.11053
   A83        2.06877   0.00067   0.00226   0.00000   0.00226   2.07103
   A84        2.09057   0.00042   0.00107   0.00000   0.00107   2.09164
   A85        2.10284   0.00030  -0.00027   0.00000  -0.00028   2.10256
   A86        2.08977  -0.00072  -0.00079   0.00000  -0.00079   2.08898
   A87        2.09005  -0.00048  -0.00112   0.00000  -0.00112   2.08893
   A88        2.10253  -0.00051  -0.00084   0.00000  -0.00084   2.10169
   A89        2.09060   0.00099   0.00196   0.00000   0.00196   2.09256
   A90        2.09842   0.00000  -0.00010   0.00000  -0.00010   2.09832
   A91        2.08594   0.00022   0.00072   0.00000   0.00073   2.08666
   A92        2.09883  -0.00022  -0.00063   0.00000  -0.00063   2.09820
   A93        2.09073   0.00089   0.00164   0.00000   0.00163   2.09237
   A94        2.10101  -0.00060  -0.00100   0.00000  -0.00100   2.10001
   A95        2.09145  -0.00028  -0.00064   0.00000  -0.00064   2.09081
   A96        2.10484  -0.00007  -0.00084   0.00000  -0.00085   2.10399
   A97        2.08907   0.00058   0.00140   0.00000   0.00140   2.09048
   A98        2.08928  -0.00050  -0.00056   0.00000  -0.00056   2.08872
   A99        2.09236   0.00011  -0.00098   0.00000  -0.00097   2.09139
   A100       2.11782  -0.00091  -0.00163   0.00000  -0.00163   2.11619
   A101       2.07292   0.00080   0.00261   0.00000   0.00261   2.07552
   A102       2.09149   0.00013   0.00080   0.00000   0.00080   2.09229
   A103       2.10101   0.00073   0.00036   0.00000   0.00035   2.10136
   A104       2.09069  -0.00086  -0.00116   0.00000  -0.00116   2.08954
   A105       2.09133  -0.00063  -0.00133   0.00000  -0.00132   2.09000
   A106       2.09977  -0.00022  -0.00064   0.00000  -0.00064   2.09913
   A107       2.09209   0.00086   0.00196   0.00000   0.00197   2.09405
   A108       2.09728  -0.00014  -0.00066   0.00000  -0.00066   2.09662
   A109       2.08791   0.00003   0.00067   0.00000   0.00068   2.08858
   A110       2.09800   0.00011  -0.00002   0.00000  -0.00002   2.09798
   A111       2.09080   0.00142   0.00275   0.00000   0.00274   2.09354
   A112       2.10437  -0.00140  -0.00224   0.00000  -0.00224   2.10214
   A113       2.08802  -0.00002  -0.00050   0.00000  -0.00051   2.08751
   A114       2.10035   0.00007  -0.00076   0.00000  -0.00075   2.09959
   A115       2.09122   0.00028   0.00111   0.00000   0.00111   2.09233
   A116       2.09162  -0.00035  -0.00036   0.00000  -0.00036   2.09126
    D1        0.14010   0.00025   0.00063   0.00000   0.00063   0.14073
    D2        2.17433   0.00127   0.00284   0.00000   0.00284   2.17717
    D3       -1.90947   0.00082   0.00174   0.00000   0.00174  -1.90772
    D4       -0.06019  -0.00029  -0.00079   0.00000  -0.00079  -0.06098
    D5       -3.13100  -0.00144  -0.00333   0.00000  -0.00333  -3.13434
    D6        2.30288  -0.00017  -0.00027   0.00000  -0.00028   2.30260
    D7        0.23925   0.00063   0.00145   0.00000   0.00145   0.24070
    D8       -1.78505  -0.00036  -0.00087   0.00000  -0.00087  -1.78591
    D9       -0.15502  -0.00016  -0.00055   0.00000  -0.00055  -0.15557
   D10        2.98386   0.00017   0.00025   0.00000   0.00026   2.98411
   D11       -0.19791  -0.00005  -0.00026   0.00000  -0.00026  -0.19816
   D12        2.87410   0.00048   0.00105   0.00000   0.00106   2.87516
   D13       -2.29794  -0.00107  -0.00255   0.00000  -0.00255  -2.30050
   D14        0.77407  -0.00053  -0.00124   0.00000  -0.00124   0.77283
   D15        1.84433   0.00021   0.00065   0.00000   0.00065   1.84498
   D16       -1.36684   0.00075   0.00196   0.00000   0.00197  -1.36488
   D17        1.22798   0.00019   0.00087   0.00000   0.00087   1.22886
   D18       -3.03282  -0.00016  -0.00013   0.00000  -0.00013  -3.03295
   D19       -0.93786  -0.00060  -0.00120   0.00000  -0.00120  -0.93906
   D20       -3.05196   0.00137   0.00309   0.00000   0.00309  -3.04886
   D21       -1.02957   0.00102   0.00209   0.00000   0.00209  -1.02748
   D22        1.06539   0.00057   0.00102   0.00000   0.00102   1.06641
   D23       -0.94026   0.00002   0.00012   0.00000   0.00012  -0.94014
   D24        1.08212  -0.00033  -0.00088   0.00000  -0.00088   1.08124
   D25       -3.10611  -0.00077  -0.00195   0.00000  -0.00195  -3.10806
   D26       -3.10630   0.00102   0.00180   0.00000   0.00180  -3.10451
   D27       -1.07317  -0.00083  -0.00161   0.00000  -0.00161  -1.07478
   D28        1.05256   0.00100   0.00209   0.00000   0.00208   1.05465
   D29        1.18660   0.00063   0.00118   0.00000   0.00118   1.18778
   D30       -3.06345  -0.00121  -0.00223   0.00000  -0.00222  -3.06568
   D31       -0.93772   0.00062   0.00146   0.00000   0.00147  -0.93626
   D32       -0.90169   0.00129   0.00268   0.00000   0.00267  -0.89902
   D33        1.13145  -0.00055  -0.00073   0.00000  -0.00073   1.13071
   D34       -3.02601   0.00128   0.00296   0.00000   0.00296  -3.02305
   D35       -2.97146  -0.00161  -0.00359   0.00000  -0.00359  -2.97504
   D36        0.17193  -0.00030  -0.00053   0.00000  -0.00053   0.17141
   D37        0.25111  -0.00234  -0.00527   0.00000  -0.00526   0.24585
   D38       -2.88868  -0.00103  -0.00220   0.00000  -0.00220  -2.89088
   D39        2.95769   0.00021   0.00048   0.00000   0.00048   2.95817
   D40       -0.17501   0.00066   0.00154   0.00000   0.00154  -0.17347
   D41       -0.26704   0.00095   0.00221   0.00000   0.00221  -0.26483
   D42        2.88344   0.00141   0.00327   0.00000   0.00327   2.88671
   D43       -0.05361   0.00052   0.00111   0.00000   0.00111  -0.05250
   D44        3.01182   0.00183   0.00404   0.00000   0.00403   3.01585
   D45        3.08979   0.00183   0.00418   0.00000   0.00418   3.09397
   D46       -0.12797   0.00314   0.00711   0.00000   0.00711  -0.12086
   D47       -2.91494   0.00084   0.00173   0.00000   0.00173  -2.91322
   D48        0.27170   0.00017   0.00026   0.00000   0.00026   0.27195
   D49        0.30718  -0.00047  -0.00126   0.00000  -0.00126   0.30592
   D50       -2.78937  -0.00113  -0.00274   0.00000  -0.00273  -2.79210
   D51        0.77499   0.00123   0.00251   0.00000   0.00251   0.77750
   D52       -1.32607   0.00034   0.00081   0.00000   0.00082  -1.32526
   D53        2.91638   0.00011   0.00026   0.00000   0.00026   2.91664
   D54       -2.37465   0.00082   0.00155   0.00000   0.00154  -2.37311
   D55        1.80747  -0.00007  -0.00015   0.00000  -0.00015   1.80732
   D56       -0.23326  -0.00030  -0.00071   0.00000  -0.00071  -0.23396
   D57        3.03118  -0.00071  -0.00164   0.00000  -0.00165   3.02953
   D58       -0.17538  -0.00022  -0.00063   0.00000  -0.00063  -0.17600
   D59       -0.10306  -0.00032  -0.00074   0.00000  -0.00074  -0.10380
   D60        2.97357   0.00017   0.00027   0.00000   0.00028   2.97385
   D61        0.61006  -0.00084  -0.00179   0.00000  -0.00179   0.60826
   D62       -1.49520  -0.00178  -0.00381   0.00000  -0.00381  -1.49901
   D63        2.63465  -0.00096  -0.00195   0.00000  -0.00196   2.63269
   D64        2.63367   0.00203   0.00439   0.00000   0.00439   2.63806
   D65        0.52841   0.00109   0.00237   0.00000   0.00238   0.53079
   D66       -1.62492   0.00192   0.00422   0.00000   0.00423  -1.62069
   D67       -1.56264   0.00110   0.00232   0.00000   0.00232  -1.56032
   D68        2.61529   0.00016   0.00030   0.00000   0.00030   2.61559
   D69        0.46196   0.00098   0.00215   0.00000   0.00215   0.46411
   D70       -0.65921   0.00110   0.00234   0.00000   0.00234  -0.65687
   D71       -2.69103  -0.00113  -0.00235   0.00000  -0.00235  -2.69338
   D72        1.50660  -0.00125  -0.00266   0.00000  -0.00266   1.50394
   D73        1.44002   0.00225   0.00470   0.00000   0.00471   1.44473
   D74       -0.59179   0.00002   0.00001   0.00000   0.00001  -0.59178
   D75       -2.67735  -0.00011  -0.00030   0.00000  -0.00030  -2.67765
   D76       -2.68719   0.00164   0.00316   0.00000   0.00317  -2.68403
   D77        1.56418  -0.00059  -0.00153   0.00000  -0.00153   1.56265
   D78       -0.52138  -0.00072  -0.00184   0.00000  -0.00184  -0.52322
   D79        2.51475   0.00055   0.00116   0.00000   0.00117   2.51592
   D80       -0.55549   0.00000   0.00000   0.00000   0.00001  -0.55548
   D81       -1.64679   0.00103   0.00204   0.00000   0.00205  -1.64474
   D82        1.56616   0.00047   0.00088   0.00000   0.00088   1.56704
   D83        0.39269   0.00069   0.00164   0.00000   0.00163   0.39433
   D84       -2.67755   0.00013   0.00048   0.00000   0.00047  -2.67708
   D85       -0.14381  -0.00016  -0.00013   0.00000  -0.00013  -0.14394
   D86        3.02274   0.00013   0.00056   0.00000   0.00056   3.02330
   D87        2.91862   0.00053   0.00126   0.00000   0.00126   2.91988
   D88       -0.19802   0.00081   0.00195   0.00000   0.00195  -0.19606
   D89        2.87579  -0.00072  -0.00166   0.00000  -0.00166   2.87413
   D90       -0.28627  -0.00100  -0.00230   0.00000  -0.00230  -0.28857
   D91        0.75320  -0.00038  -0.00090   0.00000  -0.00090   0.75230
   D92       -2.40886  -0.00065  -0.00154   0.00000  -0.00154  -2.41040
   D93       -1.37908   0.00073   0.00195   0.00000   0.00196  -1.37713
   D94        1.74204   0.00045   0.00132   0.00000   0.00132   1.74336
   D95        3.13622   0.00140   0.00280   0.00000   0.00279   3.13901
   D96       -1.11710  -0.00074  -0.00137   0.00000  -0.00135  -1.11846
   D97        1.01072   0.00127   0.00276   0.00000   0.00276   1.01348
   D98       -0.93636   0.00161   0.00338   0.00000   0.00337  -0.93300
   D99        1.09350  -0.00053  -0.00079   0.00000  -0.00078   1.09272
   D100      -3.06187   0.00148   0.00334   0.00000   0.00334  -3.05853
   D101       1.15825   0.00053   0.00096   0.00000   0.00095   1.15920
   D102      -3.09508  -0.00161  -0.00321   0.00000  -0.00319  -3.09827
   D103      -0.96726   0.00040   0.00092   0.00000   0.00092  -0.96634
   D104       0.17077  -0.00007  -0.00028   0.00000  -0.00027   0.17049
   D105      -2.96931   0.00054   0.00125   0.00000   0.00125  -2.96806
   D106      -2.94661   0.00021   0.00039   0.00000   0.00040  -2.94622
   D107       0.19650   0.00082   0.00192   0.00000   0.00192   0.19842
   D108       0.00318  -0.00012  -0.00030   0.00000  -0.00030   0.00288
   D109      -3.13546  -0.00048  -0.00119   0.00000  -0.00119  -3.13665
   D110      -3.13689   0.00049   0.00123   0.00000   0.00123  -3.13566
   D111       0.00765   0.00013   0.00034   0.00000   0.00034   0.00800
   D112       2.76609   0.00007   0.00034   0.00000   0.00034   2.76643
   D113      -0.38969   0.00027   0.00072   0.00000   0.00072  -0.38896
   D114      -0.37861   0.00046   0.00127   0.00000   0.00127  -0.37734
   D115       2.74880   0.00065   0.00165   0.00000   0.00165   2.75045
   D116      -1.01188  -0.00110  -0.00245   0.00000  -0.00246  -1.01434
   D117      -3.10651  -0.00051  -0.00113   0.00000  -0.00113  -3.10765
   D118       1.08251   0.00015   0.00027   0.00000   0.00028   1.08278
   D119      -3.13420   0.00039   0.00125   0.00000   0.00125  -3.13295
   D120       1.05435   0.00098   0.00257   0.00000   0.00258   1.05692
   D121      -1.03982   0.00164   0.00397   0.00000   0.00399  -1.03583
   D122       1.11122  -0.00114  -0.00285   0.00000  -0.00287   1.10835
   D123      -0.98342  -0.00055  -0.00153   0.00000  -0.00154  -0.98496
   D124      -3.07758   0.00011  -0.00014   0.00000  -0.00013  -3.07771
   D125      -1.00174  -0.00121  -0.00271   0.00000  -0.00274  -1.00448
   D126      -3.09498  -0.00049  -0.00111   0.00000  -0.00111  -3.09609
   D127       1.09244   0.00034   0.00065   0.00000   0.00067   1.09311
   D128      -3.12538  -0.00002   0.00035   0.00000   0.00033  -3.12505
   D129       1.06457   0.00071   0.00196   0.00000   0.00196   1.06653
   D130      -1.03121   0.00154   0.00372   0.00000   0.00374  -1.02746
   D131       1.12362  -0.00123  -0.00299   0.00000  -0.00301   1.12061
   D132      -0.96961  -0.00050  -0.00139   0.00000  -0.00138  -0.97099
   D133      -3.06538   0.00033   0.00037   0.00000   0.00040  -3.06498
   D134       0.07242  -0.00065  -0.00150   0.00000  -0.00150   0.07092
   D135      -3.06966  -0.00104  -0.00233   0.00000  -0.00233  -3.07198
   D136      -3.11322   0.00002  -0.00006   0.00000  -0.00006  -3.11328
   D137       0.02790  -0.00037  -0.00089   0.00000  -0.00089   0.02701
   D138       3.06808   0.00093   0.00207   0.00000   0.00207   3.07015
   D139      -0.07307   0.00121   0.00270   0.00000   0.00270  -0.07037
   D140      -0.02939   0.00034   0.00080   0.00000   0.00080  -0.02859
   D141       3.11265   0.00062   0.00143   0.00000   0.00142   3.11407
   D142       3.13665   0.00025   0.00057   0.00000   0.00056   3.13721
   D143      -0.00592   0.00013   0.00033   0.00000   0.00033  -0.00560
   D144      -0.00542  -0.00014  -0.00026   0.00000  -0.00026  -0.00568
   D145       3.13519  -0.00027  -0.00050   0.00000  -0.00050   3.13469
   D146       3.12588   0.00023   0.00050   0.00000   0.00050   3.12638
   D147      -0.01511   0.00017   0.00039   0.00000   0.00039  -0.01472
   D148      -0.01669   0.00010   0.00026   0.00000   0.00026  -0.01643
   D149       3.12551   0.00005   0.00015   0.00000   0.00015   3.12565
   D150      -3.12758  -0.00026  -0.00060   0.00000  -0.00060  -3.12818
   D151       0.01363  -0.00021  -0.00049   0.00000  -0.00049   0.01315
   D152       0.01461  -0.00031  -0.00071   0.00000  -0.00071   0.01390
   D153      -3.12736  -0.00027  -0.00060   0.00000  -0.00060  -3.12796
   D154       0.00887  -0.00006  -0.00014   0.00000  -0.00014   0.00874
   D155      -3.13316  -0.00034  -0.00077   0.00000  -0.00076  -3.13392
   D156      -3.13310  -0.00001  -0.00003   0.00000  -0.00003  -3.13313
   D157       0.00805  -0.00029  -0.00066   0.00000  -0.00065   0.00740
   D158      -0.01221  -0.00045  -0.00098   0.00000  -0.00098  -0.01318
   D159       3.12872   0.00004   0.00009   0.00000   0.00009   3.12881
   D160      -3.13998  -0.00062  -0.00132   0.00000  -0.00132  -3.14130
   D161       0.00095  -0.00014  -0.00025   0.00000  -0.00025   0.00070
   D162      -3.12849   0.00006   0.00017   0.00000   0.00017  -3.12832
   D163       0.01311  -0.00039  -0.00083   0.00000  -0.00083   0.01228
   D164      -0.00092   0.00025   0.00052   0.00000   0.00052  -0.00040
   D165       3.14068  -0.00020  -0.00048   0.00000  -0.00048   3.14020
   D166      -3.13642  -0.00030  -0.00070   0.00000  -0.00070  -3.13712
   D167       0.00483  -0.00017  -0.00043   0.00000  -0.00043   0.00439
   D168       0.00451   0.00019   0.00037   0.00000   0.00037   0.00488
   D169      -3.13743   0.00032   0.00063   0.00000   0.00063  -3.13679
   D170       3.13062   0.00020   0.00047   0.00000   0.00047   3.13109
   D171      -0.01062   0.00038   0.00086   0.00000   0.00086  -0.00976
   D172      -0.01132   0.00033   0.00073   0.00000   0.00073  -0.01058
   D173       3.13063   0.00051   0.00112   0.00000   0.00112   3.13175
   D174      -3.13066  -0.00019  -0.00042   0.00000  -0.00041  -3.13108
   D175       0.01067  -0.00027  -0.00060   0.00000  -0.00060   0.01007
   D176       0.01128  -0.00001  -0.00002   0.00000  -0.00002   0.01126
   D177      -3.13057  -0.00009  -0.00021   0.00000  -0.00021  -3.13078
   D178      -0.00492  -0.00004  -0.00009   0.00000  -0.00009  -0.00501
   D179       3.13666   0.00041   0.00091   0.00000   0.00091   3.13757
   D180       3.13641  -0.00013  -0.00027   0.00000  -0.00027   3.13614
   D181      -0.00519   0.00032   0.00073   0.00000   0.00073  -0.00446
         Item               Value     Threshold  Converged?
 Maximum Force            0.098463     0.000450     NO 
 RMS     Force            0.021731     0.000300     NO 
 Maximum Displacement     0.204509     0.001800     NO 
 RMS     Displacement     0.038465     0.001200     NO 
 Predicted change in Energy=-1.261291D-01
 Lowest energy point so far.  Saving SCF results.
 GradGradGradGradGradGradGradGradGradGradGradGradGradGradGradGradGradGrad

 Leave Link  103 at Thu Dec  6 15:32:05 2018, MaxMem=   536870912 cpu:         1.4
 (Enter /pbs_home/pkowalski/g09d01/g09/l202.exe)
 Stoichiometry    C29H22F6S2
 Framework group  C1[X(C29H22F6S2)]
 Deg. of freedom   171
 Full point group                 C1      NOp   1
 RotChk:  IX=0 Diff= 1.84D-03
 Largest Abelian subgroup         C1      NOp   1
 Largest concise Abelian subgroup C1      NOp   1
                         Standard orientation:                         
 ---------------------------------------------------------------------
 Center     Atomic      Atomic             Coordinates (Angstroms)
 Number     Number       Type             X           Y           Z
 ---------------------------------------------------------------------
      1         16           0        1.769657   -2.184666    0.467379
      2         16           0       -1.810087   -2.150256    0.103310
      3          9           0        2.375703    3.149051   -0.733841
      4          9           0        1.633470    3.556255    1.268799
      5          9           0        0.108667    3.818155   -1.845258
      6          9           0        0.080968    5.130551   -0.102906
      7          9           0       -2.236380    3.269171   -0.824138
      8          9           0       -1.534842    3.547458    1.221258
      9          6           0        0.603356   -0.766227    0.719631
     10          6           0        1.436963    0.483303    0.387781
     11          6           0        2.829114    0.218345    0.259692
     12          1           0        3.550727    0.990746    0.180267
     13          6           0        3.156288   -1.111721    0.241669
     14          6           0        0.747282    1.642669    0.179753
     15          6           0        1.277090    3.032916    0.055966
     16          6           0        0.077264    3.848695   -0.496382
     17          6           0       -1.173730    3.064739   -0.006578
     18          6           0       -0.697811    1.654756    0.056849
     19          6           0       -0.604471   -0.792832   -0.250635
     20          6           0       -1.413063    0.501121   -0.059514
     21          6           0       -2.821241    0.277846   -0.062243
     22          1           0       -3.524636    1.069357   -0.116326
     23          6           0       -3.184788   -1.039872    0.014413
     24          6           0        0.163686   -0.722443    2.210914
     25          1           0       -0.537355    0.078666    2.329640
     26          1           0       -0.347804   -1.635515    2.436863
     27          6           0        1.308373   -0.529962    3.215240
     28          1           0        2.024674   -1.316066    3.106986
     29          1           0        0.912844   -0.546973    4.208090
     30          1           0        1.790899    0.408485    3.044462
     31          6           0       -0.153624   -0.885231   -1.742919
     32          1           0        0.540728   -0.091193   -1.928918
     33          1           0        0.370170   -1.809265   -1.874742
     34          6           0       -1.278530   -0.802537   -2.781399
     35          1           0       -1.994722   -1.576020   -2.606907
     36          1           0       -0.863749   -0.921456   -3.759304
     37          1           0       -1.767238    0.145914   -2.718241
     38          6           0        4.484706   -1.674699   -0.026716
     39          6           0        5.632425   -0.864766    0.063830
     40          1           0        5.544468    0.140913    0.389946
     41          6           0        6.885123   -1.374740   -0.270501
     42          1           0        7.742126   -0.751598   -0.201453
     43          6           0        7.019601   -2.699339   -0.693856
     44          1           0        7.973677   -3.080759   -0.961080
     45          6           0        5.889103   -3.519246   -0.763845
     46          1           0        5.987138   -4.530162   -1.073164
     47          6           0        4.634596   -3.016694   -0.429484
     48          1           0        3.784603   -3.649914   -0.479554
     49          6           0       -4.554479   -1.571197    0.025204
     50          6           0       -5.625311   -0.739848    0.406541
     51          1           0       -5.438291    0.263455    0.696203
     52          6           0       -6.931508   -1.227229    0.406457
     53          1           0       -7.731594   -0.590159    0.691963
     54          6           0       -7.190554   -2.549775    0.032179
     55          1           0       -8.185144   -2.921398    0.042102
     56          6           0       -6.135970   -3.377462   -0.353014
     57          1           0       -6.328599   -4.379374   -0.647192
     58          6           0       -4.825552   -2.898109   -0.355533
     59          1           0       -4.030353   -3.537467   -0.646895
 ---------------------------------------------------------------------
 Rotational constants (GHZ):      0.1277104      0.0706856      0.0509246
 Leave Link  202 at Thu Dec  6 15:32:06 2018, MaxMem=   536870912 cpu:         0.0
 (Enter /pbs_home/pkowalski/g09d01/g09/l301.exe)
 Basis read from rwf:  (5D, 7F)
 No pseudopotential information found on rwf file.
 There are   673 symmetry adapted cartesian basis functions of A   symmetry.
 There are   636 symmetry adapted basis functions of A   symmetry.
   636 basis functions,  1103 primitive gaussians,   673 cartesian basis functions
   141 alpha electrons      141 beta electrons
       nuclear repulsion energy      4697.0460493295 Hartrees.
 IExCor=  402 DFT=T Ex+Corr=B3LYP ExCW=0 ScaHFX=  0.200000
 ScaDFX=  0.800000  0.720000  1.000000  0.810000 ScalE2=  1.000000  1.000000
 IRadAn=      0 IRanWt=     -1 IRanGd=            0 ICorTp=0 IEmpDi=131
 NAtoms=   59 NActive=   59 NUniq=   59 SFac= 1.00D+00 NAtFMM=   60 NAOKFM=F Big=F
 Integral buffers will be    131072 words long.
 Raffenetti 2 integral format.
 Two-electron integral symmetry is turned on.
 R6Disp:  Grimme-D3 Dispersion energy=       -0.0795963575 Hartrees.
 Nuclear repulsion after empirical dispersion term =     4696.9664529720 Hartrees.
 No density basis found on file   724.
 Leave Link  301 at Thu Dec  6 15:32:06 2018, MaxMem=   536870912 cpu:         0.9
 (Enter /pbs_home/pkowalski/g09d01/g09/l302.exe)
 NPDir=0 NMtPBC=     1 NCelOv=     1 NCel=       1 NClECP=     1 NCelD=      1
         NCelK=      1 NCelE2=     1 NClLst=     1 CellRange=     0.0.
 One-electron integrals computed using PRISM.
 NBasis=   636 RedAO= T EigKep=  3.00D-04  NBF=   636
 NBsUse=   636 1.00D-06 EigRej= -1.00D+00 NBFU=   636
 Precomputing XC quadrature grid using
 IXCGrd= 4 IRadAn=           0 IRanWt=          -1 IRanGd=           0 AccXCQ= 0.00D+00.
 Generated NRdTot=       0 NPtTot=           0 NUsed=           0 NTot=          32
 NSgBfM=   611   611   611   623   625 MxSgAt=    59 MxSgA2=    59.
 Leave Link  302 at Thu Dec  6 15:32:08 2018, MaxMem=   536870912 cpu:        13.7
 (Enter /pbs_home/pkowalski/g09d01/g09/l303.exe)
 DipDrv:  MaxL=1.
 Leave Link  303 at Thu Dec  6 15:32:08 2018, MaxMem=   536870912 cpu:         1.7
 (Enter /pbs_home/pkowalski/g09d01/g09/l401.exe)
 Initial guess from the checkpoint file:  "dae0068freq_closed_b3lypd3.chk"
 B after Tr=     0.000000    0.000000    0.000000
         Rot=    1.000000    0.000165    0.000072   -0.000536 Ang=   0.06 deg.
 Guess basis will be translated and rotated to current coordinates.
 JPrj=2 DoOrth=T DoCkMO=T.
 Generating alternative initial guess.
 ExpMin= 1.22D-01 ExpMax= 9.18D+03 ExpMxC= 1.38D+03 IAcc=1 IRadAn=         1 AccDes= 0.00D+00
 Harris functional with IExCor=  402 and IRadAn=       1 diagonalized for initial guess.
 HarFok:  IExCor=  402 AccDes= 0.00D+00 IRadAn=         1 IDoV= 1 UseB2=F ITyADJ=14
 ICtDFT=  3500011 ScaDFX=  1.000000  1.000000  1.000000  1.000000
 FoFCou: FMM=F IPFlag=           0 FMFlag=      100000 FMFlg1=           0
         NFxFlg=           0 DoJE=T BraDBF=F KetDBF=T FulRan=T
         wScrn=  0.000000 ICntrl=     500 IOpCl=  0 I1Cent=   200000004 NGrid=           0
         NMat0=    1 NMatS0=      1 NMatT0=    0 NMatD0=    1 NMtDS0=    0 NMtDT0=    0
 Petite list used in FoFCou.
 Harris En= -2512.18359814781    
 Leave Link  401 at Thu Dec  6 15:32:13 2018, MaxMem=   536870912 cpu:        33.5
 (Enter /pbs_home/pkowalski/g09d01/g09/l502.exe)
 Closed shell SCF:
 Using DIIS extrapolation, IDIIS=  1040.
 Integral symmetry usage will be decided dynamically.
 IVT=     1387805 IEndB=     1387805 NGot=   536870912 MDV=   535953350
 LenX=   535953350 LenY=   535499748
 Requested convergence on RMS density matrix=1.00D-08 within 128 cycles.
 Requested convergence on MAX density matrix=1.00D-06.
 Requested convergence on             energy=1.00D-06.
 No special actions if energy rises.
 Fock matrices will be formed incrementally for  20 cycles.
 Integral accuracy reduced to 1.0D-05 until final iterations.

 Cycle   1  Pass 0  IDiag  1:
 FoFJK:  IHMeth= 1 ICntrl=       0 DoSepK=F KAlg= 0 I1Cent=   0 FoldK=F
 IRaf= 670000000 NMat=   1 IRICut=       1 DoRegI=T DoRafI=F ISym2E= 0.
 FoFCou: FMM=F IPFlag=           0 FMFlag=      100000 FMFlg1=           0
         NFxFlg=           0 DoJE=F BraDBF=F KetDBF=F FulRan=T
         wScrn=  0.000000 ICntrl=       0 IOpCl=  0 I1Cent=           0 NGrid=           0
         NMat0=    1 NMatS0=      1 NMatT0=    0 NMatD0=    1 NMtDS0=    0 NMtDT0=    0
 Symmetry not used in FoFCou.
 E= -2512.30932687363    
 DIIS: error= 3.38D-03 at cycle   1 NSaved=   1.
 NSaved= 1 IEnMin= 1 EnMin= -2512.30932687363     IErMin= 1 ErrMin= 3.38D-03
 ErrMax= 3.38D-03  0.00D+00 EMaxC= 1.00D-01 BMatC= 1.51D-02 BMatP= 1.51D-02
 IDIUse=3 WtCom= 9.66D-01 WtEn= 3.38D-02
 Coeff-Com:  0.100D+01
 Coeff-En:   0.100D+01
 Coeff:      0.100D+01
 Gap=     0.565 Goal=   None    Shift=    0.000
 GapD=    0.565 DampG=2.000 DampE=1.000 DampFc=2.0000 IDamp=-1.
 RMSDP=8.86D-04 MaxDP=3.40D-02              OVMax= 1.52D-02

 Cycle   2  Pass 0  IDiag  1:
 RMSU=  8.51D-04    CP:  9.84D-01
 E= -2512.32420370541     Delta-E=       -0.014876831780 Rises=F Damp=F
 DIIS: error= 1.14D-03 at cycle   2 NSaved=   2.
 NSaved= 2 IEnMin= 2 EnMin= -2512.32420370541     IErMin= 2 ErrMin= 1.14D-03
 ErrMax= 1.14D-03  0.00D+00 EMaxC= 1.00D-01 BMatC= 1.28D-03 BMatP= 1.51D-02
 IDIUse=3 WtCom= 9.89D-01 WtEn= 1.14D-02
 Coeff-Com:  0.139D+00 0.861D+00
 Coeff-En:   0.000D+00 0.100D+01
 Coeff:      0.138D+00 0.862D+00
 Gap=     0.083 Goal=   None    Shift=    0.000
 RMSDP=1.46D-04 MaxDP=1.02D-02 DE=-1.49D-02 OVMax= 1.21D-02

 Cycle   3  Pass 0  IDiag  1:
 RMSU=  1.44D-04    CP:  9.84D-01  1.03D+00
 E= -2512.32430883175     Delta-E=       -0.000105126332 Rises=F Damp=F
 DIIS: error= 8.76D-04 at cycle   3 NSaved=   3.
 NSaved= 3 IEnMin= 3 EnMin= -2512.32430883175     IErMin= 3 ErrMin= 8.76D-04
 ErrMax= 8.76D-04  0.00D+00 EMaxC= 1.00D-01 BMatC= 1.25D-03 BMatP= 1.28D-03
 IDIUse=3 WtCom= 9.91D-01 WtEn= 8.76D-03
 Coeff-Com:  0.268D-01 0.496D+00 0.477D+00
 Coeff-En:   0.000D+00 0.482D+00 0.518D+00
 Coeff:      0.266D-01 0.496D+00 0.477D+00
 Gap=     0.083 Goal=   None    Shift=    0.000
 RMSDP=9.02D-05 MaxDP=5.27D-03 DE=-1.05D-04 OVMax= 1.29D-02

 Cycle   4  Pass 0  IDiag  1:
 RMSU=  5.23D-05    CP:  9.84D-01  1.03D+00  4.92D-01
 E= -2512.32548158873     Delta-E=       -0.001172756986 Rises=F Damp=F
 DIIS: error= 3.63D-04 at cycle   4 NSaved=   4.
 NSaved= 4 IEnMin= 4 EnMin= -2512.32548158873     IErMin= 4 ErrMin= 3.63D-04
 ErrMax= 3.63D-04  0.00D+00 EMaxC= 1.00D-01 BMatC= 1.47D-04 BMatP= 1.25D-03
 IDIUse=3 WtCom= 9.96D-01 WtEn= 3.63D-03
 Coeff-Com:  0.627D-02 0.249D+00 0.303D+00 0.441D+00
 Coeff-En:   0.000D+00 0.000D+00 0.556D-01 0.944D+00
 Coeff:      0.625D-02 0.248D+00 0.302D+00 0.443D+00
 Gap=     0.083 Goal=   None    Shift=    0.000
 RMSDP=4.02D-05 MaxDP=2.35D-03 DE=-1.17D-03 OVMax= 7.37D-03

 Cycle   5  Pass 0  IDiag  1:
 RMSU=  2.21D-05    CP:  9.84D-01  1.03D+00  5.69D-01  3.95D-01
 E= -2512.32562252220     Delta-E=       -0.000140933466 Rises=F Damp=F
 DIIS: error= 1.49D-04 at cycle   5 NSaved=   5.
 NSaved= 5 IEnMin= 5 EnMin= -2512.32562252220     IErMin= 5 ErrMin= 1.49D-04
 ErrMax= 1.49D-04  0.00D+00 EMaxC= 1.00D-01 BMatC= 2.88D-05 BMatP= 1.47D-04
 IDIUse=3 WtCom= 9.99D-01 WtEn= 1.49D-03
 Coeff-Com: -0.135D-02 0.780D-01 0.117D+00 0.315D+00 0.491D+00
 Coeff-En:   0.000D+00 0.000D+00 0.000D+00 0.193D+00 0.807D+00
 Coeff:     -0.135D-02 0.778D-01 0.117D+00 0.315D+00 0.491D+00
 Gap=     0.083 Goal=   None    Shift=    0.000
 RMSDP=1.66D-05 MaxDP=1.01D-03 DE=-1.41D-04 OVMax= 2.63D-03

 Cycle   6  Pass 0  IDiag  1:
 RMSU=  7.06D-06    CP:  9.84D-01  1.03D+00  5.56D-01  5.35D-01  4.16D-01
 E= -2512.32565294942     Delta-E=       -0.000030427222 Rises=F Damp=F
 DIIS: error= 3.64D-05 at cycle   6 NSaved=   6.
 NSaved= 6 IEnMin= 6 EnMin= -2512.32565294942     IErMin= 6 ErrMin= 3.64D-05
 ErrMax= 3.64D-05  0.00D+00 EMaxC= 1.00D-01 BMatC= 2.10D-06 BMatP= 2.88D-05
 IDIUse=1 WtCom= 1.00D+00 WtEn= 0.00D+00
 Coeff-Com: -0.139D-02 0.257D-01 0.447D-01 0.152D+00 0.297D+00 0.482D+00
 Coeff:     -0.139D-02 0.257D-01 0.447D-01 0.152D+00 0.297D+00 0.482D+00
 Gap=     0.083 Goal=   None    Shift=    0.000
 RMSDP=4.43D-06 MaxDP=2.62D-04 DE=-3.04D-05 OVMax= 4.52D-04

 Initial convergence to 1.0D-05 achieved.  Increase integral accuracy.
 Cycle   7  Pass 1  IDiag  1:
 E= -2512.32544601674     Delta-E=        0.000206932685 Rises=F Damp=F
 DIIS: error= 1.67D-04 at cycle   1 NSaved=   1.
 NSaved= 1 IEnMin= 1 EnMin= -2512.32544601674     IErMin= 1 ErrMin= 1.67D-04
 ErrMax= 1.67D-04  0.00D+00 EMaxC= 1.00D-01 BMatC= 1.51D-05 BMatP= 1.51D-05
 IDIUse=3 WtCom= 9.98D-01 WtEn= 1.67D-03
 Coeff-Com:  0.100D+01
 Coeff-En:   0.100D+01
 Coeff:      0.100D+01
 Gap=     0.083 Goal=   None    Shift=    0.000
 RMSDP=4.43D-06 MaxDP=2.62D-04 DE= 2.07D-04 OVMax= 4.49D-04

 Cycle   8  Pass 1  IDiag  1:
 RMSU=  1.75D-04    CP:  1.00D+00
 E= -2512.32546238796     Delta-E=       -0.000016371222 Rises=F Damp=F
 DIIS: error= 2.30D-05 at cycle   2 NSaved=   2.
 NSaved= 2 IEnMin= 2 EnMin= -2512.32546238796     IErMin= 2 ErrMin= 2.30D-05
 ErrMax= 2.30D-05  0.00D+00 EMaxC= 1.00D-01 BMatC= 5.87D-07 BMatP= 1.51D-05
 IDIUse=1 WtCom= 1.00D+00 WtEn= 0.00D+00
 Coeff-Com:  0.449D-01 0.955D+00
 Coeff:      0.449D-01 0.955D+00
 Gap=     0.083 Goal=   None    Shift=    0.000
 RMSDP=5.52D-06 MaxDP=3.32D-04 DE=-1.64D-05 OVMax= 6.62D-04

 Cycle   9  Pass 1  IDiag  1:
 RMSU=  5.23D-06    CP:  1.00D+00  1.01D+00
 E= -2512.32546089590     Delta-E=        0.000001492058 Rises=F Damp=F
 DIIS: error= 4.56D-05 at cycle   3 NSaved=   3.
 NSaved= 3 IEnMin= 2 EnMin= -2512.32546238796     IErMin= 2 ErrMin= 2.30D-05
 ErrMax= 4.56D-05  0.00D+00 EMaxC= 1.00D-01 BMatC= 2.08D-06 BMatP= 5.87D-07
 IDIUse=1 WtCom= 1.00D+00 WtEn= 0.00D+00
 Coeff-Com: -0.621D-02 0.658D+00 0.348D+00
 Coeff:     -0.621D-02 0.658D+00 0.348D+00
 Gap=     0.083 Goal=   None    Shift=    0.000
 RMSDP=3.71D-06 MaxDP=2.53D-04 DE= 1.49D-06 OVMax= 5.29D-04

 Cycle  10  Pass 1  IDiag  1:
 RMSU=  9.78D-07    CP:  1.00D+00  1.01D+00  3.23D-01
 E= -2512.32546293581     Delta-E=       -0.000002039912 Rises=F Damp=F
 DIIS: error= 4.68D-06 at cycle   4 NSaved=   4.
 NSaved= 4 IEnMin= 4 EnMin= -2512.32546293581     IErMin= 4 ErrMin= 4.68D-06
 ErrMax= 4.68D-06  0.00D+00 EMaxC= 1.00D-01 BMatC= 3.09D-08 BMatP= 5.87D-07
 IDIUse=1 WtCom= 1.00D+00 WtEn= 0.00D+00
 Coeff-Com: -0.476D-02 0.415D+00 0.229D+00 0.361D+00
 Coeff:     -0.476D-02 0.415D+00 0.229D+00 0.361D+00
 Gap=     0.083 Goal=   None    Shift=    0.000
 RMSDP=5.06D-07 MaxDP=3.15D-05 DE=-2.04D-06 OVMax= 1.00D-04

 Cycle  11  Pass 1  IDiag  1:
 RMSU=  3.54D-07    CP:  1.00D+00  1.01D+00  3.53D-01  6.69D-01
 E= -2512.32546296900     Delta-E=       -0.000000033188 Rises=F Damp=F
 DIIS: error= 1.26D-06 at cycle   5 NSaved=   5.
 NSaved= 5 IEnMin= 5 EnMin= -2512.32546296900     IErMin= 5 ErrMin= 1.26D-06
 ErrMax= 1.26D-06  0.00D+00 EMaxC= 1.00D-01 BMatC= 1.85D-09 BMatP= 3.09D-08
 IDIUse=1 WtCom= 1.00D+00 WtEn= 0.00D+00
 Coeff-Com: -0.215D-02 0.175D+00 0.986D-01 0.225D+00 0.503D+00
 Coeff:     -0.215D-02 0.175D+00 0.986D-01 0.225D+00 0.503D+00
 Gap=     0.083 Goal=   None    Shift=    0.000
 RMSDP=1.41D-07 MaxDP=7.05D-06 DE=-3.32D-08 OVMax= 1.87D-05

 Cycle  12  Pass 1  IDiag  1:
 RMSU=  1.15D-07    CP:  1.00D+00  1.01D+00  3.48D-01  6.93D-01  7.96D-01
 E= -2512.32546297150     Delta-E=       -0.000000002497 Rises=F Damp=F
 DIIS: error= 3.62D-07 at cycle   6 NSaved=   6.
 NSaved= 6 IEnMin= 6 EnMin= -2512.32546297150     IErMin= 6 ErrMin= 3.62D-07
 ErrMax= 3.62D-07  0.00D+00 EMaxC= 1.00D-01 BMatC= 2.24D-10 BMatP= 1.85D-09
 IDIUse=1 WtCom= 1.00D+00 WtEn= 0.00D+00
 Coeff-Com: -0.510D-03 0.363D-01 0.211D-01 0.744D-01 0.300D+00 0.568D+00
 Coeff:     -0.510D-03 0.363D-01 0.211D-01 0.744D-01 0.300D+00 0.568D+00
 Gap=     0.083 Goal=   None    Shift=    0.000
 RMSDP=5.05D-08 MaxDP=3.74D-06 DE=-2.50D-09 OVMax= 3.19D-06

 Cycle  13  Pass 1  IDiag  1:
 RMSU=  3.82D-08    CP:  1.00D+00  1.01D+00  3.49D-01  7.05D-01  8.45D-01
                    CP:  7.83D-01
 E= -2512.32546297144     Delta-E=        0.000000000054 Rises=F Damp=F
 DIIS: error= 1.38D-07 at cycle   7 NSaved=   7.
 NSaved= 7 IEnMin= 6 EnMin= -2512.32546297150     IErMin= 7 ErrMin= 1.38D-07
 ErrMax= 1.38D-07  0.00D+00 EMaxC= 1.00D-01 BMatC= 2.82D-11 BMatP= 2.24D-10
 IDIUse=1 WtCom= 1.00D+00 WtEn= 0.00D+00
 Coeff-Com: -0.400D-04 0.403D-03 0.726D-03 0.166D-01 0.117D+00 0.329D+00
 Coeff-Com:  0.536D+00
 Coeff:     -0.400D-04 0.403D-03 0.726D-03 0.166D-01 0.117D+00 0.329D+00
 Coeff:      0.536D+00
 Gap=     0.083 Goal=   None    Shift=    0.000
 RMSDP=1.97D-08 MaxDP=1.63D-06 DE= 5.37D-11 OVMax= 1.18D-06

 Cycle  14  Pass 1  IDiag  1:
 RMSU=  1.15D-08    CP:  1.00D+00  1.01D+00  3.49D-01  7.06D-01  8.48D-01
                    CP:  8.08D-01  5.88D-01
 E= -2512.32546297143     Delta-E=        0.000000000016 Rises=F Damp=F
 DIIS: error= 4.77D-08 at cycle   8 NSaved=   8.
 NSaved= 8 IEnMin= 6 EnMin= -2512.32546297150     IErMin= 8 ErrMin= 4.77D-08
 ErrMax= 4.77D-08  0.00D+00 EMaxC= 1.00D-01 BMatC= 3.28D-12 BMatP= 2.82D-11
 IDIUse=1 WtCom= 1.00D+00 WtEn= 0.00D+00
 Coeff-Com:  0.334D-04-0.387D-02-0.197D-02 0.997D-03 0.321D-01 0.123D+00
 Coeff-Com:  0.315D+00 0.535D+00
 Coeff:      0.334D-04-0.387D-02-0.197D-02 0.997D-03 0.321D-01 0.123D+00
 Coeff:      0.315D+00 0.535D+00
 Gap=     0.083 Goal=   None    Shift=    0.000
 RMSDP=5.42D-09 MaxDP=4.11D-07 DE= 1.64D-11 OVMax= 3.72D-07

 SCF Done:  E(RB3LYP) =  -2512.32546297     A.U. after   14 cycles
            NFock= 14  Conv=0.54D-08     -V/T= 2.0068
 KE= 2.495435339453D+03 PE=-1.529749534108D+04 EE= 5.592768085682D+03
 Leave Link  502 at Thu Dec  6 15:37:32 2018, MaxMem=   536870912 cpu:      2551.6
 (Enter /pbs_home/pkowalski/g09d01/g09/l701.exe)
 Compute integral first derivatives.
 ... and contract with generalized density number  0.
 R6Disp: Adding Grimme-D3 dispersion energy 1st derivatives to the gradient.
 Leave Link  701 at Thu Dec  6 15:37:34 2018, MaxMem=   536870912 cpu:         5.6
 (Enter /pbs_home/pkowalski/g09d01/g09/l702.exe)
 L702 exits ... SP integral derivatives will be done elsewhere.
 Leave Link  702 at Thu Dec  6 15:37:34 2018, MaxMem=   536870912 cpu:         0.4
 (Enter /pbs_home/pkowalski/g09d01/g09/l703.exe)
 Compute integral first derivatives, UseDBF=F ICtDFT=           0.
 Integral derivatives from FoFJK, PRISM(SPDF).
 Calling FoFJK, ICntrl=      2127 FMM=F ISym2X=0 I1Cent= 0 IOpClX= 0 NMat=1 NMatS=1 NMatT=0.
 FoFJK:  IHMeth= 1 ICntrl=    2127 DoSepK=F KAlg= 0 I1Cent=   0 FoldK=F
 IRaf=         0 NMat=   1 IRICut=       1 DoRegI=T DoRafI=F ISym2E= 0.
 FoFCou: FMM=F IPFlag=           0 FMFlag=      100000 FMFlg1=         800
         NFxFlg=           0 DoJE=F BraDBF=F KetDBF=F FulRan=T
         wScrn=  0.000000 ICntrl=    2127 IOpCl=  0 I1Cent=           0 NGrid=           0
         NMat0=    1 NMatS0=      1 NMatT0=    0 NMatD0=    1 NMtDS0=    0 NMtDT0=    0
 Symmetry not used in FoFCou.
 Leave Link  703 at Thu Dec  6 15:38:49 2018, MaxMem=   536870912 cpu:       597.9
 (Enter /pbs_home/pkowalski/g09d01/g09/l716.exe)
 Dipole        =-1.17754365D-02-1.92512000D+00-1.07222098D-01
 ***** Axes restored to original set *****
 -------------------------------------------------------------------
 Center     Atomic                   Forces (Hartrees/Bohr)
 Number     Number              X              Y              Z
 -------------------------------------------------------------------
      1       16          -0.005348776    0.001911161   -0.003038271
      2       16          -0.002564808   -0.000114255   -0.005709950
      3        9          -0.002029736   -0.001087305    0.000243674
      4        9          -0.001322307   -0.001150018   -0.001580892
      5        9          -0.002752154   -0.000214669    0.000283476
      6        9           0.000019181    0.000682039   -0.001349295
      7        9          -0.002007638    0.000996402   -0.000874864
      8        9          -0.000480345    0.001142744    0.000385688
      9        6           0.001594543   -0.002908995    0.002899510
     10        6          -0.000259509   -0.000679478    0.000860942
     11        6          -0.002923916   -0.008325094   -0.019975448
     12        1           0.007100685    0.008568610    0.019548245
     13        6          -0.002726799    0.001604277    0.001485396
     14        6          -0.000477228   -0.003351028   -0.001313525
     15        6           0.005628962    0.007187640    0.001837953
     16        6           0.000930061   -0.001681309    0.003454412
     17        6           0.007384594   -0.006170238   -0.001340508
     18        6          -0.001825399    0.003505916    0.002000569
     19        6           0.001402195    0.001161728    0.003812163
     20        6           0.000335530   -0.000922825   -0.002007755
     21        6          -0.010713665    0.017345832   -0.005254031
     22        1           0.011756831   -0.016465395    0.008557038
     23        6          -0.001821091   -0.002145132   -0.001937296
     24        6          -0.001196424    0.024791852    0.008185922
     25        1           0.011459304   -0.016370886    0.005436488
     26        1          -0.009694516   -0.007448332   -0.016760894
     27        6          -0.015597442   -0.022460122    0.007519804
     28        1          -0.011181362    0.018062790   -0.006361689
     29        1           0.014841660   -0.002029338   -0.016135505
     30        1           0.013004908    0.007226914    0.016750944
     31        6           0.001606443   -0.023619914   -0.007625230
     32        1           0.008500139    0.010684299    0.015306755
     33        1          -0.013311346    0.013818542   -0.007774042
     34        6           0.014804772    0.021650707   -0.008994643
     35        1          -0.010382153   -0.012488271   -0.015363412
     36        1          -0.016104636    0.003083707    0.014685609
     37        1           0.012675632   -0.014666386    0.010904015
     38        6           0.001479819   -0.003157547   -0.001648961
     39        6          -0.020116300    0.005539872   -0.007809054
     40        1           0.020137651   -0.003550126    0.009444176
     41        6          -0.007763033   -0.014788468   -0.011610981
     42        1           0.010535037    0.015582933    0.013293776
     43        6           0.008449337   -0.019746653   -0.004579848
     44        1          -0.010221630    0.020336246    0.003617506
     45        6           0.018480712   -0.001990449    0.009125977
     46        1          -0.020527330    0.004119161   -0.009788741
     47        6           0.011449183    0.015155590    0.011973053
     48        1          -0.011128613   -0.015854630   -0.012645618
     49        6           0.001813128    0.003867303    0.003280836
     50        6          -0.020045704   -0.004909062   -0.011244971
     51        1           0.019990473    0.001429310    0.010460757
     52        6          -0.012782870    0.017607680    0.000645085
     53        1           0.014972206   -0.017478833    0.000123068
     54        6           0.005444352    0.016807678    0.011134929
     55        1          -0.005264062   -0.019359563   -0.011260169
     56        6           0.016998276    0.003138751    0.010278776
     57        1          -0.019874287   -0.001261904   -0.011650622
     58        6           0.014690693   -0.017978078   -0.002137166
     59        1          -0.015041230    0.017364621    0.000236839
 -------------------------------------------------------------------
 Cartesian Forces:  Max     0.024791852 RMS     0.010604241
 Leave Link  716 at Thu Dec  6 15:38:49 2018, MaxMem=   536870912 cpu:         0.2
 (Enter /pbs_home/pkowalski/g09d01/g09/l103.exe)

 GradGradGradGradGradGradGradGradGradGradGradGradGradGradGradGradGradGrad
 Berny optimization.
 Using GEDIIS/GDIIS optimizer.
 FormGI is forming the generalized inverse of G from B-inverse, IUseBI=4.
 Internal  Forces:  Max     0.023109907 RMS     0.005599329
 Search for a local minimum.
 Step number   3 out of a maximum of  354
 All quantities printed in internal units (Hartrees-Bohrs-Radians)
 RMS Force = .55993D-02 SwitMx=.10000D-02 MixMth= 1
 Mixed Optimization -- RFO/linear search
 Update second derivatives using D2CorX and points    2    3
 ITU=  0  1  0
 Use linear search instead of GDIIS.
     Eigenvalues ---    0.00230   0.00230   0.00467   0.00485   0.00545
     Eigenvalues ---    0.00686   0.00924   0.01176   0.01206   0.01250
     Eigenvalues ---    0.01469   0.01566   0.01600   0.01704   0.01748
     Eigenvalues ---    0.01772   0.01865   0.01875   0.01956   0.01982
     Eigenvalues ---    0.02164   0.02170   0.02202   0.02218   0.02236
     Eigenvalues ---    0.02250   0.02258   0.02270   0.02272   0.02300
     Eigenvalues ---    0.02308   0.02315   0.02325   0.02328   0.02332
     Eigenvalues ---    0.02336   0.02348   0.02360   0.03331   0.03367
     Eigenvalues ---    0.04490   0.04810   0.04824   0.04903   0.05089
     Eigenvalues ---    0.05785   0.05825   0.05826   0.05857   0.05909
     Eigenvalues ---    0.06120   0.07249   0.07409   0.07842   0.08542
     Eigenvalues ---    0.08643   0.08787   0.08970   0.09192   0.09608
     Eigenvalues ---    0.10098   0.10503   0.11040   0.12333   0.12428
     Eigenvalues ---    0.12525   0.12528   0.14068   0.14593   0.15992
     Eigenvalues ---    0.16000   0.16000   0.16000   0.16000   0.16000
     Eigenvalues ---    0.16000   0.16000   0.16000   0.16000   0.16000
     Eigenvalues ---    0.16000   0.16000   0.16000   0.16000   0.16000
     Eigenvalues ---    0.16000   0.16001   0.16971   0.17190   0.20446
     Eigenvalues ---    0.21998   0.21999   0.21999   0.22000   0.22000
     Eigenvalues ---    0.22016   0.22980   0.23099   0.23461   0.23473
     Eigenvalues ---    0.23797   0.23835   0.24218   0.24501   0.24938
     Eigenvalues ---    0.24941   0.24976   0.24997   0.25001   0.26639
     Eigenvalues ---    0.27036   0.27315   0.27513   0.27594   0.27612
     Eigenvalues ---    0.27637   0.28919   0.29138   0.30129   0.30702
     Eigenvalues ---    0.32262   0.33721   0.35337   0.36132   0.36541
     Eigenvalues ---    0.40889   0.41864   0.42877   0.43012   0.43208
     Eigenvalues ---    0.43525   0.46784   0.46986   0.47498   0.47713
     Eigenvalues ---    0.47861   0.48676   0.49025   0.49234   0.49397
     Eigenvalues ---    0.49509   0.49557   0.49701   0.50284   0.50619
     Eigenvalues ---    0.50626   0.50862   0.51253   0.51291   0.51319
     Eigenvalues ---    0.51412   0.51486   0.51495   0.51693   0.52095
     Eigenvalues ---    0.53869   0.53926   0.54911   0.56432   0.57171
     Eigenvalues ---    0.57521   0.57632   0.57643   0.57654   0.57694
     Eigenvalues ---    0.57741   0.57767   0.57794   0.57807   0.57823
     Eigenvalues ---    0.57837
 RFO step:  Lambda=-5.54308208D-03 EMin= 2.29999987D-03
 Quartic linear search produced a step of  0.45925.
 Iteration  1 RMS(Cart)=  0.11436863 RMS(Int)=  0.00218657
 Iteration  2 RMS(Cart)=  0.00600099 RMS(Int)=  0.00011863
 Iteration  3 RMS(Cart)=  0.00001333 RMS(Int)=  0.00011848
 Iteration  4 RMS(Cart)=  0.00000000 RMS(Int)=  0.00011848
 ITry= 1 IFail=0 DXMaxC= 4.76D-01 DCOld= 1.00D+10 DXMaxT= 5.05D-01 DXLimC= 3.00D+00 Rises=F
 Variable       Old X    -DE/DX   Delta X   Delta X   Delta X     New X
                                 (Linear)    (Quad)   (Total)
    R1        3.50281   0.00568   0.00746   0.02041   0.02774   3.53055
    R2        3.34054   0.00291   0.00370   0.00839   0.01208   3.35262
    R3        3.49542   0.00577   0.00754   0.02188   0.02940   3.52482
    R4        3.34362   0.00264   0.00336   0.00711   0.01048   3.35410
    R5        2.56630   0.00021   0.00146  -0.00096   0.00051   2.56680
    R6        2.58544  -0.00116   0.00044  -0.00337  -0.00293   2.58252
    R7        2.55035   0.00220   0.00353   0.00159   0.00512   2.55547
    R8        2.53392  -0.00066   0.00042  -0.00190  -0.00148   2.53244
    R9        2.56295  -0.00057   0.00060  -0.00197  -0.00137   2.56158
   R10        2.58485  -0.00074   0.00087  -0.00272  -0.00185   2.58300
   R11        2.90695   0.00081   0.00291  -0.00031   0.00263   2.90958
   R12        2.92814   0.00300   0.00325   0.01215   0.01541   2.94356
   R13        2.93921   0.00198   0.00271   0.00566   0.00837   2.94758
   R14        2.68892   0.00101   0.00445  -0.00157   0.00297   2.69189
   R15        2.57937   0.00133   0.00290  -0.00087   0.00204   2.58140
   R16        2.00314   0.02188   0.06358  -0.00628   0.05729   2.06044
   R17        2.58861   0.00339   0.00818   0.00042   0.00870   2.59731
   R18        2.77325   0.00109   0.00239   0.00116   0.00355   2.77679
   R19        2.82121   0.00215   0.00310   0.00438   0.00753   2.82873
   R20        2.74078  -0.00124   0.00052  -0.00728  -0.00674   2.73404
   R21        2.93375   0.00325   0.00540   0.00972   0.01511   2.94886
   R22        2.93941   0.00264   0.00444   0.00637   0.01078   2.95019
   R23        2.81472   0.00321   0.00483   0.00638   0.01119   2.82591
   R24        2.57447   0.00225   0.00441   0.00088   0.00526   2.57973
   R25        2.90592   0.00085   0.00296   0.00247   0.00541   2.91133
   R26        2.95107   0.00224   0.00442   0.00482   0.00924   2.96031
   R27        2.69432  -0.00040   0.00228  -0.00379  -0.00151   2.69280
   R28        2.00363   0.02194   0.06335  -0.00589   0.05746   2.06109
   R29        2.58722   0.00338   0.00713   0.00079   0.00793   2.59514
   R30        2.77634   0.00050   0.00140   0.00019   0.00159   2.77793
   R31        2.02415   0.02062   0.04715   0.00938   0.05652   2.08068
   R32        2.02331   0.02063   0.04690   0.00962   0.05651   2.07982
   R33        2.90061   0.00096   0.00715  -0.00470   0.00245   2.90306
   R34        2.02012   0.02199   0.05116   0.00803   0.05920   2.07932
   R35        2.01987   0.02196   0.05123   0.00787   0.05910   2.07897
   R36        2.02004   0.02220   0.05185   0.00780   0.05964   2.07969
   R37        2.02405   0.02044   0.04648   0.00964   0.05612   2.08017
   R38        2.02260   0.02060   0.04724   0.00911   0.05634   2.07895
   R39        2.89732   0.00203   0.00954  -0.00302   0.00653   2.90385
   R40        2.01914   0.02211   0.05138   0.00803   0.05941   2.07855
   R41        2.01987   0.02197   0.05121   0.00791   0.05912   2.07899
   R42        2.01979   0.02200   0.05096   0.00825   0.05922   2.07900
   R43        2.66005   0.00343   0.00728   0.00205   0.00935   2.66941
   R44        2.66286   0.00178   0.00674  -0.00199   0.00477   2.66763
   R45        2.00478   0.02251   0.06453  -0.00574   0.05880   2.06358
   R46        2.63283   0.00081   0.00669  -0.00475   0.00194   2.63477
   R47        2.00661   0.02303   0.06459  -0.00452   0.06007   2.06668
   R48        2.64013   0.00271   0.00937  -0.00244   0.00691   2.64704
   R49        2.00627   0.02304   0.06493  -0.00485   0.06008   2.06636
   R50        2.64236   0.00070   0.00719  -0.00557   0.00160   2.64395
   R51        2.00635   0.02311   0.06504  -0.00481   0.06024   2.06659
   R52        2.63083   0.00276   0.00882  -0.00179   0.00703   2.63786
   R53        2.00522   0.02309   0.06456  -0.00445   0.06011   2.06532
   R54        2.66125   0.00314   0.00768   0.00073   0.00843   2.66968
   R55        2.65850   0.00263   0.00683   0.00027   0.00712   2.66562
   R56        2.00480   0.02258   0.06448  -0.00552   0.05896   2.06376
   R57        2.63459  -0.00001   0.00365  -0.00398  -0.00033   2.63426
   R58        2.00659   0.02301   0.06458  -0.00455   0.06003   2.06663
   R59        2.64313   0.00180   0.00807  -0.00352   0.00454   2.64767
   R60        2.00651   0.02300   0.06461  -0.00460   0.06001   2.06652
   R61        2.63587   0.00291   0.01081  -0.00332   0.00748   2.64335
   R62        2.00656   0.02307   0.06483  -0.00467   0.06016   2.06672
   R63        2.63681   0.00094   0.00551  -0.00312   0.00238   2.63920
   R64        2.00526   0.02296   0.06448  -0.00464   0.05984   2.06510
    A1        1.61728  -0.00056  -0.00001  -0.00508  -0.00540   1.61188
    A2        1.60705  -0.00075  -0.00061  -0.00188  -0.00250   1.60456
    A3        1.82478   0.00020   0.00037  -0.00286  -0.00266   1.82211
    A4        1.97372   0.00074   0.00057   0.01148   0.01213   1.98585
    A5        1.90698  -0.00016   0.00052  -0.00254  -0.00206   1.90492
    A6        1.87682   0.00002   0.00042   0.00518   0.00558   1.88241
    A7        1.91469  -0.00055  -0.00082  -0.00944  -0.01021   1.90448
    A8        1.96115  -0.00025  -0.00101  -0.00237  -0.00342   1.95773
    A9        1.98052   0.00006   0.00049  -0.00188  -0.00161   1.97890
   A10        2.03645   0.00028   0.00034   0.00354   0.00380   2.04025
   A11        2.26373  -0.00029  -0.00078   0.00067  -0.00037   2.26336
   A12        2.13779  -0.00181  -0.00060  -0.01225  -0.01324   2.12455
   A13        1.99947   0.00094  -0.00077   0.00625   0.00527   2.00474
   A14        2.14592   0.00087   0.00136   0.00579   0.00672   2.15263
   A15        1.98265  -0.00062  -0.00009  -0.00231  -0.00264   1.98001
   A16        2.09504  -0.00020   0.00097  -0.00168  -0.00102   2.09402
   A17        2.20321   0.00090  -0.00080   0.00672   0.00561   2.20881
   A18        2.24503  -0.00126  -0.00138  -0.00283  -0.00428   2.24075
   A19        2.12168   0.00033   0.00025  -0.00003   0.00021   2.12189
   A20        1.91644   0.00092   0.00112   0.00273   0.00381   1.92025
   A21        1.84639   0.00128   0.00150   0.01735   0.01883   1.86522
   A22        1.99868  -0.00053  -0.00096  -0.00650  -0.00755   1.99113
   A23        1.95343   0.00007   0.00048  -0.00422  -0.00387   1.94956
   A24        1.95535  -0.00033  -0.00065  -0.00450  -0.00507   1.95028
   A25        1.89200   0.00075   0.00122   0.00686   0.00808   1.90008
   A26        1.81787  -0.00121  -0.00150  -0.00898  -0.01061   1.80725
   A27        1.89110   0.00109   0.00133   0.01164   0.01296   1.90406
   A28        1.90257  -0.00049  -0.00056  -0.00150  -0.00209   1.90049
   A29        1.89867  -0.00021  -0.00013  -0.00318  -0.00326   1.89542
   A30        1.97773  -0.00044  -0.00056  -0.00558  -0.00606   1.97167
   A31        1.97320  -0.00043  -0.00078  -0.00109  -0.00189   1.97131
   A32        1.81800   0.00042   0.00064  -0.00097  -0.00043   1.81758
   A33        1.85570   0.00077   0.00076   0.01343   0.01416   1.86986
   A34        1.94374   0.00112   0.00168   0.00349   0.00497   1.94871
   A35        2.00282  -0.00126  -0.00165  -0.01430  -0.01589   1.98692
   A36        1.89349   0.00018   0.00047   0.00264   0.00314   1.89662
   A37        1.96081   0.00076   0.00081   0.00673   0.00756   1.96837
   A38        1.80651  -0.00152  -0.00195  -0.01179  -0.01389   1.79262
   A39        1.90695   0.00088   0.00103   0.00192   0.00282   1.90977
   A40        2.12150  -0.00018  -0.00037   0.00056   0.00016   2.12166
   A41        2.25262  -0.00067  -0.00063  -0.00127  -0.00192   2.25070
   A42        1.98323   0.00018   0.00000  -0.00092  -0.00092   1.98231
   A43        1.82451  -0.00008  -0.00004  -0.00549  -0.00558   1.81893
   A44        1.90457   0.00036   0.00129   0.00558   0.00683   1.91140
   A45        1.89400  -0.00078  -0.00063  -0.00558  -0.00624   1.88776
   A46        1.95449   0.00007  -0.00098   0.00455   0.00357   1.95806
   A47        1.89691   0.00024   0.00043   0.00110   0.00158   1.89849
   A48        2.03431   0.00059   0.00065   0.00648   0.00717   2.04148
   A49        2.28010  -0.00090  -0.00147  -0.00586  -0.00731   2.27279
   A50        1.96853   0.00031   0.00082  -0.00068   0.00007   1.96860
   A51        2.13935  -0.00153  -0.00043  -0.01041  -0.01088   2.12847
   A52        1.99641   0.00090  -0.00085   0.00646   0.00554   2.00194
   A53        2.14742   0.00063   0.00128   0.00390   0.00515   2.15257
   A54        1.98287  -0.00056   0.00039  -0.00361  -0.00324   1.97963
   A55        2.09095   0.00040   0.00106   0.00075   0.00180   2.09275
   A56        2.20936   0.00016  -0.00145   0.00288   0.00142   2.21078
   A57        1.88845  -0.00147  -0.00174  -0.01871  -0.02047   1.86797
   A58        1.88954  -0.00113  -0.00121  -0.00205  -0.00369   1.88585
   A59        2.00432   0.00143  -0.00045   0.01257   0.01200   2.01632
   A60        1.87733  -0.00040   0.00001  -0.01542  -0.01556   1.86177
   A61        1.89840   0.00018   0.00114  -0.00096   0.00030   1.89870
   A62        1.90194   0.00126   0.00225   0.02238   0.02451   1.92645
   A63        1.91902   0.00319   0.00260   0.02298   0.02526   1.94429
   A64        1.90691   0.00071  -0.00116   0.00347   0.00233   1.90923
   A65        1.92004   0.00331   0.00278   0.02312   0.02559   1.94563
   A66        1.90743  -0.00233  -0.00121  -0.01954  -0.02075   1.88668
   A67        1.90386  -0.00245  -0.00171  -0.00885  -0.01115   1.89271
   A68        1.90647  -0.00250  -0.00133  -0.02178  -0.02310   1.88338
   A69        1.88519  -0.00161  -0.00233  -0.01745  -0.01981   1.86537
   A70        1.88605  -0.00160  -0.00213  -0.00440  -0.00702   1.87903
   A71        2.01777   0.00239   0.00201   0.01461   0.01650   2.03427
   A72        1.87694  -0.00019   0.00038  -0.01465  -0.01444   1.86250
   A73        1.89445  -0.00022   0.00033  -0.00224  -0.00174   1.89271
   A74        1.89885   0.00106   0.00165   0.02170   0.02326   1.92211
   A75        1.91998   0.00371   0.00324   0.02659   0.02941   1.94940
   A76        1.90601   0.00015  -0.00149  -0.00123  -0.00265   1.90336
   A77        1.92124   0.00371   0.00350   0.02557   0.02866   1.94990
   A78        1.90602  -0.00241  -0.00147  -0.02057  -0.02198   1.88403
   A79        1.90313  -0.00272  -0.00215  -0.00856  -0.01152   1.89161
   A80        1.90734  -0.00254  -0.00167  -0.02248  -0.02407   1.88327
   A81        2.10083   0.00090  -0.00200   0.00769   0.00550   2.10633
   A82        2.11053   0.00071   0.00098   0.00264   0.00343   2.11395
   A83        2.07103  -0.00158   0.00104  -0.00912  -0.00816   2.06286
   A84        2.09164   0.00009   0.00049   0.00104   0.00145   2.09309
   A85        2.10256   0.00101  -0.00013   0.00587   0.00575   2.10832
   A86        2.08898  -0.00110  -0.00036  -0.00692  -0.00736   2.08161
   A87        2.08893  -0.00022  -0.00052  -0.00094  -0.00147   2.08747
   A88        2.10169  -0.00026  -0.00039  -0.00124  -0.00163   2.10007
   A89        2.09256   0.00047   0.00090   0.00217   0.00306   2.09563
   A90        2.09832  -0.00005  -0.00005  -0.00001  -0.00005   2.09827
   A91        2.08666   0.00012   0.00033  -0.00010   0.00021   2.08687
   A92        2.09820  -0.00008  -0.00029   0.00011  -0.00016   2.09804
   A93        2.09237   0.00046   0.00075   0.00244   0.00319   2.09556
   A94        2.10001  -0.00016  -0.00046  -0.00059  -0.00105   2.09896
   A95        2.09081  -0.00030  -0.00029  -0.00186  -0.00215   2.08866
   A96        2.10399   0.00087  -0.00039   0.00550   0.00515   2.10914
   A97        2.09048  -0.00003   0.00064  -0.00032   0.00028   2.09075
   A98        2.08872  -0.00084  -0.00026  -0.00519  -0.00549   2.08323
   A99        2.09139   0.00208  -0.00045   0.01143   0.01094   2.10233
   A100       2.11619  -0.00022  -0.00075  -0.00006  -0.00085   2.11535
   A101       2.07552  -0.00186   0.00120  -0.01122  -0.01002   2.06551
   A102       2.09229  -0.00025   0.00037  -0.00116  -0.00087   2.09142
   A103       2.10136   0.00111   0.00016   0.00570   0.00581   2.10717
   A104       2.08954  -0.00086  -0.00053  -0.00454  -0.00515   2.08439
   A105       2.09000  -0.00035  -0.00061  -0.00132  -0.00193   2.08807
   A106       2.09913   0.00017  -0.00030   0.00086   0.00055   2.09968
   A107       2.09405   0.00018   0.00090   0.00046   0.00136   2.09541
   A108       2.09662   0.00008  -0.00030   0.00106   0.00076   2.09738
   A109       2.08858  -0.00014   0.00031  -0.00146  -0.00118   2.08741
   A110       2.09798   0.00006  -0.00001   0.00039   0.00038   2.09836
   A111       2.09354   0.00049   0.00126   0.00131   0.00258   2.09611
   A112       2.10214  -0.00056  -0.00103  -0.00174  -0.00278   2.09936
   A113       2.08751   0.00007  -0.00023   0.00043   0.00020   2.08771
   A114       2.09959   0.00128  -0.00035   0.00797   0.00759   2.10719
   A115       2.09233  -0.00060   0.00051  -0.00427  -0.00382   2.08851
   A116       2.09126  -0.00068  -0.00016  -0.00372  -0.00394   2.08731
    D1        0.14073   0.00023   0.00029   0.03784   0.03815   0.17888
    D2        2.17717   0.00075   0.00130   0.04811   0.04942   2.22659
    D3       -1.90772   0.00084   0.00080   0.05152   0.05232  -1.85540
    D4       -0.06098  -0.00041  -0.00036  -0.04119  -0.04143  -0.10241
    D5       -3.13434  -0.00153  -0.00153  -0.08195  -0.08313   3.06572
    D6        2.30260  -0.00053  -0.00013  -0.00023  -0.00040   2.30220
    D7        0.24070   0.00037   0.00067   0.01051   0.01114   0.25184
    D8       -1.78591  -0.00002  -0.00040   0.00949   0.00907  -1.77685
    D9       -0.15557  -0.00005  -0.00025  -0.00071  -0.00100  -0.15657
   D10        2.98411   0.00019   0.00012   0.00756   0.00769   2.99180
   D11       -0.19816   0.00004  -0.00012  -0.02926  -0.02936  -0.22753
   D12        2.87516   0.00060   0.00049   0.00287   0.00342   2.87858
   D13       -2.30050  -0.00093  -0.00117  -0.04356  -0.04477  -2.34527
   D14        0.77283  -0.00036  -0.00057  -0.01144  -0.01199   0.76084
   D15        1.84498  -0.00031   0.00030  -0.03823  -0.03793   1.80705
   D16       -1.36488   0.00026   0.00090  -0.00610  -0.00515  -1.37002
   D17        1.22886   0.00047   0.00040   0.01761   0.01798   1.24684
   D18       -3.03295  -0.00003  -0.00006   0.00665   0.00655  -3.02640
   D19       -0.93906  -0.00021  -0.00055   0.00717   0.00660  -0.93245
   D20       -3.04886   0.00113   0.00142   0.02358   0.02496  -3.02390
   D21       -1.02748   0.00063   0.00096   0.01263   0.01354  -1.01395
   D22        1.06641   0.00045   0.00047   0.01315   0.01359   1.08000
   D23       -0.94014   0.00031   0.00006   0.01385   0.01389  -0.92625
   D24        1.08124  -0.00019  -0.00041   0.00290   0.00247   1.08370
   D25       -3.10806  -0.00037  -0.00090   0.00342   0.00252  -3.10554
   D26       -3.10451   0.00073   0.00082   0.05025   0.05095  -3.05356
   D27       -1.07478  -0.00113  -0.00074   0.02107   0.02037  -1.05441
   D28        1.05465   0.00063   0.00096   0.05701   0.05792   1.11256
   D29        1.18778   0.00088   0.00054   0.06019   0.06070   1.24848
   D30       -3.06568  -0.00097  -0.00102   0.03100   0.03012  -3.03556
   D31       -0.93626   0.00078   0.00067   0.06695   0.06767  -0.86859
   D32       -0.89902   0.00139   0.00123   0.06158   0.06272  -0.83630
   D33        1.13071  -0.00047  -0.00034   0.03239   0.03214   1.16285
   D34       -3.02305   0.00129   0.00136   0.06834   0.06968  -2.95336
   D35       -2.97504  -0.00152  -0.00165  -0.04449  -0.04580  -3.02084
   D36        0.17141  -0.00030  -0.00024   0.00186   0.00161   0.17302
   D37        0.24585  -0.00220  -0.00242  -0.08193  -0.08398   0.16187
   D38       -2.89088  -0.00099  -0.00101  -0.03557  -0.03657  -2.92745
   D39        2.95817   0.00001   0.00022  -0.00491  -0.00467   2.95350
   D40       -0.17347   0.00041   0.00071   0.01378   0.01443  -0.15904
   D41       -0.26483   0.00070   0.00101   0.03331   0.03441  -0.23042
   D42        2.88671   0.00110   0.00150   0.05200   0.05352   2.94023
   D43       -0.05250   0.00056   0.00051   0.03036   0.03096  -0.02155
   D44        3.01585   0.00171   0.00185   0.07368   0.07558   3.09143
   D45        3.09397   0.00179   0.00192   0.07701   0.07929  -3.10992
   D46       -0.12086   0.00294   0.00327   0.12034   0.12391   0.00305
   D47       -2.91322   0.00094   0.00079   0.04273   0.04360  -2.86962
   D48        0.27195   0.00030   0.00012   0.01004   0.01006   0.28202
   D49        0.30592  -0.00026  -0.00058  -0.00315  -0.00363   0.30229
   D50       -2.79210  -0.00091  -0.00126  -0.03583  -0.03717  -2.82927
   D51        0.77750   0.00128   0.00115   0.02828   0.02938   0.80688
   D52       -1.32526   0.00023   0.00037   0.01357   0.01394  -1.31132
   D53        2.91664   0.00020   0.00012   0.01288   0.01296   2.92960
   D54       -2.37311   0.00092   0.00071   0.01135   0.01204  -2.36107
   D55        1.80732  -0.00013  -0.00007  -0.00336  -0.00340   1.80392
   D56       -0.23396  -0.00016  -0.00032  -0.00406  -0.00438  -0.23834
   D57        3.02953  -0.00071  -0.00076  -0.02996  -0.03074   2.99879
   D58       -0.17600  -0.00029  -0.00029  -0.01173  -0.01198  -0.18799
   D59       -0.10380  -0.00037  -0.00034  -0.01442  -0.01476  -0.11856
   D60        2.97385   0.00005   0.00013   0.00381   0.00400   2.97784
   D61        0.60826  -0.00049  -0.00082   0.00895   0.00813   0.61639
   D62       -1.49901  -0.00124  -0.00175  -0.00113  -0.00288  -1.50189
   D63        2.63269  -0.00073  -0.00090   0.00413   0.00325   2.63594
   D64        2.63806   0.00158   0.00202   0.03190   0.03396   2.67202
   D65        0.53079   0.00082   0.00109   0.02183   0.02295   0.55373
   D66       -1.62069   0.00133   0.00194   0.02709   0.02907  -1.59162
   D67       -1.56032   0.00092   0.00106   0.02526   0.02634  -1.53398
   D68        2.61559   0.00017   0.00014   0.01518   0.01533   2.63092
   D69        0.46411   0.00067   0.00099   0.02045   0.02146   0.48557
   D70       -0.65687   0.00079   0.00108  -0.00852  -0.00741  -0.66428
   D71       -2.69338  -0.00090  -0.00108  -0.02844  -0.02954  -2.72292
   D72        1.50394  -0.00107  -0.00122  -0.03129  -0.03247   1.47146
   D73        1.44473   0.00175   0.00216   0.00329   0.00549   1.45022
   D74       -0.59178   0.00006   0.00000  -0.01663  -0.01664  -0.60842
   D75       -2.67765  -0.00011  -0.00014  -0.01949  -0.01957  -2.69722
   D76       -2.68403   0.00123   0.00145  -0.00488  -0.00335  -2.68738
   D77        1.56265  -0.00045  -0.00070  -0.02480  -0.02549   1.53716
   D78       -0.52322  -0.00063  -0.00084  -0.02766  -0.02842  -0.55164
   D79        2.51592   0.00029   0.00054   0.01411   0.01476   2.53069
   D80       -0.55548  -0.00020   0.00000  -0.00601  -0.00591  -0.56139
   D81       -1.64474   0.00097   0.00094   0.02651   0.02748  -1.61726
   D82        1.56704   0.00048   0.00041   0.00640   0.00681   1.57385
   D83        0.39433   0.00066   0.00075   0.02598   0.02664   0.42097
   D84       -2.67708   0.00017   0.00022   0.00587   0.00597  -2.67111
   D85       -0.14394  -0.00027  -0.00006   0.00567   0.00566  -0.13828
   D86        3.02330   0.00000   0.00026   0.00863   0.00893   3.03223
   D87        2.91988   0.00031   0.00058   0.02799   0.02863   2.94851
   D88       -0.19606   0.00058   0.00090   0.03095   0.03189  -0.16418
   D89        2.87413  -0.00037  -0.00076  -0.01583  -0.01654   2.85759
   D90       -0.28857  -0.00061  -0.00106  -0.01837  -0.01937  -0.30795
   D91        0.75230  -0.00014  -0.00041  -0.00887  -0.00929   0.74301
   D92       -2.41040  -0.00038  -0.00071  -0.01141  -0.01212  -2.42252
   D93       -1.37713   0.00011   0.00090  -0.01169  -0.01079  -1.38791
   D94        1.74336  -0.00013   0.00060  -0.01423  -0.01362   1.72973
   D95        3.13901   0.00097   0.00128   0.06425   0.06540  -3.07878
   D96       -1.11846  -0.00093  -0.00062   0.03565   0.03511  -1.08335
   D97        1.01348   0.00086   0.00127   0.07059   0.07182   1.08530
   D98       -0.93300   0.00153   0.00155   0.07064   0.07210  -0.86089
   D99        1.09272  -0.00037  -0.00036   0.04204   0.04181   1.13454
   D100      -3.05853   0.00142   0.00153   0.07698   0.07853  -2.98000
   D101       1.15920   0.00075   0.00044   0.06726   0.06759   1.22679
   D102      -3.09827  -0.00115  -0.00147   0.03865   0.03731  -3.06097
   D103      -0.96634   0.00065   0.00042   0.07359   0.07402  -0.89232
   D104       0.17049  -0.00004  -0.00013   0.00064   0.00065   0.17114
   D105      -2.96806   0.00039   0.00057   0.01790   0.01854  -2.94952
   D106      -2.94622   0.00022   0.00018   0.00343   0.00372  -2.94250
   D107       0.19842   0.00065   0.00088   0.02069   0.02160   0.22002
   D108       0.00288  -0.00016  -0.00014  -0.01075  -0.01087  -0.00798
   D109      -3.13665  -0.00042  -0.00055  -0.01969  -0.02025   3.12628
   D110      -3.13566   0.00028   0.00057   0.00663   0.00733  -3.12832
   D111       0.00800   0.00002   0.00016  -0.00231  -0.00206   0.00594
   D112       2.76643  -0.00006   0.00015  -0.00105  -0.00096   2.76547
   D113      -0.38896   0.00016   0.00033   0.01077   0.01110  -0.37787
   D114      -0.37734   0.00021   0.00058   0.00838   0.00897  -0.36837
   D115       2.75045   0.00044   0.00076   0.02020   0.02103   2.77148
   D116      -1.01434  -0.00094  -0.00113  -0.02191  -0.02330  -1.03764
   D117      -3.10765  -0.00047  -0.00052  -0.01416  -0.01479  -3.12244
   D118       1.08278   0.00014   0.00013  -0.00373  -0.00355   1.07923
   D119      -3.13295  -0.00014   0.00057  -0.00552  -0.00512  -3.13807
   D120       1.05692   0.00033   0.00118   0.00223   0.00340   1.06032
   D121      -1.03583   0.00093   0.00183   0.01266   0.01463  -1.02120
   D122       1.10835  -0.00047  -0.00132   0.00099  -0.00037   1.10798
   D123      -0.98496   0.00000  -0.00071   0.00874   0.00815  -0.97681
   D124      -3.07771   0.00061  -0.00006   0.01917   0.01938  -3.05833
   D125      -1.00448  -0.00105  -0.00126  -0.02947  -0.03107  -1.03555
   D126      -3.09609  -0.00046  -0.00051  -0.01970  -0.02033  -3.11642
   D127       1.09311   0.00029   0.00031  -0.00699  -0.00658   1.08653
   D128      -3.12505  -0.00042   0.00015  -0.01503  -0.01512  -3.14017
   D129       1.06653   0.00017   0.00090  -0.00526  -0.00439   1.06214
   D130      -1.02746   0.00092   0.00172   0.00745   0.00937  -1.01810
   D131       1.12061  -0.00065  -0.00138  -0.00824  -0.00970   1.11092
   D132      -0.97099  -0.00006  -0.00064   0.00153   0.00104  -0.96996
   D133      -3.06498   0.00069   0.00018   0.01424   0.01479  -3.05019
   D134       0.07092  -0.00057  -0.00069  -0.02534  -0.02596   0.04496
   D135      -3.07198  -0.00099  -0.00107  -0.04299  -0.04404  -3.11603
   D136      -3.11328   0.00011  -0.00003   0.00689   0.00689  -3.10639
   D137       0.02701  -0.00031  -0.00041  -0.01076  -0.01119   0.01582
   D138       3.07015   0.00097   0.00095   0.04230   0.04320   3.11336
   D139      -0.07037   0.00126   0.00124   0.05375   0.05495  -0.01542
   D140      -0.02859   0.00028   0.00037   0.00975   0.01015  -0.01844
   D141       3.11407   0.00056   0.00065   0.02121   0.02189   3.13596
   D142       3.13721   0.00023   0.00026   0.00947   0.00973  -3.13624
   D143      -0.00560   0.00008   0.00015   0.00287   0.00305  -0.00254
   D144      -0.00568  -0.00019  -0.00012  -0.00814  -0.00822  -0.01391
   D145       3.13469  -0.00034  -0.00023  -0.01474  -0.01491   3.11979
   D146       3.12638   0.00023   0.00023   0.00920   0.00942   3.13581
   D147      -0.01472   0.00015   0.00018   0.00601   0.00621  -0.00851
   D148      -0.01643   0.00008   0.00012   0.00258   0.00271  -0.01372
   D149       3.12565  -0.00001   0.00007  -0.00061  -0.00050   3.12515
   D150      -3.12818  -0.00021  -0.00027  -0.00853  -0.00884  -3.13702
   D151       0.01315  -0.00018  -0.00022  -0.00700  -0.00725   0.00590
   D152       0.01390  -0.00029  -0.00033  -0.01172  -0.01205   0.00185
   D153      -3.12796  -0.00026  -0.00027  -0.01020  -0.01046  -3.13842
   D154       0.00874  -0.00002  -0.00006  -0.00083  -0.00094   0.00780
   D155      -3.13392  -0.00030  -0.00035  -0.01226  -0.01263   3.13663
   D156      -3.13313   0.00001  -0.00001   0.00070   0.00065  -3.13248
   D157       0.00740  -0.00027  -0.00030  -0.01074  -0.01104  -0.00364
   D158      -0.01318  -0.00045  -0.00045  -0.01781  -0.01826  -0.03144
   D159       3.12881   0.00005   0.00004   0.00286   0.00293   3.13174
   D160      -3.14130  -0.00069  -0.00061  -0.02944  -0.03004   3.11184
   D161       0.00070  -0.00019  -0.00012  -0.00877  -0.00886  -0.00816
   D162      -3.12832   0.00002   0.00008   0.00037   0.00050  -3.12782
   D163       0.01228  -0.00043  -0.00038  -0.01826  -0.01860  -0.00632
   D164      -0.00040   0.00028   0.00024   0.01226   0.01247   0.01206
   D165       3.14020  -0.00017  -0.00022  -0.00637  -0.00663   3.13357
   D166      -3.13712  -0.00028  -0.00032  -0.01084  -0.01113   3.13494
   D167       0.00439  -0.00013  -0.00020  -0.00431  -0.00448  -0.00009
   D168       0.00488   0.00022   0.00017   0.00980   0.00997   0.01485
   D169      -3.13679   0.00037   0.00029   0.01633   0.01662  -3.12017
   D170       3.13109   0.00016   0.00022   0.00623   0.00643   3.13752
   D171      -0.00976   0.00035   0.00039   0.01399   0.01439   0.00463
   D172      -0.01058   0.00032   0.00034   0.01277   0.01311   0.00253
   D173       3.13175   0.00051   0.00052   0.02054   0.02107  -3.13037
   D174      -3.13108  -0.00018  -0.00019  -0.00729  -0.00749  -3.13857
   D175       0.01007  -0.00027  -0.00028  -0.01052  -0.01081  -0.00073
   D176       0.01126   0.00001  -0.00001   0.00049   0.00047   0.01173
   D177      -3.13078  -0.00008  -0.00010  -0.00274  -0.00285  -3.13362
   D178      -0.00501  -0.00005  -0.00004  -0.00269  -0.00274  -0.00775
   D179       3.13757   0.00040   0.00042   0.01593   0.01634  -3.12927
   D180       3.13614  -0.00014  -0.00013  -0.00591  -0.00604   3.13010
   D181      -0.00446   0.00031   0.00033   0.01271   0.01304   0.00858
         Item               Value     Threshold  Converged?
 Maximum Force            0.023110     0.000450     NO 
 RMS     Force            0.005599     0.000300     NO 
 Maximum Displacement     0.475662     0.001800     NO 
 RMS     Displacement     0.115155     0.001200     NO 
 Predicted change in Energy=-1.210196D-02
 Lowest energy point so far.  Saving SCF results.
 GradGradGradGradGradGradGradGradGradGradGradGradGradGradGradGradGradGrad

 Leave Link  103 at Thu Dec  6 15:38:49 2018, MaxMem=   536870912 cpu:         1.5
 (Enter /pbs_home/pkowalski/g09d01/g09/l202.exe)
 Stoichiometry    C29H22F6S2
 Framework group  C1[X(C29H22F6S2)]
 Deg. of freedom   171
 Full point group                 C1      NOp   1
 RotChk:  IX=0 Diff= 1.21D-02
 Largest Abelian subgroup         C1      NOp   1
 Largest concise Abelian subgroup C1      NOp   1
                         Standard orientation:                         
 ---------------------------------------------------------------------
 Center     Atomic      Atomic             Coordinates (Angstroms)
 Number     Number       Type             X           Y           Z
 ---------------------------------------------------------------------
      1         16           0        1.814399   -2.202153    0.276566
      2         16           0       -1.828751   -2.182605    0.036193
      3          9           0        2.316919    3.175780   -0.793612
      4          9           0        1.639554    3.503130    1.261609
      5          9           0       -0.003637    3.839201   -1.804633
      6          9           0        0.034962    5.122786   -0.026660
      7          9           0       -2.309089    3.257228   -0.688085
      8          9           0       -1.505570    3.479655    1.337360
      9          6           0        0.621890   -0.799357    0.593701
     10          6           0        1.434262    0.471281    0.283601
     11          6           0        2.833232    0.232148    0.161662
     12          1           0        3.547336    1.049038    0.054060
     13          6           0        3.191830   -1.094204    0.125992
     14          6           0        0.730511    1.631184    0.124325
     15          6           0        1.253225    3.031234    0.038627
     16          6           0        0.020479    3.852257   -0.452617
     17          6           0       -1.208675    3.047315    0.075118
     18          6           0       -0.714243    1.636276    0.047740
     19          6           0       -0.623548   -0.810082   -0.341757
     20          6           0       -1.426741    0.479621   -0.086760
     21          6           0       -2.834058    0.257510   -0.060972
     22          1           0       -3.548771    1.081270   -0.074834
     23          6           0       -3.205528   -1.062772    0.008270
     24          6           0        0.225006   -0.796517    2.102155
     25          1           0       -0.544084   -0.019331    2.231724
     26          1           0       -0.257467   -1.759205    2.329668
     27          6           0        1.371944   -0.526802    3.087955
     28          1           0        2.169005   -1.279284    2.992126
     29          1           0        0.985881   -0.567074    4.117348
     30          1           0        1.812695    0.469244    2.930535
     31          6           0       -0.225689   -0.865224   -1.855916
     32          1           0        0.531919   -0.082841   -2.015987
     33          1           0        0.272588   -1.829526   -2.035166
     34          6           0       -1.359734   -0.659015   -2.872139
     35          1           0       -2.150404   -1.415083   -2.757977
     36          1           0       -0.950693   -0.747231   -3.889608
     37          1           0       -1.816119    0.337420   -2.776320
     38          6           0        4.548551   -1.629508   -0.052731
     39          6           0        5.679973   -0.808623    0.150836
     40          1           0        5.551497    0.223064    0.484869
     41          6           0        6.967482   -1.305571   -0.047483
     42          1           0        7.829804   -0.654288    0.120689
     43          6           0        7.158785   -2.633386   -0.450494
     44          1           0        8.169059   -3.019817   -0.610772
     45          6           0        6.048868   -3.463069   -0.643487
     46          1           0        6.189002   -4.502269   -0.953919
     47          6           0        4.758524   -2.969832   -0.442865
     48          1           0        3.901869   -3.629510   -0.602376
     49          6           0       -4.577748   -1.586742    0.066702
     50          6           0       -5.641554   -0.761860    0.495312
     51          1           0       -5.439921    0.263217    0.813486
     52          6           0       -6.946743   -1.249223    0.541810
     53          1           0       -7.755762   -0.596966    0.882453
     54          6           0       -7.222317   -2.569485    0.162322
     55          1           0       -8.246440   -2.950740    0.203260
     56          6           0       -6.178214   -3.399522   -0.259018
     57          1           0       -6.384476   -4.430589   -0.559763
     58          6           0       -4.868450   -2.916703   -0.302682
     59          1           0       -4.063054   -3.571368   -0.644689
 ---------------------------------------------------------------------
 Rotational constants (GHZ):      0.1289402      0.0694677      0.0503079
 Leave Link  202 at Thu Dec  6 15:38:50 2018, MaxMem=   536870912 cpu:         0.0
 (Enter /pbs_home/pkowalski/g09d01/g09/l301.exe)
 Basis read from rwf:  (5D, 7F)
 No pseudopotential information found on rwf file.
 There are   673 symmetry adapted cartesian basis functions of A   symmetry.
 There are   636 symmetry adapted basis functions of A   symmetry.
   636 basis functions,  1103 primitive gaussians,   673 cartesian basis functions
   141 alpha electrons      141 beta electrons
       nuclear repulsion energy      4680.3140904726 Hartrees.
 IExCor=  402 DFT=T Ex+Corr=B3LYP ExCW=0 ScaHFX=  0.200000
 ScaDFX=  0.800000  0.720000  1.000000  0.810000 ScalE2=  1.000000  1.000000
 IRadAn=      0 IRanWt=     -1 IRanGd=            0 ICorTp=0 IEmpDi=131
 NAtoms=   59 NActive=   59 NUniq=   59 SFac= 1.00D+00 NAtFMM=   60 NAOKFM=F Big=F
 Integral buffers will be    131072 words long.
 Raffenetti 2 integral format.
 Two-electron integral symmetry is turned on.
 R6Disp:  Grimme-D3 Dispersion energy=       -0.0797315656 Hartrees.
 Nuclear repulsion after empirical dispersion term =     4680.2343589070 Hartrees.
 No density basis found on file   724.
 Leave Link  301 at Thu Dec  6 15:38:50 2018, MaxMem=   536870912 cpu:         0.9
 (Enter /pbs_home/pkowalski/g09d01/g09/l302.exe)
 NPDir=0 NMtPBC=     1 NCelOv=     1 NCel=       1 NClECP=     1 NCelD=      1
         NCelK=      1 NCelE2=     1 NClLst=     1 CellRange=     0.0.
 One-electron integrals computed using PRISM.
 NBasis=   636 RedAO= T EigKep=  3.03D-04  NBF=   636
 NBsUse=   636 1.00D-06 EigRej= -1.00D+00 NBFU=   636
 Precomputing XC quadrature grid using
 IXCGrd= 4 IRadAn=           0 IRanWt=          -1 IRanGd=           0 AccXCQ= 0.00D+00.
 Generated NRdTot=       0 NPtTot=           0 NUsed=           0 NTot=          32
 NSgBfM=   597   598   600   609   610 MxSgAt=    59 MxSgA2=    59.
 Leave Link  302 at Thu Dec  6 15:38:52 2018, MaxMem=   536870912 cpu:        13.8
 (Enter /pbs_home/pkowalski/g09d01/g09/l303.exe)
 DipDrv:  MaxL=1.
 Leave Link  303 at Thu Dec  6 15:38:52 2018, MaxMem=   536870912 cpu:         1.8
 (Enter /pbs_home/pkowalski/g09d01/g09/l401.exe)
 Initial guess from the checkpoint file:  "dae0068freq_closed_b3lypd3.chk"
 B after Tr=     0.000000    0.000000    0.000000
         Rot=    0.999982   -0.004081   -0.002088   -0.003911 Ang=  -0.69 deg.
 Guess basis will be translated and rotated to current coordinates.
 JPrj=2 DoOrth=T DoCkMO=T.
 Generating alternative initial guess.
 ExpMin= 1.22D-01 ExpMax= 9.18D+03 ExpMxC= 1.38D+03 IAcc=1 IRadAn=         1 AccDes= 0.00D+00
 Harris functional with IExCor=  402 and IRadAn=       1 diagonalized for initial guess.
 HarFok:  IExCor=  402 AccDes= 0.00D+00 IRadAn=         1 IDoV= 1 UseB2=F ITyADJ=14
 ICtDFT=  3500011 ScaDFX=  1.000000  1.000000  1.000000  1.000000
 FoFCou: FMM=F IPFlag=           0 FMFlag=      100000 FMFlg1=           0
         NFxFlg=           0 DoJE=T BraDBF=F KetDBF=T FulRan=T
         wScrn=  0.000000 ICntrl=     500 IOpCl=  0 I1Cent=   200000004 NGrid=           0
         NMat0=    1 NMatS0=      1 NMatT0=    0 NMatD0=    1 NMtDS0=    0 NMtDT0=    0
 Petite list used in FoFCou.
 Harris En= -2512.15577609502    
 Leave Link  401 at Thu Dec  6 15:38:56 2018, MaxMem=   536870912 cpu:        33.6
 (Enter /pbs_home/pkowalski/g09d01/g09/l502.exe)
 Closed shell SCF:
 Using DIIS extrapolation, IDIIS=  1040.
 Integral symmetry usage will be decided dynamically.
 IVT=     1387805 IEndB=     1387805 NGot=   536870912 MDV=   535953350
 LenX=   535953350 LenY=   535499748
 Requested convergence on RMS density matrix=1.00D-08 within 128 cycles.
 Requested convergence on MAX density matrix=1.00D-06.
 Requested convergence on             energy=1.00D-06.
 No special actions if energy rises.
 Fock matrices will be formed incrementally for  20 cycles.
 Integral accuracy reduced to 1.0D-05 until final iterations.

 Cycle   1  Pass 0  IDiag  1:
 FoFJK:  IHMeth= 1 ICntrl=       0 DoSepK=F KAlg= 0 I1Cent=   0 FoldK=F
 IRaf= 660000000 NMat=   1 IRICut=       1 DoRegI=T DoRafI=F ISym2E= 0.
 FoFCou: FMM=F IPFlag=           0 FMFlag=      100000 FMFlg1=           0
         NFxFlg=           0 DoJE=F BraDBF=F KetDBF=F FulRan=T
         wScrn=  0.000000 ICntrl=       0 IOpCl=  0 I1Cent=           0 NGrid=           0
         NMat0=    1 NMatS0=      1 NMatT0=    0 NMatD0=    1 NMtDS0=    0 NMtDT0=    0
 Symmetry not used in FoFCou.
 E= -2512.30119886442    
 DIIS: error= 4.68D-03 at cycle   1 NSaved=   1.
 NSaved= 1 IEnMin= 1 EnMin= -2512.30119886442     IErMin= 1 ErrMin= 4.68D-03
 ErrMax= 4.68D-03  0.00D+00 EMaxC= 1.00D-01 BMatC= 2.60D-02 BMatP= 2.60D-02
 IDIUse=3 WtCom= 9.53D-01 WtEn= 4.68D-02
 Coeff-Com:  0.100D+01
 Coeff-En:   0.100D+01
 Coeff:      0.100D+01
 Gap=     0.566 Goal=   None    Shift=    0.000
 GapD=    0.566 DampG=2.000 DampE=1.000 DampFc=2.0000 IDamp=-1.
 RMSDP=5.84D-04 MaxDP=2.40D-02              OVMax= 3.08D-02

 Cycle   2  Pass 0  IDiag  1:
 RMSU=  5.77D-04    CP:  9.94D-01
 E= -2512.34129990656     Delta-E=       -0.040101042141 Rises=F Damp=F
 DIIS: error= 6.37D-04 at cycle   2 NSaved=   2.
 NSaved= 2 IEnMin= 2 EnMin= -2512.34129990656     IErMin= 2 ErrMin= 6.37D-04
 ErrMax= 6.37D-04  0.00D+00 EMaxC= 1.00D-01 BMatC= 5.08D-04 BMatP= 2.60D-02
 IDIUse=3 WtCom= 9.94D-01 WtEn= 6.37D-03
 Coeff-Com: -0.276D-01 0.103D+01
 Coeff-En:   0.000D+00 0.100D+01
 Coeff:     -0.274D-01 0.103D+01
 Gap=     0.083 Goal=   None    Shift=    0.000
 RMSDP=1.22D-04 MaxDP=6.30D-03 DE=-4.01D-02 OVMax= 1.24D-02

 Cycle   3  Pass 0  IDiag  1:
 RMSU=  1.19D-04    CP:  9.94D-01  1.05D+00
 E= -2512.34119350746     Delta-E=        0.000106399096 Rises=F Damp=F
 DIIS: error= 7.30D-04 at cycle   3 NSaved=   3.
 NSaved= 3 IEnMin= 2 EnMin= -2512.34129990656     IErMin= 2 ErrMin= 6.37D-04
 ErrMax= 7.30D-04  0.00D+00 EMaxC= 1.00D-01 BMatC= 8.78D-04 BMatP= 5.08D-04
 IDIUse=3 WtCom= 2.70D-01 WtEn= 7.30D-01
 Coeff-Com: -0.309D-01 0.608D+00 0.423D+00
 Coeff-En:   0.000D+00 0.539D+00 0.461D+00
 Coeff:     -0.834D-02 0.557D+00 0.451D+00
 Gap=     0.082 Goal=   None    Shift=    0.000
 RMSDP=1.01D-04 MaxDP=5.26D-03 DE= 1.06D-04 OVMax= 1.58D-02

 Cycle   4  Pass 0  IDiag  1:
 RMSU=  5.25D-05    CP:  9.94D-01  1.05D+00  2.82D-01
 E= -2512.34190023195     Delta-E=       -0.000706724488 Rises=F Damp=F
 DIIS: error= 3.92D-04 at cycle   4 NSaved=   4.
 NSaved= 4 IEnMin= 4 EnMin= -2512.34190023195     IErMin= 4 ErrMin= 3.92D-04
 ErrMax= 3.92D-04  0.00D+00 EMaxC= 1.00D-01 BMatC= 2.06D-04 BMatP= 5.08D-04
 IDIUse=3 WtCom= 9.96D-01 WtEn= 3.92D-03
 Coeff-Com: -0.174D-01 0.268D+00 0.325D+00 0.425D+00
 Coeff-En:   0.000D+00 0.000D+00 0.227D+00 0.773D+00
 Coeff:     -0.173D-01 0.267D+00 0.325D+00 0.426D+00
 Gap=     0.082 Goal=   None    Shift=    0.000
 RMSDP=4.51D-05 MaxDP=2.71D-03 DE=-7.07D-04 OVMax= 8.22D-03

 Cycle   5  Pass 0  IDiag  1:
 RMSU=  1.94D-05    CP:  9.94D-01  1.05D+00  5.01D-01  4.07D-01
 E= -2512.34211668146     Delta-E=       -0.000216449511 Rises=F Damp=F
 DIIS: error= 1.17D-04 at cycle   5 NSaved=   5.
 NSaved= 5 IEnMin= 5 EnMin= -2512.34211668146     IErMin= 5 ErrMin= 1.17D-04
 ErrMax= 1.17D-04  0.00D+00 EMaxC= 1.00D-01 BMatC= 1.93D-05 BMatP= 2.06D-04
 IDIUse=3 WtCom= 9.99D-01 WtEn= 1.17D-03
 Coeff-Com: -0.428D-02 0.347D-01 0.114D+00 0.285D+00 0.571D+00
 Coeff-En:   0.000D+00 0.000D+00 0.000D+00 0.846D-01 0.915D+00
 Coeff:     -0.428D-02 0.347D-01 0.114D+00 0.284D+00 0.572D+00
 Gap=     0.082 Goal=   None    Shift=    0.000
 RMSDP=1.18D-05 MaxDP=6.62D-04 DE=-2.16D-04 OVMax= 1.94D-03

 Cycle   6  Pass 0  IDiag  1:
 RMSU=  5.53D-06    CP:  9.94D-01  1.05D+00  4.77D-01  5.44D-01  6.42D-01
 E= -2512.34213778734     Delta-E=       -0.000021105878 Rises=F Damp=F
 DIIS: error= 2.53D-05 at cycle   6 NSaved=   6.
 NSaved= 6 IEnMin= 6 EnMin= -2512.34213778734     IErMin= 6 ErrMin= 2.53D-05
 ErrMax= 2.53D-05  0.00D+00 EMaxC= 1.00D-01 BMatC= 8.02D-07 BMatP= 1.93D-05
 IDIUse=1 WtCom= 1.00D+00 WtEn= 0.00D+00
 Coeff-Com: -0.736D-03-0.401D-02 0.294D-01 0.997D-01 0.265D+00 0.611D+00
 Coeff:     -0.736D-03-0.401D-02 0.294D-01 0.997D-01 0.265D+00 0.611D+00
 Gap=     0.082 Goal=   None    Shift=    0.000
 RMSDP=3.10D-06 MaxDP=2.05D-04 DE=-2.11D-05 OVMax= 3.63D-04

 Initial convergence to 1.0D-05 achieved.  Increase integral accuracy.
 Cycle   7  Pass 1  IDiag  1:
 E= -2512.34185677865     Delta-E=        0.000281008687 Rises=F Damp=F
 DIIS: error= 1.77D-04 at cycle   1 NSaved=   1.
 NSaved= 1 IEnMin= 1 EnMin= -2512.34185677865     IErMin= 1 ErrMin= 1.77D-04
 ErrMax= 1.77D-04  0.00D+00 EMaxC= 1.00D-01 BMatC= 1.44D-05 BMatP= 1.44D-05
 IDIUse=3 WtCom= 9.98D-01 WtEn= 1.77D-03
 Coeff-Com:  0.100D+01
 Coeff-En:   0.100D+01
 Coeff:      0.100D+01
 Gap=     0.082 Goal=   None    Shift=    0.000
 RMSDP=3.10D-06 MaxDP=2.05D-04 DE= 2.81D-04 OVMax= 5.14D-04

 Cycle   8  Pass 1  IDiag  1:
 RMSU=  1.64D-04    CP:  1.00D+00
 E= -2512.34187152606     Delta-E=       -0.000014747407 Rises=F Damp=F
 DIIS: error= 4.01D-05 at cycle   2 NSaved=   2.
 NSaved= 2 IEnMin= 2 EnMin= -2512.34187152606     IErMin= 2 ErrMin= 4.01D-05
 ErrMax= 4.01D-05  0.00D+00 EMaxC= 1.00D-01 BMatC= 1.11D-06 BMatP= 1.44D-05
 IDIUse=1 WtCom= 1.00D+00 WtEn= 0.00D+00
 Coeff-Com:  0.926D-01 0.907D+00
 Coeff:      0.926D-01 0.907D+00
 Gap=     0.082 Goal=   None    Shift=    0.000
 RMSDP=7.20D-06 MaxDP=4.86D-04 DE=-1.47D-05 OVMax= 9.30D-04

 Cycle   9  Pass 1  IDiag  1:
 RMSU=  7.06D-06    CP:  1.00D+00  1.01D+00
 E= -2512.34186883504     Delta-E=        0.000002691016 Rises=F Damp=F
 DIIS: error= 7.51D-05 at cycle   3 NSaved=   3.
 NSaved= 3 IEnMin= 2 EnMin= -2512.34187152606     IErMin= 2 ErrMin= 4.01D-05
 ErrMax= 7.51D-05  0.00D+00 EMaxC= 1.00D-01 BMatC= 3.70D-06 BMatP= 1.11D-06
 IDIUse=1 WtCom= 1.00D+00 WtEn= 0.00D+00
 Coeff-Com: -0.573D-02 0.649D+00 0.356D+00
 Coeff:     -0.573D-02 0.649D+00 0.356D+00
 Gap=     0.082 Goal=   None    Shift=    0.000
 RMSDP=4.88D-06 MaxDP=3.38D-04 DE= 2.69D-06 OVMax= 6.58D-04

 Cycle  10  Pass 1  IDiag  1:
 RMSU=  8.96D-07    CP:  1.00D+00  1.01D+00  3.24D-01
 E= -2512.34187264348     Delta-E=       -0.000003808440 Rises=F Damp=F
 DIIS: error= 4.15D-06 at cycle   4 NSaved=   4.
 NSaved= 4 IEnMin= 4 EnMin= -2512.34187264348     IErMin= 4 ErrMin= 4.15D-06
 ErrMax= 4.15D-06  0.00D+00 EMaxC= 1.00D-01 BMatC= 3.25D-08 BMatP= 1.11D-06
 IDIUse=1 WtCom= 1.00D+00 WtEn= 0.00D+00
 Coeff-Com: -0.467D-02 0.408D+00 0.229D+00 0.367D+00
 Coeff:     -0.467D-02 0.408D+00 0.229D+00 0.367D+00
 Gap=     0.082 Goal=   None    Shift=    0.000
 RMSDP=4.94D-07 MaxDP=3.36D-05 DE=-3.81D-06 OVMax= 9.64D-05

 Cycle  11  Pass 1  IDiag  1:
 RMSU=  3.80D-07    CP:  1.00D+00  1.01D+00  3.37D-01  6.64D-01
 E= -2512.34187267432     Delta-E=       -0.000000030842 Rises=F Damp=F
 DIIS: error= 1.17D-06 at cycle   5 NSaved=   5.
 NSaved= 5 IEnMin= 5 EnMin= -2512.34187267432     IErMin= 5 ErrMin= 1.17D-06
 ErrMax= 1.17D-06  0.00D+00 EMaxC= 1.00D-01 BMatC= 2.22D-09 BMatP= 3.25D-08
 IDIUse=1 WtCom= 1.00D+00 WtEn= 0.00D+00
 Coeff-Com: -0.240D-02 0.197D+00 0.112D+00 0.237D+00 0.457D+00
 Coeff:     -0.240D-02 0.197D+00 0.112D+00 0.237D+00 0.457D+00
 Gap=     0.082 Goal=   None    Shift=    0.000
 RMSDP=1.66D-07 MaxDP=1.29D-05 DE=-3.08D-08 OVMax= 2.66D-05

 Cycle  12  Pass 1  IDiag  1:
 RMSU=  1.06D-07    CP:  1.00D+00  1.01D+00  3.40D-01  7.17D-01  6.95D-01
 E= -2512.34187267682     Delta-E=       -0.000000002493 Rises=F Damp=F
 DIIS: error= 3.45D-07 at cycle   6 NSaved=   6.
 NSaved= 6 IEnMin= 6 EnMin= -2512.34187267682     IErMin= 6 ErrMin= 3.45D-07
 ErrMax= 3.45D-07  0.00D+00 EMaxC= 1.00D-01 BMatC= 2.72D-10 BMatP= 2.22D-09
 IDIUse=1 WtCom= 1.00D+00 WtEn= 0.00D+00
 Coeff-Com: -0.532D-03 0.383D-01 0.225D-01 0.698D-01 0.286D+00 0.584D+00
 Coeff:     -0.532D-03 0.383D-01 0.225D-01 0.698D-01 0.286D+00 0.584D+00
 Gap=     0.082 Goal=   None    Shift=    0.000
 RMSDP=4.95D-08 MaxDP=3.05D-06 DE=-2.49D-09 OVMax= 6.68D-06

 Cycle  13  Pass 1  IDiag  1:
 RMSU=  3.27D-08    CP:  1.00D+00  1.01D+00  3.39D-01  7.15D-01  7.68D-01
                    CP:  7.71D-01
 E= -2512.34187267727     Delta-E=       -0.000000000454 Rises=F Damp=F
 DIIS: error= 1.65D-07 at cycle   7 NSaved=   7.
 NSaved= 7 IEnMin= 7 EnMin= -2512.34187267727     IErMin= 7 ErrMin= 1.65D-07
 ErrMax= 1.65D-07  0.00D+00 EMaxC= 1.00D-01 BMatC= 2.29D-11 BMatP= 2.72D-10
 IDIUse=1 WtCom= 1.00D+00 WtEn= 0.00D+00
 Coeff-Com: -0.401D-04 0.393D-03 0.593D-03 0.137D-01 0.108D+00 0.312D+00
 Coeff-Com:  0.566D+00
 Coeff:     -0.401D-04 0.393D-03 0.593D-03 0.137D-01 0.108D+00 0.312D+00
 Coeff:      0.566D+00
 Gap=     0.082 Goal=   None    Shift=    0.000
 RMSDP=1.35D-08 MaxDP=8.39D-07 DE=-4.54D-10 OVMax= 1.77D-06

 Cycle  14  Pass 1  IDiag  1:
 RMSU=  9.28D-09    CP:  1.00D+00  1.01D+00  3.40D-01  7.18D-01  7.68D-01
                    CP:  8.09D-01  7.47D-01
 E= -2512.34187267724     Delta-E=        0.000000000034 Rises=F Damp=F
 DIIS: error= 7.76D-08 at cycle   8 NSaved=   8.
 NSaved= 8 IEnMin= 7 EnMin= -2512.34187267727     IErMin= 8 ErrMin= 7.76D-08
 ErrMax= 7.76D-08  0.00D+00 EMaxC= 1.00D-01 BMatC= 2.86D-12 BMatP= 2.29D-11
 IDIUse=1 WtCom= 1.00D+00 WtEn= 0.00D+00
 Coeff-Com:  0.332D-04-0.387D-02-0.209D-02 0.331D-03 0.291D-01 0.111D+00
 Coeff-Com:  0.321D+00 0.544D+00
 Coeff:      0.332D-04-0.387D-02-0.209D-02 0.331D-03 0.291D-01 0.111D+00
 Coeff:      0.321D+00 0.544D+00
 Gap=     0.082 Goal=   None    Shift=    0.000
 RMSDP=4.54D-09 MaxDP=2.34D-07 DE= 3.37D-11 OVMax= 6.81D-07

 SCF Done:  E(RB3LYP) =  -2512.34187268     A.U. after   14 cycles
            NFock= 14  Conv=0.45D-08     -V/T= 2.0072
 KE= 2.494263426823D+03 PE=-1.526318967386D+04 EE= 5.576350015456D+03
 Leave Link  502 at Thu Dec  6 15:44:13 2018, MaxMem=   536870912 cpu:      2528.1
 (Enter /pbs_home/pkowalski/g09d01/g09/l701.exe)
 Compute integral first derivatives.
 ... and contract with generalized density number  0.
 R6Disp: Adding Grimme-D3 dispersion energy 1st derivatives to the gradient.
 Leave Link  701 at Thu Dec  6 15:44:15 2018, MaxMem=   536870912 cpu:         5.6
 (Enter /pbs_home/pkowalski/g09d01/g09/l702.exe)
 L702 exits ... SP integral derivatives will be done elsewhere.
 Leave Link  702 at Thu Dec  6 15:44:15 2018, MaxMem=   536870912 cpu:         0.2
 (Enter /pbs_home/pkowalski/g09d01/g09/l703.exe)
 Compute integral first derivatives, UseDBF=F ICtDFT=           0.
 Integral derivatives from FoFJK, PRISM(SPDF).
 Calling FoFJK, ICntrl=      2127 FMM=F ISym2X=0 I1Cent= 0 IOpClX= 0 NMat=1 NMatS=1 NMatT=0.
 FoFJK:  IHMeth= 1 ICntrl=    2127 DoSepK=F KAlg= 0 I1Cent=   0 FoldK=F
 IRaf=         0 NMat=   1 IRICut=       1 DoRegI=T DoRafI=F ISym2E= 0.
 FoFCou: FMM=F IPFlag=           0 FMFlag=      100000 FMFlg1=         800
         NFxFlg=           0 DoJE=F BraDBF=F KetDBF=F FulRan=T
         wScrn=  0.000000 ICntrl=    2127 IOpCl=  0 I1Cent=           0 NGrid=           0
         NMat0=    1 NMatS0=      1 NMatT0=    0 NMatD0=    1 NMtDS0=    0 NMtDT0=    0
 Symmetry not used in FoFCou.
 Leave Link  703 at Thu Dec  6 15:45:29 2018, MaxMem=   536870912 cpu:       592.3
 (Enter /pbs_home/pkowalski/g09d01/g09/l716.exe)
 Dipole        = 1.23034730D-02-1.80596799D+00-7.31159322D-02
 ***** Axes restored to original set *****
 -------------------------------------------------------------------
 Center     Atomic                   Forces (Hartrees/Bohr)
 Number     Number              X              Y              Z
 -------------------------------------------------------------------
      1       16          -0.000397691   -0.000174437   -0.000808216
      2       16          -0.001340847   -0.000013340    0.000189584
      3        9           0.001187538   -0.000501390   -0.000567630
      4        9          -0.001871989   -0.000428329    0.001376438
      5        9           0.000842725    0.000197194   -0.000591950
      6        9          -0.000615945   -0.000009497    0.000500296
      7        9           0.000966084    0.000151001   -0.000145117
      8        9          -0.002312915    0.000085499    0.001372812
      9        6           0.000307303   -0.002009953    0.002339638
     10        6          -0.001455005    0.000183107    0.000925231
     11        6           0.001081621    0.001291279   -0.003149522
     12        1          -0.001486415   -0.000981610    0.000608712
     13        6           0.000863197    0.000527565    0.002666380
     14        6          -0.000255509   -0.000397193   -0.001416758
     15        6           0.000616740    0.000913169   -0.000314663
     16        6           0.001174211   -0.000106240   -0.000052142
     17        6           0.000825779   -0.000481287   -0.000462374
     18        6          -0.001131924    0.000740148   -0.000524688
     19        6           0.001523262    0.000997254    0.002675210
     20        6          -0.000244533    0.000038450   -0.000196189
     21        6          -0.000399513   -0.000451889   -0.001294351
     22        1          -0.000467219    0.000668390   -0.000128490
     23        6           0.000916077   -0.001593703    0.000948705
     24        6           0.001692486    0.004079777   -0.000005736
     25        1          -0.000063696   -0.000053242   -0.000924865
     26        1           0.000580549    0.000227672    0.000168419
     27        6          -0.003266463   -0.003942223    0.000512284
     28        1           0.000100510    0.000313836   -0.000179606
     29        1           0.000277880    0.000393394   -0.000285435
     30        1           0.000159293   -0.000079581   -0.000261057
     31        6           0.000028579   -0.003586538   -0.000622904
     32        1          -0.000620868    0.000673149   -0.000100760
     33        1          -0.000044694   -0.000203691    0.000253482
     34        6           0.002162115    0.004420714   -0.002767775
     35        1          -0.000233100   -0.000309531   -0.000306537
     36        1          -0.000363637   -0.000355281    0.000322416
     37        1          -0.000001622    0.000067624    0.000024090
     38        6           0.000481258   -0.000952916   -0.000718818
     39        6          -0.000290875    0.000451042   -0.000122624
     40        1          -0.000515694   -0.000082969   -0.000083065
     41        6           0.000045127   -0.000420463   -0.000199902
     42        1          -0.000322019   -0.000476269   -0.000199747
     43        6          -0.000184607   -0.000435057   -0.000117509
     44        1           0.000328660   -0.000384075   -0.000224508
     45        6           0.000387188    0.000152502    0.000022616
     46        1           0.000504381   -0.000248623    0.000188247
     47        6           0.000621873    0.000688426    0.000362181
     48        1          -0.000103259    0.000109645    0.000523939
     49        6           0.000622653    0.001125973    0.000690542
     50        6          -0.000543190   -0.000174625   -0.000189565
     51        1          -0.000376614    0.000092897   -0.000256151
     52        6          -0.000428971    0.000183948    0.000119689
     53        1          -0.000326402    0.000449609    0.000017784
     54        6           0.000103123    0.000333405   -0.000162530
     55        1           0.000019421    0.000382265    0.000416508
     56        6           0.000249313    0.000048944    0.000289148
     57        1           0.000564886    0.000148288    0.000189199
     58        6           0.000226338   -0.000985138   -0.000447809
     59        1           0.000205044   -0.000297076    0.000125443
 -------------------------------------------------------------------
 Cartesian Forces:  Max     0.004420714 RMS     0.001031400
 Leave Link  716 at Thu Dec  6 15:45:29 2018, MaxMem=   536870912 cpu:         0.3
 (Enter /pbs_home/pkowalski/g09d01/g09/l103.exe)

 GradGradGradGradGradGradGradGradGradGradGradGradGradGradGradGradGradGrad
 Berny optimization.
 Using GEDIIS/GDIIS optimizer.
 FormGI is forming the generalized inverse of G from B-inverse, IUseBI=4.
 Internal  Forces:  Max     0.004813817 RMS     0.000618754
 Search for a local minimum.
 Step number   4 out of a maximum of  354
 All quantities printed in internal units (Hartrees-Bohrs-Radians)
 RMS Force = .61875D-03 SwitMx=.10000D-02 MixMth= 2
 Mixed Optimization -- En-DIIS/RFO-DIIS
 Update second derivatives using D2CorX and points    3    4
 DE= -1.64D-02 DEPred=-1.21D-02 R= 1.36D+00
 TightC=F SS=  1.41D+00  RLast= 5.05D-01 DXNew= 8.4853D-01 1.5142D+00
 Trust test= 1.36D+00 RLast= 5.05D-01 DXMaxT set to 8.49D-01
 ITU=  1  0  1  0
 Use linear search instead of GDIIS.
     Eigenvalues ---    0.00230   0.00234   0.00467   0.00498   0.00545
     Eigenvalues ---    0.00681   0.00932   0.01182   0.01205   0.01250
     Eigenvalues ---    0.01471   0.01558   0.01602   0.01701   0.01732
     Eigenvalues ---    0.01766   0.01863   0.01868   0.01963   0.01976
     Eigenvalues ---    0.02159   0.02170   0.02203   0.02219   0.02236
     Eigenvalues ---    0.02251   0.02258   0.02270   0.02275   0.02298
     Eigenvalues ---    0.02301   0.02308   0.02325   0.02328   0.02332
     Eigenvalues ---    0.02337   0.02348   0.02360   0.03226   0.03284
     Eigenvalues ---    0.04569   0.04774   0.04790   0.04900   0.05123
     Eigenvalues ---    0.05505   0.05514   0.05760   0.05832   0.05842
     Eigenvalues ---    0.06097   0.07326   0.07485   0.07878   0.08661
     Eigenvalues ---    0.08800   0.08965   0.09002   0.09224   0.09669
     Eigenvalues ---    0.10184   0.10488   0.10962   0.12168   0.12386
     Eigenvalues ---    0.12533   0.12656   0.14051   0.14372   0.15938
     Eigenvalues ---    0.15976   0.15996   0.15996   0.15997   0.15997
     Eigenvalues ---    0.15999   0.15999   0.16000   0.16000   0.16000
     Eigenvalues ---    0.16000   0.16000   0.16000   0.16000   0.16000
     Eigenvalues ---    0.16001   0.16023   0.16848   0.17224   0.20504
     Eigenvalues ---    0.21972   0.21996   0.21999   0.22000   0.22000
     Eigenvalues ---    0.22047   0.22965   0.23060   0.23449   0.23469
     Eigenvalues ---    0.23771   0.23813   0.24201   0.24448   0.24972
     Eigenvalues ---    0.24988   0.24998   0.24999   0.25011   0.26660
     Eigenvalues ---    0.26993   0.27312   0.27502   0.27576   0.27596
     Eigenvalues ---    0.27639   0.28882   0.29111   0.29979   0.30586
     Eigenvalues ---    0.32235   0.33660   0.35213   0.36082   0.36487
     Eigenvalues ---    0.39195   0.40906   0.41920   0.42918   0.43023
     Eigenvalues ---    0.43231   0.43520   0.46789   0.46999   0.47575
     Eigenvalues ---    0.47741   0.47969   0.48689   0.49210   0.49394
     Eigenvalues ---    0.49404   0.49558   0.49669   0.50102   0.50306
     Eigenvalues ---    0.50688   0.50908   0.51253   0.51291   0.51319
     Eigenvalues ---    0.51408   0.51487   0.51524   0.51790   0.52101
     Eigenvalues ---    0.53713   0.53892   0.53942   0.56445   0.57171
     Eigenvalues ---    0.57522   0.57632   0.57642   0.57653   0.57694
     Eigenvalues ---    0.57742   0.57767   0.57794   0.57806   0.57823
     Eigenvalues ---    0.57837
 RFO step:  Lambda=-1.00410381D-03 EMin= 2.29998565D-03
 Quartic linear search produced a step of -0.00541.
 Iteration  1 RMS(Cart)=  0.05578648 RMS(Int)=  0.00054757
 Iteration  2 RMS(Cart)=  0.00163681 RMS(Int)=  0.00003229
 Iteration  3 RMS(Cart)=  0.00000062 RMS(Int)=  0.00003229
 ITry= 1 IFail=0 DXMaxC= 2.75D-01 DCOld= 1.00D+10 DXMaxT= 8.49D-01 DXLimC= 3.00D+00 Rises=F
 Variable       Old X    -DE/DX   Delta X   Delta X   Delta X     New X
                                 (Linear)    (Quad)   (Total)
    R1        3.53055  -0.00009  -0.00015   0.00098   0.00076   3.53130
    R2        3.35262   0.00055  -0.00007   0.00187   0.00186   3.35448
    R3        3.52482   0.00027  -0.00016   0.00224   0.00207   3.52690
    R4        3.35410   0.00055  -0.00006   0.00189   0.00184   3.35595
    R5        2.56680  -0.00115   0.00000  -0.00210  -0.00210   2.56470
    R6        2.58252  -0.00220   0.00002  -0.00431  -0.00429   2.57823
    R7        2.55547  -0.00104  -0.00003  -0.00168  -0.00171   2.55375
    R8        2.53244  -0.00033   0.00001  -0.00061  -0.00060   2.53184
    R9        2.56158  -0.00044   0.00001  -0.00083  -0.00083   2.56075
   R10        2.58300  -0.00268   0.00001  -0.00519  -0.00518   2.57782
   R11        2.90958  -0.00077  -0.00001  -0.00133  -0.00144   2.90814
   R12        2.94356  -0.00132  -0.00008  -0.00415  -0.00429   2.93926
   R13        2.94758   0.00031  -0.00005   0.00134   0.00129   2.94888
   R14        2.69189  -0.00115  -0.00002  -0.00271  -0.00270   2.68919
   R15        2.58140  -0.00075  -0.00001  -0.00141  -0.00140   2.58001
   R16        2.06044  -0.00068  -0.00031   0.00050   0.00019   2.06063
   R17        2.59731  -0.00231  -0.00005  -0.00435  -0.00431   2.59300
   R18        2.77679  -0.00188  -0.00002  -0.00498  -0.00500   2.77180
   R19        2.82873   0.00072  -0.00004   0.00259   0.00253   2.83127
   R20        2.73404  -0.00086   0.00004  -0.00244  -0.00236   2.73168
   R21        2.94886  -0.00011  -0.00008  -0.00019  -0.00027   2.94859
   R22        2.95019  -0.00016  -0.00006  -0.00085  -0.00089   2.94929
   R23        2.82591   0.00076  -0.00006   0.00260   0.00254   2.82845
   R24        2.57973  -0.00072  -0.00003  -0.00135  -0.00135   2.57838
   R25        2.91133  -0.00069  -0.00003  -0.00119  -0.00127   2.91006
   R26        2.96031  -0.00287  -0.00005  -0.01011  -0.01016   2.95015
   R27        2.69280  -0.00035   0.00001  -0.00094  -0.00093   2.69187
   R28        2.06109  -0.00081  -0.00031   0.00028  -0.00003   2.06106
   R29        2.59514  -0.00176  -0.00004  -0.00329  -0.00331   2.59183
   R30        2.77793  -0.00156  -0.00001  -0.00423  -0.00424   2.77369
   R31        2.08068  -0.00020  -0.00031   0.00125   0.00095   2.08163
   R32        2.07982  -0.00046  -0.00031   0.00072   0.00041   2.08023
   R33        2.90306  -0.00422  -0.00001  -0.01374  -0.01375   2.88931
   R34        2.07932   0.00023  -0.00032   0.00217   0.00185   2.08117
   R35        2.07897   0.00034  -0.00032   0.00238   0.00206   2.08103
   R36        2.07969  -0.00015  -0.00032   0.00145   0.00112   2.08081
   R37        2.08017   0.00003  -0.00030   0.00170   0.00139   2.08156
   R38        2.07895  -0.00017  -0.00030   0.00130   0.00099   2.07994
   R39        2.90385  -0.00481  -0.00004  -0.01527  -0.01530   2.88854
   R40        2.07855   0.00049  -0.00032   0.00266   0.00234   2.08089
   R41        2.07899   0.00041  -0.00032   0.00252   0.00220   2.08119
   R42        2.07900  -0.00002  -0.00032   0.00167   0.00135   2.08036
   R43        2.66941  -0.00087  -0.00005  -0.00157  -0.00162   2.66778
   R44        2.66763  -0.00103  -0.00003  -0.00207  -0.00210   2.66554
   R45        2.06358  -0.00048  -0.00032   0.00089   0.00057   2.06415
   R46        2.63477  -0.00107  -0.00001  -0.00207  -0.00208   2.63270
   R47        2.06668  -0.00060  -0.00033   0.00072   0.00039   2.06707
   R48        2.64704  -0.00067  -0.00004  -0.00111  -0.00115   2.64589
   R49        2.06636  -0.00050  -0.00033   0.00088   0.00056   2.06691
   R50        2.64395  -0.00103  -0.00001  -0.00204  -0.00205   2.64190
   R51        2.06659  -0.00058  -0.00033   0.00076   0.00043   2.06702
   R52        2.63786  -0.00094  -0.00004  -0.00165  -0.00169   2.63616
   R53        2.06532  -0.00030  -0.00033   0.00123   0.00091   2.06623
   R54        2.66968  -0.00097  -0.00005  -0.00180  -0.00185   2.66783
   R55        2.66562  -0.00050  -0.00004  -0.00084  -0.00087   2.66474
   R56        2.06376  -0.00044  -0.00032   0.00095   0.00063   2.06439
   R57        2.63426  -0.00076   0.00000  -0.00155  -0.00155   2.63271
   R58        2.06663  -0.00055  -0.00032   0.00079   0.00046   2.06709
   R59        2.64767  -0.00085  -0.00002  -0.00158  -0.00160   2.64607
   R60        2.06652  -0.00054  -0.00032   0.00082   0.00049   2.06701
   R61        2.64335  -0.00100  -0.00004  -0.00174  -0.00178   2.64157
   R62        2.06672  -0.00059  -0.00033   0.00073   0.00040   2.06712
   R63        2.63920  -0.00102  -0.00001  -0.00201  -0.00202   2.63718
   R64        2.06510  -0.00036  -0.00032   0.00112   0.00080   2.06589
    A1        1.61188  -0.00080   0.00003  -0.00337  -0.00360   1.60828
    A2        1.60456  -0.00037   0.00001  -0.00158  -0.00161   1.60294
    A3        1.82211   0.00011   0.00001  -0.00270  -0.00273   1.81938
    A4        1.98585   0.00011  -0.00007  -0.00174  -0.00173   1.98412
    A5        1.90492  -0.00113   0.00001  -0.01524  -0.01520   1.88972
    A6        1.88241  -0.00010  -0.00003   0.00636   0.00623   1.88864
    A7        1.90448   0.00036   0.00006   0.00812   0.00814   1.91262
    A8        1.95773   0.00064   0.00002   0.00561   0.00552   1.96326
    A9        1.97890  -0.00003   0.00001  -0.00150  -0.00168   1.97722
   A10        2.04025   0.00001  -0.00002   0.00356   0.00348   2.04373
   A11        2.26336   0.00003   0.00000  -0.00145  -0.00133   2.26203
   A12        2.12455  -0.00032   0.00007  -0.00141  -0.00142   2.12313
   A13        2.00474   0.00036  -0.00003  -0.00023  -0.00038   2.00436
   A14        2.15263  -0.00006  -0.00004   0.00041   0.00029   2.15292
   A15        1.98001   0.00035   0.00001  -0.00012  -0.00014   1.97987
   A16        2.09402  -0.00030   0.00001  -0.00034  -0.00036   2.09365
   A17        2.20881  -0.00005  -0.00003   0.00082   0.00076   2.20958
   A18        2.24075  -0.00010   0.00002  -0.00159  -0.00154   2.23921
   A19        2.12189   0.00003   0.00000   0.00149   0.00146   2.12334
   A20        1.92025   0.00007  -0.00002   0.00011   0.00009   1.92034
   A21        1.86522  -0.00052  -0.00010  -0.00556  -0.00567   1.85955
   A22        1.99113   0.00039   0.00004   0.00319   0.00323   1.99437
   A23        1.94956  -0.00013   0.00002  -0.00159  -0.00157   1.94799
   A24        1.95028   0.00027   0.00003   0.00292   0.00294   1.95323
   A25        1.90008  -0.00016  -0.00004  -0.00057  -0.00063   1.89945
   A26        1.80725   0.00015   0.00006   0.00179   0.00184   1.80909
   A27        1.90406  -0.00031  -0.00007  -0.00289  -0.00295   1.90111
   A28        1.90049   0.00007   0.00001  -0.00145  -0.00144   1.89904
   A29        1.89542  -0.00012   0.00002  -0.00176  -0.00174   1.89367
   A30        1.97167   0.00008   0.00003   0.00229   0.00231   1.97398
   A31        1.97131   0.00046   0.00001   0.00433   0.00433   1.97564
   A32        1.81758  -0.00018   0.00000  -0.00067  -0.00066   1.81692
   A33        1.86986  -0.00029  -0.00008  -0.00365  -0.00372   1.86613
   A34        1.94871  -0.00006  -0.00003   0.00165   0.00160   1.95031
   A35        1.98692   0.00043   0.00009   0.00527   0.00534   1.99227
   A36        1.89662  -0.00024  -0.00002  -0.00346  -0.00347   1.89315
   A37        1.96837  -0.00013  -0.00004  -0.00194  -0.00198   1.96639
   A38        1.79262   0.00028   0.00008   0.00205   0.00212   1.79474
   A39        1.90977  -0.00014  -0.00002  -0.00084  -0.00087   1.90890
   A40        2.12166  -0.00008   0.00000   0.00141   0.00135   2.12301
   A41        2.25070   0.00022   0.00001   0.00004   0.00004   2.25074
   A42        1.98231   0.00051   0.00001   0.00248   0.00247   1.98478
   A43        1.81893  -0.00006   0.00003  -0.00157  -0.00151   1.81742
   A44        1.91140  -0.00122  -0.00004  -0.01792  -0.01795   1.89344
   A45        1.88776   0.00014   0.00003   0.00952   0.00945   1.89721
   A46        1.95806   0.00013  -0.00002   0.00001  -0.00010   1.95795
   A47        1.89849   0.00053  -0.00001   0.00840   0.00837   1.90686
   A48        2.04148  -0.00003  -0.00004   0.00279   0.00268   2.04416
   A49        2.27279  -0.00012   0.00004  -0.00269  -0.00257   2.27022
   A50        1.96860   0.00014   0.00000   0.00004   0.00002   1.96862
   A51        2.12847  -0.00028   0.00006  -0.00131  -0.00124   2.12723
   A52        2.00194   0.00031  -0.00003   0.00071   0.00066   2.00260
   A53        2.15257  -0.00002  -0.00003   0.00067   0.00065   2.15322
   A54        1.97963   0.00013   0.00002  -0.00042  -0.00041   1.97922
   A55        2.09275   0.00015  -0.00001   0.00106   0.00105   2.09379
   A56        2.21078  -0.00027  -0.00001  -0.00066  -0.00067   2.21012
   A57        1.86797   0.00055   0.00011   0.00947   0.00955   1.87752
   A58        1.88585   0.00015   0.00002  -0.00232  -0.00231   1.88354
   A59        2.01632  -0.00009  -0.00006   0.00081   0.00071   2.01703
   A60        1.86177  -0.00025   0.00008  -0.00483  -0.00473   1.85703
   A61        1.89870   0.00005   0.00000   0.00442   0.00437   1.90307
   A62        1.92645  -0.00039  -0.00013  -0.00754  -0.00768   1.91877
   A63        1.94429   0.00028  -0.00014   0.00261   0.00247   1.94675
   A64        1.90923   0.00049  -0.00001   0.00267   0.00266   1.91189
   A65        1.94563   0.00003  -0.00014   0.00107   0.00093   1.94656
   A66        1.88668  -0.00044   0.00011  -0.00358  -0.00347   1.88321
   A67        1.89271  -0.00010   0.00006  -0.00024  -0.00018   1.89252
   A68        1.88338  -0.00031   0.00012  -0.00286  -0.00274   1.88064
   A69        1.86537   0.00093   0.00011   0.00889   0.00902   1.87439
   A70        1.87903   0.00084   0.00004  -0.00053  -0.00056   1.87847
   A71        2.03427  -0.00235  -0.00009  -0.01011  -0.01023   2.02404
   A72        1.86250  -0.00059   0.00008  -0.00323  -0.00314   1.85936
   A73        1.89271   0.00096   0.00001   0.00955   0.00959   1.90230
   A74        1.92211   0.00033  -0.00013  -0.00386  -0.00403   1.91808
   A75        1.94940   0.00002  -0.00016   0.00080   0.00064   1.95004
   A76        1.90336   0.00064   0.00001   0.00422   0.00423   1.90760
   A77        1.94990  -0.00019  -0.00016  -0.00068  -0.00083   1.94907
   A78        1.88403  -0.00029   0.00012  -0.00184  -0.00172   1.88231
   A79        1.89161   0.00002   0.00006  -0.00085  -0.00078   1.89083
   A80        1.88327  -0.00022   0.00013  -0.00182  -0.00169   1.88158
   A81        2.10633  -0.00028  -0.00003  -0.00098  -0.00102   2.10531
   A82        2.11395   0.00039  -0.00002   0.00168   0.00166   2.11561
   A83        2.06286  -0.00011   0.00004  -0.00062  -0.00059   2.06227
   A84        2.09309  -0.00015  -0.00001  -0.00088  -0.00089   2.09220
   A85        2.10832   0.00002  -0.00003   0.00025   0.00021   2.10853
   A86        2.08161   0.00013   0.00004   0.00061   0.00065   2.08227
   A87        2.08747  -0.00007   0.00001  -0.00049  -0.00048   2.08698
   A88        2.10007   0.00004   0.00001   0.00020   0.00021   2.10027
   A89        2.09563   0.00003  -0.00002   0.00027   0.00026   2.09589
   A90        2.09827   0.00000   0.00000  -0.00009  -0.00009   2.09818
   A91        2.08687  -0.00008   0.00000  -0.00028  -0.00028   2.08659
   A92        2.09804   0.00008   0.00000   0.00037   0.00037   2.09841
   A93        2.09556   0.00016  -0.00002   0.00102   0.00101   2.09657
   A94        2.09896  -0.00004   0.00001  -0.00023  -0.00023   2.09873
   A95        2.08866  -0.00011   0.00001  -0.00079  -0.00078   2.08788
   A96        2.10914   0.00017  -0.00003   0.00083   0.00080   2.10994
   A97        2.09075  -0.00003   0.00000   0.00000   0.00000   2.09075
   A98        2.08323  -0.00014   0.00003  -0.00084  -0.00081   2.08242
   A99        2.10233   0.00001  -0.00006   0.00028   0.00022   2.10255
   A100       2.11535   0.00038   0.00000   0.00146   0.00147   2.11681
   A101       2.06551  -0.00039   0.00005  -0.00175  -0.00170   2.06381
   A102       2.09142  -0.00017   0.00000  -0.00095  -0.00094   2.09048
   A103       2.10717   0.00012  -0.00003   0.00069   0.00066   2.10783
   A104       2.08439   0.00005   0.00003   0.00025   0.00028   2.08467
   A105       2.08807  -0.00012   0.00001  -0.00067  -0.00066   2.08741
   A106       2.09968   0.00013   0.00000   0.00055   0.00054   2.10023
   A107       2.09541  -0.00001  -0.00001   0.00011   0.00010   2.09552
   A108       2.09738   0.00008   0.00000   0.00043   0.00042   2.09781
   A109       2.08741  -0.00014   0.00001  -0.00073  -0.00073   2.08668
   A110       2.09836   0.00006   0.00000   0.00033   0.00033   2.09869
   A111       2.09611   0.00004  -0.00001   0.00039   0.00038   2.09649
   A112       2.09936   0.00001   0.00002  -0.00011  -0.00010   2.09926
   A113       2.08771  -0.00005   0.00000  -0.00028  -0.00028   2.08742
   A114       2.10719   0.00027  -0.00004   0.00138   0.00134   2.10852
   A115       2.08851  -0.00018   0.00002  -0.00093  -0.00091   2.08760
   A116       2.08731  -0.00010   0.00002  -0.00046  -0.00044   2.08687
    D1        0.17888   0.00002  -0.00021   0.03032   0.03010   0.20898
    D2        2.22659   0.00003  -0.00027   0.03540   0.03502   2.26161
    D3       -1.85540   0.00006  -0.00028   0.02937   0.02904  -1.82636
    D4       -0.10241  -0.00012   0.00022  -0.02536  -0.02515  -0.12756
    D5        3.06572  -0.00051   0.00045  -0.03896  -0.03850   3.02721
    D6        2.30220   0.00005   0.00000   0.02063   0.02056   2.32276
    D7        0.25184  -0.00035  -0.00006   0.00886   0.00882   0.26066
    D8       -1.77685  -0.00037  -0.00005   0.00817   0.00806  -1.76878
    D9       -0.15657   0.00010   0.00001  -0.00984  -0.00985  -0.16642
   D10        2.99180   0.00006  -0.00004  -0.00623  -0.00628   2.98553
   D11       -0.22753  -0.00001   0.00016  -0.03116  -0.03102  -0.25854
   D12        2.87858   0.00034  -0.00002  -0.01480  -0.01481   2.86377
   D13       -2.34527  -0.00016   0.00024  -0.03085  -0.03063  -2.37590
   D14        0.76084   0.00020   0.00006  -0.01449  -0.01443   0.74642
   D15        1.80705  -0.00109   0.00021  -0.04641  -0.04625   1.76081
   D16       -1.37002  -0.00074   0.00003  -0.03005  -0.03004  -1.40006
   D17        1.24684  -0.00046  -0.00010   0.01915   0.01909   1.26592
   D18       -3.02640  -0.00016  -0.00004   0.02469   0.02471  -3.00168
   D19       -0.93245   0.00067  -0.00004   0.04141   0.04142  -0.89103
   D20       -3.02390  -0.00033  -0.00014   0.01891   0.01873  -3.00517
   D21       -1.01395  -0.00002  -0.00007   0.02445   0.02435  -0.98959
   D22        1.08000   0.00081  -0.00007   0.04117   0.04106   1.12106
   D23       -0.92625   0.00045  -0.00008   0.03658   0.03650  -0.88975
   D24        1.08370   0.00075  -0.00001   0.04212   0.04213   1.12583
   D25       -3.10554   0.00158  -0.00001   0.05884   0.05884  -3.04670
   D26       -3.05356   0.00008  -0.00028  -0.00294  -0.00327  -3.05682
   D27       -1.05441   0.00013  -0.00011  -0.00495  -0.00513  -1.05954
   D28        1.11256  -0.00034  -0.00031  -0.01619  -0.01658   1.09599
   D29        1.24848   0.00035  -0.00033   0.00403   0.00375   1.25223
   D30       -3.03556   0.00041  -0.00016   0.00201   0.00189  -3.03367
   D31       -0.86859  -0.00006  -0.00037  -0.00922  -0.00955  -0.87814
   D32       -0.83630  -0.00017  -0.00034  -0.01283  -0.01313  -0.84943
   D33        1.16285  -0.00011  -0.00017  -0.01484  -0.01499   1.14786
   D34       -2.95336  -0.00058  -0.00038  -0.02607  -0.02644  -2.97980
   D35       -3.02084  -0.00051   0.00025  -0.01020  -0.00995  -3.03079
   D36        0.17302  -0.00008  -0.00001   0.01519   0.01516   0.18818
   D37        0.16187  -0.00091   0.00045  -0.02929  -0.02879   0.13308
   D38       -2.92745  -0.00049   0.00020  -0.00389  -0.00368  -2.93113
   D39        2.95350  -0.00023   0.00003  -0.00255  -0.00253   2.95097
   D40       -0.15904  -0.00022  -0.00008  -0.00303  -0.00312  -0.16215
   D41       -0.23042   0.00019  -0.00019   0.01700   0.01681  -0.21361
   D42        2.94023   0.00021  -0.00029   0.01651   0.01622   2.95645
   D43       -0.02155   0.00015  -0.00017   0.01062   0.01048  -0.01107
   D44        3.09143   0.00057  -0.00041   0.02526   0.02487   3.11630
   D45       -3.10992   0.00060  -0.00043   0.03653   0.03613  -3.07380
   D46        0.00305   0.00102  -0.00067   0.05118   0.05052   0.05357
   D47       -2.86962   0.00032  -0.00024   0.01311   0.01286  -2.85675
   D48        0.28202   0.00016  -0.00005   0.00404   0.00397   0.28599
   D49        0.30229  -0.00014   0.00002  -0.00241  -0.00238   0.29990
   D50       -2.82927  -0.00029   0.00020  -0.01148  -0.01127  -2.84054
   D51        0.80688   0.00003  -0.00016   0.00372   0.00356   0.81044
   D52       -1.31132   0.00021  -0.00008   0.00648   0.00641  -1.30491
   D53        2.92960   0.00018  -0.00007   0.00475   0.00469   2.93429
   D54       -2.36107   0.00001  -0.00007   0.00419   0.00412  -2.35694
   D55        1.80392   0.00020   0.00002   0.00695   0.00697   1.81089
   D56       -0.23834   0.00017   0.00002   0.00522   0.00525  -0.23310
   D57        2.99879   0.00002   0.00017  -0.00288  -0.00271   2.99608
   D58       -0.18799   0.00006   0.00006   0.01009   0.01017  -0.17782
   D59       -0.11856   0.00003   0.00008  -0.00326  -0.00318  -0.12174
   D60        2.97784   0.00008  -0.00002   0.00971   0.00970   2.98755
   D61        0.61639   0.00038  -0.00004   0.00180   0.00175   0.61814
   D62       -1.50189   0.00067   0.00002   0.00498   0.00500  -1.49690
   D63        2.63594   0.00018  -0.00002  -0.00120  -0.00122   2.63472
   D64        2.67202  -0.00044  -0.00018  -0.00635  -0.00654   2.66549
   D65        0.55373  -0.00015  -0.00012  -0.00317  -0.00329   0.55045
   D66       -1.59162  -0.00064  -0.00016  -0.00935  -0.00950  -1.60112
   D67       -1.53398  -0.00012  -0.00014  -0.00231  -0.00246  -1.53644
   D68        2.63092   0.00017  -0.00008   0.00087   0.00079   2.63171
   D69        0.48557  -0.00032  -0.00012  -0.00531  -0.00543   0.48014
   D70       -0.66428  -0.00042   0.00004  -0.00787  -0.00783  -0.67211
   D71       -2.72292   0.00013   0.00016  -0.00219  -0.00203  -2.72495
   D72        1.47146   0.00024   0.00018   0.00054   0.00072   1.47218
   D73        1.45022  -0.00059  -0.00003  -0.00995  -0.00998   1.44024
   D74       -0.60842  -0.00005   0.00009  -0.00427  -0.00418  -0.61260
   D75       -2.69722   0.00006   0.00011  -0.00154  -0.00143  -2.69866
   D76       -2.68738  -0.00035   0.00002  -0.00510  -0.00508  -2.69246
   D77        1.53716   0.00019   0.00014   0.00058   0.00072   1.53788
   D78       -0.55164   0.00030   0.00015   0.00331   0.00347  -0.54817
   D79        2.53069   0.00019  -0.00008   0.00634   0.00627   2.53696
   D80       -0.56139   0.00015   0.00003  -0.00791  -0.00787  -0.56926
   D81       -1.61726   0.00004  -0.00015   0.00401   0.00386  -1.61340
   D82        1.57385   0.00000  -0.00004  -0.01024  -0.01028   1.56356
   D83        0.42097  -0.00014  -0.00014   0.00023   0.00008   0.42105
   D84       -2.67111  -0.00018  -0.00003  -0.01403  -0.01406  -2.68517
   D85       -0.13828   0.00020  -0.00003   0.00297   0.00291  -0.13536
   D86        3.03223   0.00027  -0.00005  -0.00345  -0.00352   3.02871
   D87        2.94851   0.00025  -0.00015   0.01868   0.01852   2.96703
   D88       -0.16418   0.00031  -0.00017   0.01227   0.01209  -0.15209
   D89        2.85759   0.00053   0.00009  -0.01217  -0.01211   2.84548
   D90       -0.30795   0.00047   0.00010  -0.00691  -0.00683  -0.31477
   D91        0.74301  -0.00011   0.00005  -0.01892  -0.01888   0.72413
   D92       -2.42252  -0.00017   0.00007  -0.01366  -0.01360  -2.43612
   D93       -1.38791  -0.00067   0.00006  -0.02975  -0.02975  -1.41767
   D94        1.72973  -0.00073   0.00007  -0.02449  -0.02446   1.70527
   D95       -3.07878  -0.00002  -0.00035   0.00219   0.00178  -3.07699
   D96       -1.08335   0.00015  -0.00019   0.00254   0.00230  -1.08105
   D97        1.08530  -0.00043  -0.00039  -0.01037  -0.01080   1.07449
   D98       -0.86089  -0.00020  -0.00039  -0.00850  -0.00883  -0.86972
   D99        1.13454  -0.00003  -0.00023  -0.00815  -0.00832   1.12622
   D100      -2.98000  -0.00060  -0.00042  -0.02106  -0.02142  -3.00142
   D101       1.22679   0.00042  -0.00037   0.00894   0.00857   1.23536
   D102      -3.06097   0.00058  -0.00020   0.00929   0.00908  -3.05189
   D103      -0.89232   0.00001  -0.00040  -0.00362  -0.00402  -0.89634
   D104       0.17114  -0.00010   0.00000   0.01035   0.01034   0.18148
   D105      -2.94952  -0.00047  -0.00010   0.00658   0.00648  -2.94305
   D106      -2.94250  -0.00003  -0.00002   0.00410   0.00409  -2.93841
   D107       0.22002  -0.00040  -0.00012   0.00034   0.00023   0.22025
   D108      -0.00798   0.00021   0.00006   0.00743   0.00751  -0.00048
   D109       3.12628   0.00025   0.00011   0.00354   0.00366   3.12994
   D110      -3.12832  -0.00017  -0.00004   0.00364   0.00360  -3.12472
   D111       0.00594  -0.00013   0.00001  -0.00025  -0.00024   0.00570
   D112       2.76547   0.00018   0.00001   0.00937   0.00937   2.77484
   D113      -0.37787   0.00011  -0.00006   0.00623   0.00617  -0.37170
   D114      -0.36837   0.00014  -0.00005   0.01349   0.01345  -0.35492
   D115       2.77148   0.00007  -0.00011   0.01036   0.01025   2.78173
   D116      -1.03764   0.00031   0.00013   0.01752   0.01765  -1.01999
   D117      -3.12244   0.00035   0.00008   0.01862   0.01869  -3.10374
   D118       1.07923   0.00040   0.00002   0.01978   0.01980   1.09902
   D119      -3.13807  -0.00038   0.00003   0.00138   0.00140  -3.13667
   D120       1.06032  -0.00034  -0.00002   0.00247   0.00245   1.06277
   D121      -1.02120  -0.00029  -0.00008   0.00363   0.00355  -1.01765
   D122       1.10798   0.00011   0.00000   0.00891   0.00892   1.11690
   D123      -0.97681   0.00016  -0.00004   0.01001   0.00997  -0.96684
   D124      -3.05833   0.00021  -0.00010   0.01117   0.01107  -3.04726
   D125      -1.03555   0.00031   0.00017   0.00982   0.00997  -1.02558
   D126      -3.11642   0.00024   0.00011   0.00887   0.00896  -3.10746
   D127       1.08653   0.00021   0.00004   0.00881   0.00882   1.09535
   D128      -3.14017  -0.00004   0.00008  -0.00235  -0.00226   3.14075
   D129       1.06214  -0.00012   0.00002  -0.00329  -0.00327   1.05887
   D130      -1.01810  -0.00014  -0.00005  -0.00335  -0.00341  -1.02150
   D131       1.11092  -0.00007   0.00005  -0.00182  -0.00175   1.10917
   D132      -0.96996  -0.00014  -0.00001  -0.00277  -0.00276  -0.97271
   D133      -3.05019  -0.00017  -0.00008  -0.00283  -0.00289  -3.05308
   D134       0.04496  -0.00028   0.00014  -0.01358  -0.01343   0.03152
   D135      -3.11603  -0.00030   0.00024  -0.01503  -0.01478  -3.13081
   D136      -3.10639  -0.00012  -0.00004  -0.00476  -0.00480  -3.11119
   D137       0.01582  -0.00014   0.00006  -0.00621  -0.00615   0.00967
   D138       3.11336   0.00037  -0.00023   0.01787   0.01765   3.13100
   D139      -0.01542   0.00038  -0.00030   0.01867   0.01838   0.00295
   D140      -0.01844   0.00021  -0.00005   0.00903   0.00897  -0.00947
   D141       3.13596   0.00022  -0.00012   0.00982   0.00970  -3.13752
   D142      -3.13624   0.00001  -0.00005   0.00062   0.00057  -3.13567
   D143      -0.00254  -0.00003  -0.00002  -0.00114  -0.00115  -0.00370
   D144      -0.01391  -0.00002   0.00004  -0.00083  -0.00079  -0.01470
   D145       3.11979  -0.00005   0.00008  -0.00259  -0.00251   3.11728
   D146       3.13581   0.00014  -0.00005   0.00601   0.00596  -3.14142
   D147      -0.00851   0.00014  -0.00003   0.00581   0.00578  -0.00273
   D148      -0.01372   0.00010  -0.00001   0.00424   0.00423  -0.00949
   D149       3.12515   0.00010   0.00000   0.00404   0.00405   3.12919
   D150      -3.13702  -0.00009   0.00005  -0.00395  -0.00390  -3.14092
   D151       0.00590  -0.00007   0.00004  -0.00300  -0.00296   0.00294
   D152       0.00185  -0.00009   0.00007  -0.00415  -0.00408  -0.00223
   D153      -3.13842  -0.00007   0.00006  -0.00320  -0.00315  -3.14156
   D154       0.00780  -0.00011   0.00001  -0.00452  -0.00451   0.00329
   D155       3.13663  -0.00012   0.00007  -0.00531  -0.00524   3.13140
   D156      -3.13248  -0.00009   0.00000  -0.00358  -0.00358  -3.13606
   D157      -0.00364  -0.00010   0.00006  -0.00437  -0.00430  -0.00795
   D158      -0.03144  -0.00007   0.00010  -0.00388  -0.00378  -0.03522
   D159       3.13174  -0.00008  -0.00002  -0.00382  -0.00384   3.12790
   D160       3.11184   0.00000   0.00016  -0.00083  -0.00067   3.11117
   D161      -0.00816  -0.00002   0.00005  -0.00078  -0.00073  -0.00889
   D162      -3.12782   0.00002   0.00000   0.00104   0.00104  -3.12678
   D163      -0.00632   0.00000   0.00010  -0.00016  -0.00006  -0.00638
   D164       0.01206  -0.00005  -0.00007  -0.00203  -0.00209   0.00997
   D165       3.13357  -0.00007   0.00004  -0.00323  -0.00319   3.13037
   D166       3.13494   0.00003   0.00006   0.00066   0.00072   3.13566
   D167      -0.00009   0.00008   0.00002   0.00291   0.00294   0.00285
   D168       0.01485   0.00001  -0.00005   0.00073   0.00068   0.01553
   D169      -3.12017   0.00006  -0.00009   0.00298   0.00289  -3.11728
   D170       3.13752   0.00003  -0.00003   0.00138   0.00135   3.13887
   D171       0.00463  -0.00006  -0.00008  -0.00221  -0.00229   0.00234
   D172       0.00253   0.00008  -0.00007   0.00365   0.00358   0.00610
   D173      -3.13037  -0.00001  -0.00011   0.00005  -0.00006  -3.13043
   D174      -3.13857  -0.00001   0.00004  -0.00060  -0.00056  -3.13912
   D175      -0.00073  -0.00001   0.00006  -0.00060  -0.00054  -0.00127
   D176       0.01173  -0.00010   0.00000  -0.00419  -0.00420   0.00754
   D177      -3.13362  -0.00010   0.00002  -0.00419  -0.00418  -3.13780
   D178      -0.00775   0.00006   0.00001   0.00273   0.00274  -0.00501
   D179      -3.12927   0.00008  -0.00009   0.00393   0.00384  -3.12542
   D180       3.13010   0.00007   0.00003   0.00273   0.00276   3.13286
   D181       0.00858   0.00009  -0.00007   0.00394   0.00387   0.01245
         Item               Value     Threshold  Converged?
 Maximum Force            0.004814     0.000450     NO 
 RMS     Force            0.000619     0.000300     NO 
 Maximum Displacement     0.275322     0.001800     NO 
 RMS     Displacement     0.055602     0.001200     NO 
 Predicted change in Energy=-5.265955D-04
 Lowest energy point so far.  Saving SCF results.
 GradGradGradGradGradGradGradGradGradGradGradGradGradGradGradGradGradGrad

 Leave Link  103 at Thu Dec  6 15:45:29 2018, MaxMem=   536870912 cpu:         1.4
 (Enter /pbs_home/pkowalski/g09d01/g09/l202.exe)
 Stoichiometry    C29H22F6S2
 Framework group  C1[X(C29H22F6S2)]
 Deg. of freedom   171
 Full point group                 C1      NOp   1
 RotChk:  IX=0 Diff= 5.47D-03
 Largest Abelian subgroup         C1      NOp   1
 Largest concise Abelian subgroup C1      NOp   1
                         Standard orientation:                         
 ---------------------------------------------------------------------
 Center     Atomic      Atomic             Coordinates (Angstroms)
 Number     Number       Type             X           Y           Z
 ---------------------------------------------------------------------
      1         16           0        1.825215   -2.198212    0.180265
      2         16           0       -1.838033   -2.181720    0.051446
      3          9           0        2.301846    3.192521   -0.805213
      4          9           0        1.649091    3.489295    1.254826
      5          9           0       -0.024969    3.867963   -1.783314
      6          9           0        0.028214    5.125303    0.008904
      7          9           0       -2.322379    3.269999   -0.654529
      8          9           0       -1.496585    3.455796    1.359601
      9          6           0        0.632298   -0.808371    0.550775
     10          6           0        1.433890    0.469694    0.247001
     11          6           0        2.833690    0.241464    0.130511
     12          1           0        3.540198    1.064487    0.018540
     13          6           0        3.199652   -1.079815    0.074737
     14          6           0        0.726360    1.628833    0.106335
     15          6           0        1.247351    3.031706    0.033909
     16          6           0        0.010249    3.860407   -0.432406
     17          6           0       -1.213074    3.044293    0.090300
     18          6           0       -0.717595    1.632876    0.038681
     19          6           0       -0.633819   -0.814293   -0.352639
     20          6           0       -1.431148    0.477480   -0.093797
     21          6           0       -2.838266    0.259137   -0.055377
     22          1           0       -3.550007    1.085452   -0.068800
     23          6           0       -3.212892   -1.058075    0.020286
     24          6           0        0.281337   -0.856887    2.070501
     25          1           0       -0.487603   -0.090957    2.258896
     26          1           0       -0.191102   -1.829247    2.278121
     27          6           0        1.453665   -0.632236    3.025954
     28          1           0        2.251307   -1.375215    2.869024
     29          1           0        1.104223   -0.725378    4.066111
     30          1           0        1.885937    0.373327    2.905770
     31          6           0       -0.275190   -0.902733   -1.869464
     32          1           0        0.485336   -0.132465   -2.073484
     33          1           0        0.210356   -1.875493   -2.041011
     34          6           0       -1.439023   -0.723167   -2.843997
     35          1           0       -2.227879   -1.473662   -2.679616
     36          1           0       -1.071363   -0.840275   -3.875508
     37          1           0       -1.889886    0.277537   -2.758877
     38          6           0        4.561175   -1.604593   -0.074532
     39          6           0        5.680549   -0.782965    0.180245
     40          1           0        5.534945    0.244855    0.520117
     41          6           0        6.975446   -1.273644    0.027340
     42          1           0        7.828204   -0.621016    0.235627
     43          6           0        7.186958   -2.596724   -0.379025
     44          1           0        8.204415   -2.979965   -0.498287
     45          6           0        6.088939   -3.425534   -0.627883
     46          1           0        6.243378   -4.460873   -0.945153
     47          6           0        4.791098   -2.937128   -0.475927
     48          1           0        3.943482   -3.595775   -0.683919
     49          6           0       -4.584627   -1.575953    0.087338
     50          6           0       -5.645205   -0.741775    0.502522
     51          1           0       -5.438995    0.286767    0.807447
     52          6           0       -6.951983   -1.222095    0.552953
     53          1           0       -7.758361   -0.560716    0.882887
     54          6           0       -7.233113   -2.546080    0.194209
     55          1           0       -8.259565   -2.921562    0.237083
     56          6           0       -6.192559   -3.385958   -0.213044
     57          1           0       -6.402080   -4.421198   -0.497533
     58          6           0       -4.882069   -2.908911   -0.263655
     59          1           0       -4.079385   -3.571317   -0.598402
 ---------------------------------------------------------------------
 Rotational constants (GHZ):      0.1296442      0.0692290      0.0501530
 Leave Link  202 at Thu Dec  6 15:45:29 2018, MaxMem=   536870912 cpu:         0.0
 (Enter /pbs_home/pkowalski/g09d01/g09/l301.exe)
 Basis read from rwf:  (5D, 7F)
 No pseudopotential information found on rwf file.
 There are   673 symmetry adapted cartesian basis functions of A   symmetry.
 There are   636 symmetry adapted basis functions of A   symmetry.
   636 basis functions,  1103 primitive gaussians,   673 cartesian basis functions
   141 alpha electrons      141 beta electrons
       nuclear repulsion energy      4680.2404421614 Hartrees.
 IExCor=  402 DFT=T Ex+Corr=B3LYP ExCW=0 ScaHFX=  0.200000
 ScaDFX=  0.800000  0.720000  1.000000  0.810000 ScalE2=  1.000000  1.000000
 IRadAn=      0 IRanWt=     -1 IRanGd=            0 ICorTp=0 IEmpDi=131
 NAtoms=   59 NActive=   59 NUniq=   59 SFac= 1.00D+00 NAtFMM=   60 NAOKFM=F Big=F
 Integral buffers will be    131072 words long.
 Raffenetti 2 integral format.
 Two-electron integral symmetry is turned on.
 R6Disp:  Grimme-D3 Dispersion energy=       -0.0796943684 Hartrees.
 Nuclear repulsion after empirical dispersion term =     4680.1607477930 Hartrees.
 No density basis found on file   724.
 Leave Link  301 at Thu Dec  6 15:45:30 2018, MaxMem=   536870912 cpu:         0.9
 (Enter /pbs_home/pkowalski/g09d01/g09/l302.exe)
 NPDir=0 NMtPBC=     1 NCelOv=     1 NCel=       1 NClECP=     1 NCelD=      1
         NCelK=      1 NCelE2=     1 NClLst=     1 CellRange=     0.0.
 One-electron integrals computed using PRISM.
 NBasis=   636 RedAO= T EigKep=  3.02D-04  NBF=   636
 NBsUse=   636 1.00D-06 EigRej= -1.00D+00 NBFU=   636
 Precomputing XC quadrature grid using
 IXCGrd= 4 IRadAn=           0 IRanWt=          -1 IRanGd=           0 AccXCQ= 0.00D+00.
 Generated NRdTot=       0 NPtTot=           0 NUsed=           0 NTot=          32
 NSgBfM=   611   611   611   611   611 MxSgAt=    59 MxSgA2=    59.
 Leave Link  302 at Thu Dec  6 15:45:31 2018, MaxMem=   536870912 cpu:        13.6
 (Enter /pbs_home/pkowalski/g09d01/g09/l303.exe)
 DipDrv:  MaxL=1.
 Leave Link  303 at Thu Dec  6 15:45:32 2018, MaxMem=   536870912 cpu:         1.9
 (Enter /pbs_home/pkowalski/g09d01/g09/l401.exe)
 Initial guess from the checkpoint file:  "dae0068freq_closed_b3lypd3.chk"
 B after Tr=     0.000000    0.000000    0.000000
         Rot=    0.999997   -0.001560   -0.001765   -0.000640 Ang=  -0.28 deg.
 Guess basis will be translated and rotated to current coordinates.
 JPrj=2 DoOrth=T DoCkMO=T.
 Generating alternative initial guess.
 ExpMin= 1.22D-01 ExpMax= 9.18D+03 ExpMxC= 1.38D+03 IAcc=1 IRadAn=         1 AccDes= 0.00D+00
 Harris functional with IExCor=  402 and IRadAn=       1 diagonalized for initial guess.
 HarFok:  IExCor=  402 AccDes= 0.00D+00 IRadAn=         1 IDoV= 1 UseB2=F ITyADJ=14
 ICtDFT=  3500011 ScaDFX=  1.000000  1.000000  1.000000  1.000000
 FoFCou: FMM=F IPFlag=           0 FMFlag=      100000 FMFlg1=           0
         NFxFlg=           0 DoJE=T BraDBF=F KetDBF=T FulRan=T
         wScrn=  0.000000 ICntrl=     500 IOpCl=  0 I1Cent=   200000004 NGrid=           0
         NMat0=    1 NMatS0=      1 NMatT0=    0 NMatD0=    1 NMtDS0=    0 NMtDT0=    0
 Petite list used in FoFCou.
 Harris En= -2512.15780555666    
 Leave Link  401 at Thu Dec  6 15:45:36 2018, MaxMem=   536870912 cpu:        33.7
 (Enter /pbs_home/pkowalski/g09d01/g09/l502.exe)
 Closed shell SCF:
 Using DIIS extrapolation, IDIIS=  1040.
 Integral symmetry usage will be decided dynamically.
 IVT=     1387805 IEndB=     1387805 NGot=   536870912 MDV=   535953350
 LenX=   535953350 LenY=   535499748
 Requested convergence on RMS density matrix=1.00D-08 within 128 cycles.
 Requested convergence on MAX density matrix=1.00D-06.
 Requested convergence on             energy=1.00D-06.
 No special actions if energy rises.
 Fock matrices will be formed incrementally for  20 cycles.
 Integral accuracy reduced to 1.0D-05 until final iterations.

 Cycle   1  Pass 0  IDiag  1:
 FoFJK:  IHMeth= 1 ICntrl=       0 DoSepK=F KAlg= 0 I1Cent=   0 FoldK=F
 IRaf= 660000000 NMat=   1 IRICut=       1 DoRegI=T DoRafI=F ISym2E= 0.
 FoFCou: FMM=F IPFlag=           0 FMFlag=      100000 FMFlg1=           0
         NFxFlg=           0 DoJE=F BraDBF=F KetDBF=F FulRan=T
         wScrn=  0.000000 ICntrl=       0 IOpCl=  0 I1Cent=           0 NGrid=           0
         NMat0=    1 NMatS0=      1 NMatT0=    0 NMatD0=    1 NMtDS0=    0 NMtDT0=    0
 Symmetry not used in FoFCou.
 E= -2512.33457990146    
 DIIS: error= 1.70D-03 at cycle   1 NSaved=   1.
 NSaved= 1 IEnMin= 1 EnMin= -2512.33457990146     IErMin= 1 ErrMin= 1.70D-03
 ErrMax= 1.70D-03  0.00D+00 EMaxC= 1.00D-01 BMatC= 4.62D-03 BMatP= 4.62D-03
 IDIUse=3 WtCom= 9.83D-01 WtEn= 1.70D-02
 Coeff-Com:  0.100D+01
 Coeff-En:   0.100D+01
 Coeff:      0.100D+01
 Gap=     0.560 Goal=   None    Shift=    0.000
 GapD=    0.560 DampG=2.000 DampE=1.000 DampFc=2.0000 IDamp=-1.
 RMSDP=2.75D-04 MaxDP=9.41D-03              OVMax= 1.23D-02

 Cycle   2  Pass 0  IDiag  1:
 RMSU=  2.75D-04    CP:  1.00D+00
 E= -2512.34229689076     Delta-E=       -0.007716989298 Rises=F Damp=F
 DIIS: error= 2.14D-04 at cycle   2 NSaved=   2.
 NSaved= 2 IEnMin= 2 EnMin= -2512.34229689076     IErMin= 2 ErrMin= 2.14D-04
 ErrMax= 2.14D-04  0.00D+00 EMaxC= 1.00D-01 BMatC= 5.05D-05 BMatP= 4.62D-03
 IDIUse=3 WtCom= 9.98D-01 WtEn= 2.14D-03
 Coeff-Com: -0.591D-01 0.106D+01
 Coeff-En:   0.000D+00 0.100D+01
 Coeff:     -0.589D-01 0.106D+01
 Gap=     0.083 Goal=   None    Shift=    0.000
 RMSDP=4.58D-05 MaxDP=1.72D-03 DE=-7.72D-03 OVMax= 5.72D-03

 Cycle   3  Pass 0  IDiag  1:
 RMSU=  4.53D-05    CP:  1.00D+00  1.02D+00
 E= -2512.34232179126     Delta-E=       -0.000024900502 Rises=F Damp=F
 DIIS: error= 2.06D-04 at cycle   3 NSaved=   3.
 NSaved= 3 IEnMin= 3 EnMin= -2512.34232179126     IErMin= 3 ErrMin= 2.06D-04
 ErrMax= 2.06D-04  0.00D+00 EMaxC= 1.00D-01 BMatC= 7.78D-05 BMatP= 5.05D-05
 IDIUse=3 WtCom= 4.10D-01 WtEn= 5.90D-01
 Coeff-Com: -0.417D-01 0.652D+00 0.389D+00
 Coeff-En:   0.000D+00 0.391D+00 0.609D+00
 Coeff:     -0.171D-01 0.498D+00 0.519D+00
 Gap=     0.083 Goal=   None    Shift=    0.000
 RMSDP=4.23D-05 MaxDP=2.35D-03 DE=-2.49D-05 OVMax= 7.82D-03

 Cycle   4  Pass 0  IDiag  1:
 RMSU=  2.27D-05    CP:  1.00D+00  1.05D+00  2.24D-01
 E= -2512.34235021601     Delta-E=       -0.000028424748 Rises=F Damp=F
 DIIS: error= 2.09D-04 at cycle   4 NSaved=   4.
 NSaved= 4 IEnMin= 4 EnMin= -2512.34235021601     IErMin= 3 ErrMin= 2.06D-04
 ErrMax= 2.09D-04  0.00D+00 EMaxC= 1.00D-01 BMatC= 5.31D-05 BMatP= 5.05D-05
 IDIUse=3 WtCom= 9.98D-01 WtEn= 2.09D-03
 Coeff-Com: -0.151D-01 0.197D+00 0.413D+00 0.405D+00
 Coeff-En:   0.000D+00 0.000D+00 0.431D+00 0.569D+00
 Coeff:     -0.150D-01 0.197D+00 0.413D+00 0.405D+00
 Gap=     0.083 Goal=   None    Shift=    0.000
 RMSDP=1.99D-05 MaxDP=1.20D-03 DE=-2.84D-05 OVMax= 3.84D-03

 Cycle   5  Pass 0  IDiag  1:
 RMSU=  8.38D-06    CP:  1.00D+00  1.04D+00  5.05D-01  4.48D-01
 E= -2512.34240896876     Delta-E=       -0.000058752749 Rises=F Damp=F
 DIIS: error= 3.83D-05 at cycle   5 NSaved=   5.
 NSaved= 5 IEnMin= 5 EnMin= -2512.34240896876     IErMin= 5 ErrMin= 3.83D-05
 ErrMax= 3.83D-05  0.00D+00 EMaxC= 1.00D-01 BMatC= 1.86D-06 BMatP= 5.05D-05
 IDIUse=1 WtCom= 1.00D+00 WtEn= 0.00D+00
 Coeff-Com: -0.200D-02 0.555D-02 0.198D+00 0.261D+00 0.538D+00
 Coeff:     -0.200D-02 0.555D-02 0.198D+00 0.261D+00 0.538D+00
 Gap=     0.083 Goal=   None    Shift=    0.000
 RMSDP=4.50D-06 MaxDP=3.53D-04 DE=-5.88D-05 OVMax= 3.10D-04

 Initial convergence to 1.0D-05 achieved.  Increase integral accuracy.
 Cycle   6  Pass 1  IDiag  1:
 E= -2512.34221313148     Delta-E=        0.000195837282 Rises=F Damp=F
 DIIS: error= 1.66D-04 at cycle   1 NSaved=   1.
 NSaved= 1 IEnMin= 1 EnMin= -2512.34221313148     IErMin= 1 ErrMin= 1.66D-04
 ErrMax= 1.66D-04  0.00D+00 EMaxC= 1.00D-01 BMatC= 1.43D-05 BMatP= 1.43D-05
 IDIUse=3 WtCom= 9.98D-01 WtEn= 1.66D-03
 Coeff-Com:  0.100D+01
 Coeff-En:   0.100D+01
 Coeff:      0.100D+01
 Gap=     0.083 Goal=   None    Shift=    0.000
 RMSDP=4.50D-06 MaxDP=3.53D-04 DE= 1.96D-04 OVMax= 4.22D-04

 Cycle   7  Pass 1  IDiag  1:
 RMSU=  1.65D-04    CP:  1.00D+00
 E= -2512.34222834815     Delta-E=       -0.000015216670 Rises=F Damp=F
 DIIS: error= 1.58D-05 at cycle   2 NSaved=   2.
 NSaved= 2 IEnMin= 2 EnMin= -2512.34222834815     IErMin= 2 ErrMin= 1.58D-05
 ErrMax= 1.58D-05  0.00D+00 EMaxC= 1.00D-01 BMatC= 4.50D-07 BMatP= 1.43D-05
 IDIUse=1 WtCom= 1.00D+00 WtEn= 0.00D+00
 Coeff-Com:  0.362D-01 0.964D+00
 Coeff:      0.362D-01 0.964D+00
 Gap=     0.083 Goal=   None    Shift=    0.000
 RMSDP=5.41D-06 MaxDP=4.49D-04 DE=-1.52D-05 OVMax= 3.54D-04

 Cycle   8  Pass 1  IDiag  1:
 RMSU=  5.12D-06    CP:  1.00D+00  1.01D+00
 E= -2512.34222691786     Delta-E=        0.000001430290 Rises=F Damp=F
 DIIS: error= 3.57D-05 at cycle   3 NSaved=   3.
 NSaved= 3 IEnMin= 2 EnMin= -2512.34222834815     IErMin= 2 ErrMin= 1.58D-05
 ErrMax= 3.57D-05  0.00D+00 EMaxC= 1.00D-01 BMatC= 1.80D-06 BMatP= 4.50D-07
 IDIUse=1 WtCom= 1.00D+00 WtEn= 0.00D+00
 Coeff-Com: -0.584D-02 0.672D+00 0.334D+00
 Coeff:     -0.584D-02 0.672D+00 0.334D+00
 Gap=     0.083 Goal=   None    Shift=    0.000
 RMSDP=3.64D-06 MaxDP=3.31D-04 DE= 1.43D-06 OVMax= 3.06D-04

 Cycle   9  Pass 1  IDiag  1:
 RMSU=  9.26D-07    CP:  1.00D+00  1.01D+00  3.15D-01
 E= -2512.34222878907     Delta-E=       -0.000001871208 Rises=F Damp=F
 DIIS: error= 4.27D-06 at cycle   4 NSaved=   4.
 NSaved= 4 IEnMin= 4 EnMin= -2512.34222878907     IErMin= 4 ErrMin= 4.27D-06
 ErrMax= 4.27D-06  0.00D+00 EMaxC= 1.00D-01 BMatC= 2.78D-08 BMatP= 4.50D-07
 IDIUse=1 WtCom= 1.00D+00 WtEn= 0.00D+00
 Coeff-Com: -0.456D-02 0.411D+00 0.215D+00 0.378D+00
 Coeff:     -0.456D-02 0.411D+00 0.215D+00 0.378D+00
 Gap=     0.083 Goal=   None    Shift=    0.000
 RMSDP=4.82D-07 MaxDP=2.74D-05 DE=-1.87D-06 OVMax= 9.11D-05

 Cycle  10  Pass 1  IDiag  1:
 RMSU=  3.77D-07    CP:  1.00D+00  1.01D+00  3.37D-01  6.99D-01
 E= -2512.34222881755     Delta-E=       -0.000000028485 Rises=F Damp=F
 DIIS: error= 1.24D-06 at cycle   5 NSaved=   5.
 NSaved= 5 IEnMin= 5 EnMin= -2512.34222881755     IErMin= 5 ErrMin= 1.24D-06
 ErrMax= 1.24D-06  0.00D+00 EMaxC= 1.00D-01 BMatC= 2.16D-09 BMatP= 2.78D-08
 IDIUse=1 WtCom= 1.00D+00 WtEn= 0.00D+00
 Coeff-Com: -0.224D-02 0.188D+00 0.100D+00 0.247D+00 0.468D+00
 Coeff:     -0.224D-02 0.188D+00 0.100D+00 0.247D+00 0.468D+00
 Gap=     0.083 Goal=   None    Shift=    0.000
 RMSDP=1.65D-07 MaxDP=7.99D-06 DE=-2.85D-08 OVMax= 2.65D-05

 Cycle  11  Pass 1  IDiag  1:
 RMSU=  1.17D-07    CP:  1.00D+00  1.01D+00  3.36D-01  7.01D-01  6.90D-01
 E= -2512.34222882006     Delta-E=       -0.000000002503 Rises=F Damp=F
 DIIS: error= 3.53D-07 at cycle   6 NSaved=   6.
 NSaved= 6 IEnMin= 6 EnMin= -2512.34222882006     IErMin= 6 ErrMin= 3.53D-07
 ErrMax= 3.53D-07  0.00D+00 EMaxC= 1.00D-01 BMatC= 1.86D-10 BMatP= 2.16D-09
 IDIUse=1 WtCom= 1.00D+00 WtEn= 0.00D+00
 Coeff-Com: -0.608D-03 0.468D-01 0.253D-01 0.858D-01 0.267D+00 0.576D+00
 Coeff:     -0.608D-03 0.468D-01 0.253D-01 0.858D-01 0.267D+00 0.576D+00
 Gap=     0.083 Goal=   None    Shift=    0.000
 RMSDP=4.31D-08 MaxDP=2.96D-06 DE=-2.50D-09 OVMax= 4.72D-06

 Cycle  12  Pass 1  IDiag  1:
 RMSU=  3.69D-08    CP:  1.00D+00  1.01D+00  3.36D-01  7.03D-01  7.40D-01
                    CP:  9.06D-01
 E= -2512.34222881994     Delta-E=        0.000000000114 Rises=F Damp=F
 DIIS: error= 1.10D-07 at cycle   7 NSaved=   7.
 NSaved= 7 IEnMin= 6 EnMin= -2512.34222882006     IErMin= 7 ErrMin= 1.10D-07
 ErrMax= 1.10D-07  0.00D+00 EMaxC= 1.00D-01 BMatC= 2.73D-11 BMatP= 1.86D-10
 IDIUse=1 WtCom= 1.00D+00 WtEn= 0.00D+00
 Coeff-Com: -0.918D-05-0.186D-02-0.835D-03 0.110D-01 0.819D-01 0.331D+00
 Coeff-Com:  0.579D+00
 Coeff:     -0.918D-05-0.186D-02-0.835D-03 0.110D-01 0.819D-01 0.331D+00
 Coeff:      0.579D+00
 Gap=     0.083 Goal=   None    Shift=    0.000
 RMSDP=1.93D-08 MaxDP=1.34D-06 DE= 1.14D-10 OVMax= 1.34D-06

 Cycle  13  Pass 1  IDiag  1:
 RMSU=  1.08D-08    CP:  1.00D+00  1.01D+00  3.35D-01  7.10D-01  7.45D-01
                    CP:  8.88D-01  6.23D-01
 E= -2512.34222882018     Delta-E=       -0.000000000241 Rises=F Damp=F
 DIIS: error= 4.56D-08 at cycle   8 NSaved=   8.
 NSaved= 8 IEnMin= 8 EnMin= -2512.34222882018     IErMin= 8 ErrMin= 4.56D-08
 ErrMax= 4.56D-08  0.00D+00 EMaxC= 1.00D-01 BMatC= 1.80D-12 BMatP= 2.73D-11
 IDIUse=1 WtCom= 1.00D+00 WtEn= 0.00D+00
 Coeff-Com:  0.345D-04-0.403D-02-0.211D-02 0.207D-03 0.259D-01 0.135D+00
 Coeff-Com:  0.305D+00 0.540D+00
 Coeff:      0.345D-04-0.403D-02-0.211D-02 0.207D-03 0.259D-01 0.135D+00
 Coeff:      0.305D+00 0.540D+00
 Gap=     0.083 Goal=   None    Shift=    0.000
 RMSDP=4.85D-09 MaxDP=2.68D-07 DE=-2.41D-10 OVMax= 4.88D-07

 SCF Done:  E(RB3LYP) =  -2512.34222882     A.U. after   13 cycles
            NFock= 13  Conv=0.49D-08     -V/T= 2.0072
 KE= 2.494354968265D+03 PE=-1.526310559423D+04 EE= 5.576247649354D+03
 Leave Link  502 at Thu Dec  6 15:50:38 2018, MaxMem=   536870912 cpu:      2411.0
 (Enter /pbs_home/pkowalski/g09d01/g09/l701.exe)
 Compute integral first derivatives.
 ... and contract with generalized density number  0.
 R6Disp: Adding Grimme-D3 dispersion energy 1st derivatives to the gradient.
 Leave Link  701 at Thu Dec  6 15:50:39 2018, MaxMem=   536870912 cpu:         5.6
 (Enter /pbs_home/pkowalski/g09d01/g09/l702.exe)
 L702 exits ... SP integral derivatives will be done elsewhere.
 Leave Link  702 at Thu Dec  6 15:50:40 2018, MaxMem=   536870912 cpu:         0.2
 (Enter /pbs_home/pkowalski/g09d01/g09/l703.exe)
 Compute integral first derivatives, UseDBF=F ICtDFT=           0.
 Integral derivatives from FoFJK, PRISM(SPDF).
 Calling FoFJK, ICntrl=      2127 FMM=F ISym2X=0 I1Cent= 0 IOpClX= 0 NMat=1 NMatS=1 NMatT=0.
 FoFJK:  IHMeth= 1 ICntrl=    2127 DoSepK=F KAlg= 0 I1Cent=   0 FoldK=F
 IRaf=         0 NMat=   1 IRICut=       1 DoRegI=T DoRafI=F ISym2E= 0.
 FoFCou: FMM=F IPFlag=           0 FMFlag=      100000 FMFlg1=         800
         NFxFlg=           0 DoJE=F BraDBF=F KetDBF=F FulRan=T
         wScrn=  0.000000 ICntrl=    2127 IOpCl=  0 I1Cent=           0 NGrid=           0
         NMat0=    1 NMatS0=      1 NMatT0=    0 NMatD0=    1 NMtDS0=    0 NMtDT0=    0
 Symmetry not used in FoFCou.
 Leave Link  703 at Thu Dec  6 15:51:54 2018, MaxMem=   536870912 cpu:       593.4
 (Enter /pbs_home/pkowalski/g09d01/g09/l716.exe)
 Dipole        = 2.26642055D-02-1.80816705D+00-5.75788187D-02
 ***** Axes restored to original set *****
 -------------------------------------------------------------------
 Center     Atomic                   Forces (Hartrees/Bohr)
 Number     Number              X              Y              Z
 -------------------------------------------------------------------
      1       16          -0.000662808    0.000837304   -0.000543857
      2       16          -0.000334018   -0.000497977   -0.001113828
      3        9          -0.000296858   -0.000182651    0.000013849
      4        9          -0.000366619   -0.000151494   -0.000079424
      5        9          -0.000142252   -0.000049933    0.000168058
      6        9          -0.000247421    0.000069145   -0.000295729
      7        9          -0.000161564    0.000150416    0.000041853
      8        9          -0.000336315    0.000220671   -0.000170001
      9        6          -0.000129781   -0.001491510    0.000940350
     10        6          -0.000427133   -0.000539619   -0.000142377
     11        6           0.000679394    0.000652849   -0.000465374
     12        1          -0.000665238   -0.000528443   -0.000197805
     13        6          -0.000088919    0.000326549    0.000933668
     14        6          -0.000289779   -0.000294551   -0.000053706
     15        6           0.001072997    0.000720941    0.000133215
     16        6          -0.000232287   -0.000225413   -0.000007134
     17        6           0.001016347   -0.000416612    0.000191140
     18        6          -0.000509991    0.000205671   -0.000292354
     19        6           0.000981463    0.000924115    0.000939874
     20        6           0.000298829    0.001058388   -0.000933751
     21        6           0.000206667   -0.000773597   -0.000322632
     22        1          -0.000456901    0.000704395   -0.000135338
     23        6           0.000694702   -0.000431766   -0.000219405
     24        6           0.000290813    0.001293544   -0.000204306
     25        1          -0.000293749   -0.000281311    0.000177799
     26        1           0.000302306   -0.000080010    0.000526352
     27        6           0.000113653   -0.000852367    0.000249350
     28        1           0.000624884   -0.000305939   -0.000049870
     29        1          -0.000100178    0.000233899    0.000204794
     30        1          -0.000065532    0.000155302   -0.000438963
     31        6          -0.000450317   -0.001142003   -0.000269149
     32        1          -0.000103743    0.000274087   -0.000110736
     33        1           0.000388735   -0.000212668    0.000490868
     34        6           0.000141454    0.000845675    0.000683350
     35        1          -0.000026051    0.000226643    0.000684976
     36        1           0.000140810   -0.000429287   -0.000087748
     37        1          -0.000604189    0.000010693   -0.000048402
     38        6          -0.000025064   -0.000351884   -0.000344876
     39        6           0.000671696    0.000081692    0.000287928
     40        1          -0.000636901    0.000085291   -0.000233523
     41        6           0.000401577    0.000500172    0.000265883
     42        1          -0.000427700   -0.000506282   -0.000288581
     43        6          -0.000294288    0.000570804    0.000132807
     44        1           0.000319900   -0.000608086   -0.000139636
     45        6          -0.000627054    0.000160315   -0.000292788
     46        1           0.000639673   -0.000196446    0.000281331
     47        6          -0.000196733   -0.000195232   -0.000299932
     48        1           0.000251981    0.000356192    0.000382117
     49        6           0.000035087    0.000385947    0.000278272
     50        6           0.000456475   -0.000139217    0.000306182
     51        1          -0.000570281   -0.000100127   -0.000386900
     52        6           0.000462687   -0.000492231   -0.000028214
     53        1          -0.000458671    0.000528267    0.000015884
     54        6          -0.000154151   -0.000570485   -0.000394906
     55        1           0.000132082    0.000581985    0.000391527
     56        6          -0.000596129   -0.000068864   -0.000274094
     57        1           0.000638392    0.000102581    0.000336181
     58        6          -0.000391315    0.000281013   -0.000205858
     59        1           0.000407325   -0.000428541    0.000013593
 -------------------------------------------------------------------
 Cartesian Forces:  Max     0.001491510 RMS     0.000466432
 Leave Link  716 at Thu Dec  6 15:51:54 2018, MaxMem=   536870912 cpu:         0.2
 (Enter /pbs_home/pkowalski/g09d01/g09/l103.exe)

 GradGradGradGradGradGradGradGradGradGradGradGradGradGradGradGradGradGrad
 Berny optimization.
 Using GEDIIS/GDIIS optimizer.
 FormGI is forming the generalized inverse of G from B-inverse, IUseBI=4.
 Internal  Forces:  Max     0.002539925 RMS     0.000342852
 Search for a local minimum.
 Step number   5 out of a maximum of  354
 All quantities printed in internal units (Hartrees-Bohrs-Radians)
 RMS Force = .34285D-03 SwitMx=.10000D-02 MixMth= 2
 Mixed Optimization -- En-DIIS/RFO-DIIS
 Swapping is turned off.
 Update second derivatives using D2CorX and points    3    4    5
 DE= -3.56D-04 DEPred=-5.27D-04 R= 6.76D-01
 TightC=F SS=  1.41D+00  RLast= 2.06D-01 DXNew= 1.4270D+00 6.1884D-01
 Trust test= 6.76D-01 RLast= 2.06D-01 DXMaxT set to 8.49D-01
 ITU=  1  1  0  1  0
     Eigenvalues ---    0.00229   0.00235   0.00467   0.00496   0.00545
     Eigenvalues ---    0.00889   0.00914   0.01183   0.01209   0.01250
     Eigenvalues ---    0.01425   0.01551   0.01601   0.01637   0.01715
     Eigenvalues ---    0.01765   0.01858   0.01864   0.01963   0.01980
     Eigenvalues ---    0.02087   0.02170   0.02203   0.02213   0.02221
     Eigenvalues ---    0.02236   0.02251   0.02258   0.02271   0.02276
     Eigenvalues ---    0.02301   0.02308   0.02325   0.02328   0.02332
     Eigenvalues ---    0.02337   0.02347   0.02359   0.03263   0.03424
     Eigenvalues ---    0.04548   0.04711   0.04798   0.04842   0.05103
     Eigenvalues ---    0.05477   0.05512   0.05741   0.05807   0.05879
     Eigenvalues ---    0.06092   0.07384   0.07595   0.07929   0.08771
     Eigenvalues ---    0.08838   0.08886   0.09182   0.09237   0.09743
     Eigenvalues ---    0.10287   0.10578   0.11033   0.12205   0.12402
     Eigenvalues ---    0.12543   0.12588   0.14064   0.14413   0.15667
     Eigenvalues ---    0.15945   0.15996   0.15997   0.15997   0.15997
     Eigenvalues ---    0.15999   0.15999   0.16000   0.16000   0.16000
     Eigenvalues ---    0.16000   0.16000   0.16000   0.16000   0.16000
     Eigenvalues ---    0.16004   0.16039   0.16869   0.17254   0.20648
     Eigenvalues ---    0.21754   0.21999   0.22000   0.22000   0.22000
     Eigenvalues ---    0.22649   0.23026   0.23321   0.23470   0.23707
     Eigenvalues ---    0.23724   0.23810   0.24221   0.24465   0.24959
     Eigenvalues ---    0.24989   0.24999   0.25000   0.25051   0.26630
     Eigenvalues ---    0.26962   0.27298   0.27556   0.27595   0.27638
     Eigenvalues ---    0.28015   0.28921   0.29110   0.30076   0.30871
     Eigenvalues ---    0.32243   0.33678   0.35099   0.36102   0.36493
     Eigenvalues ---    0.40271   0.40937   0.41889   0.42925   0.43022
     Eigenvalues ---    0.43250   0.43515   0.46789   0.47001   0.47521
     Eigenvalues ---    0.47726   0.47868   0.48684   0.49191   0.49308
     Eigenvalues ---    0.49420   0.49568   0.49702   0.50139   0.50214
     Eigenvalues ---    0.50446   0.50806   0.51242   0.51270   0.51319
     Eigenvalues ---    0.51336   0.51423   0.51498   0.51618   0.52128
     Eigenvalues ---    0.53622   0.53869   0.53925   0.56471   0.57171
     Eigenvalues ---    0.57518   0.57632   0.57642   0.57653   0.57692
     Eigenvalues ---    0.57739   0.57767   0.57793   0.57807   0.57823
     Eigenvalues ---    0.57837
 En-DIIS/RFO-DIIS IScMMF=        0 using points:     5    4
 RFO step:  Lambda=-1.08560762D-04.
 NNeg= 0 NP= 2 Switch=  2.50D-03 Rises=F DC=  3.56D-04 SmlDif=  1.00D-05
 RMS Error=  0.1204506580D-02 NUsed= 2 EDIIS=F
 DidBck=T Rises=F RFO-DIIS coefs:    0.77165    0.22835
 Iteration  1 RMS(Cart)=  0.04804558 RMS(Int)=  0.00068563
 Iteration  2 RMS(Cart)=  0.00111955 RMS(Int)=  0.00001395
 Iteration  3 RMS(Cart)=  0.00000047 RMS(Int)=  0.00001394
 ITry= 1 IFail=0 DXMaxC= 2.55D-01 DCOld= 1.00D+10 DXMaxT= 8.49D-01 DXLimC= 3.00D+00 Rises=F
 Variable       Old X    -DE/DX   Delta X   Delta X   Delta X     New X
                                 (Linear)    (Quad)   (Total)
    R1        3.53130   0.00120  -0.00017   0.00417   0.00400   3.53530
    R2        3.35448   0.00014  -0.00042   0.00220   0.00177   3.35625
    R3        3.52690   0.00138  -0.00047   0.00622   0.00574   3.53263
    R4        3.35595   0.00016  -0.00042   0.00185   0.00144   3.35739
    R5        2.56470   0.00001   0.00048  -0.00146  -0.00098   2.56372
    R6        2.57823  -0.00035   0.00098  -0.00353  -0.00255   2.57567
    R7        2.55375   0.00022   0.00039  -0.00091  -0.00052   2.55323
    R8        2.53184  -0.00035   0.00014  -0.00089  -0.00076   2.53108
    R9        2.56075  -0.00009   0.00019  -0.00070  -0.00051   2.56024
   R10        2.57782  -0.00022   0.00118  -0.00397  -0.00279   2.57504
   R11        2.90814  -0.00068   0.00033  -0.00414  -0.00381   2.90433
   R12        2.93926  -0.00047   0.00098  -0.00524  -0.00428   2.93498
   R13        2.94888   0.00024  -0.00030   0.00158   0.00129   2.95016
   R14        2.68919   0.00022   0.00062  -0.00158  -0.00096   2.68824
   R15        2.58001  -0.00039   0.00032  -0.00140  -0.00105   2.57896
   R16        2.06063  -0.00070  -0.00004  -0.00091  -0.00095   2.05968
   R17        2.59300  -0.00024   0.00098  -0.00312  -0.00214   2.59086
   R18        2.77180  -0.00014   0.00114  -0.00382  -0.00267   2.76912
   R19        2.83127   0.00009  -0.00058   0.00195   0.00138   2.83264
   R20        2.73168  -0.00037   0.00054  -0.00199  -0.00142   2.73026
   R21        2.94859   0.00008   0.00006   0.00044   0.00051   2.94910
   R22        2.94929  -0.00009   0.00020  -0.00051  -0.00031   2.94899
   R23        2.82845   0.00018  -0.00058   0.00191   0.00132   2.82977
   R24        2.57838  -0.00046   0.00031  -0.00122  -0.00091   2.57748
   R25        2.91006  -0.00077   0.00029  -0.00334  -0.00310   2.90696
   R26        2.95015   0.00128   0.00232  -0.00351  -0.00119   2.94895
   R27        2.69187   0.00044   0.00021   0.00004   0.00026   2.69212
   R28        2.06106  -0.00083   0.00001  -0.00125  -0.00124   2.05982
   R29        2.59183  -0.00027   0.00076  -0.00277  -0.00199   2.58984
   R30        2.77369  -0.00009   0.00097  -0.00317  -0.00220   2.77148
   R31        2.08163   0.00006  -0.00022   0.00068   0.00046   2.08209
   R32        2.08023  -0.00057  -0.00009  -0.00068  -0.00077   2.07946
   R33        2.88931  -0.00035   0.00314  -0.01052  -0.00738   2.88193
   R34        2.08117  -0.00060  -0.00042   0.00030  -0.00012   2.08105
   R35        2.08103  -0.00024  -0.00047   0.00099   0.00052   2.08155
   R36        2.08081  -0.00036  -0.00026   0.00016  -0.00010   2.08071
   R37        2.08156   0.00002  -0.00032   0.00093   0.00061   2.08218
   R38        2.07994  -0.00059  -0.00023  -0.00030  -0.00053   2.07941
   R39        2.88854  -0.00008   0.00349  -0.01091  -0.00741   2.88113
   R40        2.08089  -0.00064  -0.00053   0.00060   0.00007   2.08096
   R41        2.08119  -0.00022  -0.00050   0.00112   0.00062   2.08181
   R42        2.08036  -0.00046  -0.00031   0.00018  -0.00013   2.08022
   R43        2.66778   0.00014   0.00037  -0.00090  -0.00053   2.66725
   R44        2.66554  -0.00004   0.00048  -0.00154  -0.00106   2.66448
   R45        2.06415  -0.00068  -0.00013  -0.00061  -0.00075   2.06341
   R46        2.63270  -0.00003   0.00047  -0.00148  -0.00100   2.63169
   R47        2.06707  -0.00072  -0.00009  -0.00080  -0.00089   2.06618
   R48        2.64589  -0.00004   0.00026  -0.00086  -0.00060   2.64529
   R49        2.06691  -0.00069  -0.00013  -0.00065  -0.00078   2.06614
   R50        2.64190  -0.00003   0.00047  -0.00147  -0.00100   2.64090
   R51        2.06702  -0.00073  -0.00010  -0.00078  -0.00088   2.06614
   R52        2.63616  -0.00006   0.00039  -0.00128  -0.00089   2.63528
   R53        2.06623  -0.00057  -0.00021  -0.00023  -0.00044   2.06579
   R54        2.66783   0.00013   0.00042  -0.00108  -0.00066   2.66717
   R55        2.66474   0.00009   0.00020  -0.00046  -0.00026   2.66449
   R56        2.06439  -0.00069  -0.00014  -0.00060  -0.00074   2.06365
   R57        2.63271  -0.00002   0.00035  -0.00110  -0.00075   2.63196
   R58        2.06709  -0.00070  -0.00011  -0.00073  -0.00083   2.06626
   R59        2.64607  -0.00004   0.00037  -0.00118  -0.00082   2.64525
   R60        2.06701  -0.00071  -0.00011  -0.00073  -0.00084   2.06617
   R61        2.64157  -0.00007   0.00041  -0.00136  -0.00095   2.64061
   R62        2.06712  -0.00073  -0.00009  -0.00081  -0.00090   2.06622
   R63        2.63718  -0.00008   0.00046  -0.00154  -0.00107   2.63610
   R64        2.06589  -0.00059  -0.00018  -0.00035  -0.00053   2.06537
    A1        1.60828   0.00000   0.00082  -0.00255  -0.00166   1.60661
    A2        1.60294   0.00010   0.00037   0.00062   0.00094   1.60389
    A3        1.81938  -0.00021   0.00062  -0.00039   0.00026   1.81964
    A4        1.98412   0.00031   0.00040   0.00580   0.00619   1.99031
    A5        1.88972   0.00051   0.00347  -0.00411  -0.00066   1.88906
    A6        1.88864   0.00021  -0.00142  -0.00250  -0.00395   1.88469
    A7        1.91262  -0.00018  -0.00186   0.00116  -0.00068   1.91194
    A8        1.96326  -0.00062  -0.00126  -0.00001  -0.00124   1.96202
    A9        1.97722   0.00015   0.00038   0.00031   0.00071   1.97793
   A10        2.04373  -0.00020  -0.00080  -0.00222  -0.00308   2.04065
   A11        2.26203   0.00005   0.00030   0.00232   0.00256   2.26459
   A12        2.12313  -0.00020   0.00032  -0.00184  -0.00154   2.12159
   A13        2.00436   0.00032   0.00009   0.00082   0.00095   2.00531
   A14        2.15292  -0.00013  -0.00007  -0.00025  -0.00034   2.15259
   A15        1.97987  -0.00022   0.00003   0.00002   0.00004   1.97991
   A16        2.09365  -0.00013   0.00008  -0.00099  -0.00098   2.09267
   A17        2.20958   0.00036  -0.00017   0.00126   0.00101   2.21058
   A18        2.23921  -0.00012   0.00035   0.00045   0.00077   2.23998
   A19        2.12334  -0.00007  -0.00033  -0.00167  -0.00200   2.12135
   A20        1.92034   0.00019  -0.00002   0.00099   0.00095   1.92129
   A21        1.85955   0.00014   0.00129  -0.00241  -0.00111   1.85844
   A22        1.99437  -0.00005  -0.00074   0.00150   0.00076   1.99512
   A23        1.94799   0.00007   0.00036  -0.00097  -0.00062   1.94737
   A24        1.95323  -0.00005  -0.00067   0.00167   0.00100   1.95423
   A25        1.89945   0.00009   0.00014   0.00021   0.00036   1.89981
   A26        1.80909  -0.00020  -0.00042   0.00007  -0.00034   1.80875
   A27        1.90111   0.00005   0.00067  -0.00178  -0.00111   1.90000
   A28        1.89904   0.00008   0.00033  -0.00060  -0.00027   1.89877
   A29        1.89367   0.00003   0.00040  -0.00079  -0.00039   1.89328
   A30        1.97398  -0.00014  -0.00053   0.00067   0.00015   1.97412
   A31        1.97564  -0.00007  -0.00099   0.00211   0.00111   1.97676
   A32        1.81692   0.00006   0.00015   0.00037   0.00052   1.81744
   A33        1.86613   0.00015   0.00085  -0.00109  -0.00024   1.86589
   A34        1.95031  -0.00004  -0.00037   0.00100   0.00064   1.95096
   A35        1.99227  -0.00003  -0.00122   0.00354   0.00232   1.99459
   A36        1.89315   0.00020   0.00079  -0.00104  -0.00025   1.89290
   A37        1.96639  -0.00022   0.00045  -0.00285  -0.00240   1.96399
   A38        1.79474  -0.00007  -0.00048   0.00031  -0.00017   1.79457
   A39        1.90890  -0.00005   0.00020  -0.00097  -0.00077   1.90812
   A40        2.12301   0.00009  -0.00031  -0.00051  -0.00083   2.12218
   A41        2.25074  -0.00004  -0.00001   0.00183   0.00182   2.25256
   A42        1.98478   0.00008  -0.00056   0.00355   0.00302   1.98780
   A43        1.81742  -0.00041   0.00035  -0.00047  -0.00014   1.81728
   A44        1.89344   0.00072   0.00410  -0.00308   0.00101   1.89445
   A45        1.89721  -0.00021  -0.00216  -0.00474  -0.00692   1.89029
   A46        1.95795  -0.00053   0.00002  -0.00167  -0.00162   1.95633
   A47        1.90686   0.00037  -0.00191   0.00682   0.00493   1.91179
   A48        2.04416  -0.00006  -0.00061  -0.00229  -0.00294   2.04122
   A49        2.27022  -0.00021   0.00059  -0.00065  -0.00001   2.27021
   A50        1.96862   0.00027   0.00000   0.00297   0.00294   1.97156
   A51        2.12723  -0.00028   0.00028  -0.00226  -0.00198   2.12525
   A52        2.00260   0.00026  -0.00015   0.00182   0.00164   2.00425
   A53        2.15322   0.00002  -0.00015   0.00057   0.00042   2.15364
   A54        1.97922  -0.00029   0.00009  -0.00037  -0.00030   1.97893
   A55        2.09379  -0.00004  -0.00024   0.00027   0.00001   2.09380
   A56        2.21012   0.00033   0.00015   0.00021   0.00034   2.21045
   A57        1.87752  -0.00085  -0.00218   0.00038  -0.00179   1.87573
   A58        1.88354  -0.00051   0.00053  -0.00098  -0.00046   1.88308
   A59        2.01703   0.00170  -0.00016   0.00720   0.00704   2.02407
   A60        1.85703   0.00017   0.00108  -0.00558  -0.00450   1.85253
   A61        1.90307  -0.00040  -0.00100   0.00025  -0.00074   1.90233
   A62        1.91877  -0.00022   0.00175  -0.00227  -0.00053   1.91824
   A63        1.94675   0.00035  -0.00056   0.00345   0.00288   1.94963
   A64        1.91189   0.00014  -0.00061   0.00214   0.00153   1.91342
   A65        1.94656   0.00034  -0.00021   0.00251   0.00229   1.94885
   A66        1.88321  -0.00032   0.00079  -0.00443  -0.00364   1.87957
   A67        1.89252  -0.00029   0.00004  -0.00086  -0.00082   1.89170
   A68        1.88064  -0.00026   0.00063  -0.00330  -0.00267   1.87797
   A69        1.87439  -0.00088  -0.00206   0.00153  -0.00054   1.87385
   A70        1.87847  -0.00063   0.00013   0.00065   0.00079   1.87925
   A71        2.02404   0.00254   0.00234   0.00301   0.00535   2.02939
   A72        1.85936   0.00022   0.00072  -0.00613  -0.00542   1.85394
   A73        1.90230  -0.00079  -0.00219   0.00215  -0.00005   1.90224
   A74        1.91808  -0.00061   0.00092  -0.00199  -0.00107   1.91701
   A75        1.95004   0.00023  -0.00015   0.00163   0.00149   1.95152
   A76        1.90760   0.00039  -0.00097   0.00446   0.00349   1.91109
   A77        1.94907   0.00042   0.00019   0.00168   0.00186   1.95093
   A78        1.88231  -0.00040   0.00039  -0.00360  -0.00321   1.87910
   A79        1.89083  -0.00026   0.00018  -0.00110  -0.00093   1.88990
   A80        1.88158  -0.00044   0.00039  -0.00348  -0.00309   1.87848
   A81        2.10531  -0.00003   0.00023  -0.00087  -0.00064   2.10466
   A82        2.11561   0.00012  -0.00038   0.00154   0.00116   2.11676
   A83        2.06227  -0.00009   0.00014  -0.00066  -0.00053   2.06174
   A84        2.09220  -0.00007   0.00020  -0.00094  -0.00074   2.09147
   A85        2.10853   0.00002  -0.00005   0.00022   0.00017   2.10870
   A86        2.08227   0.00005  -0.00015   0.00071   0.00056   2.08282
   A87        2.08698   0.00001   0.00011  -0.00029  -0.00018   2.08680
   A88        2.10027   0.00000  -0.00005   0.00015   0.00010   2.10038
   A89        2.09589  -0.00001  -0.00006   0.00013   0.00007   2.09596
   A90        2.09818  -0.00003   0.00002  -0.00021  -0.00019   2.09799
   A91        2.08659   0.00000   0.00006  -0.00021  -0.00014   2.08645
   A92        2.09841   0.00003  -0.00008   0.00041   0.00033   2.09874
   A93        2.09657   0.00003  -0.00023   0.00087   0.00064   2.09721
   A94        2.09873   0.00000   0.00005  -0.00020  -0.00015   2.09858
   A95        2.08788  -0.00003   0.00018  -0.00067  -0.00049   2.08739
   A96        2.10994   0.00007  -0.00018   0.00077   0.00058   2.11052
   A97        2.09075  -0.00004   0.00000  -0.00012  -0.00012   2.09063
   A98        2.08242  -0.00003   0.00018  -0.00065  -0.00047   2.08195
   A99        2.10255   0.00031  -0.00005   0.00105   0.00100   2.10355
   A100       2.11681  -0.00011  -0.00033   0.00069   0.00035   2.11716
   A101       2.06381  -0.00020   0.00039  -0.00175  -0.00137   2.06245
   A102       2.09048   0.00003   0.00021  -0.00048  -0.00027   2.09021
   A103       2.10783   0.00007  -0.00015   0.00069   0.00054   2.10837
   A104       2.08467  -0.00009  -0.00006  -0.00020  -0.00027   2.08441
   A105       2.08741  -0.00004   0.00015  -0.00061  -0.00046   2.08695
   A106       2.10023   0.00003  -0.00012   0.00048   0.00036   2.10058
   A107       2.09552   0.00000  -0.00002   0.00012   0.00010   2.09562
   A108       2.09781   0.00001  -0.00010   0.00033   0.00023   2.09804
   A109       2.08668  -0.00004   0.00017  -0.00068  -0.00052   2.08616
   A110       2.09869   0.00003  -0.00007   0.00037   0.00029   2.09899
   A111       2.09649   0.00001  -0.00009   0.00038   0.00030   2.09679
   A112       2.09926   0.00003   0.00002  -0.00003   0.00000   2.09926
   A113       2.08742  -0.00004   0.00006  -0.00036  -0.00029   2.08713
   A114       2.10852   0.00012  -0.00031   0.00130   0.00099   2.10951
   A115       2.08760  -0.00008   0.00021  -0.00092  -0.00071   2.08689
   A116       2.08687  -0.00004   0.00010  -0.00040  -0.00030   2.08657
    D1        0.20898  -0.00013  -0.00687   0.00635  -0.00051   0.20847
    D2        2.26161   0.00015  -0.00800   0.00608  -0.00192   2.25968
    D3       -1.82636  -0.00005  -0.00663   0.00706   0.00043  -1.82593
    D4       -0.12756   0.00012   0.00574  -0.00615  -0.00041  -0.12797
    D5        3.02721  -0.00011   0.00879  -0.02834  -0.01953   3.00768
    D6        2.32276  -0.00033  -0.00469  -0.01565  -0.02037   2.30240
    D7        0.26066   0.00014  -0.00201  -0.01146  -0.01347   0.24719
    D8       -1.76878  -0.00040  -0.00184  -0.01766  -0.01950  -1.78828
    D9       -0.16642  -0.00005   0.00225   0.00813   0.01038  -0.15604
   D10        2.98553  -0.00016   0.00143  -0.00191  -0.00048   2.98504
   D11       -0.25854   0.00018   0.00708  -0.00578   0.00131  -0.25724
   D12        2.86377   0.00037   0.00338   0.01401   0.01736   2.88113
   D13       -2.37590  -0.00017   0.00699  -0.01108  -0.00407  -2.37997
   D14        0.74642   0.00002   0.00329   0.00871   0.01198   0.75840
   D15        1.76081   0.00058   0.01056  -0.01020   0.00037   1.76118
   D16       -1.40006   0.00077   0.00686   0.00959   0.01643  -1.38364
   D17        1.26592   0.00022  -0.00436  -0.01428  -0.01862   1.24731
   D18       -3.00168  -0.00038  -0.00564  -0.01586  -0.02152  -3.02320
   D19       -0.89103  -0.00040  -0.00946  -0.01159  -0.02104  -0.91207
   D20       -3.00517   0.00027  -0.00428  -0.01306  -0.01730  -3.02247
   D21       -0.98959  -0.00033  -0.00556  -0.01464  -0.02020  -1.00980
   D22        1.12106  -0.00035  -0.00938  -0.01036  -0.01973   1.10133
   D23       -0.88975  -0.00021  -0.00834  -0.01331  -0.02162  -0.91137
   D24        1.12583  -0.00081  -0.00962  -0.01489  -0.02452   1.10131
   D25       -3.04670  -0.00083  -0.01344  -0.01061  -0.02405  -3.07075
   D26       -3.05682   0.00020   0.00075   0.05551   0.05627  -3.00056
   D27       -1.05954  -0.00028   0.00117   0.04873   0.04992  -1.00962
   D28        1.09599   0.00022   0.00379   0.05005   0.05385   1.14984
   D29        1.25223   0.00027  -0.00086   0.05755   0.05665   1.30889
   D30       -3.03367  -0.00021  -0.00043   0.05077   0.05031  -2.98336
   D31       -0.87814   0.00029   0.00218   0.05209   0.05424  -0.82390
   D32       -0.84943   0.00054   0.00300   0.05991   0.06292  -0.78651
   D33        1.14786   0.00006   0.00342   0.05314   0.05657   1.20443
   D34       -2.97980   0.00056   0.00604   0.05445   0.06050  -2.91930
   D35       -3.03079  -0.00012   0.00227  -0.01599  -0.01371  -3.04450
   D36        0.18818  -0.00004  -0.00346   0.00172  -0.00174   0.18644
   D37        0.13308  -0.00035   0.00657  -0.03879  -0.03224   0.10084
   D38       -2.93113  -0.00026   0.00084  -0.02108  -0.02027  -2.95141
   D39        2.95097   0.00000   0.00058  -0.00953  -0.00894   2.94204
   D40       -0.16215   0.00027   0.00071   0.00194   0.00266  -0.15949
   D41       -0.21361   0.00024  -0.00384   0.01402   0.01020  -0.20341
   D42        2.95645   0.00051  -0.00370   0.02549   0.02179   2.97824
   D43       -0.01107   0.00000  -0.00239   0.00399   0.00159  -0.00948
   D44        3.11630   0.00024  -0.00568   0.02791   0.02224   3.13854
   D45       -3.07380   0.00009  -0.00825   0.02212   0.01386  -3.05994
   D46        0.05357   0.00033  -0.01154   0.04604   0.03451   0.08808
   D47       -2.85675   0.00017  -0.00294   0.01837   0.01543  -2.84132
   D48        0.28599   0.00010  -0.00091   0.00906   0.00815   0.29414
   D49        0.29990  -0.00009   0.00054  -0.00697  -0.00643   0.29347
   D50       -2.84054  -0.00016   0.00257  -0.01628  -0.01371  -2.85425
   D51        0.81044   0.00030  -0.00081   0.01767   0.01686   0.82730
   D52       -1.30491   0.00020  -0.00146   0.01846   0.01700  -1.28791
   D53        2.93429   0.00023  -0.00107   0.01737   0.01630   2.95058
   D54       -2.35694   0.00006  -0.00094   0.00725   0.00630  -2.35064
   D55        1.81089  -0.00005  -0.00159   0.00803   0.00644   1.81733
   D56       -0.23310  -0.00002  -0.00120   0.00694   0.00574  -0.22736
   D57        2.99608  -0.00025   0.00062  -0.01634  -0.01571   2.98037
   D58       -0.17782  -0.00021  -0.00232  -0.00594  -0.00826  -0.18608
   D59       -0.12174  -0.00002   0.00073  -0.00676  -0.00603  -0.12777
   D60        2.98755   0.00002  -0.00222   0.00364   0.00142   2.98897
   D61        0.61814  -0.00017  -0.00040  -0.00215  -0.00255   0.61559
   D62       -1.49690  -0.00020  -0.00114   0.00009  -0.00105  -1.49794
   D63        2.63472  -0.00007   0.00028  -0.00314  -0.00286   2.63186
   D64        2.66549   0.00010   0.00149  -0.00555  -0.00406   2.66143
   D65        0.55045   0.00006   0.00075  -0.00330  -0.00255   0.54790
   D66       -1.60112   0.00019   0.00217  -0.00654  -0.00436  -1.60549
   D67       -1.53644  -0.00002   0.00056  -0.00347  -0.00291  -1.53934
   D68        2.63171  -0.00006  -0.00018  -0.00123  -0.00140   2.63031
   D69        0.48014   0.00008   0.00124  -0.00446  -0.00322   0.47692
   D70       -0.67211   0.00012   0.00179  -0.00538  -0.00359  -0.67570
   D71       -2.72495  -0.00017   0.00046  -0.00398  -0.00352  -2.72847
   D72        1.47218   0.00002  -0.00016  -0.00041  -0.00057   1.47161
   D73        1.44024   0.00016   0.00228  -0.00683  -0.00455   1.43569
   D74       -0.61260  -0.00013   0.00095  -0.00543  -0.00447  -0.61708
   D75       -2.69866   0.00006   0.00033  -0.00186  -0.00153  -2.70018
   D76       -2.69246  -0.00002   0.00116  -0.00453  -0.00337  -2.69582
   D77        1.53788  -0.00030  -0.00016  -0.00312  -0.00329   1.53459
   D78       -0.54817  -0.00011  -0.00079   0.00045  -0.00034  -0.54851
   D79        2.53696  -0.00003  -0.00143   0.00712   0.00568   2.54264
   D80       -0.56926  -0.00007   0.00180  -0.00421  -0.00242  -0.57168
   D81       -1.61340  -0.00003  -0.00088   0.00614   0.00526  -1.60815
   D82        1.56356  -0.00007   0.00235  -0.00519  -0.00285   1.56072
   D83        0.42105   0.00008  -0.00002   0.00378   0.00376   0.42480
   D84       -2.68517   0.00003   0.00321  -0.00755  -0.00435  -2.68952
   D85       -0.13536  -0.00010  -0.00067  -0.00092  -0.00158  -0.13694
   D86        3.02871   0.00004   0.00080  -0.00213  -0.00133   3.02738
   D87        2.96703  -0.00006  -0.00423   0.01162   0.00741   2.97444
   D88       -0.15209   0.00009  -0.00276   0.01042   0.00766  -0.14443
   D89        2.84548  -0.00002   0.00277   0.01195   0.01471   2.86019
   D90       -0.31477  -0.00015   0.00156   0.01292   0.01448  -0.30029
   D91        0.72413   0.00021   0.00431   0.01045   0.01473   0.73886
   D92       -2.43612   0.00009   0.00310   0.01141   0.01450  -2.42162
   D93       -1.41767   0.00077   0.00679   0.01123   0.01802  -1.39964
   D94        1.70527   0.00064   0.00559   0.01219   0.01779   1.72306
   D95       -3.07699   0.00029  -0.00041   0.06567   0.06526  -3.01173
   D96       -1.08105  -0.00019  -0.00052   0.05964   0.05912  -1.02193
   D97        1.07449   0.00029   0.00247   0.05965   0.06212   1.13661
   D98       -0.86972   0.00056   0.00202   0.06675   0.06878  -0.80094
   D99        1.12622   0.00008   0.00190   0.06072   0.06263   1.18885
   D100      -3.00142   0.00056   0.00489   0.06073   0.06564  -2.93579
   D101       1.23536   0.00021  -0.00196   0.06434   0.06237   1.29772
   D102      -3.05189  -0.00028  -0.00207   0.05831   0.05622  -2.99567
   D103      -0.89634   0.00021   0.00092   0.05832   0.05922  -0.83712
   D104       0.18148   0.00008  -0.00236   0.00141  -0.00096   0.18052
   D105      -2.94305   0.00009  -0.00148  -0.00653  -0.00802  -2.95107
   D106      -2.93841   0.00022  -0.00093   0.00030  -0.00066  -2.93907
   D107       0.22025   0.00023  -0.00005  -0.00764  -0.00772   0.21253
   D108      -0.00048   0.00000  -0.00171  -0.00128  -0.00300  -0.00348
   D109       3.12994   0.00011  -0.00084   0.00957   0.00873   3.13867
   D110      -3.12472   0.00001  -0.00082  -0.00932  -0.01016  -3.13489
   D111       0.00570   0.00013   0.00006   0.00152   0.00156   0.00726
   D112       2.77484   0.00018  -0.00214   0.02140   0.01927   2.79411
   D113      -0.37170   0.00015  -0.00141   0.01788   0.01648  -0.35522
   D114      -0.35492   0.00006  -0.00307   0.00992   0.00685  -0.34807
   D115       2.78173   0.00003  -0.00234   0.00640   0.00406   2.78578
   D116      -1.01999  -0.00029  -0.00403   0.00513   0.00110  -1.01890
   D117      -3.10374  -0.00021  -0.00427   0.00708   0.00281  -3.10093
   D118       1.09902  -0.00018  -0.00452   0.00822   0.00370   1.10272
   D119      -3.13667  -0.00005  -0.00032  -0.00056  -0.00088  -3.13755
   D120       1.06277   0.00004  -0.00056   0.00139   0.00083   1.06360
   D121      -1.01765   0.00007  -0.00081   0.00253   0.00172  -1.01593
   D122       1.11690   0.00010  -0.00204   0.00729   0.00526   1.12216
   D123      -0.96684   0.00019  -0.00228   0.00925   0.00697  -0.95987
   D124      -3.04726   0.00021  -0.00253   0.01038   0.00786  -3.03941
   D125      -1.02558  -0.00028  -0.00228  -0.00170  -0.00397  -1.02955
   D126      -3.10746  -0.00019  -0.00205  -0.00115  -0.00319  -3.11065
   D127       1.09535  -0.00015  -0.00201  -0.00077  -0.00278   1.09257
   D128       3.14075  -0.00027   0.00052  -0.00749  -0.00697   3.13378
   D129       1.05887  -0.00018   0.00075  -0.00694  -0.00619   1.05268
   D130      -1.02150  -0.00015   0.00078  -0.00656  -0.00578  -1.02728
   D131       1.10917   0.00026   0.00040  -0.00023   0.00017   1.10934
   D132      -0.97271   0.00035   0.00063   0.00033   0.00095  -0.97176
   D133      -3.05308   0.00039   0.00066   0.00071   0.00136  -3.05172
   D134       0.03152  -0.00010   0.00307  -0.01329  -0.01022   0.02130
   D135      -3.13081  -0.00010   0.00338  -0.01433  -0.01096   3.14142
   D136      -3.11119  -0.00003   0.00110  -0.00426  -0.00316  -3.11435
   D137       0.00967  -0.00003   0.00140  -0.00531  -0.00390   0.00577
   D138       3.13100   0.00011  -0.00403   0.01666   0.01263  -3.13955
   D139       0.00295   0.00012  -0.00420   0.01749   0.01329   0.01624
   D140      -0.00947   0.00004  -0.00205   0.00758   0.00553  -0.00394
   D141      -3.13752   0.00005  -0.00222   0.00840   0.00619  -3.13133
   D142      -3.13567  -0.00001  -0.00013   0.00010  -0.00003  -3.13570
   D143      -0.00370   0.00000   0.00026  -0.00100  -0.00073  -0.00443
   D144      -0.01470  -0.00001   0.00018  -0.00096  -0.00078  -0.01548
   D145       3.11728  -0.00001   0.00057  -0.00206  -0.00149   3.11579
   D146      -3.14142   0.00006  -0.00136   0.00627   0.00491  -3.13651
   D147      -0.00273   0.00003  -0.00132   0.00517   0.00385   0.00112
   D148      -0.00949   0.00006  -0.00097   0.00516   0.00420  -0.00529
   D149       3.12919   0.00004  -0.00092   0.00406   0.00313   3.13233
   D150      -3.14092  -0.00001   0.00089  -0.00302  -0.00213   3.14014
   D151       0.00294  -0.00002   0.00068  -0.00290  -0.00223   0.00071
   D152      -0.00223  -0.00004   0.00093  -0.00413  -0.00320  -0.00543
   D153      -3.14156  -0.00005   0.00072  -0.00401  -0.00329   3.13833
   D154       0.00329  -0.00001   0.00103  -0.00355  -0.00252   0.00077
   D155       3.13140  -0.00002   0.00120  -0.00437  -0.00317   3.12822
   D156      -3.13606  -0.00003   0.00082  -0.00343  -0.00262  -3.13867
   D157      -0.00795  -0.00004   0.00098  -0.00425  -0.00327  -0.01122
   D158      -0.03522  -0.00003   0.00086  -0.00391  -0.00305  -0.03827
   D159       3.12790  -0.00004   0.00088  -0.00429  -0.00342   3.12449
   D160       3.11117   0.00000   0.00015  -0.00050  -0.00035   3.11082
   D161      -0.00889  -0.00001   0.00017  -0.00089  -0.00072  -0.00961
   D162      -3.12678   0.00004  -0.00024   0.00231   0.00207  -3.12471
   D163      -0.00638   0.00003   0.00001   0.00122   0.00124  -0.00514
   D164       0.00997   0.00001   0.00048  -0.00113  -0.00065   0.00932
   D165       3.13037   0.00000   0.00073  -0.00221  -0.00148   3.12889
   D166       3.13566   0.00002  -0.00016   0.00119   0.00102   3.13668
   D167       0.00285   0.00000  -0.00067   0.00213   0.00146   0.00430
   D168       0.01553   0.00001  -0.00015   0.00081   0.00065   0.01618
   D169      -3.11728  -0.00001  -0.00066   0.00175   0.00109  -3.11619
   D170       3.13887   0.00002  -0.00031   0.00153   0.00122   3.14009
   D171       0.00234   0.00001   0.00052  -0.00132  -0.00080   0.00154
   D172       0.00610   0.00000  -0.00082   0.00248   0.00166   0.00776
   D173      -3.13043  -0.00001   0.00001  -0.00038  -0.00036  -3.13079
   D174      -3.13912  -0.00003   0.00013  -0.00123  -0.00110  -3.14023
   D175      -0.00127  -0.00001   0.00012  -0.00069  -0.00056  -0.00184
   D176       0.00754  -0.00003   0.00096  -0.00408  -0.00313   0.00441
   D177      -3.13780  -0.00002   0.00095  -0.00354  -0.00259  -3.14038
   D178      -0.00501   0.00000  -0.00063   0.00192   0.00129  -0.00372
   D179      -3.12542   0.00001  -0.00088   0.00301   0.00213  -3.12329
   D180       3.13286   0.00001  -0.00063   0.00246   0.00183   3.13469
   D181       0.01245   0.00002  -0.00088   0.00355   0.00267   0.01511
         Item               Value     Threshold  Converged?
 Maximum Force            0.002540     0.000450     NO 
 RMS     Force            0.000343     0.000300     NO 
 Maximum Displacement     0.254746     0.001800     NO 
 RMS     Displacement     0.047990     0.001200     NO 
 Predicted change in Energy=-2.621665D-04
 Lowest energy point so far.  Saving SCF results.
 GradGradGradGradGradGradGradGradGradGradGradGradGradGradGradGradGradGrad

 Leave Link  103 at Thu Dec  6 15:51:54 2018, MaxMem=   536870912 cpu:         1.5
 (Enter /pbs_home/pkowalski/g09d01/g09/l202.exe)
 Stoichiometry    C29H22F6S2
 Framework group  C1[X(C29H22F6S2)]
 Deg. of freedom   171
 Full point group                 C1      NOp   1
 RotChk:  IX=0 Diff= 2.36D-03
 Largest Abelian subgroup         C1      NOp   1
 Largest concise Abelian subgroup C1      NOp   1
                         Standard orientation:                         
 ---------------------------------------------------------------------
 Center     Atomic      Atomic             Coordinates (Angstroms)
 Number     Number       Type             X           Y           Z
 ---------------------------------------------------------------------
      1         16           0        1.827515   -2.204502    0.156163
      2         16           0       -1.833121   -2.194409    0.006274
      3          9           0        2.276731    3.201472   -0.848181
      4          9           0        1.672530    3.470513    1.227872
      5          9           0       -0.069614    3.888628   -1.764074
      6          9           0        0.019946    5.119331    0.043388
      7          9           0       -2.342890    3.272637   -0.593924
      8          9           0       -1.471007    3.423277    1.401900
      9          6           0        0.633145   -0.810732    0.517792
     10          6           0        1.433180    0.463881    0.205727
     11          6           0        2.832505    0.236150    0.088739
     12          1           0        3.535405    1.058887   -0.041630
     13          6           0        3.200575   -1.083733    0.042441
     14          6           0        0.724031    1.622969    0.078853
     15          6           0        1.242586    3.027827    0.012590
     16          6           0       -0.005880    3.860995   -0.414748
     17          6           0       -1.216717    3.034926    0.120753
     18          6           0       -0.720140    1.624720    0.036555
     19          6           0       -0.633560   -0.813916   -0.380902
     20          6           0       -1.432535    0.468991   -0.094291
     21          6           0       -2.838212    0.246047   -0.031973
     22          1           0       -3.550296    1.071261   -0.023052
     23          6           0       -3.209942   -1.071725    0.027350
     24          6           0        0.283952   -0.848922    2.038918
     25          1           0       -0.526433   -0.122461    2.210618
     26          1           0       -0.140146   -1.839131    2.263674
     27          6           0        1.432516   -0.546637    2.995585
     28          1           0        2.271553   -1.246648    2.858699
     29          1           0        1.082805   -0.642585    4.035688
     30          1           0        1.811061    0.479020    2.864904
     31          6           0       -0.276178   -0.878047   -1.898593
     32          1           0        0.529185   -0.147782   -2.077913
     33          1           0        0.157739   -1.869398   -2.098014
     34          6           0       -1.417337   -0.607318   -2.872733
     35          1           0       -2.247194   -1.318666   -2.738726
     36          1           0       -1.051005   -0.711920   -3.906407
     37          1           0       -1.815677    0.412878   -2.761838
     38          6           0        4.563490   -1.608162   -0.078835
     39          6           0        5.676978   -0.783264    0.189257
     40          1           0        5.523481    0.249385    0.509162
     41          6           0        6.974296   -1.276719    0.075711
     42          1           0        7.821815   -0.621234    0.293698
     43          6           0        7.194556   -2.606293   -0.302764
     44          1           0        8.213906   -2.992707   -0.386600
     45          6           0        6.102647   -3.437219   -0.567938
     46          1           0        6.263079   -4.476962   -0.865620
     47          6           0        4.802493   -2.945247   -0.457167
     48          1           0        3.960144   -3.605250   -0.680468
     49          6           0       -4.578882   -1.592675    0.101825
     50          6           0       -5.638033   -0.765858    0.533850
     51          1           0       -5.431640    0.259099    0.849147
     52          6           0       -6.943376   -1.248587    0.587457
     53          1           0       -7.747928   -0.591980    0.929691
     54          6           0       -7.225177   -2.568701    0.216852
     55          1           0       -8.250574   -2.945601    0.261190
     56          6           0       -6.186327   -3.401882   -0.206459
     57          1           0       -6.395360   -4.434344   -0.499448
     58          6           0       -4.877748   -2.921785   -0.261777
     59          1           0       -4.076941   -3.578488   -0.611031
 ---------------------------------------------------------------------
 Rotational constants (GHZ):      0.1296700      0.0692969      0.0501665
 Leave Link  202 at Thu Dec  6 15:51:55 2018, MaxMem=   536870912 cpu:         0.0
 (Enter /pbs_home/pkowalski/g09d01/g09/l301.exe)
 Basis read from rwf:  (5D, 7F)
 No pseudopotential information found on rwf file.
 There are   673 symmetry adapted cartesian basis functions of A   symmetry.
 There are   636 symmetry adapted basis functions of A   symmetry.
   636 basis functions,  1103 primitive gaussians,   673 cartesian basis functions
   141 alpha electrons      141 beta electrons
       nuclear repulsion energy      4682.3457872476 Hartrees.
 IExCor=  402 DFT=T Ex+Corr=B3LYP ExCW=0 ScaHFX=  0.200000
 ScaDFX=  0.800000  0.720000  1.000000  0.810000 ScalE2=  1.000000  1.000000
 IRadAn=      0 IRanWt=     -1 IRanGd=            0 ICorTp=0 IEmpDi=131
 NAtoms=   59 NActive=   59 NUniq=   59 SFac= 1.00D+00 NAtFMM=   60 NAOKFM=F Big=F
 Integral buffers will be    131072 words long.
 Raffenetti 2 integral format.
 Two-electron integral symmetry is turned on.
 R6Disp:  Grimme-D3 Dispersion energy=       -0.0798237448 Hartrees.
 Nuclear repulsion after empirical dispersion term =     4682.2659635028 Hartrees.
 No density basis found on file   724.
 Leave Link  301 at Thu Dec  6 15:51:55 2018, MaxMem=   536870912 cpu:         0.9
 (Enter /pbs_home/pkowalski/g09d01/g09/l302.exe)
 NPDir=0 NMtPBC=     1 NCelOv=     1 NCel=       1 NClECP=     1 NCelD=      1
         NCelK=      1 NCelE2=     1 NClLst=     1 CellRange=     0.0.
 One-electron integrals computed using PRISM.
 NBasis=   636 RedAO= T EigKep=  2.99D-04  NBF=   636
 NBsUse=   636 1.00D-06 EigRej= -1.00D+00 NBFU=   636
 Precomputing XC quadrature grid using
 IXCGrd= 4 IRadAn=           0 IRanWt=          -1 IRanGd=           0 AccXCQ= 0.00D+00.
 Generated NRdTot=       0 NPtTot=           0 NUsed=           0 NTot=          32
 NSgBfM=   597   598   598   600   609 MxSgAt=    59 MxSgA2=    59.
 Leave Link  302 at Thu Dec  6 15:51:57 2018, MaxMem=   536870912 cpu:        13.4
 (Enter /pbs_home/pkowalski/g09d01/g09/l303.exe)
 DipDrv:  MaxL=1.
 Leave Link  303 at Thu Dec  6 15:51:57 2018, MaxMem=   536870912 cpu:         2.1
 (Enter /pbs_home/pkowalski/g09d01/g09/l401.exe)
 Initial guess from the checkpoint file:  "dae0068freq_closed_b3lypd3.chk"
 B after Tr=     0.000000    0.000000    0.000000
         Rot=    0.999999   -0.001078   -0.000107   -0.000750 Ang=  -0.15 deg.
 Guess basis will be translated and rotated to current coordinates.
 JPrj=2 DoOrth=T DoCkMO=T.
 Generating alternative initial guess.
 ExpMin= 1.22D-01 ExpMax= 9.18D+03 ExpMxC= 1.38D+03 IAcc=1 IRadAn=         1 AccDes= 0.00D+00
 Harris functional with IExCor=  402 and IRadAn=       1 diagonalized for initial guess.
 HarFok:  IExCor=  402 AccDes= 0.00D+00 IRadAn=         1 IDoV= 1 UseB2=F ITyADJ=14
 ICtDFT=  3500011 ScaDFX=  1.000000  1.000000  1.000000  1.000000
 FoFCou: FMM=F IPFlag=           0 FMFlag=      100000 FMFlg1=           0
         NFxFlg=           0 DoJE=T BraDBF=F KetDBF=T FulRan=T
         wScrn=  0.000000 ICntrl=     500 IOpCl=  0 I1Cent=   200000004 NGrid=           0
         NMat0=    1 NMatS0=      1 NMatT0=    0 NMatD0=    1 NMtDS0=    0 NMtDT0=    0
 Petite list used in FoFCou.
 Harris En= -2512.15901813584    
 Leave Link  401 at Thu Dec  6 15:52:01 2018, MaxMem=   536870912 cpu:        33.4
 (Enter /pbs_home/pkowalski/g09d01/g09/l502.exe)
 Closed shell SCF:
 Using DIIS extrapolation, IDIIS=  1040.
 Integral symmetry usage will be decided dynamically.
 IVT=     1387805 IEndB=     1387805 NGot=   536870912 MDV=   535953350
 LenX=   535953350 LenY=   535499748
 Requested convergence on RMS density matrix=1.00D-08 within 128 cycles.
 Requested convergence on MAX density matrix=1.00D-06.
 Requested convergence on             energy=1.00D-06.
 No special actions if energy rises.
 Fock matrices will be formed incrementally for  20 cycles.
 Integral accuracy reduced to 1.0D-05 until final iterations.

 Cycle   1  Pass 0  IDiag  1:
 FoFJK:  IHMeth= 1 ICntrl=       0 DoSepK=F KAlg= 0 I1Cent=   0 FoldK=F
 IRaf= 660000000 NMat=   1 IRICut=       1 DoRegI=T DoRafI=F ISym2E= 0.
 FoFCou: FMM=F IPFlag=           0 FMFlag=      100000 FMFlg1=           0
         NFxFlg=           0 DoJE=F BraDBF=F KetDBF=F FulRan=T
         wScrn=  0.000000 ICntrl=       0 IOpCl=  0 I1Cent=           0 NGrid=           0
         NMat0=    1 NMatS0=      1 NMatT0=    0 NMatD0=    1 NMtDS0=    0 NMtDT0=    0
 Symmetry not used in FoFCou.
 E= -2512.33462617279    
 DIIS: error= 1.70D-03 at cycle   1 NSaved=   1.
 NSaved= 1 IEnMin= 1 EnMin= -2512.33462617279     IErMin= 1 ErrMin= 1.70D-03
 ErrMax= 1.70D-03  0.00D+00 EMaxC= 1.00D-01 BMatC= 5.04D-03 BMatP= 5.04D-03
 IDIUse=3 WtCom= 9.83D-01 WtEn= 1.70D-02
 Coeff-Com:  0.100D+01
 Coeff-En:   0.100D+01
 Coeff:      0.100D+01
 Gap=     0.560 Goal=   None    Shift=    0.000
 GapD=    0.560 DampG=2.000 DampE=1.000 DampFc=2.0000 IDamp=-1.
 RMSDP=2.81D-04 MaxDP=1.21D-02              OVMax= 1.18D-02

 Cycle   2  Pass 0  IDiag  1:
 RMSU=  2.81D-04    CP:  1.00D+00
 E= -2512.34243534514     Delta-E=       -0.007809172343 Rises=F Damp=F
 DIIS: error= 2.02D-04 at cycle   2 NSaved=   2.
 NSaved= 2 IEnMin= 2 EnMin= -2512.34243534514     IErMin= 2 ErrMin= 2.02D-04
 ErrMax= 2.02D-04  0.00D+00 EMaxC= 1.00D-01 BMatC= 4.59D-05 BMatP= 5.04D-03
 IDIUse=3 WtCom= 9.98D-01 WtEn= 2.02D-03
 Coeff-Com: -0.618D-01 0.106D+01
 Coeff-En:   0.000D+00 0.100D+01
 Coeff:     -0.616D-01 0.106D+01
 Gap=     0.083 Goal=   None    Shift=    0.000
 RMSDP=3.46D-05 MaxDP=1.62D-03 DE=-7.81D-03 OVMax= 2.39D-03

 Cycle   3  Pass 0  IDiag  1:
 RMSU=  3.27D-05    CP:  1.00D+00  1.04D+00
 E= -2512.34250434777     Delta-E=       -0.000069002634 Rises=F Damp=F
 DIIS: error= 1.05D-04 at cycle   3 NSaved=   3.
 NSaved= 3 IEnMin= 3 EnMin= -2512.34250434777     IErMin= 3 ErrMin= 1.05D-04
 ErrMax= 1.05D-04  0.00D+00 EMaxC= 1.00D-01 BMatC= 2.52D-05 BMatP= 4.59D-05
 IDIUse=3 WtCom= 9.99D-01 WtEn= 1.05D-03
 Coeff-Com: -0.332D-01 0.510D+00 0.523D+00
 Coeff-En:   0.000D+00 0.000D+00 0.100D+01
 Coeff:     -0.332D-01 0.510D+00 0.523D+00
 Gap=     0.083 Goal=   None    Shift=    0.000
 RMSDP=2.06D-05 MaxDP=1.08D-03 DE=-6.90D-05 OVMax= 2.97D-03

 Cycle   4  Pass 0  IDiag  1:
 RMSU=  1.41D-05    CP:  1.00D+00  1.05D+00  5.48D-01
 E= -2512.34252358719     Delta-E=       -0.000019239425 Rises=F Damp=F
 DIIS: error= 5.01D-05 at cycle   4 NSaved=   4.
 NSaved= 4 IEnMin= 4 EnMin= -2512.34252358719     IErMin= 4 ErrMin= 5.01D-05
 ErrMax= 5.01D-05  0.00D+00 EMaxC= 1.00D-01 BMatC= 6.62D-06 BMatP= 2.52D-05
 IDIUse=1 WtCom= 1.00D+00 WtEn= 0.00D+00
 Coeff-Com: -0.858D-02 0.114D+00 0.335D+00 0.560D+00
 Coeff:     -0.858D-02 0.114D+00 0.335D+00 0.560D+00
 Gap=     0.083 Goal=   None    Shift=    0.000
 RMSDP=9.93D-06 MaxDP=5.58D-04 DE=-1.92D-05 OVMax= 2.15D-03

 Initial convergence to 1.0D-05 achieved.  Increase integral accuracy.
 Cycle   5  Pass 1  IDiag  1:
 E= -2512.34231773689     Delta-E=        0.000205850301 Rises=F Damp=F
 DIIS: error= 1.72D-04 at cycle   1 NSaved=   1.
 NSaved= 1 IEnMin= 1 EnMin= -2512.34231773689     IErMin= 1 ErrMin= 1.72D-04
 ErrMax= 1.72D-04  0.00D+00 EMaxC= 1.00D-01 BMatC= 1.62D-05 BMatP= 1.62D-05
 IDIUse=3 WtCom= 9.98D-01 WtEn= 1.72D-03
 Coeff-Com:  0.100D+01
 Coeff-En:   0.100D+01
 Coeff:      0.100D+01
 Gap=     0.083 Goal=   None    Shift=    0.000
 RMSDP=9.93D-06 MaxDP=5.58D-04 DE= 2.06D-04 OVMax= 3.04D-03

 Cycle   6  Pass 1  IDiag  1:
 RMSU=  1.68D-04    CP:  1.00D+00
 E= -2512.34232104280     Delta-E=       -0.000003305904 Rises=F Damp=F
 DIIS: error= 8.53D-05 at cycle   2 NSaved=   2.
 NSaved= 2 IEnMin= 2 EnMin= -2512.34232104280     IErMin= 2 ErrMin= 8.53D-05
 ErrMax= 8.53D-05  0.00D+00 EMaxC= 1.00D-01 BMatC= 1.24D-05 BMatP= 1.62D-05
 IDIUse=1 WtCom= 1.00D+00 WtEn= 0.00D+00
 Coeff-Com:  0.449D+00 0.551D+00
 Coeff:      0.449D+00 0.551D+00
 Gap=     0.083 Goal=   None    Shift=    0.000
 RMSDP=1.85D-05 MaxDP=1.34D-03 DE=-3.31D-06 OVMax= 4.46D-03

 Cycle   7  Pass 1  IDiag  1:
 RMSU=  1.84D-05    CP:  1.00D+00  9.98D-01
 E= -2512.34232032500     Delta-E=        0.000000717795 Rises=F Damp=F
 DIIS: error= 1.01D-04 at cycle   3 NSaved=   3.
 NSaved= 3 IEnMin= 2 EnMin= -2512.34232104280     IErMin= 2 ErrMin= 8.53D-05
 ErrMax= 1.01D-04  0.00D+00 EMaxC= 1.00D-01 BMatC= 1.29D-05 BMatP= 1.24D-05
 IDIUse=3 WtCom= 9.99D-01 WtEn= 1.01D-03
 Coeff-Com:  0.696D-02 0.503D+00 0.490D+00
 Coeff-En:   0.000D+00 0.508D+00 0.492D+00
 Coeff:      0.695D-02 0.503D+00 0.490D+00
 Gap=     0.083 Goal=   None    Shift=    0.000
 RMSDP=9.59D-06 MaxDP=7.12D-04 DE= 7.18D-07 OVMax= 2.34D-03

 Cycle   8  Pass 1  IDiag  1:
 RMSU=  2.22D-06    CP:  1.00D+00  1.01D+00  5.02D-01
 E= -2512.34233560412     Delta-E=       -0.000015279117 Rises=F Damp=F
 DIIS: error= 1.57D-05 at cycle   4 NSaved=   4.
 NSaved= 4 IEnMin= 4 EnMin= -2512.34233560412     IErMin= 4 ErrMin= 1.57D-05
 ErrMax= 1.57D-05  0.00D+00 EMaxC= 1.00D-01 BMatC= 1.92D-07 BMatP= 1.24D-05
 IDIUse=1 WtCom= 1.00D+00 WtEn= 0.00D+00
 Coeff-Com: -0.442D-02 0.294D+00 0.296D+00 0.414D+00
 Coeff:     -0.442D-02 0.294D+00 0.296D+00 0.414D+00
 Gap=     0.083 Goal=   None    Shift=    0.000
 RMSDP=1.19D-06 MaxDP=7.23D-05 DE=-1.53D-05 OVMax= 1.09D-04

 Cycle   9  Pass 1  IDiag  1:
 RMSU=  4.85D-07    CP:  1.00D+00  1.01D+00  5.05D-01  5.13D-01
 E= -2512.34233579014     Delta-E=       -0.000000186023 Rises=F Damp=F
 DIIS: error= 3.28D-06 at cycle   5 NSaved=   5.
 NSaved= 5 IEnMin= 5 EnMin= -2512.34233579014     IErMin= 5 ErrMin= 3.28D-06
 ErrMax= 3.28D-06  0.00D+00 EMaxC= 1.00D-01 BMatC= 5.08D-09 BMatP= 1.92D-07
 IDIUse=1 WtCom= 1.00D+00 WtEn= 0.00D+00
 Coeff-Com: -0.287D-02 0.169D+00 0.171D+00 0.255D+00 0.408D+00
 Coeff:     -0.287D-02 0.169D+00 0.171D+00 0.255D+00 0.408D+00
 Gap=     0.083 Goal=   None    Shift=    0.000
 RMSDP=2.10D-07 MaxDP=8.53D-06 DE=-1.86D-07 OVMax= 1.96D-05

 Cycle  10  Pass 1  IDiag  1:
 RMSU=  1.62D-07    CP:  1.00D+00  1.01D+00  5.06D-01  4.92D-01  7.43D-01
 E= -2512.34233579588     Delta-E=       -0.000000005733 Rises=F Damp=F
 DIIS: error= 4.79D-07 at cycle   6 NSaved=   6.
 NSaved= 6 IEnMin= 6 EnMin= -2512.34233579588     IErMin= 6 ErrMin= 4.79D-07
 ErrMax= 4.79D-07  0.00D+00 EMaxC= 1.00D-01 BMatC= 1.99D-10 BMatP= 5.08D-09
 IDIUse=1 WtCom= 1.00D+00 WtEn= 0.00D+00
 Coeff-Com: -0.823D-03 0.440D-01 0.446D-01 0.710D-01 0.194D+00 0.647D+00
 Coeff:     -0.823D-03 0.440D-01 0.446D-01 0.710D-01 0.194D+00 0.647D+00
 Gap=     0.083 Goal=   None    Shift=    0.000
 RMSDP=5.16D-08 MaxDP=2.36D-06 DE=-5.73D-09 OVMax= 4.30D-06

 Cycle  11  Pass 1  IDiag  1:
 RMSU=  4.35D-08    CP:  1.00D+00  1.01D+00  5.05D-01  4.86D-01  7.84D-01
                    CP:  9.44D-01
 E= -2512.34233579608     Delta-E=       -0.000000000203 Rises=F Damp=F
 DIIS: error= 1.20D-07 at cycle   7 NSaved=   7.
 NSaved= 7 IEnMin= 7 EnMin= -2512.34233579608     IErMin= 7 ErrMin= 1.20D-07
 ErrMax= 1.20D-07  0.00D+00 EMaxC= 1.00D-01 BMatC= 3.97D-11 BMatP= 1.99D-10
 IDIUse=1 WtCom= 1.00D+00 WtEn= 0.00D+00
 Coeff-Com: -0.203D-04-0.103D-02-0.978D-03 0.851D-03 0.454D-01 0.362D+00
 Coeff-Com:  0.594D+00
 Coeff:     -0.203D-04-0.103D-02-0.978D-03 0.851D-03 0.454D-01 0.362D+00
 Coeff:      0.594D+00
 Gap=     0.083 Goal=   None    Shift=    0.000
 RMSDP=2.13D-08 MaxDP=1.24D-06 DE=-2.03D-10 OVMax= 1.50D-06

 Cycle  12  Pass 1  IDiag  1:
 RMSU=  1.11D-08    CP:  1.00D+00  1.01D+00  5.05D-01  4.91D-01  7.85D-01
                    CP:  9.62D-01  6.74D-01
 E= -2512.34233579603     Delta-E=        0.000000000052 Rises=F Damp=F
 DIIS: error= 3.49D-08 at cycle   8 NSaved=   8.
 NSaved= 8 IEnMin= 7 EnMin= -2512.34233579608     IErMin= 8 ErrMin= 3.49D-08
 ErrMax= 3.49D-08  0.00D+00 EMaxC= 1.00D-01 BMatC= 2.61D-12 BMatP= 3.97D-11
 IDIUse=1 WtCom= 1.00D+00 WtEn= 0.00D+00
 Coeff-Com:  0.386D-04-0.324D-02-0.323D-02-0.392D-02 0.123D-01 0.150D+00
 Coeff-Com:  0.309D+00 0.539D+00
 Coeff:      0.386D-04-0.324D-02-0.323D-02-0.392D-02 0.123D-01 0.150D+00
 Coeff:      0.309D+00 0.539D+00
 Gap=     0.083 Goal=   None    Shift=    0.000
 RMSDP=4.61D-09 MaxDP=2.42D-07 DE= 5.18D-11 OVMax= 3.77D-07

 SCF Done:  E(RB3LYP) =  -2512.34233580     A.U. after   12 cycles
            NFock= 12  Conv=0.46D-08     -V/T= 2.0072
 KE= 2.494406610234D+03 PE=-1.526735499772D+04 EE= 5.578340088182D+03
 Leave Link  502 at Thu Dec  6 15:56:52 2018, MaxMem=   536870912 cpu:      2323.0
 (Enter /pbs_home/pkowalski/g09d01/g09/l701.exe)
 Compute integral first derivatives.
 ... and contract with generalized density number  0.
 R6Disp: Adding Grimme-D3 dispersion energy 1st derivatives to the gradient.
 Leave Link  701 at Thu Dec  6 15:56:54 2018, MaxMem=   536870912 cpu:         5.6
 (Enter /pbs_home/pkowalski/g09d01/g09/l702.exe)
 L702 exits ... SP integral derivatives will be done elsewhere.
 Leave Link  702 at Thu Dec  6 15:56:54 2018, MaxMem=   536870912 cpu:         0.2
 (Enter /pbs_home/pkowalski/g09d01/g09/l703.exe)
 Compute integral first derivatives, UseDBF=F ICtDFT=           0.
 Integral derivatives from FoFJK, PRISM(SPDF).
 Calling FoFJK, ICntrl=      2127 FMM=F ISym2X=0 I1Cent= 0 IOpClX= 0 NMat=1 NMatS=1 NMatT=0.
 FoFJK:  IHMeth= 1 ICntrl=    2127 DoSepK=F KAlg= 0 I1Cent=   0 FoldK=F
 IRaf=         0 NMat=   1 IRICut=       1 DoRegI=T DoRafI=F ISym2E= 0.
 FoFCou: FMM=F IPFlag=           0 FMFlag=      100000 FMFlg1=         800
         NFxFlg=           0 DoJE=F BraDBF=F KetDBF=F FulRan=T
         wScrn=  0.000000 ICntrl=    2127 IOpCl=  0 I1Cent=           0 NGrid=           0
         NMat0=    1 NMatS0=      1 NMatT0=    0 NMatD0=    1 NMtDS0=    0 NMtDT0=    0
 Symmetry not used in FoFCou.
 Leave Link  703 at Thu Dec  6 15:58:08 2018, MaxMem=   536870912 cpu:       595.7
 (Enter /pbs_home/pkowalski/g09d01/g09/l716.exe)
 Dipole        = 3.13682080D-02-1.79945061D+00-5.03164323D-02
 ***** Axes restored to original set *****
 -------------------------------------------------------------------
 Center     Atomic                   Forces (Hartrees/Bohr)
 Number     Number              X              Y              Z
 -------------------------------------------------------------------
      1       16           0.000142965    0.000170728   -0.000044184
      2       16           0.000268235   -0.000072765   -0.000193049
      3        9          -0.000715028    0.000036324    0.000294164
      4        9           0.000551038    0.000289605   -0.000677561
      5        9          -0.000532296   -0.000189062    0.000380865
      6        9           0.000191461    0.000047459   -0.000402664
      7        9          -0.000485079    0.000015872    0.000125844
      8        9           0.000792713    0.000126778   -0.000706148
      9        6          -0.000264684   -0.000376326   -0.000028099
     10        6           0.000599279    0.000254172   -0.000225412
     11        6           0.000415942   -0.000501388    0.001149605
     12        1           0.000082602   -0.000018271   -0.000364252
     13        6          -0.000172817    0.000146080   -0.000653470
     14        6           0.000360919    0.000008831    0.000830751
     15        6           0.000360478    0.000043418   -0.000042230
     16        6          -0.000656066   -0.000169982   -0.000000319
     17        6           0.000250331    0.000074241    0.000202199
     18        6           0.000030537   -0.000505796    0.000475329
     19        6           0.000104399    0.000297899   -0.000003668
     20        6           0.000206920    0.000028103   -0.000351254
     21        6           0.000502023   -0.000266279    0.000798593
     22        1          -0.000087894    0.000341167   -0.000120923
     23        6          -0.000487993    0.000186737   -0.000125731
     24        6          -0.000294501   -0.001549306   -0.000652557
     25        1          -0.000152530    0.000374599   -0.000032405
     26        1          -0.000199594   -0.000318154    0.000305637
     27        6           0.000741829    0.001305817    0.000000064
     28        1           0.000172022   -0.000207405    0.000096271
     29        1          -0.000268887    0.000026813    0.000238101
     30        1          -0.000245411    0.000112385   -0.000189170
     31        6          -0.000247131    0.001592796    0.000121779
     32        1          -0.000382002   -0.000342418   -0.000176789
     33        1           0.000290456    0.000252793    0.000009801
     34        6          -0.000610766   -0.001362306    0.000509481
     35        1           0.000168734    0.000165617    0.000177027
     36        1           0.000266808   -0.000140318   -0.000270054
     37        1          -0.000236395   -0.000033191   -0.000155885
     38        6          -0.000303270    0.000114252    0.000018231
     39        6           0.000767693   -0.000121486    0.000394814
     40        1          -0.000346642    0.000125589   -0.000183849
     41        6           0.000387630    0.000664675    0.000341722
     42        1          -0.000242329   -0.000252960   -0.000184187
     43        6          -0.000182904    0.000744885    0.000159935
     44        1           0.000139295   -0.000383585   -0.000013591
     45        6          -0.000777369    0.000102504   -0.000299770
     46        1           0.000358853   -0.000070370    0.000187758
     47        6          -0.000516188   -0.000533607   -0.000419364
     48        1           0.000268903    0.000243957    0.000115764
     49        6          -0.000121464   -0.000142074   -0.000114487
     50        6           0.000681598   -0.000021006    0.000375317
     51        1          -0.000341476   -0.000125301   -0.000211234
     52        6           0.000659640   -0.000542048   -0.000071432
     53        1          -0.000273311    0.000283914    0.000014464
     54        6          -0.000175847   -0.000712086   -0.000295941
     55        1           0.000117328    0.000365430    0.000169806
     56        6          -0.000696216   -0.000046697   -0.000400625
     57        1           0.000334761    0.000033233    0.000221015
     58        6          -0.000451349    0.000732179   -0.000046004
     59        1           0.000252044   -0.000304665   -0.000058027
 -------------------------------------------------------------------
 Cartesian Forces:  Max     0.001592796 RMS     0.000417195
 Leave Link  716 at Thu Dec  6 15:58:08 2018, MaxMem=   536870912 cpu:         0.3
 (Enter /pbs_home/pkowalski/g09d01/g09/l103.exe)

 GradGradGradGradGradGradGradGradGradGradGradGradGradGradGradGradGradGrad
 Berny optimization.
 Using GEDIIS/GDIIS optimizer.
 FormGI is forming the generalized inverse of G from B-inverse, IUseBI=4.
 Internal  Forces:  Max     0.001426219 RMS     0.000240218
 Search for a local minimum.
 Step number   6 out of a maximum of  354
 All quantities printed in internal units (Hartrees-Bohrs-Radians)
 RMS Force = .24022D-03 SwitMx=.10000D-02 MixMth= 2
 Mixed Optimization -- En-DIIS/RFO-DIIS
 Swapping is turned off.
 Update second derivatives using D2CorX and points    4    5    6
 DE= -1.07D-04 DEPred=-2.62D-04 R= 4.08D-01
 Trust test= 4.08D-01 RLast= 2.83D-01 DXMaxT set to 8.49D-01
 ITU=  0  1  1  0  1  0
     Eigenvalues ---    0.00230   0.00316   0.00468   0.00494   0.00545
     Eigenvalues ---    0.00894   0.00964   0.01113   0.01221   0.01250
     Eigenvalues ---    0.01527   0.01549   0.01577   0.01626   0.01732
     Eigenvalues ---    0.01813   0.01863   0.01864   0.01959   0.01980
     Eigenvalues ---    0.02069   0.02171   0.02201   0.02205   0.02220
     Eigenvalues ---    0.02236   0.02252   0.02259   0.02271   0.02278
     Eigenvalues ---    0.02302   0.02308   0.02325   0.02328   0.02332
     Eigenvalues ---    0.02337   0.02347   0.02360   0.03224   0.03420
     Eigenvalues ---    0.04546   0.04660   0.04779   0.04859   0.05095
     Eigenvalues ---    0.05446   0.05496   0.05725   0.05782   0.05832
     Eigenvalues ---    0.06109   0.07404   0.07597   0.07950   0.08749
     Eigenvalues ---    0.08898   0.08948   0.09084   0.09244   0.09844
     Eigenvalues ---    0.10269   0.10555   0.11031   0.12212   0.12418
     Eigenvalues ---    0.12603   0.12681   0.14021   0.14405   0.15567
     Eigenvalues ---    0.15925   0.15997   0.15997   0.15997   0.15999
     Eigenvalues ---    0.15999   0.15999   0.15999   0.16000   0.16000
     Eigenvalues ---    0.16000   0.16000   0.16000   0.16000   0.16001
     Eigenvalues ---    0.16010   0.16046   0.16876   0.17272   0.20593
     Eigenvalues ---    0.21848   0.21999   0.22000   0.22000   0.22002
     Eigenvalues ---    0.22541   0.23036   0.23420   0.23469   0.23713
     Eigenvalues ---    0.23792   0.24223   0.24441   0.24491   0.24939
     Eigenvalues ---    0.24989   0.24999   0.25026   0.25073   0.26535
     Eigenvalues ---    0.26950   0.27354   0.27557   0.27597   0.27649
     Eigenvalues ---    0.28090   0.28955   0.29124   0.30236   0.31447
     Eigenvalues ---    0.32285   0.33707   0.35249   0.36192   0.36673
     Eigenvalues ---    0.39219   0.40940   0.41909   0.42948   0.43018
     Eigenvalues ---    0.43260   0.43507   0.46790   0.46996   0.47607
     Eigenvalues ---    0.47786   0.48129   0.48687   0.49225   0.49411
     Eigenvalues ---    0.49474   0.49572   0.49707   0.50129   0.50318
     Eigenvalues ---    0.50729   0.51057   0.51254   0.51284   0.51319
     Eigenvalues ---    0.51403   0.51480   0.51504   0.51818   0.52147
     Eigenvalues ---    0.53525   0.53923   0.54014   0.56674   0.57162
     Eigenvalues ---    0.57515   0.57632   0.57643   0.57658   0.57692
     Eigenvalues ---    0.57738   0.57767   0.57793   0.57807   0.57823
     Eigenvalues ---    0.57837
 En-DIIS/RFO-DIIS IScMMF=        0 using points:     6    5    4
 RFO step:  Lambda=-4.53455759D-05.
 NNeg= 0 NP= 3 Switch=  2.50D-03 Rises=F DC=  3.56D-04 SmlDif=  1.00D-05
 RMS Error=  0.7003498874D-03 NUsed= 3 EDIIS=F
 DidBck=T Rises=F RFO-DIIS coefs:    0.60839    0.32130    0.07031
 Iteration  1 RMS(Cart)=  0.02058427 RMS(Int)=  0.00019310
 Iteration  2 RMS(Cart)=  0.00029495 RMS(Int)=  0.00000599
 Iteration  3 RMS(Cart)=  0.00000003 RMS(Int)=  0.00000599
 ITry= 1 IFail=0 DXMaxC= 1.07D-01 DCOld= 1.00D+10 DXMaxT= 8.49D-01 DXLimC= 3.00D+00 Rises=F
 Variable       Old X    -DE/DX   Delta X   Delta X   Delta X     New X
                                 (Linear)    (Quad)   (Total)
    R1        3.53530   0.00014  -0.00162   0.00222   0.00062   3.53592
    R2        3.35625   0.00013  -0.00082   0.00086   0.00004   3.35628
    R3        3.53263   0.00017  -0.00239   0.00323   0.00084   3.53348
    R4        3.35739   0.00012  -0.00069   0.00061  -0.00009   3.35730
    R5        2.56372   0.00050   0.00053   0.00017   0.00071   2.56443
    R6        2.57567   0.00080   0.00130  -0.00011   0.00119   2.57687
    R7        2.55323   0.00067   0.00032   0.00052   0.00084   2.55408
    R8        2.53108   0.00000   0.00034  -0.00033   0.00000   2.53108
    R9        2.56024   0.00013   0.00026  -0.00007   0.00019   2.56043
   R10        2.57504   0.00103   0.00145   0.00009   0.00154   2.57658
   R11        2.90433   0.00044   0.00159  -0.00066   0.00094   2.90527
   R12        2.93498  -0.00012   0.00198  -0.00189   0.00010   2.93508
   R13        2.95016   0.00002  -0.00059   0.00058  -0.00002   2.95015
   R14        2.68824   0.00016   0.00056  -0.00005   0.00050   2.68874
   R15        2.57896   0.00030   0.00051  -0.00033   0.00016   2.57912
   R16        2.05968  -0.00025   0.00036  -0.00098  -0.00063   2.05906
   R17        2.59086   0.00104   0.00114   0.00025   0.00138   2.59224
   R18        2.76912   0.00075   0.00140   0.00015   0.00155   2.77067
   R19        2.83264  -0.00050  -0.00072  -0.00029  -0.00100   2.83164
   R20        2.73026   0.00029   0.00072  -0.00044   0.00027   2.73053
   R21        2.94910   0.00021  -0.00018   0.00069   0.00051   2.94961
   R22        2.94899  -0.00005   0.00018  -0.00030  -0.00012   2.94887
   R23        2.82977  -0.00030  -0.00070  -0.00006  -0.00076   2.82902
   R24        2.57748   0.00024   0.00045  -0.00017   0.00028   2.57776
   R25        2.90696   0.00024   0.00130  -0.00032   0.00101   2.90796
   R26        2.94895   0.00070   0.00118   0.00148   0.00267   2.95162
   R27        2.69212   0.00001  -0.00003   0.00022   0.00019   2.69231
   R28        2.05982  -0.00035   0.00049  -0.00121  -0.00072   2.05910
   R29        2.58984   0.00071   0.00101  -0.00016   0.00085   2.59068
   R30        2.77148   0.00062   0.00116   0.00014   0.00130   2.77279
   R31        2.08209  -0.00039  -0.00025  -0.00048  -0.00073   2.08136
   R32        2.07946  -0.00011   0.00027  -0.00074  -0.00046   2.07900
   R33        2.88193   0.00122   0.00386  -0.00050   0.00335   2.88529
   R34        2.08105  -0.00028  -0.00008  -0.00070  -0.00079   2.08026
   R35        2.08155  -0.00035  -0.00035  -0.00048  -0.00083   2.08072
   R36        2.08071  -0.00028  -0.00004  -0.00065  -0.00069   2.08002
   R37        2.08218  -0.00045  -0.00034  -0.00051  -0.00085   2.08133
   R38        2.07941  -0.00010   0.00014  -0.00065  -0.00051   2.07890
   R39        2.88113   0.00143   0.00398  -0.00010   0.00388   2.88501
   R40        2.08096  -0.00029  -0.00019  -0.00065  -0.00084   2.08012
   R41        2.08181  -0.00039  -0.00040  -0.00048  -0.00088   2.08093
   R42        2.08022  -0.00023  -0.00004  -0.00062  -0.00067   2.07955
   R43        2.66725   0.00059   0.00032   0.00055   0.00088   2.66813
   R44        2.66448   0.00045   0.00056   0.00016   0.00072   2.66520
   R45        2.06341  -0.00041   0.00025  -0.00107  -0.00082   2.06259
   R46        2.63169   0.00048   0.00054   0.00018   0.00072   2.63242
   R47        2.06618  -0.00039   0.00032  -0.00112  -0.00080   2.06538
   R48        2.64529   0.00031   0.00031   0.00010   0.00042   2.64571
   R49        2.06614  -0.00041   0.00026  -0.00108  -0.00082   2.06532
   R50        2.64090   0.00048   0.00054   0.00018   0.00072   2.64162
   R51        2.06614  -0.00041   0.00032  -0.00113  -0.00082   2.06532
   R52        2.63528   0.00040   0.00047   0.00010   0.00057   2.63584
   R53        2.06579  -0.00037   0.00011  -0.00090  -0.00079   2.06500
   R54        2.66717   0.00056   0.00039   0.00046   0.00084   2.66802
   R55        2.66449   0.00036   0.00016   0.00036   0.00052   2.66501
   R56        2.06365  -0.00041   0.00025  -0.00107  -0.00082   2.06283
   R57        2.63196   0.00032   0.00040   0.00011   0.00051   2.63247
   R58        2.06626  -0.00039   0.00029  -0.00109  -0.00080   2.06546
   R59        2.64525   0.00037   0.00043   0.00012   0.00055   2.64580
   R60        2.06617  -0.00042   0.00029  -0.00112  -0.00083   2.06534
   R61        2.64061   0.00044   0.00050   0.00012   0.00062   2.64124
   R62        2.06622  -0.00040   0.00032  -0.00113  -0.00081   2.06541
   R63        2.63610   0.00039   0.00056   0.00005   0.00061   2.63672
   R64        2.06537  -0.00039   0.00015  -0.00096  -0.00081   2.06456
    A1        1.60661   0.00025   0.00091   0.00003   0.00095   1.60756
    A2        1.60389   0.00012  -0.00026   0.00068   0.00044   1.60433
    A3        1.81964  -0.00003   0.00009  -0.00020  -0.00011   1.81953
    A4        1.99031   0.00000  -0.00230   0.00260   0.00030   1.99060
    A5        1.88906  -0.00009   0.00133  -0.00157  -0.00025   1.88882
    A6        1.88469   0.00018   0.00111   0.00115   0.00227   1.88696
    A7        1.91194   0.00004  -0.00030   0.00021  -0.00009   1.91184
    A8        1.96202  -0.00009   0.00010  -0.00206  -0.00197   1.96006
    A9        1.97793   0.00008  -0.00016   0.00051   0.00037   1.97830
   A10        2.04065  -0.00005   0.00096  -0.00076   0.00023   2.04088
   A11        2.26459  -0.00003  -0.00091   0.00026  -0.00063   2.26397
   A12        2.12159   0.00004   0.00070  -0.00069   0.00004   2.12164
   A13        2.00531  -0.00006  -0.00035   0.00061   0.00026   2.00557
   A14        2.15259   0.00003   0.00011  -0.00033  -0.00018   2.15240
   A15        1.97991  -0.00021  -0.00001  -0.00044  -0.00043   1.97948
   A16        2.09267  -0.00011   0.00041  -0.00074  -0.00030   2.09238
   A17        2.21058   0.00032  -0.00045   0.00116   0.00074   2.21133
   A18        2.23998  -0.00006  -0.00019  -0.00018  -0.00036   2.23962
   A19        2.12135  -0.00010   0.00068  -0.00092  -0.00024   2.12111
   A20        1.92129   0.00016  -0.00038   0.00098   0.00061   1.92190
   A21        1.85844   0.00027   0.00083   0.00189   0.00272   1.86116
   A22        1.99512  -0.00018  -0.00052  -0.00138  -0.00190   1.99322
   A23        1.94737   0.00006   0.00035  -0.00042  -0.00007   1.94730
   A24        1.95423  -0.00019  -0.00060  -0.00059  -0.00119   1.95304
   A25        1.89981   0.00028  -0.00010   0.00164   0.00155   1.90135
   A26        1.80875  -0.00023   0.00000  -0.00110  -0.00110   1.80765
   A27        1.90000   0.00020   0.00064   0.00081   0.00145   1.90145
   A28        1.89877   0.00004   0.00021   0.00060   0.00081   1.89958
   A29        1.89328   0.00001   0.00028   0.00031   0.00058   1.89386
   A30        1.97412  -0.00013  -0.00022  -0.00104  -0.00126   1.97286
   A31        1.97676  -0.00025  -0.00074  -0.00124  -0.00198   1.97477
   A32        1.81744   0.00014  -0.00016   0.00064   0.00048   1.81792
   A33        1.86589   0.00021   0.00036   0.00170   0.00206   1.86795
   A34        1.95096   0.00000  -0.00037  -0.00018  -0.00055   1.95041
   A35        1.99459  -0.00018  -0.00129  -0.00055  -0.00183   1.99276
   A36        1.89290   0.00020   0.00034   0.00125   0.00159   1.89449
   A37        1.96399  -0.00006   0.00108  -0.00132  -0.00024   1.96375
   A38        1.79457  -0.00016  -0.00008  -0.00093  -0.00101   1.79356
   A39        1.90812  -0.00003   0.00036  -0.00055  -0.00019   1.90794
   A40        2.12218   0.00001   0.00023   0.00026   0.00050   2.12268
   A41        2.25256   0.00002  -0.00072   0.00044  -0.00027   2.25230
   A42        1.98780  -0.00010  -0.00136  -0.00111  -0.00247   1.98533
   A43        1.81728  -0.00004   0.00016  -0.00189  -0.00173   1.81555
   A44        1.89445  -0.00018   0.00087  -0.00031   0.00056   1.89501
   A45        1.89029  -0.00011   0.00205  -0.00221  -0.00015   1.89014
   A46        1.95633   0.00021   0.00064   0.00088   0.00152   1.95786
   A47        1.91179   0.00021  -0.00252   0.00473   0.00220   1.91399
   A48        2.04122   0.00010   0.00096   0.00024   0.00122   2.04243
   A49        2.27021  -0.00016   0.00018  -0.00131  -0.00114   2.26907
   A50        1.97156   0.00006  -0.00115   0.00108  -0.00007   1.97150
   A51        2.12525  -0.00008   0.00086  -0.00111  -0.00025   2.12500
   A52        2.00425  -0.00002  -0.00069   0.00051  -0.00018   2.00407
   A53        2.15364   0.00010  -0.00021   0.00060   0.00039   2.15403
   A54        1.97893  -0.00016   0.00015  -0.00095  -0.00081   1.97812
   A55        2.09380   0.00001  -0.00008   0.00018   0.00010   2.09391
   A56        2.21045   0.00015  -0.00009   0.00078   0.00070   2.21115
   A57        1.87573   0.00026   0.00003  -0.00044  -0.00040   1.87532
   A58        1.88308  -0.00008   0.00034  -0.00166  -0.00132   1.88176
   A59        2.02407  -0.00066  -0.00281   0.00155  -0.00125   2.02282
   A60        1.85253  -0.00012   0.00210  -0.00184   0.00026   1.85278
   A61        1.90233   0.00021  -0.00002   0.00064   0.00063   1.90296
   A62        1.91824   0.00042   0.00075   0.00139   0.00214   1.92038
   A63        1.94963  -0.00001  -0.00130   0.00100  -0.00030   1.94933
   A64        1.91342  -0.00005  -0.00079   0.00056  -0.00023   1.91319
   A65        1.94885   0.00012  -0.00096   0.00154   0.00058   1.94943
   A66        1.87957   0.00001   0.00167  -0.00164   0.00003   1.87960
   A67        1.89170  -0.00011   0.00033  -0.00105  -0.00071   1.89100
   A68        1.87797   0.00004   0.00124  -0.00059   0.00065   1.87862
   A69        1.87385   0.00042  -0.00042   0.00165   0.00123   1.87508
   A70        1.87925  -0.00004  -0.00027  -0.00097  -0.00123   1.87802
   A71        2.02939  -0.00055  -0.00138   0.00183   0.00046   2.02985
   A72        1.85394  -0.00016   0.00234  -0.00315  -0.00081   1.85313
   A73        1.90224   0.00008  -0.00065   0.00036  -0.00030   1.90195
   A74        1.91701   0.00029   0.00070  -0.00017   0.00053   1.91754
   A75        1.95152  -0.00012  -0.00063   0.00001  -0.00061   1.95091
   A76        1.91109   0.00012  -0.00166   0.00208   0.00041   1.91150
   A77        1.95093   0.00019  -0.00067   0.00166   0.00099   1.95192
   A78        1.87910  -0.00001   0.00138  -0.00157  -0.00019   1.87891
   A79        1.88990  -0.00010   0.00042  -0.00103  -0.00062   1.88928
   A80        1.87848  -0.00009   0.00133  -0.00134  -0.00001   1.87847
   A81        2.10466   0.00017   0.00032   0.00012   0.00045   2.10511
   A82        2.11676  -0.00016  -0.00057   0.00010  -0.00047   2.11630
   A83        2.06174  -0.00002   0.00025  -0.00022   0.00003   2.06177
   A84        2.09147   0.00003   0.00035  -0.00022   0.00013   2.09160
   A85        2.10870  -0.00001  -0.00008   0.00005  -0.00003   2.10866
   A86        2.08282  -0.00002  -0.00026   0.00017  -0.00009   2.08273
   A87        2.08680   0.00004   0.00011   0.00008   0.00019   2.08699
   A88        2.10038  -0.00002  -0.00006  -0.00001  -0.00007   2.10031
   A89        2.09596  -0.00002  -0.00005  -0.00007  -0.00011   2.09585
   A90        2.09799  -0.00004   0.00008  -0.00018  -0.00010   2.09790
   A91        2.08645   0.00005   0.00008   0.00005   0.00013   2.08657
   A92        2.09874  -0.00002  -0.00015   0.00012  -0.00003   2.09871
   A93        2.09721  -0.00004  -0.00032   0.00012  -0.00020   2.09701
   A94        2.09858   0.00002   0.00008  -0.00004   0.00004   2.09862
   A95        2.08739   0.00003   0.00025  -0.00008   0.00016   2.08755
   A96        2.11052  -0.00002  -0.00028   0.00018  -0.00010   2.11042
   A97        2.09063  -0.00003   0.00005  -0.00018  -0.00013   2.09049
   A98        2.08195   0.00005   0.00024  -0.00001   0.00023   2.08218
   A99        2.10355   0.00007  -0.00041   0.00063   0.00023   2.10378
   A100       2.11716  -0.00008  -0.00024  -0.00009  -0.00033   2.11683
   A101       2.06245   0.00000   0.00065  -0.00054   0.00011   2.06256
   A102       2.09021   0.00008   0.00017   0.00023   0.00040   2.09061
   A103       2.10837   0.00002  -0.00026   0.00028   0.00002   2.10840
   A104       2.08441  -0.00010   0.00008  -0.00051  -0.00042   2.08399
   A105       2.08695   0.00002   0.00023  -0.00011   0.00011   2.08706
   A106       2.10058  -0.00004  -0.00018   0.00003  -0.00015   2.10043
   A107       2.09562   0.00002  -0.00005   0.00009   0.00005   2.09566
   A108       2.09804  -0.00003  -0.00012   0.00000  -0.00012   2.09792
   A109       2.08616   0.00003   0.00025  -0.00013   0.00013   2.08628
   A110       2.09899   0.00000  -0.00014   0.00013  -0.00001   2.09898
   A111       2.09679   0.00000  -0.00014   0.00012  -0.00002   2.09677
   A112       2.09926   0.00002   0.00001   0.00007   0.00008   2.09933
   A113       2.08713  -0.00002   0.00013  -0.00019  -0.00005   2.08708
   A114       2.10951  -0.00004  -0.00048   0.00029  -0.00019   2.10932
   A115       2.08689   0.00007   0.00034  -0.00005   0.00029   2.08718
   A116       2.08657  -0.00003   0.00015  -0.00024  -0.00010   2.08648
    D1        0.20847  -0.00012  -0.00192  -0.00174  -0.00365   0.20482
    D2        2.25968   0.00008  -0.00171   0.00088  -0.00081   2.25887
    D3       -1.82593  -0.00011  -0.00221  -0.00117  -0.00338  -1.82931
    D4       -0.12797   0.00010   0.00193   0.00147   0.00340  -0.12457
    D5        3.00768   0.00023   0.01036  -0.00175   0.00860   3.01628
    D6        2.30240  -0.00007   0.00653  -0.00316   0.00338   2.30578
    D7        0.24719   0.00014   0.00465   0.00128   0.00593   0.25312
    D8       -1.78828   0.00000   0.00707  -0.00305   0.00402  -1.78426
    D9       -0.15604  -0.00009  -0.00337  -0.00078  -0.00415  -0.16019
   D10        2.98504   0.00001   0.00063  -0.00163  -0.00100   2.98404
   D11       -0.25724   0.00013   0.00167   0.00177   0.00344  -0.25380
   D12        2.88113   0.00005  -0.00576   0.00484  -0.00090   2.88022
   D13       -2.37997   0.00006   0.00375  -0.00173   0.00202  -2.37795
   D14        0.75840  -0.00003  -0.00368   0.00135  -0.00232   0.75607
   D15        1.76118   0.00004   0.00311  -0.00005   0.00305   1.76424
   D16       -1.38364  -0.00005  -0.00432   0.00302  -0.00129  -1.38493
   D17        1.24731   0.00011   0.00595   0.00015   0.00609   1.25340
   D18       -3.02320  -0.00006   0.00669  -0.00425   0.00244  -3.02077
   D19       -0.91207   0.00026   0.00533   0.00073   0.00605  -0.90602
   D20       -3.02247   0.00020   0.00546   0.00214   0.00759  -3.01488
   D21       -1.00980   0.00002   0.00620  -0.00227   0.00394  -1.00586
   D22        1.10133   0.00035   0.00484   0.00271   0.00755   1.10888
   D23       -0.91137   0.00031   0.00590   0.00188   0.00778  -0.90359
   D24        1.10131   0.00013   0.00664  -0.00252   0.00413   1.10543
   D25       -3.07075   0.00046   0.00528   0.00246   0.00774  -3.06301
   D26       -3.00056  -0.00010  -0.02181  -0.00908  -0.03088  -3.03144
   D27       -1.00962  -0.00015  -0.01919  -0.01224  -0.03143  -1.04104
   D28        1.14984  -0.00013  -0.01992  -0.01062  -0.03054   1.11930
   D29        1.30889  -0.00005  -0.02245  -0.00812  -0.03057   1.27831
   D30       -2.98336  -0.00010  -0.01983  -0.01128  -0.03112  -3.01448
   D31       -0.82390  -0.00008  -0.02057  -0.00967  -0.03023  -0.85414
   D32       -0.78651  -0.00024  -0.02372  -0.00838  -0.03210  -0.81860
   D33        1.20443  -0.00029  -0.02110  -0.01154  -0.03264   1.17179
   D34       -2.91930  -0.00027  -0.02184  -0.00992  -0.03176  -2.95106
   D35       -3.04450   0.00000   0.00607  -0.00571   0.00035  -3.04415
   D36        0.18644  -0.00008  -0.00039  -0.00075  -0.00114   0.18530
   D37        0.10084   0.00010   0.01465  -0.00927   0.00538   0.10622
   D38       -2.95141   0.00002   0.00820  -0.00432   0.00389  -2.94751
   D39        2.94204   0.00009   0.00368  -0.00245   0.00122   2.94325
   D40       -0.15949   0.00012  -0.00082   0.00177   0.00094  -0.15855
   D41       -0.20341  -0.00001  -0.00517   0.00122  -0.00397  -0.20738
   D42        2.97824   0.00002  -0.00967   0.00544  -0.00424   2.97401
   D43       -0.00948  -0.00004  -0.00136  -0.00058  -0.00195  -0.01142
   D44        3.13854  -0.00018  -0.01046   0.00291  -0.00756   3.13098
   D45       -3.05994  -0.00012  -0.00797   0.00449  -0.00348  -3.06341
   D46        0.08808  -0.00026  -0.01707   0.00798  -0.00909   0.07898
   D47       -2.84132  -0.00008  -0.00695   0.00387  -0.00308  -2.84440
   D48        0.29414  -0.00003  -0.00347   0.00260  -0.00087   0.29327
   D49        0.29347   0.00007   0.00269   0.00018   0.00286   0.29633
   D50       -2.85425   0.00013   0.00616  -0.00109   0.00507  -2.84918
   D51        0.82730   0.00016  -0.00685   0.00928   0.00242   0.82972
   D52       -1.28791   0.00008  -0.00711   0.00825   0.00114  -1.28677
   D53        2.95058  -0.00002  -0.00671   0.00723   0.00052   2.95110
   D54       -2.35064   0.00013  -0.00276   0.00541   0.00265  -2.34799
   D55        1.81733   0.00005  -0.00301   0.00439   0.00138   1.81871
   D56       -0.22736  -0.00005  -0.00262   0.00337   0.00076  -0.22660
   D57        2.98037  -0.00008   0.00634  -0.00814  -0.00180   2.97857
   D58       -0.18608   0.00002   0.00252  -0.00223   0.00029  -0.18579
   D59       -0.12777  -0.00005   0.00259  -0.00460  -0.00202  -0.12978
   D60        2.98897   0.00005  -0.00124   0.00131   0.00008   2.98904
   D61        0.61559  -0.00026   0.00088  -0.00432  -0.00344   0.61215
   D62       -1.49794  -0.00045   0.00006  -0.00508  -0.00503  -1.50297
   D63        2.63186  -0.00016   0.00121  -0.00338  -0.00217   2.62968
   D64        2.66143   0.00028   0.00205  -0.00123   0.00082   2.66225
   D65        0.54790   0.00009   0.00123  -0.00200  -0.00077   0.54713
   D66       -1.60549   0.00038   0.00238  -0.00029   0.00209  -1.60340
   D67       -1.53934   0.00007   0.00131  -0.00172  -0.00041  -1.53976
   D68        2.63031  -0.00012   0.00049  -0.00249  -0.00200   2.62831
   D69        0.47692   0.00017   0.00164  -0.00078   0.00086   0.47778
   D70       -0.67570   0.00023   0.00196   0.00055   0.00251  -0.67319
   D71       -2.72847  -0.00015   0.00152  -0.00221  -0.00069  -2.72916
   D72        1.47161  -0.00009   0.00017  -0.00078  -0.00061   1.47100
   D73        1.43569   0.00033   0.00248   0.00099   0.00348   1.43917
   D74       -0.61708  -0.00005   0.00205  -0.00177   0.00028  -0.61680
   D75       -2.70018   0.00001   0.00070  -0.00034   0.00036  -2.69983
   D76       -2.69582   0.00011   0.00168  -0.00059   0.00109  -2.69474
   D77        1.53459  -0.00027   0.00124  -0.00335  -0.00211   1.53248
   D78       -0.54851  -0.00021  -0.00011  -0.00192  -0.00203  -0.55054
   D79        2.54264  -0.00008  -0.00267   0.00265  -0.00002   2.54262
   D80       -0.57168  -0.00019   0.00150  -0.00384  -0.00233  -0.57401
   D81       -1.60815   0.00001  -0.00233   0.00346   0.00113  -1.60702
   D82        1.56072  -0.00010   0.00184  -0.00302  -0.00118   1.55953
   D83        0.42480   0.00012  -0.00148   0.00378   0.00230   0.42711
   D84       -2.68952   0.00001   0.00269  -0.00270  -0.00001  -2.68952
   D85       -0.13694  -0.00006   0.00041   0.00043   0.00084  -0.13610
   D86        3.02738  -0.00007   0.00077  -0.00039   0.00038   3.02776
   D87        2.97444   0.00005  -0.00420   0.00760   0.00339   2.97783
   D88       -0.14443   0.00005  -0.00385   0.00678   0.00293  -0.14150
   D89        2.86019  -0.00015  -0.00491  -0.00233  -0.00723   2.85296
   D90       -0.30029  -0.00015  -0.00519  -0.00168  -0.00686  -0.30716
   D91        0.73886   0.00004  -0.00444   0.00109  -0.00334   0.73552
   D92       -2.42162   0.00004  -0.00472   0.00174  -0.00297  -2.42460
   D93       -1.39964  -0.00029  -0.00497  -0.00152  -0.00648  -1.40613
   D94        1.72306  -0.00028  -0.00525  -0.00087  -0.00612   1.71694
   D95       -3.01173  -0.00012  -0.02568  -0.00631  -0.03199  -3.04372
   D96       -1.02193  -0.00012  -0.02331  -0.00961  -0.03292  -1.05485
   D97        1.13661  -0.00017  -0.02357  -0.00932  -0.03288   1.10373
   D98       -0.80094  -0.00023  -0.02631  -0.00735  -0.03367  -0.83461
   D99        1.18885  -0.00024  -0.02394  -0.01065  -0.03460   1.15425
   D100      -2.93579  -0.00028  -0.02420  -0.01036  -0.03456  -2.97035
   D101       1.29772  -0.00008  -0.02503  -0.00635  -0.03138   1.26635
   D102      -2.99567  -0.00009  -0.02265  -0.00966  -0.03231  -3.02798
   D103      -0.83712  -0.00014  -0.02291  -0.00936  -0.03227  -0.86939
   D104       0.18052  -0.00001  -0.00035   0.00172   0.00137   0.18190
   D105      -2.95107   0.00010   0.00268   0.00238   0.00507  -2.94599
   D106      -2.93907  -0.00002  -0.00003   0.00093   0.00091  -2.93816
   D107       0.21253   0.00009   0.00301   0.00160   0.00461   0.21714
   D108      -0.00348   0.00002   0.00065  -0.00014   0.00051  -0.00297
   D109       3.13867  -0.00010  -0.00368   0.00078  -0.00289   3.13577
   D110      -3.13489   0.00013   0.00373   0.00055   0.00429  -3.13060
   D111       0.00726   0.00001  -0.00060   0.00147   0.00088   0.00814
   D112       2.79411  -0.00002  -0.00821   0.00867   0.00046   2.79457
   D113      -0.35522   0.00002  -0.00689   0.00850   0.00162  -0.35361
   D114      -0.34807   0.00010  -0.00363   0.00770   0.00407  -0.34400
   D115       2.78578   0.00013  -0.00231   0.00753   0.00523   2.79101
   D116      -1.01890   0.00010  -0.00167  -0.00045  -0.00212  -1.02101
   D117      -3.10093   0.00013  -0.00242   0.00061  -0.00181  -3.10274
   D118       1.10272   0.00004  -0.00284   0.00001  -0.00284   1.09989
   D119      -3.13755   0.00006   0.00025  -0.00145  -0.00120  -3.13875
   D120       1.06360   0.00008  -0.00050  -0.00040  -0.00089   1.06271
   D121      -1.01593  -0.00001  -0.00092  -0.00100  -0.00192  -1.01785
   D122       1.12216  -0.00015  -0.00269  -0.00038  -0.00307   1.11909
   D123      -0.95987  -0.00013  -0.00343   0.00067  -0.00276  -0.96263
   D124      -3.03941  -0.00022  -0.00385   0.00007  -0.00379  -3.04320
   D125      -1.02955   0.00017   0.00085  -0.00024   0.00061  -1.02894
   D126      -3.11065   0.00019   0.00062   0.00034   0.00096  -3.10969
   D127       1.09257   0.00010   0.00047  -0.00038   0.00008   1.09266
   D128       3.13378  -0.00005   0.00289  -0.00400  -0.00111   3.13267
   D129       1.05268  -0.00003   0.00265  -0.00342  -0.00076   1.05192
   D130      -1.02728  -0.00012   0.00250  -0.00414  -0.00164  -1.02892
   D131       1.10934  -0.00006   0.00006  -0.00032  -0.00026   1.10908
   D132      -0.97176  -0.00005  -0.00018   0.00027   0.00009  -0.97168
   D133      -3.05172  -0.00014  -0.00033  -0.00046  -0.00079  -3.05251
   D134       0.02130   0.00007   0.00495  -0.00219   0.00275   0.02405
   D135       3.14142   0.00009   0.00533  -0.00211   0.00322  -3.13854
   D136      -3.11435   0.00002   0.00158  -0.00097   0.00061  -3.11374
   D137       0.00577   0.00003   0.00196  -0.00088   0.00108   0.00685
   D138      -3.13955  -0.00012  -0.00619   0.00206  -0.00413   3.13950
   D139       0.01624  -0.00009  -0.00650   0.00289  -0.00361   0.01264
   D140      -0.00394  -0.00006  -0.00280   0.00082  -0.00198  -0.00592
   D141      -3.13133  -0.00004  -0.00311   0.00165  -0.00145  -3.13278
   D142      -3.13570  -0.00001  -0.00003  -0.00035  -0.00038  -3.13608
   D143      -0.00443   0.00002   0.00037   0.00016   0.00053  -0.00390
   D144      -0.01548   0.00000   0.00036  -0.00027   0.00009  -0.01539
   D145       3.11579   0.00003   0.00076   0.00024   0.00100   3.11679
   D146      -3.13651  -0.00002  -0.00234   0.00163  -0.00071  -3.13722
   D147       0.00112  -0.00004  -0.00191   0.00064  -0.00128  -0.00016
   D148      -0.00529   0.00001  -0.00194   0.00215   0.00021  -0.00508
   D149       3.13233  -0.00001  -0.00151   0.00115  -0.00036   3.13197
   D150       3.14014   0.00002   0.00111  -0.00025   0.00086   3.14099
   D151       0.00071   0.00001   0.00108  -0.00070   0.00038   0.00109
   D152      -0.00543   0.00000   0.00154  -0.00125   0.00029  -0.00514
   D153       3.13833  -0.00001   0.00151  -0.00169  -0.00018   3.13814
   D154       0.00077   0.00004   0.00130  -0.00004   0.00127   0.00203
   D155       3.12822   0.00002   0.00161  -0.00087   0.00074   3.12896
   D156      -3.13867   0.00003   0.00128  -0.00048   0.00080  -3.13788
   D157      -0.01122   0.00000   0.00158  -0.00131   0.00027  -0.01095
   D158      -0.03827   0.00003   0.00146  -0.00049   0.00097  -0.03730
   D159       3.12449   0.00003   0.00161  -0.00071   0.00089   3.12538
   D160       3.11082  -0.00001   0.00018  -0.00033  -0.00014   3.11068
   D161      -0.00961  -0.00001   0.00033  -0.00055  -0.00022  -0.00983
   D162      -3.12471   0.00000  -0.00088   0.00099   0.00010  -3.12461
   D163      -0.00514  -0.00001  -0.00048   0.00039  -0.00009  -0.00523
   D164       0.00932   0.00004   0.00040   0.00083   0.00123   0.01055
   D165       3.12889   0.00003   0.00081   0.00024   0.00104   3.12993
   D166       3.13668   0.00001  -0.00045   0.00065   0.00020   3.13688
   D167       0.00430  -0.00003  -0.00078  -0.00019  -0.00096   0.00334
   D168       0.01618   0.00000  -0.00030   0.00041   0.00011   0.01629
   D169      -3.11619  -0.00003  -0.00063  -0.00042  -0.00105  -3.11725
   D170       3.14009   0.00000  -0.00057   0.00052  -0.00006   3.14003
   D171       0.00154   0.00004   0.00047   0.00067   0.00114   0.00268
   D172       0.00776  -0.00004  -0.00090  -0.00032  -0.00122   0.00654
   D173      -3.13079   0.00000   0.00015  -0.00017  -0.00002  -3.13081
   D174      -3.14023  -0.00002   0.00047  -0.00095  -0.00048  -3.14071
   D175      -0.00184  -0.00001   0.00026  -0.00039  -0.00013  -0.00197
   D176       0.00441   0.00002   0.00152  -0.00080   0.00072   0.00513
   D177      -3.14038   0.00003   0.00131  -0.00024   0.00107  -3.13932
   D178      -0.00372  -0.00003  -0.00070  -0.00037  -0.00106  -0.00478
   D179      -3.12329  -0.00002  -0.00110   0.00022  -0.00088  -3.12417
   D180       3.13469  -0.00002  -0.00091   0.00019  -0.00072   3.13397
   D181       0.01511  -0.00001  -0.00132   0.00078  -0.00053   0.01458
         Item               Value     Threshold  Converged?
 Maximum Force            0.001426     0.000450     NO 
 RMS     Force            0.000240     0.000300     YES
 Maximum Displacement     0.106712     0.001800     NO 
 RMS     Displacement     0.020611     0.001200     NO 
 Predicted change in Energy=-8.851667D-05
 Lowest energy point so far.  Saving SCF results.
 GradGradGradGradGradGradGradGradGradGradGradGradGradGradGradGradGradGrad

 Leave Link  103 at Thu Dec  6 15:58:08 2018, MaxMem=   536870912 cpu:         1.6
 (Enter /pbs_home/pkowalski/g09d01/g09/l202.exe)
 Stoichiometry    C29H22F6S2
 Framework group  C1[X(C29H22F6S2)]
 Deg. of freedom   171
 Full point group                 C1      NOp   1
 RotChk:  IX=0 Diff= 2.16D-03
 Largest Abelian subgroup         C1      NOp   1
 Largest concise Abelian subgroup C1      NOp   1
                         Standard orientation:                         
 ---------------------------------------------------------------------
 Center     Atomic      Atomic             Coordinates (Angstroms)
 Number     Number       Type             X           Y           Z
 ---------------------------------------------------------------------
      1         16           0        1.829366   -2.200418    0.167641
      2         16           0       -1.833886   -2.189162    0.019392
      3          9           0        2.279984    3.201490   -0.844152
      4          9           0        1.669722    3.474299    1.232809
      5          9           0       -0.063401    3.889027   -1.768006
      6          9           0        0.019382    5.120963    0.040757
      7          9           0       -2.339569    3.273009   -0.605173
      8          9           0       -1.475349    3.426246    1.396406
      9          6           0        0.632529   -0.806743    0.523123
     10          6           0        1.433790    0.468373    0.213819
     11          6           0        2.833568    0.240762    0.098797
     12          1           0        3.536518    1.063411   -0.029063
     13          6           0        3.202387   -1.079680    0.052835
     14          6           0        0.724934    1.627178    0.081888
     15          6           0        1.243833    3.031336    0.015492
     16          6           0       -0.003980    3.862806   -0.418008
     17          6           0       -1.216451    3.037855    0.115326
     18          6           0       -0.719177    1.628204    0.033080
     19          6           0       -0.632190   -0.812956   -0.378435
     20          6           0       -1.431133    0.472146   -0.098794
     21          6           0       -2.837453    0.251033   -0.042469
     22          1           0       -3.548146    1.076984   -0.039875
     23          6           0       -3.210740   -1.066409    0.024277
     24          6           0        0.277007   -0.844290    2.042789
     25          1           0       -0.511908   -0.095482    2.215989
     26          1           0       -0.177174   -1.822901    2.258169
     27          6           0        1.433045   -0.581178    3.004844
     28          1           0        2.250190   -1.305763    2.866743
     29          1           0        1.077766   -0.671335    4.043114
     30          1           0        1.843854    0.432297    2.879753
     31          6           0       -0.273548   -0.888967   -1.896732
     32          1           0        0.509175   -0.138312   -2.088897
     33          1           0        0.190400   -1.869421   -2.080306
     34          6           0       -1.424178   -0.668044   -2.875507
     35          1           0       -2.231290   -1.402130   -2.729400
     36          1           0       -1.055704   -0.777798   -3.907387
     37          1           0       -1.854293    0.340427   -2.780718
     38          6           0        4.565274   -1.604810   -0.075444
     39          6           0        5.681094   -0.780709    0.187799
     40          1           0        5.530189    0.250667    0.511546
     41          6           0        6.977849   -1.274194    0.063754
     42          1           0        7.826797   -0.619896    0.277592
     43          6           0        7.195165   -2.602622   -0.321211
     44          1           0        8.213450   -2.988603   -0.413864
     45          6           0        6.101019   -3.433004   -0.580822
[truncated: 1,199,622 more chars]
